# Supplementary material for: Genetic Diversity and Population Structure of Vibrio parahaemolyticus Isolated From Clinical and Food Sources
Source: Front Microbiol. 2021 Jul 27;12:708795. doi: 10.3389/fmicb.2021.708795 (PMC8353399; doi:10.3389/fmicb.2021.708795)
Supplement: Supplementary file 1 [file Data_Sheet_1.ZIP]

Archive with 295 entries (294 files):
- original files of sequencing results1/
- original files of sequencing results1/SZ28__dnaE-F.ab1
- original files of sequencing results1/SZ28__dnaE-R.ab1
- original files of sequencing results1/SZ28__dtdS-F.ab1
- original files of sequencing results1/SZ28__dtdS-R.ab1
- original files of sequencing results1/SZ28__gyrB-F.ab1
- original files of sequencing results1/SZ28__gyrB-R.ab1
- original files of sequencing results1/SZ28__pntA-F.ab1
- original files of sequencing results1/SZ28__pntA-R.ab1
- original files of sequencing results1/SZ28__pyrC-F.ab1
- original files of sequencing results1/SZ28__pyrC-R.ab1
- original files of sequencing results1/SZ28__recA-F.ab1
- original files of sequencing results1/SZ28__recA-R.ab1
- original files of sequencing results1/SZ28__tnaA-F.ab1
- original files of sequencing results1/SZ28__tnaA-R.ab1
- original files of sequencing results1/SZ29__dnaE-F.ab1
- original files of sequencing results1/SZ29__dnaE-R.ab1
- original files of sequencing results1/SZ29__dtdS-F.ab1
- original files of sequencing results1/SZ29__dtdS-R.ab1
- original files of sequencing results1/SZ29__gyrB-F.ab1
- original files of sequencing results1/SZ29__gyrB-R.ab1
- original files of sequencing results1/SZ29__pntA-F.ab1
- original files of sequencing results1/SZ29__pntA-R.ab1
- original files of sequencing results1/SZ29__pyrC-F.ab1
- original files of sequencing results1/SZ29__pyrC-R.ab1
- original files of sequencing results1/SZ29__recA-F.ab1
- original files of sequencing results1/SZ29__recA-R.ab1
- original files of sequencing results1/SZ29__tnaA-F.ab1
- original files of sequencing results1/SZ29__tnaA-R.ab1
- original files of sequencing results1/SZ30__dnaE-F.ab1
- original files of sequencing results1/SZ30__dnaE-R.ab1
- original files of sequencing results1/SZ30__dtdS-F.ab1
- original files of sequencing results1/SZ30__dtdS-R.ab1
- original files of sequencing results1/SZ30__gyrB-F.ab1
- original files of sequencing results1/SZ30__gyrB-R.ab1
- original files of sequencing results1/SZ30__pntA-F.ab1
- original files of sequencing results1/SZ30__pntA-R.ab1
- original files of sequencing results1/SZ30__pyrC-F.ab1
- original files of sequencing results1/SZ30__pyrC-R.ab1
- original files of sequencing results1/SZ30__recA-F.ab1
- original files of sequencing results1/SZ30__recA-R.ab1
- original files of sequencing results1/SZ30__tnaA-F.ab1
- original files of sequencing results1/SZ30__tnaA-R.ab1
- original files of sequencing results1/SZ31__dnaE-F.ab1
- original files of sequencing results1/SZ31__dnaE-R.ab1
- original files of sequencing results1/SZ31__dtdS-F.ab1
- original files of sequencing results1/SZ31__dtdS-R.ab1
- original files of sequencing results1/SZ31__gyrB-F.ab1
- original files of sequencing results1/SZ31__gyrB-R.ab1
- original files of sequencing results1/SZ31__pntA-F.ab1
- original files of sequencing results1/SZ31__pntA-R.ab1
- original files of sequencing results1/SZ31__pyrC-F.ab1
- original files of sequencing results1/SZ31__pyrC-R.ab1
- original files of sequencing results1/SZ31__recA-F.ab1
- original files of sequencing results1/SZ31__recA-R.ab1
- original files of sequencing results1/SZ31__tnaA-F.ab1
- original files of sequencing results1/SZ31__tnaA-R.ab1
- original files of sequencing results1/SZ32__dnaE-F.ab1
- original files of sequencing results1/SZ32__dnaE-R.ab1
- original files of sequencing results1/SZ32__dtdS-F.ab1
- original files of sequencing results1/SZ32__dtdS-R.ab1
- original files of sequencing results1/SZ32__gyrB-F.ab1
- original files of sequencing results1/SZ32__gyrB-R.ab1
- original files of sequencing results1/SZ32__pntA-F.ab1
- original files of sequencing results1/SZ32__pntA-R.ab1
- original files of sequencing results1/SZ32__pyrC-F.ab1
- original files of sequencing results1/SZ32__pyrC-R.ab1
- original files of sequencing results1/SZ32__recA-F.ab1
- original files of sequencing results1/SZ32__recA-R.ab1
- original files of sequencing results1/SZ32__tnaA-F.ab1
- original files of sequencing results1/SZ32__tnaA-R.ab1
- original files of sequencing results1/SZ33__dnaE-F.ab1
- original files of sequencing results1/SZ33__dnaE-R.ab1
- original files of sequencing results1/SZ33__dtdS-F.ab1
- original files of sequencing results1/SZ33__dtdS-R.ab1
- original files of sequencing results1/SZ33__gyrB-F.ab1
- original files of sequencing results1/SZ33__gyrB-R.ab1
- original files of sequencing results1/SZ33__pntA-F.ab1
- original files of sequencing results1/SZ33__pntA-R.ab1
- original files of sequencing results1/SZ33__pyrC-F.ab1
- original files of sequencing results1/SZ33__pyrC-R.ab1
- original files of sequencing results1/SZ33__recA-F.ab1
- original files of sequencing results1/SZ33__recA-R.ab1
- original files of sequencing results1/SZ33__tnaA-F.ab1
- original files of sequencing results1/SZ33__tnaA-R.ab1
- original files of sequencing results1/SZ34__dnaE-F.ab1
- original files of sequencing results1/SZ34__dnaE-R.ab1
- original files of sequencing results1/SZ34__dtdS-F.ab1
- original files of sequencing results1/SZ34__dtdS-R.ab1
- original files of sequencing results1/SZ34__gyrB-F.ab1
- original files of sequencing results1/SZ34__gyrB-R.ab1
- original files of sequencing results1/SZ34__pntA-F.ab1
- original files of sequencing results1/SZ34__pntA-R.ab1
- original files of sequencing results1/SZ34__pyrC-F.ab1
- original files of sequencing results1/SZ34__pyrC-R.ab1
- original files of sequencing results1/SZ34__recA-F.ab1
- original files of sequencing results1/SZ34__recA-R.ab1
- original files of sequencing results1/SZ34__tnaA-F.ab1
- original files of sequencing results1/SZ34__tnaA-R.ab1
- original files of sequencing results1/SZ35__dnaE-F.ab1
- original files of sequencing results1/SZ35__dnaE-R.ab1
- original files of sequencing results1/SZ35__dtdS-F.ab1
- original files of sequencing results1/SZ35__dtdS-R.ab1
- original files of sequencing results1/SZ35__gyrB-F.ab1
- original files of sequencing results1/SZ35__gyrB-R.ab1
- original files of sequencing results1/SZ35__pntA-F.ab1
- original files of sequencing results1/SZ35__pntA-R.ab1
- original files of sequencing results1/SZ35__pyrC-F.ab1
- original files of sequencing results1/SZ35__pyrC-R.ab1
- original files of sequencing results1/SZ35__recA-F.ab1
- original files of sequencing results1/SZ35__recA-R.ab1
- original files of sequencing results1/SZ35__tnaA-F.ab1
- original files of sequencing results1/SZ35__tnaA-R.ab1
- original files of sequencing results1/SZ36__dnaE-F.ab1
- original files of sequencing results1/SZ36__dnaE-R.ab1
- original files of sequencing results1/SZ36__dtdS-F.ab1
- original files of sequencing results1/SZ36__dtdS-R.ab1
- original files of sequencing results1/SZ36__gyrB-F.ab1
- original files of sequencing results1/SZ36__gyrB-R.ab1
- original files of sequencing results1/SZ36__pntA-F.ab1
- original files of sequencing results1/SZ36__pntA-R.ab1
- original files of sequencing results1/SZ36__pyrC-F.ab1
- original files of sequencing results1/SZ36__pyrC-R.ab1
- original files of sequencing results1/SZ36__recA-F.ab1
- original files of sequencing results1/SZ36__recA-R.ab1
- original files of sequencing results1/SZ36__tnaA-F.ab1
- original files of sequencing results1/SZ36__tnaA-R.ab1
- original files of sequencing results1/SZ37__dnaE-F.ab1
- original files of sequencing results1/SZ37__dnaE-R.ab1
- original files of sequencing results1/SZ37__dtdS-F.ab1
- original files of sequencing results1/SZ37__dtdS-R.ab1
- original files of sequencing results1/SZ37__gyrB-F.ab1
- original files of sequencing results1/SZ37__gyrB-R.ab1
- original files of sequencing results1/SZ37__pntA-F.ab1
- original files of sequencing results1/SZ37__pntA-R.ab1
- original files of sequencing results1/SZ37__pyrC-F.ab1
- original files of sequencing results1/SZ37__pyrC-R.ab1
- original files of sequencing results1/SZ37__recA-F.ab1
- original files of sequencing results1/SZ37__recA-R.ab1
- original files of sequencing results1/SZ37__tnaA-F.ab1
- original files of sequencing results1/SZ37__tnaA-R.ab1
- original files of sequencing results1/SZ38__dnaE-F.ab1
- original files of sequencing results1/SZ38__dnaE-R.ab1
- original files of sequencing results1/SZ38__dtdS-F.ab1
- original files of sequencing results1/SZ38__dtdS-R.ab1
- original files of sequencing results1/SZ38__gyrB-F.ab1
- original files of sequencing results1/SZ38__gyrB-R.ab1
- original files of sequencing results1/SZ38__pntA-F.ab1
- original files of sequencing results1/SZ38__pntA-R.ab1
- original files of sequencing results1/SZ38__pyrC-F.ab1
- original files of sequencing results1/SZ38__pyrC-R.ab1
- original files of sequencing results1/SZ38__recA-F.ab1
- original files of sequencing results1/SZ38__recA-R.ab1
- original files of sequencing results1/SZ38__tnaA-F.ab1
- original files of sequencing results1/SZ38__tnaA-R.ab1
- original files of sequencing results1/SZ39__dnaE-F.ab1
- original files of sequencing results1/SZ39__dnaE-R.ab1
- original files of sequencing results1/SZ39__dtdS-F.ab1
- original files of sequencing results1/SZ39__dtdS-R.ab1
- original files of sequencing results1/SZ39__gyrB-F.ab1
- original files of sequencing results1/SZ39__gyrB-R.ab1
- original files of sequencing results1/SZ39__pntA-F.ab1
- original files of sequencing results1/SZ39__pntA-R.ab1
- original files of sequencing results1/SZ39__pyrC-F.ab1
- original files of sequencing results1/SZ39__pyrC-R.ab1
- original files of sequencing results1/SZ39__recA-F.ab1
- original files of sequencing results1/SZ39__recA-R.ab1
- original files of sequencing results1/SZ39__tnaA-F.ab1
- original files of sequencing results1/SZ39__tnaA-R.ab1
- original files of sequencing results1/SZ40__dnaE-F.ab1
- original files of sequencing results1/SZ40__dnaE-R.ab1
- original files of sequencing results1/SZ40__dtdS-F.ab1
- original files of sequencing results1/SZ40__dtdS-R.ab1
- original files of sequencing results1/SZ40__gyrB-F.ab1
- original files of sequencing results1/SZ40__gyrB-R.ab1
- original files of sequencing results1/SZ40__pntA-F.ab1
- original files of sequencing results1/SZ40__pntA-R.ab1
- original files of sequencing results1/SZ40__pyrC-F.ab1
- original files of sequencing results1/SZ40__pyrC-R.ab1
- original files of sequencing results1/SZ40__recA-F.ab1
- original files of sequencing results1/SZ40__recA-R.ab1
- original files of sequencing results1/SZ40__tnaA-F.ab1
- original files of sequencing results1/SZ40__tnaA-R.ab1
- original files of sequencing results1/SZ42__dnaE-F.ab1
- original files of sequencing results1/SZ42__dnaE-R.ab1
- original files of sequencing results1/SZ42__dtdS-F.ab1
- original files of sequencing results1/SZ42__dtdS-R.ab1
- original files of sequencing results1/SZ42__gyrB-F.ab1
- original files of sequencing results1/SZ42__gyrB-R.ab1
- original files of sequencing results1/SZ42__pntA-F.ab1
- original files of sequencing results1/SZ42__pntA-R.ab1
- original files of sequencing results1/SZ42__pyrC-F.ab1
- original files of sequencing results1/SZ42__pyrC-R.ab1
- original files of sequencing results1/SZ42__recA-F.ab1
- original files of sequencing results1/SZ42__recA-R.ab1
- original files of sequencing results1/SZ42__tnaA-F.ab1
- original files of sequencing results1/SZ42__tnaA-R.ab1
- original files of sequencing results1/SZ43__dnaE-F.ab1
- original files of sequencing results1/SZ43__dnaE-R.ab1
- original files of sequencing results1/SZ43__dtdS-F.ab1
- original files of sequencing results1/SZ43__dtdS-R.ab1
- original files of sequencing results1/SZ43__gyrB-F.ab1
- original files of sequencing results1/SZ43__gyrB-R.ab1
- original files of sequencing results1/SZ43__pntA-F.ab1
- original files of sequencing results1/SZ43__pntA-R.ab1
- original files of sequencing results1/SZ43__pyrC-F.ab1
- original files of sequencing results1/SZ43__pyrC-R.ab1
- original files of sequencing results1/SZ43__recA-F.ab1
- original files of sequencing results1/SZ43__recA-R.ab1
- original files of sequencing results1/SZ43__tnaA-F.ab1
- original files of sequencing results1/SZ43__tnaA-R.ab1
- original files of sequencing results1/SZ44__dnaE-F.ab1
- original files of sequencing results1/SZ44__dnaE-R.ab1
- original files of sequencing results1/SZ44__dtdS-F.ab1
- original files of sequencing results1/SZ44__dtdS-R.ab1
- original files of sequencing results1/SZ44__gyrB-F.ab1
- original files of sequencing results1/SZ44__gyrB-R.ab1
- original files of sequencing results1/SZ44__pntA-F.ab1
- original files of sequencing results1/SZ44__pntA-R.ab1
- original files of sequencing results1/SZ44__pyrC-F.ab1
- original files of sequencing results1/SZ44__pyrC-R.ab1
- original files of sequencing results1/SZ44__recA-F.ab1
- original files of sequencing results1/SZ44__recA-R.ab1
- original files of sequencing results1/SZ44__tnaA-F.ab1
- original files of sequencing results1/SZ44__tnaA-R.ab1
- original files of sequencing results1/SZ45__dnaE-F.ab1
- original files of sequencing results1/SZ45__dnaE-R.ab1
- original files of sequencing results1/SZ45__dtdS-F.ab1
- original files of sequencing results1/SZ45__dtdS-R.ab1
- original files of sequencing results1/SZ45__gyrB-F.ab1
- original files of sequencing results1/SZ45__gyrB-R.ab1
- original files of sequencing results1/SZ45__pntA-F.ab1
- original files of sequencing results1/SZ45__pntA-R.ab1
- original files of sequencing results1/SZ45__pyrC-F.ab1
- original files of sequencing results1/SZ45__pyrC-R.ab1
- original files of sequencing results1/SZ45__recA-F.ab1
- original files of sequencing results1/SZ45__recA-R.ab1
- original files of sequencing results1/SZ45__tnaA-F.ab1
- original files of sequencing results1/SZ45__tnaA-R.ab1
- original files of sequencing results1/SZ47__dnaE-F.ab1
- original files of sequencing results1/SZ47__dnaE-R.ab1
- original files of sequencing results1/SZ47__dtdS-F.ab1
- original files of sequencing results1/SZ47__dtdS-R.ab1
- original files of sequencing results1/SZ47__gyrB-F.ab1
- original files of sequencing results1/SZ47__gyrB-R.ab1
- original files of sequencing results1/SZ47__pntA-F.ab1
- original files of sequencing results1/SZ47__pntA-R.ab1
- original files of sequencing results1/SZ47__pyrC-F.ab1
- original files of sequencing results1/SZ47__pyrC-R.ab1
- original files of sequencing results1/SZ47__recA-F.ab1
- original files of sequencing results1/SZ47__recA-R.ab1
- original files of sequencing results1/SZ47__tnaA-F.ab1
- original files of sequencing results1/SZ47__tnaA-R.ab1
- original files of sequencing results1/SZ48__dnaE-F.ab1
- original files of sequencing results1/SZ48__dnaE-R.ab1
- original files of sequencing results1/SZ48__dtdS-F.ab1
- original files of sequencing results1/SZ48__dtdS-R.ab1
- original files of sequencing results1/SZ48__gyrB-F.ab1
- original files of sequencing results1/SZ48__gyrB-R.ab1
- original files of sequencing results1/SZ48__pntA-F.ab1
- original files of sequencing results1/SZ48__pntA-R.ab1
- original files of sequencing results1/SZ48__pyrC-F.ab1
- original files of sequencing results1/SZ48__pyrC-R.ab1
- original files of sequencing results1/SZ48__recA-F.ab1
- original files of sequencing results1/SZ48__recA-R.ab1
- original files of sequencing results1/SZ48__tnaA-F.ab1
- original files of sequencing results1/SZ48__tnaA-R.ab1
- original files of sequencing results1/SZ50__dnaE-F.ab1
- original files of sequencing results1/SZ50__dnaE-R.ab1
- original files of sequencing results1/SZ50__dtdS-F.ab1
- original files of sequencing results1/SZ50__dtdS-R.ab1
- original files of sequencing results1/SZ50__gyrB-F.ab1
- original files of sequencing results1/SZ50__gyrB-R.ab1
- original files of sequencing results1/SZ50__pntA-F.ab1
- original files of sequencing results1/SZ50__pntA-R.ab1
- original files of sequencing results1/SZ50__pyrC-F.ab1
- original files of sequencing results1/SZ50__pyrC-R.ab1
- original files of sequencing results1/SZ50__recA-F.ab1
- original files of sequencing results1/SZ50__recA-R.ab1
- original files of sequencing results1/SZ50__tnaA-F.ab1
- original files of sequencing results1/SZ50__tnaA-R.ab1
- original files of sequencing results1/SZ51__dnaE-F.ab1
- original files of sequencing results1/SZ51__dnaE-R.ab1
- original files of sequencing results1/SZ51__dtdS-F.ab1
- original files of sequencing results1/SZ51__dtdS-R.ab1
- original files of sequencing results1/SZ51__gyrB-F.ab1
- original files of sequencing results1/SZ51__gyrB-R.ab1
- original files of sequencing results1/SZ51__pntA-F.ab1
- original files of sequencing results1/SZ51__pntA-R.ab1
- original files of sequencing results1/SZ51__pyrC-F.ab1
- original files of sequencing results1/SZ51__pyrC-R.ab1
- original files of sequencing results1/SZ51__recA-F.ab1
- original files of sequencing results1/SZ51__recA-R.ab1
- original files of sequencing results1/SZ51__tnaA-F.ab1
- original files of sequencing results1/SZ51__tnaA-R.ab1
