# Supplementary material for: Genetic Diversity and Population Structure of Vibrio parahaemolyticus Isolated From Clinical and Food Sources
Source: Front Microbiol. 2021 Jul 27;12:708795. doi: 10.3389/fmicb.2021.708795 (PMC8353399; doi:10.3389/fmicb.2021.708795)
Supplement: Supplementary file 2 [file Data_Sheet_2.ZIP]

Archive with 295 entries (294 files):
- original files of sequencing results2/
- original files of sequencing results2/SZ52__dnaE-F.ab1
- original files of sequencing results2/SZ52__dnaE-R.ab1
- original files of sequencing results2/SZ52__dtdS-F.ab1
- original files of sequencing results2/SZ52__dtdS-R.ab1
- original files of sequencing results2/SZ52__gyrB-F.ab1
- original files of sequencing results2/SZ52__gyrB-R.ab1
- original files of sequencing results2/SZ52__pntA-F.ab1
- original files of sequencing results2/SZ52__pntA-R.ab1
- original files of sequencing results2/SZ52__pyrC-F.ab1
- original files of sequencing results2/SZ52__pyrC-R.ab1
- original files of sequencing results2/SZ52__recA-F.ab1
- original files of sequencing results2/SZ52__recA-R.ab1
- original files of sequencing results2/SZ52__tnaA-F.ab1
- original files of sequencing results2/SZ52__tnaA-R.ab1
- original files of sequencing results2/SZ53__dnaE-F.ab1
- original files of sequencing results2/SZ53__dnaE-R.ab1
- original files of sequencing results2/SZ53__dtdS-F.ab1
- original files of sequencing results2/SZ53__dtdS-R.ab1
- original files of sequencing results2/SZ53__gyrB-F.ab1
- original files of sequencing results2/SZ53__gyrB-R.ab1
- original files of sequencing results2/SZ53__pntA-F.ab1
- original files of sequencing results2/SZ53__pntA-R.ab1
- original files of sequencing results2/SZ53__pyrC-F.ab1
- original files of sequencing results2/SZ53__pyrC-R.ab1
- original files of sequencing results2/SZ53__recA-F.ab1
- original files of sequencing results2/SZ53__recA-R.ab1
- original files of sequencing results2/SZ53__tnaA-F.ab1
- original files of sequencing results2/SZ53__tnaA-R.ab1
- original files of sequencing results2/SZ54__dnaE-F.ab1
- original files of sequencing results2/SZ54__dnaE-R.ab1
- original files of sequencing results2/SZ54__dtdS-F.ab1
- original files of sequencing results2/SZ54__dtdS-R.ab1
- original files of sequencing results2/SZ54__gyrB-F.ab1
- original files of sequencing results2/SZ54__gyrB-R.ab1
- original files of sequencing results2/SZ54__pntA-F.ab1
- original files of sequencing results2/SZ54__pntA-R.ab1
- original files of sequencing results2/SZ54__pyrC-F.ab1
- original files of sequencing results2/SZ54__pyrC-R.ab1
- original files of sequencing results2/SZ54__recA-F.ab1
- original files of sequencing results2/SZ54__recA-R.ab1
- original files of sequencing results2/SZ54__tnaA-F.ab1
- original files of sequencing results2/SZ54__tnaA-R.ab1
- original files of sequencing results2/SZ57__dnaE-F.ab1
- original files of sequencing results2/SZ57__dnaE-R.ab1
- original files of sequencing results2/SZ57__dtdS-F.ab1
- original files of sequencing results2/SZ57__dtdS-R.ab1
- original files of sequencing results2/SZ57__gyrB-F.ab1
- original files of sequencing results2/SZ57__gyrB-R.ab1
- original files of sequencing results2/SZ57__pntA-F.ab1
- original files of sequencing results2/SZ57__pntA-R.ab1
- original files of sequencing results2/SZ57__pyrC-F.ab1
- original files of sequencing results2/SZ57__pyrC-R.ab1
- original files of sequencing results2/SZ57__recA-F.ab1
- original files of sequencing results2/SZ57__recA-R.ab1
- original files of sequencing results2/SZ57__tnaA-F.ab1
- original files of sequencing results2/SZ57__tnaA-R.ab1
- original files of sequencing results2/SZ58__dnaE-F.ab1
- original files of sequencing results2/SZ58__dnaE-R.ab1
- original files of sequencing results2/SZ58__dtdS-F.ab1
- original files of sequencing results2/SZ58__dtdS-R.ab1
- original files of sequencing results2/SZ58__gyrB-F.ab1
- original files of sequencing results2/SZ58__gyrB-R.ab1
- original files of sequencing results2/SZ58__pntA-F.ab1
- original files of sequencing results2/SZ58__pntA-R.ab1
- original files of sequencing results2/SZ58__pyrC-F.ab1
- original files of sequencing results2/SZ58__pyrC-R.ab1
- original files of sequencing results2/SZ58__recA-F.ab1
- original files of sequencing results2/SZ58__recA-R.ab1
- original files of sequencing results2/SZ58__tnaA-F.ab1
- original files of sequencing results2/SZ58__tnaA-R.ab1
- original files of sequencing results2/Vp1__dnaE-F.ab1
- original files of sequencing results2/Vp1__dnaE-R.ab1
- original files of sequencing results2/Vp1__dtdS-F.ab1
- original files of sequencing results2/Vp1__dtdS-R.ab1
- original files of sequencing results2/Vp1__gyrB-F.ab1
- original files of sequencing results2/Vp1__gyrB-R.ab1
- original files of sequencing results2/Vp1__pntA-F.ab1
- original files of sequencing results2/Vp1__pntA-R.ab1
- original files of sequencing results2/Vp1__pyrC-F.ab1
- original files of sequencing results2/Vp1__pyrC-R.ab1
- original files of sequencing results2/Vp1__recA-F.ab1
- original files of sequencing results2/Vp1__recA-R.ab1
- original files of sequencing results2/Vp1__tnaA-F.ab1
- original files of sequencing results2/Vp1__tnaA-R.ab1
- original files of sequencing results2/Vp218__dnaE-F.ab1
- original files of sequencing results2/Vp218__dnaE-R.ab1
- original files of sequencing results2/Vp218__dtdS-F.ab1
- original files of sequencing results2/Vp218__dtdS-R.ab1
- original files of sequencing results2/Vp218__gyrB-F.ab1
- original files of sequencing results2/Vp218__gyrB-R.ab1
- original files of sequencing results2/Vp218__pntA-F.ab1
- original files of sequencing results2/Vp218__pntA-R.ab1
- original files of sequencing results2/Vp218__pyrC-F.ab1
- original files of sequencing results2/Vp218__pyrC-R.ab1
- original files of sequencing results2/Vp218__recA-F.ab1
- original files of sequencing results2/Vp218__recA-R.ab1
- original files of sequencing results2/Vp218__tnaA-F.ab1
- original files of sequencing results2/Vp218__tnaA-R.ab1
- original files of sequencing results2/Vp223__dnaE-F.ab1
- original files of sequencing results2/Vp223__dnaE-R.ab1
- original files of sequencing results2/Vp223__dtdS-F.ab1
- original files of sequencing results2/Vp223__dtdS-R.ab1
- original files of sequencing results2/Vp223__gyrB-F.ab1
- original files of sequencing results2/Vp223__gyrB-R.ab1
- original files of sequencing results2/Vp223__pntA-F.ab1
- original files of sequencing results2/Vp223__pntA-R.ab1
- original files of sequencing results2/Vp223__pyrC-F.ab1
- original files of sequencing results2/Vp223__pyrC-R.ab1
- original files of sequencing results2/Vp223__recA-F.ab1
- original files of sequencing results2/Vp223__recA-R.ab1
- original files of sequencing results2/Vp223__tnaA-F.ab1
- original files of sequencing results2/Vp223__tnaA-R.ab1
- original files of sequencing results2/Vp224__dnaE-F.ab1
- original files of sequencing results2/Vp224__dnaE-R.ab1
- original files of sequencing results2/Vp224__dtdS-F.ab1
- original files of sequencing results2/Vp224__dtdS-R.ab1
- original files of sequencing results2/Vp224__gyrB-F.ab1
- original files of sequencing results2/Vp224__gyrB-R.ab1
- original files of sequencing results2/Vp224__pntA-F.ab1
- original files of sequencing results2/Vp224__pntA-R.ab1
- original files of sequencing results2/Vp224__pyrC-F.ab1
- original files of sequencing results2/Vp224__pyrC-R.ab1
- original files of sequencing results2/Vp224__recA-F.ab1
- original files of sequencing results2/Vp224__recA-R.ab1
- original files of sequencing results2/Vp224__tnaA-F.ab1
- original files of sequencing results2/Vp224__tnaA-R.ab1
- original files of sequencing results2/Vp227__dnaE-F.ab1
- original files of sequencing results2/Vp227__dnaE-R.ab1
- original files of sequencing results2/Vp227__dtdS-F.ab1
- original files of sequencing results2/Vp227__dtdS-R.ab1
- original files of sequencing results2/Vp227__gyrB-F.ab1
- original files of sequencing results2/Vp227__gyrB-R.ab1
- original files of sequencing results2/Vp227__pntA-F.ab1
- original files of sequencing results2/Vp227__pntA-R.ab1
- original files of sequencing results2/Vp227__pyrC-F.ab1
- original files of sequencing results2/Vp227__pyrC-R.ab1
- original files of sequencing results2/Vp227__recA-F.ab1
- original files of sequencing results2/Vp227__recA-R.ab1
- original files of sequencing results2/Vp227__tnaA-F.ab1
- original files of sequencing results2/Vp227__tnaA-R.ab1
- original files of sequencing results2/Vp228__dnaE-F.ab1
- original files of sequencing results2/Vp228__dnaE-R.ab1
- original files of sequencing results2/Vp228__dtdS-F.ab1
- original files of sequencing results2/Vp228__dtdS-R.ab1
- original files of sequencing results2/Vp228__gyrB-F.ab1
- original files of sequencing results2/Vp228__gyrB-R.ab1
- original files of sequencing results2/Vp228__pntA-F.ab1
- original files of sequencing results2/Vp228__pntA-R.ab1
- original files of sequencing results2/Vp228__pyrC-F.ab1
- original files of sequencing results2/Vp228__pyrC-R.ab1
- original files of sequencing results2/Vp228__recA-F.ab1
- original files of sequencing results2/Vp228__recA-R.ab1
- original files of sequencing results2/Vp228__tnaA-F.ab1
- original files of sequencing results2/Vp228__tnaA-R.ab1
- original files of sequencing results2/Vp229__dnaE-F.ab1
- original files of sequencing results2/Vp229__dnaE-R.ab1
- original files of sequencing results2/Vp229__dtdS-F.ab1
- original files of sequencing results2/Vp229__dtdS-R.ab1
- original files of sequencing results2/Vp229__gyrB-F.ab1
- original files of sequencing results2/Vp229__gyrB-R.ab1
- original files of sequencing results2/Vp229__pntA-F.ab1
- original files of sequencing results2/Vp229__pntA-R.ab1
- original files of sequencing results2/Vp229__pyrC-F.ab1
- original files of sequencing results2/Vp229__pyrC-R.ab1
- original files of sequencing results2/Vp229__recA-F.ab1
- original files of sequencing results2/Vp229__recA-R.ab1
- original files of sequencing results2/Vp229__tnaA-F.ab1
- original files of sequencing results2/Vp229__tnaA-R.ab1
- original files of sequencing results2/Vp230__dnaE-F.ab1
- original files of sequencing results2/Vp230__dnaE-R.ab1
- original files of sequencing results2/Vp230__dtdS-F.ab1
- original files of sequencing results2/Vp230__dtdS-R.ab1
- original files of sequencing results2/Vp230__gyrB-F.ab1
- original files of sequencing results2/Vp230__gyrB-R.ab1
- original files of sequencing results2/Vp230__pntA-F.ab1
- original files of sequencing results2/Vp230__pntA-R.ab1
- original files of sequencing results2/Vp230__pyrC-F.ab1
- original files of sequencing results2/Vp230__pyrC-R.ab1
- original files of sequencing results2/Vp230__recA-F.ab1
- original files of sequencing results2/Vp230__recA-R.ab1
- original files of sequencing results2/Vp230__tnaA-F.ab1
- original files of sequencing results2/Vp230__tnaA-R.ab1
- original files of sequencing results2/Vp231__dnaE-F.ab1
- original files of sequencing results2/Vp231__dnaE-R.ab1
- original files of sequencing results2/Vp231__dtdS-F.ab1
- original files of sequencing results2/Vp231__dtdS-R.ab1
- original files of sequencing results2/Vp231__gyrB-F.ab1
- original files of sequencing results2/Vp231__gyrB-R.ab1
- original files of sequencing results2/Vp231__pntA-F.ab1
- original files of sequencing results2/Vp231__pntA-R.ab1
- original files of sequencing results2/Vp231__pyrC-F.ab1
- original files of sequencing results2/Vp231__pyrC-R.ab1
- original files of sequencing results2/Vp231__recA-F.ab1
- original files of sequencing results2/Vp231__recA-R.ab1
- original files of sequencing results2/Vp231__tnaA-F.ab1
- original files of sequencing results2/Vp231__tnaA-R.ab1
- original files of sequencing results2/Vp232__dnaE-F.ab1
- original files of sequencing results2/Vp232__dnaE-R.ab1
- original files of sequencing results2/Vp232__dtdS-F.ab1
- original files of sequencing results2/Vp232__dtdS-R.ab1
- original files of sequencing results2/Vp232__gyrB-F.ab1
- original files of sequencing results2/Vp232__gyrB-R.ab1
- original files of sequencing results2/Vp232__pntA-F_.ab1
- original files of sequencing results2/Vp232__pntA-R.ab1
- original files of sequencing results2/Vp232__pyrC-F.ab1
- original files of sequencing results2/Vp232__pyrC-R.ab1
- original files of sequencing results2/Vp232__recA-F.ab1
- original files of sequencing results2/Vp232__recA-R.ab1
- original files of sequencing results2/Vp232__tnaA-F.ab1
- original files of sequencing results2/Vp232__tnaA-R.ab1
- original files of sequencing results2/Vp25__dnaE-F.ab1
- original files of sequencing results2/Vp25__dnaE-R.ab1
- original files of sequencing results2/Vp25__dtdS-F.ab1
- original files of sequencing results2/Vp25__dtdS-R.ab1
- original files of sequencing results2/Vp25__gyrB-F.ab1
- original files of sequencing results2/Vp25__gyrB-R.ab1
- original files of sequencing results2/Vp25__pntA-F.ab1
- original files of sequencing results2/Vp25__pntA-R.ab1
- original files of sequencing results2/Vp25__pyrC-F.ab1
- original files of sequencing results2/Vp25__pyrC-R.ab1
- original files of sequencing results2/Vp25__recA-F.ab1
- original files of sequencing results2/Vp25__recA-R.ab1
- original files of sequencing results2/Vp25__tnaA-F.ab1
- original files of sequencing results2/Vp25__tnaA-R.ab1
- original files of sequencing results2/Vp28__dnaE-F.ab1
- original files of sequencing results2/Vp28__dnaE-R.ab1
- original files of sequencing results2/Vp28__dtdS-F.ab1
- original files of sequencing results2/Vp28__dtdS-R.ab1
- original files of sequencing results2/Vp28__gyrB-F.ab1
- original files of sequencing results2/Vp28__gyrB-R.ab1
- original files of sequencing results2/Vp28__pntA-F.ab1
- original files of sequencing results2/Vp28__pntA-R.ab1
- original files of sequencing results2/Vp28__pyrC-F.ab1
- original files of sequencing results2/Vp28__pyrC-R.ab1
- original files of sequencing results2/Vp28__recA-F.ab1
- original files of sequencing results2/Vp28__recA-R.ab1
- original files of sequencing results2/Vp28__tnaA-F.ab1
- original files of sequencing results2/Vp28__tnaA-R.ab1
- original files of sequencing results2/Vp30__dnaE-F.ab1
- original files of sequencing results2/Vp30__dnaE-R.ab1
- original files of sequencing results2/Vp30__dtds-F.ab1
- original files of sequencing results2/Vp30__dtds-R.ab1
- original files of sequencing results2/Vp30__gyrB-F.ab1
- original files of sequencing results2/Vp30__gyrB-R.ab1
- original files of sequencing results2/Vp30__pntA-F.ab1
- original files of sequencing results2/Vp30__pntA-R.ab1
- original files of sequencing results2/Vp30__pyrc-F.ab1
- original files of sequencing results2/Vp30__pyrc-R.ab1
- original files of sequencing results2/Vp30__recA-F.ab1
- original files of sequencing results2/Vp30__recA-R.ab1
- original files of sequencing results2/Vp30__tnaA-F.ab1
- original files of sequencing results2/Vp30__tnaA-R.ab1
- original files of sequencing results2/Vp32__dnaE-F.ab1
- original files of sequencing results2/Vp32__dnaE-R.ab1
- original files of sequencing results2/Vp32__dtdS-F.ab1
- original files of sequencing results2/Vp32__dtdS-R.ab1
- original files of sequencing results2/Vp32__gyrB-F.ab1
- original files of sequencing results2/Vp32__gyrB-R.ab1
- original files of sequencing results2/Vp32__pntA-F.ab1
- original files of sequencing results2/Vp32__pntA-R.ab1
- original files of sequencing results2/Vp32__pyrC-F.ab1
- original files of sequencing results2/Vp32__pyrC-R.ab1
- original files of sequencing results2/Vp32__recA-F.ab1
- original files of sequencing results2/Vp32__recA-R.ab1
- original files of sequencing results2/Vp32__tnaA-F.ab1
- original files of sequencing results2/Vp32__tnaA-R.ab1
- original files of sequencing results2/Vp36__dnaE-F.ab1
- original files of sequencing results2/Vp36__dnaE-R.ab1
- original files of sequencing results2/Vp36__dtdS-F.ab1
- original files of sequencing results2/Vp36__dtdS-R.ab1
- original files of sequencing results2/Vp36__gyrB-F.ab1
- original files of sequencing results2/Vp36__gyrB-R.ab1
- original files of sequencing results2/Vp36__pntA-F.ab1
- original files of sequencing results2/Vp36__pntA-R.ab1
- original files of sequencing results2/Vp36__pyrC-F.ab1
- original files of sequencing results2/Vp36__pyrC-R.ab1
- original files of sequencing results2/Vp36__recA-F.ab1
- original files of sequencing results2/Vp36__recA-R.ab1
- original files of sequencing results2/Vp36__tnaA-F.ab1
- original files of sequencing results2/Vp36__tnaA-R.ab1
- original files of sequencing results2/Vp38__dnaE-F.ab1
- original files of sequencing results2/Vp38__dnaE-R.ab1
- original files of sequencing results2/Vp38__dtdS-F.ab1
- original files of sequencing results2/Vp38__dtdS-R.ab1
- original files of sequencing results2/Vp38__gyrB-F.ab1
- original files of sequencing results2/Vp38__gyrB-R.ab1
- original files of sequencing results2/Vp38__pntA-F.ab1
- original files of sequencing results2/Vp38__pntA-R.ab1
- original files of sequencing results2/Vp38__pyrC-F.ab1
- original files of sequencing results2/Vp38__pyrC-R.ab1
- original files of sequencing results2/Vp38__recA-F.ab1
- original files of sequencing results2/Vp38__recA-R.ab1
- original files of sequencing results2/Vp38__tnaA-F.ab1
- original files of sequencing results2/Vp38__tnaA-R.ab1
