# Supplementary material for: Genetic Diversity and Population Structure of Vibrio parahaemolyticus Isolated From Clinical and Food Sources
Source: Front Microbiol. 2021 Jul 27;12:708795. doi: 10.3389/fmicb.2021.708795 (PMC8353399; doi:10.3389/fmicb.2021.708795)
Supplement: Supplementary file 3 [file Data_Sheet_3.ZIP]

Archive with 295 entries (294 files):
- original files of sequencing results3/
- original files of sequencing results3/Vp234__dnaE-F.ab1
- original files of sequencing results3/Vp234__dnaE-R.ab1
- original files of sequencing results3/Vp234__dtdS-F.ab1
- original files of sequencing results3/Vp234__dtdS-R.ab1
- original files of sequencing results3/Vp234__gyrB-F.ab1
- original files of sequencing results3/Vp234__gyrB-R.ab1
- original files of sequencing results3/Vp234__pntA-F.ab1
- original files of sequencing results3/Vp234__pntA-R.ab1
- original files of sequencing results3/Vp234__pyrC-F.ab1
- original files of sequencing results3/Vp234__pyrC-R.ab1
- original files of sequencing results3/Vp234__recA-F.ab1
- original files of sequencing results3/Vp234__recA-R.ab1
- original files of sequencing results3/Vp234__tnaA-F.ab1
- original files of sequencing results3/Vp234__tnaA-R.ab1
- original files of sequencing results3/Vp236__dnaE-F.ab1
- original files of sequencing results3/Vp236__dnaE-R.ab1
- original files of sequencing results3/Vp236__dtdS-F.ab1
- original files of sequencing results3/Vp236__dtdS-R.ab1
- original files of sequencing results3/Vp236__gyrB-F.ab1
- original files of sequencing results3/Vp236__gyrB-R.ab1
- original files of sequencing results3/Vp236__pntA-F.ab1
- original files of sequencing results3/Vp236__pntA-R.ab1
- original files of sequencing results3/Vp236__pyrC-F.ab1
- original files of sequencing results3/Vp236__pyrC-R.ab1
- original files of sequencing results3/Vp236__recA-F.ab1
- original files of sequencing results3/Vp236__recA-R.ab1
- original files of sequencing results3/Vp236__tnaA-F.ab1
- original files of sequencing results3/Vp236__tnaA-R.ab1
- original files of sequencing results3/Vp238__dnaE-F.ab1
- original files of sequencing results3/Vp238__dnaE-R.ab1
- original files of sequencing results3/Vp238__dtdS-F.ab1
- original files of sequencing results3/Vp238__dtdS-R.ab1
- original files of sequencing results3/Vp238__gyrB-F.ab1
- original files of sequencing results3/Vp238__gyrB-R.ab1
- original files of sequencing results3/Vp238__pntA-F.ab1
- original files of sequencing results3/Vp238__pntA-R.ab1
- original files of sequencing results3/Vp238__pyrC-F.ab1
- original files of sequencing results3/Vp238__pyrC-R.ab1
- original files of sequencing results3/Vp238__recA-F.ab1
- original files of sequencing results3/Vp238__recA-R.ab1
- original files of sequencing results3/Vp238__tnaA-F.ab1
- original files of sequencing results3/Vp238__tnaA-R.ab1
- original files of sequencing results3/Vp239__dnaE-F.ab1
- original files of sequencing results3/Vp239__dnaE-R.ab1
- original files of sequencing results3/Vp239__dtdS-F.ab1
- original files of sequencing results3/Vp239__dtdS-R.ab1
- original files of sequencing results3/Vp239__gyrB-F.ab1
- original files of sequencing results3/Vp239__gyrB-R.ab1
- original files of sequencing results3/Vp239__pntA-F.ab1
- original files of sequencing results3/Vp239__pntA-R.ab1
- original files of sequencing results3/Vp239__pyrC-F.ab1
- original files of sequencing results3/Vp239__pyrC-R.ab1
- original files of sequencing results3/Vp239__recA-F.ab1
- original files of sequencing results3/Vp239__recA-R.ab1
- original files of sequencing results3/Vp239__tnaA-F.ab1
- original files of sequencing results3/Vp239__tnaA-R.ab1
- original files of sequencing results3/Vp240__dnaE-F.ab1
- original files of sequencing results3/Vp240__dnaE-R.ab1
- original files of sequencing results3/Vp240__dtdS-F.ab1
- original files of sequencing results3/Vp240__dtdS-R.ab1
- original files of sequencing results3/Vp240__gyrB-F.ab1
- original files of sequencing results3/Vp240__gyrB-R.ab1
- original files of sequencing results3/Vp240__pntA-F.ab1
- original files of sequencing results3/Vp240__pntA-R.ab1
- original files of sequencing results3/Vp240__pyrC-F.ab1
- original files of sequencing results3/Vp240__pyrC-R.ab1
- original files of sequencing results3/Vp240__recA-F.ab1
- original files of sequencing results3/Vp240__recA-R.ab1
- original files of sequencing results3/Vp240__tnaA-F.ab1
- original files of sequencing results3/Vp240__tnaA-R.ab1
- original files of sequencing results3/Vp241__dnaE-F.ab1
- original files of sequencing results3/Vp241__dnaE-R.ab1
- original files of sequencing results3/Vp241__dtdS-F.ab1
- original files of sequencing results3/Vp241__dtdS-R.ab1
- original files of sequencing results3/Vp241__gyrB-F.ab1
- original files of sequencing results3/Vp241__gyrB-R.ab1
- original files of sequencing results3/Vp241__pntA-F_.ab1
- original files of sequencing results3/Vp241__pntA-R.ab1
- original files of sequencing results3/Vp241__pyrC-F.ab1
- original files of sequencing results3/Vp241__pyrC-R.ab1
- original files of sequencing results3/Vp241__recA-F.ab1
- original files of sequencing results3/Vp241__recA-R.ab1
- original files of sequencing results3/Vp241__tnaA-F.ab1
- original files of sequencing results3/Vp241__tnaA-R.ab1
- original files of sequencing results3/Vp242__dnaE-F.ab1
- original files of sequencing results3/Vp242__dnaE-R.ab1
- original files of sequencing results3/Vp242__dtdS-F.ab1
- original files of sequencing results3/Vp242__dtdS-R.ab1
- original files of sequencing results3/Vp242__gyrB-F.ab1
- original files of sequencing results3/Vp242__gyrB-R.ab1
- original files of sequencing results3/Vp242__pntA-F_.ab1
- original files of sequencing results3/Vp242__pntA-R.ab1
- original files of sequencing results3/Vp242__pyrC-F.ab1
- original files of sequencing results3/Vp242__pyrC-R.ab1
- original files of sequencing results3/Vp242__recA-F.ab1
- original files of sequencing results3/Vp242__recA-R.ab1
- original files of sequencing results3/Vp242__tnaA-F.ab1
- original files of sequencing results3/Vp242__tnaA-R.ab1
- original files of sequencing results3/Vp254__dnaE-F.ab1
- original files of sequencing results3/Vp254__dnaE-R.ab1
- original files of sequencing results3/Vp254__dtdS-F.ab1
- original files of sequencing results3/Vp254__dtdS-R.ab1
- original files of sequencing results3/Vp254__gyrB-F.ab1
- original files of sequencing results3/Vp254__gyrB-R.ab1
- original files of sequencing results3/Vp254__pntA-F.ab1
- original files of sequencing results3/Vp254__pntA-R.ab1
- original files of sequencing results3/Vp254__pyrC-F.ab1
- original files of sequencing results3/Vp254__pyrC-R.ab1
- original files of sequencing results3/Vp254__recA-F.ab1
- original files of sequencing results3/Vp254__recA-R.ab1
- original files of sequencing results3/Vp254__tnaA-F.ab1
- original files of sequencing results3/Vp254__tnaA-R.ab1
- original files of sequencing results3/Vp257__dnaE-F.ab1
- original files of sequencing results3/Vp257__dnaE-R.ab1
- original files of sequencing results3/Vp257__dtds-F.ab1
- original files of sequencing results3/Vp257__dtds-R.ab1
- original files of sequencing results3/Vp257__gyrB-F.ab1
- original files of sequencing results3/Vp257__gyrB-R.ab1
- original files of sequencing results3/Vp257__pntA-F.ab1
- original files of sequencing results3/Vp257__pntA-R.ab1
- original files of sequencing results3/Vp257__pyrc-F.ab1
- original files of sequencing results3/Vp257__pyrc-R.ab1
- original files of sequencing results3/Vp257__recA-F.ab1
- original files of sequencing results3/Vp257__recA-R.ab1
- original files of sequencing results3/Vp257__tnaA-F.ab1
- original files of sequencing results3/Vp257__tnaA-R.ab1
- original files of sequencing results3/Vp258__dnaE-F.ab1
- original files of sequencing results3/Vp258__dnaE-R.ab1
- original files of sequencing results3/Vp258__dtdS-F.ab1
- original files of sequencing results3/Vp258__dtdS-R.ab1
- original files of sequencing results3/Vp258__gyrB-F.ab1
- original files of sequencing results3/Vp258__gyrB-R.ab1
- original files of sequencing results3/Vp258__pntA-F.ab1
- original files of sequencing results3/Vp258__pntA-R.ab1
- original files of sequencing results3/Vp258__pyrC-F.ab1
- original files of sequencing results3/Vp258__pyrC-R.ab1
- original files of sequencing results3/Vp258__recA-F.ab1
- original files of sequencing results3/Vp258__recA-R.ab1
- original files of sequencing results3/Vp258__tnaA-F.ab1
- original files of sequencing results3/Vp258__tnaA-R.ab1
- original files of sequencing results3/Vp259__dnaE-F.ab1
- original files of sequencing results3/Vp259__dnaE-R.ab1
- original files of sequencing results3/Vp259__dtdS-F.ab1
- original files of sequencing results3/Vp259__dtdS-R.ab1
- original files of sequencing results3/Vp259__gyrB-F.ab1
- original files of sequencing results3/Vp259__gyrB-R.ab1
- original files of sequencing results3/Vp259__pntA-F.ab1
- original files of sequencing results3/Vp259__pntA-R.ab1
- original files of sequencing results3/Vp259__pyrC-F.ab1
- original files of sequencing results3/Vp259__pyrC-R.ab1
- original files of sequencing results3/Vp259__recA-F.ab1
- original files of sequencing results3/Vp259__recA-R.ab1
- original files of sequencing results3/Vp259__tnaA-F.ab1
- original files of sequencing results3/Vp259__tnaA-R.ab1
- original files of sequencing results3/Vp264__dnaE-F.ab1
- original files of sequencing results3/Vp264__dnaE-R.ab1
- original files of sequencing results3/Vp264__dtdS-F.ab1
- original files of sequencing results3/Vp264__dtdS-R.ab1
- original files of sequencing results3/Vp264__gyrB-F.ab1
- original files of sequencing results3/Vp264__gyrB-R.ab1
- original files of sequencing results3/Vp264__pntA-F.ab1
- original files of sequencing results3/Vp264__pntA-R.ab1
- original files of sequencing results3/Vp264__pyrC-F.ab1
- original files of sequencing results3/Vp264__pyrC-R.ab1
- original files of sequencing results3/Vp264__recA-F.ab1
- original files of sequencing results3/Vp264__recA-R.ab1
- original files of sequencing results3/Vp264__tnaA-F .ab1
- original files of sequencing results3/Vp264__tnaA-R.ab1
- original files of sequencing results3/Vp266__dnaE-F.ab1
- original files of sequencing results3/Vp266__dnaE-R.ab1
- original files of sequencing results3/Vp266__dtdS-F.ab1
- original files of sequencing results3/Vp266__dtdS-R.ab1
- original files of sequencing results3/Vp266__gyrB-F.ab1
- original files of sequencing results3/Vp266__gyrB-R.ab1
- original files of sequencing results3/Vp266__pntA-F.ab1
- original files of sequencing results3/Vp266__pntA-R.ab1
- original files of sequencing results3/Vp266__pyrC-F.ab1
- original files of sequencing results3/Vp266__pyrC-R.ab1
- original files of sequencing results3/Vp266__recA-F.ab1
- original files of sequencing results3/Vp266__recA-R.ab1
- original files of sequencing results3/Vp266__tnaA-F.ab1
- original files of sequencing results3/Vp266__tnaA-R.ab1
- original files of sequencing results3/Vp271__dnaE-F.ab1
- original files of sequencing results3/Vp271__dnaE-R.ab1
- original files of sequencing results3/Vp271__dtdS-F.ab1
- original files of sequencing results3/Vp271__dtdS-R.ab1
- original files of sequencing results3/Vp271__gyrB-F.ab1
- original files of sequencing results3/Vp271__gyrB-R.ab1
- original files of sequencing results3/Vp271__pntA-F.ab1
- original files of sequencing results3/Vp271__pntA-R.ab1
- original files of sequencing results3/Vp271__pyrC-F.ab1
- original files of sequencing results3/Vp271__pyrC-R.ab1
- original files of sequencing results3/Vp271__recA-F.ab1
- original files of sequencing results3/Vp271__recA-R.ab1
- original files of sequencing results3/Vp271__tnaA-F.ab1
- original files of sequencing results3/Vp271__tnaA-R.ab1
- original files of sequencing results3/Vp272__dnaE-F.ab1
- original files of sequencing results3/Vp272__dnaE-R.ab1
- original files of sequencing results3/Vp272__dtdS-F.ab1
- original files of sequencing results3/Vp272__dtdS-R.ab1
- original files of sequencing results3/Vp272__gyrB-F.ab1
- original files of sequencing results3/Vp272__gyrB-R.ab1
- original files of sequencing results3/Vp272__pntA-F.ab1
- original files of sequencing results3/Vp272__pntA-R.ab1
- original files of sequencing results3/Vp272__pyrC-F.ab1
- original files of sequencing results3/Vp272__pyrC-R.ab1
- original files of sequencing results3/Vp272__recA-F.ab1
- original files of sequencing results3/Vp272__recA-R.ab1
- original files of sequencing results3/Vp272__tnaA-F.ab1
- original files of sequencing results3/Vp272__tnaA-R.ab1
- original files of sequencing results3/Vp273__dnaE-F.ab1
- original files of sequencing results3/Vp273__dnaE-R.ab1
- original files of sequencing results3/Vp273__dtdS-F.ab1
- original files of sequencing results3/Vp273__dtdS-R.ab1
- original files of sequencing results3/Vp273__gyrB-F.ab1
- original files of sequencing results3/Vp273__gyrB-R.ab1
- original files of sequencing results3/Vp273__pntA-F.ab1
- original files of sequencing results3/Vp273__pntA-R.ab1
- original files of sequencing results3/Vp273__pyrC-F.ab1
- original files of sequencing results3/Vp273__pyrC-R.ab1
- original files of sequencing results3/Vp273__recA-F.ab1
- original files of sequencing results3/Vp273__recA-R.ab1
- original files of sequencing results3/Vp273__tnaA-F.ab1
- original files of sequencing results3/Vp273__tnaA-R.ab1
- original files of sequencing results3/Vp278__dnaE-F.ab1
- original files of sequencing results3/Vp278__dnaE-R.ab1
- original files of sequencing results3/Vp278__dtdS-F.ab1
- original files of sequencing results3/Vp278__dtdS-R.ab1
- original files of sequencing results3/Vp278__gyrB-F.ab1
- original files of sequencing results3/Vp278__gyrB-R.ab1
- original files of sequencing results3/Vp278__pntA-F.ab1
- original files of sequencing results3/Vp278__pntA-R.ab1
- original files of sequencing results3/Vp278__pyrC-F.ab1
- original files of sequencing results3/Vp278__pyrC-R.ab1
- original files of sequencing results3/Vp278__recA-F.ab1
- original files of sequencing results3/Vp278__recA-R.ab1
- original files of sequencing results3/Vp278__tnaA-F.ab1
- original files of sequencing results3/Vp278__tnaA-R.ab1
- original files of sequencing results3/Vp279__dnaE-F.ab1
- original files of sequencing results3/Vp279__dnaE-R.ab1
- original files of sequencing results3/Vp279__dtdS-F.ab1
- original files of sequencing results3/Vp279__dtdS-R.ab1
- original files of sequencing results3/Vp279__gyrB-F.ab1
- original files of sequencing results3/Vp279__gyrB-R.ab1
- original files of sequencing results3/Vp279__pntA-F_.ab1
- original files of sequencing results3/Vp279__pntA-R.ab1
- original files of sequencing results3/Vp279__pyrC-F.ab1
- original files of sequencing results3/Vp279__pyrC-R.ab1
- original files of sequencing results3/Vp279__recA-F.ab1
- original files of sequencing results3/Vp279__recA-R.ab1
- original files of sequencing results3/Vp279__tnaA-F.ab1
- original files of sequencing results3/Vp279__tnaA-R.ab1
- original files of sequencing results3/Vp281__dnaE-F.ab1
- original files of sequencing results3/Vp281__dnaE-R.ab1
- original files of sequencing results3/Vp281__dtdS-F.ab1
- original files of sequencing results3/Vp281__dtdS-R.ab1
- original files of sequencing results3/Vp281__gyrB-F.ab1
- original files of sequencing results3/Vp281__gyrB-R.ab1
- original files of sequencing results3/Vp281__pntA-F.ab1
- original files of sequencing results3/Vp281__pntA-R.ab1
- original files of sequencing results3/Vp281__pyrC-F.ab1
- original files of sequencing results3/Vp281__pyrC-R.ab1
- original files of sequencing results3/Vp281__recA-F.ab1
- original files of sequencing results3/Vp281__recA-R.ab1
- original files of sequencing results3/Vp281__tnaA-F.ab1
- original files of sequencing results3/Vp281__tnaA-R.ab1
- original files of sequencing results3/Vp284__dnaE-F.ab1
- original files of sequencing results3/Vp284__dnaE-R.ab1
- original files of sequencing results3/Vp284__dtdS-F.ab1
- original files of sequencing results3/Vp284__dtdS-R.ab1
- original files of sequencing results3/Vp284__gyrB-F.ab1
- original files of sequencing results3/Vp284__gyrB-R.ab1
- original files of sequencing results3/Vp284__pntA-F.ab1
- original files of sequencing results3/Vp284__pntA-R.ab1
- original files of sequencing results3/Vp284__pyrC-F.ab1
- original files of sequencing results3/Vp284__pyrC-R.ab1
- original files of sequencing results3/Vp284__recA-F.ab1
- original files of sequencing results3/Vp284__recA-R.ab1
- original files of sequencing results3/Vp284__tnaA-F.ab1
- original files of sequencing results3/Vp284__tnaA-R.ab1
- original files of sequencing results3/Vp286__dnaE-F.ab1
- original files of sequencing results3/Vp286__dnaE-R.ab1
- original files of sequencing results3/Vp286__dtdS-F.ab1
- original files of sequencing results3/Vp286__dtdS-R.ab1
- original files of sequencing results3/Vp286__gyrB-F.ab1
- original files of sequencing results3/Vp286__gyrB-R.ab1
- original files of sequencing results3/Vp286__pntA-F.ab1
- original files of sequencing results3/Vp286__pntA-R.ab1
- original files of sequencing results3/Vp286__pyrC-F.ab1
- original files of sequencing results3/Vp286__pyrC-R.ab1
- original files of sequencing results3/Vp286__recA-F.ab1
- original files of sequencing results3/Vp286__recA-R.ab1
- original files of sequencing results3/Vp286__tnaA-F.ab1
- original files of sequencing results3/Vp286__tnaA-R.ab1
