# Supplementary material for: Genetic Diversity and Population Structure of Vibrio parahaemolyticus Isolated From Clinical and Food Sources
Source: Front Microbiol. 2021 Jul 27;12:708795. doi: 10.3389/fmicb.2021.708795 (PMC8353399; doi:10.3389/fmicb.2021.708795)
Supplement: Supplementary file 5 [file Data_Sheet_5.ZIP]

Archive with 295 entries (294 files):
- original files of sequencing results5/
- original files of sequencing results5/Vp426__dnaE-F.ab1
- original files of sequencing results5/Vp426__dnaE-R.ab1
- original files of sequencing results5/Vp426__dtdS-F.ab1
- original files of sequencing results5/Vp426__dtdS-R.ab1
- original files of sequencing results5/Vp426__gyrB-F.ab1
- original files of sequencing results5/Vp426__gyrB-R.ab1
- original files of sequencing results5/Vp426__pntA-F.ab1
- original files of sequencing results5/Vp426__pntA-R.ab1
- original files of sequencing results5/Vp426__pyrC-F .ab1
- original files of sequencing results5/Vp426__pyrC-R.ab1
- original files of sequencing results5/Vp426__recA-F.ab1
- original files of sequencing results5/Vp426__recA-R.ab1
- original files of sequencing results5/Vp426__tnaA-F.ab1
- original files of sequencing results5/Vp426__tnaA-R.ab1
- original files of sequencing results5/Vp427__dnaE-F.ab1
- original files of sequencing results5/Vp427__dnaE-R.ab1
- original files of sequencing results5/Vp427__dtdS-F.ab1
- original files of sequencing results5/Vp427__dtdS-R.ab1
- original files of sequencing results5/Vp427__gyrB-F.ab1
- original files of sequencing results5/Vp427__gyrB-R.ab1
- original files of sequencing results5/Vp427__pntA-F.ab1
- original files of sequencing results5/Vp427__pntA-R.ab1
- original files of sequencing results5/Vp427__pyrC-F.ab1
- original files of sequencing results5/Vp427__pyrC-R.ab1
- original files of sequencing results5/Vp427__recA-F.ab1
- original files of sequencing results5/Vp427__recA-R.ab1
- original files of sequencing results5/Vp427__tnaA-F.ab1
- original files of sequencing results5/Vp427__tnaA-R.ab1
- original files of sequencing results5/Vp428__dnaE-F.ab1
- original files of sequencing results5/Vp428__dnaE-R.ab1
- original files of sequencing results5/Vp428__dtdS-F.ab1
- original files of sequencing results5/Vp428__dtdS-R.ab1
- original files of sequencing results5/Vp428__gyrB-F.ab1
- original files of sequencing results5/Vp428__gyrB-R.ab1
- original files of sequencing results5/Vp428__pntA-F.ab1
- original files of sequencing results5/Vp428__pntA-R.ab1
- original files of sequencing results5/Vp428__pyrC-F.ab1
- original files of sequencing results5/Vp428__pyrC-R.ab1
- original files of sequencing results5/Vp428__recA-F.ab1
- original files of sequencing results5/Vp428__recA-R.ab1
- original files of sequencing results5/Vp428__tnaA-F.ab1
- original files of sequencing results5/Vp428__tnaA-R.ab1
- original files of sequencing results5/Vp429__dnaE-F.ab1
- original files of sequencing results5/Vp429__dnaE-R.ab1
- original files of sequencing results5/Vp429__dtdS-F.ab1
- original files of sequencing results5/Vp429__dtdS-R.ab1
- original files of sequencing results5/Vp429__gyrB-F.ab1
- original files of sequencing results5/Vp429__gyrB-R.ab1
- original files of sequencing results5/Vp429__pntA-F.ab1
- original files of sequencing results5/Vp429__pntA-R.ab1
- original files of sequencing results5/Vp429__pyrC-F.ab1
- original files of sequencing results5/Vp429__pyrC-R.ab1
- original files of sequencing results5/Vp429__recA-F.ab1
- original files of sequencing results5/Vp429__recA-R.ab1
- original files of sequencing results5/Vp429__tnaA-F.ab1
- original files of sequencing results5/Vp429__tnaA-R.ab1
- original files of sequencing results5/Vp430__dnaE-F.ab1
- original files of sequencing results5/Vp430__dnaE-R.ab1
- original files of sequencing results5/Vp430__dtdS-F.ab1
- original files of sequencing results5/Vp430__dtdS-R.ab1
- original files of sequencing results5/Vp430__gyrB-F.ab1
- original files of sequencing results5/Vp430__gyrB-R.ab1
- original files of sequencing results5/Vp430__pntA-F.ab1
- original files of sequencing results5/Vp430__pntA-R.ab1
- original files of sequencing results5/Vp430__pyrC-F.ab1
- original files of sequencing results5/Vp430__pyrC-R.ab1
- original files of sequencing results5/Vp430__recA-F.ab1
- original files of sequencing results5/Vp430__recA-R.ab1
- original files of sequencing results5/Vp430__tnaA-F.ab1
- original files of sequencing results5/Vp430__tnaA-R.ab1
- original files of sequencing results5/Vp431__dnaE-F.ab1
- original files of sequencing results5/Vp431__dnaE-R.ab1
- original files of sequencing results5/Vp431__dtdS-F.ab1
- original files of sequencing results5/Vp431__dtdS-R.ab1
- original files of sequencing results5/Vp431__gyrB-F.ab1
- original files of sequencing results5/Vp431__gyrB-R.ab1
- original files of sequencing results5/Vp431__pntA-F.ab1
- original files of sequencing results5/Vp431__pntA-R.ab1
- original files of sequencing results5/Vp431__pyrC-F.ab1
- original files of sequencing results5/Vp431__pyrC-R.ab1
- original files of sequencing results5/Vp431__recA-F.ab1
- original files of sequencing results5/Vp431__recA-R.ab1
- original files of sequencing results5/Vp431__tnaA-F.ab1
- original files of sequencing results5/Vp431__tnaA-R.ab1
- original files of sequencing results5/Vp432__dnaE-F.ab1
- original files of sequencing results5/Vp432__dnaE-R.ab1
- original files of sequencing results5/Vp432__dtdS-F.ab1
- original files of sequencing results5/Vp432__dtdS-R.ab1
- original files of sequencing results5/Vp432__gyrB-F.ab1
- original files of sequencing results5/Vp432__gyrB-R.ab1
- original files of sequencing results5/Vp432__pntA-F.ab1
- original files of sequencing results5/Vp432__pntA-R.ab1
- original files of sequencing results5/Vp432__pyrC-F.ab1
- original files of sequencing results5/Vp432__pyrC-R.ab1
- original files of sequencing results5/Vp432__recA-F.ab1
- original files of sequencing results5/Vp432__recA-R.ab1
- original files of sequencing results5/Vp432__tnaA-F.ab1
- original files of sequencing results5/Vp432__tnaA-R.ab1
- original files of sequencing results5/Vp433__dnaE-F.ab1
- original files of sequencing results5/Vp433__dnaE-R.ab1
- original files of sequencing results5/Vp433__dtdS-F.ab1
- original files of sequencing results5/Vp433__dtdS-R.ab1
- original files of sequencing results5/Vp433__gyrB-F.ab1
- original files of sequencing results5/Vp433__gyrB-R.ab1
- original files of sequencing results5/Vp433__pntA-F.ab1
- original files of sequencing results5/Vp433__pntA-R.ab1
- original files of sequencing results5/Vp433__pyrC-F.ab1
- original files of sequencing results5/Vp433__pyrC-R.ab1
- original files of sequencing results5/Vp433__recA-F.ab1
- original files of sequencing results5/Vp433__recA-R .ab1
- original files of sequencing results5/Vp433__tnaA-F.ab1
- original files of sequencing results5/Vp433__tnaA-R.ab1
- original files of sequencing results5/Vp435__dnaE-F.ab1
- original files of sequencing results5/Vp435__dnaE-R.ab1
- original files of sequencing results5/Vp435__dtdS-F.ab1
- original files of sequencing results5/Vp435__dtdS-R.ab1
- original files of sequencing results5/Vp435__gyrB-F.ab1
- original files of sequencing results5/Vp435__gyrB-R.ab1
- original files of sequencing results5/Vp435__pntA-F.ab1
- original files of sequencing results5/Vp435__pntA-R.ab1
- original files of sequencing results5/Vp435__pyrC-F.ab1
- original files of sequencing results5/Vp435__pyrC-R.ab1
- original files of sequencing results5/Vp435__recA-F.ab1
- original files of sequencing results5/Vp435__recA-R.ab1
- original files of sequencing results5/Vp435__tnaA-F.ab1
- original files of sequencing results5/Vp435__tnaA-R.ab1
- original files of sequencing results5/Vp436__dnaE-F.ab1
- original files of sequencing results5/Vp436__dnaE-R.ab1
- original files of sequencing results5/Vp436__dtdS-F.ab1
- original files of sequencing results5/Vp436__dtdS-R.ab1
- original files of sequencing results5/Vp436__gyrB-F.ab1
- original files of sequencing results5/Vp436__gyrB-R.ab1
- original files of sequencing results5/Vp436__pntA-F.ab1
- original files of sequencing results5/Vp436__pntA-R.ab1
- original files of sequencing results5/Vp436__pyrC-F.ab1
- original files of sequencing results5/Vp436__pyrC-R.ab1
- original files of sequencing results5/Vp436__recA-F.ab1
- original files of sequencing results5/Vp436__recA-R.ab1
- original files of sequencing results5/Vp436__tnaA-F.ab1
- original files of sequencing results5/Vp436__tnaA-R.ab1
- original files of sequencing results5/Vp437__dnaE-F.ab1
- original files of sequencing results5/Vp437__dnaE-R.ab1
- original files of sequencing results5/Vp437__dtdS-F.ab1
- original files of sequencing results5/Vp437__dtdS-R.ab1
- original files of sequencing results5/Vp437__gyrB-F.ab1
- original files of sequencing results5/Vp437__gyrB-R.ab1
- original files of sequencing results5/Vp437__pntA-F.ab1
- original files of sequencing results5/Vp437__pntA-R.ab1
- original files of sequencing results5/Vp437__pyrC-F.ab1
- original files of sequencing results5/Vp437__pyrC-R.ab1
- original files of sequencing results5/Vp437__recA-F.ab1
- original files of sequencing results5/Vp437__recA-R.ab1
- original files of sequencing results5/Vp437__tnaA-F.ab1
- original files of sequencing results5/Vp437__tnaA-R.ab1
- original files of sequencing results5/Vp438__dnaE-F.ab1
- original files of sequencing results5/Vp438__dnaE-R.ab1
- original files of sequencing results5/Vp438__dtdS-F.ab1
- original files of sequencing results5/Vp438__dtdS-R.ab1
- original files of sequencing results5/Vp438__gyrB-F.ab1
- original files of sequencing results5/Vp438__gyrB-R.ab1
- original files of sequencing results5/Vp438__pntA-F.ab1
- original files of sequencing results5/Vp438__pntA-R.ab1
- original files of sequencing results5/Vp438__pyrC-F.ab1
- original files of sequencing results5/Vp438__pyrC-R.ab1
- original files of sequencing results5/Vp438__recA-F.ab1
- original files of sequencing results5/Vp438__recA-R.ab1
- original files of sequencing results5/Vp438__tnaA-F.ab1
- original files of sequencing results5/Vp438__tnaA-R.ab1
- original files of sequencing results5/Vp439__dnaE-F.ab1
- original files of sequencing results5/Vp439__dnaE-R.ab1
- original files of sequencing results5/Vp439__dtdS-F.ab1
- original files of sequencing results5/Vp439__dtdS-R.ab1
- original files of sequencing results5/Vp439__gyrB-F.ab1
- original files of sequencing results5/Vp439__gyrB-R.ab1
- original files of sequencing results5/Vp439__pntA-F.ab1
- original files of sequencing results5/Vp439__pntA-R.ab1
- original files of sequencing results5/Vp439__pyrC-F.ab1
- original files of sequencing results5/Vp439__pyrC-R.ab1
- original files of sequencing results5/Vp439__recA-F.ab1
- original files of sequencing results5/Vp439__recA-R.ab1
- original files of sequencing results5/Vp439__tnaA-F.ab1
- original files of sequencing results5/Vp439__tnaA-R.ab1
- original files of sequencing results5/Vp440__dnaE-F.ab1
- original files of sequencing results5/Vp440__dnaE-R.ab1
- original files of sequencing results5/Vp440__dtdS-F.ab1
- original files of sequencing results5/Vp440__dtdS-R.ab1
- original files of sequencing results5/Vp440__gyrB-F.ab1
- original files of sequencing results5/Vp440__gyrB-R.ab1
- original files of sequencing results5/Vp440__pntA-F.ab1
- original files of sequencing results5/Vp440__pntA-R.ab1
- original files of sequencing results5/Vp440__pyrC-F.ab1
- original files of sequencing results5/Vp440__pyrC-R.ab1
- original files of sequencing results5/Vp440__recA-F.ab1
- original files of sequencing results5/Vp440__recA-R.ab1
- original files of sequencing results5/Vp440__tnaA-F.ab1
- original files of sequencing results5/Vp440__tnaA-R.ab1
- original files of sequencing results5/Vp441__dnaE-F.ab1
- original files of sequencing results5/Vp441__dnaE-R.ab1
- original files of sequencing results5/Vp441__dtdS-F.ab1
- original files of sequencing results5/Vp441__dtdS-R.ab1
- original files of sequencing results5/Vp441__gyrB-F.ab1
- original files of sequencing results5/Vp441__gyrB-R.ab1
- original files of sequencing results5/Vp441__pntA-F.ab1
- original files of sequencing results5/Vp441__pntA-R.ab1
- original files of sequencing results5/Vp441__pyrC-F.ab1
- original files of sequencing results5/Vp441__pyrC-R.ab1
- original files of sequencing results5/Vp441__recA-F.ab1
- original files of sequencing results5/Vp441__recA-R.ab1
- original files of sequencing results5/Vp441__tnaA-F.ab1
- original files of sequencing results5/Vp441__tnaA-R.ab1
- original files of sequencing results5/Vp442__dnaE-F.ab1
- original files of sequencing results5/Vp442__dnaE-R.ab1
- original files of sequencing results5/Vp442__dtdS-F.ab1
- original files of sequencing results5/Vp442__dtdS-R.ab1
- original files of sequencing results5/Vp442__gyrB-F.ab1
- original files of sequencing results5/Vp442__gyrB-R.ab1
- original files of sequencing results5/Vp442__pntA-F.ab1
- original files of sequencing results5/Vp442__pntA-R.ab1
- original files of sequencing results5/Vp442__pyrC-F.ab1
- original files of sequencing results5/Vp442__pyrC-R.ab1
- original files of sequencing results5/Vp442__recA-F.ab1
- original files of sequencing results5/Vp442__recA-R.ab1
- original files of sequencing results5/Vp442__tnaA-F.ab1
- original files of sequencing results5/Vp442__tnaA-R.ab1
- original files of sequencing results5/Vp443__dnaE-F.ab1
- original files of sequencing results5/Vp443__dnaE-R.ab1
- original files of sequencing results5/Vp443__dtdS-F.ab1
- original files of sequencing results5/Vp443__dtdS-R.ab1
- original files of sequencing results5/Vp443__gyrB-F.ab1
- original files of sequencing results5/Vp443__gyrB-R.ab1
- original files of sequencing results5/Vp443__pntA-F.ab1
- original files of sequencing results5/Vp443__pntA-R.ab1
- original files of sequencing results5/Vp443__pyrC-F.ab1
- original files of sequencing results5/Vp443__pyrC-R.ab1
- original files of sequencing results5/Vp443__recA-F.ab1
- original files of sequencing results5/Vp443__recA-R.ab1
- original files of sequencing results5/Vp443__tnaA-F.ab1
- original files of sequencing results5/Vp443__tnaA-R.ab1
- original files of sequencing results5/Vp445__dnaE-F.ab1
- original files of sequencing results5/Vp445__dnaE-R.ab1
- original files of sequencing results5/Vp445__dtdS-F.ab1
- original files of sequencing results5/Vp445__dtdS-R.ab1
- original files of sequencing results5/Vp445__gyrB-F.ab1
- original files of sequencing results5/Vp445__gyrB-R.ab1
- original files of sequencing results5/Vp445__pntA-F.ab1
- original files of sequencing results5/Vp445__pntA-R.ab1
- original files of sequencing results5/Vp445__pyrC-F.ab1
- original files of sequencing results5/Vp445__pyrC-R.ab1
- original files of sequencing results5/Vp445__recA-F.ab1
- original files of sequencing results5/Vp445__recA-R.ab1
- original files of sequencing results5/Vp445__tnaA-F.ab1
- original files of sequencing results5/Vp445__tnaA-R.ab1
- original files of sequencing results5/Vp446__dnaE-F.ab1
- original files of sequencing results5/Vp446__dnaE-R.ab1
- original files of sequencing results5/Vp446__dtdS-F.ab1
- original files of sequencing results5/Vp446__dtdS-R.ab1
- original files of sequencing results5/Vp446__gyrB-F.ab1
- original files of sequencing results5/Vp446__gyrB-R.ab1
- original files of sequencing results5/Vp446__pntA-F.ab1
- original files of sequencing results5/Vp446__pntA-R.ab1
- original files of sequencing results5/Vp446__pyrC-F.ab1
- original files of sequencing results5/Vp446__pyrC-R.ab1
- original files of sequencing results5/Vp446__recA-F.ab1
- original files of sequencing results5/Vp446__recA-R.ab1
- original files of sequencing results5/Vp446__tnaA-F.ab1
- original files of sequencing results5/Vp446__tnaA-R.ab1
- original files of sequencing results5/Vp447__dnaE-F.ab1
- original files of sequencing results5/Vp447__dnaE-R.ab1
- original files of sequencing results5/Vp447__dtdS-F.ab1
- original files of sequencing results5/Vp447__dtdS-R.ab1
- original files of sequencing results5/Vp447__gyrB-F.ab1
- original files of sequencing results5/Vp447__gyrB-R.ab1
- original files of sequencing results5/Vp447__pntA-F.ab1
- original files of sequencing results5/Vp447__pntA-R.ab1
- original files of sequencing results5/Vp447__pyrC-F.ab1
- original files of sequencing results5/Vp447__pyrC-R.ab1
- original files of sequencing results5/Vp447__recA-F.ab1
- original files of sequencing results5/Vp447__recA-R.ab1
- original files of sequencing results5/Vp447__tnaA-F.ab1
- original files of sequencing results5/Vp447__tnaA-R.ab1
- original files of sequencing results5/Vp448__dnaE-F.ab1
- original files of sequencing results5/Vp448__dnaE-R.ab1
- original files of sequencing results5/Vp448__dtdS-F.ab1
- original files of sequencing results5/Vp448__dtdS-R.ab1
- original files of sequencing results5/Vp448__gyrB-F.ab1
- original files of sequencing results5/Vp448__gyrB-R.ab1
- original files of sequencing results5/Vp448__pntA-F.ab1
- original files of sequencing results5/Vp448__pntA-R.ab1
- original files of sequencing results5/Vp448__pyrC-F.ab1
- original files of sequencing results5/Vp448__pyrC-R.ab1
- original files of sequencing results5/Vp448__recA-F.ab1
- original files of sequencing results5/Vp448__recA-R.ab1
- original files of sequencing results5/Vp448__tnaA-F.ab1
- original files of sequencing results5/Vp448__tnaA-R.ab1
