# Supplementary material for: Genetic Diversity and Population Structure of Vibrio parahaemolyticus Isolated From Clinical and Food Sources
Source: Front Microbiol. 2021 Jul 27;12:708795. doi: 10.3389/fmicb.2021.708795 (PMC8353399; doi:10.3389/fmicb.2021.708795)
Supplement: Supplementary file 6 [file Data_Sheet_6.ZIP]

Archive with 295 entries (294 files):
- original files of sequencing results6/
- original files of sequencing results6/Vp449__dnaE-F.ab1
- original files of sequencing results6/Vp449__dnaE-R.ab1
- original files of sequencing results6/Vp449__dtdS-F.ab1
- original files of sequencing results6/Vp449__dtdS-R.ab1
- original files of sequencing results6/Vp449__gyrB-F.ab1
- original files of sequencing results6/Vp449__gyrB-R.ab1
- original files of sequencing results6/Vp449__pntA-F.ab1
- original files of sequencing results6/Vp449__pntA-R.ab1
- original files of sequencing results6/Vp449__pyrC-F.ab1
- original files of sequencing results6/Vp449__pyrC-R.ab1
- original files of sequencing results6/Vp449__recA-F.ab1
- original files of sequencing results6/Vp449__recA-R.ab1
- original files of sequencing results6/Vp449__tnaA-F.ab1
- original files of sequencing results6/Vp449__tnaA-R.ab1
- original files of sequencing results6/Vp450__dnaE-F.ab1
- original files of sequencing results6/Vp450__dnaE-R.ab1
- original files of sequencing results6/Vp450__dtdS-F.ab1
- original files of sequencing results6/Vp450__dtdS-R.ab1
- original files of sequencing results6/Vp450__gyrB-F.ab1
- original files of sequencing results6/Vp450__gyrB-R.ab1
- original files of sequencing results6/Vp450__pntA-F.ab1
- original files of sequencing results6/Vp450__pntA-R.ab1
- original files of sequencing results6/Vp450__pyrC-F.ab1
- original files of sequencing results6/Vp450__pyrC-R.ab1
- original files of sequencing results6/Vp450__recA-F.ab1
- original files of sequencing results6/Vp450__recA-R.ab1
- original files of sequencing results6/Vp450__tnaA-F.ab1
- original files of sequencing results6/Vp450__tnaA-R.ab1
- original files of sequencing results6/Vp451__dnaE-F.ab1
- original files of sequencing results6/Vp451__dnaE-R.ab1
- original files of sequencing results6/Vp451__dtdS-F.ab1
- original files of sequencing results6/Vp451__dtdS-R.ab1
- original files of sequencing results6/Vp451__gyrB-F.ab1
- original files of sequencing results6/Vp451__gyrB-R.ab1
- original files of sequencing results6/Vp451__pntA-F.ab1
- original files of sequencing results6/Vp451__pntA-R.ab1
- original files of sequencing results6/Vp451__pyrC-F.ab1
- original files of sequencing results6/Vp451__pyrC-R.ab1
- original files of sequencing results6/Vp451__recA-F.ab1
- original files of sequencing results6/Vp451__recA-R.ab1
- original files of sequencing results6/Vp451__tnaA-F.ab1
- original files of sequencing results6/Vp451__tnaA-R.ab1
- original files of sequencing results6/Vp453__dnaE-F.ab1
- original files of sequencing results6/Vp453__dnaE-R.ab1
- original files of sequencing results6/Vp453__dtdS-F.ab1
- original files of sequencing results6/Vp453__dtdS-R.ab1
- original files of sequencing results6/Vp453__gyrB-F.ab1
- original files of sequencing results6/Vp453__gyrB-R.ab1
- original files of sequencing results6/Vp453__pntA-F.ab1
- original files of sequencing results6/Vp453__pntA-R.ab1
- original files of sequencing results6/Vp453__pyrC-F.ab1
- original files of sequencing results6/Vp453__pyrC-R.ab1
- original files of sequencing results6/Vp453__recA-F.ab1
- original files of sequencing results6/Vp453__recA-R.ab1
- original files of sequencing results6/Vp453__tnaA-F.ab1
- original files of sequencing results6/Vp453__tnaA-R.ab1
- original files of sequencing results6/Vp455__dnaE-F.ab1
- original files of sequencing results6/Vp455__dnaE-R.ab1
- original files of sequencing results6/Vp455__dtdS-F.ab1
- original files of sequencing results6/Vp455__dtdS-R.ab1
- original files of sequencing results6/Vp455__gyrB-F.ab1
- original files of sequencing results6/Vp455__gyrB-R.ab1
- original files of sequencing results6/Vp455__pntA-F.ab1
- original files of sequencing results6/Vp455__pntA-R.ab1
- original files of sequencing results6/Vp455__pyrC-F.ab1
- original files of sequencing results6/Vp455__pyrC-R.ab1
- original files of sequencing results6/Vp455__recA-F.ab1
- original files of sequencing results6/Vp455__recA-R.ab1
- original files of sequencing results6/Vp455__tnaA-F.ab1
- original files of sequencing results6/Vp455__tnaA-R.ab1
- original files of sequencing results6/Vp456__dnaE-F.ab1
- original files of sequencing results6/Vp456__dnaE-R.ab1
- original files of sequencing results6/Vp456__dtdS-F.ab1
- original files of sequencing results6/Vp456__dtdS-R.ab1
- original files of sequencing results6/Vp456__gyrB-F.ab1
- original files of sequencing results6/Vp456__gyrB-R.ab1
- original files of sequencing results6/Vp456__pntA-F.ab1
- original files of sequencing results6/Vp456__pntA-R.ab1
- original files of sequencing results6/Vp456__pyrC-F.ab1
- original files of sequencing results6/Vp456__pyrC-R.ab1
- original files of sequencing results6/Vp456__recA-F.ab1
- original files of sequencing results6/Vp456__recA-R.ab1
- original files of sequencing results6/Vp456__tnaA-F.ab1
- original files of sequencing results6/Vp456__tnaA-R.ab1
- original files of sequencing results6/Vp457__dnaE-F.ab1
- original files of sequencing results6/Vp457__dnaE-R.ab1
- original files of sequencing results6/Vp457__dtdS-F.ab1
- original files of sequencing results6/Vp457__dtdS-R.ab1
- original files of sequencing results6/Vp457__gyrB-F.ab1
- original files of sequencing results6/Vp457__gyrB-R.ab1
- original files of sequencing results6/Vp457__pntA-F.ab1
- original files of sequencing results6/Vp457__pntA-R.ab1
- original files of sequencing results6/Vp457__pyrC-F.ab1
- original files of sequencing results6/Vp457__pyrC-R.ab1
- original files of sequencing results6/Vp457__recA-F.ab1
- original files of sequencing results6/Vp457__recA-R.ab1
- original files of sequencing results6/Vp457__tnaA-F.ab1
- original files of sequencing results6/Vp457__tnaA-R.ab1
- original files of sequencing results6/Vp458__dnaE-F.ab1
- original files of sequencing results6/Vp458__dnaE-R.ab1
- original files of sequencing results6/Vp458__dtdS-F.ab1
- original files of sequencing results6/Vp458__dtdS-R.ab1
- original files of sequencing results6/Vp458__gyrB-F.ab1
- original files of sequencing results6/Vp458__gyrB-R.ab1
- original files of sequencing results6/Vp458__pntA-F.ab1
- original files of sequencing results6/Vp458__pntA-R.ab1
- original files of sequencing results6/Vp458__pyrC-F.ab1
- original files of sequencing results6/Vp458__pyrC-R.ab1
- original files of sequencing results6/Vp458__recA-F.ab1
- original files of sequencing results6/Vp458__recA-R.ab1
- original files of sequencing results6/Vp458__tnaA-F.ab1
- original files of sequencing results6/Vp458__tnaA-R.ab1
- original files of sequencing results6/Vp459__dnaE-F.ab1
- original files of sequencing results6/Vp459__dnaE-R.ab1
- original files of sequencing results6/Vp459__dtdS-F.ab1
- original files of sequencing results6/Vp459__dtdS-R.ab1
- original files of sequencing results6/Vp459__gyrB-F.ab1
- original files of sequencing results6/Vp459__gyrB-R.ab1
- original files of sequencing results6/Vp459__pntA-F.ab1
- original files of sequencing results6/Vp459__pntA-R.ab1
- original files of sequencing results6/Vp459__pyrC-F.ab1
- original files of sequencing results6/Vp459__pyrC-R.ab1
- original files of sequencing results6/Vp459__recA-F.ab1
- original files of sequencing results6/Vp459__recA-R.ab1
- original files of sequencing results6/Vp459__tnaA-F.ab1
- original files of sequencing results6/Vp459__tnaA-R.ab1
- original files of sequencing results6/Vp460__dnaE-F.ab1
- original files of sequencing results6/Vp460__dnaE-R.ab1
- original files of sequencing results6/Vp460__dtdS-F.ab1
- original files of sequencing results6/Vp460__dtdS-R.ab1
- original files of sequencing results6/Vp460__gyrB-F.ab1
- original files of sequencing results6/Vp460__gyrB-R.ab1
- original files of sequencing results6/Vp460__pntA-F.ab1
- original files of sequencing results6/Vp460__pntA-R.ab1
- original files of sequencing results6/Vp460__pyrC-F.ab1
- original files of sequencing results6/Vp460__pyrC-R.ab1
- original files of sequencing results6/Vp460__recA-F.ab1
- original files of sequencing results6/Vp460__recA-R.ab1
- original files of sequencing results6/Vp460__tnaA-F.ab1
- original files of sequencing results6/Vp460__tnaA-R.ab1
- original files of sequencing results6/Vp461__dnaE-F.ab1
- original files of sequencing results6/Vp461__dnaE-R.ab1
- original files of sequencing results6/Vp461__dtdS-F.ab1
- original files of sequencing results6/Vp461__dtdS-R.ab1
- original files of sequencing results6/Vp461__gyrB-F.ab1
- original files of sequencing results6/Vp461__gyrB-R.ab1
- original files of sequencing results6/Vp461__pntA-F.ab1
- original files of sequencing results6/Vp461__pntA-R.ab1
- original files of sequencing results6/Vp461__pyrC-F.ab1
- original files of sequencing results6/Vp461__pyrC-R.ab1
- original files of sequencing results6/Vp461__recA-F.ab1
- original files of sequencing results6/Vp461__recA-R.ab1
- original files of sequencing results6/Vp461__tnaA-F.ab1
- original files of sequencing results6/Vp461__tnaA-R.ab1
- original files of sequencing results6/Vp465__dnaE-F.ab1
- original files of sequencing results6/Vp465__dnaE-R.ab1
- original files of sequencing results6/Vp465__dtdS-F.ab1
- original files of sequencing results6/Vp465__dtdS-R.ab1
- original files of sequencing results6/Vp465__gyrB-F.ab1
- original files of sequencing results6/Vp465__gyrB-R.ab1
- original files of sequencing results6/Vp465__pntA-F.ab1
- original files of sequencing results6/Vp465__pntA-R.ab1
- original files of sequencing results6/Vp465__pyrC-F.ab1
- original files of sequencing results6/Vp465__pyrC-R.ab1
- original files of sequencing results6/Vp465__recA-F.ab1
- original files of sequencing results6/Vp465__recA-R.ab1
- original files of sequencing results6/Vp465__tnaA-F.ab1
- original files of sequencing results6/Vp465__tnaA-R.ab1
- original files of sequencing results6/Vp466__dnaE-F.ab1
- original files of sequencing results6/Vp466__dnaE-R.ab1
- original files of sequencing results6/Vp466__dtdS-F.ab1
- original files of sequencing results6/Vp466__dtdS-R.ab1
- original files of sequencing results6/Vp466__gyrB-F.ab1
- original files of sequencing results6/Vp466__gyrB-R.ab1
- original files of sequencing results6/Vp466__pntA-F.ab1
- original files of sequencing results6/Vp466__pntA-R.ab1
- original files of sequencing results6/Vp466__pyrC-F.ab1
- original files of sequencing results6/Vp466__pyrC-R.ab1
- original files of sequencing results6/Vp466__recA-F.ab1
- original files of sequencing results6/Vp466__recA-R.ab1
- original files of sequencing results6/Vp466__tnaA-F.ab1
- original files of sequencing results6/Vp466__tnaA-R.ab1
- original files of sequencing results6/Vp467__dnaE-F.ab1
- original files of sequencing results6/Vp467__dnaE-R.ab1
- original files of sequencing results6/Vp467__dtdS-F.ab1
- original files of sequencing results6/Vp467__dtdS-R.ab1
- original files of sequencing results6/Vp467__gyrB-F.ab1
- original files of sequencing results6/Vp467__gyrB-R.ab1
- original files of sequencing results6/Vp467__pntA-F.ab1
- original files of sequencing results6/Vp467__pntA-R.ab1
- original files of sequencing results6/Vp467__pyrC-F.ab1
- original files of sequencing results6/Vp467__pyrC-R.ab1
- original files of sequencing results6/Vp467__recA-F.ab1
- original files of sequencing results6/Vp467__recA-R.ab1
- original files of sequencing results6/Vp467__tnaA-F.ab1
- original files of sequencing results6/Vp467__tnaA-R.ab1
- original files of sequencing results6/Vp468__dnaE-F.ab1
- original files of sequencing results6/Vp468__dnaE-R.ab1
- original files of sequencing results6/Vp468__dtdS-F.ab1
- original files of sequencing results6/Vp468__dtdS-R.ab1
- original files of sequencing results6/Vp468__gyrB-F.ab1
- original files of sequencing results6/Vp468__gyrB-R.ab1
- original files of sequencing results6/Vp468__pntA-F.ab1
- original files of sequencing results6/Vp468__pntA-R.ab1
- original files of sequencing results6/Vp468__pyrC-F.ab1
- original files of sequencing results6/Vp468__pyrC-R.ab1
- original files of sequencing results6/Vp468__recA-F.ab1
- original files of sequencing results6/Vp468__recA-R.ab1
- original files of sequencing results6/Vp468__tnaA-F.ab1
- original files of sequencing results6/Vp468__tnaA-R.ab1
- original files of sequencing results6/Vp469__dnaE-F.ab1
- original files of sequencing results6/Vp469__dnaE-R.ab1
- original files of sequencing results6/Vp469__dtdS-F.ab1
- original files of sequencing results6/Vp469__dtdS-R.ab1
- original files of sequencing results6/Vp469__gyrB-F.ab1
- original files of sequencing results6/Vp469__gyrB-R.ab1
- original files of sequencing results6/Vp469__pntA-F.ab1
- original files of sequencing results6/Vp469__pntA-R.ab1
- original files of sequencing results6/Vp469__pyrC-F.ab1
- original files of sequencing results6/Vp469__pyrC-R.ab1
- original files of sequencing results6/Vp469__recA-F.ab1
- original files of sequencing results6/Vp469__recA-R.ab1
- original files of sequencing results6/Vp469__tnaA-F.ab1
- original files of sequencing results6/Vp469__tnaA-R.ab1
- original files of sequencing results6/Vp470__dnaE-F.ab1
- original files of sequencing results6/Vp470__dnaE-R.ab1
- original files of sequencing results6/Vp470__dtdS-F.ab1
- original files of sequencing results6/Vp470__dtdS-R.ab1
- original files of sequencing results6/Vp470__gyrB-F.ab1
- original files of sequencing results6/Vp470__gyrB-R.ab1
- original files of sequencing results6/Vp470__pntA-F.ab1
- original files of sequencing results6/Vp470__pntA-R.ab1
- original files of sequencing results6/Vp470__pyrC-F.ab1
- original files of sequencing results6/Vp470__pyrC-R.ab1
- original files of sequencing results6/Vp470__recA-F.ab1
- original files of sequencing results6/Vp470__recA-R.ab1
- original files of sequencing results6/Vp470__tnaA-F.ab1
- original files of sequencing results6/Vp470__tnaA-R.ab1
- original files of sequencing results6/Vp471__dnaE-F.ab1
- original files of sequencing results6/Vp471__dnaE-R.ab1
- original files of sequencing results6/Vp471__dtdS-F.ab1
- original files of sequencing results6/Vp471__dtdS-R.ab1
- original files of sequencing results6/Vp471__gyrB-F.ab1
- original files of sequencing results6/Vp471__gyrB-R.ab1
- original files of sequencing results6/Vp471__pntA-F.ab1
- original files of sequencing results6/Vp471__pntA-R.ab1
- original files of sequencing results6/Vp471__pyrC-F.ab1
- original files of sequencing results6/Vp471__pyrC-R.ab1
- original files of sequencing results6/Vp471__recA-F.ab1
- original files of sequencing results6/Vp471__recA-R.ab1
- original files of sequencing results6/Vp471__tnaA-F.ab1
- original files of sequencing results6/Vp471__tnaA-R.ab1
- original files of sequencing results6/Vp475__dnaE-F.ab1
- original files of sequencing results6/Vp475__dnaE-R.ab1
- original files of sequencing results6/Vp475__dtdS-F.ab1
- original files of sequencing results6/Vp475__dtdS-R.ab1
- original files of sequencing results6/Vp475__gyrB-F.ab1
- original files of sequencing results6/Vp475__gyrB-R.ab1
- original files of sequencing results6/Vp475__pntA-F.ab1
- original files of sequencing results6/Vp475__pntA-R.ab1
- original files of sequencing results6/Vp475__pyrC-F.ab1
- original files of sequencing results6/Vp475__pyrC-R.ab1
- original files of sequencing results6/Vp475__recA-F.ab1
- original files of sequencing results6/Vp475__recA-R.ab1
- original files of sequencing results6/Vp475__tnaA-F.ab1
- original files of sequencing results6/Vp475__tnaA-R.ab1
- original files of sequencing results6/Vp477__dnaE-F.ab1
- original files of sequencing results6/Vp477__dnaE-R.ab1
- original files of sequencing results6/Vp477__dtdS-F.ab1
- original files of sequencing results6/Vp477__dtdS-R.ab1
- original files of sequencing results6/Vp477__gyrB-F.ab1
- original files of sequencing results6/Vp477__gyrB-R.ab1
- original files of sequencing results6/Vp477__pntA-F.ab1
- original files of sequencing results6/Vp477__pntA-R.ab1
- original files of sequencing results6/Vp477__pyrC-F.ab1
- original files of sequencing results6/Vp477__pyrC-R.ab1
- original files of sequencing results6/Vp477__recA-F.ab1
- original files of sequencing results6/Vp477__recA-R.ab1
- original files of sequencing results6/Vp477__tnaA-F.ab1
- original files of sequencing results6/Vp477__tnaA-R.ab1
- original files of sequencing results6/Vp478__dnaE-F.ab1
- original files of sequencing results6/Vp478__dnaE-R.ab1
- original files of sequencing results6/Vp478__dtdS-F.ab1
- original files of sequencing results6/Vp478__dtdS-R.ab1
- original files of sequencing results6/Vp478__gyrB-F.ab1
- original files of sequencing results6/Vp478__gyrB-R.ab1
- original files of sequencing results6/Vp478__pntA-F.ab1
- original files of sequencing results6/Vp478__pntA-R.ab1
- original files of sequencing results6/Vp478__pyrC-F.ab1
- original files of sequencing results6/Vp478__pyrC-R.ab1
- original files of sequencing results6/Vp478__recA-F.ab1
- original files of sequencing results6/Vp478__recA-R.ab1
- original files of sequencing results6/Vp478__tnaA-F.ab1
- original files of sequencing results6/Vp478__tnaA-R.ab1
