# Supplementary material for: Genetic Diversity and Population Structure of Vibrio parahaemolyticus Isolated From Clinical and Food Sources
Source: Front Microbiol. 2021 Jul 27;12:708795. doi: 10.3389/fmicb.2021.708795 (PMC8353399; doi:10.3389/fmicb.2021.708795)
Supplement: Supplementary file 7 [file Data_Sheet_7.ZIP]

Archive with 281 entries (280 files):
- original files of sequencing results7/
- original files of sequencing results7/Vp479__dnaE-F.ab1
- original files of sequencing results7/Vp479__dnaE-R.ab1
- original files of sequencing results7/Vp479__dtdS-F.ab1
- original files of sequencing results7/Vp479__dtdS-R.ab1
- original files of sequencing results7/Vp479__gyrB-F.ab1
- original files of sequencing results7/Vp479__gyrB-R.ab1
- original files of sequencing results7/Vp479__pntA-F.ab1
- original files of sequencing results7/Vp479__pntA-R.ab1
- original files of sequencing results7/Vp479__pyrC-F.ab1
- original files of sequencing results7/Vp479__pyrC-R.ab1
- original files of sequencing results7/Vp479__recA-F.ab1
- original files of sequencing results7/Vp479__recA-R.ab1
- original files of sequencing results7/Vp479__tnaA-F.ab1
- original files of sequencing results7/Vp479__tnaA-R.ab1
- original files of sequencing results7/Vp481__dnaE-F.ab1
- original files of sequencing results7/Vp481__dnaE-R.ab1
- original files of sequencing results7/Vp481__dtdS-F.ab1
- original files of sequencing results7/Vp481__dtdS-R.ab1
- original files of sequencing results7/Vp481__gyrB-F.ab1
- original files of sequencing results7/Vp481__gyrB-R.ab1
- original files of sequencing results7/Vp481__pntA-F.ab1
- original files of sequencing results7/Vp481__pntA-R.ab1
- original files of sequencing results7/Vp481__pyrC-F.ab1
- original files of sequencing results7/Vp481__pyrC-R.ab1
- original files of sequencing results7/Vp481__recA-F.ab1
- original files of sequencing results7/Vp481__recA-R.ab1
- original files of sequencing results7/Vp481__tnaA-F.ab1
- original files of sequencing results7/Vp481__tnaA-R.ab1
- original files of sequencing results7/Vp482__dnaE-F.ab1
- original files of sequencing results7/Vp482__dnaE-R.ab1
- original files of sequencing results7/Vp482__dtdS-F.ab1
- original files of sequencing results7/Vp482__dtdS-R.ab1
- original files of sequencing results7/Vp482__gyrB-F.ab1
- original files of sequencing results7/Vp482__gyrB-R.ab1
- original files of sequencing results7/Vp482__pntA-F.ab1
- original files of sequencing results7/Vp482__pntA-R.ab1
- original files of sequencing results7/Vp482__pyrC-F.ab1
- original files of sequencing results7/Vp482__pyrC-R.ab1
- original files of sequencing results7/Vp482__recA-F.ab1
- original files of sequencing results7/Vp482__recA-R.ab1
- original files of sequencing results7/Vp482__tnaA-F.ab1
- original files of sequencing results7/Vp482__tnaA-R.ab1
- original files of sequencing results7/Vp483__dnaE-F.ab1
- original files of sequencing results7/Vp483__dnaE-R.ab1
- original files of sequencing results7/Vp483__dtdS-F.ab1
- original files of sequencing results7/Vp483__dtdS-R.ab1
- original files of sequencing results7/Vp483__gyrB-F.ab1
- original files of sequencing results7/Vp483__gyrB-R.ab1
- original files of sequencing results7/Vp483__pntA-F.ab1
- original files of sequencing results7/Vp483__pntA-R.ab1
- original files of sequencing results7/Vp483__pyrC-F.ab1
- original files of sequencing results7/Vp483__pyrC-R.ab1
- original files of sequencing results7/Vp483__recA-F.ab1
- original files of sequencing results7/Vp483__recA-R.ab1
- original files of sequencing results7/Vp483__tnaA-F.ab1
- original files of sequencing results7/Vp483__tnaA-R.ab1
- original files of sequencing results7/Vp484__dnaE-F.ab1
- original files of sequencing results7/Vp484__dnaE-R.ab1
- original files of sequencing results7/Vp484__dtdS-F.ab1
- original files of sequencing results7/Vp484__dtdS-R.ab1
- original files of sequencing results7/Vp484__gyrB-F.ab1
- original files of sequencing results7/Vp484__gyrB-R.ab1
- original files of sequencing results7/Vp484__pntA-F.ab1
- original files of sequencing results7/Vp484__pntA-R.ab1
- original files of sequencing results7/Vp484__pyrC-F.ab1
- original files of sequencing results7/Vp484__pyrC-R.ab1
- original files of sequencing results7/Vp484__recA-F.ab1
- original files of sequencing results7/Vp484__recA-R.ab1
- original files of sequencing results7/Vp484__tnaA-F.ab1
- original files of sequencing results7/Vp484__tnaA-R.ab1
- original files of sequencing results7/Vp486__dnaE-F.ab1
- original files of sequencing results7/Vp486__dnaE-R.ab1
- original files of sequencing results7/Vp486__dtdS-F.ab1
- original files of sequencing results7/Vp486__dtdS-R.ab1
- original files of sequencing results7/Vp486__gyrB-F.ab1
- original files of sequencing results7/Vp486__gyrB-R.ab1
- original files of sequencing results7/Vp486__pntA-F.ab1
- original files of sequencing results7/Vp486__pntA-R.ab1
- original files of sequencing results7/Vp486__pyrC-F.ab1
- original files of sequencing results7/Vp486__pyrC-R.ab1
- original files of sequencing results7/Vp486__recA-F.ab1
- original files of sequencing results7/Vp486__recA-R.ab1
- original files of sequencing results7/Vp486__tnaA-F.ab1
- original files of sequencing results7/Vp486__tnaA-R.ab1
- original files of sequencing results7/Vp487__dnaE-F.ab1
- original files of sequencing results7/Vp487__dnaE-R.ab1
- original files of sequencing results7/Vp487__dtdS-F.ab1
- original files of sequencing results7/Vp487__dtdS-R.ab1
- original files of sequencing results7/Vp487__gyrB-F.ab1
- original files of sequencing results7/Vp487__gyrB-R.ab1
- original files of sequencing results7/Vp487__pntA-F.ab1
- original files of sequencing results7/Vp487__pntA-R.ab1
- original files of sequencing results7/Vp487__pyrC-F.ab1
- original files of sequencing results7/Vp487__pyrC-R.ab1
- original files of sequencing results7/Vp487__recA-F.ab1
- original files of sequencing results7/Vp487__recA-R.ab1
- original files of sequencing results7/Vp487__tnaA-F.ab1
- original files of sequencing results7/Vp487__tnaA-R.ab1
- original files of sequencing results7/Vp488__dnaE-F.ab1
- original files of sequencing results7/Vp488__dnaE-R.ab1
- original files of sequencing results7/Vp488__dtdS-F.ab1
- original files of sequencing results7/Vp488__dtdS-R.ab1
- original files of sequencing results7/Vp488__gyrB-F.ab1
- original files of sequencing results7/Vp488__gyrB-R.ab1
- original files of sequencing results7/Vp488__pntA-F.ab1
- original files of sequencing results7/Vp488__pntA-R.ab1
- original files of sequencing results7/Vp488__pyrC-F.ab1
- original files of sequencing results7/Vp488__pyrC-R.ab1
- original files of sequencing results7/Vp488__recA-F.ab1
- original files of sequencing results7/Vp488__recA-R.ab1
- original files of sequencing results7/Vp488__tnaA-F.ab1
- original files of sequencing results7/Vp488__tnaA-R.ab1
- original files of sequencing results7/Vp489__dnaE-F.ab1
- original files of sequencing results7/Vp489__dnaE-R.ab1
- original files of sequencing results7/Vp489__dtdS-F.ab1
- original files of sequencing results7/Vp489__dtdS-R.ab1
- original files of sequencing results7/Vp489__gyrB-F.ab1
- original files of sequencing results7/Vp489__gyrB-R.ab1
- original files of sequencing results7/Vp489__pntA-F.ab1
- original files of sequencing results7/Vp489__pntA-R.ab1
- original files of sequencing results7/Vp489__pyrC-F.ab1
- original files of sequencing results7/Vp489__pyrC-R.ab1
- original files of sequencing results7/Vp489__recA-F.ab1
- original files of sequencing results7/Vp489__recA-R.ab1
- original files of sequencing results7/Vp489__tnaA-F.ab1
- original files of sequencing results7/Vp489__tnaA-R.ab1
- original files of sequencing results7/Vp490__dnaE-F.ab1
- original files of sequencing results7/Vp490__dnaE-R.ab1
- original files of sequencing results7/Vp490__dtdS-F.ab1
- original files of sequencing results7/Vp490__dtdS-R.ab1
- original files of sequencing results7/Vp490__gyrB-F.ab1
- original files of sequencing results7/Vp490__gyrB-R.ab1
- original files of sequencing results7/Vp490__pntA-F.ab1
- original files of sequencing results7/Vp490__pntA-R.ab1
- original files of sequencing results7/Vp490__pyrC-F.ab1
- original files of sequencing results7/Vp490__pyrC-R.ab1
- original files of sequencing results7/Vp490__recA-F.ab1
- original files of sequencing results7/Vp490__recA-R.ab1
- original files of sequencing results7/Vp490__tnaA-F.ab1
- original files of sequencing results7/Vp490__tnaA-R.ab1
- original files of sequencing results7/Vp491__dnaE-F.ab1
- original files of sequencing results7/Vp491__dnaE-R.ab1
- original files of sequencing results7/Vp491__dtdS-F.ab1
- original files of sequencing results7/Vp491__dtdS-R.ab1
- original files of sequencing results7/Vp491__gyrB-F.ab1
- original files of sequencing results7/Vp491__gyrB-R.ab1
- original files of sequencing results7/Vp491__pntA-F.ab1
- original files of sequencing results7/Vp491__pntA-R.ab1
- original files of sequencing results7/Vp491__pyrC-F.ab1
- original files of sequencing results7/Vp491__pyrC-R.ab1
- original files of sequencing results7/Vp491__recA-F.ab1
- original files of sequencing results7/Vp491__recA-R.ab1
- original files of sequencing results7/Vp491__tnaA-F.ab1
- original files of sequencing results7/Vp491__tnaA-R.ab1
- original files of sequencing results7/Vp492__dnaE-F.ab1
- original files of sequencing results7/Vp492__dnaE-R.ab1
- original files of sequencing results7/Vp492__dtdS-F.ab1
- original files of sequencing results7/Vp492__dtdS-R.ab1
- original files of sequencing results7/Vp492__gyrB-F.ab1
- original files of sequencing results7/Vp492__gyrB-R.ab1
- original files of sequencing results7/Vp492__pntA-F.ab1
- original files of sequencing results7/Vp492__pntA-R.ab1
- original files of sequencing results7/Vp492__pyrC-F.ab1
- original files of sequencing results7/Vp492__pyrC-R.ab1
- original files of sequencing results7/Vp492__recA-F.ab1
- original files of sequencing results7/Vp492__recA-R.ab1
- original files of sequencing results7/Vp492__tnaA-F.ab1
- original files of sequencing results7/Vp492__tnaA-R.ab1
- original files of sequencing results7/Vp493__dnaE-F.ab1
- original files of sequencing results7/Vp493__dnaE-R.ab1
- original files of sequencing results7/Vp493__dtdS-F.ab1
- original files of sequencing results7/Vp493__dtdS-R.ab1
- original files of sequencing results7/Vp493__gyrB-F.ab1
- original files of sequencing results7/Vp493__gyrB-R.ab1
- original files of sequencing results7/Vp493__pntA-F_.ab1
- original files of sequencing results7/Vp493__pntA-R.ab1
- original files of sequencing results7/Vp493__pyrC-F.ab1
- original files of sequencing results7/Vp493__pyrC-R.ab1
- original files of sequencing results7/Vp493__recA-F.ab1
- original files of sequencing results7/Vp493__recA-R.ab1
- original files of sequencing results7/Vp493__tnaA-F.ab1
- original files of sequencing results7/Vp493__tnaA-R.ab1
- original files of sequencing results7/Vp495__dnaE-F.ab1
- original files of sequencing results7/Vp495__dnaE-R.ab1
- original files of sequencing results7/Vp495__dtdS-F.ab1
- original files of sequencing results7/Vp495__dtdS-R.ab1
- original files of sequencing results7/Vp495__gyrB-F.ab1
- original files of sequencing results7/Vp495__gyrB-R.ab1
- original files of sequencing results7/Vp495__pntA-F.ab1
- original files of sequencing results7/Vp495__pntA-R.ab1
- original files of sequencing results7/Vp495__pyrC-F.ab1
- original files of sequencing results7/Vp495__pyrC-R.ab1
- original files of sequencing results7/Vp495__recA-F.ab1
- original files of sequencing results7/Vp495__recA-R.ab1
- original files of sequencing results7/Vp495__tnaA-F.ab1
- original files of sequencing results7/Vp495__tnaA-R.ab1
- original files of sequencing results7/Vp496__dnaE-F.ab1
- original files of sequencing results7/Vp496__dnaE-R.ab1
- original files of sequencing results7/Vp496__dtdS-F.ab1
- original files of sequencing results7/Vp496__dtdS-R.ab1
- original files of sequencing results7/Vp496__gyrB-F.ab1
- original files of sequencing results7/Vp496__gyrB-R.ab1
- original files of sequencing results7/Vp496__pntA-F.ab1
- original files of sequencing results7/Vp496__pntA-R.ab1
- original files of sequencing results7/Vp496__pyrC-F.ab1
- original files of sequencing results7/Vp496__pyrC-R.ab1
- original files of sequencing results7/Vp496__recA-F.ab1
- original files of sequencing results7/Vp496__recA-R.ab1
- original files of sequencing results7/Vp496__tnaA-F.ab1
- original files of sequencing results7/Vp496__tnaA-R.ab1
- original files of sequencing results7/Vp497__dnaE-F.ab1
- original files of sequencing results7/Vp497__dnaE-R.ab1
- original files of sequencing results7/Vp497__dtdS-F.ab1
- original files of sequencing results7/Vp497__dtdS-R.ab1
- original files of sequencing results7/Vp497__gyrB-F.ab1
- original files of sequencing results7/Vp497__gyrB-R.ab1
- original files of sequencing results7/Vp497__pntA-F.ab1
- original files of sequencing results7/Vp497__pntA-R.ab1
- original files of sequencing results7/Vp497__pyrC-F.ab1
- original files of sequencing results7/Vp497__pyrC-R.ab1
- original files of sequencing results7/Vp497__recA-F.ab1
- original files of sequencing results7/Vp497__recA-R.ab1
- original files of sequencing results7/Vp497__tnaA-F.ab1
- original files of sequencing results7/Vp497__tnaA-R.ab1
- original files of sequencing results7/Vp498__dnaE-F.ab1
- original files of sequencing results7/Vp498__dnaE-R.ab1
- original files of sequencing results7/Vp498__dtdS-F.ab1
- original files of sequencing results7/Vp498__dtdS-R.ab1
- original files of sequencing results7/Vp498__gyrB-F.ab1
- original files of sequencing results7/Vp498__gyrB-R.ab1
- original files of sequencing results7/Vp498__pntA-F.ab1
- original files of sequencing results7/Vp498__pntA-R.ab1
- original files of sequencing results7/Vp498__pyrC-F.ab1
- original files of sequencing results7/Vp498__pyrC-R.ab1
- original files of sequencing results7/Vp498__recA-F.ab1
- original files of sequencing results7/Vp498__recA-R.ab1
- original files of sequencing results7/Vp498__tnaA-F.ab1
- original files of sequencing results7/Vp498__tnaA-R.ab1
- original files of sequencing results7/Vp499__dnaE-F.ab1
- original files of sequencing results7/Vp499__dnaE-R.ab1
- original files of sequencing results7/Vp499__dtdS-F.ab1
- original files of sequencing results7/Vp499__dtdS-R.ab1
- original files of sequencing results7/Vp499__gyrB-F.ab1
- original files of sequencing results7/Vp499__gyrB-R.ab1
- original files of sequencing results7/Vp499__pntA-F.ab1
- original files of sequencing results7/Vp499__pntA-R.ab1
- original files of sequencing results7/Vp499__pyrC-F.ab1
- original files of sequencing results7/Vp499__pyrC-R.ab1
- original files of sequencing results7/Vp499__recA-F.ab1
- original files of sequencing results7/Vp499__recA-R.ab1
- original files of sequencing results7/Vp499__tnaA-F.ab1
- original files of sequencing results7/Vp499__tnaA-R.ab1
- original files of sequencing results7/Vp500__dnaE-F.ab1
- original files of sequencing results7/Vp500__dnaE-R.ab1
- original files of sequencing results7/Vp500__dtdS-F.ab1
- original files of sequencing results7/Vp500__dtdS-R.ab1
- original files of sequencing results7/Vp500__gyrB-F.ab1
- original files of sequencing results7/Vp500__gyrB-R.ab1
- original files of sequencing results7/Vp500__pntA-F.ab1
- original files of sequencing results7/Vp500__pntA-R .ab1
- original files of sequencing results7/Vp500__pyrC-F.ab1
- original files of sequencing results7/Vp500__pyrC-R.ab1
- original files of sequencing results7/Vp500__recA-F.ab1
- original files of sequencing results7/Vp500__recA-R.ab1
- original files of sequencing results7/Vp500__tnaA-F.ab1
- original files of sequencing results7/Vp500__tnaA-R.ab1
- original files of sequencing results7/Vp501__dnaE-F.ab1
- original files of sequencing results7/Vp501__dnaE-R.ab1
- original files of sequencing results7/Vp501__dtdS-F.ab1
- original files of sequencing results7/Vp501__dtdS-R.ab1
- original files of sequencing results7/Vp501__gyrB-F.ab1
- original files of sequencing results7/Vp501__gyrB-R.ab1
- original files of sequencing results7/Vp501__pntA-F.ab1
- original files of sequencing results7/Vp501__pntA-R.ab1
- original files of sequencing results7/Vp501__pyrC-F.ab1
- original files of sequencing results7/Vp501__pyrC-R.ab1
- original files of sequencing results7/Vp501__recA-F.ab1
- original files of sequencing results7/Vp501__recA-R.ab1
- original files of sequencing results7/Vp501__tnaA-F.ab1
- original files of sequencing results7/Vp501__tnaA-R.ab1
