# Supplementary material for: Genetic Diversity and Population Structure of Vibrio parahaemolyticus Isolated From Clinical and Food Sources
Source: Front Microbiol. 2021 Jul 27;12:708795. doi: 10.3389/fmicb.2021.708795 (PMC8353399; doi:10.3389/fmicb.2021.708795)
Supplement: Supplementary file 8 [file Data_Sheet_8.ZIP]

Archive with 17 entries (16 files):
- original files of sequencing results8/
- original files of sequencing results8/L1.fna
- original files of sequencing results8/L2.fna
- original files of sequencing results8/L3.fna
- original files of sequencing results8/L5.fna
- original files of sequencing results8/L6.fna
- original files of sequencing results8/L7.fna
- original files of sequencing results8/L8.fna
- original files of sequencing results8/VpL61.fna
- original files of sequencing results8/VpL65.fna
- original files of sequencing results8/VpL71.fna
- original files of sequencing results8/VpL83.fna
- original files of sequencing results8/VpL88.fna
- original files of sequencing results8/r16.fna
- original files of sequencing results8/r46.fna
- original files of sequencing results8/r75.fna
- original files of sequencing results8/r79-2.fna
