# Supplementary material for: Genetic Diversity and Population Structure of Vibrio parahaemolyticus Isolated From Clinical and Food Sources
Source: Front Microbiol. 2021 Jul 27;12:708795. doi: 10.3389/fmicb.2021.708795 (PMC8353399; doi:10.3389/fmicb.2021.708795)
Supplement: Supplementary file 8 [file Data_Sheet_8.ZIP › original files of sequencing results8/L1.fna]

>contig1
CAATCAGCAACTTGGACAACATTAACGAGAACGTGAACGCGTCGAAGAGCCGTATCAAAG
ATACCGACTTCGCGAAAGAAACGACGGCAATGACCAAGTCACAAATTCTATCGCAAGCGT
CAAGCTCAATCCTTGCGCAAGCGAAACAAGCGCCAAACTCAGCGCTAAGTCTTCTAGGTT
AATCTACCTCACACGACAAGATACAAAAGCCAGGTTCATCCCTGGCTTTTTGCTTATCGG
CTATACCGATTTAGATGCGTCCTAACAGGGTGTTCGACAAGGCATTCATATCGATTAGAT
GGTCTCTTTAAATACCAATGTTGCCGCAATGATGACGCAGCGACATCTTAGCCAAGCAGC
TGATCAAAACGTTGAGTCACAGAGAAACCTGTCTTCGGGATATCGGATTAACTCAGCAAG
CGACGATGCTGCAGGCCTACAAATATCTAATACTCTCCATGTTCAAACGAGAGGAATTGA
TGTCGCCTTAAGGAATGCTCACGATGCCTATTCGGTCGCTCAAACCGCAGAAGGCGCGTT
GCATGAGAGCAGTGATATTCTGCAACGGCTACGCTCTCTCGGACTTCAGGCCGCAAATGG
CAGCCATGAACAGGATGATCGTAAAAGTCTTCAACAAGAAGTGATTGCACTACAAGATGA
ATTGGATCGTGTGGCAATCACGACGACATTCGCGGATAAAAACCTCTTCAATGGCTCTTA
TGGTTCTCAGAGTTTTCATATTGGCGCCAATGCGAACTCTATATCATTGGCGCTCAGAAA
CATGCGTACGCACATACCTGAAATGGGCGGGCAACATTATCTGGGTGACAGTTTAGACAA
AGACTGGCGGGTGACGAGAGATAACCAACAGTTCGCGTTTGAATATCAAGACAATGAAGG
CCAAGCGCAATCTAAAGTATTAACACTCAAAGTAGGCGATAACCTTGAAGAAGTGGCAAC
CTACATTAATGCCCAGCAATCGGTAGTCGATGCTTCCGTAACGCAAGATCATCAACTGCA
GTTTTTTACCTCGACACTGAATGCGCCAGAAGGCATCACATGGAAAGGCAATTTTGCCGA
TGAGATGGATATAGGTTCCGGTGAGTTGGTGACCGTTGATGATCTCGATATGTCGACAGT
AGGAGGCGCTCAGCTTGCCATTGGTGTGGTGGATGCGGCGATAAAGTATGTTGATTCTCA
TCGCAGTGAAATCGGTGGATTTCAGAATCGTGTGAGTGGCACGATCGATAATTTAAACAC
TATTAACCGGAGTGTTTCGGAATCAAAAGGGCGAATTCGAGATACAGACTTTGCTCGGGA
GTCGACAGTAATGGTGCGCTCTCAGGTGCTGCAGGATGCGACAACTGCATTACTCGCTCA
AGCGAAGCAAAGGCCGAGCTCTGCACTAGGCTTGCTCAGTTGAACGTGTTTCAGCGATGC
GCATCGGCTAGAAAAAATTCAGATAATAAAAAACGCTGCCATTGGCAGCGTTTTTTCGTG
CTCGGATAAGTAAAAATTACTTAGTTACACGTAGAACTGGAGTTTCACCAACAGTTACAG
AACCAGAAAGCTTGTTCAGCTCTTTGATTTCGTCCATGTTAGAGATAACAACTGGAGTTA
GTGTTGACTTCGCTTTCTCTTCTAGAAGAGCTAGATCGAATTCAATTACAGTGTCGCCAG
CTTTAACAGTTTGACCTTCTTCTGCGATACGCGTGAAGCCTTCGCCTTTAAGTTCAACTG
TATCGATACCGAAGTGAACGAAAAGCTCAACACCGTCGTCAGACTCGATAGAGAATGCGT
GGTTAGTTTCGAAGATCTTACCGATAGTACCGTTTACAGGAGCTACCATTTTGTTGCCTG
CTGGCTTGATAGCAATACCGTCACCAACGATTTTCTCAGCGAAAACAACATCTGGCACAT
CTTCAATGTTTACGATTTCACCAGATAGTGGTGCGATGATTTCGATTGCACCAGCGTCAG
CGCTGTCATCAGATACAAGCTTCTTAAGTTTGTCAAACAGACCCATTGTGTCATGCTCCT
AAGGTTTGGTTTTATTCTGTCGAATTATAGTATACCAATATAGCCCATTAGACGACTTTT
TTCGCCGTCTAATGGCCATTAAGTATTGAATAACTTGGTACTACTGATTATTGAGTTTTC
TCAGCAATGAACTTTTCAACTACTGCTTCAATTTCTGCTGCAGTAGGTAGAGAAAGCGCT
TCTTCAGCCATTGCTTTCACTTCTGCGAAGTTAGAGTTACGAATAACTTTCTTCACTTTA
GGGATAGAGATACCGCTCATTGAGAACTCATCCAGACCCATACCTAGAAGTAGAAGTGTT
GCACGCTCATCGCCTGCAAGCTCACCACACATACCAGTCCACTTACCTTCAGCGTGAGAA
GCGTCGATAACTTGCTTGATCACGGTTAGTACAGCTGGTGATAGTGGGTTGTAAAGATGA
GAGATCATCTCGTTACCACGGTCTACCGCTAGAGTGTACTGAGTAAGGTCGTTGGTACCG
ATAGAGAAGAAAGATACTTCCTTCGCTAGGTGGTGTGCGATCGCTGCTGCTGCAGGTGTT
TCAACCATTACACCGATTTCGATGTTTTCGTCGAATGCAAGACCTTCAGCACGTAGCTCT
GCTTTGTACTCTTCGATTGCGTTCTTAAGCTCGCGGATTTCTTCAACAGAGATGATCATT
GGGAACATGATACGTAGCTTACCGTGTGCAGACGCACGTAGGATGCCACGTAGTTGATCA
CGAAGGATTTCACGACGATCCAAGCTGATACGTACTGCACGCCAACCTAGGAACGGGTTC
ATCTCTTGAGGTAGATCCATGTACGGTAGATCTTTATCGCCGCCGATATCCATAGTACGG
ATGATCACAGCTTGACCGTTCATTGCTTCTGCAACTTCTTTGTACGCTTGGTACTGTTCT
TCTTCAGTTGGTAGCGCAGTACGGTCCATAAATAGGAATTCAGTACGGTACAGACCAACG
CCTTCACCACCGTTACGGATGATACCGTCACAGTCTTTCACTGTACCGATGTTGCCGCAA
ACTTCTACGCGGTGACCATCTGTTGTTTCTGCGTGTAGGTCTTTAAGTTTTGCTAGCTCT
TCTTTCTCAGCTAGGAATGCAGCTTTAACTGCTTTCGCTTCTTCTACTTCAGCTTCTGAT
GGATTAACAACGATCTTGTTGTTCATCGCGTCAAGAATCAGCATGTCGCCATTCTTAACT
TTCTTAGTGATGTCGTTAGTACCAACGATAGCAGGAAGCTCAAGAGAGCGAGCCATGATA
GAAGTGTGTGAAGTACGACCACCGATGTCACAAGCAAAACCCAGCACGTAGTCTAGATTG
ATTTGCGCTGTTTCAGATGGCGTTAGGTCGTAAGCAACTAGGATAACTTCTTCATTGATG
TCGCTTAGCGAAACGATGTTGATGCCTAGTGCGTTCTTCACGAAACGAGAACCGATATCA
CGGATGTCAGTTGCACGTTCTTTTAGGTATTCGTCATCTAGAGACTCAAGAGCACATGCT
TGCTCTTCGATCACTGAGTGGATAGCGTGATCAGCAGTCATTTTGTCGTTTTTGATAAGT
GCTAGGATTTCCTCTTCTAGCTCTTCGTCTTCAAGAAGCATGATATGACCTTCAAAGATC
GCTTCTTTTTCTTCGCCAAAAGTTTCAAGCGCTTTTTGCTTGATAGTTTCTAGCTGAGCT
GCAGATTTGTTACGAGCGTCAAAGAAACGTGCAACTTCTGCTTCTACTTGATCATCAGAA
ATAGTGTTTGTGTTTAGGACAATTTCATCTTCTTGAAGTAGTAGTGCTTTACCGATTGCA
ATACCAGGAGATGCTAGGATGCCTGAAATCATAGCCTTACCTTAAGTTTGGTCAACTTTA
TAAAACGGGAGAATAATGGGTGCGCTAACGAATAGTTTTAGCTTAGTTTTGAGCCTATTT
CCAACGAAGCCATTTTGCTTTCACAAAATGGCTTCTGGAGTAGGAGACCGGATTAGTGTA
GTTGGTCCATTAGAGCAACTAGGTGGTCTACAGCTTGCTGAGCTTGTGGGCCTTCAGCAG
AAATAGTAACAAGAGTACCTTTTACTAGGCCTAGTGTTTGTAGTTTGAATAGGCTCTTAG
CGCTAGCGCTTTTACCGTTAGAAGTCACAGTGATGTCCGCGTCGAATGCTTTAGCTTCTT
TAACGAACTGTGCAGCTGGACGAGTGTGAAGACCGTTTTCTGCTGTGATTTCTACTTGCT
TCTCGTACATGTGATATACCCCAATAAATGTATTTTTTTGTTAGTTTGTGACTAGATTTA
GCTTAACTGCTTTATATCTTGTGCGCTAGCACGGGAGAGTTCAAAGCGTGTCAGTTCTGA
TACTAGTCAAAAGTTTGGTAACTACGCAACTGTTTGCGTGCGCAATTACTTTGAAACCTT
TTTGTGTTCTGCTTCTTTATTTTGAAGCTAGAAATAAAACACCCTGATATTACCAAAGGT
AGGGCAGGGATCAACAAAAAAGCCCCTGAACGGGGCTTTTTTAGACGAAAAATTGATTTG
ACCACATATTATTGTTGGTTCTCTTTTTCGGTAAAGATACCAGCAAATAGTGCCGTACTT
AGGTAACGTTCACCTGAGCTTGGCAGAATTGTCACGATGGTTTTTCCTTCAAATTCAGGT
AGTTCTGCAATTCGGTTCGCAGCAACGACAGCAGCGCCTGAAGAGATACCCGCAAGGATG
CCTTCCTCTTCCATTAGTCGACGAGCCATCTCAATTGCTTCTTCAGAAGTCACTGGCTCA
ACTCGGTCGATAATGTCCAAATCTAGGTTTCCAGGAATGAAACCTGCACCGATACCTTGG
ATTTTATGTGGCGCTGGTTGAATTTCTTCGCCTGCTAGCGCTTGCGCGATTACTGGTGAT
TCTGCAGGTTCTACAGCAACAGAAGTGATCGCTTTACCTTTCTCACCTTTAATGTAACGG
CTTGTACCTGTGATTGTACCGCCTGTACCAACGCCTGCTACTAGCACATCGATTTCACCG
TCTGTCGCATCCCAGATTTCAGGGCCAGTGGTTTTCTCGTGAATTTGCGGGTTAGCAGGG
TTGTTGAACTGTTGTAGAAGAAGGTATTTTTCAGGATTGCTTGCTACGATCTCTTCTGCT
TTAGCAATTGCGCCTTTCATGCCTTTCGCTGCTTCAGTTAGCTCAAGGTTTGCGCCTAGT
GCTTTAAGTAGCTTGCGGCGCTCAAGGCTCATTGATTCAGGCATAGTTAGAGTCAATTTG
TAACCGCGAGCGGCTGCTACGAACGCTAATGCGATACCTGTGTTACCACTGGTTGGTTCT
ACTAGTTCTACTCCTGGCTTTAAAGTGCCAGCTTTTTCTGCTTCCCAAATCATGTTTGCA
CCGATACGGCACTTAACGCTGAAGCTTGGGTTGCGTGCTTCAATTTTCGCTAGAACGTTA
CCTTTGCTCACTTTGTTTAGGCGAACTAGGGGCGTATTACCAATGGTAAGAGAGTTATCT
TCGTAGATTTTGCTCATAGTGATGTTCCTTCATTACACGTTGTGTGAATATGGATAGAAG
AATATGCGGTATAAAAAAAAGGGAAAAGGATTAAAAAGTTATATCTTATTAGGTTGGCCG
AGAATTTAGTAAAAAGAAAGGGAAGCGCATCGAACAGCCTTCCCTTTCACTAAATTTGAC
CTAGCGCTGATGTTTAAACTCTGCCACCCACATGGCGGTCGCACCGCATATTGCAACAGG
CATGACGATAAGGTTCAAAATTGGAATCGTTGTGAATACTGAAACCAACACACCAAAGCC
ATAGGCTTTACCTTGCTTTTGTTTCAATTTGTAACGCATGTCGTTGAACGGAATTTTGTG
GTTATCGAACGGGTAATCACAATATTGAATCGCGAGCATCCACGCGGTAAAGATAAACCA
TAAAACCGGGCCAACAGTTTGCCCTAGTGCCGGGATAAGTAAGAGCAAAAACAAGCCAAT
TGCTTTAGGCAGTATATAAAGCAGTTTTCTCCATTCGCGAGCAAGTACGCGAGGCACATC
TTTTAGAACAGCCGTAAAGCCGTCGTCATTAATTTTTTTTCCGGTTAGCGTCTCTTCAAC
TTTTTCTGCTAACAGCCCGTTGAAGGGAGCGGCAATAAAGTTGGCTAACGTGCTAAAGAA
ATAAGAGAAGGTGGCCAGTATCGTTAGAGCAAGTAGGGGCCACAAGATATACGTGAGCCA
AGAGAGAAACTCTGGTAACTGTCCAATCCAACCTTCAATCCACATGTTCAAGTGGGAGAA
TAGATAGAAGATAGCCCCACCCACGAGAATAATATTTGCTAAAAGTGGTAACACGACAAA
ACGTCTTATCTCTGGAGAGAGCGCCAATTGAATTCCGTATAGGAAGTAACCGAATCCGGT
TCGTTGCTGATTGTTAATCTTCATATCCAATATTTTCGTGTGAGTGAGAACTCATTGTAC
CTGTCGATGATTTTCTTTCAATGCCCTAACAATTAGGGTCTTGCAAAGTGGAATCGTGGC
AAGAATCACAACAAAAAACGGAACTTCTTGCATTAAGTTGTTCTAAACCTACATATAGTT
TTGGTAAAGTAAACGTATCATTCAGATTTATTGCACTTGGGTTGCTGCTCAAGGAATTGC
GAGTAGTAAAAACAGGTATATTGAGAGTAAATAATGCAGGAATTGCGATTCGTACTCATT
GTTGTTGGCGCATTAGCCATCGCGGCATTGCTGTTTCATGGTTTGTGGAGCAGTAAGAAA
GAAGGCAAAGCAAAATTTGGCAACAAGCCACTTGGTAAGCTGGATGTTGACCAAGGAGAT
AAAGATTCGGTTGAGCAAGAGCGCAGTTTCGCTCCTGCCACTGAAGACGATTTCGAAATC
ATCCGTAAAGATCGCAAAGAACCAGACTTTGGGATGGAAAATACATTTGATAGCAAGTTT
GAGGCAGATCCCTTGCTTGGTGGTGTGGCAGAAGAAAAGCATTCTGTAAAAGAAGAAGCT
GAGGAAATCCCTTCTTTTGTCGCGATGAAAAACGATGTTGAAGATGTAGCAATTCAGCCG
TCTGAAGTCGAAGAGCCAATGCAAGAGGTGGTTGAAGAAGAGATCATGCCTTCTGCATTT
GATGCGCCTAAACAAGAGATGGAAATGGTTGAAGAAGTGGCTCCTGCCGTTGTTGAACAA
CCAGAAGAACCAAAGCCAGAGCCGGAAATGCAAGTGATCGTGTTGAATGTTCATTGTGCG
GGCGAAGAGCCATTTATTGGCACGGAACTTTTTGACAGTATGCAGCAAAATGGTCTTATC
TATGGCGAGATGCATATCTTTCATCGTCATGTTGATTTATCTGGAAACGGTAAAGTGCTG
TTCAGTGTGGCTAACATGATGCATCCGGGCACACTTGAGCATGGTGATCCCGCAGAGTTT
TCGACGAAAGGCATTTCCTTCTTTATGACGTTGCCTTGCTATGGCGAAGCTGAGCAAAAC
TTCAACTTGATGTTGAGAACTGCGCAGCAGATTGCGGATGATATGGGAGGGAATGTTCTC
GATGACAAGAGAAACTTAATGACTCCTGACCGTTTAGCTGCTTATCGACGCCAAATAGTT
GAGTTTAATGCGGCTAACGCATAATCTTACTACCCAATTATAAAAGGGCTCCGATTGGAG
CCCTTTTTCATGGATTCCCAACCTCATCGATTGACAATATACGGGGCTTTACTATGTCTG
AATCAGTACATCAACGGCTAGAAGAACTCAAAGAGTCGTTGCACTACCACGCCGTTCGCT
ACTACGTGGAAGATAATCCAGAGATTCCAGATGCAGAATACGATCGCCTAATGCGTGAAC
TGCTAGAAATTGAAGCTCAACATCCTGATTTAGTGACGGTTGATTCGCCAAGTCAGCGAG
TGGGTGGTAAGCCGCTTTCTGAATTTAGTCAGGTGACACACGAAGTCCCAATGTTGTCAT
TGGATAACGCATTCGACGACAGTGAACTCGACAGCTTTCATAAACGTGCTCAAGACCGAA
TCGGTGGAGAAAGCATTAAGCAGTATTGTTGTGAACCAAAGCTAGATGGCTTAGCCGTGA
GTCTGTTGTATGAAAACGGTATTTTAGTTCAAGCGGCAACGCGTGGTGATGGTACTACGG
GTGAAAACATCACTGAAAACGTGCGCACCATTAATGCCATTCCTCTGAAGCTGAGGGGTG
ATGACTGGCCAGCTCGTCTTGAGGTTCGTGGTGAAGTGTTTATGCCGAAAGCGGGCTTTG
AAAAGTTGAATGAGCTTGCGCGTCAGAAGGGCGAAAAAGTATTTGTGAACCCTCGCAATG
CAGCAGCAGGCAGTTTACGTCAATTAGATTCGCGTATTACGGCTTCGCGCCCACTGAGCT
TCTACGCATACAGTGTTGGAGTTGTGCAAGGGGCTGATTTGGCAGCCAGTCACTATGAGC
GTTTTCTACAGATAAAATCTTGGGGACTGCCAATGTGTCCAGAGACCAAGCGAGTCGACA
GTTTGGCAGACGTAAAAACTTATTATCAACACATTCTGCAACGTCGTGATGCATTACCTT
ACGAAATTGACGGAGTCGTGATCAAAATTGACGATATTGCCGTTCAAGAGCGCCTGGGTT
TTGTTGCTCGCGCTCCACGTTGGGCGATCGCATACAAATTCCCGGCTCAAGAAGAAATCA
CCACATTGAATGAAGTTGAGTTCCAAGTTGGCCGAACGGGAGCGATCACTCCGGTTGCTA
AGTTAGAGCCAGTGTTTGTTGGTGGCGTGACGGTGAGTAACGCAACGCTGCATAATGCGG
ATGAAATTGAGCGCCTTCAAGTAAAGATTGGTGATCAGGTCGTGATTCGTCGTGCTGGCG
ATGTGATTCCTCAAGTGGTTTCTGTCATCAAAGAGCGTCGACCAGAAACGGCGCGAGATA
TTATTTTCCCAACTCAGTGTCCTGTTTGTGGTTCGCACGTAGAGCGTATCGAAGGGGAGG
CGGTGACTCGATGTACTGGCGGTTTGGTCTGTCAAGCTCAACGTAAGCAAGCGCTCAAGC
ACTTCGTCTCACGTAAAGCGTTGGATGTTGATGGTTTAGGTGACAAAGTTATCGAGCAAT
TGGTCGATCGTGAAATGGTAGAAACACCTGCCGATCTGTTCAAGCTTTCGGCTGGCGTAT
TAACCGTATTGGAGCGCATGGGGCCAAAATCTGCTCAAAACATTGTTAATGCGTTAGAAA
AATCGAAGTTAACAACCTTGCCACGTTTCTTATACTCGCTAGGTATTCGAGAAGTGGGCG
AGGCAACGGCGGCAAACCTAGCTCAACACTTTAAATCACTGGAAGCGATTCAAGCTGCAA
CGGAAGAACAACTTATTGCTGTTCAAGATATTGGTGTGGTAGTTGCGAAGCACATTACGA
CTTTCTTTGAAGAAGAGCAAAACCAAGCTGTTGTTCAAGATCTCCTTGTGCAAGGTATCC
ACTGGCCAGAAGTTAGTGCACCTGAGCAAGGCGCAGAACTGCCACTAGAAGGTAAAACTG
TCGTGCTAACGGGTACACTATCTCAACTTGGACGTACTGAAGCAAAAGAGGCGTTGCAAT
CTTTGGGTGCAAAAGTAACTGGCAGTGTTTCCAAGAAAACCGATATTTTATTTGCTGGTG
AAAATGCAGGTTCTAAGCTCGCTAAGGCGCAAGAATTGGGTATCGAGATAAAAACTGAGC
AAGACTTGCTTGAATTGATAAATTAAGCACTATCAAAAAAGATAAAAAATAACTAAAAGC
CCCACAGGCAAAGCTTGTGGGGCTTTTTCTTTACGCATATTAAGTGTGTTTGTATGTCTT
GGTTTTGTGTTTTCTGCGTTTCAGTGATCAGGATCTCCCCTTCGAATATCCGAATTTATT
TGTATTCAAGTCTGCGATGCACTTCATGTTGAATGTTTGTGTGTTGGTTTAAGTGTTTGA
ATTTAAATGTATATATTCAATGTTGCGCTATTGGTGTTAAAAATAAGATCTGGATCAATA
ACTTATATGGAACTTTGGCGTGGCTCATATTTTTTTAGAAAAAAAATAAGTTCCGTTTGG
ATGTTTTTAGGTGCGAAGTTAGTCTTAATGGCGTGGATACACGGTGTGTATGCAGGAACT
AAAAAAAACCAAATTAGAAATAATGAGGTTTAATCAGGAATTTACTTCTCTCCTTCGGCG
GCCAACTAAAGGTGAGATAGAAAAATACAGCTATATCCATTTTTAGGAGTTTTTCCATGG
ACAAATTTTTTAAGGTTTCAGCGTTAACTGCAGCAATGTTTGGTGTTGTTGCTGTTGCTC
CAGCTACTGCATCGACTGAGAGTGCAGCGGGTGGTGAATACGTAGAGAAAGTGAACGAAT
TTATGCATGACTCTAGTCTTAATGCAATGTTCTTAGTTGACACTCGTTCACGTACACGTA
CTACAGGTAAACCTGGTGGTGAGAACGGTGACCGTTGGAGCCGTCTAAACTACTCTTCTT
ACAACGCTATCCTAGACTTCACTTCTGGCTACCACGATGGTTGGGTTGGTGCAGATGTTG
CGGCTTACTACTCTGGTGATCTTTACAACGACAGCCTTTACAACTCAAACGAAGGCTACC
TATGTAACGAAATCTCAACCTGTAACAACCTAGACTGGGGTGCAGGTGACGGCCAACAAC
TTAAAGTTTACAAAGCTGCGCTTAAATTCAAAGCAAACGAAAACTTTAACGCTCGTGTAG
GTATGCTACAAGCTGGTGGTAACGGTACTATTGGTAACGTATGGAGCTTTGTACCTGGTA
CTTACCGTGGCTTCGAACTAAACGCTAAGCTAGGCGACTTCAACCTAAGCTACTTCGGTG
CAGACCAATTCACAGCACCTTGGCTACTTCACGAAGATGACTACGCACCAGCGCTTTGGT
CTGACACTTCATGGAGCTACCTACACTCTCTAGGTCTAAACGGTAACCTAACTGACAGCT
TGTTCTTCCAAGTTGGTCTTGGTCAAGCGACTGGCGTTAAATACGCAAATGGTATCGACT
GGGGCGCAGGTCAAGTGACTAGCTACCACAACGAAACTGACAACACATCTTACAAAGCTT
ACTTGAAGTACACAGTAAGTGACCGTACAACTCTTGCATTTGACTTCTACGGTGTTGATG
ACGATGTGAAATACGATGGTCTAGGTTTCCACACTGGTCTATCTTTGAACCAGTCTTTCG
GCAAGCTAGCATGGATGTCTGAACTACGTTACACAGACACAGACAACCGTTCTGACTTCG
TTCCACGTACGATCCATACTTACGGTATGAACAACGGTACTTGGTCTCAGTGGTGGGATG
CTCTATCTGACTGGAACAAAGCGGGCGAGCTAGCATGGTACAACCGTCTATCTTACAACC
AAGGTAACGGCTGGAACTACTACCTAGGCTTTGGTTACGGTTCTGGTGCTGACTCAGCTG
CAAGCGGTGCATCTGGTGACTGGGATTACGAAAGCGAGTACGCATTCAACGCAACAGTAT
CTTACTCTCTACAGAGTGGTGCGCTTAAAGGCTCTACAATCCGTCTACACGGTACAATCC
TAGAGCGTGACGAGTACGCTGGTGCTGGCGACGCGGACGAGACAGACCTACGTCTACAAG
TTCTTATCCCTTACAGCTTCCACTAATCAATTAGTGAATAATCAAAAAGGAGCCTAATGG
CTCCTTTTTCTATTTTACTTCTCTGCCGTCATACATTTTGCAATATAACGGTGGCAGCAT
GTGGACATTGCCATTTGGTAATTCACATTTCACTTCAGGTGCTAATGTTCTTCCTCCTGA
AGCGCCATTTGCTTGAATAGTAAATGGAATTGTAGCTGAACATATTAATAGTATTCCGGC
TAATAATTTCATAACGATCACCCTCATATGTTTAAGACTTTATTACGCCTGTTACCCAAA
GTTTGTGTATTTGGCGTGCTAAGTTCTCAAACAAAAACATGTCTCACTACCTTAATACCG
CTCACACATACCGCAGTAAATGGTGTCACCCATTGTGTGCCCAACCGTGCTGGACAAGCT
CTGCCTTTGGTGTGGTGAGGACCAATTCAGTTATCAATAAAACGGTAGGAAAGACTTTTC
TACTTACCTAAAATATAAGCATTTACCTTTATGCTTATGGATTAAGTATGTATAGGGAGT
TGGAAAGATCAAAAATTAATTCAACACTGTTTTATTTTTTATATTGAAATTAGATTGAAA
ATGACAGGAAGCAGTGAACTATCTTTTTGATTAATTCTTAGTTGATGAATATCAATAGGA
TTTACAAGATGGAATTTAATAATATTTATATTACTTATTTTTTAAGGACAAATTGAATAA
CACGATGAAATAAAAAGAGTTGAGAGAAAAGAAAGTAATGAAGCAGTCTTTACTTCATTA
CTTTGACATAAATTACTCAGAAATAGGCTCCACAATGAGGATTATTCCATCGATCGCGAC
GATTTTTACACGAGTACCAGCTCGGATATTTTGCTCACACTGTGCAGACCAGGTGGTATC
GGCGATGCGAATTCTGTTTAACCCAATTGAAAAATCTTCCTCAAGTATCACGCTGCGGCC
AATCAACTGCTTGTACTTTTGGTTGAGATCTCTTGTTTGATCATCTTGTTTGTCTCTTGA
CCACTGGCGTCGCCACCATAACCAAGTTGTCAGCAAACTGAAAGTCGCGAAAGATAACCA
TTGAAGTTGCCAGCCGAAAGGGAGCACTGCCAATAACGCTCCCACTAATAACGCCGATAA
CCCCAACCACAGAAAGTAACCCGCTGTACCAAGTAGCTCAACGGCAAGCAGCACAAAGCC
GAATGCAAGCCAGTGCCAAAATGTTATGCCATCAAGCAGGTTGAACAAGTCCATAACTGG
GTCCTAATCTTTATTTTGTTGTTTAAACATTTCTGCGATGCCCGCAACAGAGCCCATGAG
TCCGGTTGCTTCCAAAGGTAGCATAATGATTTTTCCGTTTTCAGCTTGACCAATACTCTT
GAGAGCTTCTGTGTAGCCTTGCGCGATGAAGTAATTAACGGCTTGCATATCGCCTTTTGC
GATGGCTTCGGAAACCATGTAAGTTGCTTTTGCTTCAGCTTGAGCAGCACGCTCACGCGC
TTCAGCATGGAGGATAGCAGACTGTTTTTCACCTTCTGCTTTTAAAATCTGTGATTGTTT
GTGACCTTCTGCTTTGAGGATTTCTGCCTGACGGACACCTTCAGCCTCGAGAATTTCAGC
ACGTTTATTACGCTCTGCTTTCATCTGAGCGTTCATTGCTGCAGTTAGATCGGCTGGTGG
CTGAACATCTTTGATTTCAATACGCGTGACTTTTACGCCCCAAGGGTTTGTTGCTTGGTC
CACAATCGCTAGCAGCTTGGTATTGATCATGTCACGTTGGCTCAGCATTTCATCGAGCTC
CATCGATCCAAGTACGGTACGAATATTCGTTAGCGTTAGATTACGAATCGCGTGTTCTAA
ATCGTTTACTTCGTAAGCCGCCTTAGCCGCATCGATAACTTGAACGAAACCAACCGCATC
GATCACCACGTTTGCGTTATCTTTTGAAATGACCTCTTGTGCTGGAATATCAAGCACACG
CTCCATCATGTTTACTTTTTGACCAATTTTATCAACGAATGGAATGATCAAGTTTAAACC
CGGCTTTAATGTGTGGGTGTAGCGTCCAAAGCGCTCAACTGTCCAGTTGTTTCCTTGTGG
AACCGTTTTGATGGCTGAAGACAAGATAACGACAGCGAGGACGACGAAAATACCGATAGT
GATCAGTGAATCGATAGGCATGATTTATTCCCTTGAGTGCATAATAACTGGTTCATTTTC
ACGCATTTTTGGGTTGTAGACAATCGAAGATATTGAGAAGAAACGATAGCGGGGCGATTT
TAGGTAAAACAAAGGCCGGATTTCCGGCCTTTATTGTCTTATTTTTAGAAGAACTCTGCG
CTTAGTACAAGATGGAGTACAGCTGGCGACGATATTTACTTGCAATAGCGTTGCCTTGTC
CTAAGGCGCTTAGGATATCCATAAAGGTCTTCTTCACTTCGCCATCTTGCGCGCCTAGGT
TTACTTTTAAAATGTTCCAAAGTAGCTCTAGCGCTTCTTCATCACGACCCACTTGGTTGT
ATTGTACTGCTAGCTCACATGCCAATTCGAAATTGTCTGGGTTAGCTGCCAACTCTTGTT
CCAAGCGCTTTAATTCTGGACTTTCAGCCGCTTGCTGATGCAGTTCCAGTTTCGCGATTA
AGCTTTTGTAAGAGTTGTCTTGATACTCCAGTGGGATGGTTGCTAACAACTCTTGTGCTA
ATTCGAATTGTTTGGTTTCTAGCAAACAATCGGCTTTCGCTAATTTTACATCACCGCGTG
ATTGCAGTTCATCTGACAGCGTTTGAATGACGTTCAGAGCTTGTGCATGTTCGCCTTGTT
GAAGCAGTTCGCTTACTTGCTTCAATAGTTGCTCGTCAGGGCTTGGCAAATGTTTTTGTA
GCATTGCGCCAATCGCTTCGATTGGTTGAGGCCCGCCTAAGCCATCGACCGCTTGTCCAT
TAACAAACAACGCGATTGTTGGCAGTACTTGCACACCAAATTGGGAAGCAAGCGCTGGTT
GATCTTCACAGTTCAGCAGAGCCAATGTAAAAGCACCATTGTACTGTTGAGTGAGAGCTT
GCAACTCAGGTAGCACTTGTGCGCTTTCTGGTTGAGCGTTGGCCCAAAAATGAATCAGAA
CGGGCGTGTTCATTGATCCTTCAAGCACTTCTCTAAAATTCTGTTCTGTTAACTCAACGA
TAAATGGGGATTGCATCTGAGTGTCCTTGCTTTTAATTCAGGTCGATGTCTGTAGATATG
GAGCTAATTGAATGGAAAATCAAGCGGGTCGAGCATATTAGGAAAAACGCTGCCGAAGCA
GCGTTATCCTATTTGCAAGCGAAAGTGCAATTAAATTGGTAGTTCTCGCACGTTAGATAG
CAGAGCATGGCATCGTGCAAGGTGTGGTATCAAAATAGGATGAACATCGTCAACACTACA
CCCACACTAAGCCAGTTCAGCTGATTTAATGTCATTGTTGCCTCGCATTCGTACAAAACA
TACTGGGTGGCGATACCAAATCTTTTTAAGTTCAAAATCTTAAGAGGAAGTCTTAATTGA
TAAACTTAATAAGAAATTGATTCGAGCGCGTGAGGTTTTTTTAACCTACGTGCTCATAAT
GACATCACATTGTTACGATGAAATTACATTACGACAAAATATTTCTATGCAGCTTGTCGC
AAAATTTTATCGAGGACACGAGTGGGTAATAATCGTTTCAAAATCGCAAACAACTTGGTT
GGTGTCGTAATGCGATAGCGAATTTTAGGTTTATTGCTGGTTAGTGCGTGAAGAACGGGT
TCGATACAAGCTTCTGCCGGCAGCACGAATCGATTATTCGATTTATCGTTATCTAAACGC
TTTTTCTGTCCATCATACGCGATACGGTGAGGGCTTGAATCTACGTCAATCCATTGCTCA
AAAGCGAGCAGAGCGTTGTGTCTAAATTGCGTTTCAATGGGGCCGGGCTCTATCAACGCC
ACTTTGATGTCGGTATCAGCAAGTTCTAGCCGTAATGTATCTGTCCATCCTTCTAGGGCA
AACTTTGAGGCGTTGTACGCCCCACGATACTTCATTGCGGCAAAACCCAAGACGGAGCTG
TTTTGAATAATGCGACCTTCACCTTGAGCACGCATAGTGGGTAGTACCTCTTGAACCAAT
TGGTGCCAACCAAAAAAGTTGGTTTGAAATTGCGCTTTCAATGCTTCGGTAGGCAGATCT
TCTAATGCACCGGGCTGACCATATGCGCCGTTATTGAACAGGGCATAAAGCTGGCCTTGA
GCCAATTCAATCGCTTGTTTTGCGCCACTAGTGATGCTTATTGGGTCGTCGAGGTCGAGC
TGGATACAGGTTAACCCTTCTGATTGGAGTCGTTGAACGTCATCGAGCTTTCTACAAGAG
GCGATGACGTGAAAGCCTTGTTTATGGAGTGCATGAGCACAAACGTACCCGATGCCCGTT
GAGCAACCCGTAATGAGGATGGATTTATTCATGTGTTAGCTTAATGCGAGAGACAGATAA
GCTTTATCATTCAACAGCTTCTATCTTGAAGCAAGTGCTTCAGTGCTGGTTCTATTCTTG
AGTAACTAAATTTAAAGCCGAGCTCGGTGAGTTTCTTAGGTTTGGCTCGCATACTGTCAA
ACAACAAACATGCCGATTCTCCCATCGCCAATGCCATGACCCATTTAGGTGTGAATAGAA
TATGAGGACGTTTGAGTGTTTTCGCTAACGTCCGGCTAAATATCCGGTTAGTTACAGGGT
GAGGGGCGCACATGTTGAAGGCACCATGCGCGTGAGGGGTTTCAAGCAGGTACATAATGG
CACGAACCATATCGAGGATATGAATCCAAGGCATGTATTGATTTCCATTGCCAAGCGGTC
CGCCTAACCCCAATTTGTAAGGCAAGAGCATTTTCGCGAGTGCTCCGCCATTAAGCCCGA
GTACGACGCCTGTCCGGAGACAGCAAACGCGGGTTTGTTCGGACTCAGCTCGTTTGGCGA
TTTGTTCCCACTTGGCGCAAACCATATGCGGGAAATCGTCGTTATTCACATGAAGACACT
CATCGAACGGATGATCCTGCTGGTCGCCGTAATAACCCACTGCAGATCCACTAAGAAACA
CAGAAGGCGGTTCGGTACTGGCGTGAATCAGCTCAACAATTTGCTCGGTAATTTTCCAGC
GACTGTCGCAAATTTTCTCTTTTTGCTGATCCGTCCAACGCTTGTCTGCGATTGGTTCTC
CTGCGAGGTTGATGACGGCATCTATGTTGTTGAGATCGGCGAGTTCATCAAGAGAAGCAA
GGTACTCGATATTACCTAAATCAGCGTACTGCAAGTGCTGTTTGGCTTGGTCTGGCGAGC
GGGTCAGTAACACTATCTGATGAGTGGTGAGCAGTTTGAGTAACTCAGACCCTATAAACC
CAGTTCCACCTGTAAGTAATATCTTCATAGCATCTCTTTGAATGTCAATATATTAGAACA
TTATAGTCGTTTTGCGCCTCGCTTGATCAGTTCAGCGCTGCTTATCATGCGTTCTTCCAT
CTTTCAGATAAATTTTCGTGGTGGCTCATCCAGTTCACATGTTAGGAAAATGTAACCAAA
TGTTAGTGGTGACATAAGGTTGTTCACGTTTGTGAGTAGAAATTTATGCCACACTGAGAG
TAGATGATAAGGATATCACCGGACAGGTCTCGCCTTCAGAGCCAATAACTTGTTCGTCAA
AGGGAGGATTTGCATGGAAGCACTCACTGCTTTGTTCCGCGCTCTGTTTAACAGTGCCCG
CGATCTTCTTCCTATTGTGATTGTTATTACCTTCTTCCAATTGGTGGTTCTGCAAGAGCC
TTTACCTAACTTGGTCTCGATTCTTTTTGGTTTGTTGTTGGTCATTTTAGGCCTGACGTT
TTTTATTTTCGGGCTAGAACTCGGCTTGTTCCCCATTGGCGAAAATATGGCACAAGCCTT
TGCTCGAAAGGGCAGTGTGTTTTGGTTATTGATTTTTGCGTTTTGCTTGGGGTTTGGAAC
CACTATCGCAGAGCCAGCATTGACTGCTGTTGCAGAAGAGGCCTCAGAGGTGGCGGCTGA
AGGCGGGATGATCCCTAATTCCGAACAATCCATGACGGAGTATGGCGTTGGCCTGCGGAT
AACGGTGGCTTTTTCTGTTGGGATTGCGATTGTGATTGGGGTGCTGCGCATCTTAAAAGG
GTGGCCAATTCATTACATGATAATCGGTGGTTATGTTGGCGTTGTGACTCTCACTTGGTT
TGCGCCAGAGTCGATCATCGGCGTTGCTTACGACTCGGGTGGCGTGACCACGTCAACGAT
TACCGTCCCTTTGGTGACGGCATTAGGAGTAGGGTTAGCTTCGGCCATTAAAGGGCGTAA
CCCTATGGTGGATGGTTTTGGGTTGATTGCGTTTGCCTCTTTACTGCCAATGATGTTTGT
CATGATTTATGGGATGGCCGTTACATGATTTCATTCGAACATTTCTTAGATACGTTGCTG
TCCACCATTCGTGATGTGATCCCGATTGCGGCGATTATTTTTGGCTTTCAATTGGCTGTG
CTGCGCCGCCCTGTGAACAATCTCAAAAAAGTGTTGCTCGGTTTTGCGTATGTCATTGTT
GGGTTATCGTTGTTTTTACTCGGTTTGGAGATGGCATTGTTTCCGTTGGGCGAAACAATG
GCGGTGCAGTTGACCGCTCCTGAATTCGTCCGAGAGTTTAAAGTCTCTATTGGGCAGGCG
TTAGAGTGGGTCGACTATTATTGGGTGTACACCTTTGCTTTTTTTATCGGCTTTAGTACG
ACCATCGCTGAGCCATCTTTGATTGCAGTGGCCATCAAAGCCAATCAAGTGTCTGGTGGC
AGTATTAGTGTAAATGGCTTACGAGTTGCGGTTGCTTTAGGCGTAGCGATAGGTATCGCG
CTTGGCAGCTATCGTATTGTGGTGGGCGACCCGATTCATTACTACATCATTGCGGGGTAT
ATCGTCGTGGTGATTCAAACCTTTTACGCGCCTAAGTTGATCATTCCACTTGCCTACGAT
TCAGGTGGTGTCACCACCTCTACCGTGACAGTGCCTTTAGTGACGGCGCTTGGGCTAGGA
TTAGCGTCAACTGTGCCAGGCAGGAATCCGATGATTGATGGCTTTGGGCTTATCGCCTTC
GCCAGTTTGTTTCCAATGATATCCGTAATGGGGTATGCGCAAATTACTCAGTGGCTTAAT
AAAGACACCTCGGAGGACGAAGAAAATGCGCTTTAAATTGATACTCGCGTTTGTTGAAGA
CAGCAAAACAGACAAGGTGCTCGATGCGGCTCGTGATGCAGGAGCAACGGGGGCGACCGT
GATCAATAATGCTCGTGGTCAAGGTTTAAATCAGAAGCGGACGTTTTTTGGATTAACCCT
AGAAGTACAAAAGGATGTTCTGCTTTTTGTGGTGGAAGAGCACCTTTCTCGGCACATACT
TGAGACCATTAATGAAGTGGGAGAGTTTGACCGAGAGTCGGGGCAGGGGATTGCGATTCA
AATTGATATCGAGGATGCCGTAGGTGTTGCGCATCAAGTCGAAACGTTGACCAAGGTGGT
TGAGGATGAACTATGAGTAATCAAACGATAGTACGAGTAAGGGATGTCATGGCTGCTACT
TACGTTATGGTAGATGGACTGATGACCGTATACGAAGGCATTACTCTAGCAAAGAAGTAT
CAAGTGAAAGCGCTGGTGGTCAAAAAGCGCGATGACAACGACGAATACGGCATTGTGCTA
ATGAATGATATTGCGAAGAAAGTGTTGGCAAATAACCGTGCCCCTCAGCGCACCAATATC
TACGAAATCATGACTAAGCCTGCTTTGTGTGTCGATCCTGATATGAACGTTAAATACTGT
GCTCGTCTGTTTGAGCGATTTGGGATCAGCCGCGCGCCCGTGATTGAAGATGGCGAAGTG
ATCGGCATGGTGAGTTACAACAATATCGTGATTAATGGCATGGTCAGAGAGGATGGCTAA
ACTGTGTAAGTAACATGCGTAATATTTTTCTCAAGTCAGCGACATGCGTCAATCTCTAAG
ACATTGATTATTAGTGATGTTGCATATATTTTCACAGGCGCTATTCTTTGTGCCCTAAGC
ATATAGTTGAGGAATTTAAATCATGCCTTTAGTCTCTTGCCCTGTGTGTGAGAAACAAAT
ATCGAAACGTGCTCACACATGTCCAGGGTGTGGGGAACCGGACCCGTTACACCATTTAGC
GAAGTCGAAGTTCATTTCGATGGTTTTTTGGACATTAGTTTTAGTCGGTGCCGGATATTT
TGCTTGGTTCCATTTGCTACCAATGCTGATTGAGACTGTGCGTCATCAGTAATCGGGAAG
TCGGTTGAGCATACGTCAGAATGCCGTAGAATAGCCTCATACATTTTGAGGAGACAACGT
CGTGAAACTATTTTTTGCCTCAGACCTGCATGGCTCTTTGCCAGCAACCGAAGAAACCAT
CAAGTTATTCCTAGCATCAGGTGCAAAGCATTTGGTGTTGTTGGGTGACACGTTGAACCA
CGGACCACGCAACCCGATTCCGGAAGGGTATAACCCGCCCCAAGTGGCGGAGCTTCTCAA
CCAATACAGTCAGCAAATCATCTCCGTACGCGGTAACTGTGACAGCGAAGTAGATCAAAT
GCTGCTGAACTTCCCAATGATGATGGATTACGCGTGGGTATTGCTAGAGTCTGGTAAGCG
AATCTTTTTGACGCATGGCCATTTGTACAACAGCGATAAAAGACCGCCTTTGCGAGAGGG
TGACATCATCGCTCATGGTCATACGCATGTTCCCGTAGCCGAAATGAAAGAGGGTGTGGT
GATCTTTAACCCTGGTTCAATGACCTTCCCGCGTAACGGTTTACCAAGAAGCTTTGGATT
ACTGGATGGGAATATACTCAGTGTTCAGACGCCAGAAGGTGAAGTGCTGGCGCAGACGAC
GATTTAACGGCCAACTAAGGTTAGTCGCTACGAAAATGATTTAAATAAGGGAACCGAGTG
TTCCCTTATTTTGTATCGGAATGACCGAGATCGCGCTCTGGGTCGATAATGTCTCTTACG
CGCTGTTTTAGTACTTTTGCCTCAGGAAAACCGCCGTCCTTCTTACGTTCCCAAATTTGC
TGGCCATTGCAGAAAATCTCGAAGCGACCACCTGTGTCTGGATGCAAACTGATGGTGTCG
ATTTCTTCGCTAAAAGTATGCAGCAACTCTTGCGATAGCCAAGTCGAACGCAACATCCAG
TTGCACTGGCGGCAGTAATAAATATCAATGATTGCTTTATCCATGAAAATTTCCTTTTAA
CTGGGTTAAACCAGCAATTTGATGCCCACGGCAAACGTGAGAATTTCGAACGCAATTTTA
ATCACTCGGTTGCTATAGCGAGTTGCGGCCCACGCGCCTAAACTGCCCCCAAGAAAAGAG
CTCAACAACAATACTGGTAACCAAGCCCAGTGAATAGGTGCTCCTGCTTGTACAATCGCG
ACGCCACCAATACCATTCCAAAACAGGCCGACACAAATCATGGTGTAGGCGACCGCTTGT
TTGTAATCGAACCCAAACCAACGCACAAGAAAGAGAGTGACAAGCAACCCAGAACCAGCG
GTTAAAGACCCGTTGACGATGCCTATCAACATGATGCCAATACCACCAAGAATCCAACCC
AATTGATTGCGACGCTTAATGATTTCGATTTGCCCCAGCTGCTTTTTCAAGCGGGAATAA
ATACCGAGTGCCAGAATCATACTGCCTAGCATCTTTTCCGCAATACCATCAGAGATATGA
ACGATGAGGTTTGCGCCAATCACAACACCTATACTGCCAACAAAAATCAAATAAAGGGCG
ATGGGTAATTTAATTGTGCCGGCTTTGAGGTGAGTGCTTGCAGCGCCCAAGCCTAAAGCA
ACAGAAGCCACTTTATGAGTGCCTAGTGCAACGGAGAACGGTAAGCCAAGAAAAATAAGT
AGAGGAAACTGTAGCAAACCGGCGCCGCCACCAGAAAGAGATGCCAACGTATTTGCAACG
AGCGAGCCGAAAAAGAGAGTGAAAGTGTCTAACCAATCCATGAGAAAAAATTAAGGGGGC
ATCTTGCCCCCTTATCACTAATAAAATTCAGTTTCTAAACAGTACCGTAGAACCGTGATT
TAGGCTAGTTAATAGCAGAGTCTTCTCATTAACCACGTCAATTCGGCGGCTTTGTTCAGC
ATCTAGCTTAAAGATTTGAGTAATTAAGCGTAGTTGCGCTTCAGAAAAATCCTTGGATTG
AGAAGAAGAAATATCTTTGAACTCAGAAGGAGAAACAAGCAGATAGTTATCACTCACTTC
CCAGCGACCTTTCTCTGAAATATTAATTGTCGATTCAGCCGTCGAGCCTTGTGCGAACAG
TTTGATGTTTGCCACGCGAATGTAATCGCCATTCGGTAGGTACTTAACGTTCGACTCCAC
ATTCACACGACGTAACGGGCCTACAGTATCGTCTGGCAAGTTATCAGTAATCACAGTCAC
CATGGTTGACTGCCATTCATTTGATGTAAGCACTTGCTCAACTTTAAGGTCACTGCCCCA
GTACAACCAACCACTGAAAAGGATAGATACGGCCAAAACCGCAGATGCTACTTTAATCTT
CATGCTGGCCTCCTTTATTTGCAGATGTCTGTTGGATCATTTTGACCTGCGAAAATACGC
AATGTCACGTTCTCATACGAGTGGTTGCTGTCATGAATGTAGTTCAAAATCAGCTGGTTA
TTTTGTCCGCCAGTGGCAATTACTTCCACTGGTAACGAGTCTTCTGCATGGTGCTTAACG
TAGCGTTCAATGCACTGCTCAATAGAAGGCAACCAGTTGTTGATTTGCGGGTGATTTACA
GGTGTCATCACTGGTACGTTCTGATACTCACCAATCTGACGGAACTGAGATTCCGCTGGG
TTTGTAAACAGCAGTACGCAAATCGGTAGTAATAGTGCCAAAAATAAAATAACGCGTGGA
ATCCAAGGATTCACAGCAGAAGCCACAGGTGCTTTTTCAGGTACTACTGGCGCTTCTGGT
TCAACGATTGCGTCAGAAGTCGTCGCTAAAGACGGCTCTACGATTGTTTCTACCTCATTA
GCAGAGGCGTCATTGTTATCAGAAGCTGGCTCTTCAACTTCAATTGAGCTTGAGTCTGAA
GAAAGCGGGCTTAGGCGTTCAACAGTACAAATGAGTTGATAGCCTCGTTTTGGAACGGTT
TTAACAAACTCTGGAGATTTGGTTGAATCCTTCAACATCTTACGCAGAGTAGAAATCGCT
TGAGTCAGGCTTGAGTCATCCACCTCAAAACCTTGCTCACGCCAAACAAACTCGTGAAGC
TCGTTACGGGTTAAAACTTCGTTTGGTCTCTCCGCCAACATCAGGAGTATACGGCTTTCG
TTGCTTCCTAATCGTACAACTTCGTTGCCGCTTTGTTGGTCAGCGAGCGAATTACTATTT
GGATCAAAGGTAAACCTTTGAGCAAGTAGAAATTTGGTGCCGATGTTAGTCATTTAGTTC
TTCTTAGATGGATGATGTTGTAATTATGGTGATTTATATCACAAAATTACGTTTGCGCAT
GGGAGATACGCGACGTTTTAGATGCTTTTAGGGGGGTAGGATAATTAAATTTTTCTAAAA
AAACACCGTTTTTAGCAATATTGACCTTGAATTTACATTTGTCAGCCACATGTTAAATGA
CATCTTAGTGTGGTGATTTCATGGGGCTAAATCACAAAGTCGTCCCTGAAAAAGCCTGTT
AGTTTAGATGTTATGGAGCACACATGAGCGAAACCGTATCTCAAAATAAAGAAACTCGTG
GTTTTCAATCAGAAGTAAAACAACTACTTCATTTAATGATCCATTCTCTTTATTCCAATA
AAGAGATCTTTTTGCGCGAGCTGATTTCTAACGCATCAGATGCATCAGACAAATTGCGTT
TTCAGGCACTTTCGAATCCAGATTTATATGAAGGTAACGCAGATCTTGGCGTTAAGCTGT
CATTTGATGAAAGTGCAAATACCTTAACGATTTCTGATAACGGTATCGGTATGAGCCGCA
ATGACGTTATCGAACATTTAGGCACCATAGCAAAATCAGGCACCGCGGAATTCTTCTCAA
AGCTTTCAGAAGAGCAAAGCAAAGACTCGCAATTGATCGGTCAATTTGGTGTTGGCTTCT
ACTCTGCATTTATCGTTGCTGATGCGGTGACCGTGCGCACTCGTGCAGCAGGTTTGCCAG
CAGACGAAGCAGTGCAATGGCATTCTGCTGGTGAAGGTGAGTACACCATTGAAAACATCA
CTAAAGAATCTCGTGGTACCGACATTATTCTTCACATGCGTGACGAAGGTAAAGAGTTCT
TAAATGAATGGCGCTTGCGCGATGTCATCAGCAAGTACTCGGATCACATCGGCATTCCTG
TTTCTATCCAAACTGTAGTGCGTGATGAAGACGGTAAAGAGACAGATGAGAAGAAGTGGG
AGCAAATCAACAAAGCTCAAGCGTTGTGGACGCGTAATAAAGCAGATATCTCAGATGAAG
AATACCAAGAATTCTACAAACACGTTTCACACGATTTCGCTGATCCATTGGTGTGGAGCC
ACAACCGCGTAGAAGGTAAAAACGACTACACTAGCCTACTTTACATCCCATCGAAAGCGC
CATGGGATATGATGAATCGTGATCACAAGTCAGGTCTGAAACTGTACGTGCAACGTGTGT
TCATTATGGATGATGCTGAACAGTTTATGCCGTCTTACCTGCGTTTCGTACGTGGCTTGA
TTGATTCAAACGATCTGCCACTCAACGTTTCGCGTGAAATTCTACAAGACAATAAAGTGA
CTCAGTCGCTACGCAATGCATGCACGAAACGTGTACTGACTATGCTTGAGCGCATGGCGA
AGAATGATGAAGAAAAATACCAATCATTCTGGAAAGAGTTTGGTCTAGTGTTGAAAGAAG
GCCCAGCGGAAGACTTTGCGAACAAAGAGAAAATTGCAGGTCTATTGCGTTTTGCTTCAA
CAGAAGTTGATTCAGCGGAACAAACCGTTGGTCTTGCGTCCTACGTTGAGCGCATGAAAG
AAGGCCAAGATAAGATCTACTACTTAACGGCAGACAGCTACGCGGCGGCGAAGAACAGCC
CTCACTTAGAGCAGTTTAAAGCGAAAGGCATCGAAGTCATTCTGATGTTCGACCGCATTG
ACGAGTGGTTGATGAACTACCTAACTGAGTTTGATGGTAAGCAGTTCCAATCGATTACAA
AAGCTGGCCTTGACTTGAGTAAGTTTGAAGACGAAGCCGATAAAGAAAAGCAAAAAGAAA
CCGAAGAAGAGTTCAAATCGGTTGTTGAGCGTACCAAGTCTTACCTGGGTGACCGCGTGA
AAGACGTGCGTACGACCTTTAAACTTGCATCTACACCCGCAGTCGTTGTGACGGATGATT
ACGAGATGGGGACTCAGATGGCGAAGCTGCTTGCTGCCGCAGGTCAAGCTGTGCCAGAAG
TAAAATACATCTTTGAAATCAACCCAGAGCACGAACTTGTTAAGCGCATGGCGGATGAAG
CGGATGAAGAAGCGTTTGGCCGCTGGGTCGAAGTGCTACTTGGTCAAGCCATGTTAGCAG
AGCGCGGCTCGATGGAAGATCCAACGCAGTTCTTGGGTGCTATCAACAAGCTTTTGACTA
AGGTTTAATAAGTCATCAATATCGAAAAGCTCGCATAATGCGAGCTTTTTGTTTGTTGTC
GCAAAATTTTGCATTACAGGTGTTGAGTTAATAATCAATAGCTGCAGAAAGAGGGTGTTG
TTAACATTCTTTAGTCTTAATTCACTCTTTGGTCTGTGAACCTGTGATAGAATCTGTGAC
TTGAATGTGAGTAATAAGGCGTGTATTTTTGCCCGCCTATATACCTTATACCGAAACTTA
TCGTTGCGAGCGCTTCTAGGGTTTATGCCTGCGAAGCACAGCTATTGTGAGCTTCGGTAT
AAATCTTAAATATAAAAGAGGATAAATCATGCGCATCATTCTTCTAGGTGCTCCAGGTGC
AGGTAAAGGCACACAAGCAAACTTCATCATGGATAAATACGGTATTCCACAAATCTCTAC
TGGTGATATGCTTCGTGCTGCTATCAAAGCAGGTACAGAACTTGGCAAACAAGCTAAAGC
TGTTATCGACGCTGGTCAGCTAGTTTCTGATGAAATCATCCTTGGTCTTATCAAAGAGCG
TATCGCTCAAGACGATTGTGAGAAAGGTTTCCTACTAGATGGTTTCCCACGCACTATTCC
TCAGGCTGATGGCCTAAAAGAAATGGGCGTTGAAGTAGATTACGTTATCGAATTCGACGT
AGCTGACGATGTGATCGTTGAGCGTATGGCTGGTCGTCGTGCTCACCTTCCTTCAGGTCG
TACTTACCACGTTGTTTACAACCCACCTAAAGTGGAAGGTAAAGACGACGTAACGGGTGA
AGATCTTGTTGTTCGCGATGACGACAAAGAAGAAACAGTACGTGCACGTCTAGGTGTTTA
CCACGAGCAAACTGCACCACTTATCGATTACTACGGTAAAGAAGCTGCAGCAGGCAAAAC
TAAGTACCTAAAATTTGACGGTACTAAGCAAGTTGCTGAAGTAAGTGCTGATATCGAGAA
GGCATTAGCATAATAGGTAATACCTATTATCAAAATTTTTAATAATTTTGTTATAGTGAA
GCGGCCGTAAGGTCGCTTTTTTTATACATTTTATATGCTGGGAAAACAAAGGGACGCAAT
GCAAACTAAAAATAAACAAGGTGTGTTACTGGTTAACCTAGGAACACCTGATGAACCTAC
CGCTCCAGCGGTTAAGCGCTTCTTAAGTCAGTTTCTTCATGATCATCGTGTAGTCGATAT
GACACGATGGCTTTGGTGTCCAATTTTACATGGTGTGATTCTTCCAATACGCTCGCCAAA
GGTCGCTAAGTTGTATGAATCGGTATGGATGGAAGAGGGCTCACCTTTAATGGTGTATTC
CAAACGCCAGGCAAAGAAACTTGCTCAGCATCTTGATATGCCTGTGGAACTCGGCATGAC
TTATGGCAACCCAAGCCTTCAATCTGGTTTTGAAGCTCTTATCGCTCAAGGTGTGGAAGA
GGTTATTGTGCTACCGTTGTACCCACAATATTCTGGGACAACCACCGCAGCCGTGTCTGA
TGGAATCACAAAAGCGTTTAAGCAACTGCCAGTGATGCCAGCATTCAGCTTTATTCGCGA
TTATCACGATCATCCAATGTACATCGAAGCGCTTGCGCACTCGGTTCGACAATACTGGGA
AGAGCATGGCAAAGGGGATTACTTGCTGTGTTCATATCACGGTATTCCTAAACGTTATGC
AGACAATGGCGATATTTATCCTCAGCATTGTGAAGCGACCACTCGCTTGCTCGGTGAGGC
GCTTGGTTTATCATCGGATCAGATTGGTATGGCTTATCAGTCTCGTTTTGGCCGAGAAGA
GTGGCTACAGCCTTACACTGATAAAACATTGGAAACCATCACCAGTAAAGGCGTGAAGAA
AATTGATATCATGACTCCTGCATTTTCATCTGATTGTTTAGAAACGTTGGAAGAAATTGC
GGGAGAGAACAAAGAGATCTTTATGGAAGCGGGTGGTGAGCAGTTCCACTATATTCCATG
CCTTAATGACGATGACATGCATATCGATATGATGGCAGAACTAGTACGCAGCAAGCTGTA
GAGCTTTGGTATTCTGCACCGAATGAATACTAAAAAGGGTCGCGATTGCGACCCTTTTTA
GTAACTTGAAACCATGTTAAGCAACTTGTGTTTGTTGCTCTTCAATTTGTTCTGCAGTGC
TATGAGTGTTTTCTGCACCGTGCATCCAACGAACAAGCGTGTTCGAGAATAACATTAGAA
TCACACCACTGATCAATGCAGTTACTGCGATGCCACTAAAGATAGCCATTGCACCAAGTT
CACCCACATGAGAACCCACGTAACCAGCGACATAGTTCGCAATAGCGTTACAACCAAACC
ATGCACCCATCATCAACGATGCAAGACGTAGCGGAGCCAGTTTGGTTACAAGAGACAGGC
CAATAGGGGATAGACACAGTTCACCCAAAGTATGGAAGAAGAACGCGCCAACTAGCCATA
GCATGGATGTTTTCACGTTAGTATCACCACCTTGTTCCATTACTGCACCAACCATGCATA
GGAAGCCTAGTGCCAAGAAGAACATAGCTAAAGCAAATTTCGCTGGTGAGTTTGGTTCAC
GTTTACCTAGTTTCACCCATAGAACCGCAAGGACAGGCGCAAGCGTAATGATAAAGAATG
GGTTTAGTGACTGGAACCAAGCTGCAGGTACTTCAAAACCGCCAATCATACGATCGGTGT
ACTGCTGAGTGTAAATGTTCATCAGACCGCCAGCTTGCTCGAAACCAGCCCAGAATACGA
TAGTAAACAGGCTCATCACCAAGATAACTTTAATGCGATCTACTTCTTCTTTGGTAAGAG
GCTGTTTTGTTTTGGCGTTCTTATTGTTTAGGTCGCGTTTCGCGGCTGGCTCACGGCCAA
TATCACCAAGCCAAGACTGTGAAAGCGACATTTGCATGACAAGGCTGATTATCATACCCA
CGCCCGCTGCTACGAAACCTGCTTTCCAACCAAATGAGTTCGTTACAGATCCAGAAACCA
CGCCGGCTAGTAAAGCACCAAGGTTGATACCCATGTAGAAGATAGTGAAAGCGCCATCAC
GACGATTATCACCTTCATTGTATAGGTCGCCAACCATGGTAGAGATATTTGGCTTGAATA
GACCGTTACCACAAATAAGCAGAGCAAGACCTAAATAGAAAGTGTGAAGTGCTCCGAAGC
CTAGTGCGTCAGCCGGAAGTGCCAGTGTGAACTGGCCGATAGCCATTAATGCACCACCAA
GCAAAATTGAGCGGCGTTGGCCAAGGTAGTTATCGGCAAGGTAACCACCAATCAATGGGG
TAATGTAAACAAGGCCGGTGTAAATGCCATAAAGGTCGAGCGCGTCTTTCGTTGACCAGC
CCAAACCACCATTCATTGTGGTATCAGTTAAGTAGAGTACTAGAATGGCACGCATTGCGT
AGTAGGAAAAGCGTTCCCAGAGTTCAGTGCCGAACAATAAGAACAAGCCACGAGGGTGAC
CGAAATATTGATGTTGGTTTGACATAAGCTCTTCTAATAGTAGTTATTACATTTTTTAAC
GACACCTACGTATACATTGCAATTTAACTGCTTACAAACAATAAAATTTTGCCTTACGAC
TAAATAACATTGTTAAGTCACTGTTTATTTTTGATTTTGTGGAGCTTTTGTTGGTGGTTG
GTGTGTGTTACAAACTTAATTTTCATTTTTGCCTGTGGACTTATTTTCTTAACCTTTTGA
AAAAGTGTAAGTTATGCGAACAATGTATAATGTTCTTCTTATGGATAATTTGAATATTCA
TGACTCACCTTTAGCTTAATGCTAGGATGAAACAAAAATATAATTGGCTAGTAATAAAAT
GAAACGTTGGTATTTACTTTATTGTAAGCGTGGAGAACAAATAAGGGCTAAGCAGCATCT
TGAAAATCAAGGTGTTGAGTGCTTCTACCCAACTGTAGAAGTCGAAAAAATCTTGCGCGG
TAAGCGACAAAAGGTCGAAGAACCGTTGTTTCCTTGTTATGTATTTGCACGTTTTGATTA
TGAACAAGGCCCGAACTTTACGTCGGTTCGGTCGACGCGCGGTGTTGTCGACTTTGTTCG
ATTTGGTGCCCAACCAAAAGAAGTTCAAGGCGATCTTGTGTTTGAGTTGAAGCAGCTAGA
GAAATGCTGCACAGAAAAAAACATATCCGAATGCATGCCTAAACCAGGTGATCAGGTTCG
TGTTAAGAGCGGACAATTTGCAGGTATTGATGCCATTTTCCAAGAACAGGACGGAGAGAA
GCGTTCAATCATGTTGGTGCAAATGATCTCGAAGCGAGTACCAGTTAGCATTGATAACAC
CGATTTAGACTTAAAGTAGTCGCTTAATACTCATAACAACCAACACAAAAAAGAGGTGCG
CACGCACCTCTTTTTGATCTTAACGTCAACAAGTTAAATAATTGGGCTGGATTGCTGCTC
CAGCCCAATTCTGCTTAGTAAGCGTCGTTGTGAACGGTTTGCACTGCACGGCCTGAAGGG
TCAACACAGTTCTTGAATGACTCATCCCACTCAATCGCTTTCGCTGATGAACACGCTACA
GAAGGACCACCTGGTACACATTCTGCAGCTGATGGTAATGGGAACAACTCCTCAAAAATT
TCGCGGTATACGTAACCTTCTTTAGTTGTTGGTGTGTTGTATGGGAAGCGGTACTGAGCC
GTTTCCATCTGTTGATCGGTCACTTTCTCTTCTGCTACGGCCTTCAAAGTGTCAATCCAG
CTGTAACCTACGCCATCAGAAAACTGCTCTTTTTGACGCCAAGCGATTGAGTCTGGTAAG
TAATGCTCAAAACATTCGCGAAGAATGTGTTTTTCCATCTTACCGTTGCCACACATTTTG
TCTGCAGGGTTTAGGCGCATTGCGACGTCAATGAACTCTTTATCCAAGAATGGTACACGG
CCTTCAACGCCCCATGCCGCCAACGATTTGTTCGCACGGGCACAGTCAAACATGTTTAGA
GCCAGCAGTTTACGAACCGTTTCTTCGTGGAACTCTTTTGCGTTTGGCGCTTTGTGGAAG
TACAAGTAACCACCGAAGATTTCATCCGCGCCTTCACCAGAAAGCACCATTTTGATGCCC
ATTGCCTTGATTTTACGGCCCATAAGGAACATCGGCGTTGAGGCACGAATCGTTGTTACG
TCATAAGTCTCGATGTGGTAAATCACGTCACGAATAGCATCCAAACCTTCTTGAATGGTG
TATGTCATTTCGTGGTGAACGGTACCAATTTTTTCTGCCACTTCACGTGCTGCTTTTAAG
TCTGGAGCGCCTTCAAGACCAACCGCAAAAGAGTGAAGTTGAGGCCACCATGCTTCTGAT
TTTTCATCGTCTTCAATACGCATCGCAGCATAGCGTTTTGCTACCGCTGATGTGATGGAT
GAATCCAGACCACCAGATAGTAGTACGCCGTATGGTACGTCAGTCATTAGTTGACGTTTC
ACCGCTGCTTCCAGTGCTTCTGTTAGTTCTTCTTTACTCGTACTGTTACCTTGAACAGCT
GCATATTCGTTCCAGTCACGGATGTAGTAACGCTGAGGTTCTGCATCTTTTGAGCTGTAG
TGCGAACCTGGAGGGAATTCACTGACTGTTTTACAAACGGGTACGAGTGCTTTCATTTCG
GAAGCGACGTAGTAGTTACCGTGTTCATCGTAACCTTGGTAAAGTGGAATGATACCGATA
TGGTCACGACCTACTAGGTACTCATCTTTTTCTTCATCGTACAGTACGAAAGCAAAAATA
CCGTTTAGCTCTTCAAGAAGATCAGCACCCATGTCTTGATACAGTGCTAAAATAACTTCA
CAGTCAGAGTCTGTTTGGAATTCGTACTTGCCTTCGTAGCGAGCGCGAATCTCTTTGTGG
TTGTAGATCTCACCGTTAACGGCAAGGATTAGTTTTTTATCAGGGCTGTATAGTGGTTGA
GCACCGCTATTTAGACCAACGATAGCCAAGCGCTCGTGAGCTAGGATTGCTCTTTCTGAA
GAGTAGATACCAGACCAGTCAGGGCCACGGTGACGAAGCTTTTTCGACATTTCTAACGCG
ATAGGACGCAGTGCCGCTGCATCACTTTTAATGTCTAAAATCCCAAATACTGAACACATA
CAACATCCTTTCTAAACTAAACAATTTCTAATCGGTATGGATTCAATTTGCCATTCTGAG
TAAAAAAAGCAACGTTTTGTGATTAAAAAAATGATAAAAAGCCTTGTTGATTAAATAATA
TTTAACTTATTTGTTGTTTTGATGAATGGAATTAAGGTTTGGTGTGAAAATTAAACAAAA
AAGCCTCTCTATTGATAGAAAGGCTTTTAATTGGTAGTAGCGTTGTTGCGTATTTTTAGG
GTTATTTTATTGAAGTGAACTGAGGTTCTAGTTGTTTGCACACGTGTCGCGCAAAACCAC
TACCTGCTTCGCTGTATATATTAAAGGCAGCGTCCACACCACTTTCCAACAAACCTTCTA
GTTGGTCTGGATATTCTGCAATAGCGGCAATTTGCCCTTTGTAGTTTCTACGCTGAAGTT
GTTCTAGTGCCGTTTGATTACCTTGATGGTGTGGCATTGCCAATAAAACTAACTTTACGT
GACCAGTATCTAGGATTCGTTCCCAAAAATCTGGGTCGGTAGCATCCCCTGAAATGACAT
TACGTCCTTCTGAACGGTGTTGTTGCGCTGCTTCTTCACGGATCTCAATCCCCAGAGAAA
TCTTGCCGTAACGTGCGCGTAGCTCGTCATATGCACCGGTACCAATTCGCCCCATACCTA
GAATAAGTACTTGAGCATGTCCTGGGTTGATCAACTGGTCACGTTGGTTGAGTTTCTCTG
CAGCCGTTTCTTGTAACCATTTACCGGAATGTTGATAAATTTTATGGCCCAAGCGATTTA
GAGGTGCTGAGATAATAAAGGATAGTGAAACCGCTACAGCGATGGCTGCGAGCATGTCAC
TCGGCATCCACCCCATTTTGTACGCCAGGCCACCGACAATGAGCCCGAATTCGCTGTAGT
TAAACAGTGATAAAGAAGCGAGTAGGGAAGTACGCACGCGAAACTTAAAGTGGTTGATTG
TGAGGAAGTATAGCAACCCTTTAATAGGTAGAAGGACAATGAATAAAAGCGCTAGTGCGA
TACCCGTTAGACTCAAAGATGCGGATAAGCCGATATTTAAGAAGAAGCAGACGAGAAAGA
GCTCTTTCATATTAAATAGCGATTTAGACAACTCTGACGCTTTACGGTGACCAGCGAGCA
TCATGCCAAGAATCAAGGCGCCAAGGTCTGGTTTCATTCCAACTAACTCAAACAGTCCGG
CACCCACAACAAGCGCGAAGAAAATGCCGAACAGCACTAACATCTCGCCGTGGCCTACTT
TATCCAATAACTTGTAAAACAGCGGGCGCAGGAGAGGAAGAGCAAATAGACCTATGGCGT
ACCATTCTGGCACTTTGCCTGTTGAAACAGTCAGAAACACGACGGCGAAGATATCTTGCA
TAACCAAAATACCGATGGCCAGTGTAGCGTATGTCGCGTTGAGTTCACCTTTTTCCTGCA
GTGTTTTTACCGCGAAAACAGTGCTAGAGAAGGAAAGTGCAAAGGCTAGGAGCAATATCT
GCCCGCTTTCCATACTTGCAAGGGACGTTAATCCAAGCAGTTTTAGTCCTGACAACGCAA
GGGCAAAAAAAACGGTTGAAAGAATATTGTGCGCTGTTGCACCGCCCCAAATTTCTTTGG
AAAGCAATGTTTTTACATCGAGCTTTAAGCCAATAGTAAAAAGCAAAAGAGTAACGCCGA
GATCAGCCAGAGTGACAATAACGTCATTACTTTGATAGCCAAAGGCATGTAAGCCAAAAC
CTGCTAGTAGAAAACCGACTAGAGGTGGAAGGTTGCATTTGAGCGCGATGAAGCCTGCTA
AAAAAGCCGTTGTAATTAGAATAATTTCCATACTGTTGAGCTAGATTCCTGATATACGAA
AACGGGCTGTGAAAACACAGCCCGAGATTGTAACTCAATTAGTTGTATAAACTTAGTCTT
CTAGTAACTTTTGTAACAAAACGCCATTTAACATCGCTCGTTTTATCATGGCGAAAGCGC
CCATTGTTGGCTGCTTATCAATGTGAGAAGCCACAATTGGAAGATCGTTATGGAAGGTTT
TCAGTGACTGGTTTTCTACATTTCTTTGAATTGCAGGGAAAACAATGTCTTGTGCAGCGG
TGATGTCACCTGCAATCACGATTTTTTGTGGGTTAAACAAGTTGATGGTGATAGCGATGG
CTTTACCCAACTGGTTACCAACACGTACTAAGCTCTGTTTCGCGAGCTCATCACCGTTCA
TAGCATGAGTGCATACATCTTCAATCGTAATGTGCTCCAATTGCGTTAAGCTAGACTCAT
AGCCTTGTGCTATGAGCTGTTTAACGCGTTGGATGATCGCTGGGTTAGCAGCAACCGTTT
CAAGACAGCCAAAGTTGCCGCATTGGCATTGCTCACCAAGAGGGTCAATTTGAATGTGGC
CAATTTCACCTACGTTACGGTTAAAACCTAGAAACACTTGGCCGTTAACAATGATGCCTG
CGCCAGTACCGCGGTGTACACTGACTAAGATAGAGTCTTGGCAATCTTGGCTAGCACCAA
AATAATGCTCCGCAAGTGCCATACCACGGACGTCGTTACCGACAAAACAAGCCGTATTGA
ACTTCTCTCGGATAATTTCACCAAGCGCAAGGTTATCAATATCCGTATTTGGCATGTACT
CAACGACGCCTGTCGTAGGGTTAACTAGGCCTGGTAACGTAATACCGATAGCAATCAACT
GGTCAATTTTATCTTGGCAACGACTTACGAAGTCTTTTAATAAATCAATAAGACCTGCAA
TCAAATCAGCTTGGTTGGTGTAGTGAAGTTCGTGTTGATCTTCTGCCAGTGCAGTGCCGC
CTAAGTCATAGAGACAGAATTGAACGTAGTCTCGACCCAAACGAACGGCGATAGAGTGAA
AAGGCTTCACTTCAGTGGTCAATGAGATTGCTCGACGACCACCTGTTGAAGCTTGTTGGG
CGACCTCTTTAATGAGGCCGCGTTCCAATAGTTGACGGGTGATTTTGGTAACACTCGCTG
GAGCGAGCTGGCTAACATCCGCGACTTGAATTCGGGAGATAGGACCTTGCTGATCAATCA
GCCTGTATACCGCAGCGCTGTTAAGCTGTTTTACTAAATCTACATTACCAATCTGTCCGC
CATTCATGCTTAATTTTGCTCGTATTGTCCGTTAACAACCGTCGCTTTAACGTTGAAGTC
ACGATCGAAAATAGTCAGGTTTGCAACCATGCCTTTTCGAATACGGCCGAGACGGTCCTC
AACGCCAATTGCTGTCGCTGGGTACAGTGTAGCCATTCGTAGAGCTTCTTCTAAAGCGAT
ACCTGCGTGCTCAACTGTGTTCTGAACTGCTTCAATCATAGTCAGAGCTGAGCCGCCTAG
TGTGCCGTTTTCATCAACACACTTACCATCTCGGTAATATACTTTCTTACCGACAAAAAT
AAAGTGATCAATGTTAGCACCTGCCGGAGCTGTGGCATCGGTCACCAAAACAAGCTTTTC
ACCTTTGATTTTATGAGCAATTCGAATGTTTGCGTAGTCTACGTGGAAGCCGTCAGCAAT
GATGCCTGCGTAGATCTCTGGTGTATCGTAAATAGCACCAACCACTCCTGGCTCTCGACC
AACCATAGGAGTCATCGCATTGAATAGGTGAGTTGCAAAAGTAATACCGGCCTCAAAACC
TTTGCGTGCTTCAGCATAGGTCGCGTTTGTGTGACCGATTGATACCACAATGCCTGCAGT
TTTTAGGCGTGCGATATGTTCAGGGTCGTTCTGCTCTGGCGCAAGAGTTACTTTGGCAAT
GATGTCTGCATTTGAGCAAATAAGGTCAATCATGCCGTCATCGGATGGACGGATGAAGTC
AACGCTATGAATACCTTTTTTCGCGACGTTAAGGTATGGGCCTTCAAGATGTAAGCCAAG
CGATTGGTTTTGGTATTTTTTGTGATATTCGCGAGCTGCGGAGATTGCCGCGCGCATATC
TTCATCAGAAGAAGTGATCAGCGTAGGAAGGAAGCTGGTACAACCCGACTTTAGGTTTGC
TTCGTGCATGATTTGCATCGTTTCTGCTGTGATAGCATCGTTCAACATGACGCCGCCACA
ACCGTTCAGTTGCAGGTCGATAAAACCAGGACTTAAGTTAGCTCCATTCAGATCTTTTAC
TTCAATGCCTTTCGGTAGTTCAGCAACGGGCACAATGGATTGAATTAGATCGTTTTCAAC
GATGACCGCATGATCGGTAAGAACATCACTACCGGTATAGATTTTACAGTTACTTAGCGC
GTACATAGTCAGCTAGTCCTTATAGATGAGAATTCAATTTCTGTATCGTTATCTAATCGG
CGACTGAATGAGTCATGTGGGTACTTAGTTTGTATCACTGAATTAGATAACGAGTCACAT
ACAGCAAGTTGCGTTTTATCGATGTCATTGTCAGAGTAACTAACTGAAAAATAATAAATG
AATTGTTTTTTATGATTCTTTTTCAGAGCAAAGTTACTAAGAATTACCCGCCGAGATACC
AAAATAACACTGATTCTGCCTTGCATAAAGTGCGAGAATATTATCTTTAAAACGCCATTT
TTTTGTATAATAAAATAAGTTTTATGATCTCGCTAGCAAAAACCTTTCGAAAGGGCAAAT
TGTGGTGATTATGATCACAAACAATGAGCTTTTAATTTGCGGAGCAAAATTAATGTCATA
AACTGACGATGACTAAATTGAACGACTGAAATAAGTCATTCAACATAACATCGAATCCTA
TAGGGGGAACTTAAGGTGAATATTCTCGGATACGCGCAGAAGTTAGGTAAAGCTCTTATG
CTTCCTATCGCGACTTTGCCAATCGCAGGCTTGTTACTGCGCTTGGGCCAACCTGATGTA
TTTGACATCGCGTTTATGGCACAAGCCGGTAACTCAATCTTCTCTAACCTTCCATTGTTA
TTTGGTCTAGGTATCGCGATCGGCTTATCAAAAGACGGTCAAGGTGCTGCAGGTCTTGCT
GGTGCGGTTGCGTACTTCGTACTTACTGCGACAGCGTCAACAATCGATGCGTCAGTTAAC
ATGTCATTCTTCGGTGGTATCATCGCAGGTATCATTGCTGGCCATTCTTACAACGCTTTC
CATGCTACACGTCTTCCTGAGTGGCTAGCATTCTTCTCTGGTAAGCGCCTAGTGCCAATT
ATGGCTGGTTTGTTCGCCCTAGTTGCTGGTGCTGTTTCAGGTATTGTATGGCCAACAATC
CAAGGTGGTCTAGATGCACTTGCTCACGGTATCTCTACTTCTGGCGCAATCGGTCAGTTT
GTATACGGTACGCTTAACCGTGCTCTAATTCCTGTAGGTCTACACCACGTACTGAACTCT
TTCTTCTGGTTTGGTATGGGTTCTTGTCAAGAAGTGCTAGTTTCTGGCGCAACAGCTGCT
GGTCAAGCTCTTCCTGCACTACAACAACTTTGTGTTGACCCAGCTCTAGCTAAGACTCTT
GTTGCTGGTCAAACTCACACATTTGAATTCGCTAACTCAGTAACTCCAGAAATTACAGCA
ACTGTTAAAGAAGTAACTGAAACAGTTAAATCTGGTGACCTACACCGTTTCTTCGGCGGC
GATAAGAGCGCTGGTGTATTCATGAACGGTTTCTTCCCAGTAATGATGTTCGGCCTACCA
GGTGCAGCACTTGCTATGTACCTAGCGGCTCCTGTTGAGAAACGTAGCCAAGTTGGGGGG
GCATTGTTCTCTGTTGCATTCTGTTCATTCCTAACTGGTATCACAGAGCCTCTAGAGTTC
ATGTTCGTATTCCTAGCTCCTGCTCTATACGCGATTCACGCAGTGTTCACTGGTCTATCG
CTAGTTGTTGCTAACATGCTTGGTACGCTACACGGCTTCACATTCTCTGCTGGTCTAATT
GACTACTTGTTGAACTACGGTCTAGCAACTAAACCTCTACTACTAGGTGCAGTTGGTCTT
GGCTTCGGTGCTCTTTACTTCTTCACATTCAGCTTCGCAATCCGCGCGTTTAACCTAAAA
TCGCCAGGCCGTGAAGATGATGATAGCCAAGCAGCAGCACCAGCAGGTGAAGCAAAAAGT
GGTGACCTAGCTCGTCAATACCTAAAAGCGCTAGGTGGTCATGACAACCTAACTTCAATT
GACGCATGTATCACTCGTCTACGTCTAACTCTGAAAGATCGTTCAGTAGCTGATGAAGAA
GTGTTGAAGAAACTAGGTGCGAAAGGTGTTGTTAAACTAGGTGAAAACAACCTTCAAGTT
ATCCTTGGTCCTCTAGCAGAAATCGTTGCTGGTGAAATGAAAGCAATCGGCGCAAACGAA
GACCTATCGAATGTAAAACTACCATAATTACATCGAACTAATATTTGATTAGAGACCTCC
TTCGGGAGGTCTTTTTTTGTTTTAGTGCTTTGAATCTGCTGTGCATTCACGCGAACTCGA
TAAATATTGCCGTTTTAGCGCGAGTTCTTGTTGTCTAATGGCTTAGAATTGTGGATCATT
AGAAACAATGCACTCTGTAAAACCATATCGGATACAGAGTTCCGTTTTCTCTGACAATAC
TTATATTTTTGAGGTGCTATAGATGAGTGAAGCTGATGCTCGTCCATCAAACTTTATTCG
CCAGATCATTGATAAGGATCTAGCGGATGGCAAACACACTAGCGTGCATACTCGATTCCC
GCCGGAGCCAAATGGCTACCTGCACATCGGTCATGCTAAGTCTATCTGTTTGAACTTCGG
TATTGCTCAGGACTACCAGGGTCAATGTAACTTACGTTTCGACGATACAAACCCTGAAAA
AGAAGACATCGAATACGTTGAGTCTATCAAGAAAGATGTAAACTGGTTAGGCTTCGAGTG
GGATGGTGAAGTATGTTACTCATCAAACTACTTCGACAAGCTTTACGAATATGCAATTGA
ATTGATTAACAAAGGCTTAGCGTACGTAGATGAGCTAAGTCCAGAGCAGATTCGTGAGTA
CCGTGGCACGCTAAAAGAGCCAGGTAAGCCAAGCCCATACCGCGACCGTTCTGTTGAAGA
AAACTTAGCGCTATTTGAAAAAATGCGCGCAGGTGAATTTGAAGAAGGTAAAGCGTGTCT
TCGTGCGAAGATCGATATGGGTTCGTCATTCATGGTTATGCGTGATCCAGTTCTATACCG
TGTACGTTTTGCTACTCACCATCAAACGGGTGATAAGTGGTGCATTTACCCAATGTACGA
CTTCACACACTGTATCTCTGATGCGCTAGAAGGCATTACACATTCTATCTGTACGCTAGA
GTTCATGGACAACCGTCGTTTGTACGACTGGGTACTAGACAACATCACAATTGATTGTCG
TCCTCATCAATACGAGTTCAGCCGTCTAAACCTAGAATACACAGTGATGTCTAAGCGTAA
GCTAAACCAACTAGTAACCGAAAAATTGGTTAACGGTTGGGATGATCCTCGTATGCCAAC
AGTATCTGGTTTACGTCGCCGTGGTTTCACACCTGCGTCAATCCGTGAATTCTGTAAGCG
TATCGGTGTGACGAAGCAAGAAAACATGATCGAGTTTAGCTCGCTTGAATCTTGTATTCG
TGACGACCTAAATGAAAATGCACCTCGTGCGATGGCTGTGTTGGACCCTGTTAAAGTTGT
TATTGAGAACTTTGAAGTGGGCGCTGTAGAAAATCTAACGCTGGCTAACCATCCAAATAA
ACCTGAAATGGGTGAGCGTGAAGTACCGTTTACTCGTGAAGTTTGGATCGAGCGTGAAGA
TTTCCGTGAAGAAGCGAACAAAAAGTACAAGCGTCTAGTTCTTGGCAAAGAAGTTCGTTT
ACGTGGTGCTTACGTGATCAAAGCTGAGCGTGTTGAAAAAGACGCGGAAGGCAACATCAC
AACGATTTACTGTACTTACGATCCTGAAACGCTAGGCAAAAACCCAGCAGATGGTCGTAA
AGTTAAAGGCGTAATTCACTGGGTATCTGCGGATAAAGCGCTACCAGCAGAAATTCGCCT
ATACGATCGTTTGTTCACTGTTCCAAATCCTGCAGCAGCAGAAGACTTCGCTTCAACCAT
TAACACTGATTCACTCGTTGTGATCAACGGTTTCGTTGAGCCGAGCCTGGCATCTGCAGA
AGCAGAGCAAGGCTACCAGTTCGAGCGTATGGGTTACTTCTGTGCGGATTCTAAAGATTC
AACTGCAGATAACCTAGTGTTCAACCGCACGGTTGGCCTACGTGATACATGGGCGAAAAT
TGAGAACCAATAATCTCAATCGTTACCTATAGAAAAATGCCAGCAATTGCTGGCATTTTT
GTTTTTGGATTAAGCAAAACAAAAAGTACAGATACAAAAAACGCCAGCTTTAACTGGCGT
TTATTTTTAATCTATAAGCAAATTATTTTGCAGGTTTGTGCGCATCTGGGTTTTCTTTGC
AACCACCGTCACTGCATTTACCGTATAGGTATAAGCTGTGGTTTGTTAGCGTCACATTGT
ACTTAGCTGCGATTTCGCGTTGGCGCTCTTCAATGATATCGTCAGAAAACTCAATTACTT
CACCACAGTCTAGACATACTAGGTGGTCGTGGTGATGTTGAGTTGACAATTCGAAGACTG
ACTTGCCACCTTCAAAGTGGTGACGAGTAACAATACCTGCATCGTCGAATTGGTTTAGAA
CGCGATAAACAGTTGCTAGACCTATCTCTTCACCTAGATCAATCAGCTTTTTGTACAAAT
CTTCAGCACTGATGTGCTGGCAGTCTGGCTGCTGAAGTACTTCTAGAATTTTTAGCCTTG
GAAGGGTAACTTTTAGACCCGCATCCTTCAGCGCCTGATTATTATCTGACATATACTTTC
CCGTTGGATCATCTGCAGCGATTTAACAGAATTCAATATTCCTACCATTATAGGCGAAGC
GCTAAAAACATTAAACCACGAACTTCAAAGGGTTAATAGAATCTTTTTGTAAATTGGAAA
TGGGTCGATTATATTACAGATCTGACCAGTTACAATTTTGTAACATGAGCTTAGAGAGGG
CATGGACTGCAATGAATAAGCGACTCGCGAAGATTTATAAACCAGGGATTGTGAAATTTG
CATTGAATGTATGGCCACCATTTTGGGGGGCCGGAATTAAAATCTTACATATTTCTGAAG
ACTTCCGAACGGTTAAAGTTCGTTTGAAACTTCGCTGGTGGAACAAAAATGCCAATCGTA
CGCAGTATGGAGGCAGTATTTTTTCCTTAACAGATCCCATTTACTCTCTCATGTTGATGG
GTATTCTACGTGAAGAGTATTACGTGTGGGATAAAGAGGCGAGCATCAACTTTATCAAGC
CAGGACAAAGTGATTTGTTTGCTGAGTTTGAGATCACGGATGGTATGCTAGACGAGATCT
ATCAGATGACTCGAAACGGCGAAAAGTGCTTTCCTGAATTCATTACGCATGTAAAAGACA
AACAAGGGAATGTGGTATCTGAAGTTCAGCGCAAGTTATATGTGAGAAAGAAGCCTCAAT
ATCGAGAAGAAGAGGCGGTAACGGAAGTGCCTTAATTTAATGCTATAAAAAAGACCTCCA
ATCGGAGGTCTTTTTTAATACTTACTTAGCCTTCTAGCTCAGCTAGGCACATTTCTTCGT
AAATCTGCTTAACCCAGTTTTCGACGCGTTGGTCAGTCAACTCAGGTTGACGGTCTTCAT
CAATACATAGACCTACGAATTGGCTGTCGTCGCCTTCAACAAGTGCTTTTGAAGCTTCAA
ACTCGTAGCCTTCAGTTGAAGTATGACCAAGAATTGTGCCGCCTTTAGACTCAACGATGT
CACGCACTGTACCCATCGCATCGCAGAAGTATTCTGCGTAGTCTTCTTGGTCGCCACAGC
CGAAGATAGCCACTAGCTTAGTAGAGAAATCGATCTGCTCAAGTTCAGGGAAGAAATCAT
CCCAATCACATTGTGCTTCACCGTAGTACCAAGTAGGGATACCTAGAAGAAGAAGATCAA
AGTTATCAATGTCTTCTTTGCTGCTTTTCGCGATGTCTTGAACGTGAACTAGATGTTTGC
CTAGTTGCTTTTGAATCATCTTTGCAACGGCTTCAGTATTACCTGTGTCGCTACCGAAGA
AGATACCTACACTTGCCATAGAGTCTATACCTTTACATTGTTTGTTATGGGCGATGGTAC
TGAGGGTTTAACCTAACCCCGAGCCTTCCCAAGTGAGCTGAATAATGCCTTTTGCAATAA
AGCCAGCACAGCCTAGGAAAAGGACTAACCATACAATACGACGACCAAAAACAGGTACAT
TGCCTTGCTTTAGCACATCTTTTATTGCCATCCCGATGAAAAAGAAGATAGCAGCAAAAA
GAAGATCGAGCCCAATAGACTCGAGCATATCCATATAGTCGTAAAGCATTTTAGTCCTTC
ATGCCGAAAAATCTTGGGCGCACTATACCACTGTTACACAGCATTGTTAATGCACTACAA
GGAGGGTTATTTCAATAATCTATTGTTGCTTTTCGAATTTGTTAACTCGAAATGTATTTC
CGGATCACTCGCATCACTTCAGCAGGTTTTTCTGCGTGTAACCAATGGCCTGTGTTGGCA
ATAATGTGTGCTTTAGCTTGTTTGAATTGTCGTTGTACTGACGGTTGGTGCTCTGGCATT
AAGTAGTCCGAATCTCCGCCTTTAATGAAGAGTGTCGGGATCTCGGTAGGAGCAATATCT
TGCCAGCCAATGATCTCAGCATAGTTACTTAATAAACTGTCGACGTTAAATCGCCAAGCC
ATATGGTCTTCGTTTTTAAACAGCGATTTTGAGAGAAATTGTCTAACGCCATCCATCTCA
ATGTGTTGAGCTAAGATTTCTAACGTTTGTTGACGGTTCGCAGGTTTTTCTTTGATAACG
GCCAGCAAACCATCAAATACGTTGTTGTGACGATTGGTCTGGTAAGCTACTGGAGCCATG
TCCAATACGACCAACTGTTTCACAAGATTTGGTGCTATATCAGCGAGTTTCATCGCGACT
TTACCGCCCATTGAATGGCCGACGATTATCGATGGCTCAACGTTTAAGTGCTGAAGAAGC
GTCGCGACATCTTGTGCCATGTCAGTGTAGTTATGAGTATCAGAGTGGAAAGAGAGACCG
TGATTGCGTAGGTCGATACTGATCACTGAGTGATCTTCAACAAGATCACGAGCCAATAGG
CCCAGATTACTTAAACTACCAAACAATCCGTGAATCAAAACAACTGTTTGGCCTTGGCCT
TCCTGCTTATAGTTGAGTAATGCTGACATTTTATCTTATTCGTGATGGGTTTAACGTGGA
GTATCCGAAAGGATCTCGTTATAATCCCCCAGAGTTTAAACATTGAGAATGTGAAAAGCG
AATGAAAACAATTGAGGTTGATGAGGATCTATACCGTTACATTGCTAGCCAAACTAAGCA
TATCGGTGAAAGCGCCTCGGATATTTTGCGACGCCTTTTAAACCTTGATGGTCAGTTGCA
GGTAGCAGAATCGGCACCAGCAGTAGAGAAGCCACAAGGGATTGTAGTAAGTAAAGATGC
GGGCAAAGCAGAATCTATTGATGTAGTGAAAGAGATGCGTTCGCTGCTAATTTCTGATGA
GTTTGCCGGTCTAAAGAAAGCGATTGATCGCTTTATGTTAGTACTATCGACCTTACATAA
GTTAAATCCAGAAGGCTTCGCACAAGCGACAAACGTAAAGGGACGCAAACGCGTTTACTT
TGCAGACAATGAAGAAACCTTACTGGCCAATGGTAACACCACTAAGCCTAAAGCCATTCC
AGGTACGCCGTTTTGGGTTATCACAAACAACAATACCAGTCGTAAGAGACAAATGGTTGA
ACAAGTGATGACGCACATGGAGTTCCAACCTGACTTGATAGAAAAAGTAACAGGTTCAAT
CTAAGAAACCTGATAGAAGCCTCATAATGCGTCGCAGTTAGCAGATATTATGAGGCTTTT
TTGTAATTTTATTATTTTTAAAAGAAAGGATGTCAAACATGGCTATGCACCCTCGTGCTG
GGCAAAAAGCGCAGCAGGAAGATCTCCATAATATTCCAGCGTTAGTTGCTAACTACTTCT
TACTTCAGCCTGATGCTAATAATGCGGAACATAAGGTTCAATTCGGTACTTCTGGTCACC
GTGGCACAGCAGACAAGCAAACTTTTAATGAAAACCACATTCTTGCTATCGCACAAGCAG
TTGCAGAAGTACGTGCCAAGCAGGGAACTACAGGGCCGTTGTTTGTGGGCAAAGATACCC
ACGCGTTGTCAGAACCTGCGTTTTCAAGCGTAATCGAAGTTTTGATTGCGAATGGTGTAA
AAGTCATCGTACAGCAGGATAATGGCTACACACCAACACCAGGTGTTTCTCACGCTATCT
TAACTTACAATCTAAAGCATGATGAGAAAGCGGATGGCATCGTTATCACACCATCTCATA
ATCCACCACAAGATGGCGGTATTAAGTACAATCCAACACATGGCGGTCCAGCAGAAGCAG
AATTGACTCAAGCGATTGAAGATCGTGCGAACGAGATCATTGCTGGTGGCCTAAAAGATG
TGAAGCGTCTAGCGCTAGCAGAAGCGAAAGCATCTGAGCTATTCGTTGAAATGGATTTGG
TGAAACCTTACATCGATGACTTAGTTAATGTTATCGACATGGAAGCGATTCAGAAATCGA
AGTTGAAAATTGGTGTTGATCCACTTGGTGGCAGCGGCATTGATTACTGGCGTCAAATCG
GCCAAGCATACAACTTAGATCTGACCTTGGTCAGCGAAGCGATTGATCCATCATTCCAGT
TCATGTCGCTTGATAAGGACGGCGTGGTTCGTATGGACTGTTCTTCTCCATACGCAATGG
CTGGTCTGCTAGCTCTGAAAGATGAATACGATCTTGCGTTTGGTAACGACCCAGACTATG
ACCGTCATGGTATCGTGACGCCGAAAGGTTTGATGAACCCGAACCATTTCTTAGCGGTTT
GTATCGACTACCTATACCGTCATCGTGAGGCGTGGGGTAAAGATGTTGCTGTTGGTAAGA
CGCTGGTTTCAAGTGCACTTATTGACCGAGTAGTAGCCGATTTGGGTCGTGAACTGTGTG
AAGTGCCTGTCGGCTTCAAGTGGTTTGTCGATGGCCTTTACACTGGCAAGTTTGGTTTTG
GTGGTGAAGAGAGCGCCGGTGCCTCTTTCCTACGTAAAGATGGAACACCATGGTCAACAG
ACAAAGACGGCATCTTACTATGTTTGTTAGCGGCAGAGATTACTGCGGTAACGGGTAAAA
ACCCACAAGAGTACTACGAAGAGCTTGCCGCTAAACATGGTGAGTCTAAGTACAATCGTA
TTCAAGCGGTAGCGAATGGACCTCAAAAAGACGTGTTGAAGAAACTGTCGCCAGAAATGG
TTGCAGCAGAAACACTGGCAGGTGATCCGATTACGGCGCGTCTAACACACGCTCCTGGTA
ACGGTGCGGCGATTGGCGGATTGAAAGTGACGACTGAAAATGGTTGGTTTGCTGCTCGTC
CATCGGGTACGGAAGACATCTACAAAATCTATTGTGAGAGCTTCAAGGGTGAAGAACACC
TAAAACAAATTGAAGCTGAAGCACAAGAAATTGTGAATCAAGTATTTGCAGCTGCAGGTT
TATAATTAAACCTACTCTGACAAAAAGGCGACCAGATGGTCGCCTTTTTTACAACTCGTC
GTTAACTCTCTATTTATGAGCGTTTGGATTTTGTGGCCAATTATCTGGCACGATGAACCA
GAACTCGCCATCTGCTGTTTGTGCATGCTCAAATCGCTCCATTGGTTTTTCAATCGGCTG
AGAAAAATCATCCGTACCAATAGCCCAGTTGGGTTTGCTTAAGTGGTAAAGCGGTTTATT
GATCAAACTCCATTGGCTTTGATAACACCAATATCCACTGATTTGGCTTGGATTGAGAGC
AAAGCCTAAGCACTCTTTCGGTGGTACTTCATTAGAAAATGGATTGATGTAAAGTCGCCC
TTGCATCAACAAGCGTTCCTTTGGAGACTGATCCAGAGGAAGCATTTGTCTAAATTCAGG
CCTTTCGCTCATTTTCAATTGGTGGGAGAGCATTCTATCCAGTTTTGTATGCAATTGATC
GTGCGCGTTAGGGCCATACCAAACACCTTCATGTAAAAGATAAAACTTAATCGCTACTTC
CCAATGTTCTAGTTGGTCCAATGTTCTATTTTTGAGTATGAGATCTATCGCACCAATGGT
TTTTCCGTCGCTATCGTTGAGTTGAATTTCTTCTGCAAGAATTTCATATTGTTCTGAATT
AGCAAGTGCAGCGGTACATAAATGCTGATACAAAAAACCCAGTCTCGGGTTCCCTTGGTA
CTCTTCAGATTCATCCAGAGGTTTAATCGATAAGTCTTCCAATGTAGCAAAAGGGGGGAG
CAACTGAAAAAGAGGAGGAGAAGAGGTGATCCATTGATAAAGACGTTGCAGTTGATTCAT
CCTGATTCCTTAGTGATGTTGATAAAGCAGCGAGCCTCGTTATTGTAACTAAATTTGGTT
AGTAGAATAGGGTAGCTAGCATCAGTGTCATAGTTCGATATACACTTTGAGGTACTCGCT
CGAAATTGGAAGTGATAATGAATAATTTACAGTTAGAAAAGATTCTCAACAGCAAACTCT
CGCCCGAGTTTATTAAAGATTACGCGCCAAATGGCTTACAGGTTGAAGGTTGTCCACAGA
TCAAGCGCGTAGTTACTGGAGTAACTGCTTCTCAAGCATTAATTGATAAAGCGATTGAAC
TCAGAGCCGATGCGTTATTGGTCCACCATGGTTATTTTTGGAAAGGGGAGCCAGAACCCA
TTCGCGGTATGAAAGGTAAGCGCATTCGTAGCCTAATAAAAAGTGACATTAATCTGTATG
GCTACCATCTACCGCTCGACATTCATCCTGAACTTGGTAACAACGCAGAGCTTGCTCGTC
TTCTTGATATTGAAATCGACGGTGGGTTAGAAGGTCATCCGCAGTCTGTCGCCCTATTTG
GACGCTTGAAAAAACCGATGACTGGTTCTCAATTTGCGAGCAAGATCAACCAAGTCCTTA
ATCGAGAGCCTCTACATATCGCTCCAGATAATGCGGAGAAAATGATCGAAACCGTTGGTT
GGTGTACTGGCGGCGGACAAGATTTCATTGAACTTGCGGTTCAGCATGGATTAGATGCAT
TCATTTCTGGCGAAATTTCGGAGCGAACAACTTACACCGCTCGTGAGATGGACATCCACT
ATTTTGCTGCGGGTCACCATGCAACAGAGCGTTATGGCATCAAAGCACTTGGTAAGTGGT
TAGCCGATGAATACGGTTTAGATGTCGAGTTTGTGGATATTGATAATCCAGTGTAGCGTG
TATTTTTATCGTTAAAACTAAAAAGGGTTGAGACTTACATCTCAACCCTTTTGTTTATCT
GATAACTCTAGTAACGATTATTCGCGCTCATGAAGCGGCGAAAATTCACGTTGCGTTTCG
CCTTTGTAAAGCTGACGTGGACGACCGATACGGTTTAGTGGGTCGCTGTGCATCTCGTTC
CAGTGGGCAATCCAACCAATAGTACGAGAAATCGCGAAGATAACCGTAAACATTGATACA
GGAATACCGATCGCTTTCAGAATGATACCTGAATAGAAATCTACGTTCGGGTATAGCTTC
TTAGAAACAAAGTACTCGTCAGAAAGAGCGATACGCTCAAGTTCCATTGCTACGTCCAGC
AGAGGATCTTTAATGTTGAGCTCTTTTAGAACTTCGTGACATGTTTCGCGCATTACGGTC
GCACGAGGATCGTAGTTCTTGTAAACACGGTGACCGAAGCCCATCAAACGGAATGGGTCA
TCTTTGTCTTTCGCACGTTCCACGTATTCTGGAATGTTATCCACGCTGCCGATTTCTTCT
AGCATCTTCAGACATGCTTCGTTTGCGCCACCGTGAGCTGGGCCCCAAAGTGATGCGATA
CCAGCGGCAATACATGCGAATGGGTTTGCACCAGAAGAACCTGCTAAACGGACTGTTGAT
GTCGACGCGTTTTGCTCGTGATCTGCGTGAAGTGTGAAGATTTTATCCATCGCACGAGCA
ACAACAGGGTTCACTTCATACTCTTCACATGGGTTAGCAAACATCATGTGTAGGAAGTTT
TCCGCGTAGCTCAAATCGTTGCGTGGGTAGATAAATGGCTGACCAACAGAGTATTTGAAA
CACATTGCAGCCAGAGTTGGCATTTTAGATAGCAGACGATAAGCCGCAATTTCGCGGTGC
TCGTCGTTATTGATATCAAGTGAATCGTGGTAGAAGGCTGCAAGAGCACCAACCACACCA
CACATTACTGCCATTGGGTGAGCATCACGACGGAAGCCATGGAAGAAGCTTGCGATTTGC
TCGTGTACCATTGTGTGACGAGTAACTGTCGTTTTGAATTGCTCGTATTGTTCTCGGGTA
GGGGCTTCACCGTAAAGAAGGATGTAACATACTTCTAGGTAATCTGCGTTATTGGCTAAT
TGATCAATCGGGTAACCGCGGTGCAAAAGAATACCTTTGCCGCCATCGATGTAAGTGATT
GATGATTCACAAGATGCAGTGGCAAGAAAACCTGGGTCAAAAGTAAAGTAACCATTGGCT
CCCAGTTTACGAACGTCAATTACAGGTGTACCTAGCGTACCGTCCATAATTGGCAGTTCG
ATTGGCGCTTGACCTTCAACATGAAGGGTCGCTTTCTTATCCGCCATAACAATCTCCTTT
GTTTATTATTTAATCCGTCCAGGATGTTTATGTGCCATTTTTGTACTGTTGTTAAAGCTT
AAAGTCAATTTTTCTCCATCTTTGTGTGCACTTGTTATGATTTTTCTCATGAAAATCGTT
AAAAATCTGTTCTATGTAGCATAATTTGTTACACCAATTGTATTAGAATGTTGCTCGCCG
TATATTGGCAAAGAAAATTTTAGTTAAATCCTTATAAATTCGGGGCTAGAAACAAAAGTG
AGGTTTGTTTGTGGACTCCGGTTGTTAACAAAGTGTTTACAATTATCTCTGAGCTTATTG
CGATAATTTGTTAATCAAATGTTAACTTTTGTACGTTTGGAAGCTGAAATTGGTTATAAC
AATAAATGCTCAATGGAGCTGAGTGAGCAAGCCCGTGAAAGAAAGAAAGTCAAGACCTGT
TAATTTAGATTTACAGACCATTCGCTTTCCTATCACAGCAATCGCATCGATCCTGCACCG
TGTGTCTGGGGTAATTACGTTTGTTGCGGTGGGTATATTACTTTGGTTACTGTCCATTTC
TCTGTCATCCCATATGGGTTTTATGGAAGCCGCAGATATCGTTGATGGCTTCTTCGTAAA
ATTCATCCTGTGGGGTATCCTGACTGCACTTGCCTACCACATCGCTGGTGGTATTCGTCA
TTTGCTGATGGATCTAGGTCATTTTGAAGAACTAGATTCAGGCGCGATGAGCGCGAAAGT
TGCCTTTGGTGCAACTGCAGTATTATCACTATTGGCGGGGATCTTGGTATGGTAAAACAC
GTATCTTCATTTGGTCGTAATGGTGTACACGATTTCCTACTGATTCGTGCAACAGCCATC
ATTATGACGCTATACACGATTTATCTGGTTAGCTTCTGTGCATTTTCAGATATCTCTTAC
GCATCATGGACCCAATTCTTTGGTGGTACTTTCACCAAAGTCTTCACCATGTTGGCGCTT
GCATCTGTTCTGATTCATGCATGGATCGGTATGTGGCAAGTGTTCACCGACTACATTAAG
TGCGCGAAACTTCGTGGTGCACTTCAACTTGGTGTGATTGCCGTTTTATTCGGTTATGTC
TTCTCTGGTCTATTTATTCTGTGGGGTGCGTAAGTGTCTATTCCAGTTCGTGAGTTTGAT
GCCGTAGTAATCGGCGCTGGTGGTGCAGGTATGCGCGCTGCACTACAAATTTCGGAACAA
GGCCTTTCTTGTGCTTTGTTGTCTAAAGTATTCCCAACCCGTTCTCATACTGTATCTGCT
CAAGGCGGTATCACAGTTGCGCTTGGTAACTCGCATAAGGACGATTGGCAATGGCACATG
TACGACACAGTAAAAGGTTCTGATTACATTGGTGACCAGAACGCGATTGAATACATGTGT
AAAAATGGTCCTGAGTCAGTTATCGAGCTAGAAAAAATGGGTCTTCCATTCTCTCGTTTT
GATAACGGTACTATCTACCAACGTCCATTCGGCGGTCAGTCAAAAGAGTTTGGTGGTGAG
CAGGCGGCGCGCACAGCAGCTGCAGCAGACCGTACAGGTCACGCTCTTCTTCATACGCTT
TACCAACAAAACGTCAAACATAAGACAACCATCTTTTCTGAATGGTACGCTTTGGATCTT
GTGAAAAACCAAGATGGCGCAATCATGGGTTGTACTGCGATCTGTATGGAAACGGGTGAA
ATCTGTTACTTCAAATCGAAAGCAACAATTCTAGCTACTGGTGGTGCAGGTCGTATTTAC
GCATCGACAACTAACGCGCACATCAACACGGGTGATGGCGTTGGTATGGCACTTCGTGCA
GGCGTTCCAATGCAAGACATGGAAATGTGGCAGTTCCACCCAACGGGTATTGCTGGCGCG
GGTGTTCTTGTGACAGAAGGCTGTCGTGGTGAAGGTGGTTACCTTCTAAACAAAGACGGC
GAACGCTTTATGGAACGTTACGCTCCAAACGCGAAAGACCTTGCTGGTCGTGACGTTGTT
GCTCGCTCTATGATGATTGAAATCCGTGAAGGCCGCGGTTGTGATGGTCCTTGGGGTCCA
CATATCAAGTTGAAACTTGATCACCTTGGCAAAGAAGTACTTGAATCACGTCTGCCAGGT
ATCTGTGAACTGTCTCGTACATTCGCACACGTTGATCCAGTGAAAGAACCAATTCCAGTA
ATTCCAACTTGTCACTACATGATGGGTGGTGTTCCGACTCAAGTTTCTGGTCAAGCGATT
AAGCAACTTGCGGATGGCAGCGAAGCGGAAGTTCAAGGTCTATACGCTTGTGGTGAAATT
GCTTCTGTATCTGTACACGGTGCAAACCGTCTAGGTGGTAACTCACTGCTAGACTTGGTG
GTATTTGGTCGTGCAACAGGCCTACACCTAGGTGAGACTCTTGCTGCTCAAGTTGAAGCT
CGCCCTGCAACTGAATCAGACATCGAAGCTTCTCTAGCGCGCACTATGCGTTGGGAAAAT
AGCACTGGTGGCGAAGATCCAGTACAAATCCGTAAAGACCTACAACGCTGTATGCAAAAC
AGCTTCTCGGTATTCCGCGAAGGTGATGCAATGGCGACGGGCCTAGAAGAGTTGAAGGTA
ATTCGTGAACGTCTGAAAGATGCTCACTTAGCCGACAAATCTTCTGAGTTCAACACGCAA
CGTATTGAGTGTCTAGAACTAGATAACCTGATGGAAACCGCGTTCTCAACAGCAGTTGCA
GCAAACTACCGTACAGAAAGCCGTGGTGCTCATGCTCGCTTCGACTTCCCTGAGCGTGAT
GATGAGAACTGGCTATGCCACTCTATCTACAACCCGGAAACCGAAGCGATGACAAAGCGT
GATGTAAACATGACGCCAGTACACCGTGACGCGTTCCCACCGAAAGTACGTACATACTAA
GGGAGGATATGAATATGAAACTGAACTTCTCTTTGTACCGTTACAACCCGGACGTAGATA
CTAAGCCTTACATGAAAGAGTACACACTTGAGGTAGACGAAGGCTCAGACATGATGGTGC
TTGATGCATTGATTCTGCTAAAAGAGCAAGATCCAAGCATCGCATTCCGTCGTTCTTGTC
GTGAAGGTGTGTGTGGTTCTGATGGTTTGAACATGAACGGCAAAAATGGTCTGGCATGTA
TCACTCCATTATCGGCTCTACAAGGTGACAAGATCGTCATTCGTCCTCTACCGGGTCTAC
CTGTAGTACGCGATCTTATCGTTGACATGACGCAGTTCTATGATAACTATGCGAAAGTTA
AGCCTTTCTTAATTGATGACGGTGCTCTACCGCCATCACGCGAGAACCTGCAATCTCCAG
ATGAGCGTGCGCATTTAGATGGATTGTACGAATGTATCATGTGTGCATGTTGTACAACTT
CTTGTCCGTCATTCTGGTGGAACCCAGATAAGTTTATTGGCCCTGCAGGCCTACTTGCGG
CTTACCGCTGGTTGATTGATAGCCGAGATACGGCAACAGATGAACGTTTGTCTGATCTTG
ATGATGCATTTAGCGTTTTTCGTTGCCATGGCATCATGAATTGTGTAAGTGTTTGTCCTA
AGGGACTAAATCCGACGAAAGCCATCGGTCACATTAAGTCGATGCTGGTGAATCGCTCGG
TTTAATTACTCGCAAGCCATAAAGTTGCAGTAAAGTGAGCACGCAACGTACTGACTTTGC
TGCAGCCTCCAAGCACGAGTAAAAGGATACTAAAATTGCCGGCTATTTCGGTCGGCTTTT
ATTAGCTCGGCGTAAGACCGAAGCAAACGTGAAAACTACTGGTTAAGGGAAAATATGCAC
AACGGCGTGATGAAGGCATGGCTCGAGTCTTCACACTTGGCTGGCGCCAATGCAACGTAT
GTAGAGGACCTCTACGAACTGTATCTAAGTGATCCCGATCTGGTAAGTGAGGAGTGGAAA
CGTGTTTTTGAGGGCTTGCCTAAGCCATCAGAAGAAGTGGCAGAACAGCCGCATTCACGT
GTCCGTGACTACTTCCGACGACTCGCTAGAGAAACAAAGCATTACAATGTCCAAGTTAGT
GATCCAGATGTCGATGCAAAACAAGTAAAAGTTCTACAGCTTATCAACGCATACCGCTTC
CGCGGACACGAGGCTGCAGAATTGGATCCACTAGGTCTGTGGCAACGTCCACCTGTGGCG
GAGCTAGACCCAGCATTTCATAATCTTACCGAAGACGACTTCGAAGAAACTTTCAACGTA
GGTTCTTTTGCTGTTGGGCAAGAAACCATGAAGTTGAAAGACATCTACGCAGCCCTCAAG
AAAACTTACTGCGGTTCCATCGGTGCTGAATACATGCACATGACTGACACAGAGCAAAAG
CGTTGGATCCAACAACGTCTTGAGTCTGTCGTAGGCCAGCCATCATTCAACCAAGATGAA
AAACGCACGTTCCTTGAAGAGTTGACTGCAGCGGAAGGCCTTGAGCGTTATTTAGGCGCA
AAATTCCCTGGTGCGAAGCGATTCTCTCTAGAAGGTGGTGATGCGCTTATCCCAATGACG
AAAGAACTGATTCGTCATGCGGGTAAGAGTGGCATGCGTGAAGTGGTTATTGGTATGGCT
CACCGTGGTCGTTTGAACATGCTGGTGAACGTACTGGGTAAGAAACCACAAGATCTATTC
GATGAGTTCGCGGGTAAGCACGATGAAACGTGGGGTACCGGTGACGTTAAATACCACCAA
GGTTTCTCTGCAGACTTCGCAACTCCTGGTGGCGATGTTCACTTAGCGCTTGCGTTTAAC
CCATCTCACTTAGAAATCGTAAACCCAGTGGTTATCGGTTCAGTGCGTGCACGTCAAGAC
CGTTTGGGTGACAACCACGGCAGCAAAGTTCTTCCTATCACTATTCATGGTGACTCTGCG
ATTGCTGGCCAAGGTGTAGTGGCTGAAACGTTCAACATGTCACTTGCTCGTGGTTTCTGT
GTTGGCGGTACGGTTCGTATTGTTGTAAACAACCAGGTTGGCTTTACAACGTCTAACCCG
CGTGACACTCGATCAACCATGTATTGTACTGACATCGCTAAGATGGTTCAGGCGCCGATT
TTCCACGTTAACGCCGATGATCCAGAAGCGGTTGCTTTTGTTACTCGCATTGCATTGGAT
TACCGCAACGAGTTCAAGCGTGACGTCGTGATTGATTTGGTTTGTTACCGCCGTCATGGT
CACAACGAAGCGGATGAACCGAACGCAACTCAGCCGTTGATGTACCAAAAAATCAAAAAG
CACCCAACTCCTCGTAAACTGTACGCCGATGTTCTGATTGATAAGAATGAGTCGGATATT
GAAACTGCAACGCAGTTGGTGAACGAGTATCGTGATGCACTTGACCGCGGTGAAGTCGTG
GTGAAAGAGTGGCGTCCGATGGCATTGCATTCTGTAGACTGGTCTCCTTACTTAGGACAC
GAGTGGGATATGCAATGGGAATCGACCTACGATAAGCAACGCCTTGTCGAGCTAGGTAAT
CGTTTATGTCAGTACCCGGAAAGCCACAAGCTGCAAAGCCGAGTAAACAAGCTGTACAAC
GATCGCTTAGCAATGATGACAGGTGAGAAGGCTATTGACTGGGGTATGGCTGAAACATTG
GCTTACGCGACATTGGTAGACGATGGTAAGCGTATCCGTATTTCTGGTCAGGACTCAGGT
CGTGGTACTTTCTTCCATCGTCACTCAGTTCTTCACAACCAATCAGATGCAAGCACTTAC
ATCCCGCTAGCGAATATCCATGACAAGCAGGGGCCTTTCCAAGTTTTTGACTCTGTGTTG
TCGGAAGAAGCTGTTCTTGCATTTGAGTACGGTTATGCAACAGCTGAACCTGGCGGTTTG
ACCATTTGGGAAGCGCAGTTTGGTGACTTCGCTAACGGCGCACAAGTGGTTATTGACCAA
TTCATTTCGTCTGGTGAGCAAAAGTGGGGACGTTTGTGCGGCCTGACGATGCTTCTGCCT
CATGGTTACGAAGGCCAAGGTCCGGAGCACTCATCTGCTCGTCTAGAGCGTTACCTTCAA
TTGTGTGCTGAGCAAAACATGCAGGTCGTTGTACCATCAACGCCAGCTCAGGTGTACCAC
ATGATTCGTCGTCAAGTAGTACGCCCAATGCGTCGACCATTGATTGTAATGTCTCCTAAA
TCATTGCTTCGTCATCCTCTTTGTACTTCGACTCTAGAAGACCTTGCAGAAGGTGCGTTC
CAAGCAGCGATCCCTGAAGTGGATAACTTGGAGCCAAGCAAAGTGAAACGCGTCGTGTTC
TGTTCGGGTAAGGTGTATTTCGACCTTCTTGAGCAGCGTCGCAACAACGAGCAAGAAGAC
GTAGCAATCGTGCGTATTGAGCAGCTTTACCCATTCCCGATGGAAGAAGTACAAGCGGCT
ATTGCTCAATACACTAACGTTGAAGACTTCGTGTGGTGTCAGGAAGAGCCTCAGAACCAA
GGTGCTTGGTACTGTAGTCAACATAACTTCCGTGCCGCTATTCCTGCAGGTGCAGATCTT
AAATACGCAGGTCGCCCAGCTTCTGCTTCGCCAGCAGTTGGCTACATGTCGGTGCACTTG
AAACAACAAAAAGCGTTGGTTGAAGACGCTCTGAACGTGAACTCAAAAACTTCGGACTAA
GAACTAGAAGTTAAAGGAAGAAACAGATATGACAATTGAAATTCTGGTTCCAGATTTACC
TGAATCAGTTGCTGATGCAACCGTGGCGACATGGCACAAACAACCAGGCGACACCGTAGA
GCGTGATGAAGTTCTGGTTGATATTGAAACTGACAAAGTTGTACTAGAAGTGCCAGCTCC
AGAAGCCGGCGTTTTAGAAGCCATTCTTGAAGTAGAAGGTGCTACGGTACTTTCAAAGCA
ACTTCTTGCTAAATTGAAAGCCGGCGCTGTTGCGGGCGAGCCAACCGCAGACAAAACAGA
AGCAACAGAAGCTTCTCCAGATAAGCGTCACAAAGCGACACTGACTGAAGAAAGCAATGA
TGCACTTAGCCCTGCCGTTCGTCGTCTACTTGCGGAACATGGTCTAGAAGCACACCAAGT
TAAAGGTACTGGTGTTGGCGGTCGTATTACTCGTGAAGATATCGAAGCGCATCTAGCAAA
CGCTAAAGCGGCTCCAAAAGCTGATGCTCCAGCAGTTGAAGCACCAGCAACCGCTCGTAG
TGAGAAGCGTGTGCCAATGACTCGCCTACGTAAGACGGTTGCAAACCGCCTGCTGGAAGC
GAAAAACAGCACCGCAATGCTAACGACGTTTAACGAAGTGAACATGAAGCCAATCATGGA
TCTTCGTAAGCAATACAAAGACCAGTTCGAAGAGCGTCACGGTATTCGTCTTGGCTTCAT
GTCTTTCTATGTGAAAGCAGTGACAGAAGCACTAAAACGTTACCCAGAAGTAAATGCATC
AATCGATGGTGATGATATCGTTTACCACAATTACTTTGACATTAGCATGGCGGTATCAAC
GCCACGTGGTCTAGTAACTCCAGTGCTAAAAGACTGTGACAAGCTTGGTTTTGCAGATGT
TGAAAAAGGCATCAAAGAGCTAGCGATCAAAGGTCGTGATGGCAAGTTAACAGTAGATGA
GTTGATGGGGGGTAACTTCACTATCACTAACGGTGGTGTGTTCGGTTCTCTAATGTCTAC
GCCTATCATCAACCCACCGCAATCGGCAATCCTTGGTATGCATAAAATCCAAGAACGCCC
GATGGCTGTAAACGGTAAAGTTGAAATCCTACCGATGATGTACCTGGCGCTATCTTACGA
CCACCGTTTGATCGATGGCCGTGAGTCAGTTGGCTTCCTAGTAACGATTAAAGAGCTACT
AGAAGATCCAGCGCGTCTCCTATTAGACGTTTAATATCGCTAAAACGTCTAGTTACCTTG
GGTGGCTAGACGTTGAAAATTTCAATGGCTAGACTAGCTCAACGTCTGGCCTTCATTTGA
ATCACTCAGTGATTTACTTGAGAAGACCCTACAGACGTACAAGCAGCCAAGACTGCAGCG
TTATGGAAATAATAAATCCCTCAAGGGAAAAACAAACGGAATATCGAAATGAATTTGCAT
GAATACCAAGCCAAACAGCTGTTTGCAGAATTCGGTTTGCCTGTGCCAGAAGGCTACGCA
TGTGATACACCACAAGAAGCGTTTGAAGCAGCAGGCCGTATCAGCACAGCAAAGAAAGTA
GTCAAGTGTCAGGTTCACGCTGGTGGCCGCGGTAAAGCGGGTGGCGTAGAGCTTCACGAC
ACTAAAGAAGGTGTAAAAGAGTTTGCGCAAAAGTGGCTAGGTAAAAATCTAGTAACTTAC
CAAACAGATGCAAATGGTCAGCCAGTTACAAAAATCCTTGTTGAAGAAGCGTCAAACATT
GCCAACGAACTTTACTTAGGTGCGGTAGTTGACCGTGCTAGCCGTAAGATCGTTTTCATG
GCTTCTACAGAAGGCGGTGTGGAAATCGAAAAAGTTGCGGAAGAAACACCGGAGCTAATC
CACAAAGCAGCCATCGATCCACTAGTCGGCCCTCAAGCTTACCAAGGTCGTGAGCTTGCG
TTCAAACTTGGTCTTGAAGGTGACCAAATCAAACAATTCGTTAAGATCTTTATGGGTCTT
GGCACTATGTTCTCTCAGTACGACCTTGCTCTACTAGAGATCAACCCGCTTGTGATTACT
GCTGAAGGCAACCTGCTATGTCTTGACGGTAAGATCAACATCGACTCAAACGCACTTTAC
CGTCAGCCTAAGCTACGTGAAATGCACGATCCATCACAAGAAGATGAGCGTGAAGCGCAC
GCAGCTCAGTGGGAACTGAACTACGTAGCACTAGACGGTAACGTTGGCTGTATGGTTAAC
GGTGCAGGCCTAGCAATGGGTACGATGGATATCGTAAACCTACATGGCGGCAAACCAGCG
AACTTCCTAGACGTAGGTGGCGGCGCAACTAAAGAACGCGTTGCTGAAGCATTCAAGATC
ATCCTATCTGATGACAATGTGAAAGCGGTACTCGTAAACATCTTCGGTGGTATCGTTCGT
TGTGACATGATCGCAGAAGGTATTATCGGTGCAGTTAAAGAGGTAGGTGTAAGCGTACCT
GTTGTTGTTCGTCTAGAAGGTACTAACGCAGACCTAGGTCGCGAAGTTCTTGCTAATTCT
GATGTTGATATCATTGCTGCTGAGTCGCTAACTGACGCTGCTCAGAAAGTTGTTGCTGCT
GCGGAGGCTAAATAATGTCTGTATTAATTAACAAAGACACTAAAGTAATCTGTCAGGGTT
TCACTGGTGGTCAAGGTACTTTCCACTCAGAGCAAGCTATCGCATACGGTACGCAAATGG
TTGGTGGTGTGTCTCCAGGTAAAGGTGGCCAAATTCACCTAGGCCTACCTGTATTCAACA
CAGTACGCGAAGCAGTAGAAGCGACTGGTGCAACTGCAACAGTAATCTACGTTCCAGCAC
CTTTCTGTAAAGATGCAATCCTAGAAGCGATTGATGCGGGTATCGAGCTAATCGTAACCA
TCACTGAAGGTATTCCTACAACAGATATGATCGACGTGAAAGTGAAGCTAGAAGAAACTG
GCGTTCGTATGATCGGTCCTAACTGTCCGGGTGTTATCACTCCTGATGAGTGTAAGATCG
GTATCATGCCTGGTCACATTCACAAGAAAGGTAAAGTGGGTATCGTATCTCGCTCTGGTA
CTCTAACTTACGAAGCAGTTAAACAAACTACAGATGAAGGCTTCGGTCAGTCTACGTGTG
TTGGTATCGGTGGTGACCCAATCCCAGGTTCAAACTTCATTGATATCCTGAAACTGTTCC
AAGAAGACCCAGAAACTGAAGCGATCGTAATGATCGGTGAAATCGGTGGCACAGCAGAAG
AAGAAGCGGCGGCGTTCATTAAAGAAAACGTAACTAAGCCAGTTGTTTCTTACATCGCTG
GTGTAACTGCACCTCCAGGTAAACGTATGGGCCACGCTGGTGCGATTATCTCAGGTGGTA
AAGGTACTGCAGAAGACAAATTTGCTGCACTAGAAGCGGCAGGCGTTAAGACAGTTAAGT
CTCTAGCAGACATCGGTCAAGGTCTACGTGAAGTAACGGGTTGGTAATTTCTGACTCGTA
AAATAAAAAGCCTGGCATTGCCAGGCTTTTTTGTATCTGATCTTGTGTTGATTTTGTATG
TAAGCCAGCAATAGCACTGAGAATTCTTAATCACCAGATCCGTTTGCTTAACTTGTGCTT
ATAACTAAGCTTTCCGCTGAATCAGTTGGCTCAGCATAAACAAAGAAGTCGCACTGATCA
CCACTGATGGGCCTGCTGGTGTGTCGAAGTGCCAAGACAGACTCAGTCCCATTAGAACTG
AAATCGCACCTATGATGGATGCGAAGAATGCCATTTGTTCTGGTGTAGAAGACAACTTGC
GCGCTGTCGCTGCTGGGATGATCAGTAGTGAAGTCATGATAAGGGCACCGACAAACTTCA
TACCTACCGCAATCACTACACCCACCATCAGCATCAAGACCAGACGGATTAAGTCTGTGT
TCACACCTTCTACAGCGGCTAGCTCTTCGCTGACGGTACTTGATAATAATGGTCGCCAGA
ATATGTACAAACATGCACTAACGGCAATTACGCCGGCATAAATAAACATCAAATCTTCTG
GTGATACAGCTAATAAATCACCAAATAGGTAACTCATTAGATCGACACGAACATTGTCCA
AAAAGCTTACTGACACCAAACCGATAGACAAAGAGCTGTGAGCCAGAATTCCGAGTAGGG
TATCTGTGGCCACCAGTTGCTGCCTTTGCAGTGTTACAAGGAGTACCGCTAATGCTAAAC
AGCAGACTAGCAGCGCAAGATAGAGGTTAACGTTCAGTAAGAACCCGAGAGCGAGCCCCA
TTAACGATGCATGGGCAAGAGTGTCACCGAAGTAGGCCATTTTGCGCCATACAACAAAAG
ACCCAAGTGGTCCTGCGATGATTGCAATACCAATACCAGCGAGAATAGAAGGTAGAAGAA
ACTCAATCATGGTGATGATGTCCGTGGTTATGGTTAGAGCACGAGGTAGCGTCGCCCGAT
ACTGGAGAGCCAGACAAATCGTGATGGTGATGCTCGTGGTCGTGATGATAAAACGCGAGT
GATTCTCTCGCTGCGTTACCAAACAATGCTATGTAAGAAGGATGCTGAGTGATCGTTGCT
GGTGATCCCGAACAACAAACGTGGTGGTGCAAACAAATCACATCGTCTGTTTTTGCCATG
ACCAAATGCAAATCATGAGATACCATAAACACAGCGCAATCGAAGCGGTGACGGATGCTT
TCAATCAAATCGTATAGATCGATTTGTCCTTGAACATCAACACCTTGAGCTGGTTCATCA
AGAACCAACAAGTCAGGGCGTTGTAGCAGCGCGCGGGCGAGTAGGACGCGTTGGTTTTCA
CCACCGGAAAGGCGGTGCATGTTGCTCTTAATTAAGTGCTCTGCACCAACTAGTCTTAAT
GCATCAAGGCATTCTTGTTTGCTGTACTTTCCTGCTAAATTTAAGAAACGGATAACGTTT
AGCGGCAAAGAGTCGTTGAGTTTCAGTTTCTGAGGCACATAACCAATTTTTAGCTTTTTC
GCTTTAACCAATTTTCCGCTAGTCGGCTTTTGAAGCCCTAAAATGACTTTAACTAACGTG
GATTTTCCCGCTCCGTTGGGACCGATTAGGGTTGTGATTTTGCCCTTTTCTAATTCCATG
CTGATGTTATCAAGAACTCTGCGATCATCGAACTCGACGCACAATTGTTCAAGACTGACT
AATGAAGACATGAATGAAACTCATTTGCAAAACTATAATGTTATAATGTAACATTATCGC
ACTTTCTACGCCATATCCCAAGTAAAACTATGAAAAGAGCTTTAATTCTTGCTGCTTCAG
CAATGTTAACCTTGCCAGCGCAGGCGATAACAGTACTTACAAGCATTAAACCGATCCAAC
TGATGGTGACTGAACTGACGGAAGGCGTCACTACTCCTGAAGTGCTAGTTCAGTCAAACG
CATCACCACACGATTATTCGCTGCGACCTTCTGATGTAAAAAAAGTCGCGTCTGCGGATG
TGGTGATTTGGTATGGTCATGATTTGGAACCGTTTCTTGAAAAAGTCGTATCAAATAGAT
CTAGTACACTGACGCTAAGCGAAATACCAAATCTAGCGCTTCGTGAGTTTGATAGTGCGC
ATTCGCATGATCACGACGGTCATGACCACGGTAGCCACGACCCGCACTTTTGGTTGGGTA
TTAAACCGGTTAAACAGGTCGCCCAAGCTGTTGTGAACAAATTGGTGGAAATCGATCCAG
CTAATGCGAAAACGTACAGCAACAATCTTGTTAAATTTGAAGAACAGCTTGCGGCTAAAG
ATAAGGAAATAGAGCAGCAGTTAGCACCAGTGAAGAACCAAGGGTACTTCGTTTTCCATG
ATGCGTACGGTTATTTTGAAGAGCGTTACCAGTTAAATAATCTAGGACACTTTACGGTGA
CTCCCGATCGAAAACCGGGTGCCAAGACGCTGATTCAGATCAGAAAAACACTGGGATCAG
GTAACGTGGCTTGTGTGTTTTCTGAGCCTCAATTTACACCAGCCGTTGTCGAGAGTGTGA
TGCGTGGCAGCGATGTCGCCAAAGGCGAGCTTGACCCATTAGGCAGTGTGATCAAAGTGG
AGCCAGGCAGTTACTTTAACTTGTTAGGCAACATGGCTGACAGCTTTGAGCAATGTTTGG
CTAAATAAGGGTAATTAGTTGTAGTTTTGCGGATGAAATGTCTCTTTTACGTGATCTAGC
AGTAAGAATTACAACCTTTGGCAAGACGAACCTTTTCTATAAAAGGAATTGAGATATCAT
TATCAATAATTAGCGGCTCAAAATAACCCTACTCACAAGAGCTACGGAAGGCCTATAGGG
AGTTGAGTTGATATACATTGATATATAAGGTTTTCGTCTTGCTTCGCCAACTTGTCCTGA
TTTTCTGGGGACTCTTCATATCATCTCAAGCATTTGCGCTGAACAACGCGAATGCCATCT
TTTACCCTTTGCCTACTCAGGTTAAGGGCACTTTTATTGCTGCGAAAAAATTGTTCTTGG
GCGAGCAAGGTGGGCTATGGATTCATGATGTACATGGCCGCGTTCTTTTTTATGACGGCC
AGAATGTTCTGCCAAAATCAGGCAGTTTTTTGCAAACGACTGCAAAGCAGCTTGCGTATC
ATCAAGGGTCATTCTGGACCTTTGTCGAAAATGAGGTTTATCAGACCTACCCAAACAAAG
AAAGGCGGTTGGTCTTTAGCCTTAACCCCGGGTCGCAAATTAGAAAAATAGGTTCATCAG
GTGATTATATTTGGGTCAGTGATGGCGCACATTTTTATACCTACAATATCAAAACCAATG
AACTTGATTCATTTTCACTGCTTCAACTTTATCAACATAGCAATAATAGTTATGTGTACA
TCAATGATGCGATTCTGGTCGAAACCAAATGGGCGTTGGCTACAACATCTGGTGTCTATC
TCTCTGAAGGTAATAAATTTGATCATGTGATTTCATCCGGTCAAAACTACATTGAAAAAG
TGTACTACTCGCATACGAGACGCGAGATATTGGTCGGCACCTTAAAAGGCGCGTTGATCT
TCAATATTTACGAGCCGAACAAAGAGATCGTCAAAATTGGCGGCTCCCACGTACTGACGT
TTTCAGAGACCAATCAAGAGTATTGGGTTGGTACTGAGCACGGTTTGTATCTCTACTCGT
TTTTAACAGGTGAAGTTACTGAAGTTGAGCCTGCGAGCTTCTTAGAGTTAGAGCTCGATA
GCACTAAAATTTATTCCTTACTTAGCGACAACATGGGCGGAATGTGGATAGCGACCAACC
AAGGCATTCGTTATTACTCTTTGTTCAGCAAAAAATTTGAGCGAGTCACCTTTAGTAGTT
ATGACTCGCAAACCTTATCTGGTCGTATCAGACAAACGGTAACAGGGCCAGATGGTGTGC
TTTGGTTTGCCGATGACCGCAAACTGTATCGTTCTGGCGCGGAAGGGATTGTAAAAGTCT
TAGAATTAGATTCTCAAATTAACGAATTTGCGTTCCAACGAGGCATGTTATGGCTTGCCA
CTTCAAAAGGCTTGGAGATATTCCAACTGGAGGGGCTGAAAAAGGTTAGCTTCCCTTATT
TACAAGTAATGGCTGGGCATGCTGTTGAGCACATTGCTCTAGACGACACAAACCGTTTGT
GGGTATCCAGCGGTTACCAACTTTACAACGTTGATATCGACAAGCAATCCGTCAGAAACT
TTGGTAGCGAATGGATCGTGAGTCAGTATTTACCAGCTAAAGTGACGCGCTTATATGATA
CCGAAGATAAACTTTTTATTGGTACGGACCACGGCATTTACGAATACGATGATGAACGTA
TTCGTTTCAATCGTTTCTCGGAAAAATATGGCGAGTCGCTAGATATAGTGACAGCGGCGG
ATGGCTCTCAGTGGTTTGCCTCTTCCTATGGGTTGTTTAAAACAGTGGCTGGTGGAGAAG
CCAAGCAAGTCTTGGAGATGAGTGTTGCGAATGCTCGTCCGGCGTGTTTGATCAGTGATG
CGAAAGGTGTGTGGCTTGCATCTTCTGTTGGGTTGAGTTACTACCGATTGTCCGGTGAGT
TAGTTAAACACTATTCATCTGCATCGGGCTTGATTAATAATGAGTTTATTCCTGGGATAT
GTAGCGTAGTGAAACGCACAGAAGATGGCGAACGTGAACTTGTTTTAGGCTCAAAATATG
GATTAGTTAAAGCAGAGGCTTCAAAACTATTGGTGTCAAACCCGCCAGAATCCCGCTTTA
TTGTTAGCCAAGTGATGCTTGAAAACGATGTAATCCAAGTGGGGAGTTCCGACCTTGATG
GGATTAAGCTGCCTTATGGTTCTTCGCTGAGTTTTCTCTTTGGCATCATGCCTAAACCGG
ATAGCCAGAACCTTTACTACCGCTTAAACGAAGACGACCGATGGCAGACCTTAGAAGGGG
GTCAGTTAACCTTAGAGCACCTCAACTCTGGGGAATACCACCTTCAAGTGAGTAACGAGT
CACAGGTAATGGCGGGCGTTGTTGGCTTAGAGTCTCGTTTTGAAGTGCTCAAACCATGGT
ATCTATCCCAGCTTGCGATATTAGGCTTTTTCGTCTCAGTTTCTACGCTTATCGGCCTTA
TCATGTACTGGCGATCACGATATGTTATGCAAGCAAACCGAGAGCTTGCTGCTCAGGTCA
CTCTAAAGACCAACCAACTAAGGCATCAAAGCCGCGTATTATTGACGAGTAACCAACAGT
TAAGAAAGCAAATTCAGGTTAGAAATCTATTAGTTGACCATGTTGCTCAGTCTATAAAAA
CCAGCGTCGATTATATCTCGTCAAAATTGCCAGTGGAGAGAGATTCCATCACAGAGGATC
ACGTATCAAAAACTTACTGGCAGCTGAATGAGCTTAAAAGTGCTCCGGGTGATGCGAGTA
ACGGCAGTCAAAACTACAACCTAAGCCAAATTACGCAATCTGTGGTGGATGTGTGGCGAG
ACGATTTCGCCAAAGCGGGGATCTCTGTGGAGTTAGAGGATGAGAACAAGTCTAGCCGTA
TTGCTCTAGAGAGTTTTAATCTGGACGTTATCTTCAACAGTATCTTTGCCAACATCATCA
AGCGCTCTTTCCGAGGTCAAGCCGTTAAAGTGATGTTAGAAGAGGGGCGGGACATTGTCT
CACTCAGCTTTTTGGATTACGGAACGCAATTGCCAAATAAACTCTCTCTAAGTCGTCCTG
CTAATAACAATGTGGACTTGAGTATCGACAATCTTTCGCAGTTGGTTACGGTGAGTGGAG
GGCACTTAGCGGTGTTCACTTCTGATGCGCAGAATAAAATTGAGATTACTTGGCCGATGG
CAAAAGAGTTGAGCCATGTTGAGGAAGTTTTACCAGAATTTGTGCCAGAAAACATCGTCG
AAGAGAAAGCCAGTCCAGAAAATGAGTGGCTACAAAAGGTCTATCAGTTAGTTGCTGAGC
ATTACCATGACCCTGATTTTGGCACTGCGACAGCGGCTAAGATGTTATTTATGTCTGAAC
GTAGTTTACAACGCCGCTTTAAGTCGGCCTCGTCAAGAACGTTAAAAGATTATCTAACAG
AAGTACGCTTAGAAACTGCTTGTGAACAGTTACTCGCAGGTGAAAAAATCAGTGAAGTGG
CTTTCAATTGCGGTTTCAATGATCCCTCTTACTTCAGCCAGAAGTTCAAGTTGCACTTTG
GTTTACCTCCATCAAAGTTCGCGATGGAACAAGACAGTCACGCAAATTAGTCTCCAATCT
TTCGAGCATCGTTAATAGTTACAGCACGGATGTTATCTAAATCACCTCCTCACGTTTAGC
GGCGTGATTCGTTCTGATACCGCAACTAAACCATTCTAGTCGCCTCGGGCTACGCAGCGT
TCTGTTTTTTGAGTTGTTCTGAGTAAGTAAAGCATCTGTACTTTCTTATGTAGTTCGTAG
AAATAAAGAGCTGCAATGCCTTTGTGTGTTGTTAGGTTAGAGTTTTTTTGCCTAATTTAT
GCGTTGTGATAGGTAAGTGAAACAGCAATGTACAACGTTGTAGCAATTTGTTTTCGCCAA
ACAGCACATATAAATAGGATATAGAAAGCTTAACTAAAGTACTTCTAGTTACAGGAGGTT
GGTTGTTAAAGGTTTAAATTGGGATTAGAAAAGAAGTGAAAAAAAATATCGTGGTATAGC
CGGGGGGACTATACCACGGGTGTCAATGACACCTTCGCTTGCTGCCGGAGTGACATGTTG
CCATGCCACCTCTGGAATTCTTTTAAGAGGTTGCCCTCTCGATGGAATAACTATACGAGA
CCTTACTTATTTTTCTTATAAAAATAACGACAGGTTGATATGAGAAAAGCGACAATGTTG
ATTTTTTATTTTAACTTATTGATTTTAGAAGATAATATTTATTCTGATTAGGCGATGTTA
AGTTTTTGTTTCTTTTTTAATGGTTTTCAAAATGTCGATTTTGACGAAAATGACGAGGTA
AAACTTAACGGAGTTAACGTTCAAAATATGAAAGGCAATTATGGAATCTTTGATTTCACA
CAATGAATGGAAGGGTATAGAGGAGTATTATCGCAGCCTAAATACTCTTAAATAATAATA
TTTATCATTAGCAATACTCTTAAGGGCCACTATGAAATTATCAGAAATTAAACCTGGCGA
TACGGTGACAATTCGTTTGTTAGATGGTCTTTCATCAGATATTAGAAAAAAGCTTATGGT
AATGGGGCTACTTCCGAACACAGAAGTTAAGGTGATCAGACGCGCGCCGATGGGAGACCC
GCTACAAGTTGAGGTACGCGGTGTATCTGTTGCATTAAGAGAAACCATTGCTCAAAAAAT
TGAAGTGGAGCGAGTGTAATGCAGTATCAAGTTCTTACTGTAGGTAACCCAAACAGCGGT
AAAACTACTCTTTTTAATGGTTTGACTGGTGCCAAACAGCAAGTCGGTAACTGGGCTGGC
GTGACTGTTGAGAAAAAAACGGGTCAATTTAAGCACGCGGGTGATGAGTTTTTACTGACG
GACTTGCCGGGCATTTACTCTCTGGATAGCGGTAACGATAGTAACAGTATCGATGAATCC
ATCGCTTCTCGTGCGGTGTTGACGCACCCAGCTGATTTGATCATCAACGTGATTGATGCC
ACCAGCTTAGAGCGCAGTCTATATATGACGCTGCAACTTCGTGAGCTTGGTCGTCCGATG
GTTGTTGTTCTCAACAAAATGGATGCGTTAAAGCGTGAACGTCAGATGATCAACATTGCT
GAGTTAGAAAAGACGCTAGGTTGCCCAGTGATCAGTTTGTCTGCCACTAATAAAGCACAA
GTTGCTGAGTTTAAAGAAAAGCTCCACAAAGCCATAGTTCAGGGTGTTGCGCTAAAAGAC
CGCTCTTTGAATTACGGCGATAAGATGGAAACAGCGATCGAGCATATTTCTTCTCTATTT
AACGATCAAACCGTTTCTCATCGTGCATTAGCGATCCGTGCTTTAGAAAAAGACACGATG
GTTCTCAATAGCCTTTCCGATCTTGATAGAAGCAAAGTACTGGAAGCGATTGCGACTTTA
GATTTGGATATTGATTTACACGTTGCGGATACCAAATACACTCATCTGCACGAACAATGC
AAAAAAGTTCGCCGCAGTGAAGGCAAACTCAGCCGCAGTGTTACCGAAAAACTTGATCAG
TTTATTTTGAACAAGTGGGTGGGGATTCCATTCTTCTTTGTTGTGATGTACCTAATGTTT
ATGTTCTCGATTAACATTGGTAGTGCATTTATCGATTTCTTTGATATCGGCGTTGGCGCA
CTTTTGGTTGATGGCGGTCATCACCTATTGGATGGTCATTTGCCAGTTTGGCTTGTGACG
GTTATTGCCGATGGTATTGGTGGCGGTATCCAAACGGTAGCGACCTTTATTCCTGTCATT
GCGTGTTTGTATTTGTTCCTAGCTGTGCTTGAGAGTTCGGGTTATATGGCTCGCGCTGCG
TTTGTACTCGATAAAGTGATGCAGAAAATCGGCTTGCCGGGTAAAGCGTTTGTGCCGTTG
GTTCTTGGTTTTGGTTGTAACGTGCCGTCAATCATGGCAACACGCACTCTAGACCAAGAA
CGTGAGCGTAAGTTAGCGGCATCGATGGCGCCATTTATGTCATGTGGTGCTCGTTTGCCT
GTATATGCACTGTTTGCTGCGGCGTTCTTTCCTGGTTCTGGTCAAAACATTGTCTTTGCA
CTTTATCTATTAGGTATTGTGGCTGCGATCTTCACCGGTCTTTTCTTAAAGCACACTCTT
TATCCTGGCAGCAGCGATAGCTTAGTCATGGAAATGCCAGACTACGAATTGCCAACATTG
CAAAACGTCGTGATCAAAACTTGGCAAAAGCTTAAGCGCTTCGTGCTAGGTGCAGGTAAA
ACCATCGTTGTGGTTGTTGCTATCCTAAGTTTCCTAAACTCGTTGGGTACAGATGGCAGC
TTTGGTAATGAAGACAGTGAAAACTCTGTACTTTCTAAAGCGGCACAAGTGGTAACGCCA
GTGTTTGCGCCAATTGGTATTCAAGAAGATAACTGGCCAGCAACAGTTGGTATTATTACC
GGTATTTTCGCCAAAGAGGCGGTCGTTGGTACGCTAAACAGTTTGTACACGTCGCCAAGT
GATGGTGAAGAAGCAGAGTTCGATCTGATGGGGAGCCTAAAAGATGCGGTAATGAGTATT
CCTGAGAACCTTGCGGGCTTGAGTTACTCTGATCCATTAGGCATTGAAGTGGGTGACCTA
ACAGATTCAAATGCAGTTGCAGAAGAACAAGAAGTGGATGAGTCTATCTTCGGCAACATT
AAGTCTCAGTTTGTTTCTGGTCATGCCGCGTTTGCTTACTTGATCTTCATCTTGTTGTAC
ACACCATGTGTTGCTGCGATGGGGGCGTATGTACGTGAATTTGGCCATAACTTCGCACGC
TTTATTGCGGTATGGACGATGGGTTTAGCTTACCTATGTGCAACGTTCTACAATCAGTTG
ACGCATTTCTCTGAAAGCCCAATTACTAGTGGTGTCTGGATGGCAATTATTGTTGCAATC
TTCATCGGAACTTATCACGTATTCAAACGTATTGGTAAAAAACAACATGGTGCGTTAGAG
GCGCAAGTCGCATGATTTTAAATGAGCTTTATCAATATATTGCAGACAAAGGGACGGTCT
CACAGTCTGAGCTGGCTAAGCAGTTTGGAATGAGTGAAGACGGTGCGGATGCAATGTTAA
GCGTGTGGATCAAGAAGGGTAAAATTAGCCGCTTGGTTGATACCAATAAAGCTCGAGATG
TGATGCGTGTGCGTTATGCCGTGACAAAACAAGACGAGTTGTCACTCACTGTTACGATGT
AGTGGTTTATCAACCAAAGTTGACAAATAATAAAGCCGCGTCATTTCTGATGCGGCTTTT
TTCGTTTCTAATCAATAGCCTTGTCGCTGGCAAGCAAATCTCATAGCGGCTGAATATTAA
TTAAGCTTTATGGAAGATCGAGCTTAGCGACAATACATTTCCAATACGTTTGAGAATCTC
ATCTTGTTCTTCTTCGCTACGAAACTCGCCGCTTGTGTTTCCCCAAATCGGCCCTGGCCA
TGCAACGTCGTCCTTAAAGCGTGCGATATGATGAATGTGTAGCTGCGGCACCATGTTACC
GAGTGCGCCAAGATTCAACTTGTCAGGACGGAAAGTCGCTTCGAGCGCTTGGCTTACCGC
TTGTGATTCAAGTAAAAACTGTTGCTGCTCTTTCATCGGTAAGTGGTGCAATTCTTTTAA
GTTGGCACGTTTAGGAACTAAGATGACCCACGGCACTGCATTATCTTTATGTAGAAGTGC
AACGCAAAGAGGGAAGTGGCCGATTACTGTGGTGTCTTTTGCCAATTGAGGGTGCAGTTC
AAAACTCATTGTGGATATCCGATTCATTTCAATTTGAATTAGTATACGTCAGATAAAACA
AAAGGTTGACGCTTTCACGTCAACCTTTGCAATCATTCAGCTTGTGCTACTTAAGTTATC
AACTTAAAAGCGGCTTACATGCGCTCTAGCGTTTCGATACCTAGTAGCGATAAACCTTGC
TTGATGGTTTTCGCTGTTAGGGCTGCCAGTTTTAGACGGCTTTGCTTAACGGCTTCATCT
TCTGCTACTAGAATTGGGCATGCTTCGTAGAAGCTTGAGAATTGACCCGCTAGTTCAAAT
AGGTAGCTACACATGATGTGCGGTTGGCCTTCACGAGCAACAGATTGAACGGCTTCTTCA
AATTGTAGAAGTTTAGCGATAAGCGCTTTTTCTTTTTCGTCAGTGATTTGGATATCACCT
TGAAGTTCATCCATCGCTACACCAGCTTTAGCAAAGATAGAGGCAACGCGAGTGTATGCG
TATTGCATGTACGGCGCTGTGTTACCTTCAAATGCTAGCATATTGTCCCAATCGAACACG
TAGTCAGTCGTGCGGTGTTTAGATAGGTCAGAATATTTAACCGCTGCCATCGCCACTGTT
TTAGAGATCTTCTCTTTCTCTTCAGCATCTAGCTCTGGGTTCTTAGATTCGATCAACTGT
GCAGCACGAACTTCGGCTTCATCAAGAAGGTCCGCCAAACGAACCGTACCGCCCGCACGA
GTCTTGAATGGTTTACCGTCTTTACCAAGCATCATGCCGAAAGCGTGGTGCTCAAGAGAT
ACTGACTCAGGTACGTAGCCCGCTTTACGAACGATAGTCCAAGCTTGCATTAGGTGCTGG
TGCTGGCGAGAGTCAATGAAGTAAAGTACGCGGTCTGCGCCTAGTTCTTCGTAACGGTAT
TTCGCACATGCGATATCCGTTGTGGTGTATAGGAAGCCGCCGTCGCGTTTCTGAACGATA
ACGCCCATCGCTTCGCCGTCTTTGTTCTTGAACTCTTCTAGGAATACAACTTGCGCGCCG
TCATCTTCAACCGCAAGACCTTGTGCTTTTAGGTCTGCTACGATCTTAGGTAGCATGTCG
TTGTACATGCTTTCGCCCATTACGTCATCACGAGTTAGAGATACGTTTAGACGATCGTAG
TTGCGTTGGTTTTGGATCATGGTTACGTCAACCAGCTTCTTCCACATTTCTGCGCAGAAT
TCATCGCCGCTTTGCAGTTTCACTACGTAGTTACGTGCTTTCACCGCGAATTCTTCATCT
TCGTCGTACAGCTTTTTAGATTCACGGTAGAAGCCTTCAAGGTCCGCCAGTTCCATAGAA
ACTTCGCCAGACTCTTGTTGTACACGCTCAAGGTTTGCGATAAGCATACCGAACTGAGTA
CCCCAGTCGCCGATGTGGTTCGCGCGGATCACTTTGTGACCTAGAAACTCAAGCGTACGT
ACTACCGCATCACCGATGATGGTTGAACGTAGGTGACCAACGTGCATTTCTTTTGCAACG
TTTGGTGCTGAGTAGTCAGCAACGATAGTTTGAGCTTCTTCAGCTGCAACGCCAAGGCGT
GAGTCAGCCAGTGCTGCGTCAGCTTGTTTCGCAAGGAACTCTTCGCTTAGGAAAATGTTG
ATGAAACCAGGGCCAGCGATTTCTGTTTTGCTCGCAATACCATCTAGGTCTAGAACATCC
AGTACTTTCTGTGCAAATTCTCGAGGGTTAGTACCCAGTTTTTTAGCAACGCCCATTACG
CCGTTTGCTTGGTAGTCACCAAATTGTGGCTTTGCTGATTGACGAACAGCAGCAGGGCTT
CCTGCAGGTGCGCCAGCGGCTTCTAGAGCCTGAGATACTTTGTCATTAATAAGTGCTTGG
ATATTCACACGCGTTTCCTTCAATTCAAGGACGAAGAACTCGGCAAAATAGGCGCCGAGT
TCTGTTGGAGTTCACAAAAATGGGGCTAATGATAACAACTTTATTGCTTTTCATACAGAG
AGGATTTGGGGAAATTTTTACTTTTTCGATTGAATGGAAATGTCACTTTGTTTGCGTTTA
CTATTGCGCTCAGAGTAAAGAGATAAATCGCCCCAAAAGAGAGCCACAATGACTATTCAA
CTTGTTGAAAAACGCCTTACGCCTGAATTAATGCTCCAAGACTTAGATGTCTTCATGGAC
AAGATTGAAGAGTTTGCAACCCTGTTAAAATTGGATCTGAGCTTTGCTCAAGCTGACCAT
ATTGCATTGCGTATTAATGACCCTGAAACGGCAAAAGCTGCGCATGAGGCATGGAATCAA
TACGGCAAGGTGATTTCACAAGCGAAAATCAACGGTCGTCCAATTATCGTCATCGAATTC
GACACAGCACTCGAAAGTCGCGGCTGGAAGATTGAGTGTCTGGAATTGCCATACCCAGCC
GAAGGGAAAACCTATCCAACCGAAAGTTGGGAGCACGTGGAGTTTGTGATTCCATCTCAT
GCGGAAACCGCAGACGAGTTTTTGGCGGACTTGAAACACACTTATCCAGCGTTTGGCGCG
CGTTTTGATGAGTTAGAAGAATTGGGTGTGAAGATCAAACTATCGAGCCCGAAAGGGGAA
GGTGAACGCTTGAACAACCCAACCGTGGCGTTTAAGTACCAAGGTATTTGTATCAAGCTG
CATCCGCATTCGCTCAAGCGTATAGTGGAGTCTGAGCAGGCGGAATAAGCAAACTTTGAA
CGACTAGAAAGAAGAAAGGGTTGCAAATGAGCAACCCTTTCTTTCATTCAAATGCGTGAA
CTTAAAGAATCACAGTCTTATTCCCATAAACAAAGACGTGGTCGTTAATTACCTTATTCA
GAGCTTTACTCAGAACATTCTTCTCAACATCGCGGCCTGCTTGAGCCATATCTTGTGCGC
TGAATGTGTGATCGACTGGAATAACATCCTGCTTGATGATCGGGCCTTCATCTAGGTCGT
TTGTCACGAAGTGGGCTGTTGCGCCAATAATTTTTACGCCACGGTCGTAAGCTTGTTGAT
AAGGCTTAGCACCGATGAAAGCAGGCAAGAAACTGTGGTGAATGTTGATGATCTTATGGC
GGTATTTTTCAACAAACGTTGGCGTGAGAACGCGCATGTATTTCGCTAGCACCAAGTAAT
CTGCATCGTATTGATCGATCACCTCTAGCATCTTTTGCTCGTGTTCTTCACGGCTTAGAT
CTTCGTGCGTCACATAGTGGTAAGGGATATCAAAACGTTCAGTGAGGCCTTGCAACTTAT
CGTAGTTACCCACCACGGCGGCGATTTCTACATCTAAGCTGCCATCGTAATTTTTCATCA
GAATATCACCTAAACAGTGTGCTTCTTTCGTTACGAGAATCACGATGCGTTTACGGCGAG
AGCCAATGAGAGTGCGTTTTGCACCTTGCGGTAGAGCTTGATCTAAATCGGCAAGAAACG
TTTGGTCGTTGAAGTACCCCTCCAACTCCGTTCGCATGAAAAAGTGCCCACTGGTGTTAT
CAACAAATTCGTTATTATGAACGATGTTTAGCTGATGTTTGTAACAGATATTAGTAATTT
TAGAGATCAAACCCGGTGCGTCAGAGCAATGGGTCAACAGTGTTTTCTTTTCCATAAATC
AGATACTTCCATGCATTATTTTTCTAGCGTACGAAATATGTGTTTTCCCCAAAAGGGTCA
ACCGTACTGCAATCTGACTTCATAAATAATCTATTCTTGCCATGGTTTCAACAAATTATC
TGTGTTGGGCCGTAAGCTGGCCATCTTACATGCTGATGTCTCTCCCAAACGTCTGATATA
CTCTCGACAATTTTTCTAACCAGATGTCAGGCATGATCGCAAAAACATTTTCCTCTGATG
GCGCTTTAGGTAAAGCGATTCCGGGTTTTCAGGCTCGTCAGCCACAAATAGACATGGCTG
AAGCCGTCAGTAGTGCGATCAAAGAACAAAGTCAGTTGGTGGTAGAGGCCGGAACTGGTA
CCGGTAAAACATTTGCCTATCTTGTTCCAGCGCTGTTGAGTGGGAAGAAAGTCATCATCA
GTACTGGCTCGAAAAACTTGCAAGAGCAGTTGTACCATCGTGACCTACCGTTGATGGTCA
ATGCGCTCGGTTTTTATGGTCAAGTGGCGTTATTGAAAGGGCGTTCCAACTATTTATGTT
TGGATCGCTTAAGTCGCCAGATGGTAGAAAGCCACACCAACGAATCCGACCCAACATTGT
TGACTCAATTGGTGAAGGTGAGGTCTTGGTCCTCAGAGACAAAAACCGGTGACTTAGGTG
ATTGTGAAGATTTGCCTGAAGACAGCATGATCATCCCAACGATTACCTCGACAAACGATA
ACTGTTTGGGGAAAGAGTGTCCCAGTTATACTGATTGCTTTGTCTTGAAAGCTCGTAAAC
GTGCAATGGATTCTGACATCGTCGTGGTGAACCATCACTTGTTTCTTGCGGATTTAGCCA
TCAAAGAGACAGGTTTTGGTGAGTTGATCCCAGAAGCCGATGTCTTTATTTTCGACGAAG
CTCATCAGCTACCAGACATTGCCAGTGAATATTTCGGGCAATCGGTATCGAGTCGCCAAA
TTCATGACCTCGCCAAAGACATTGAAATCGCGTATCGCACCGAAGCAAAGGACATGCGTC
AGCTGCAAAAAGTTGGGGATAAACTACTTCAAAGTGCGATGGATATGCGCATCGTTCTGG
GTGAGCCGGGTTTTCGTGGCAACTGGCGAGAAGCGATGCAGTCTGAATCCATTAAGCGCG
AATTGGTTCGTTTAACTGACAGCCTAGATCTGGCGATTGATGTGCTCAAATTGGCACTTG
GTCGCAGCCAATTGTTGGATACGGCTTTTGAGCGTGCGAACTTGATCAAAGGTCGAATCG
AGCGTGTGTGTGATGTTGACATCACCGGCTACTCTTACTGGTACGATACGTCACCGCGTC
ATTTTACTCTGCATATTACTCCGTTATCGGTGGCAGATAAGTTCCATGAACAAATTGAAA
TCAAGCAAGGTGCATGGATCTTCACCTCAGCAACGCTTGCGGTTTCTGGTGACTTTAAGC
ACTTTACCGATCGTCTCGGCTTAAAACCTAAACAACAGTTTTCGCTGCCATCGCCATTTG
ATTATGAAAAGCAGGCTCGCCTTTGTGTGCCTCGTTATCTTCCTGAGCCAAACAGCCCAG
GCTTAGCGGACAAATTGGTGAGAATGTTAGCGCCAGTCATTGAAGAAAATGACGGTCGTT
GTTTCTTCTTATGTACTTCTCACAGCATGATGCGTGAGTTGGGAGAGAAGTTCCGTGAGG
TGTTGGATCTTCCGGTTCTTATGCAAGGTGAAATGAGCAAGCAAAAGACTCTTGCAGAGT
TTATGGAGCTGGGTAACGCTTTGCTTGTGGCGACGGGGGCGTTTTGGGAAGGGATCGATG
TTAGAGGTGACGCACTGAGCTGTGTTATCATCGACAAATTGCCGTTTACTGCCCCGGATG
ATCCGCTGCTAAAAGCCCGAATTGAAGATTGTCGATTGCGTGGTGGTGAGCCGTTTGCTG
AAGTGCAAATCCCCGATGCGGTGATCACTTTAAAGCAGGGCGTAGGGCGTTTGATTCGAG
ATCAGAAAGATCATGGTGCATTGATCATTTGTGACAATCGCCTTGTCACCCGTGACTATG
GCGGCACGTTCCTTGGAAGCTTACCTCCTATCCCAAGAACACGAGATTTAGAACGTATCA
AAGCGTTTCTTAAAGCAGAATAATTAGTCGCAGCCTGTGCTGTGATGTAACCAAATAAAA
TAGAGTTTTAGAGAGTTAAATGAGCGCAAAAATTCTTGCTATCGATACCGCAACTGAAAA
CTGTTCAGTTGCACTACTGGTTAATGACCAAGTGATTTCACGCAGCGAAGTGGCACCTCG
TGACCACACGAAAAAAGTACTGCCAATGGTTGACGAAGTGCTGAAAGAAGCGGGTCTAAC
TCTACAAGACTTGGATGCACTAGCGTTTGGCCGTGGCCCTGGTAGCTTTACTGGTGTTCG
TATCGGTATTGGCATCGCTCAAGGCTTAGCATTTGGTGCAGAACTGCCGATGATTGGTGT
TTCAACATTGGCTGCGATGGCACAAGCAAGCTACCGCCTGCATGGTGCAACTGATGTCGC
TGTAGCGATTGATGCGCGCATGAGCGAGGTTTACTGGGCACGTTATTCTCGCCAAGAAAA
CGGCGAATGGATCGGTGTTGATGAAGAATGTGTGATTCCACCAGCTCGTTTGGCGGAAGA
AGCACAAGCTGACTCTAAAACGTGGACAACAGCTGGTACAGGTTGGTCTGCATATCAAGA
AGAACTGGCGGGCCTGCCGTTTAACACTGCAGACAGTGAGGTATTGTACCCTGACTCACA
AGACATTGTGATTTTAGCTAAGCAAGAACTAGAAAAAGGCAATACGGTTCCTGTTGAAGA
ATCTAGCCCGGTTTACCTGCGTGATAACGTGACTTGGAAGAAGCTTCCAGGCCGCGAATA
ATTAGGAAAAAAATAAAGACGGGGCGGTAGCCCTGTCTTTTTATGGAGCGTTATGGCGTC
GATTAATGGTTTACCTCCTTCACTGATACCCGGTACCAACCGTACCAATAAAGTGGGTAA
AAAAGGGCAGGTAAAGAAAGCTCAAAATAAGCAGTCCGTTGGTCAACCTTCAAAGGTGGC
AAACGCAGTCGCGCATTCCATAAAACAAGTTGATGAGTCCCAAATTCATCGTGCTCAAGT
ACAATATGATTTGCCGGAAGGTAATGCTCGCAAAGCCATGGAGCAGTACATGGATGTCAT
GAATCGAGCAAAAAAAGAGGAACTGGCTCAACTACTGGGTGTCGATATCTATGTATGAAT
TTCCTCGAATTGGTATTAGTAGATTAAATGGTGGTTTATGAAGGTTTTTGGACGGTTGTT
TTTGGTTTTGGTTGCCGCTTTAGGCTTGTCTGCATGCAGCTCTCTTCCTGAAGAGTTGAA
CGCTAGTACGGAGCAAGTCGTTACCGACTATAAGGCCTTTGCTGAGTCTCAAGGAGAGCT
CACGAATGATGTTCGCCTTGGCGGTATCATTGCGAAAGTGGACAACTTCAAAGACAAAAC
ACGCCTAGAGATCGTCAATCTACCTATCAATAAATCGGGCAAACCTGATATTGACCAAGA
GCCTACGGGTCGTTTCGCCGTGTATTTTGATGGCTACTTAGAACCCGTTGCATTTAGCCA
AGGCCGTTTGGTGACCATTGTGGGTAAAGGGGCCGGTGAAGAAGAAGGCAAAATCGGAGA
GCATGAGTACGTATTCCCATTAGTAAAAGGGCAGGGGTATCGCCTGTGGAAGATTGAAGA
ACGAGTGAGAATGTATGACTCTCCTACGTATTTCTATCCATGTTATTCCATCAACTGCCG
CATGCTGCGCAATGATTTTCCACAAGATGGTAAAGTAATCAAACAGGTGAAATAAACCAG
ATGCATGAGCGCCGATTTACTCTCCCAACGGGAGAAATGGCTGCCCTTGAAATAGGTAAT
GAAAAAACGGCTGACTTGTCAGTCGTTTTTCTTCATGGGTGGCTAGATAATGCCGGAAGC
TTCAAAGCGTTGATGGAGCAAATTCATCAATTGAACCCGAAGCTGCATTTGTTAGCTGTC
GACCATTTTGGCCACGGCTTATCCAGTCACAAATCCCGCGACAATTATTACCCTTTTCAT
GATTACATTGCCGATATGTATCAGTTATTGGACGAATTATCGCCAAACAGACTCATGTTA
GTGGTGCATTCTCTTGGTGCTTTAATCGCAAGTTGCTATAGTGCAGCGTTTCCTGAACAG
GTCGAAGCATTAGTGCAGATTGAAGGTACGGGCCCTTTAACGGAATCTCCTTCAAATAGT
TTACAGCGTCTTCGCAATGGTGTGTTAAGTCGAATCCGACAGCAAAACAAACCAGAGCGT
GCGTTGGCATCTTTCGATCTGGCGTTAAAATTGCGCATGCAAGCCAACCAATTGAGTGCT
GATCAGCTTTTGCCCATTGTGGAGCGAGGGACTGAGTATCGCGACAATAAATGGTACTGG
CGACATGATGCCAAGTTAAAGTGTGATTCACTTTACCGCATGGCTCGCGAGCATGCGAAT
TCGATCACCAGTCAAATACGTTGTCCTCATCTGATCGTATTAGGCGATCAAGGATTTCAG
CATTTACCATCTAACCAAGTTGATTGGGGAGAGAATCCACCGCAAGTGGTTTCTGTCGCA
GGTGGTCATCACTGCCATTTAGAGCAAATACTCGAAGTCGCAAAGCGAATTCTTGGTGTA
GTTAACAAAATTTAAACAAGTGTTTGAGAGTTGCGTGCTCAAGCACGTTCGCTGTGCTGT
AATAGCCCTCAAAATAAAAAGGACGCTATTTTTTAGCCAGTTATAAACGAGGAGTAACAT
CGTGGATAAACCATGGCTTTCACGTTATCCAAGTGACGTACCTGAAACCATCAATCCAGA
GCAATATGAGTCTTTGGTAGAAATGTTCGAGCAGTCTGTACAAAAGTATGCAGACCAGCC
AGCATTCATGAACATGGGCTCGGTGATGACCTTCCGCAAGTTGGAAGAGCGTAGCCGCGC
ATTTGCCGCTTACCTGCAAAACGAACTGAAATTGCAAAAGGGTGACCGTGTTGCTCTGAT
GATGCCAAACCTACTGCAATACCCAGTAGCGTTGTTTGGTATTTTGCGTGCAGGTTGTAT
CGCTGTAAACGTAAACCCTCTCTACACTCCTCGTGAACTTGAACACCAATTGAATGACTC
TGGTGCCACGACGATTGTGATTGTGTCTAACTTTGCCAATACATTAGAGCAAATCGTAGA
TAACACACCCGTGAAACACGTGGTGCTAACTAGCCTTGGCCAAATGCTGCCACGTGCGAA
AGGTACGATTGTCGATTTCGTGGTGAAATACGTAAAAGGCATGGTTCCTAAGTACGATCT
ACCGGGCGCAATTTCAATGCGTAAAGCGCTGCGCAAAGGTCGTCGTCTGCAATACGTGAA
GCCGTTTATGTCTGGTGATGATATTGCATTTCTGCAATACACTGGTGGTACTACGGGTGT
CGCAAAAGGTGCAATCCTAACGCATCGCAACATGATTGCGAACGTGCTTCAGGCGAAAGG
GGCTTACGGTCCAGTACTTTCTCCAGGTCGTGAATTAGTGGTCACCGCATTGCCGCTTTA
CCACGTGTTCGCACTGACAGTGAACTGTTTGCTGTTTATCGAAATGGGCGGTCGTAACTT
ACTGATTACCAACCCGCGTGATATTCCTGGCTTTGTAAAAGAGCTGCAAAAATACCAATT
CACAGCGATCACAGGTGTGAATACCTTATTCAATGCGCTAGTGAACAATGAAGATTTCCA
TGAGTTGGACTTCAGTAACCTTCGCTTGGCTGTTGGTGGCGGTATGGCAGTTCAACGTGC
TGTTGCTGAGAAATGGCTGAAGACCACAGGCTGCTACCTGCTTGAAGGCTATGGACTTAC
TGAGTGTTCACCGTTAGTTGCGGCTTACCCGCATGACCTGGTTGAGTACAACGGTTCTAT
CGGTCTGCCAGTTCCTTCGACAGAAGTTCGTATGGTTGATGAAGAAGGCAATGTACTGCC
AAATACTGGTACAGGTGAGCTACAAGTTCGCGGCCCTCAAGTAATGCAAGGTTACTGGCA
ACGTCCGGAAGCAACTAAAGACACCATTAACGAAGACGGTTGGCTATCAACGGGTGACAT
CGTTAAGTTTGATGACGAAGGCTTCCTGCATATTGTTGACCGTAAGAAAGACATGATCTT
GGTTTCTGGCTTCAACGTTTACCCGAATGAAATCGAAGACGTTGTCGCTCTGCACGGCAA
AGTTCTTGAAGTGGCTGCAATTGGTCAACCGCATGAAGTGTCTGGTGAGTTGGTGAAGAT
CTACGTTGTAAAACGTGACCCGAGCTTAACCAAAGAAGAAGTGATTGCACACTGTCGTCA
GCATCTAACAGGTTACAAGGTTCCAAAACTGGTTGAGTTCCGTGAAGACTTACCGAAGAC
CAACGTAGGTAAGATCTTACGTCGTGTACTTCGTGAAGAGAACGACGCAGAACTGGCAAA
GAAAAGCGCGTAAGCCGATTTCATTGAGTCGCCAGAATTAAAAAATGATAGAATGCCAGC
GTTTTGCTGGCATTTTTTATAGCGAGAAGCATGTGAATTATCAGATTATTACTAAAAACA
AAGACCTAGAACAAGTTTGTGCTCAAGCAAGAGACGCAGATGTCGTAATGCTGGATACCG
AGTTCGTACGTATCAGGACTTTTTATCCGCAACTAGGTTTGATTCAGCTTTTCGACGGCA
AGCACTTGTCCCTTATCGATCCGACAGAATTAACGGACATGACATCTTTCATCGAACTAT
TGAAAGATGCATCGGTACTTAAAGTGCTTCACGCCTGTGGCGAAGATTTAGAAGTATTCC
AAAATGCATTTGGTTGTACGCCATTTCCAATGGTCGATACACAGTTAATGGCGGCGTTTC
TTGGCCACGGGCTGTCAACAGGTTTTGCAACGCTGGTGGAAGAATACTTAGGTGTTGCGT
TGGACAAGAGTGAATCTCGCACCGACTGGATGGCTCGCCCTCTCACGCAAAAGCAACTTG
ATTATGCAGCGGCAGACGTTCACTACTTGTTGCCACTTTACGAAAAATTGCTCGATAAAG
TCACTGAAGCTGGTTGGTGGGAAGCGGTGCAGCAAGAGAGCGACTTGTTGGTTTCCAAAC
GCATTCGCGAAACCAACGAAGAAAATGCGTACCTTGATATTAAAGGAGCGTGGCAACTTA
AACCGTCAGAGTTAGCTGTGTTAAAGCCGCTAGCGACTTGGCGTTATCGTGAAGCAATCA
AGCGCGACTTAGCACTAAACTTCATCTTCAAAGAGGGTGATTTGCTAACGGTTGCTCGTT
TAGGTTTAACAAGCTTTAAAAAGATGGAAGCGGAAGGGATGGATAGCCGCGCGGTCAATC
GTCACGGTACTAAAATTGCGGCCATCGTGAAAAAGGCTAAGCAAACGCCACCAGAAGAAT
ACCCAGCTAAAATTGATCGCCTGATGGATTACCCTGGCTATAAGCAGGTTTTCAAAAACA
TGAAAGATGTCGTGAAAAGTGCTGCGCAAAAATCAGGGTTAGCGACCGAGTTTTTAGCAT
CGAAAAAGCAGATTAACCAGCTCATCAGTTGGGTGTGGAAGAAGGATCGTGACCCTGCGC
GCTTGCCTGATGTTATGCAAGGTTGGCGTCTAGAGTTATTGGGCGAAAAAATGAATAAGG
CGTTGAAATAAGCGCAAACTAAAAAGGTTGACCAAATGGTCAACCTTTTTTCGACACGTA
CATTGTTGTGCGCTGCGTATTGCGTTGAGAATAAAGCCTTACTTCTCGTCGTCAGGCAGT
TTCACGTTGAGCTCAAGTACAGAAATGTCGTCATCCTTGTGCTCAAAGGTTAAATCAACC
ATGTTCGGGTCAATGTCTACGTATTTACTGATCACCTTCAGAATGTCTTCTTTAAGCTGA
GGTAAGTACGAAGGCGCAGGGTCATTTTGGCTGCGGCGTTCAGCCACGATGATTTGTAAG
CGCTCTTTCGCCAGACTTGCAGACGTTTTTTTCTGCGGGCGGAAAAATTCTAATAATGAC
ATGTCTAGCCTCCGAACAGTCGTTTAAAGAGTCCTTTCTTCTCCTCAGTAAGGAAACGAA
ATTCAACTTGATTGCCTAGTAAGCGATCAACGGTGTCAGAGTACGCCATGCCCGCATCGG
TGTTTTCGTCGAATGTGACCGGCACACCTTTGTTTGATGCGTTAAGTACCGCTTGGCTTT
CAGGAATCACGCCCAATAGTGGGATGTGTAGGATTTCTTCTACGTCTTCCACACTCAGCA
TTTCACCTTGGTTTACACGCGTAGGGTTGTAACGTGTCAGTAGAAGGTGTTGCTTCACTG
GCTCTAGCCCTTGTTCAGCGCGTAGAGACTTAGAATCTAGGATACCTAGAATGCGGTCTG
AGTCGCGTACTGAAGATACTTCAGGGTTAGTCGTTACAATCGCTTCATCTGCGTAGTACA
ACGCCATGAGCGCGCCTTGCTCGATACCTGCTGGTGAGTCACAGATGATGAAATCAAAGC
CCATTTCATCTAGCTCAGTGAAAACTCGTTGCACGCCGTCTTTCGTTAGCGCATCTTTGT
CACGAGTTTGGGATGCTGGAAGAATGAAAAGATTGTCTGTGCGCTTATCTTTGATTAGCG
CTTGGTTTAATGTCGCTTCGCCGTTAATGACATTCACAAAGTCATAAACTACACGGCGCT
CACAACCCATGATTAGGTCGAGGTTACGCAAGCCGATATCGAAATCGATCACCGCGGTCT
TATTCCCTTTCAGAGCAAGACCAGAGGCGATGGCTGCGCTTGAAGTGGTTTTACCAACGC
CACCTTTACCAGACGTTACTACAATAATGCGTGCCATTTTTTTTCCTTTTTAGACTAAAT
CGCGAGTACTTCTAAATGTAATGATTCTTCGGCTTTACTGATCATCACTTTCTTTTGCCA
GTACTCACTCTCAATTTGATCGCTTAACCAGTAATCGCCCGCAATGGAGACCAGTTCAGC
TTGTAAATCGTGGCAAATAATACGCGCTTCCTGCTGACCACTTGCGCCTGCAATAGCACG
GCCGCGCAAGGTGCCATGAATATGAATAGAGCCATCTGCAATCACTTCTGCGCCAGCGCT
TACGTGCGCTAGTACGACTAAATCACCGTCTTTTGCGTAAATTTGCTGACCAGAACGAAC
TGGCGTACGCACAACTTTAGTCGGTGCCATTTTCGCTGGAGCTTGGCTAGGTGATTTACT
TGCAGACATGATGGCGAAGCCAGCTTCTGAGGCAAGGTTTTGTACACGTTTGTCTTTACT
GCCCGTTATACCGACTGGAATAAACCCAGCATCTGCGATGCCTTGTTTAAGCGCCGGGAA
ATCAATGTCGCCTTGTACTTTTGCTATATTGATTACCAAAGGCGCGGATGCGAAGAAAGA
AGGTGCTTGAGAAACTTTTTCTTGCAAAAATTCGACAGTATTTGCGATCTCATTGTCAGA
AAGGTGTAAAACTGACAAAGTAAAACTGCTACCTTTAAGGTCTGGTGAATGGGTCATCGT
GGACTTCTTGCCTCTGTTGAAAGAGCGTTGCCTTAAACTAGGTCTGTCATGTTATATTTC
ATCCTTTGACGCAGCAAGTTCTCTAGCAGGCAAATAGGTGAATTAATCTCAAATTTGCAA
TTAAGTTTGCGAGAATTTTACGTTTTCAACTCAATCCGCATTCAAAGCGGGTAAATCAGC
ATAAAAGGCGTGTCATGCTTTGTTCTATTTATAAAAGCTCGAAAAAAGAAGGTACTTATC
TCTATATCCCGAAAAAGGATGATTTTTCACAGGTTCCTGACACCTTAATGCAGATGTTCG
GTAAGCCTATTCCTGTCATGACGATTAAACTTGATGGTCGTAAATTGGCACAAGTAGATA
TCGAAAAAGTGAAGGCTTCATTACAAAATGATGGCTTCTTTCTGCAGGTTCCTCCACCGC
CGGAAAACCTATTAGAAAAGTACAAAGAACAAAAAGCTCAGCAAAAGAACGAACAGTAAC
TCGGCTTCTTTCTGAGACTTCTGCCTTGCTCAAGGAGGGCAATATGAAAAAAATACTGGC
TACAATGCTTAGCGTTGGCGTATGTACCTCAGCCTTTGCAAGTAGCGAGGGTTTTGAAGA
ATACTTAGATAAATTGCGTGCAGAAGCGCGTAACCAAGGTATCTCAGAGCAGGTAATCAG
TGCCGCTTTCGCAAATGTTGAATACAAGCCGAGAGCAGTAACAGCAGACCGCAACCAACC
AGAGAAAAAACTGACGTTGGATGAATACATTCCTCGTGCAGTCCCTGAGTGGAAAGTAAA
GCAAGCCAAAGCACTATACAAAGAGCACTATGCGGAGCTTAAGCGCATAGGCGATCAATA
CGGCGTGCAACCTCGCTTTATTGTTGCGCTCTGGGGTGTAGAAAGTAACTTTGGCAAGTT
TACAGGTAACTTCCGCGTAATTGATGCGTTGTCGACGATGGCATTTGAAGGTCGTCGTGA
AGAATTTTTCCGCAAAGAGACCATGGCGGCTCTGCAAATCCTTGATCAAGGCCATATCGA
GCTAGATAATTTTAAAGGTTCTTGGGCTGGTGCGATGGGACAGTGTCAATTTATGCCAAG
CTCTTTCCTGCGTTTTGCCGCCGATGGTAACGGAGACGGAAAAAAAGACATCTGGCAATC
AGAAGCGGATGTGTTTGCGTCTACCGCTAACTACTTGAGCGAGTCTGGCTGGGACGATAA
GTTTACTTGGGGGCGCCAAGTGAAAGTACCGAAAGGGATTGATCGTAGCCTAGAAGGACG
CGGGGCAGAAAAAGGCAAATATCTTCAGGAATGGAGTAAACTTGGCATCACGAAGTACGA
TGGCAGTCCGTTACCTAAATTGAATGAAGATATCCAAGCATGGCTTATCATGCCTGACGA
TGAAAACGGTCGTACTTATCTGGTTTACAATAACTATAACGTACTGATGAAGTGGAACCG
CTCTTACTACTTCGCGCTTGCCGTCAGCCATCTCGCTGATCGCATTTCATTCTAGTTCGT
TAGTAAATACTGTTTTATAAGGGCTCTTCGGAGCCCTTTGTTTTTCCCACATTCTTATCG
AGGTACTGCGTGTTATCTGAACGTGCTGCGCAAATGGTGATCTTTTCTGCATTGATCAAA
CATAAAAACTTTACTGTGGCGGCGAAAAGCCTTGGAGTGTCAGTATCTCACGTCAGCAAA
CAGCTTAGTCAGTTAGAGGAATCTCTTGGCATCAAGCTTGTTCAACGCACCACGCGTAGT
TTTACGCCTACCGAAGCGGGAAAAACGTTTTATCATCATTGTGAACAAGTGGTGCAGGCG
GTGAGTAGTGCGACGTTAGAAATGGAAAGCCAAAGGGATGAAGTAGCTGGGCTGGTTCGC
CTCGGGTTATCTCAATCATTTGGAACGCTGCACATCATTCCTGCGATTCAAGAGCTGCGT
GAGTTGTATCCACAGCTTCAAGTGGAAGTGCATTTGTTTGACTACAAGGTCGATATGCTG
GCGGAAGGGCTCGATCTGTGGGTAACAAACAATGAGCACCTACCAGAGGGCTACATTGCG
CAGCGTTTGACGGACTGCCAGTTTGTGGTGGCAGCATCGCCGGATTATTTGCTTAAGTAT
GATACTCCGACTGAGCCGAACGACTTGTCTTTGCACAACTGCTTGATCTATCGCAGTTGG
GAGCGTGATTACACAGGATGGGCTTTTACCAAGGGACAACAAGAGCTAAACGTAAAAGTC
TCCGGCAACTACTCTGTCGATTTAGCAGAAGCCGTACGTGACGCTGCGATTGCTGGATGG
GGGATTGCGTATCTCGCTACGTACTTGCTTGGTGATGAGTTCAGAACGGGTAAGTTGATT
CAACTATTGCCAGACTGGAAAGCGAGCCAGTCGATGCCATTTTATGCGGTGTACCCAAGT
CGTCAGCACATGCCGAAAAAAATATCAGCCGTTATCAACTTTATTAAACAGAAAATTGGC
AACCCGTGTCACTGGGATCAGCGCCTCGCACCTTACATCTCTATTCCCAAGTAGATTCGT
TAATAACGTTCAAGAGGTGTTTCTAGTCGATTTTCTCTAAGCAAAACATTTTTCGACTAT
TCAGTGGTTGTATAAGGTGATTTGTCTCACAAAATTTTTCCAAATCTAGAAACATCTTTT
CCATATGGAAATAATAAAAACAAGCAAACGTTTATCTATAGCAAATTCAATTAGTTATTT
GTGTGGTTAATTATTGTTCGCTTGAACTTTTCACACTGTTAACATCCTCAACTTGCGCCA
TTTTGAGTCCGCTATACAATCCGGTGCCTTCCATATCCCCCTTCTGTCGGATTCATTTTA
TGAACTCAATTATTGGTATCGTAGCCATACTATTCGTAGCATGGCTACTTTCTACAAATA
GAAAAAATATAAAGCTGAGAACAGTGGCGTTTGCGTTTGCTTTACAGGTGCTGTTTGCAT
TGTTGGTTTTATATGTACCAGCAGGACGAGATGCACTGAATTCAGTAAGCAGCGTCGTGT
CGAATTTGATCAACTACGGTCAAGAAGGCATCGCGTTTTTATTCGGTAATTTGGCGACAG
GGGGCTTCACCTTTGCGATCAATGTACTGGGTATCATCGTTTTCTTCTCCTCTCTTATCT
CCGGTCTTTATCACATTGGTGTGATGCCAAAAGTTATCAACTTCATTGGTGGTGGTATTC
AAAAGCTTCTTGGCATTGGTCGTGCTGAGTCTTTGTCTGCAACAGCAAACATTTTTGTCG
GCACTATCGAAGCGCCACTAATGGTGAAACCCTACCTAAAGCACATGACTGATTCGCAGT
TCTTTGCGGTAATGACAGGTGGTTTGGCATCAGTAGCTGGTGGTACGTTGGTAGGTTATG
CCTCGTTGGGTGTTGATCTTAACTACCTTATCGCTGCTGCCTTTATGTCTGCGCCCGCAG
GCTTGTTGATGGCGAAAATTCTCATGCCAGAAGATGTGAACAAAGCACCAGATATCGACA
TTAGCCAAGTGGAAATTCCACGCGCAACTAACGTGGTTGAAGCGTTAGCCGATGGCGCAA
TGGCGGGTGTTCGTATCGCTGTGTCTGTAGGTGGTACGTTGTTAGCGTTCATCAGCGTAA
TCGCGTTGCTGAACGGCATGCTAGGTTGGGTTGGAGACCTTATTGGTACGCCACTAAGCT
TTGAGCTTATCTTAGGCTACGTATTTGCACCTGTCGCATGGTTGTTAGGTGTGCCATGGG
AAGAGGCGATTACGGCGGGCTCGCTTATCGGTAACAAGATTGTGGTGAACGAGTTTGTTG
CTTTCATCCAACTAGCAGAAGTGAAATCTCAGCTAAGTGCTCACTCTCAAGCTATCGTGA
CTTTCGCACTGTGTGGTTTTGCAAACATCTCTAGTATGGCAATGCTGATCGGCGGATTGG
GTTCTTTGGTTCCAGAGAAGCGTGCATTTGTTTCTAAGCATGGTTTCCGCGCGATTATTG
CTGGCGTTATGGCGAACTTAATGAGTGCTTCTATTGCGGGTGTGATTTTAAGTCTGTAAT
TGAAATAGATATCTAAAATTAGCAAAAAGGCTCCTTGCGGAGCCTTTTTCGTATCTCAAG
ATTGATGTTATTGTTCAGTATGGAACTGCTCGCAAGCCAACATCGTGTTCTCAATCAAGC
TTGCTACGGTCATTGGGCCAACACCACCAGGAACCGGAGTAATGAAGCTCGCGCTTTCGC
GTGCTTTGTCGTATTCCACATCGCCCACTAGCTTGCCTGAATCAAGACGGTTAATGCCTA
CATCGACAACCACTGCGCCTTTTTTAATCCACTCGCCAGGGATGAAGTTTGGCTTACCTA
CCGCGACCACAACAACGTCAGCTTGACGTACGTGGCTTTCTAGATCTTTGGTAAAGCGGT
GGCATGTCGTTGTTGTACAACCAGCAAGCAGCAGCTCAAGTGTCATTGGACGACCAACAA
TGTTTGATGCGCCAACCACAACCGCATGTTTACCACGAAGCTCGATGTTGTAACGGTCGA
GTAGGGTAATGATGCCTTTAGGCGTACAAGAGCGAAGCTTAGGAATACGCTGCGCAAGAC
GACCAACGTTGTAAGGGTGGAAGCCATCCACGTCTTTTTCTGGATGAATACGCTCTAGAA
CGTGTGTAGTATCAATACCAGCAGGAAGTGGTAACTGAACTAAAATGCCGTCAATTTCAT
TGTCGTTGTTCAACTCATCGATAAGAGCAAGCAGCTCCTCTTCAGATGTTGAAGCCGGAA
GGTCAAACGACTTGGATACAAAGCCAACTTCTTCACACGCGCGGCGTTTGCTGCCCACGT
AAACTTGAGATGCTGGGTCTTCACCAACCAGAACAACTGCTAGGCCAGGAGCGCGTAAAC
CTGCTGCGACGCGAGCTTTAACACGTGCTGCAACTTCGGATCGAACAGTTTGGGAAATGA
GAGTTCCGTCTATATTTTGAGCAGTCATGACTTTCCTTATAAATTAAGAAGGCAAATTAT
CTGCGGCGCATTGTCGCAGAAATTCTAATTAACATCCATACGCAAACGTTTGCCTTGTGG
TGTTTTTGAACATTAAGCGTTTTAATGGACTTTTTTTAGGCATTCAGATCAGAATGTTAT
GAAAACCCGTTGATTTACCCGTTTGAACTCGTATAATCCTGTCCCTGTAGCGCGCCCTTA
GCTCAGCTGGATAGAGCACGTCCCTTCTAAGGATGTGGTCATTGGTTCGAATCCAATAGG
GCGTGCCATTTATTCAAAAGCCCCGATAACTCTTTGAGTTGTCGGGGCTTTGTCGTTTTG
GAACATTCGATATTAGTCGCTACGTCACCTACAACTTTTGACTGAGATTATAGCTATTGC
AATCTCTAGCAATTAACATGAGCTCATATTAGTTGCTTTCCTGTTTATCTTTATGCCTGC
CACGTCTAGATTTTATGAACAACACGCAGATTGTTTAGCGGAGCAATACACTTCGCTCAA
GTTTGAGGATGTCCACGCGAGCTGGAGAGCTTTCTGGCCTCAAGCCAGAGATCGCGTCTT
AGATGTTGGGGCTGGCTCTGGTCGAGACGCTAAATGGATGGCTGAACATGGATGTGAAGT
TATTGCGATTGAACCTGCTCAAGCGCTTCTGAGATTTGGTAAGTCTTACTGTGGTGATTC
AGTTACTTGGCTTGAAGATGGGTTACCTAAGCTTGAGAAAACCATTAATCTTGGCTTTCG
CTTCGATTTAATTCTTGTCAGTGCGGTATGGATGCATCTTGCGCCTACGCACCGTGAACG
CGCATTTCGCAAACTTGCGAATTTGCTAGCGCCCAATGGTCGATTGGTGATTAGCCTTCG
TCACGGTGACTTTTCTGACGGCCGTAAAGCTTATCCGGTATCGGTTGAAGAGCTTGAAAA
GTTTGCAAAGAATAGAGCGTTAATGGTGAGAAACGTATCTCTCGATGATGACCAGTTACA
GCGAACAGGTGTATCTTGGCAAACTATAGTTATGTCTTTGCCTGATGATGGTTCTGGTGA
TCTGAATAAGGTTCGTCACATTATCGTGAATGATTCCAAATCGGCTACCTATAAACTCGC
ACTACTGCGTACTTTACTACGAATTGCAGATGCTCATTCTGGTGCAGTGGTTGATCGTAG
CGACGGTAAAGTTGCCATCCCATTAGGATTAGTCGGCTTATATTGGATTCGTCAATTTAA
GCGTTTAATCGATAAAGAGAACATCCAGCAGAACTCGAACTCGTCTAAAGGACTAGGATT
TATCAAACCGGAAGGTTGGGGCAGGCTTTCCCATTTAAGCCCTGATGATCTTGCTATAGG
CGCGACATTTTTTGGCGAAGACGCAGCGGCGCTGGATAAAGCAATAAAAGACAGCTTAAA
AACCATAAAAGATGGCCCCGTCACCTTTACCTATCAAGGTGATAAATCAAACCCTTACTT
TGAAATGATTCGTTCAGCTAAGAAGCCAAAAAGTTCAATTGTTGTGGATAGCGAGTTCCT
CAAAAGTTATGGGCTGTTTGTGTTGGATGAAAGCCTTTGGGATTGTTTTCGATTGTATAA
CTCTTGGATTGAGCCGCTGGTGGTCAACCAGTGGATTATGGAAATGCAACGATTTCGGTC
TAATCAAGAGCGGGGTATTCCACTGCAAACGTATCACGATTGTTTGGTCTGGATTGATAA
AGACCATGATACGCGAGTGGTGCGAAAGAGAATTGAACAGTTGAAGCTCAGCCATTGCGA
CATTGTCAGTGTATGGAGTGGAAGCAAATTACGAAATGAGTATCACGTTGATCACTGTTT
GCCTTTTGCTTATTGGCCTAACAATGATAAGTGGAACTTGCTACCAACTTCTAAGGCTGA
AAACCTGAACAAACGTGATCGTATTCCTGCTAGCTATCGATTAAACGCATCTAAGCCGCG
AATTTTGGATTGGTGGCAGCTAGCTTGGGGAGAGACGGATAGTTTTAGTCGGACATTTTT
TACCGAGGCTTCATTGTCGCTACCTAATGTGCCAGCATCTTGCCAAGATTTTGAGCATGT
CTTTGAAGCGATGGGATTACAAATTCGTGGTGTTAAAAGTCGCCTGTGTATCGCGGAATG
GTAATATCTCGTTTGCTATTACCTCGTGATAAATGAAGTTTGATTGGTAACTAACAAAAA
AGCGCTGGTTAACCAGCGCTTTTGCATTTACTAAGGGCATTACATCTTTTTAAAGATTAT
GGAGGTGTTGATGCCGCCAAAGGCGAAGTTGTTACTCATCAAATATTTCACGTCCAGCTC
TCGGCCTTGTCCGGCGATGTAGTCTAAATCGCCACATTGCTCGTCGAGGTTTTCTAGGTT
GAGCGTTGGGTTGAACCAACCTGTGTGCATCATTTCTAAACCTAGCCACGCTTCAATTGC
GCCACACGCGCCGAGTGTGTGGCCAAAGTAGCTCTTGAGTGAACTGATTGGCACTTTGCC
CAGAGCATTCGCTGTTGCGTTGCTTTCTGCAATATCACCGCGGTCGGTGGCAGTGCCGTG
AGCAGATACATAGTCGATCTTCTCAGCAGGAATGCCCGCGTTTTGCATTGCCATTTCCAT
ACAGATTTGCATGGTTTCCATCTGTGGTTGAGTGACGTGTGCGGCATCACAGTTGCTAGC
AAAACCGATGACTTCTGCATAGATTTTCGCGCCACGAGCGACGGCGTGTTCGTACTCTTC
CAGAACCAGCGTTCCCGCACCTTCACCAATCACCAAACCATCGCGATCGGAGTCATAAGG
TCTTGGTGTGCTTTTCGGGTATTCATTCTTCAGACTGGTGGCAAAAAGGGTATCGAAGAC
AGCGGATTCCGTTGGGCACAATTCTTCAGCGCCACCAGCAACCATGACCGTTTGGTAGCC
GTGTTTGATCGCTTCGTAGGCGTAGCCGATTGCTTGGCTGCCGGAGGTACATGCACTACT
GGTTGGGATCACTCGGCCTTTCAAACCGAAAAATAGACCAACGTTCACTGCCGTCGTATG
CGGCATCATCTGCACGTAAGTCGTTGCGGTGATCGCTTTAGTGGTTTTCTCATTCAGCAT
GACACCAAATGCACCGATTGCGTCAGTACTGCCTGTTGATGAGCCGTATGCGATACCCGT
TTGACCATTGGTGAGTACGTCGTTACCAATCAAACCTGCTTGGCTCAGTGCGTTTTCTGT
TGCGACGGTCGCCAATTTAGAAACGCGCCCCATGCCGCGTACTTGCTTGCGCTTGTAGTG
CTTTGGCAGTTCAAAATCTAAAATGGGTGCCGCGAGCTTGGTGTTCAAACCATCATACTG
TTCGTAAGAAGGCATGTATTGCGTCGCGTTCTGGCAGTCACGCAGTTTCGGCTCGACAGA
TTGCCAATCGTTACCAAACGCAGTCACGCCCGACATTCCGGTTACAACGACTCGACGGTT
CATACTAGGCCTCCGTTTACCGAAATGACTTGGCGAGTTACATAGCCTGCGATGTCAGAC
ATAAGGTAACTGACTAAACCAGCGACTTCTTCTGGTTCTCCCATGCGGCGCAAAGGAATT
TGCGGCATCGCGTGTTCTTTTACGTGTTCGTCTACCATGCCTGTGTCGATAAGTCCCGGT
GCAACGCAGTTAACGGTGATTTTGCGTTTTGCCAGTTCAAGTGCGAGTGATTTTGTTGCA
CCAATTACGCCCGCTTTTGCTGCGCTGTAGTTGGTTTGACCACGGTTCCCCATCAGGCCA
GATACTGATGCAAGGGTAACAATTCGACCACCTTTACGCTTTTGCACCATTGGCATAACA
CAAGGGTGAAGAACGTTGTAGAAGCTATCTAGGTTGGTATGAATCACGCCATCCCATTCT
TCTTCGGTCATCGCAGGGAAAGCGGTATCTTTTGTGATGCCAGCGTTGTTCACGACGCCA
TAGTAAGCGCCGTGTTCGGCGATATCGGCCTCTAGTTTCTCTCGGCAATCTGCGCGGTCA
CTGATGTCGAATTGGATAAGACGACCGCTACCCCCATGCTGTTCGATGGTGTCTAGGGTG
TCTTGCGCGCCTTGTTGATCGCCCATGTAATGGACAATGATTTGGAAACCATCTTTGGCT
AACTGAACGGCAATGGCTTTACCGATGCCTTTGCTGGCACCTGTAACGAGGACTTGTCGG
GTCATTGTTGACTCCTGATTTTCATTTCTTGTAATTTTTCTTCTGATGGAACGTAAACGT
TCAATTGGCAAGTCGCTACAACAGTTCCTTGTAGCTCAATACGGGCAGAAAATACCGCCA
TACCGTTATCTTCCATGACTTTTTCGGCATACACATCGAGCATTTGTCCGCGAGAAAACG
CATCGCATTCAGAAGTGTATCGACGGCTACCAAGTAAAAAGCCAATCGGTGGCGCTTGTT
CTTTCATTAATGCGTGGTAACCAGACCACGCTGCGACAGATTGCGCCATAAACTCAATGC
CAACGTAAGCAGGCACGGTTTGAGAGGCCGAGTCGAAGAACGGGTTGTGTTCTGCGATAT
CAACCTGGCAGTGAATCGTATCTTGTTGAATATCCATAGCACGATCAACCAAGATCATTG
GTTTGTCGTGTGGCAAAAGTTGTTCGATGGGAGGAAGTTTAGTCATGAGCGTAACCAAAA
ATAAGACTAATATTGTTGCCACCAAAAGCAAAAGAGTTACTGAGAATCGCTTTGTTGCCA
AGTTTGGTTGGCGTCTCAACTAACGATATATGGATATCGTCTGCCTTGGTTTCGCAGTGT
TGCATTGGCAAGTCAAGGTTGTACTTGAGAATATGCCAAGCGATAGCGGCTTCCGTTGCA
CTTGCTGCGCCTAATGTGTGTCCGGTAAGTGGCTTTGTCGAGCTTACGGGAACGGAGTCA
CCAAAGCAGCGGTGAATGGCTTTGCTTTCCATCGCATCGTTTAACGGCGTTGCTGTGCCA
TGCGCGTTGATGTAACCAATGTCTTGTGCTGTTAGTCCTGCATTGGTCAATGCTTTTTTC
ATCGCTTCTTCTGCGCCTAACCCTTCTGGGTGTGGTGCGGAAATGTGGTGCGCGTCTGAG
CTATCGCCAGCTCCGAGAAGAGCAACGGGCGCGGGTGTTTTGCTTAGCAACATTAATGCT
GCGGCTTCGCCGATATTGATGCCGTTGCGATGTTGGTCAAACGGTTTGCAAAGAGTATCG
GATAGAGCTTCTAAACCGTTAAAGCCGTTTAGCGTTAGGCGACAAATGGTATCCACGCCA
CCCACAATGACCGCATCAACAATGCCAGATCGAATCAGGCGTTGCGCGGTTAAAAAGACA
CGACCACTAGAAGAACAGGCGGTTGAAACTGAGTAATGTGGGCCGCTCAAATCAAAGTAG
GCGGCAATAAAATCGCTGCAGTTGCCAAGCTCTTGTTTGGTGTAATGGTAGTCGGCAGGA
AACTCGCCGTTTGCCTGCTTTTCTCCAAACGCGATTTCGCCATCTGAAATGCCAGATGTG
CTGGTGCCGATCACGATCGCGATACGGTCACGGCCATATTCAGCAATGGCGTTATGCACG
TCGCTTTCGATTTGCTGCAAAGCCGAAAGTGCGAGGCGGTTGTTTCTTGTATCAAACCGG
CTGAAAGCGGGTGGTAATTGCGGTAACGGTTGTGCAATTCGACCGATTACTGTTTGTCGG
CCTGAATTCAAAATGTCTTGGTCAACCACCATGTTGGATGGTTTCGCTCCCGATAAACAC
TGGTGGATGATGGCGTCATCTTGTCCCATTGCGGAGTGGAAACCACAGGCCTGAATATAC
AAAGGTTGAGGAGAGCGATTAGGCATATTGTTGTTCTAAATTGTTCTTAATTAATCTGAT
GTTGCAGTGTCTGAATAGAAATTGAAAACTGATGCTTGAGGTGGTGAAAATCAATCTTAC
CCTCTAATTTGTTAGAAGAACTGTATTGAATCTCAATGATCTTTTCACCGTCGCTATCAA
ATATGGCGCGAGAATTATTTTTATCAATCATTTGCCACCTTACCTCATTTAACGATCCTT
CCCAAGCGGAACTCGGCCAGAGCGTGATCATCAGGTTAAATAATACCTGTTCTGGCTGCG
GTAGCGTACCTTGCAAACCGTTGAGTACTTCGGTTTGGATTTGTTCTCCATCGTAAGACA
ACGAGAGCACTCGCGTCCCCCAAGATGAGAAGCCTGCCAGTACCACTTCGTTGCTAGTCA
CTTGCAGTTGCACTGGAAGTTGCTCAGATGTGGGTTTGCCATCAATTACCCAAGAGGCCG
TAATCAATTGGCTGGCCGTCAACTGATAGCCCAAGCTGGCTGGCGTCGGTAAGTTAACTT
GGGTGTTCTCAGCAATATCGACTTGAGGCGTCGATTGGTGAGGTACCAAGCTGCATGCAC
TTAAAAACACACTCAGTACGATTAACGTCGCGCAGCGAAAAGCATGGTTAAAAATCATGA
CGTCGTTTCCTCTGTTTTAATCGCAATCGGAGAGAGCAGCCAAGCAACAAAAATACCACT
TAACACCGTAATGCCGAAACTGTGAATCGCGTGAGTTTGGCTTAGTGACAGCAACCCAAA
TGACAGCACAGTGGTTATTGCCGAAAGGGTGATCGCCAATAGTGTGCTCACGCTGCGGGC
TTTCTCGGCAAAGAACAGAGTGTAATCTATCCCGATACCAAGAATGAGCACCAAGCCAAG
CAAGTTGAACAAGTTTAATGTTGTTCCCATCGCGACAGCAGTTGCCAGACCGCACGCACA
AGCAATCAATGATGGCAGTAAAACTCGCCAACTGTGTTGCAGACCGTACCGCTTGATTAA
CACCAGAAAGATCACAGCACTGGCGGCTGCCAATAGTTCCATGATTTTGATTCGGTATTC
ACCAAATAGGGCGGAGATTTCTTCTGCTTTGTTTAGGTAGACAACGTCAGACTGCGATTT
GGCAAACGCCTTAACAACGGCTGAGTCTTGCAATTGGTTTAACACCACTACCGTTGCCGA
TTTTCCTTTGATCTTCCCCAAATGGAGAAAACGCACAGGTGCTGATACCGGGTTTTGCAA
GTACTGAACAACCGTGACAGGGATAAAGTCGACGTCCATTTTGGGCTTTTTATTTAAGCG
CAGTCCGGATGCAAGTGGGCTGGATTGTGTCGCGTAAAGGTCGTGAATCAATTGATAGTC
TTGTTGCTGACGTTCCACTGAGCTCAAGTAGCGGCTCAGACTCTGGTAGCTTTCGATGGT
GCTGTGCGCTTTCCACGCTTCTAATGTTGGCGTTAAAGACTCCAGCTTTTTCATTAGGTT
TTCGTCATCGTCGGCGGTAACGACCAACATTTGCTGCGAAGATTGCATGCCACTGAGCGT
CGTAATCAAGGTTTCTTGCTGCTTGAGATCGTTCGGCATCGTTTGCAGCAGACGAATGTC
GTCATCGTAGTTCAATTGCAGCAAGAAAAAGCCACTCGTAACCACACATAATATCGGTAA
TCCGACTTTAATTCGAGGTTGATTCCAAAGCGTTAACCATTTCGCCAACAGTGATTGTCC
CGGTAAAGTCGAAATGGTGCGCGATGGGTTACGAGCCAGTATCGGATACCAAGCCACCAC
GGTGATGTAAGCGGCAATCAGACCAATGGATGAAAACAGCGCAAGCTGCTGCAAACCAGG
AAACGGCGCCACTAACATGCCCAAATAGCCGATCAAACTGGTGATTAAGCCAAGTGTGAT
CGCTATGAAAATATGCTTTAACCCTTGCTCGCTATCCCATTCATTTCCCGCCGCAAGGCG
TTCGGTTAGGTAGTGGAATGCGTAGTCGATAGACACGCCGATTAAACTTGCGCCAAACAC
TAAGCTGAACAGATGGACTTTTCCAAAAATCCACGTCGTAACGGACAACGCAACGAGCAA
ACCAATGGTGATGGAAAGCAGTGCCAGAGACAGTGGCATCACACTACGAAAGACCAACAC
GAACAATGCAATGATACCGAGCAGAGAGAACACACCGATGGTACTGATCTCCGATTTTGC
ACTTTGCGTACCAAAGTCGGCGTAAAATAGAACACCAGTATGTGCGACTTCAGCGCCATA
TTTCTGCGCGACGCTTTGTTCTAGCGCTTGAATATCAGGGACTGCAAGCTGCCCCGTTAG
GCTATAAGGCGACTCTTTTAGCTCAGCAGTAATAAGCAAGTATTGAGCACCGTCTTTTTC
GACGGACAGATAGCCGTTATCCAATCGGAAAGAGGATGATTGCTGGGTAACTTGGCTTAA
ATAATCACGAAATAGCAAGAAAGGGTCACTTTGTAACTCTTGCCCGGTCACTCCAGAAAA
CGGGTTGTACAGCGACTGAATCACATGCTGCACTTGCTGTTCTGGATTTTGGCTTAAACG
CTCTCGTTGTTCAGGCGTCAGCAATTGGAAGCGGTGCTTAAAGTAGTAACTCGCCCAAGC
TTGCTGTTCTTGAGGTGAGATTTTTCCTACCACATCGCGAAAATGATTACTTTGGCGTAA
CCCCTTATCAAATTCAGCGGCCGCTGCAAAAAGGGCATTTTTGTCCGGCGCTGTGATCAC
GAAAATGACTTTGTCGCTCATACTTGCCGAGACCGACTCAAAGGCTTGCTCAGCCACCGG
GTTTTGTTGGTTCTTCGGCAGCAGTTTTAAAATGTTGGTCTCAATCGGAGATTCTGCACT
CCAAACCCATTGTTTGAGTAGCAACGCGCCCGCTAAAACAACGAGATTGAGCCAAACCAG
AGCAAAGGTGTGAGTGCTGAGACTGAGTTTAGAAACGGAATTGAGCGTCTTCGGCATCCG
TGAGTTCCTGAGGTAGAGAGGTCTGGTTCGTAAACGTGATTTCGGTCTTATCGCCACGCA
GTTCTTGTAGGGTTAGGCGATCAATGTGCGTTTTACCGGAAAGAGTGATGGATTGAAACA
CCGCATTTAATGGCGACTGTTTTGGCACTAAAACGAGCTGCCATTGATTGTTCTCAACTG
AAAAATCGAGTGTGAATTGTTCTTGCAGTGCAGAAGTATCCCCGTGGAACACGGATAAAA
ATACATGGCTAAAGTAGAACGCCATTGGGTTTTCTTCTGCAGAGATCGTTTTCGGAGCTT
GGTCGGCAAAAGTCTGACGAAGTTTGTTTTCCGTCAATAGCAAATTGACTGCGAAAGGTT
CAGTTTGTTGCCACAACAAGCCATGTGTTTTGCTCAGTGTGAACTGACCTTTAGAGGTTA
AAGGTTGACTAAACATTTCCAGATGACGCTGCTGCGTAAAATCTCCGCGTACGATTTCAT
GCTGAGACAACTGCTGTTGAAGCGATGCCAAATCCGTTACGTTTGCTGTCGGTGCGGCCA
GTGCTGGAACAGAAAATATCAGCAAAAAAGAGAGTAACCACTTTTGCATTAGTTCAGGCT
CCCATGGTTGTGCCATTGCTCTACTTTATCTAAAAAGACTGCTGGAGAAACAAAGCACAT
CTCTTGCTTTTCAATGGATACGGCGACTTGCGTTGTATGCGCTTTGCACATACGTTGATT
CGTTTCGGCGTCGTAAATCACGTAATCCACACGTAAGCGGTTTTCCCACTCAGTGAGTTG
CGCGGTAATACGAATGGTGTGATTAAACGGAATCGCCTTGACGTATTTAACGCGCGTGTC
GATGATCGGCCACATGTACCCAGAGTCTTGCATATCGCGATAGCCGTATTGGATCTTCTC
CATCAGCACACGACGCGCTTCTTCAAAATATCGAAAGAAGTTGCCGTGATAAATCACGCC
CATCGGGTCAGCATCTTGAAAAGAGGTGACCATAGTCACCTCCGCTTCTAATGGGTAGAG
AACCTGCTCTTGCATTATACCTCCGCGTAGAGTGGCCAATGACGTTGCTGAATGCGTTCA
ATGAAATGGCGCAAATCTTGTTCCAATGGGCGATCTTCAATCACAAATTCAAACTCGCTC
AGTACGGCGTCACGAATTACTCGCAAACTCTGACTCATGTGGTGTTCGTCCAATTCGTTA
TGACGACGACGAATCTCAACCGCTTGAACGCTTGCTAGGAGTGAAGCCGCAGCAACTTGC
TCTGTTAACTCAAGTACGCGTAAGCAATCACGAGCCGCAATGGTGCCCATGCTCACTTTG
TCTTGGTTGTGACACTCGGTTGAGCGAGAAAAAACGCTCGCTGGCATGGTGTTTTTCAAC
GCTTCTGCCGTCCAAGCTGAGATACCAATCTGAACCGCTTTAAAGCCGTGGTTGATCGGT
TTACGCTCGCCTTCTGCACCGGTTAAGTTAAACGGCAGGCCGTTATTGAACTTGTAATCC
ATCAGTTGCGCCATCTGACGGTCCAGCAAATCAGCTAAGTTGGCAATGTTCACTTTCAAC
GTATCCATCGCCATTGCGATATGACCACCGTAGAAGTGACCGCCGTGCAGAACGCGCTCG
TTGTCGCCATCGATGATTGGATTGTCGTTGGCACTATTTAGTTCATTCTCAATCAATTGA
CGTAGCCAAGGCAGTGAGTCTTGCACCATGCCAATTACGTGTGGTGCGCAACGCAGCGAG
TAGCGATCTTGCAGTCGGTCGCTATTGCGTGGCGGACGTTCAGCATTGAGATCATCACGC
AGCCAAGCCGCAACTTGCTGTTGACCAGGGTGAGGTTTTACCGCAAACAACGCTTCATCA
AAGTGGAAGTCATTACCTTGCATACCCACAGAGACCATCGCGGTAATCTTGGTGCAAAGC
TGCGCTAGGTATTCTGCGCGTTTGTAGGCAAGACAGGCGAGGGCAGTCATCACGGATGTA
CCGTTCATTAACGCCAAACCTTCTTTTGGTTTTAGGCGAATTGGCTCAATGTCCAGCTCT
GCAAACACTTCTTGTGTTGGTCGCACATCGCCTTTGTAAAGCACTTCACGCTCGCCAATT
AAGGTCGCCGCTAGGTAAGACAGAGGCGTTAAATCGCCACTTGCGCCCACCGATCCTTCT
TGTGGAATACGCGGCGCAATGTCGTGGTTGATAAGCGTAACGATTTGGTTCAACAGATCG
TGAGACACGCCAGATACGCCTTGCGACAATGAACATAAACGTGTCGCCAACACCGCGCGA
GCTTGCTCATGAGAAAGGATTTGACCTAAGCCACAGCCATGGAAGCGCGTAAGGTGCAAC
GGAAGTTCATCCACAAGAGCGGGTGGAATCGCCACAGTACATGAATCGCCGTAACCCGTA
GTCACGCCGTAAATAACGCCTTCTTCTTTCAGTAATCGTTCCAGAAACGCCACGCCACGA
TCAATTTTCGCGGTAAATTCTGGCGAGGTGTTCATGTTTGCCTTTGCACCTTGAGCAATG
GCAACGACATCTTCGATGGTTAAAGATTGTGCACCAAAAGTGATGTTGTGATTATTGTTG
TTTGTCATGTGGCTGATTACTTAAAGTCCAGAAGTTAAAAAAGTTGTACCACTGTAACGG
CGCTTGCAGTGTGTGGTGTTCTAATCTGTGTGCGTACTGTTGAACAACGTGTTCTAGTGC
CTGCTGACGCTCCTTGCGCGGTAGCGTGATTTGGTCACTAAAGTGTTCAAAGTACACATT
AAAATGTGGAGTGTTTGCTTCATCGTCGCGTAGGCCGAAGAGTAGATAAACCGGCGCTTT
TAATACCGAGGCCAGCATGAATGGGCCTTGCGGAAATGGCGCTGGTTTACCAAGAAAATC
TGCCCAAACGACACGATTTTCTTTGCTGGTGGAAGTGCGATCGCCAACGATCACCACCCA
TTCGCCTTGCTCGATTTTTTGTTGAAGCAGAATCGCGGTGTCTGGTCCCATTGAGCTGAC
TTGAATCAGATTCAGTTCCGAATTTGGGTTTACCGCCTTCATTACCGCATTAAATTGTTC
AGCGTGTTGGGTAAATACCAAGGCATTGATTTTGACATGAGAGTGTCGACGACCAAGCGC
GCGGCAGAGTTCGATATTGCCAAGGTGCGAGCCTAAAATGAGCACGCCTTGTTTTTTCTG
CGCCATCTCTTCGAAATGATGTTGGCCGTGAATGGTTAGGTTGTCGACATTAAAGTCACC
TTGCCATGCTGCCAGTTTGTCGAGCATGGTACGCCCAAAAGAAAGCAGATGATGATAGCT
GTCCAACTGTTTTGGTAGTGCGATGTTCTGCTGCGCTGCGTAGCGCTGCAAGTTTTGCAG
GTAAATCTCAGACGCTTCACGGGCAGATTTACCCGTGAAGTGGTAGTAGCGCATGACTAA
TTTTAAAATCAGGTCAAACGCTTTTCTGCCGAACAAGCGGTAAACCGCGAGCAAGGTTTT
GATGCCTAAAATCGTGCCTTGTTCTTTTCGTTTCGACCAGTGGGCATTGCTGTCGTCTGT
ATGACGGCGCTTTCGGGCGAGTAGCGAAGGAATGCGCGGCAACATGCCAAAAAATAGGCG
AGTGTGCATCCAGCTTATCTTGACGTTATCCCACAATGCGTCGAAGTGGGAAATGCCACC
TTCAGGGTAGATCACGCGCGTTGGAACAAAATCAATATCGACGCCTTCCCAGTACATTCG
CACCAGAATCTCGATATCAAAATCCATGCGTTTGCCGATGTTGTACTTGTTCAACACGGC
GACCGTTTTCGCCACTGGGTAGGCGCGGAAACCGCACATGCTGTCTTTGATAGACAGTGA
CAAGGTTTCTATCCACACCCAAATGTGCGTAGCGTAGCGACCATACAGACGGGCTTTAGG
TACGCTCTCGTCGTATATCGGTTGGCCAGAAATCAGGTTATCTGGTTTTGTTTCGCTGGC
GCTGAGCAATTTGGGTAGTGCTTCTAGGTCGTGTTGACCGTCTGCGTCGATTTGAATGGT
GTGCGTAAAACCAAGCTGGTGAGCTTGATGTAGGCCAGCCATCACCGCGCCACCTTTGCC
TTGGTTTTCACTCAAACTAATCAGTTTTATCAGCCCTTGCTCACTCAACGCTGAAAGCGC
TTGTTTGGTGTCTTCATTACTGCCGTCGTCCACGACCAGCACTGGCAAATCGAAAGAGGA
TAACGACGCAACCACGTCTGCAATTGTGCTGCCGTGGTTGTAGCAAGGAATTAAAAAGCA
GGGACGGTAATCACTCACGTGACTCACCCAGTTTCATTTTGCCTGAAGAGTGAGTCACCA
AGGTTTCACCGTTTTTCGATGTGTACTTAAAGGTCAATTTCTCGCGCTCATTGTCCCAAG
ATAGTGAGAGACAAACGTCGGCGTTTGGCAGAATCGGCTCTTGAAATTTGATGACTTCCA
TTCCTTTAAATACCTTGGGGGTGTTCAAATATTGAACGGCGTAGAACAGCGCCCAATCAA
TTTGAGTGACGCCGGGTAAAAGAGGGAAGTGACTGAAATGACCTTGGAAATCTAAGATGT
CAGCATCCACACGCAGCGATAGCTCCGCGGTGTGGTCGCTCACTTCAATATTCTGAATAG
TTGGTTTTCTTTTTTCCATGTTACTAGCTTTATTGGAATAGTTTTTCAATTTCAGCAACT
TGGCGTTTGCCTTGGCTGTTCAATGGAATTTCGTCGACCACTCTGAATTTTCTCGGGATA
GCGATCGGCTCTAGCCAATTGCGCAGAGCCTTGCGAAGCTCAAGCCAAAACTTGCCTTTA
CCGAGTTCATTAAGCACATCAACGCCTTTATCGTTAAGTACGATGATCGAGACTAACGTG
AGGCGACCAGATTCTTCCATTGGGATAACCACGCTTTCTTGAACCCACGGTAGTTGCTCT
AAACGTTTTTCCACTTCGACAAGGGAAATACGCTTTTCTTCGACTTTGACGATTCGGTCA
GTGCGTCCACGCAATTCAAAAGAAATACTATCATGGAAATAGCATTCATCCGCAGTTTGG
TACCAAGTGTTTTCATCAATGTGTGGCGAGCGGAGCTTTAAACAATTTTCATGGTTAAGC
TCGGCTTCAACACCAGGGAATAACGTCCAAGGAGTGCTGGCTACGTGCTGCTGACGGTAG
GCGATGCCGCCGGTTTCTGTGCTGCCAAAAACTTCAATAGGAAGTGACCCAAACAACAGC
TGGCTGTGCTGCGCCGCTTGGTTTGACAAGGGGCCTCCAGAAGAAAATACGCACCGAATC
GCAACCGGATTGTGCTCTTCACTGAGTCGTTTTAGTAACGCAGGGCTGCTTACTAGCGTG
GTGTCAGCATCGGCGTGATGGACAATTTGCTCAGGGAATTCGAGGTTGCGTGCTGAAAAT
GGACGTGCAGAACACAAAGGCCACAATACGCGAAACAGCAAGCCGTAAATGTGTTGATGA
GAGACGGTGCTTTCAACGCGTGTGTTGGCAACCGTGTCGCCCCACAGGTTGTCTAGAATA
GCAACTTCGATATCGAGCTGTTTCAGCGTTTTTGCAATGGCTTTTGGTTTGCCGCTTGAA
CCAGAAGTAAATAGCGTTACTGGTATTTTTGCCAGATTCAATTCGCGCCAAACAAAAGGT
TGGTCTACCTGTTGCTCGTGAATCAAGGTGACGCCTACCAATGATTGAGCTTTTACTAGG
AGTGAACTCACCTGTTCTGGAACAGAGACATCGGCATCATGCAACAATAAATCGTAGTGC
TCGCTGAGTTCTTTGAGTGCTTCTAGTTGGTAGTTACCAGGCAATACAATGGATTTTCCT
GCGTGACAACAAGCAAAAAAGCCAACGGCAAATAGGTAGCTGTTGCCAAAACACAACGCA
ATGTTTTGCGTTGGCTGGGTTTCTAACTGCTGAGCAAGCGTTGCGACGTGCTTCTGGAAA
TCACCCCAAGTGATAACTGTGTCGCGATCGTAAGAGACAGGGGATTGCTCATACCTCTTT
GTGCTAAGCAATGTCGCCAGTGAGGTAAAGCTCGAATACGTTGTATTCATACGATTAGTG
TTCCTTTCGAACAAATTGACGCACGATCCACTCTCCGGCGAACAAGCTACCAGCAAGTAA
GTAGCTAATCAGACCGTTATACAGCGTCCATATTTTTACTGGCAGGAAACAGGTATAGAG
GGCAAAAGCGGCATTCAGTACAAAAAAAACGCACCAAACCATCGTCACTTTGCGAGTGTA
AGCAACGCCGCTTGGCGGTAGTTCTGGTTCTTGTAAACGCGCGAGCCTTTCAATGATCGA
TTGAGGCTGTTTGAGACTAAATGCGAACACGCACAACATGCATACGTTCACAACCACAGG
GTAAAACTTAAGCCACCCGTGTTGTTTAAACACCATGCCAAGCGCAACAAGAAGAATACC
GACTGCGCCCGTGGTGAGCGCTAGGAATTTAAACTCTTTAAGTGGGGTCTTATTTGCGAC
GAATAAACGCAAAAGCAACGCAGCAATTAACAAGCCCCCAACTAAGTTCAAGCCAAATTT
ATCTATACCGAAGTAAACGGCGAAGGGGTAGGCAAACAGTACAATTGCAGACAGACCAGT
CAGCAATTGGCGCATTAACTTTCCTTCAATAGCTCAGTGACTGCGTTAACGACATCGTCA
ACGGTTCTTACTGTACTAAATTCAGCAGGTTTGATTTTTTTACCAGTGACATTCTGTAGG
TGCACGACCAAATCAACCGCGTCAATGCTATCTAGATCGAGATCTTGATATAAGTGCGCG
TCAGGTTGGATGTCGTCTGCGTCGATTTCGAACAGCTCAACAAGCGCATCTTTAACTTGT
TCAAATACTTGATCTTTATTTACATCAGTCATGAATACACCTACAACTTATTCATTAGTT
TGAGAAGAAACGTATTTCGCTAGGTTTGCTACAGAAGCAAAGTGTTCGCGCGTATTTGAG
TCGTCAGCATCGATGACGATGTTGTATTGCTTTTTAATTGCTAATCCAAGCTCAAGTGCG
TCGATAGAGTCTAAGCCAAGTCCATCACCAAAAAGTGGCGCATCCGTTTCAATGTCGTCT
ACGGTTAAATCTTCAAGGTTCAAAGCATTAATAATAAGTTGCTTAATATCGTTGTGTAAC
TGTTCCACTGGGACCTGCTTATCAATAAAAGTTTTCTGGAAAAATGTTGTCAGCTAAGTG
CTGTTGTAAGCGTCGAGCCGCTATCGTTGGTGACGTAGTTTGCTTTATAAAGGGCTCAAT
CTCAACTTTATCCTTAACTTCAATTTTGAAAAAGGGCTTTGTTGTTGGCACCTGATACCA
TTTTTTCTCTTTTGTGAGAAAGCTCGGTGTCACCGTAATATGTACGACTCTTAAATCTCG
TTCTGTTCTTACCGCAATTTGTGCCGCGCCACGTTGCAACTTAGGTTTTACGCCTGGTGT
TGTTCTTGTGCCTTCCGGAAATATAAGCAACACGTTGCCTTTATTAAATCGTTCTTCACA
AAGTGCTAATAAATCATCTGGCGTTTCGTTTGGAATATATCCGGCTGCTTTTACAATATG
CTTCATAAAAGGATTCGACCAAATTGCGGACTTTACTAAACAATCACAGCGATTTAATTG
TGAGGCGATTAAAACGTAATCAATTAAACTCGGATGATTGGCAACAATTAAACAATTTCG
ATCTTGTTGAAGAAGGTCTGCGCCAATAATTTCATAATCAATCGCCCCGCTGAACTTCAT
TAATTTACAGAATGTGTTGAAAGAATATTGAATCGCGCCTTGAACTTTATATTCACGTTC
AGTTTGGTCAGAGACAAAAATACGAATAGTTGGAATCACGATAAAGCTCAGCGCTAAACC
ACCCAAACCAAATACCGAAAAACAGAAACCCGTGGCGAGCACGCGCCAAAACTGATTTAA
GCGATTCATTGTTTGCGCCATTCCCAAGATTGCTGTGGGGCATGGATGGTCCACTGAGTT
TTGTCTGACAAGTAGTGCTGCAAAAACGCTAAGCCTTGTGGCAAAAGGTGGCCTTGTGTT
TCTACGCTGTGGCTGCTGCGCAACGTAAAATCATCACCGTTTGATAGCACCAAACCTAAG
CCAAAGCCCGGATATTGCTGCTGTTCAAATTCGGTGTAGGAGTCAGGTAAAGGTTCATCA
AAGTCGACAAGCAGAACTTTCTTATCTGGATTGTCTGTTAAAAATAGCCACGCTTCTAAT
ATCGCGCTTTGGAATGTATTTTCCGATGCCGCAATCGAAGTGAGAGGGATTGGCTGCTTG
GTTGCGATGGTCGCTAAACCTGCCGCGGTATTGTGCACTGATTGAGAAAACGCCATTGGA
GAGGCTTCTTCGCCACTGATGATGTCTGCAACCAGCGCGACACTGCGATGCAGTTCGCCA
TGACGGCTAGAAAACACCAGATAGTCGGCCTGATGTTGCTTTAATAATTCGATGGCCGTT
TGCACAGCAAGTTTACTTAATGGACTCATTCTTCTGCGCATCATTGCAGGAATATCCGCC
ACATTTACTTTGCCATCTTGTGGCCAATTTCCGCTTGCAGCCCATTCTTTCCATTCATCA
GGTTGAGATAAACCCAGTGAATTCGCTGTCCACGCATCAATATTGAACGAAATTTTGATC
TTCGAGTTTGGCATATTTGGTTAAATTGTTTATTTTACAGCTCGATACAATTTGGGCTTC
ACCCGAATTCATAATAAAAAGGAAATTCTTATGTCGCGCTTTAAGCTGTACATCTCATTA
TTATTAACTTTGCTTCTTGTCGGTTGTGGACGTGTACAACCTGTATTGAGTGTGGAGGAT
ACTCCAGTTGCGTATGATCTTCAAAATAAACAAGTAAAAATGGCGATTGTGCAATCCGCA
ACTAACCGTGGTTGGACGATTGAAGAAGTTAGTCCGGGTGTATTAATTGCGAAAATTCAC
GTTCGTACACACTCTGCTGAAGTAAAAATTCCATACAACAACAAATATTATTCAATTATT
TATCTCAACTCAGTAAATCTCAAAGCAAGTGATGGCAAAATTCACCGCAATTACAATCGT
TGGGTAAACAATTTAAATGTTGATATTCAGCGAGCACTTGCGTTGTTGGGCACTCAGTCT
CAGCAATAAAAATTATTAAATGCAGTTAGGTTTTTTCGTGTTAAATCAAAATAATGATCC
TTTTAATGCTTTTGAAGCAAAAACAGAAGCTCAAAAATTATCTTTTGCCCCTATCGTTTT
CCATACCGCGAGAACGCTCAGAGATTTGGGTATTTTAGCGGCGCTCGATAGCGCTGGTTC
AAAAGGCATGAGCGCCATTGATATCGCCGAAAAAACAGGCGTATCAGAATATGGCGTCAA
AGTGCTGCTAGACATGGCGATAAGTGCGCACATTGTTTTGTGGGAAAAACCTAACTACTC
ACTGGCCAACCTCGGGTTCTACTTGTTGTACGATGGCATGACCCAAGCAAACATGGATTT
CACGGCCGACGTTTGTTATGCCGCGATGATGCACCTGACTGAAGCAATCAAAGACGGAAA
ACCTGCTGGATTGAAAGAGCTGGGCGATTGGGAAACCATCTATCAAGGGTTGTCGACATT
ACCTGAGCAAGCTAAGCAGAGCTGGTTTAAGTTTGATCACTTCTATTCGGATCGTTCTTT
CCCATTGCTGCTTAAAGAAGTGTTTGCCAATGAGCCAAAACATATTGTCGATATCGGTGG
CAATACGGGTAAATGGGCAATGCAGTGCTGCAACTACGATAAAGATGTGCATGTGACCAT
TGTTGATTTGCCGCAGCAACTGGAAGTCGCGATGTCTAACGTGGCAGAGAATCAGCTCAG
CGAACGCGTGCATCCGTATCCTGCCAATATGCTTGATAAAGCCCAAACATTGCCTGATCA
TGCCGATATTTGGTGGATGAGCCAGTTCTTAGATTGTTTCTCTCCAATTGAAATTTTAAA
TATTTTGAAGAAAGTGAAGGCGCAGTTGAGCGCGGGCGATACCGTTTACGTTCTCGAACT
GTTTTGGGATGCGCAGAAATACGCGGGCGCGTCATACAGCTTAAATGCTACCTCGCTTTA
CTTTACCTGCCTAGCCAATGGTAATAGCCGTTTCTACCGTAGTGATGATTTCCTAGAAAT
TGTTGAAGCAGCAGGTCTCTCTGTTGTGGAAAGAACGGACAACATTGGCCTCGGACATAC
CTTATTAAAACTCCAAGCAAGCTAGTATAAAGAATGAAAACAGAGCACAAGCAAGTTGTC
GTCGTTGGCGCAGGTCCTTCGGGTTCCACCGTTTCTGCGTTGCTAAAATCCCGTGGTATT
GATGTTGTCGTGATCGAAAAAGCGACGTTCCCTCGTTTCTCAATTGGCGAAAGCTTACTT
CCAGCTTGTATGGAGGTGGTTGAACTTGCCGGAATGACAGAGGCGGTGAAGCAGCATGGC
TTCCAATTCAAAGATGGTGCGGCGTTCCGTCGTAATGGGGTCTACACCCACTTTGATTTC
ACTGACAAATTTACCGCAGGACCAGGCACCACATTTCAGGTTCAACGCGCCAGCTTTGAT
AAAGTGCTCGCTGACAGCGCCGCAGAACAGGGCGTCGACATTCGTTATCAGCATGAGCTG
GTTAGCTTGGCATTTGAAGGCAAAAAATCGCGCTTAGAAGTGGTTGGACCCGACAAGCAG
GCGTATCAAATCGAAGCCGATTTTGTTTTGGATGCGAGTGGTTTTGGTCGAGTGCTACCG
CGTTTGCTGGATCTGGAAGAACCTTCTTGCCTTCCACCGAGAAAAGCGATCTTTACGCAT
ATTGAAGATCATATTTCACCACAAGAGCCAGAGTACGATCGCAACAAAATTCTGATTTCA
GTCCATCCTGAAAATCACGACGTATGGTACTGGCTAATTCCATTCTCGAATGGTACGTGT
TCGTTTGGTGTGGTGGGTGAGCCTGAGTTTTTCGAGCAATACCCAGAAGATAAGCTTGCA
GCTTTGCAGCAGTTGGCTAATGAAGAGCCGGGTTTGGCGTCTTTATTGCGAAACGCGAAG
TACCCAAATCCCGTAGGTGAGTTGGGTGGCTATTCAGCGAACGTCAAACGCTTAGCCACA
GAACACTACGCGCTGCTTGGTAACGCGGGCGAATTTTTGGATCCGGTATTCTCATCGGGT
GTCACTATCGCGATGAAGTCCGCTCAATTTGCTGCTGATTGCGTTGTGCGTCAATTGAAC
GGCGAAGTGGTTGATTGGCAAGAAGAGTACTCAGAACGCTTGATGGTTGGTGTCAACACG
TTCCGCACTTATGTGGAAGGATGGTACAACGGCACGCTTCAAGACGTGATTTTCTACCAA
GCTCCAAATCCACGTATTAAACAGATGATCAGTGCAATATTGGCTGGTTACGCGTGGGAT
ACCGAGAACCCATACGTCAAGCAAAGTGAACAACGCCTGTCGACGCTGGCTGAGTTAGTA
CGTGGCGAAGGTTTTTAAATTACTCAGAAAAAATCATTAAAAACATCTCATTAGCCCCAT
CTGTGATTCATAGGTGGGGCTTTTTATTGCCTTGATTTTAATAAGGTTATTTCTTTTTTT
TGGTGGGTTATTGAACGTTGAGATTACCCTAAAAGAGACCTTTGTCACATAAATATTTGT
TGTAGCTGATATTTCTATAAAATTTGTAGGAAGTGGATTACATTTTGGGAGTGTTCCCTC
AACTTGGTTATGTCGTGAAAAAGGTATCTAAGCGACTGTATAGGTTAGTAAAGTTTAAAA
AACGGCAGCCACTCAAAACTGTATTGTTTTCCTTTACTTCCATGCTGAAGGGCAGGCAGC
AGCGCCTCATTAAAAAGCTTCCTTTTTATCCCCAACGTTCCCATCGATGTATTTTTTCTC
CCGAGCCATTTCAAGAGCCTTCTGAGCATGTTTTGGCGTGGGGACAGCGAGTCAGCCCAG
CATTCAAAAGCAAAGTGGTCGAAATTTGCTCTGAGCTAGAAATCAACCCGAATCATCTAA
TGGCTTGTATGGCCTTTGAGACGGCTGAAACGTTCAGCCCTAGCATTAGAAACGGCTCTG
GGAGTGGAGCGACAGGTCTGATTCAGTTCATGCCCGCAACCGCGAAAAACTTGGGGACGA
GCACTAAGCATCTCGCCATGATGAGCGCCGTTGAACAGCTCGATTATGTGAAAGCTTACT
TTTGGCCTTATCGACACCGAATGTCTTCGTTGGAAGATGTTTACATGGCGATTCTCTACC
CCGCGGCAATCGGGAAGTCACCCTCACACGTGCTGTTCAAACAAGGTTCGATCGCTTACC
GACAAAATGCAGGCATCGATCGTCACAGCAAAGGGAGCATTACGTTGAGTGACGTCTCTT
ACAAAGTTAGGCAGAAGCTGGCGAAAGGTTTGCAGCCTAACTTTATGGGTTAGCGTCGCC
ATCGTTGGTGTCGGTGGTTGTTTCCGACTCTGTCTCTCGGCTCACTTTAACTTGCACAAT
CCGGTGATGCTTGACGTTTAACACCTCAAACTGCCAGCCCTCATAGTCGACCAACTCTCC
TGCATGTGGAAGGCGTCCTAGCCACCAAGTTAAAAAGCCATTGAGGGTTTGAAAACCTTC
ACTCTCTTCGCCTTCAATTGTGGTCAATCCCAGTTTGTATTTGAGTTCGTTGAGAGGAAT
CAGCGCATCCATCAGCCAACTGCCGTCTTTTTGCTGCTTCGCCCAGATTTGTTCTGGTGC
CATTCCTAATTCGCCAGCGATGGACTTGAGCAAATCGTATAAGGTGACTAAGCCTTGCAC
GTCACCATATTCATCAACAATAAACACCATCTCTGCGCTGGTTTGTTGCATGTAGTTCAG
CAGAGGCAAGCCTTTCATCGATTCCGGTACAAAGCGCGGATGTTTGAGCAGTTTACCGAG
TCTCGAAACAGACAGGTGGTCGTACTCATCAAGCAATACTTTTGAGGAAATGGTGCCGAT
GATGTTATCTAAACCGCCTTTGCACACTGGCCAAACTGAGTGTTGAGTTTGACGTAGGTG
TTTGAGAATCGCATCCAGCGGCAAGTTGGTGTCCAAAAAATGGATGTCGCAGCGCGGCGT
CATTAAAGACAGGGCTAAACGATCATTGAGGTGCAGTAGCTTGCGGATCATCAGTTGTTC
TTGCGGTTCGATGGCTCCTGATTCCGAACCTTCATTGACGACGGCAAAGATGTCTTCTTC
TGTGACGATTTCGCCTTGGTTTTCGTTTTGGCGCAGAAGTTTAAGTAACGCGTCTGTCGA
CACAGTAAGTAAGAACACAAAAGGTCTGGCAAGTTTGGCTAACCAATGAATCGGATAGGC
GACCACAATTGCGATGCTTTCCGCGTTGTTTTGCGCAAAACGTTTTGGTACGAGCTCGCC
GATGATGATCGCGAAGTAAGTGATCAAAATAACAACGCTGGTGGTCGCAAGAATGGTGGC
GACTTCGCGCTCTAGCCCTTGGGCAACGAGCCAGTGTTCAAAAGGAATGGACAGCGTCGC
TTCACCAAAAATGCCACTGAGTAGACCGATGGCAGTAATGCCGATTTGGATAGTCGAAAG
AAACTGGGTAGGGTTGTTTTTTAGTTCTAAAGCGAGCGCAGCAGGTGCGTTGTCTTCGGC
CATCATTTTTAGTCGGCCGCTTTTCGCCGCGACTAACGCAATCTCAGACATAGCGAAAAT
GCCGTTTAGTGCGATCAATCCAACAAGCAATAAAATGTCCATGGCGCCTTCCAATAATGC
ACACGTTAGCAGCATAACGAGATTCTCTCGCGAGAAACGTGAGGTTGTGAATAATTCAAC
GCGTCATGCCAACAGAATGTCTTATTAAAAGGATAGAGTTCATTTGTTGAATGTGGTTTT
CGCGTCCAGACGAATGATTCTGTTACTTGACTGGGATTCTGATAAACTACGCGCCCATTT
CCTCTTTAGAGACGTTTCTATGCCATTTTCTAAGCTTGGTTTAAGCGCACCAATTACGGA
TGCCGTAACGGCGCTGGGTTACGAAAAACCGACTTCTATCCAACAAAAAGCGATTCCAAT
TGTGCTGCGTGGCAGCAACTTGATCGCGGCTGCGCAAACAGGCACGGGTAAAACCGCCAG
CTTTGTGTTGCCAATCTTAGAAAAGCTCAGCCAAGGTGAGACGCAACGTAAAAAACGCGC
TCGTGCCATCATTCTTACGCCAACGCGCGAACTGGCTCTGCAAGTGCATCAAAGTATTGA
AGCGTACGGGAAGAACTTGCCACTGCGCTCAATGGCGATGTTTGGTGGCGTGGAATATGC
GCCGCAGAAGCAAGCGCTGATTGAAGGCGTAGATATTGTGGTGAGCACTCCAGGACGTCT
GATTGATTTATACGGCCAGCGTGCGATCCATTTTGATGAAGTGGAAATGCTGGTATTGGA
CGAAGCCGATAAGATGCTTGATATGGGCTTTATCGACTCGATCGATAAGATCATCGATTG
CATGCCAGAAGATGTTCAAAGTTTGCTGTTCTCGGCTACGTTGTCGAACCCAGTTCGTGA
TTTGGCCAAAAACGCGATTGTAGATCCTGAAGAGATTACGATTGCAAAACACAGCGCATC
TAAGTCGAACATCAAGCAGTGGATCACCACCGTCGATAAAGACATGAAGTCATCGCTTTT
GAGCCACATGCTGAATGAAAACGACTGGTCGCAAGTGCTGATCTTTATTGAAACAAAACA
CGGCGCGGCCAAATTGGTTAGCCAGCTTGAGAAGCGCGGCATTGTGGCTGAAGCGTTCCA
CAGTGGTCGCAATCAGCGTGTTCGTCAGGAACTGATTGAGAAGTTCAAAGCGGGTGAAAT
TCAGTATCTGGTTGCAACCGGTGTTGCCGCGCGTGGTATTGATATCGACAACTTACCAGT
AGTGATTAACTACGATTTACCATTCCCTGCGGATGAGTACGTACACCGCATCGGGCGTAC
TGGCCGTGCTGGCGCGCAAGGTGAAGCGATCTCTTTGGTATCGAAGGATGATTTCAAAAA
CCTGTGCATGATTGAAAGCCGTCTGGGCCACTTGCTTGAGCGTGTTGAAATCGAAGGTTT
TGCTCCAAGAAAGCCCGTGCCGATTTCGATTTTGAATTACGTACCTAAGAATAAGCGTAA
ACCGCAAGACAATCGTCCGCGTCGTGAGAATTCTGAACCGCGTGACGCAAAATAGTCTGC
TAATACATTGAAAGCAAAGCCGCATTCGTGCGGCTTTTTTGCGTTTAGAACCGCCGAAAA
CACAATGGATTTTGTCTGGTTTGTCGACCGTGATGAGGAAAAAAGTTAAATCGTGTCATA
CGCTTAACACTCAAAATGCAAATAACTGCGTAAATGTTTTGTCAAATTTCTGTCCTCATA
TTTGCAGAAGGGCAGGAATAGGCGCAGACTTTCGCGCTTGCTAATGAATGCATAAATGAG
GCACGAATGAAAACAGGTGATAAGCAATTCGCTGTTATTGGTCTTGGCCGATTTGGTTTG
GCGGTATGTAAAGAATTACAAGATTCTGGGTCACAAGTCTTAGCGGTCGACATCAATGAA
GATCGAGTGAAAGAAGCTGCAGGTTTTGTGAGTCAGGCCATTGTGGCAAATTGTACTCAT
GAAGAAACGGTCGCAGAGCTCAAGCTCGATGATTACGACATGGTGATGATTGCCATTGGT
GCGGACGTGAATGCCAGTATTCTTGCTACTCTGATAGCAAAAGAGGCGGGTGTAAAATCG
GTATGGGTAAAAGCTAACGACCGATTCCAAGCTCGCGTTCTGCAAAAAATTGGCGCAGAC
CACATCATCATGCCAGAGCGCGATATGGGCATTCGTGTGGCGCGCAAAATGCTGGATAAA
CGCGTACTCGAATTTCATCCATTGGGCAGCGGATTAGCAATGACGGAGTTTGTTGTTGGC
TCGCGTTTGATGGGTAAAACGTTAAGCGATTTGGCGCTGTGCAAGGTCGAAGGCGTGCAA
GTGTTGGGCTTTAAACGTGGCCCTGAAATCATCAAAGCGCCCGATATGAGCACCACGCTT
GAAATCGGCGATCTCATTATTGTGGTTGGCCCGCAAGACAAGTTGGCAAACAAGCTGAAA
TCATTATGACGCAATTTCATCAGAGAGGCGTTTTTTACGTCCCAGACGGCAAACGAGATA
AAGCGAAAGGTGGCGAACCGCGCATTATATTGCTGAGCTTTCTCGGAGTGTTATTGCCAT
CTGCTGTTCTGCTTACGCTACCGGTTTTTTCGGTTTCAGGTCTGTCTATTACTGACGCGT
TGTTTACCGCGACTTCAGCCATCAGTGTGACTGGGTTGGGTGTGGTCGATACCGGCCAAC
ATTTTACGCTCGCGGGTAAAATTCTTCTGATGTGTTTGATGCAGATCGGCGGCTTAGGGC
AAATGACCTTATCTGCGGTGCTGCTCTATATGTTCGGGGTGCGCTTGAGTCTACGTCAGC
AAGCGTTAGCCAAAGAAGCACTTGGCCAAGAGAGGCAAGTCAACCTGCGTCGTTTGGTGA
AAAAGATCGTCACATTTGCGCTGGTGGCAGAGGCGATTGGTTTTGTCTTCCTCTCGTATC
GTTGGGTGCCAGAAATGGGTTGGCAGACGGGCATGTTCTATGCGCTGTTTCATTCTATTT
CGGCTTTCAACAATGCTGGCTTCGCTCTCTTCTCTGACAGCATGATGAGTTTTGTCAACG
ATCCGTTAGTGAGTTTCACCTTAGCTGGTCTGTTTATCTTTGGCGGCTTGGGTTTCACTG
TGATTGGTGACGTTTGGCGACATTGGCGTAAAGGTTTCCACTTCTTACATATTCACACCA
AAATCATGTTGATTGCCACGCCGTTACTGCTGTTGGTGGGAACGGTGCTGTTTTGGCTTT
TGGAACGTCACAACCCAAACACTATGGGGGCGCTCACTACTGGCGGGCAATGGCTGGCCG
CTTTCTTCCAATCAGCCAGTGCGCGGACAGCGGGTTTTAACAGTGTTGATTTAACGCAGT
TCACGCAACCGGCATTACTCATCATGATCGTTTTGATGTTGATTGGTGCGGGTTCGACCT
CTACGGGTGGCGGTATCAAGGTGTCTACTTTTGCTGTCGCGTTTATGGCGACGTGGACGT
TCTTGCGTCAAAAGAAACACGTGGTGATGTTTAAGAGAACGGTAAACTGGCCAACGGTAA
CAAAGTCACTGGCAATCATTGTGGTGAGCGGAGCGATTCTCACCACCGCGATGTTTTTGT
TGATGCTGACGGAGAAAGCTTCTTTTGACAAAGTGATGTTCGAAACGATTTCTGCTTTTG
CAACGGTTGGGCTTACTGCAGGTTTGACGGCAGAGCTTTCAGAGCCTGGAAAGTACATCA
TGATCGTCGTGATGATCATTGGCCGTATTGGGCCTTTGACGCTCGCATATATGTTAGCGA
GACCAGAGCCAACCTTGATTAAGTACCCAGAAGACACGGTTCTTACTGGTTGATTTGTCA
GTAACAAGCAAAATGAATGCAAATTAACGCTTTGAATTTAAAGTGATATTTTGACTTTTT
TGAGCGTCGATTGGTCATCGGCGCTCAAACATTTATAAATAACGTGGCCTTCTGCTCAAA
TTTTCTTTTTGATCCCCTTGTCAGCATTCCCTTATCCTTTCATTTCTGTACCATTCATTC
ACTTAATTTATATCTAATGCGTAAATAACCATCAGGTAACCGCTCGTTAAATTGATGGGT
ATCTGAGTTCGTTTTACGCATGGTGAATTGAAAAGATGGAGCCGTACTTTGAAATTCCAC
ACCCTTGCCTTGACCATGCTGACTGCACTTGTTGCCGGAAACAGTATGGCAACGACACCA
CCATCGCCAATTTGGCATCCGATCACGCTGAGTGACGGAAGCAATAGCGAGGCGATTTTA
CGCGGAACTGCTGATTTCCATTGGTTTGAAGACAAACAAGGCAATGCTTTGATTCAGGAA
GATGGCGTTTGGTTTTTTGCTCAGATCCAGCGTAATTCAGACATCCCTGAGTTGCTCTCG
ACTGGTATTGAGAAAACCCAATCCAGTGATGCGCCTGATTCAGCGAAGTTTCGTCCTGAC
GTGCAAGTTAAGCCGGAGCTGTCTTCGTTAAAAGCGATTGAACCTATGGCTCGCCAAAAC
TTATTGCGCACGGCACAAGGTTATCAGGCGATGAGCAGCTCGAGCGTGAAACAGCAGCCT
TTGTTGGTTGTGCAGGTTTCTTTTAACGATCAAGCGATGGTGCACAATTTCGAGCAACGT
GTTTTCGACACGAATGGCCAAAGCGTTGTGGATTACTTTGATAAAAACTCTCAAGGTAAA
TTTAAAGTCGTCCCAGCTATCGAGAGTTACGGCACCGCGAATGATGGTGTGATCAATGTG
TCCGTGGCACAAAGCCACCCAAATTGTCACTCTAGTTCTAGCGATACCACATGTACGGCC
AAGCTGAACGCCGTGTTTACAGAGGCCTACCAAAAACTGGATCCGTACTTCAATCTTTCT
GCTTACGACAGTAACCAAGATGGAACCGTTGAACCTTCAGAGTTGTCAGTGATGTTTATC
TTTGCTGGTGGCGACCGTTCAACCGGATTCCTTGACCGTCCTGCTATCTGGCCACACAAA
TTCTCTCACAATGATGTCACGCTAGATGGCAAAAAGATCACTGACTACTGCGTGTTTGCT
GACTACCAAGTTGATCATCAAGCGACGTTGGGTGTGATCGTACATGAGCTTGGCCACTTA
ATGCTTGGCTTGCCGGATTTGTACGCAAGGAACAGTGATGCGTCGATTGGTTCTTGGGGC
GTTATGGGCGTTGGTTCATGGGCGAAGAAACCGGGTGATTCGTACTCAGGTGATACGCCC
GTTAACATGAGCGCATGGAGCAAACACGCGGCTGGTTTCGTTGTACCAACGATCACTCAT
GAAAGCCCGACGCCTATTTCCGTGAATAACGACGACGTCAAATTGGTGTATCTCGACCCA
TACTTAAAAGAGTTTGGCCCACGCGTGTATTTGGAAAACCGTACCTTTAGCGGTTACGAC
CGAGCATTGGCGGCAGAAGGGGTATTGGCGACGTCTGTGAACGTCCAGAACCGCTTTAAC
GATGTTGGTGCGATGCAGGTTCAAATCATGCAGGCTGATGGTCTGAATGAGTTAGAAAAT
GATGGAAGCAGTGATGCCGGCGATTTGTATCCTAACGGTGGCACTGAGATTTCCGACACT
TCTAATCCAGGACTTCAAGCAATTGCTGGGTTTGAAACTGGTGTTCGTATTTCTAACATT
GCTAGCAGTACGAATGGCGGCAGTTTCTCCCTTGAGCAAGCGAGCGAGCCAAACAAATCG
GCTTGGCTGAACTCTCTCTATCAAGGTTATGTGTTTGCTAGTAGCACAAATACGCTGGCG
GTTTCACTAGATTTAAATAACGCTACAGAACTGGATGGTATTCAGCTGTACGCGCAAAGA
AGCAGCCTTCAAAGTGACATGACTTACCGAGTATGGCGATTCCCATTCTCAGGTAATGCG
GGTTACCGGTTGGTGTTAGACCAAGACAGCGCTGAACTGCTACAACAAGGTTCTTTCCAA
AAATCATCACGAATCTTATTCCCTCAGCCAAGCCAACTAAGTGCGGGTCAGCATCTGTTG
GTGGTGGAATTGGAAGGCGGTGAGTTTGAAGCGAACTTTGATTTCGGTCGTGTTCTAAAA
ACTGAAAAATCCTCTTTACCTGTGATGTGGACAGGCAGCGATAGCGACATGTACACATTT
GGTTTGAATCAGACAGGCTTCTCTTTCGTGCCGTTTGCCGCGCTGCTGAATGTGGATGCG
AGTCATGTCGTTGAGGCAAAAGCAGACTCATTGCAAACCGATAAGAACAAGTCAATCGAA
CTGAACTTGATGGACAATGACTTTATGGCCGTTGGTTATCAGTTCAATGTGGACATCGTT
CAACAACCAGAACATGGCACCATTTCGGGTAATCAGTATCAACCTGACATGAACTTTGTT
GGCTTGGACCGTTTTCAATATCGTTTGTTGTCGATTGATGGTGCCTACTCATCTTCAATT
GTGAATGTTCAGGTGGAAGTGCTTGGCAGCAACGAAGCGCCAGTTGCCGTGATTAATGTT
GATAATCAAGACATGACGGTTGGGCAGCGAGTCACGCTGTCTGCGTTAAATAGTACGGAT
GCCGATGGTGACGTGTTGAGTTATCGATGGGAGCAGTTGGCTGGCACTTCAGTTTCTCTT
GGCAATGCAACCAGTGTTAGCGCAAGCTTTACGGTGCCTCAAGGTGCAAAAGCGGGTGAG
GTTCTGACATTCCGTCTTACGGTTGCGGATCCAAGTAACGAAACTTCCAGTGCGACCATC
GATTTAACCGTGCAAAACTCAGCTCCAATTACGCTAGCGGATACGGCGACAGTCGCCGTC
GGTGAAAGCATTGTGATTGATGCAGCGGGCAATGATTCGGACGTGAACGGCGATAAACTG
GTTGTACAAAGTGTACAAAACTTAACGGGAGAAGGAATCGCGAGTGTAGAGAACGGAAAA
ATCCGTTTTCAAGCACCGGATAGTCCGGCTGACGGCATCAAGCTGCAGTACACGGTTTCG
GATGGCAAAGGCGCTACTGCAACGGGGCAAGTGACCGTGACGGTTGTTGCTTCTTTGAAA
ACAACGACGTTTAAAAACTCGGAGGGTGGCGGCAGTGTTTCTTATTGGGCTCTGATGTTA
CTCGCAATATTGGGCTGGCGACGCCGCGTCTAAAACGGTATTAAATTTACGGTATAAGCC
ACTCGCATCGAGTGGCTTATTTTTTGTGTCTGATTTATTTCGAATTTGCTCTCATTATCT
TATGAGATGTGTTTCTCATTATTTTTAAAGCGATTTTTCTACTCTGCGGTTACCCTAGGG
GCAGATTTTTACAAATTAAGGATGTTGTATGTCAACCGAGGACTTTTCTGTTTCGGCAAT
ATGCCGAGAAGCGGCAGTGATGGTCAGAAGGAACCTACTCGCAATTGTCATTGCTTGTAT
TCCATTAATCATCGTGCACTCAATTTTTGTGTTTATGTATCCTGAAATGACGGGGCAAGA
TCAAGCGAGCGTCCAAGAAGGAAACATCGCGGGATTTTATTTCGTCACAATCGTTTTATA
CCCACTTGTTGCTGCGATGGCTGCTGTGCGTGTGCACCGGATTTATTTGGTTGGCGATTA
CATGCACTCGGCGTTGGATGTATTTCGTTTGTCTGCCCGAGAATTCCGTTTCATTGGCTG
GTGGATATTGTTTGGACTGATGATGATGCTCGTCATTGGTATCCCAATCTTTGTGTTGTC
GTTTATCTACATTGCAGAAAGCGGTGAACCCGATTTTGTCGCCATGGCGTTTATCACAAC
AGTTGCAAGCATTCCGGGCTATTGGGTGATGGCGCGTTGGTCGTTTGTGCTGCCAGCGAC
CGCAATGGATCATCAGCCGCGCAGTTTGCGTCGTTCATGGAACCAAAGCAGACCATACAA
CAAGCAAGTATTCATTTTGATGGGATTAATTCCGTTAGGTGCGGGCTTGCTCAGTCAGCT
TATCTTTAGCCACTTTACGAATTTTTTCATGCTAAGTTTTGTTGGTGTTGCCTATGGTAT
TTTCGGTGCGTACCAGCTGGCATTGTTATCGTTGAGCTATAAAACGGTAGTGGATATCGA
ACGCGCTCGTTTTGATACGCCATCAGAGCCACCAAAAACGGGTGAAGAATTTTCCGCTTA
ATCAATTTGACCTTTTTTACATACCACCTCCGTTTGTGAGGTGGTATGTAGCGGGTGAAA
ACCTTTCCTGCCGTCTTCGCGTTATTCTCGCAAAATACCCATGCCCATTTCATGGCTGAA
TGACAGTGACGTTCACACGTATACTGACAACAGTACTTCTTTTTATTAAGGAACCCCACA
TGTCCATTTGGCAACGGGTCAGTTTCACCCATCGCTTTAGTCAATTACCGTCGGCTTTCT
ATACTTTGGTCGAGCCACAACCCTTGGATAATACTCGCTGGGTCGCTTGGAATGGAGAGT
TTGCGCAGCAGTTTGGTTTACCAGCAGCGCAAAACGATGAGCTATTGGCGGTTTTTTCTG
GGCAAAGCGAATTCGAACCGTTTCGTCCTCTGGCGATGAAATACGCAGGGCATCAGTTTG
GCGTCTACAACCCAGACTTGGGCGATGGACGTGGATTGCTGTTGGCGGAAATTGAGCATC
AAAATGGCACTTGGTTTGATATTCACCTTAAAGGCGCGGGGCTAACACCCTACTCGCGAA
TGGGGGACGGCAGGGCGGTGTTGCGCTCAACCATCCGTGAGTATCTATGTAGCGAAGCCA
TGGCGGGGCTTGGGATCCCGACGACTCGTGCTCTTGGTATGGTGGTTAGTGACACGCCTG
TTTATCGCGAGAAAACAGAATTCGGCGCAATGTTGATTCGTATGGCGGAGACCCACGTGC
GTTTTGGCCATTTCGAGCACCTTTTCTATACCAATCAATTGGCAGAGCAAAAGTTGCTGG
CGGACAAAGTCATCGAGTGGCACTTTGCTGATTGTGCGTCGGCAGAGAAGCCATACGCTG
CAATGTTTGGTGAAATTGTTCAGAAAACAGCAGACATGATTGCTTACTGGCAAGCGTATG
GGTTTGCTCATGGTGTGATGAACACCGATAACATGTCAATTCTCGGGCAAACCTTTGATT
ACGGGCCATTTGGTTTTCTCGACGATTATGAACCGGGGTACATTTGTAACCATTCTGATT
ATCAGGGGCGTTATGCGTTCGAGCAACAACCGCGAATTGCCCTGTGGAATCTTTCTGCTT
TGGCACATGCCTTATCACCGCTCGTCGAGCGAGAAGATTTAGAACAGGCACTGAGCCAAT
TTGAAGGTCGTTTAAGCCAGCAGTTTAGCCGCTTGATGCGCAGTAAGCTGGGTTTGAAAA
CAAAAATTGCAGAAGACGGACGTTTGTTTGAGTCGATGTTTGAACTGCTTAATCAGAATC
ATACCGACTACACGCGATTCTTTAGAGCCCTGTCCAACCTCGATAAACAGCCAGCGCAAG
AGGTCATTGATTTGTTCATTGACCGGGAAGCCGCCCAAGCTTGGCTTGATTTGTATTTGG
CTCGATGTGAGCTGGAGGTAGATGAAATTGGTGAGCCGATTTCAGCCGAGCAGCGTAGTG
AACAGATGCGCCAAACCAACCCGAAATACATTCTTCGCAACTACCTTGCGCAATTGGCTA
TCGATAAAGCTGAGGAAGGGGATTTCAGCGAAGTTCACCGTCTTGCTGAGATACTTCGCC
ATCCATACGATTCGCAACCAGAGTTTGAGGCGTATGCCAAACTGCCGCCAGAGTGGGGGA
AAAAGATGGAGATCAGCTGCTCCTCATAAATGGGTCATTTTCCACCCATATCCTTTGGAT
TTGTGGGTGGATTTCCCTCCTTTTGGCTCTCGCTTATCAATTTTAATATCTTAATTGATT
GATTTTAAATAAAAAAATAGTTGGTCTGTTAATTGCTCTTTGATGAACATCCGTACCCAT
CACCTTAACTTCATGGACGGGATGTGATTTATCAAGGAGAATAATAATGTTAAAGCCTCT
AACCCTACTATCTGTCTCTGCTCTTGCTGTTACCAGTTTTAATGCCGCTGCAAATTGTGA
CCCAGGTGAAACGGTCATCAAATTCAGCCACGTGACTAACGCGGACAAACACCCAAAAGG
CATTGCTGCTTCGTTGCTTGAAAAACGCGTCAACGAAGAAATGAACGGCAAAGTGTGCAT
GCAGGTGTTTCCAAACTCAACACTTTACGATGATGACAAAGTGTTGGAAGCTCTTCTAAA
TGGTGATGTTCAACTCGCTGCTCCTTCTCTTTCTAAGTTTGAGAAATTCACCAAGAAGTA
TCGCCTTTTCGATCTGCCTTTCTTGTTTGATGATGTCGCTGCGGTTGACCGCTTCCAAAA
CTCTGAAGCGGGAGAGAAGCTGAAAAACTCAATGAAACGTCGTGGTCTACAAGGCATTGC
GTTCTGGCACAACGGTATGAAGCAAATGTCTGCCAATAAACCTCTGATGGTGCCAAGCGA
TGCGAAAGGACTTAAGTTCCGCGTTCAAGCTTCTGACGTTCTTGTTGCCCAGTTCGAGCA
ACTTGGCGCAAACCCTCAAAAAATGTCCTTCAAAGAAGTTTACGGCGGTCTACAAACGAA
GGTTATCGATGGTCAAGAGAACACTTGGTCAAACATCTACGGTAAGAAGTTCTTCGAAGT
TCAAGATGGCATAACGGAAACCAACCACGGTATTTTGGATTACCTCGTTGTGACGTCGAA
CGATTTTTGGCAGAAGCTACCAGAAGATCAGCGTGAACAGCTCAATACCATCATTCAAGA
AGTGACTGTTGAGCGTAACGCGGAATCGACCAAAGTGAACTTGGCGAATAAAAACAACAT
CATCGAAGCGGGTGGTGTGGTTCGTACGCTAACGCCAGAGCAGCGTCAAGAGTGGGTGAC
GGCTCTGCAACCAGTGTGGAAAAAGTTTGAGAAAGACATTGGTTCTGACCTGATTGAAGC
GGCTTTGGCTTCAAACCAACAATAACAAAAACGATATCCATTCGCCCTCGGACTCTCTCT
AAGCCGAGCTGAGGATGAGGGCTTTTTCCCCTTTACTGATGACGTGATGTAATTATGGAA
CCGACTTTTTTTGCCAAGGCTGGACGAATCACCGATGCCATTGAAGAAACCTTGATCGCT
TTCTTCTTAGGTGCGATGACATTGCTGACGTTTGCTAATGTCATTTTTCGCTATGTCTTT
AACGATAATATTCTCTGGGCGTTAGAGCTCACCGTATTCATGTTCGCGTGGATGGTTTTA
GTTGGCGCTTCGTACGGTGTGAAAAAACACTTTCACATTGGCGTGGATGTCATCATCAAT
ATCGTACCTGAAGGGCGCCGTAAACTCCTTGCGCTAGTCGCAGCGGCCTGCTGCCTAACC
TTTTCGATTCTGCTTTTGATTGGTGCTTGGAATTATTGGTATCCCTTTGCGACAGAGCGC
GCATGGTATGAAACCGACGATATCCCAATGCCTGAATTTTTACAGTTCTTAGCGGATTGG
CTTAATGAAGGCGAGCGCTACGAAAAACTGCCACGCTTTATTCCTTATTTCGCTTTGCCG
CTTGGTATGGCGATGCTCACTTTCCGTTTTTTACAAGTCACTTGGCAGATCGCTACAGGC
AAGCTGGATCGCTTGATTGCAGGTCATGAAGCTGAGGAAGAACTGGAAGCCTTAAAAGAA
GAAATGAGTGAAGCTGGCGATGCCATGACTCCTCGTTCCTCGAACGATTCTGAGCACAAG
GAGCGCTAAGCCATGGATATTTTACTACTGTTTTTAATGGTGATTGGCTTCATGCTCATT
GGTGTGCCAATCGCAATTTCTCTGGGTCTTTCCAGTGTACTTTTCTTAATGCTGCATTCC
GATGCTTCTTTGGCGTCAGTTGCTCAAACGCTGTTTAACGCCTTTGCTGGTCACTATACA
TTGTTGGCGATACCTTTCTTCATTTTGGCCTCAAGTTTTATGTCGACAGGTGGCGTTGCA
AAGCGAATCATCCGATTTGCGATTGCCATTGTTGGTTGGTTCCGTGGTGGTCTCGCCATG
GCTTCCGTTGTGGCATGTATGATGTTTGCAGCACTGTCTGGCTCTTCACCAGCAACCGTG
GTCGCTATCGGTAGTATCGTCATTGCGGGGATGATCAAAAACGGTTACTCGAAAGAGTTT
GCTGCGGGTGTTATCTGTAACGCAGGTACTTTGGGGATCTTGATTCCGCCATCGATCGTG
ATGGTGGTGTATGCGGCTGCGACCGATGTGTCAGTCGGGCGTATGTTCCTTGGGGGTGTG
ATCCCGGGCTTGCTGGCTGGCGTGATGTTGATGATCGCTATCTACATTGCGGCGAGGATT
AAGAATCTACCTAAGCAACCATTCGTGGGATGGAAAGAAACGTTTGATGCAGCCAAAGAT
GCGAGTTGGGGCTTGTTGCTGGTGGTGATCATCCTTGGCGGTATCTATGGCGGCATTTTC
ACACCAACAGAGGCTGCGGCAGTTGCGGCGGTGTACTCATTCTTGATCGCGAACTTTATA
TATAAAGACATGGGACCATTTGCTGATAAGCAAAACACCAAACCAGCGATCGTCAAAGTG
ATTCAGACCTTTGTCCATGAAGACACTAAGCACACCTTATATGAAGCGGGCAAGCTTACC
ATCATGCTGTTGTTTATCATTGCCAATGCACTGATCTTAAAACACGTACTGACTGAAGAA
CGTATCCCTCAGATGATCACGGAATCGATGCTGTCTGCGGGGCTTGGGCCAATTACGTTC
TTGATAGTTGTAAACTTGTTGCTCCTGATCGGTGGTCAGTTTATGGAGCCTTCGGGTTTA
TTGATCATCGTTGCTCCTTTGGTGTTCCCAATTGCCATTGCGCTGGGAATTGACCCAATT
CACCTCGGTATCATGATGGTAGTGAACATGGAAATCGGCATGATAACGCCACCAGTCGGG
TTGAACCTGTTTGTAACGGCTGGGGTGGCAAGAATGTCGATGATGAATGTTGTAAAAGCG
GCATTGCCATGGGTGGGTGTCATGTTCTTGTTCTTGATAATTGTGACTTATGTGCCTTGG
GTATCAACCTGGTTACCAACGACCTTGATGGGGCCAGAAATAATCACTAAATAACACATT
TTCCGAATTACATTCACGCAACCAAAAAGAGGTGTGAGCAATCACACCTCTTCGTCTATG
GATTTAAAATCTTGTTTTCTCGGATCGGGATGGACTCTGCGCTCATAGCCGTGCCACTTC
TTTTTGTTTTTACGTCGGTCTTCACCGGAGCGCCTTTCTTCTTGATACTGGCCGTCTACC
ATCACTGTATCGGTAATGATCGGTATCCTCACTTTTTCATTCATATCCATATGAGCCCAA
TAATTGCCTTAGCAAAATTATGATTCAAGTTGGATATAATACCAATCGTGCGAACCGGTT
TTATTTATAGAGCTCTTTATCTATCTGATAGCGTTGCATTTTGTCATACAGCGTTTTTCG
AGGCACATTCAACTGTTCCATCGTTTGTTTGATGCTGCCATTGTTTTCCAGTAGCGCATT
TTCTATCGCTGCCTTTTCAAACTCCGCCACTTGCTCTGCAAGGCTACTGGTTGAGGCGGG
GATGGAACTTGGTTCACCTAATTGGATGAGTTTACCTAATAAAACGAAACGCTCTGCTGC
ATTGCGCAGTTCTCGGACATTTCCCGGCCAATCGTGAGCCATTAGCTGAGCCAAATCTTG
TGCTGAAAGGCTTGGCGAACTTTTACCATAGCGCGACGCCGCGACTAAAAGAAAATGGTG
GAAAAGGGCAGGGATGTCTTCCTTGCGTTCACGTAAGGGAGGCAAATCTAGCGTAACCAC
GTTGAGGCGGTAGTAGAGGTCTTGACGAAATGTACCTTGTTCCGCCGCACGTTTAAGATC
CACTTTCGTTGCCGCGACAACGCGAATGTCGAGAGGTAAAAGTTCGTTTGAGCCAACGCG
TTCAATCACGCGCTCTTGCAGGACGCGCAACAAACGAATTTGTGCCTGAATTGGCATCGA
TTCGATTTCATCTAAGAAGAGTGTGCCGCCCTGCGCAAATTCAAACTTACCAATACGCCG
ACTGTCTGCACCAGTAAATGCGCCTTTTTCGTGACCATAGAGTTCGCTTTCAATTAAGTT
TTCTGGCACCGCGCCACAGTTCACCGCCACAAAGTTATTGTTTCTACGAGAACTTTGTTC
GTGCAGTGAGCGGGCGATAAGCTCTTTACCTGTACCTGTTTCGCCAAACAGCAGAATATC
GGCATCTGTATCAGCAATGTGGGTGATGGTTTCTCGCAGCGTTTGGACGCTGGTGGTTTC
ACCGATGATTCGGGGGCCAAGCGTTTGGCTCGCTTTGAGTGATTGACGAAGTTTCTCATT
TTCGTTCGTCAGTTGGCGTCTTTCAATGGCGCGTTTTACGGTTTCAACCAAGTGTTCTGG
CGCAAAAGGTTTCTCTATAAAATCGTAGGCCCCTTGGTGTAACGCATTTACGGCCATTGA
GATGTCTCCATGGCCTGTAATCATGATGACTGGCAGGTTTGGGTCGCGTTGAACTAACGT
GGTTAACAAGTCCATGCCTGAAATACCGGGTAAGCAGATGTCGGTCACAATCACACCAGC
TTCGTCGCTTTGTTTCATGGCTAACAAGGCGGATTCCGCATCGGAAAAAAAAGTCGCTTC
GATATCGGCTAGCTCAAACGTTTGTTCTATTGCAAATCGAAGGTCGGCTTCATCATCAAT
AAAAAACACCTGACACATTATCTTATCCTTCTGATTGTTCGGAGCGTTGGCATATTGGTA
AGCACAATGAGAATCGAGCGCCACCTTGGGCTCGGTTGTGAGCACTCAAGCTGCCGTTCA
TACCAGCCAATATTTGCTGAGATATAGAAAGTCCTAATCCCAATCCATTCTTTTTAGTTG
TTAAAAACGGTTCGCAAAGTTCGGACAGTGTGTGCGAACCAAGCCCAGGGCCATTGTCAT
CGACATGAATCATCACTTTGTTTTCATCCGTATCCGTTTCAACGAGCAACCACACTTGTT
TATCTTGTTGTTCTTTTACGGCTTCAATTGCGTTTGTCAGCAAGTTAACCAGAACTTGCT
CCAATTGAATGGTATTGATTTGAACCTCGATGTCGTCAGTAGGAAGTTCGGTAGCAAGTA
GAACACGAGCAGATTTAAAAGCGGGTTTCATGAGCTCTTTTGATGAGGCTATCACGGGCA
ACAGGCGTGTTTGGGTAAGCTCATTGCCGCTGGCCTTTTTGGCAAACGAACGCAATTGCT
GGCTGATGTTTGCCATTCTGTCTGTGAGGGCTGAAATGCGAGTGAGATTATCTTCCACTC
GATCATACTTTTCTTTCTGAAGGAACAATTTTCCATTCTCAGCAAAGCTACGAATGGCTG
CCAACGGATTATTCAGCTCATGGCTGATGCTCGCTGACATTTGACCGAGAACTGCCAGCT
TAGCCGCTTGAATCAACTCATCTTGGGTCAAACGCAGTGTTTGCTCCGTTTCGGTTCGCT
GCGCAATTTCAGCCTGTAACTCTGCTGTTCTCGCCATGACTTGAAATTCTAACTTCTGAT
TCGCTTCTTGTTGGATTCGTTCTAACTGCAAATGACGTTGTTGGCGGTGATAAATCAACT
GGCCAATCAAGAACAAAACCGTAAAGGCCAACGTAAGCACAACGATATAGCCCATCGTAA
CCCAAACGATGGATTGTTTTGGCGAAAGCACACGAATCGTTAGCTTTAACTCAGGTAAAG
GCAGTGAAGAGACAACCAGTGTCCCTTTATTGTAGGGGTAGCCTTGTTTCAGTTCAGAAT
TTGGTGCATTCAAGTTGCCGACAAAGCCCAATGTCGGAATCGGTGTGTCGAGATATTGTC
TACTCGTCCAAACTTGCTTTTTATCTGCATCACTTAATGGTTGTAGGCTTTTGAATAGCC
AATCCTGCCGGCTGCTCATAAAGACAATATTGTGAGGGTCGCTGGCCACGAACACGCTGT
CAGGTTGTTGCCAGTTATCTTCAATTTTACTCAAATCCATTTTTACGACCACGATGCCCA
ACACGCCGCCAGCATAAATTATTGGATATGAGTAGTAATAGCCACGTTGGCCGGATGTTG
AGCCCAGAGCGTAATATTGGCTGCTTTCACCGCTGATGGCTTGTTTAAAGTAAGGTCTAA
AAGCAAAGTTGCGTCCAATAAAAGAGCGCTTTTTACGCCAGTTACTTGCTGCAATGGTCG
TGCCCCATTGATCAATCAAATAAGTATCTGCCGCTTCAATAACGTTGTTCACCGATTCTA
GATAGCGATTGGTGATTTCGAGTTGAGCGCTATTTGAAGGATTCAGTAGAGCTTCAAAAA
GAGGATCATCTTTGGCTAAAAGATTGGGTATATGGGCGTATTTATCGAGCTTATTTTTGA
TGTGGCTAGAAAATTGTTCGAGCTGTGATTGGTGTTTATCTAGCAAAGATTGATAGCTGT
GTTGCCACACCCAGCGCCCGCCCACAATGGCGCACAGGAAATATAAGGCGAAAAAAATCA
GTAAAATACGATTTCGTTGAGACATCCTTGCATTCCTATTACACGTCCTTTTTATGCCTT
TAGAAATGTTAATGGGTTGTAGGGATGATGGGGGATTTAGTTTTCAACTCTGTGGAGTAA
AACAAGAGCAAGATCTCTTTTTACGCTTTTCAATAAAAAAAGCAGTCGATTCTCTTGAAA
AAGTCGCTATTGTCCCCATTCTAGATATGCTGACGCGCTCATTGGGTGTTTTAATCCCAT
TTTTGGCAAAAAAATGAGTCAGCTTTCGAGAATTTAGCGCAGACAATGTCCACATAGTGG
CTATTGGCTCGACAGGGTTGCGACAGATCGCTAGAATGTCGCGTCTAAAAATTCTGTCCT
GAGGCTAATAGGAGATACCTTTGATATTTCTGTCGAAGATATCACTGATTAGTCTGGTGC
TGAGAATCAGCATCAATACTCGATTTTAAATTAGGTGTTCGGACAGAACACTACACAAGG
ATGAAGCGTTAACTTAAAGAGTTACGCTCATACGCTCGGATAACCGAGCCACTTTAGAGG
TTTATAAATAATGCAAGTTACTGTTGAAACGCTAGAGGGCCTAGAGCGCCGTCTAAACAT
TACTGTTCCAGCTGCAAACATCGAAGATGCTGTAACAGCTGAACTACGCAACATCGCTAA
AAACCGTCGTTTCGATGGTTTCCGTAAGGGTAAAGTGCCTCTAAAAATGGTTGCTAAGAT
GTACGGCAAAGCAGTACGTCAAGACGTTCTTGGTGAAGTTATGCAACGTCACTTCATCGA
AGCGATCGTAAAAGAGAAAATCAACCCAGCTGGCGCTCCAACTTTCGCTCCTGTAGAAAA
CAAAGAAGGTGCAGACCTAGTTTTCACAGCAACTTTTGAAGTTTACCCAGAAGTTGAACT
AAAAGGCCTAGAAAACATCACTGTTGAGAAGCCTCTAACTGAAGTTAAAGAAGCAGACGT
AGAAGAGATGATCGAAACTCTACGTAAGCAACAAGCAACTTGGGTTGAAGTTGAAGAAGC
AGCAGAAGCTGGCAAACGCGTAAGCATCGATTTCGTTGGTTCTATCGACGGCGAAGAGTT
TGAAGGCGGTAAAGCTGAGAACTTCCCACTAGAAATGGGCGCTGGTCGCATGATCCCTGG
TTTCGAAGACGGTATTGCAGGTAAAACTGCTGGTATGGAATTCGACATCGACGTAACTTT
CCCAGAAGATTACCACGCTGAAAACCTAAAAGGTAAAGCGGCTAAGTTCGCAATCAAAGT
GAACAAAGTTGAAGCTCGTGAACTTCCAGAACTAAACGACGAATTCGTTGCTAAGTTCGG
TGTTGCTGAAGGCGGTGTAGACGCACTTAAAGCTGAAGTACGTAAGAACATGGAACGCGA
ACTTAAGCAAGCTGTTAAGACTCGCATCAAAGAGCAAGCAATCGAAGGTCTAGTTAAAGA
AAACGAAATCGACGTTCCTGCTGCACTTATCGAGCAAGAAATCCACGTTCTACGTCAACA
AGCGGCACAACGCTTCGGTGGTAACCCAGAAGCTGCTGCACAGCTTCCACGTGAACTGTT
CGAAGAACAAGCTAAGCGTCGCGTAGTTGTTGGTCTTCTACTAGGTGAAGTAATCAAGTC
TGAAGAGCTAAAAGCGGACGACGAGAAAGTTAAAGCTCTAATCGAAGAAATGGCTACTGC
ATACGAAGATCCATCAGAAGTTATTGCTTACTACGAGCAAAACGAGCAAATGATGAACAA
CATGCGTAACGTAGCTCTAGAAGAGCAAGCAATCGACGCGATCATCGCTAAAGCACAGGT
TACTGAGAAAGAAGTAGGCTTCAACGAGCTACTTAACCAACAACCTGCTGCTTAATAAGC
AATATCTTGCGTAGAAGGTTGACTTAACGTTAACTATTCTGCTAACAATGGTCCGTATGA
TAGTCATCATCCGGGCCATTTATTTTAGGGACATAAGAATATGAGCTACCAAGAAAAAAA
TGCAATGTCGCCAATTATGGACGCACTAGTACCAATGGTGGTTGAGCAAACTTCCCGAGG
CGAGCGTTCTTACGACATCTACTCACGTCTACTTAAAGAGCGCGTGATTTTTTTAACTGG
TCAAGTGGAAGACCACATGGCAAACCTTGTCGTGGCTCAGCTACTTTTCCTAGAATCTGA
AAATCCAGATAAAGACATTTTCCTATACATCAATTCTCCAGGCGGCAGCGTAACTGCAGG
TATGTCAATTTACGACACAATGCAGTTTATTAAACCAAATGTAAGCACTGTATGTATGGG
TCAAGCTTGTTCTATGGGCGCATTCCTGCTTGCAGGTGGTGCTGCTGGTAAACGTTATGT
TCTTCCTAACTCACGTGTGATGATCCACCAACCACTAGGTGGTTTCCAGGGTCAAGCTTC
TGATATCCAAATCCATGCTCAGGAAATCCTGACCATTAAACAGAAGCTAAACAACCTGTT
AGCAGAACATACTGGCCAGCCTCTTGAAGTGATTGAACGCGATACCGATCGTGATAACTT
CATGTCAGCAGAGCAGGCTGTGGAATACGGTATCGTGGATGCAGTGTTGAGCCATCGCGG
CGCGTAATTTAGCCAGCGCATTTTGGCAAAAATTGATATACACTCATTCATGAAGAGTAA
AGGCTAAGAGGTTAGCGAATGACAGATAAAAGCAAAGAAAGTGGCAGCGGTAAATTGCTG
TACTGTTCTTTCTGCGGCAAAAGTCAGCACGAAGTTCGCAAGCTAATCGCAGGTCCGTCA
GTTTACATTTGCGACGAGTGTGTCGACCTATGTAACGATATTATTCGCGAAGAAATCAAG
GATGTTCTCCCTAAGAAAGAATCTGAAGCGTTACCAACGCCAAAACAGATCCGTGAACAC
CTTGACGACTATGTGATCGGACAAGATTACGCGAAAAAAGTGCTCGCAGTTGCGGTATAT
AACCACTACAAGCGTTTACGCAATGGTGATACAACGAGCGAAGGTGTGGAGCTTGGTAAA
AGTAACATCCTTCTAATTGGTCCTACAGGTAGTGGTAAAACGCTGCTTGCTGAGACTCTA
GCTCGATTCTTGGATGTGCCATTCACAATGGCAGACGCAACCACACTAACCGAAGCTGGT
TATGTGGGTGAAGACGTTGAAAACATCATCCAAAAGCTTCTGCAAAAATGTGATTACGAT
GTAGCGAAGGCTGAACGCGGCATTGTTTACATTGACGAAATTGACAAAATTTCTCGCAAA
GCTGAAAACCCATCAATTACGCGTGACGTATCTGGTGAAGGTGTTCAGCAAGCGCTATTG
AAACTTATCGAAGGTACGGTTGCTTCAGTTCCACCTCAAGGTGGTCGTAAGCATCCACAG
CAAGAATTCCTACAAGTGGACACGTCTAAGATTCTGTTCATCTGTGGTGGTGCATTTGCT
GGTTTAGATAAAGTTATCGAACAGCGTGTAGCTACGGGTACTGGTATCGGCTTTGGTGCA
GAAGTGCGCTCGAAGAACGAAACCAAAACCGTCGGCGAACTGTTTACTCAGGTTGAGCCA
GAAGATCTAGTGAAGTATGGTTTGATTCCAGAATTCATTGGTCGTCTTCCTGTGACAACA
ACACTGACAGAGCTTGATGAAGAAGCGTTGATTCAGATCCTATGTGAACCGAAAAACGCA
CTGACCAAGCAGTATGCAGCATTGTTTGAGCTAGAAAACGCAGAGCTTGAATTCCGTGAA
GATGCCCTTCGTGCGATCGCGAAGAAAGCAATGGAACGTAAGACAGGTGCTCGTGGTTTG
CGTTCAATTCTGGAAAGTGTTCTGCTTGAAACCATGTACGAACTGCCATCTGCGACAGAT
GTAAGTAAAGTCGTGATTGATGAATCCGTCATCAATGGTGAGTCAGAACCACTGCTTATT
TACAGCAATGCCGACAATCAGGCAGCTGGGGCAGAATAAATTCAGCCATGAATGAAAAAG
GAGGTAAGTAATTACCTCCTTTTTTTATTTCTCTTATTGAATCCAAACAATTAGCCCCCA
TATACTGCCTTAAGTAATACGTTAAACGTGAAAGCGGAAGAGAGAATTATATGAACTTGG
AACGTTCCGAGCGTATCGAGATCCCGGTATTACCTCTACGTGACGTAGTGGTCTACCCGC
ACATGGTGATTCCATTGTTTGTTGGTCGTGAGAAATCGATTAGCTGTCTAGAAACGGCGA
TGGAAACAAACAAACAAGTTCTGCTTGTGGCTCAAAAACAAGCTGACACTGATGAACCAA
CGGTTGATGACCTATTCGAAGTGGGTACGGTAGCTACCATTCTCCAACTTCTAAAGCTCC
CTGATGGCACAGTAAAAGTACTGGTTGAAGGTCAGCAGCGCGCAAAAATTAATCATTTCA
AAGAAAGTGATTTCTTCTTAGCTGAGGCGGAATTCATCGTAACACCAGAATTGGATGAAC
GTGAGCAAGAAGTGATTGTTCGCAGCGCAATCAACCAATTCGAAGGCTTCATTAAGTTAA
ACAAAAAGATTCCACCAGAAGTGCTAACGTCACTGAATGGTATCGATGAAGCGGCACGCC
TAGCTGATACGATTGCGGCACATATGCCTCTTAAACTTGTTGATAAACAACAAGTGCTTG
AAATTATTGATGTTACTGAGCGTCTAGAGTTCCTAATGGGCCAGATGGAATCAGAGATCG
ATTTGCTACAAGTTGAGAAACGCATTCGTGGTCGCGTGAAAAAACAGATGGAGAAGTCTC
AGCGTGAGTACTATCTGAATGAGCAAATGAAAGCGATTCAGAAAGAGCTGGGTGAGATGG
AAGACGCTCCTGATGAGTTCGAGACTCTGCAAAAGAAGATCGACGAATCAAAAATGCCGC
AAGAAGCACGTGAGAAGACAGAGCAAGAGCTGCAAAAGCTTAAGATGATGTCTCCAATGT
CCGCAGAAGCGACCGTGGTTCGTAGCTACATCGACTGGATGGTAAGCGTACCTTGGACTA
AGCGTTCTAAAGTGAAGAAAAATCTCGCGAAAGCGGAAGAGATTTTGAACGAAGATCATT
ATGGTCTAGAGCGTGTGAAAGAGCGTATTCTGGAGTACTTAGCAGTACAAAATCGTATCA
ATAAGCTAAAAGGTCCAATCCTTTGTCTTGTTGGTCCTCCAGGCGTGGGTAAAACATCGC
TTGGCCGCTCAATTGCATCTGCTACTGGCCGTAAATACGTACGTATGGCCCTAGGTGGCG
TGCGTGATGAAGCAGAGATTCGAGGCCACCGTCGTACTTACATTGGTTCATTGCCAGGTA
AGCTGATTCAGAAAATGTCGAAAGTTGGTGTGAAAAACCCTCTATTCCTTCTGGATGAAA
TCGACAAAATGTCTTCAGACATGCGTGGTGACCCGGCTTCAGCGTTGCTTGAAGTATTAG
ACCCTGAACAAAACAACTCATTCAACGACCACTACCTAGAAGTGGATTACGACTTGTCTG
ATGTGATGTTTGTAGCAACGTCTAACTCGATGAATATTCCTGGTCCGTTGCTTGATCGTA
TGGAAGTTATTCGTCTATCCGGTTACACCGAAGATGAAAAACTAAACATTGCGAAGCGTC
ACCTTGTTGAAAAACAAGTGCAACGTAATGGCTTGAAACCAAACGAGATAGTCATCGAAG
ATTCAGCAATCATCGGTATTATCCGTTACTACACTCGTGAAGCGGGTGTGCGTGGTCTTG
AGCGTGAGATTTCTAAGATCTGCCGCAAAGCAGTGAAGAACATCCTGCTAGATAAAGACA
TCAAATCAGTGACGGTAACGATGGACAACCTAAAAGAATACTTGGGTGTTCAACGTTTCG
ATTACGGGAAAGCTGATGAAAGCAACCGAATTGGTCAAGTTACTGGTCTAGCTTGGACTG
AAGTGGGTGGCGATCTATTAACGATTGAAACTCAATCTATGCCAGGTAAAGGCAAGCTTA
CTCAAACAGGTTCACTGGGCGACGTAATGCAAGAGTCTATCCAAGCTGCAATGACCGTGG
TGCGCTCTCGTGCAGATAAACTGGGCATTAACTCAGATTTCTACGAGAAAAAAGACATCC
ACGTTCACGTGCCTGAAGGTGCGACGCCGAAAGATGGCCCAAGTGCGGGTACAGCAATGT
GTACTGCTTTGGTATCGGCTCTTACAGGTAACCCGGTAAAAGCTGAAGTTGCGATGACGG
GTGAGATCACCCTACGTGGTGAAGTATTACCAATCGGTGGCTTGAAAGAGAAGTTACTTG
CGGCACACCGTGGCGGCATAAAGACAGTGCTTATCCCGAAAGATAACGAGCGTGATCTGG
AAGAGATTCCTGAGAATGTTATCGCAGATCTGCAAGTTATCCCTGTTCAGTGGATTGATG
AAGTACTTAAAGTTGCACTAGAGCGAGACCCGACAGGCGTTGAGTTTGAAGCTAAAAAAT
AGTGATGTGCAGCAAAAATAAGTAAAAGTTTGCGCTGATAAGCCTAAAAAGGCTTGTCAG
CGTTTTTTTTGGGCGCTAAGTTAGTTTCGATAGCTGCCAGCCCTTGAAAAATAAGGGTTG
GAGCATATTTTCTTAACTATGGAACGAAAAGTCATCACAAAAATAATCACAGATGGCACA
AAGGGGAAATCACAGTGAATAAAACTCAATTAGTAGAACAAATCGCAGAAAATGCAGACA
TCTCTAAAGCGTCAGCGGGTCGTGCTCTAGATGCATTCATCGAAGCAGTAAGTGGCACAC
TTCAGTCTGGTGATCAAGTTGCTCTAGTTGGCTTCGGTACATTCAGTGTTCGCACTCGTG
CTGCACGTACTGGTCGTAACCCAAAAACTGGTGAAGAAATCCAAATCGCAGAAGCAAAAG
TACCAGCTTTCAAAGCAGGTAAAGCACTGAAAGACGCTTGTAACTAATTAAAGCGTGATT
CTGTTGCCGGCCATTTGAATAACTTTTGCTCAAACAATAAGTTTCGAACAAAAATTTACA
AACTTCGAGCCGAACTTTTTTAAATTATGCGCATCATACTGATGCGCATTTCTTTTTCTG
ATATTATCGCGTCATTATATTTTCTATTAGAAGCCGTACGCTTCAATTGTGGAGAGCAGT
TAAATTATGATGGATCGACTACGCGAAGGCGTGAATAGCATCGCGGTCAAAATTATCCTT
GGACTTATCATCCTGTCTTTCGTATTTGCCGGTGTAGGTAGCTACCTAGTGAATGGCAGC
AACAATTCAGCAGCGAAAGTAGGTAACACCGAGATTCCTCGTGGTGAGTTCGAGATGGCT
TACCAAAATGAGCGCAATCGCATGCAAGCTCAATTGGGTGACTACTTCTCTCAAATGTTG
GCTGACCCTGCATACGTTGAATCTTTCCGCAAATCAGTGCTTGATCGTATGATTAATGAC
GTATTGCTTGACCAACAAGCTGAAGCACTTGGCTTACGAATCAGCGATGCTCAAGTTCGT
AGCATGATTCTTGAAATGCCTCAGTTCCAATCTAACGGTCAGTTTGATCAAGAAATTTAC
CAAGCATCGCTACGTCGTGCAGGTTTCTCTCCTGATTCTTTTGCTGAGTACATGCGTCGT
GAATTGGTGCGTGAGCAGCTTCTAACAGCGCTTCAAAGCAGTGAGTTTACTCTTCCAGGC
GAAGTTCAATCTCAGGGTAAACTGTTTACCCAAACACGCGACATCCGCACTGTAACCATC
GATTTGGCAGAGTTTGCGAAGAAAGTTGAGTTAACTGACGAAGAAATTCAAGCTTACTAC
AAAGCAAACCCAGATAACTTCACTCGTCCAGAGCAAGTGAAAGTGTCTTACGTTGAGTTG
TCTGCTGAAGCACTTAAGAAGCAGATTCAAGTAACAGATGAAGACGTTAAGAAATACTAC
GACGAGCATCTAGACAAATACTCTTCAGAAGAGCAACGCCGAGTGGCGCACATTCTTGTT
GAAGGTGATGATGAAGCAAAAGCACAAGCTATCTTAGATGAATTAAACGCAGGTGCAGAT
TTTGCTGCGGTAGCGCAAGAGAAATCTGATGATTTCGGTAGTGCTGAAAACGGCGGTGAC
TTAGGTTGGATCGAACGTGATGTTATGGATCCTGCTTTTGAAGAAGCTGCGTTTGCACTT
AAGAACCCAGGTGACATGTCTGGTTTAGTAAAGTCTGACTTTGGCTACCACATTATTAAG
CTAGAAGAGCTGAAAGATGCTGTTGCAAAACCATTTGATGAAGTGGCTGCTGAGATTAAG
CAAGAGCTAGTAGACCAAAAAGCGGTGGATCAATTCTACGAGCTTCAAAACGAGCTTGAG
CGTGTTGCTTTTGAGTACCCTGATTCACTAGATGATGCTTCTAAAGCTATTAACCAAGAA
GTGAAGACAACAGACTTCATCTCTCAAGTTGATGCACCTGAGGTTCTACGTAACCAAGCC
GTTATGCAAGCACTACTGAGCCCAGAAGTGAAAGAAGACGGTCTGAACTCTGAAGCGATT
GAAGTTGTGCCTGAGCACATTATTGTTGTTCGTGTTGAAGATTCTCGTGACGAAACAGTG
CTTCCATTAGCTGAAGTGAAAGACCAAGTTGTGGCGGAACTATCTCGCGTTAAAGGTGAG
CAAGGTGCCCTAGAGCTAGGTACAAAAGTGGTAGCTGCTCTGAATGAAGGCAATACGGCT
GTTCTTGCGGAAAACAACCTAACATTTGGTGAGCAAGAGACCGTTGACCGTCGTTCGCCA
CTAGCAACTACCGTCTTTGCAATGGCGAAGCCAGTAGATGGCAAACCTGTCTACGGTCAG
TCGAAAGACCTTGAAGGCAACATCGTAGTGATTGAACTGGATGCTGTGAAAGCGGAACTA
GATAGTTCGCTAGAAGATCAAGTTGCGATGCAAATGCAACGTGCATCATCTCAGCAGGAT
CTATCTTCTGTTCTCGCTGTATTGCGTGCTAACACAGACATTGAGTACTTTGTTGTGAGC
AACTAAGCACTAATTATGTAATTTGCATGTTAACTAAAACGGGTCGCGTAAGCGGCCCGT
TTTATTTTTGTTTAAACAAACTTCAATGACGATGAGTGTTTGCCTACATTAGGGCGGATT
ATTTCAGAGCGTTAATTTGGAGTGTATATGTTCAATATGAAATGGATTTTAACCTTGTGT
TTAGTGGTGTTCGCACCACTCAGTTTGGCCGCTGATACCAAGGCTGATAAATATGAAGGA
ATTGAAATTACGGTCAATATCAATACTGCTTCTGCAGAAGAGATAGCAACGATGCTGAAA
GGTATTGGCGAAAAGAAAGCGCAAAGCATAGTTGACTACCGTACCGAGCACGGCCCATTT
AAAACAGCAGCTGATTTAACCAATGTGAAAGGAATTGGTGAAGCAACCATCAAGAAAAAC
GAAGACCGCATTCTTCTATAAACGCGGGCTTCGACCATTGTATTCTTACTGAGTTTTCGT
TTCCGGTTACTGCTTTCCCGAACCAAACCCTCTTTCGTGGTTCGGGATTTTTTATCCAAA
TATACGGCGATGGAATCCTTTCTCTACTAATGCCATACCTAAGCCTCCCATTGCACCAAA
CAGGTGTGCATCAACAGCAACACGAGCGCCTATCATTGCAGCAGTGCTGGTTGAAGGGCC
ATAAAATTGCTCCCATGCAATTTTCGCAATAAGTCCGGCGACTAAGAGTAGACTACTTCT
TCTGTTTTCAAACACTTCTCTGAGAGCCCAAAAACCAAACAAACCGTGTAAGACGCCAGA
CAAGCCGACATAGACTGACATGCTAGTCAGTAAGTTCATTGCGCCGACAAAGGCACAAAG
CAAAAGAAAAACAATCGAGAAGTTGCGTGCACTAGGACGGAATATAAACGCGATAACCCA
TAATCCTGCCAAGTTCATTCCAAGGTGGGCAAAGTTGGTATGCGTGAAATTTCCTGTTAC
GATTCGCCACCATTCACCATGACGTATGTTGTAAGCGTGCCATTCGGTGAGGCTCGCCAT
TGGTTCGAATTGTAGTACTAAGCAGATAACGCTGATGATGGTCAGCAATGTATAAAGGTT
CACTCTATGTCTCGTTATTGTTCTCAGTGTGGAAAATCGCGCAAAGCCTGTATTTGCCAA
TGGATCGTACCGCTAGCAAGCGGGGTTGAACTTATCATTCTTCAGCATACGAGTGAAGCG
CATCGTCCACTTGGTACGGCACGGATTCTCAATTTGAGTTTAAAGAACTGTACTTGTTTG
ATTGGCGAGGATTTTTCTGACGACGCACAGTTAAACGCGTTACTCACCGATGAAGCGTAT
CAGCATTTTATCCTTTATCCGTCGGAGCAATCACAGTGCCTTTCAGACATTGCGTGTACC
GAGAGCGAGCGCACAAGAAAAACACGCTTGATTTTGCTCGATGGCACGTGGAAAAAAGCC
TATAAAATGTGGCAGCTTTCCACCAACTTGCACACTTTAACCACAGTAAAGCTTCCCGAG
GATTTACAAGGTCACTATACAATTCGTAAAGCGCCTTCAGACAACAGTCTTTCGACAGTG
GAAGCAGGGTTTTATGCGTTGAGTTTATTGGAGCCGGATAACGACTTCTCGCCGCTACTT
AATGCTTTTGACAGGATGATTGAATTTCAAATCGCCCAGATGCCTCCGGGCGTATTTGAA
AAAAATTATTTGAACAAGTAGAACAACGTTCTACAACACAATCGAAGAGAACAATTGGCG
GTGTAGCTTTTGCGCATGACCATCGGTCATTGCGGATATGTAATCGGCAATGACTCGCAT
TTTGCCACTATCGCTAGTTGCACTCTGCCAAAGCTCTTTTGTGTGTATTGGCAACAATCG
TTCAGGATCGGCACTTAGTGCTTCGAATATATCCATGATGATTTGTTGCCCTTTGTATTC
GACAATCTGTACCTGCGGCACTTGAATGACATACTGACTGACGAAATGTTTAAGCACATC
TAGCGCTTTCGCCATATGCGGTTCTAAACAAGCATTCCATGCCAGTAAAGGGTTTTGGAA
TGGTTCATCAACCACTTTAATAGAGATGCTTGTAAGTAGGGCATTGACCATACCGCCAAT
CGCATCTTTGCGTTGGTGATGTTTACCGCTAAACAGCATTTGTCCAATAGAGCCGATATG
TTCTTCAAACCAAGGATCACCGCAATCGGCTAACTGACTTGCTGCACCTTCTTGCCATTG
CTGACGAGTGACCATACCCAGCACAATGGCATCTTCTAAGTCGTGCACGCCATACGCAAT
ATCATCGGCGAGCTCCATAATGGAGCAGTCGAGGGATTTAAAGCGCGTTTTGCTGTGCTC
TAAATCGGAGTCTGGTCGATAGCGCATTTGGCTCAACAGGCTTTTGTCATTCTCGCTGAG
TGGAGCGATAACCCAATCAAACAGATCTTTATCACAATCGTAGATGCCTTTCGCTGGGCT
CCATTCTTTGGCTTTTAATCGGCGTTGATGTTCTGCAGGGTTTGGCAGCTTGACTGAACG
AGTCTGACTGATGAGTGCTGGGTATTTGATCAAACCTAACAAAGTTCGGCGCGATAGATT
CATCCCGAAGTGCTCAGTGTATGGCTCCAATTTGGTCACAATACGAAAAGTCTGCGCATT
GCCTTCAAAGCCACCATGGTCACGCATCATATAGTTCAATGCGACTTCGCCACCGTGTCC
GTATGGTGGGTGGCCGATATCGTGCGCGAGACACAGAGAGTCAATCAAACTGTCCGAGGG
CAATAGTTCTTTAAATTCAGACTGTTTCTTTTTAAGTTGCGCGACAATACCCGTGCCTAA
TTGGGCCGCTTCTAACGAGTGAGTAAGTCGACTTCTATGAAAGTCTTCCAAGCTGTTGCC
ATGAACTTGAGTTTTCGCTTGTAGGCGTCGAAATGCCGCAGAGTGCAGGATTCTCGCTCT
ATCACGTTGATAGGGGCTGCGGTGGTCATCACGGCGGATTTTATGCTCATCATCGTGGCG
CTCTTGCCACAAAGAGTGTAATTCAAACGACACGTTTATCTCCATAAACTAAACTGGCTA
ACTGATTTCATCCAGCGATAGCTCAAAGCTTGGGGCGAATGTATTAAGGAAGTATTCCAT
TTCTGGCGTTTTACGTTCTTGTAAAGTGACGTCTAGGCGCTTTTTCGCTAAGGCAAACTC
ATGGTTACCTGCGCTTAGTTCTTCCAAACATTTTAAGTACGCACAGATGGAGTCGGCCTG
TTTTACTATCTGAGAGTCTTCTTCGTGAGACGAATGAGAAAGTAGAAATGGGGCAAAATC
TTCCTGAAATTCTTCCGGCAACATAGAAAGTAATTTGTGCTCGGCAGCGGCTTCTATCTT
CTTATATTCTTTTGCGATTTCGGGATTGTAGTACTTAACGGGAGTAGGCAAATCACCAGT
GAGCACTTCACTTGAATCGTGATACATCGCGAGAAGAGCAATGCGTTCAGGATTAAGCGT
GCCGCCGAACTTTTTGTTTTTAATTAACGCGAGTGCGTGAGCGACAAATGCGACTTGTAA
GCTGTGTTCCGAAACGTTTTCTGGTGATACAGAGCGCATCAAAGGCCAGCGTTGGATAAG
CTTCATTCGTGCCAAGTGGGCGAAAAAATGGCTTTCTTTCATGGCTTTCTCCGTTTCTGG
TATAAAAAAGGAACTCACTAGGAGTTCCTCTAAGCATATGAGAGATCAACACTAATTACT
ACCAGTGATTCTTTACTGGCTGTAGGTTGATAGGAATCGCTCGAAGCGTCCGATTGCGGT
TTCCAGATCTTCAACGTGTGGCAAAGTCACAATGCGGAAATGGTCTGGTTTTGGCCAGTT
AAAACCTGAGCCTTGTACTAGCAGTACTTTTTCCTGTTTCAAGAAATCGAGCACCATCTG
TTGGTCATTCTTGATGTTGTACATCTTGGTATCGATTTTAGGGAATAAGTACATGGCACC
TTTGGGTTTCACACAAGATACCCCTGGGATCTGGTTGATCAGCTCGAACGCACGATTACG
CTGCTCTAGCAATCGGCCACCAGGTAAGATCAACTCATTGATACTTTGGTAGCCACCTAG
CGCGGTTTGAATCGCATGTTGCATCGGCACGTTGGCACAAAGACGCATAGAAGAGAGCAA
CTCTAGACCGTTAACGTAGCCTTGTGCTAAGTGTTTTGGACCAGTTAAGAACATCCACCC
ACCGCGGAAACCACATACCCGGTAAGCTTTCGACAAACCATTGAAGGTCATCACAAGTAC
GTCTTCCGTTAGCGTCGCAACAGAAGTGTGTGTTGCGCCATCGTAAAGCACTTTGTCGTA
AATCTCGTCAGCGAAAATGATCAGCTTGTGTTGGCGAGCAATCTCAATCACTTCAAGCAA
GAAGTCACGACTATATACAGCACCTGTTGGATTGTTCGGGTTGATCAGAACAATACCGCG
GGTCTTCGGCGTGATTTTCTTTTTGATGTCATCAAGGTCTGGATACCAATCCGATTGTTC
ATCACACAGATAATGAACGGGGTTGCCACCAGACAACGCTACTGATGCCGTCCACAATGG
GTAGTCAGGCGCAGGGATGAGCATTTCATCGCCGTTGTTTAGCAGCGCTTGCATTGCCAT
CACGATCAGCTCCGACACGCCATTACCGACGTACACATCTTCTACGTCTAAAGAACGAAT
GCCTTTGCGTTGGTAATGTTGAACCACCGCTTTACGCGCAGAGTAAATGCCTTTGGAATC
ACAGTAGCCTTGAGAGGTCGGTAGATTACGAATTACATCTACAAGAATCTCATCAGGGGC
GTCAAAACCAAATGGGGCAGGGTTACCAATGTTCAACTTTAGGATTTTATGCCCTTCTTC
CTCCATGCGCTTAGCATGTTTGAGTACAGGCCCCCTAATGTCGTAGCAGACATTGTCGAG
TTTTGACGACATCCCGATATTTTGCATTGTATAATTCCTAAAAATTCGTTAATTTCTTTA
TTAAAATACAATAATTTGTTTTTTATTAGAATATAAATCTGTAAATTATCCGTTTGCAGG
CTAACTTTTGCTCGCTTGCTATCACAGGATTTTGCAAAAGATCGCATACGACCTTGATTT
GCTTTGGGTCTAAACTTAGAGTAGCCGTCAGTTACCTTTATCCTCACATACTTCGAGGTT
GATTTGTCAGAGTTCCATCAAGCCGTAAAAAGAATTATCGAGCGAGTTCAGCACACGGAA
GGCAATCAAGTACGTCTGGTCGAGCCCCTCAGCGAAAAACCGAATTTCGCATTTATTGAT
TGGCTTGATGCACAACCACTTTTCCCCAAGTTTTATTGGCAATCCCGTGATACTCGTGAA
GAGGTCGTCGCGCTAGGACAGTTGCACTCTTTTGTTGAGCCGGGTCCTGCCTATACCATT
CTTGGTGAAGGGCAGCGAGTATGGGGCGGGCGATCGTTTGATGGCCAGCACGAAAAAAAT
CGCCGTTGCATGCCTTCTTTCTTCTTTTTGCCTCAAATTGAACTGATTCGATTTGATCAG
CAGTGGTCACTTGCGGTTAACCTAACTGAAGACAAAGCGCGCACGCTTGCAGGCTTGAGA
AAGCTTATTTGCGATGTCGCCGCTTTACCTCCGATCTCGTCACACATTCGCTCGATTGTT
CATACTCCTGTCAAATCTGAGTGGGATGCGCTGGTACATAAAGTTCTGACTGGGATTGAG
AATGATGAGTTTAAAAAAGTTGTGTTGGCTCGCCGCTCTACTGTCCAACTGGATAACAGG
TTGAGCGCTGCACAACTGCTTAAAGCGAGCTATTTGAACAACCATCACAGCTTTCATTTC
TTGCTGAGTTTAGACAGCAAACACAGTTTTATGGGTTCTACGCCAGAGCGTTTGTATTCT
CGTGTTGGACATGAGCTTCATACCGAAGCTTTAGCGGGCACTATTGGCCGCGGCGACAAT
GCCACTCATGATATGGAATTGGCGAATTGGTTATCTCAGGATTCAAAAAACTTAAACGAA
AACCAGTACGTCGTGGACGATATCGTGGAACGCCTTTCTCCTCATTCCGAAATAGTAGAA
GTAGAAACCGAACCGAGATTGGTGCGTTTACGTAAGGTGCAGCACCTCAAGCGCAATATT
CATGCAAGCTTAAAAACAGGCACAAATGGCGTACAACTGCTTTCTGCATTGCAGCCGACG
GCCGCAGTGGCAGGTTTGCCTCGTAAAGAGTCGATGCAGTTCATCCTTGATAACGAGCCG
TTTGCTCGTGGCTGGTATGCTGGCTCTATGGGGTACATCAGCCATGAACGCGCAGAGTTT
TGTGTGGCAATAAGAAGTGCATTGGTGCTTGGCGATCAAGTTCAGCTGTTTGCTGGAGCG
GGTATTGTTCCTGGATCAGTTGCTGAACACGAATGGGCGGAGTTAGATAAAAAGATGTCG
ACGCTGTTAACGTTGATTTCCGATCATCCGCCGCTTGGAGTGGCATCATGAGTTACGATC
AAGCGGTTCTCAATCGAATTTGGTCAGAGACCATTTTGACTGAGCTTCACCGATTTGGTG
TGAAGCATGTTTGTATCGCGCCGGGGTCGCGTTCGACTCCTTTGACTTTAGAAGCGGCGG
AACAGCCAAATTTTTCCATTCATACTCATTTTGATGAGCGTGGATTAGGTTTTATGGCGC
TTGGTTTGGCGAAAGCGAGCCAAGAGCCGGTAGCCGTTATCGTGACTTCTGGCACTGCGG
TCGCAAACTTGTTGCCTGCGGTAGCAGAAGCTAAATTAACGGGCGAAAAACTGGTTTTGC
TTACCGCTGATCGCCCTGTTGAACTCGTCGGTTGTGGCGCAAACCAAGCAATTAATCAGC
TTGGGATTTTTTCGCAGCATGTATCGGCAAATTTGAACTTGCCAAGTCCGAGCTTAAATA
CGCCGCTCAACTGGTTACTCACTTCGGTTGATGAGGTGATGTTTAACCAGCAGTTACATG
GCAGCGCGGTTCACATTAACTGCGCCTTTCCTGAGCCGCTGTATTCTGACGGGGAAAAAA
GCGCTTACCAAAGCTACCTGAGCAGTGTTGAAGCGTGGCGCAAAGGCGGTCAAACATATA
CTCAACGATTCGTCAGCCCATCATTCCGTGACATTCCATTTTGTGCTGATAGAAAAGGAG
TGGTTGTTATTGGCAGCTTATCTGCTGAACACGCGCAAGAGGCAAAAGCGTTTGCACAGC
AAATGGGGTGGCCTGTATTGGCGGATCCGCAAAGTGGAGTTAGCTCCGATTGGTCACATT
ATGATTTGTGGTTACAACAGCCTAAGTTGGCTAGCCAACTCGACGAATGTGATTTGGTGC
TCCAGTTTGGTAGCCGCATCATATCTAAGCGATTGAACCAATGGATTAATAAACAGGTGT
CGCAAAGCCAACAAGGCCGAGATGTTCAGTACTGGTTTATCTCGCCAAGTTTAAGCCGAG
ATAACCAAACACACCTTCCGCAATTGCATTGGGTGGCATCACCTAAAAGTTGGGTCGAGC
GTGTTGATGTTAAGAGCTCAAGTACTCAAGGGTGGGCTGATGGATTGCTGACCGACATAG
CCCATGTTCGCGCTCACATTAGCGATGAGTTTCTGTTTTCATCAGCTTCAACGCTTAATG
AAATCGCGTTAGCGGCTGACATTGAAGAGCGAACGCAGAGCGTCGATGTCTTTCTCGGTA
ACAGCTTGTTTGTTCGATTGGTCGATATGTTTGGCCGATTAAATACTGAGGTGTTTACCA
ATCGCGGAGCGTCGGGTATTGATGGTCTATTTGCCACAGCTTCTGGTGTGCAGCGCTCAC
GAGGCAAGCCGCTATTGATGTACATCGGAGATACATCGGCGCTTTATGACCTCAACTCGC
TCGCGCTGTTTTCTCGTAATGATCTGCCGTCAGTACTTGTGGTCACAAACAATGATGGTG
GTGCGATTTTCGATATGTTGCCAGTGCCTCAGGAGCATCGCACTGCGTACTACCAAATGC
CCCACGGTTATCAGTTTGAACATGCAGCTAAGCAGTTTGGCTTAAAGTATGAAAAGCCAA
CTACATTACAAATGTATCAAGCAATGGTTGCCGATCACCTGTCGAGCGGCCAAGGCACAA
TGCTGGTGGAAGTTCAAACCCCACCAAGCCAAGCCGCAGAGTTGATAAAGGCATTTAATA
AGAGCCTGCATGCTTCACTCTGAGCGTCTCTCTCCAACTGAAAAACACCAAAGTGGTGCT
CTTCCCACTCTGGTGTTTTTGCATGGTCTTTTAGGAAGTGGTGCTGATTGGCAAGCTTGT
TTGGATGAGCTGACTCAGTTTGAACGAGTCGTTATCGACCTTCCTAGTCATGGTCGCAGC
CAGTTTACAAAGTGCAACGATCTCGATGATTGCTGCAAACTTCTTAATTCCACACTATCT
TTATTATTTCCTCCGCAACAACCACTTATTTTGATTGGCTACTCAATGGGTGGAAGAATC
GCAATGCACGGTCTTGCTGGTGAGTGCTTCTCAGATCTCAATATTGTCGGCGCGATTGTG
GAAGGGGGAAACTTCGGGCTTCAAACAGAGTCAGAGATACAGTCAAGATTGCACAACGAC
CAAAAATGGGCACTGCGCTTCGAGAGTGAACCACTTGAACGTGTTTTGAGCGATTGGTAT
CAACAAGCGGTGTTTTCTTCACTAAACCATGAGCAAAGACAAACATTAATTGCCAAGCGA
AGTGCTAATCTTGGCTCGGCAATTGCGAACATGTTGATGGCAACATCGTTAGCCAAGCAG
GCGTATTTACTGCCCGCACTGCAACAACAGCGCATACCCATTTATTATGTGTGTGGCGCG
AAAGACAAAAAATTTAGCCAACTGGCACAAACAAGCGGGTTGGCGTATCGACAAATTGAA
GGCGCAGGACATAACGTTCATCAAGAGCAGCCAAAGCAGTTTGCGATGCACATTAAGCAA
ATAATTCATTCTCACTTTCAGTGAGAGCAACGAGAACAATGGGAATCACCATGGCTAAAA
CAGTAGGCATTTCTGAAGAAGAACTTTACGCTCCGGTTCAATGGAAAGATTGCGGCGAGA
AATACGAGGATATTCATTACCACAAGTCTGAAGATGGTATCGCGAAAATTACCATTGCAC
GCCCTCAAGTGCGTAATGCGTTCCGCCCTCAAACGGTAAAAGAGATGATTGATGCGTTGG
CAGATGCACGCTACGACTCAGGTGTTGGCGTTATCATCCTAACTGGCTTGGGTGAAGATG
CATTCTGTTCTGGTGGTGACCAGAAGATTCGTGGCGACTACGGCGGTTACAAAGATGACC
AAGGTACGCATCACCTAAACGTATTGGACTTCCAACGTGATATTCGTACGTGTCCAAAAC
CTGTTATTGCTTCCGTAGCGGGTTGGGCTGTTGGCGGCGGTCATGTACTGCACATGATGT
GTGACCTAACAATTGCAGCGGACAACGCGCAGTTTGGTCAAACGGGCCCTAAAGTGGGTT
CATTTGATGGTGGTTGGGGCGCGTCTTACATGGCTCGTATCGTAGGCCAGAAGAAAGCGC
GCGAAATCTGGTTCTTATGTCGTTTCTACAACGCGCAAGAAGCGTTAGACATGGGCTTGG
TCAACACGGTTGTGCCTCTAGAAGATCTAGAGAAAGAAACCGTTCGTTGGTGTCGTGAAG
TTCTTCAGCATAGCCCAATGGCGCTACGCTGCCTGAAAGCGGCATTGAACGCGGATTGTG
ATGGTCAAGCTGGTCTTCAAGAGCTTGCGGGTAACGCAACGATGATGTTCTACATGACAG
ATGAAGGACAAGAAGGTCGTAACGCATTCAACGAGAAACGTCGCCCAGACTTCGACAAGT
TTCCTCGTAACCCATAATCCGTAAATAAAGAGGAGCCAGAGTGCTCCTCTGCTTCGTTTT
TAGTCCCGAGCGCCTCGCCCTCAGGGAGGATGGTTCGTTCTTATAGCCAGCAAGCTTGGG
TTGTACGTAATAGGACAGGAATTATGCGTAAAGCAAAGATTTACCGTTACTGCCTTCCAA
TGGACAGTGGCGTAATACTGCGTGATAACAAGCTGACGGAACGCATCGGCTACATTGTTG
AGCTATCTGATGGCGAGAACACGGGATTAGGTGAAGTCGCACCGCTTTTTGGTTTTAGCT
TGGAAAGTACCGAAGAGGCTGGCATTCAGTTACAAGAACAGGCTGAACGCTGGGTCGCGG
GTATACCGGTTGATTATGCCAATATGTATCCTTCGGTTGCGTTTGGCTTATCTATGGCTC
AATTGGAGTTAGAAGGTGGTTTGCCGACGCAAGGCAAATATCAAACTGCTCCACTGTGTA
CGGGCGATCCCGATGAGTTGATTCCAAAACTCAACGAGATGGACGGTGAGAAAGTGGCAA
AAGTGAAAGTGGGGCTGTATGAGCCCATTCGCGACGGCATGCTTGTGAATCTCTTCCTTG
AATCTATCCCTCAATTAACGCTTCGACTGGATGCGAACCGTGCTTGGACTCCCGAAAAAG
CGCAGCAGTTTGCTAAGTACATTACACCGTCTCTTCGCCAACGAATTACGTTTTTGGAAG
AGCCATGCCGAGCTCCAGGCGACAGCATGTCTTTTGCCATTAATACTGGTATCGCGATTG
CTTGGGATGAAACGCTGCAAGATGCCGTTCGTCGAGAAGACTTTAGCCTTGAAGATCTGA
CAGGCGTGAAAGCGATCATTATCAAACCGACATTAATCGGCTCCGTCGATTTCTGCATTA
AATTGATCGAAAAAGCAAAAGCGTTAGGAATGAAAGCGGTGATCAGCTCAAGCATCGAGT
CGAGCCTTGGCTTGAACCAATTAGCACGTTTGGCGCAATGGCAGTTGCCTGATGAAGTTC
CTGGTTTGGACACTATCGGGTTGTTCAAAGCGCAGCTAGAGCAAGGTTGGCCAAAGTGCG
AACTTCCTGTGCTTCCTTTGTCTGAGCAGGAGTTAGTGTGGCATTCAGCATAGAGCCATT
CTCTACAGAAAATAGTGAGATTCCACCTTGGAAGTATTGGGCTCAAACGAGCCCTTTTTC
TATTGCACTCGCAACACCTCAAGAAACATTGAATTGGCAACAGCTCTCGCTTCGTGTTAC
TCAATACGCGCAATCGCTCTTGCAGCAAGGTGTTACGCGCGATGAGGTGGTGACTCTAGT
AGGGAAGAACCAAGTTGAAACAGTATTGTTTTATTTAGCTGCGCAACAGTTAGGCGCTAT
CACCGCGTTGACTATGCCTCAGCCAATCGAGGCGCTACAAGGTAAGCTCTGCACTCTGTA
CGGCGATCATCAAACGCGTTTTGTTTGGTTAACTCCGGAGTGTGAGTTCGCTTACTCTAG
CGAAGAGAAAGCAGCATTAAATGCGATTTTTCTCACTTTGCCTACGGTAGATACCGTGGT
TGAAAACACTGAGGATGACTATCAGCATGACAGGTTGGCTTCGATTGTGTTTACCTCAGG
CTCAACGGGGGCACCGAAAGCGGTGGTACATACGCATCGACAGCACCTCGCTTCGGCAGA
GGGATTACTTTGTGAGTTCACCTTCCATCAACAAGACACTTGGTTGTTGTCGCTTCCACT
TTATCATGTTTCCGGCCTTGCGATTGTCTATCGCTGGTTGTTTGTTGGCGCAACATTGAA
AATCGGCACGGGAAGACTGGCAGACGATATCTTCGCGGTTTCACACGCCTCTTTAGTGGC
GACTCAACTTAAACGCTTGCTAGATGATGATGTTGAACTGTCACTGACGCACGTTTTGCT
GGGGGGCAGCCATGTGGCTCATGAGTTGGCGGTAAGAGCCACAGAAAAAGGCATCGAGAC
GTGGTTAGGTTATGGTATGACCGAGGCAGCATCTACCGTTACGGCAAAACAGATCAATGA
CGTAAGCAATGCTGGGCATTTACTAAAAAATCGTAAGATTAAGCTGGTTGATGAGCGCAT
TTACATTGGTGGACAAACGCTAGCTTCAGGCTATTTTCACCAAGGTCAAGTGACGGTATT
CGTGGACGAGGATGGTTGGTTCGACAGTAAGGATCTCGGTGCTTGGCAAGGAGATGAGTT
AAAGATCATCGGTCGGGCCGATAATCAATTTATCTCAGGTGGAGAAAACGTTCACTGTGA
GGAAATAGAAGCAGTATTGAACCAAATCCCAAGCGTCATTCAGAGCATTGTCGTGCCAGT
CGAAGATGCTGAGTTCGGTCATCGTCCTATAGCCGTTATTCAATCAGAAGCGTTACTGAG
CCAACAGGAATACGAGCAATACTTGCGGAAAAAGCTTGAGAAGTTTAAATGGCCAATCGC
TTACTATTTGATGCCACAAGCCTTGTTAGAAGGTGGGATTAAAGTCTCGCGTAAAGCGGT
AAAAGAGTGGCTGCTTTCTGAGTTAGATAATCAACGTTAAATAGCTGGCGCTCATTTGCC
CGGCGGAAATGAGGCGAAGATTAGTCAATTTTGCTATGTGTTAGTCGGAAAGGGAATTTC
GTAACCTTATAACTCTGAATCATAATCATGTCTCAACGTAGAGCAGAAAGGCATAAGCTT
CAGAATGGTGAAATTGGTTTTATTGATAGCGGTGGTATTACAAATTGGCATCGCAATCAG
CAGTGAAGGGCTCACTCGCTCGTTAGCTGAATTGACGGCGTTTTTAATCGCTATCGCGTT
GGTGTTTGCGCTCAAGAGTGACAAACAAGAGTCAGCCTCCGACCAACGCGATAAGTCGAC
AACGATTATCTAAGTACTAGCCAGCTTAGTGACGTGGTGGAAATTAATACCCATAAAGTC
ACACCAAACAACAGCGGTTTAGGGCCCGAAGATTTCAGTTTCGAAATCGAAATACTACAT
CCTATCAAGAATAAGCACACCACCAGAGCTTGCTTCGCAATGGTAAAAATACCGTGATAC
ACCACCTCAAGTTGTGGGAAGAAATCACTAAAGGCGATGGCTGCGCAATACCAGAAAATG
AAGTAAGGAATCACTAACTTTTTCGAACCGTTCTCTTTGTTCCCACGTGAGAAAATCACG
GCGCTAATCAAAGCAACAGGAATGATCCACAAGGCTCGCGCCAGTTTGAGCGTGGTTGCA
GTTGTCAGTGCCTCTTCACCGTAGGCAGAGGCAGCGCCAACAACAGACGAAGTATCATGA
ATCGCAATTGCCGCCCACGTCCCAAAGGTGTGTTGGTCTAGGTTTAACGCATGACCAATG
ACGGGGAAGATGAACAACGCTAGAGAGTTGAGTACAAAAACGGTAGCGAGTGCCAAACCT
ATTTGTTCATCTTTGGCTCTGATTGCTGGTGCGACCGCAGCAATTGCGCTGCCACCACAT
ATCGCAGTTCCGGATGAAATGAGATACGCAGTCGTCGTTTCGAGTTTGATTACTTTGGCG
ATGAGTGAGCCAATAACGAGTGTGCCGACAATCGTAGCGATAATTAGCCCGATACCATCT
GACGTGACAGACAATGCCTGTTCAAAATTGATACCAAACCCTAAACCGATAATAGAATAA
GAAAGCAGTTTTTTGGTGAAAGAGGCGATGGGTAACTCAGTAGGAACTAAGCCAAAGCTG
GCAAGTAAGAAGCCAATAACAAGTGCAATAGGGGATGACACAAAAGGAGTTAAGCAAAAA
AGCAGTGCCAGTCCAAAGGGGATGTACTTTCTGTTCAAGATTTATGATTCATTGTCGTTA
GTGAAAGCGAGAGTATATCGCACTGTATCTGGTCAGTTTGTCTTAATGACTTGAACACAC
GTTCAGATAATCTAAACGTGTGCTCAAATAATTCTCAACGTTTTGCTTATCGCCAATCTC
CGCGCAATGCGTGCACTTTTTCGAACATAGTTTGTGCGGTGGCTGAGCTAGGATCTACCG
GTTCGCCAGCTTCAATTTCCAATTTGGACCAGAAGCGAGTCGGGAACCCTCTGCATGCTC
GTCCTTTAGCGCGGCTAAAATAACTGCCCCACAATCCTTTCAATGCCATCGGAATCACAG
GTACCGGGCTTCGACGCAGAATAATGTCGATGCCACGCATGAAGTCGTTCATTTCGCCAT
CGGAGGTCAATCGCCCTTCAGGGAAGATACAGACAATATGGCCTTCATTGAGAGCTTCTT
CGACGTCGTTAAATGCTCGACGAATAGAACTTCGGTTGCTAGCAGAAATTGGTATCACGC
CAGCACGGCGTAAAAAGCGTCTTAGCGGCGGCAGGTTGGCGTAATCTTCTTCCATCACAA
AGCGAATCAAACGAGGGCATACGGCACTCAGTAACAGGGCATCCATGTAGCTCACATGAT
TGCACACAATCAATGCACCACCATGCTCAGGTAAGTTGTGCAGATTTTTGTGTTTAACAC
GATAGATGGTGTGCGTGAGCATCCACATTGCAAAGCGAACCACAAAAATCGGGATTTGTA
GAAAGATATATGCCGCGACTAAGAAATTAAGCACTGCAAGAAGCGCAAACAATTGTGGAA
TACTCATCTCTACTACGCTTAGGCATATAATGCCAAGGATCGCGCTGCCCACCATAAATA
GCGAGTTAAAGATATTCAGACCTGCTATCACTTGCGCACGTTCAGTCTCCTTCGCTCGGT
GCTGCATTAAGGCGTACAGTGGGACGATAAATAATCCGCCCGACGCGCCTATCATGAGCA
GATAGAAAAACAGTGGCCAGAAAGGCTCGAAACGAACAAATTCAATGAAGTTTGCGAACT
CAGGTAGCTCAGTTGGTACTGATGTCGCCATTAAGTAACCGAAGATGGTGATGCCTAAGG
CTCCGATTGGCACGATGCCCACTTCGATTCGATGATTTGAGATCCAGTTGCAAGCCAGTG
AGCCTAGAGCAATCCCTACTGAGAAGAGTGCAAGTAAGAAAGATACGGCGCTTTCTGTAC
CGTTCAGATAGACCTTGGTGAAGTTTGGGAACTGAGTAAGATATGCAGCACCGAGAAACC
AAAACCAACTGATGGCCATGATGCATTGAAATACGATGCGATCGGATTTCGCGATCGCCA
GCGTGTGCTTAGTTTGTTGATAAGGTCGCCAACGGAATTTAAGTTCAGGGGCACTTGCCG
CAGCAAATGGAATCGATCGACTGGATAAGTAACCGAGCAGGGCAAATAGAACCACGCAGA
AAGCGGCCAGATATTTCGCGTTGTCAGCAGAGGCAATGATGCCTGCACCGAGTGTGCCGA
TAAGAATGGCGATAAATGTCCCGGCTTCAACCAAGGCATTGCCCGGTACCAGTTCCTTAG
CGTTTAATTCCTGAGGAAGAAGCGCGTACTTGACGGGGCCGAAGAACGCGGATTGCGTAC
CCATTAAGAAAAGCAGCAGAAGTAAGACACCGTAGCTTTCTGTTATAAAGCCAACGGCGC
CTAGCAGCATGATGGCGATTTCAAACAGTTTTACTTTGCGAATAAACCACGATTTCTCGT
ATTTATCCGCCAAAACTCCAGCAGAGGCAGAAAAAAGGAAGAATGGAAGAATGAATAATC
CAGCTGCTAAGTTTATGAATAAATTACTAGAAATGGGTAATGCGCTAGAACCAGCGAAAG
CGACAAACAGCAATAAAACGTTTTTAAAAATGTTGTCGTTGAAAGCGCCAAAAAACTGAG
TAACAAAATAGGGCAGGAACTTTCTTTGCGTAAGCAAGGACGGCTGTCTGTCGGATGACA
TGGATAATCCTTTGTTTGTTACCAGTTCATGATGTAGTTAGAAAGCAAGTTACTGATTAA
CTCTTTACCATCTACAGGCTCACTTGAGAAAAACTTGTCATCAACGCTTAGAAGAGTAAT
GCCGTGTACGCCAGCCCATAGTACGCGACTCGCTTGAATGACTTCGGACTCTGTACGTTG
AGGAGCGATTTGTGCGAGTAATGATTCGAGCATGCCTGTCATGCCATCAATACGTTTCGC
ATGCCATTCTGGAAGTTCGGCACCGTTCATGTTGTGTTCGAAAACCAATTGCCAACGGTA
AGGATGTTTTTGCGCGAAATCGTGGTAGCAGTATGCAAGTTCAAAAAGTGCTTGATGAGC
ATCTTTACTGCTTTTTGTTGCATTTAGCGCTTCCTGCGATAACTCATCTAAAGTTTGAGC
CACGGCATGAAGCAGCAACAAATTATAGTTACCAAAAATATTCACCAATGTGCTTGGCAC
GTAACCAATCATGTTAGCGATCTTACGAAGGCTAAGTTCGTGGTAAGAGTTCTCATCTAA
AAAATTTTTGACCGTCGTTAAGGTCAAGTTAATCAACTCTTCTCTGGTGTGATCGTTTCT
GCGCGCCATACTCTCAAACTGCTTTATTGAACAACGTTCAATATGATAGACAGCTACTTA
ATGAGCGTCAACCGCGCAATCACGTCAGAAGGCGACATGTTTGGCAATATTCTGATACAT
GTCAGACTCTTTAGATTGTTTTCATAAGGTGACATACGGAGTATGATGAACCAACAATCA
TCTTTGGCGTGCTACTGCTTGTATGTACAAGGTTTGGAGCACAATCTGAGATGTACCCAA
ACGGCTTCTCTTACCTGAGGTTGCGTGGGTATAACAATCGTCAACTTTAAGGATAACGAT
GAAACGTTTATTTTCTATTGTTGCTCTATTAATGTTTACCGTTGCTGTCACTCCTATCGC
AGAAGCGAAGAAGTTTGGTGGCGGTAAGTCTTTTGGTAAGAGCTACAAAACAGCACCTGC
ACCTAAACAGCAGCAACAAAACACCAATACGATCGGTAAAGAGCAAACGACCAAGTCTTC
TAGCAAGAAAGGTTTGATGGGCGGTCTATTAGGAGGCCTTCTAGCTGGTGGTCTGCTTGC
TGCGTTCTTCGGTGGTGCTTTTGAAGGTATCCAGTTTATGGATATCCTAATCATTGGTTT
AATTGCCTTTATTATCTTTAAGCTTATGCGCGGAATGTTAGGTGCGAAGCAGGGCAGTAT
GAACCAGCAACGTCAACAACCGGCATTTGGTGGTAACGCGTCAAAGTTTGAACAACCAAA
CATGCAGAACTTTGAACAACAACCAAATACAAACGCAGGCGGTTTCACCGGTTTTGGTGC
TCAAACAGATGTACCACACAATTACCCACCGGGTTTCGATCAAGCTGCGTTTATTAACGG
TTCTCGTGAGCACTACCGCATTTTGCAAGGTGCGTGGAACCACAACCAACTAGACACTAT
TGAAGAATATGTTTCTCCAAGTCTATTTGAAGATCTGAAAGCTGAGCGCGCGAAGCTAGA
AGGTGAGCAGCACACTGATGTGATGTATGTCGATGCAGAGATCGTTCGTGCTGAATACGA
TGCGAATAAAGCACAATTAAGTTTGCAATTTAGTGGCCGTTACCGTGATGCTGCAGAAGG
TGTCGAGGAAGATATTGAAGATATCTGGCACCTAGAGCGCGACCTAACAGTACCGAATGC
ACCTTGGTTGATTGTTGGTATTCAAGGTTAATCACCAAGCTCGTTCAATTTAGTCTTAAT
TAAATCCCGCTATTTAGCGGGATTTTTTGTATCTGTTAATTGTTGGATGAGCGGAGATAT
CTCTACAGGTAAAAGCGAAAGGCAATGCTCGTAGTTAAGCACAATACAACTCAGTCGTTT
TATGATTTAGCAGTCTAATAACTTAGCCATTTGGTATCTGGGATAGCTCAGTTAGTATTT
TGTTGTGTCTATTCTTGAGAAATTTAGAAAGTTAATACTATTCAGTGTCTTGTCGAAGAA
CTCTTACCTGTTAAAAGATCGGTTCTAACGTTGAGTTTGGCCTAAAGCAATGTGGTTGTC
GGTATTGGTTGAAGATCTTAGCTACATTAGGAGTTCGTAGAACATGAATGCGACACCGTG
GGGTGAGCGAGAGATTGTTAGAATGGGTGTTGATCTTACGATGTATAGAACAAAAAAAGC
CAGCTCGATGAGCTGGCTTTTTTCAATATGGTGGAGGGGGACGGATTCGAACCATCGAAG
GCGGAGCCGGCAGATTTACAGTCTGCTCCCTTTGGCCACTCGGGAACCCCTCCAAGGTAT
TTTTATACTTAGAAAGTGTTTTCCCAACACGGCTTTCCAAGTGTTTTCTCATGACAAAAT
CACAAGAAAGAATATGGTGGAGGGGGACGGATTCGAACCATCGAAGGCGGAGCCGGCAGA
TTTACAGTCTGCTCCCTTTGGCCACTCGGGAACCCCTCCAGGGTGTTTTTATACTTAGAA
AGTGTTTTCCCAACACGGCTTTCCAAGTGTTTTCTCATGACAAAATCACAAGAAAGAATA
TGGTGGAGGGGGATGGATTCGAACCATCGAAGGCGGAGCCGGCAGATTTACAGTCTGCTC
CCTTTGGCCACTCGGGAACCCCTCCAGGGTGTTTTTATACTTAGAAAGTGTTTTCCCAAC
ACGGCTTTCCAAGTGTTTTCTCATGACAAAATCACAAGAAAGAATATGGTGGAGGGGGAC
GGATTCGAACCATCGAAGGCGGAGCCGGCAGATTTACAGTCTGCTCCCTTTGGCCACTCG
GGAACCCCTCCAGGGTGTTTTATACTTGAAAAATGTTTTCCCAACGCATCTCTCAAGTGC
GGAGCGCATCATAGCAAACTCGCTCCGGCTGTAAAGCGTTTTTCTAGCGTTTTTACGTTG
AATGCTGCCTTTTTGGGCAAAGATGGTAGAAAGTCAGCGTTTTGTATGTCCTTTATACAG
AACGAAAATATACTTTTTACTGGAATTTACACTACTTGACGTTAAAAGACGTATCTATTG
ATAAACTGTAAGCAGTTTAATGACATAAGTTTATTCGTTTAGTAGTCAAGATCATGAGCA
TGAAAGCCACTTTATCCTTATCTGTTTTAACGCTTTCTATATTAATGGCTTCCCCTAGCG
CTTTTGCAGCAAAGCGAGGTCCGTCTGCGGTCACGGTTGTGACTGAGCAAGTAGAAACGC
ACGAAATTAATCAATCTTTATCCCTTATCGGCAAATTGAAGGCGGCAGAGTCTGTGGTTG
TCGCTTCAGAAGTTGCAGGTAAGGTCAAACAAATTGCGGTAAAAGCAAACCAGAACGTGC
AACAAAACCAACTGTTAATTCAATTGGATGATGATAAAGCGCAAGCAGCGCTGGTTGAGG
CAAAAGCTTACTTAAAAGATGAAGAACGTAAGTTAAAAGAATTTCAGCGTTTAGTTAAAC
GAAACGCAATTACTCAAACTGAAATTGATGCACAAAAAGCAAGCGTGGAGATTGCTCAGG
CTCGACTTGATGCTGCGAAAGCGAATCTCGCCGATCTGCATATCACCGCGCCCTTTTCTG
GAACGGTTGGATTTATCGATTTCAGCCGCGGGAAAATGGTTAGCGCAGGAACTGAGCTTC
TGACATTAGACGATCTGTCGGTCATGGAGTTGGATTTACAAATTCCAGAACGTTATTTGT
CGATGTTGTCAGTTGGAATGGAAGTTGCCGCGAAGACCAGTGCTTGGGGTGAACAACGTT
TTTCTGGGAAAGTCACTGGTATTGATACCAGAATCAGTGCAGAGACATTGAATTTGCGCG
TGCGCATTGAGTTTGATAACCCAGAAAACCAATTGAAACCGGGTATGTTGATGAACGCTT
CACTGGCATTTCCTGCTATTAAAGCGCCGATCATTCCTGTTCAAGCACTTGAATACTCAG
GCACCAAACGCTTTGTATATGTAATTGATGAAAACAACAAAGCGACTCGCCAAGAGGTGT
TGCTGGGTGCTCGTGTCGACAACGAAGTAGTGATTGAATCTGGCGTTGAGATTGGTGACA
AGATCGTTGTTCAAGGTATTGTTAACATGCGTGATGGCGTTGAAGTGAAAGAAATTGTCG
CGCCACTCAAAGCGAACACCACGGATGTGACACGCAATGACAGTGAATCGGTTGAGGAAG
AAAACTAATGTTACTTTCCGACGTTTCAGTTAAACGCCCTGTCGCGGCGTTAGTTCTGAG
TATGCTGTTGTGTGTGTTTGGCTTTGTGTCATTCACCAAATTAGCCGTTCGTGAAATGCC
TGATATTGAGAGCCCAGTCGTTTCTATCAGCACGCGTTATGAAGGCGCGTCGGCAACCAT
TATTGAAAGCCAAATCACCTCCGTACTGGAAGATCAGCTTTCTGGGATCAGTGGAATTGA
TGAAATCAGTTCCACCACTCGTAACAGCATGTCACGCATCACGATCACTTTTGAGTTAGG
TTACGATCTGAATACTGGGGTGAGTGATGTGCGTGATGCCGTTGCTCGTGCTCAGCGCTC
GTTACCTGATGAAGCAGATGACCCAATTGTTTACAAGAACAATGGTTCGGGTGAAGCGTC
CCTTTACATCAATCTAAGTTCTTCTGAAATGGACCGCACACAGCTGACGGATTATGCCGA
GCGTGTTCTGATGGATCGTTTCAGTTTGATCACGGGTGTGAGTTCTATCGATCTCTCTGG
TGGTTTGTACAAAGTCATGTACGTAAAACTCAAACCAGAGCTTATGGCTGGTCGTGCGGT
CACGGCATCGGATATTACATCGGCTTTGCGTAGTGAGAACCTAGAAAGCCCGGGTGGTGA
AGTTCGCAACGACTCGACGGTGATGTCGGTACGTACGGCTCGTACCTATAACACGCCTGA
GGACTTCCAATATCTTGTCATTAAACGTGCAAGCGACAACACGCCTATCTACTTAAAAGA
TGTGGCGGATGTCTTTATTGGTGCAGAAAACGAAAACTCGACCTTCAAAAGTGACGGTGT
TGTAAACATCAGTCTTGGTGTGGTACCGCAGTCAGACGCAAACCCGTTAGAAGTGGCGAA
GCTGGTTCGTTCTGAAGTCGATAACATTCAGAAGTTCTTACCAGAAGGAACACGTCTCGC
GATTGATTACGACGCGACAGTATTTATCGAGCGTTCAATCGAAGAGGTGTACAGCACGCT
GTTTATTACAGGTGGCTTGGTGATCTTGGTGTTGTATATTTTCATCGGACAAGCCCGTGC
GACTCTAATCCCAGCGGTTACGGTGCCCGTTTCTCTGATCTCTTCGTTCATTGCCGCGTA
CTACTTTGGCTTTTCTATCAATTTGATCACTTTGATGGCGTTGATCCTGTCTATTGGTTT
AGTAGTGGATGACGCGATTGTGGTTGTTGAAAACATCTTCCACCATATTGAACGTGGTGA
ATCGCCTCTGCTTGCCGCGTACAAAGGCACTCGAGAGGTTGGTTTTGCGGTTATCGCGAC
AACGTTGGTTCTGGTGATGGTGTTTCTGCCAATTTCCTTTATGGATGGCATGGTAGGGCT
GCTATTTACAGAGTTTTCTGTATTGCTGGCTATGTCGGTAATTTTCTCCTCTTTGATTGC
ACTGACACTTACACCTGTGTTGGGCAGCCAGATCCTAAAGGCAAATGTAAAACCAAATCG
ATTCAACGAAGTGGTCGATCGTCTGTTTAGCAAGCTGGAGAATGGCTACCGCTCATTATT
GAAAGGAGCATTGAAAGCTCGTTTGGCTGCGCCATTGGTGATTCTGGCTTGTATGGGCGG
CAGTTATTTCCTAATGAATCAAGTACCAGCTCAATTGACGCCACAAGAAGATCGCGGTGT
GATTTTTGCGTTTGTGCGCGGCGCAGATGCTACGTCGTACAACCGAATGTCAGCCAATAT
GGATATTGTCGAAGACCGATTGATGCCATTGCTAGGGCAAGGTTATCTGAAGTCATTCAG
CATCCAAACGCCAGCGTTTGGTGGTCAGGCTGGTGACCAAACTGGCTTTGTGATCATGAT
TCTAGAAGATTGGAATGAACGTGATGTAACGGCTCAGGAAGCGCTCAACAAAGTACGTGG
TGCATTGGCGGGTATCCCTGATGTTCGAGTGTTCCCATTTATGCCAGGTTTCCAAGGTGG
TTCGAGTGAGCCAGTTCAGTTCGTATTAGGTGGTTCTGATTATGATGAGCTTCTCGTCTG
GGCTGAACTGTTGAAGAACAAAGCCGAAGAATCACCAATGATGGAAGGCGCTGAGATAGA
CTACTCCGAGAAAACACCAGAGCTGTTAGTTACGGTCGACAAACAACGCGCGGCTGAACT
CGGTGTGAGCGTAAAAGACATTTCTGACACGTTAGAAATCATGCTCGGCGGTAAAAGCGA
AACGACTTATGTTGAGCGTGGCGAAGAGTATGATGTTTACCTTCGCGGTGATGAAAATAG
CTTCAATAATGCTGCCGATTTGAGCCAGATTTATCTGCGTACCAACAGCGGCGAGCTAGT
GACATTAGACACGGTCACGAAAATAGAAGAAGTGGCAGCATCTATCCGTCTGTCTCATTA
CAACAAACAGAAGTCCATCACCATTACCGCAAATCTTTCCGAAGGTTATACATTGGGTGA
GGCGCTGAATTACCTCGATCAGCAAGCCATCGACAACTTGCCGGGTGACATTTCTGTGAG
TTATTCGGGTGAATCGAAAGACTTTAAAGAGAACCAAGCGAGTGTCGCAGTTGTATTTGC
GCTGGCATTGCTGGTGGCGTATCTCGTGTTGGCGGCTCAGTTTGAAAGCTTCGTGAACCC
GCTAGTAGTGATGTTCACTGTACCAATGGGTGTGTTTGGTGGTTTCCTTGGTTTGGTCGT
GATGGGGCAAGGAATGAACATTTACAGCCAGATCGGCATGATCATGTTGATCGGTATGGT
AACGAAAAACGGCATTTTGATCGTAGAATTTGCCAACCAGCTACGTGACCGTGGTGTTGA
GTTTGAAAAAGCGATCATTGATGCCGCCGCGCGACGTCTACGCCCAATTTTGATGACCGC
GTTTACCACACTTGCAGGTGCAATCCCGTTGATCGTATCAACAGGTGCTGGTTATGAGAG
CCGTATTGCTGTGGGTACGGTTATCTTTTTCGGGATGGGATTTGCTACATTGGTGACCTT
GTTTGTTATCCCTGCGATGTACCGACTGATTTCTGCGAAAACACAAGCCCCAGGTCATGT
AGAAGCAGAACTGAACAAAGCGCTCAGCCACGATTCGAAAGGCCGCACAGTGCATCCTTA
ACGACAACATGTAACGCTTTGATTAAAAACGCCGAACCATTTTTGTTCGGCGTTTTTTTA
TATTTCTAATGATTATTTATAGATCTAATCATTAATTGTGGTTATTATTTCACCACTTCT
TCGAGGGGCACAGGACTCGCTCATCGTTTATGACTGAATGTCGAGTCTTGCTAGGTATAA
AGCCAGGAAGGTGGCTATACCTATGATTATTGAGGTGTTCCCTTGAAAAAAGTTCGTGGT
AGTTACATGGTAGAAATGGTTCTGGTTGCGGGTATTATGGCGTTGTTAGTCACCACTGCA
CTTCCAACGTTTACGAATGCGCTAAAAGGTCATCAAGATGGTATTTTGGCGTCACTTGAT
ACTGTTCAACCTAGTAGTCATGTAAACAAAGAGACCGCAGAAAAGTTTTCCGCTCAATAA
GCAAAGCTACTTTCTAGATTGATAAAAGAAGCCGAGGCATTTGCCTCGGCTTCTTTACAT
CTAACTTCAAATTCTGGGTTCAACGTCGCGCTAGAAGCGTTTTCCTAAGCTTATTTGTAG
ACCTTCATAGCTGTCGTAAAAGTCTTCAAAACCCATATCTGCGACATTGTAGATGTACTC
TGCGCGCAACCAGATATCTTTACTCATATCCCAATGAACTCCAGCTCCTACGTTAAACAG
TGCGCCAGAGTCGTCAGTCACTTTCTGGGCATTTGGAACATACATTTCTGCTTGAGTCCC
CAAAGCGGTCACGCGGCCAAACAAAGAGAGTGGTGTGTCGCCTAAGTTGTCACTGGTCAA
TACCGCTGACATGCCTGCTTGGTAATAGTGCAAATCCAAATCTGTTTTTAGCGTGTCGTT
CTTAAGCTCGTTTTGGGAGTAACGAAGCACACCTTCAAACGCAAGGTATTGATTAACATA
ATAGCCCCAGCCAACAGTGATATGCGGTGTGGACCACTCATTGTCTCTGTCTGATCCAAA
ATACGGCGTATCGAAACCAACGTTACCAGTACCCAGATAAAAATAAGATTGATGAGTTTG
TTCTTGAGCAGCAAAAGTCGGCACACTGATGGTCAAGGCAGACAATAATAGGATGGCGTT
TTTCATAACTTGACGATAACCTTTGTAAAAGACCGTTGTAATGATTTGTGTTAATATTAA
TTTAATCAATAAGATAGATGGTGCTTATCATATCAGTTTTTGTTCAAAGGTAGTGATTTT
CGAATGGGAATTGTTGCGCTAAAGCATACTTTCTACTTATGAAAGTGGACTAACTGGATA
TGGTGACGAAAGCCAAACAAATAAGAGAGAAGGAAAGTAAAGTGGCTGAATTCAAATATA
AAAATCTAACTCAAGAAGAACAAGACAAGTTAGACGCAGCGACATTTCGTCGTTTATTGG
CGCATTTAGATGCAAACAAAGATGTGCAAAACATCGACCTGATGATCCTTGCGGGCTTCT
GTCGTAACTGCTTTAGCAAATGGTACAAAGCAGAGGCTGAAAATCTCAGTTTGGATTTAG
ATATTGATGACGCTCGCGAACGTGTTTACGGCATGACTTATGATGAGTGGAAACAAAACC
ATCAACCAGCAGCAACGCCAGAACAATTGGCCGCGTTTGAAGCGCGTCAGAAAAAGTAAT
CCCAATCAATAAAAAACAGCCCGCACATAAGCGGGCTGTTTTTTATGTTCGAATTTGCAT
CTTAAGCGGTAATTGGACCACAACATGCCGGCTCAACACAGCCTTTCGCTTGAATGACTT
CAAGTTGCGTGAGGTAAGGTTGAATATCACCGATGTTCTCTTTTACCCATGCTAAGTCGT
AATACGTATCTAAGTAACGCTCACCAGAGTCACATAGAAGTGTCACGATAGAGCCTGTTT
CACCGCGTTGTTTCATTTCGCAGGCCAGTTGAAGTACACCGTAGAGGTTCGTCCCCGTAG
ATGCACCGACTTTACGTCCAATCAGCTGAGAAACCCAATGCGCGGTCGCGATACTTGCCG
CATCAGGAATTTTTCGCATCTCATCAACCACACCGGCGATAAAGCTTGGCTCAACACGTG
GTCGGCCGATGCCTTCAATTTTGCTGCCAGTATTGCCTTTTAACTCATTGTTGCCGGATT
GGAAGGCATCGTAAAACACTGAGTTTTCAGGGTCTACCACACACAGTTTGGTGTCGTATT
TTTGGTAACGAATAAAGCGGCCAATGGTTGCTGATGTGCCACCAGTTCCTGGACTCATCA
CTACCCAACTAGGAATTGGGTGATCTTCTAACTGCATTTGGCTGAAGATCGAGTTCGCGA
TATTGTTGTTGCCGCGCCAATCAGTTGCACGTTCAGCATAAGTAAATTGATCCATGTAGT
GACCATTTAATTCTTGAGCCAAACGTAGAGACTCGTCATAAATCTGATCTGAGCGTTCAA
CAAGGTGTGCTTTGCCACCGTAAAACTCAATTTGTTCAATCTTTTTACGCGCGGTGGTTT
TTGGCATAACGGCAATGAAAGGTAAGCCAAGTAAGCGAGCAAAATACGCTTCTGAAACGG
CAGTGCTGCCTGAAGATGCTTCAATTACTGTGGTTTCAGGACCAATCCACCCATTGCAAA
TCGCATAAAGAAACAACGAACGCGCCAATCGGTGTTTGAGAGAGCCTGTTGGATGCGTGC
TCTCATCTTTTAGGTAGATATCGATACCATCAAGAGAAGGCAGTTCGAGTTTAAATAAAT
GAGTATCAGCAGAGCGTTGAAAATCCGCTTCAATTTTACGCACTGCATTGTTGATCCAGT
CGTGATCAGTACACATGGCGTCTCTCCTTGGAAATCGATAGATAAGCATTAGATAGGGAT
AATTTACCTATAAGGTGAGAGAAAAACTTTGCTATAGTTGCTCTTGATAAGCATTATGGT
GGAAAAATTTTCTACATTTTATGGTTTTTATAGAAATGAAATTAGATCGGGTCGATAAAC
AACTGCTTGCTTTGCTACAAACCGACAGCACCTTGTCATTAAATGACTTAGCAGAGCGAG
TCAATCTGACAACAACGCCATGTTGGAAGCGTTTAAAAAGGTTGGAAGAGGAAGGCTACA
TTGAAAAGCGCGTCGCGTTACTGAGCGCAGAAAAACTCGACTTGTCTTTTATCGCTTTTG
TTCAGCTAAAAACCATCGATCACTCCGAAGATTGGTATCACCATTTTGTCACAACAGTGA
GTGATTTCCCTGAGGTGATGGAGTTTTATCGTATGGCCGGCGAGTATGACTACATGATGA
AAGTGCTGGTGAAAGATATGAAGTGCTTTGACGAATTTTATAAGCGCTTAGTGAATAGTG
TAAAAGGGCTATCTAACGTGACTTCAACATTTGCAATGGAGTCGATTAAATATACCACTG
AGTTGCCAATTCGAAGCTAATCTAAGTTTACAGTTACTGGAATAATAGTTGTTACTGACG
AGACATTAAAATGGAATGTAAGAGTGACATTATTCCAGTTTTAAAATACAAATCTCTTTT
ATTAAATATAAACGAGATTCGTTCTTGCTTTTATTTGTGTATTAGATAATTATGTTTTTC
TAATCTGTTAATGTCCATACAGCATAGCCCGCCAAAAATTAACGCAATTTTTCTTCATTA
TTTTTCCTGTTTTATTTTGTTGAATATTCACTCTTTCTAAATTAATTAATTACATTAATT
TAAACGTTTGCTTCGCTTTTTTCGGGTAATTTTCTCGCCATTTATCAGAATTTATTTTTA
CCCTTAATATAGTAGTAAATACTTAAGTAATAAAGTCATCAACAATAGGGATAGCGATTA
ATAAAACATCGTATTATTATCTCGCCTCTTGAGATGTAACAAATTATTACTAAAAATGAA
CAGAAATTATTATTTGATTTTTCTTGCTGTTTTACTTGCTGGTTGCGGTGGAGGAGGTGA
CTCCAAGCCGAGCAATACAAGCTCTCCAACTTCTATCACGAAGCAGAGTCGTCCACAGCT
GATTGTTGAAGATGCCTCGTTGCAGTTTGAGGGTGTGGGAACCATCACTCAGACACTATT
GAGCAACGTTCGCGGCTCAGTATCTTACCAAGTCATTGATTCAAATCCGCCGAATGTGGT
GAGAGTGAATGATTCGGGAGTATTTCAAATCCTGCGTCCAGGCACCGCGATAATTCGTGC
AACAGATACCAGTTCTGTGTATGAATCTTCTGAAACGACGTTTTCGGTCACGGTTGAACG
AGGTTTTAACAATGATCTTTCTGCCAGTGATTTAAGCCTAGTTGCACTCGATCCTGACGG
GAAAGCTCTGACCGTGCGCGGGCAGAAAGGTAAACTGAGTTATCAAGTCGAAAGCGGGCA
GAACCTCATTCAAGTTGATGATAACGGCGTTGTTTATTCACTTGGTTCTGCGGGGCAGGC
TTCTGTACTGATTTCCGATTCAGGTAACGACTTATATCTACCTAAGCAAGTTCGTGCAAC
CGTGACATTGTATGCGATAGGTGCTGAGCAACTTAAATTTGCCTTAATCGAAGATGAGTA
TCGAGACGGTTTAACCTTAGCGCCTTCACGTTTGGATAAAGTTGAAACGCAAAATATCAC
TTACAAAATTTTGCGCAGCGAACCAGACAACGAGGTTGCCGAGTTACTAAACCCAGAAAC
GGGTTTGCTTTTGATCCACAACGTTGGTCAAGTAACCGTCGAGGCGACAGCAACATACAG
CGATGCTTTCTTAAACAAGCAACAAGTCGCTCAGTTTGTGGTCGATGTGAAACCAGGTCA
ACGTCAAGCCATCAGTGTTGCGAATATCGCTAAGACGTATGAAGACGGTGGACGCATTTT
CCCTCAAGTTGCGCACGCTCGCGGCGATTATGGATATCGCATCATCAATGGTGAAGATGT
TGTCGCTAAAACTACGGATGGTGAAGCGTTGTTGATCAAAGGTGTTGGTAGCGCAGAAGT
TGAAGCCTACGAATACGACTTGCGTAATTATCCAGCAAGTAAAACCCGCTTCAACATTGA
AATCGAACGCGCACCTCATCCGGTAATGAAAGACGTGGAAATGTCTCTCACTTATCAGCC
TAAACTGGCTATTCCAATGGCGTTTGCTGGTCAGAAAGGCAAAGTCAGTCTGATTGGTGG
GTTGCCTGTAGGTCTTCGAATGAAGGATGGCAACTTAGAAGTGGATACCGCGGGCGAATA
TCGTCTTAAGTTTGAAGATGATGGCGGTGACTTTTACCAACCAATTCAATTCAATGTTGT
GATCAAAGTTGCGAAAGCGCAAGGCCAAGCGATGACGACGCAAGATTATGAAATGGTATA
CAGCAAAGACTACGATTTTAACTTGCAGCGTGATTTTGGTTTAACGGCCAGCAATGATCA
TTTGGAAGTCGTTGACAATACTTCTCCAGGCGTTGCAGATGTTATTGGTGACGGTCTTAT
TCGTGTCTACAAAGCGGGTCAAACGACGTTAACGGTTCGCAGGAAAGAGAGTGCAAATTA
CACGGCCGGTCCAGATCAAAAAGTTCGCTTTAACATTCTGAGTGCGCCAAGCCGAATTGC
TATCCAGTCAGGCGTAGTAGAAGGTACGTGGAACATCAACCAACCTTATGTCCAAAAACC
ATCGATTCTCGGTACGGTTGGCGAAGTGAGCTACCGATTTGCGACGGATTCTGCAACCGA
TGTGGTTTCCTTAGATCGCAAAACGGGTGATATGCGCATTCTGAATGCGGGCAGCACCAG
AGTTATTGTGTCGGACGCAGGTAACGATAAGTTTACTCCAGGTGAAAGTAGCTTTGCTGT
AACGATTAAACAAGGTAGCAACCCGGTTTCTATTACTTATCCAACTCTGGACTTTTCTGC
TGGTGCGGTTATCACACCTGTGATGAGTGGGGGAGAAGCCAAAGCAAGCTACCGTCTGAT
TAACCAAGCTGAGCCGGTGGTTGAGTTGTTATCTTCAGATTCTGGTCGTTTGAAAGTGCT
GCATGCTGGCGACTACCAAGTGGAAGTGACGTTAACTGCACGTAACTATACAACTAAAAC
CGTATTGGTTAACGGCACCATTAATAAAGCGGATCATCCAGGTCTTACGACGAAGCTTCA
AACTGTGGAATTTACGCCATTTAAGACGATTAGTTTGGACTTTGGTAAAACGGTAGGCAC
TCGCACTTACTCATTTGCTGATACCGTGAGCGAAGAGCTTGCCACGTTAGACAATGCGAA
AGCTGAGTTGACGCTAACTAATTACTCTCAATATCACTCTATTGCGTTGGATATTTCTGA
GAGTGAATCGCGAGATTACAAAGCGTTACCAAGAACAAGAGTTACGGTTCATGTCGATTT
GGCAGAATCGGGTGTTGCAGATAAATACACACAACTTGATAGCGAACAAACCGTCATCGT
CAGTACCCTCAGTGCCCCACAGTTTTCCAATTTAGAAGAAAGTGAGTTTGGCATCATGGG
GTCGCGTTCGGTACGTGAACCGACGGATGATGAGCTGCAAAAATTTGGCAAAGGTAAGGT
CGCGCTGTTCTTGTTAAAACCAGTGGGTAGCGATGACCGAACCAAACAAAAGGCAGTCTG
GGTACATGTTGCTCGATTTGATGGCTGTACTGCGGATCTGTTTTCTGATGATCTAAAACC
ATTCGATGCAATTGATTATGATGCTGCAGGCTATTGTGCGAACGGTAGTACGATTCGCAT
GACTCGCTTTTTAGTGATTGACGACTCTAAACTAGAAAACATTGAGTATGAGTTGGCAGC
GCCTATCGTGTACTACCGTCGCGGTCAACGTGAGTTCTTAGCGAGTGATGACGGCGGTTT
TTATGCCAAGCCAAATGTGGTGTACGGAAAAAGCAAGTATGGCTATCCGAAATCACTTTA
TGAGTGGTCAGTGGTAACCATGAAGTATCAACCGAATTAATCATCGTTTGATACCCACTA
AAAAGGAGTGCTGAGCACTCCTTTTTGCGTCTTATACGCACGGGTTACTTCGTGTAGCGC
ATGACTCCTTCTTGTACGGCAGTCGCTACCAAATGACCTTGCTGGTTATAAATTTCGCCA
CGCACTAAGCCTCGAGTATTACTCGCCGTTGGGCTTTCTATTGCGTACAAAAGCCATTCA
TCCATCTTGAAGGGACGATGGAACCAGATTGAATGGTCAATCGTCGCAACTTGGAAATTC
GGTGTCATTAACGACACTTCATGTGGATGCATCGCCGTGACCAAAAATCCCCAATCTGAC
GCGTAAGCCAGCAAGCATTGATGAATCAGTTGGTTATCTGGCATCTCACCGTTAGCACGA
ATCCAAAGGTACTGTTTTGGCTCCGCTTTTTTGGGCTTTAGAGGATTGATCACCGTGACA
GGGCGAGTCTCAATCGGTTTTTCTCCGCAGAATGTTTTACGCAAGCGCTCTGGCAGAAAC
TCCGCGATATGACTTGCGAGTTCACTCTCTGAGGCGAAGTTTTCAGGCCCCGGAATATCT
GGCATGGCTTTCTGGTGATCGAACCCCGGTTGATCGCCGTGATAAGAAGCCGTTAGGTAA
AAAATAGGTCGTCCATTTTGCACTGCTTTAACGCGTCTGGTGCTAAAGCTACGTCCATCT
CTTAAATTTTCCACATCGTAAATGATCGGCTTTTCAGGGTCTCCAGGGTAGAGAAAATAG
CTATGGAAGGAGTGCACAGTGCGTATTTCTTCTACTGTGTAACGCGCCGCTGAGAGGGCT
TGTCCAATCACTTGGCCGCCGTAGACTTGAGGTAAACCTAGGTTTTCACTTTGTCCACGA
AACAAGCCTTCTTCTAATTTTTCGAGTTGTAGTAGGCTGAGCAATTCTCGTAATGGTTTA
CTCATTGTGTCTCCTCACCGATGTGTTTTTTCTTCACGTTACCTCAAGATCTGATGATCT
GTGAAGTGACTTTGTTTAGAACTGTTGAGTGACTTAATAGTAGTCTCATCCTTAAACCTA
CGAATAAGGCAAAAGGAATGGTAACAACGTTTCTGCTTTGCAGGAAAAGTCCGGCTAGTC
CTAATTATGAAACGAAATCAATTGTTTGAAAAATTCTAACTTAGTCAAACTATTGTCAAA
TAAACGAAAGGAAACAAGACAGTTTTATATTCCAACCCTATACTTATCCCGATTTAATAC
TCTTCTTGAGGAATATATGAAAAAAACACTACTACTTGTTACTTCTTTACTTTTTGGCGC
TGCGTTAGTGGGTTGCCAAACTTCTCAAACAACAGAAATGGAATCTGCTGAGGCGTCAAT
GAAGACAATTACAGGTACAGTGGCTTACCGTGAACGTATTGCTCTACCACCAAATGCTGT
GGTTACGGTAACACTAGAAGATGTATCTTTGGCTGATGCGCCATCTAAGCTTCTAGCAAA
ACAAACGTTCGAAACAGAAGGTAAGCAAGTTCCTCTTTCGTTTGAGCTGAGCTACGACAG
CAACGAAATTAAACCTAATCACACTTACAGCGTGCGTGCGCGTATTGAAGTGGATGGTAA
ATTGCGTTTCATCAGTGATACGCATAACGGTGTGATCACAGATGAGGCACAAACTCACCA
GTTGGATATTCGTCTAGTTGGTACGCGTTAATACCCCACATAGCGAACAAAAATGGCAGC
CTAAGGCTGCCATTTGTATTTTCTGAGGGCGATTTTTCCTATCTCAGAAACTTCGACCCC
TTCAGCTTCTAATTTCTGCTTTTGCCTGTCTAAGTCTCTGCCTTTCAGCGATATCTTCCC
TTGACTATTGATGACTCGAAACCAAGGCAATTTGCTACCTTCTGGCAAATTCCCAAGAGC
TTTTCCTACGTGTCTGGCGTATCCCGGATAGCCTGCCATTTTGGCAATTTCGCCGTAGGT
CGATACTTTTCCTTTTGGAATTTGGTGAATTACAGCAAAGATTTGCACTAAAAATTGGTC
CATACTGAAACTGTCCGTTGTGGCTTGCTAAGGAATGGTAATACACACGACTTGTATTTC
GCTAACAGTTCTTGTGCATGGTTAACATTTGTTGCTAGTGAGTTAGATGCCTTTTTAAAG
ACCTTTTAACTAAAGACAAATTGGTGCACCAAGCGCACGAAATACAAATTAACGATAAGC
TAAGCTTGAATCTAGACCCACTCAACGACTTTAGATACCCAGTTTTATTTGCCGTTGAGT
TACCAAGTTGGTGGGGAAGCCAGGAGGCGCTATGATTTTTTCAACACTTCAATTTTTCAT
CACAACTTTTCTTGCTGTTGTGTGTGCCCGAGCGATGAGTTTGAGTGAGGGCGAAATCCC
AGTACTCGCGCTCATGATCCCGGCATTATGGCTGTTGCCTCAAGGTGGCCTTGCTGGCTT
AGTGTTGCTCGGCGCTATGATGGTGTTTGGTGCGACGCTTTCGATGCAGCCCATTGCGTT
GTCTGTTGGCGTGCTGATTCTATTCCCGTTACTTATGGTGGTGTTCTCACATCGCAGCTC
TCTTGGCGTTCTCCTTACCACCGGTTTGATTGTGATTACCTTACAAGTAGGGCTGATGGT
CACGCAACAAGGCGGTAAGCTTGATGGTTCAGCTTGGGTGACCGTGGTTCAAACGTTGTC
TGTTGTGGTCATGTGGTGGGCAGCAACGCATTGGAAACGCTCAGAAAAACACAGCTGGTG
GCCTTTGCTTTTACTATTGCCTCTCTGGATTGCCGATCTTCATTACGCGGTGCTGGTGGC
GTTGAGCATTACTGGGATGTTGGCTTCGATGGAAACACTCGCCAAATTAAAAGACTCGAT
TCGCTGGAGTAAGTTGCTTTGTTGGACACTACCAACCGTCGGTTTTGCAGCGTTGGTGGT
GAGCCCGAATACAGATGTACCAAATCCTGTATTTGTGGTCTGGATCTGTTTGTTGGGTAC
TGCTTGGATGACGGACTACATCTTACGTAGTAGTGACGAGCAGGCGGAGTTATAAAATAG
TTGTAGGCGTTCAGAGGAAAAAGTGACCCGTGCGGCAGACTGTTGAATTGATTGTGAAAC
AATAAGTGAATTAGTATATGTTCATCATTTCATAATTATTCTACTTTCCATAATAATAAC
CACACTGTAAGTGGTTAATTTTAGATAAGTTTGTCATGATCACACTTGCTCGAACGCTGC
TGCTTTTCGCTTGTCTGTTACCAAGCATTCATGTAAAGGCCGAACCTTCATTACAGCCTC
ACTATAAAATCGCGACGGAAGCGGATGATGTTGTCACTCGCGTTTTATTTGATGCGGTAT
CCACTGAATTTGGTGTGAGTGTTGAGTACATCAACTACGCGAGTTTTGATGCCATTTTAG
ATGCAGTCGCGAATGAAGACGCAGACTTTGCTGCAAACATTACCTATACCGATACTCGCG
CCGAGCGTTTCAGCTATTCCCGACCAACAAACATTGAATACACATACCTATATGGGCTGA
GCGACTCGACATTAGATGACATTTCGCGTGTTGGTGTGCCTCAAAACACCATCTACTCAG
AACTGATCAAACAGTATCATCCAGAGTTAAAACAAGTTCCCTATAAAGGCCATAACGAAG
CAGTACGTTTGCTACAAACTGGTTTAGTGGATGGCGTGGTTGATGCGATCAACCAACTCA
AACCAATGTTGTTGGAAGGGTTTGATGCCAAAATGCTCAACGATCAGATCTCCATCAAAC
CTGTTTCTATCATTAGTAAAAAAGGGCACCACTTAGAAGAGTTGGATACCTTTGCCTCGT
TTATTCATGGTGAAGCGGTACAAAAGCAACTTCGTGAGCAAATCGCGTTGTATCAATTTG
AGTTGAGACGTTCAGCCCTACGAGATGCGATCAAGTTACTGCCTGTCGATTTAAAAGAGC
CAATTCGAATCAAAATGGAATCCATCTTTCCTTATGTGGTGTACAACCCTGATGGCACCG
TACAAGGGATGACAGCCGATATAGTTCTACAAAGCTGTGAAATTCTGGATTTAAACTGTG
TGATCATCAGTGAGCCTAACGAAAGTTGGGAGTCGATGTATCGCCAGTTTATGAAAGGTG
AATTTGATATATTGGCACCATTGACGGTGAGCAGAGAACGGCATGAATTCAGCTATTTCC
CAAGACCGCACTATTCACCAGCTTCAGTGATGGTCAAGCGATTGGGTTACAAGCCAAACA
CCTATTCCCATGTGTCACAATTGATCTCTGAAAGAATCGGTGTAGTCAAAGACGATTTCT
TCGATCAAATGATGACTCAGCTTTTACCGTTGAAAGAGCTTGAGCGTTTTAACACGCAGC
ACGATCTTATTGAAGCATTGCTTAAAGGGGAGGTGGATTACATCCCGATGGATACGGCAA
TGCTCAACCATTTCCTTCGTTTGAGCGAGCTTGTGCCCATCGAGCAAGATACCGCGATAG
GGGAGTTTTACAGTTCGCAGTTGTCTATCGGTCTCGTCGCGAATGAACGCGGTGCAATGT
TAGCGCCATATTTTAGCCGCGCGATTGCGATGTTGGGCGTTGACAAAATTGTGGCTCAAT
ACGATTTGCGTCCAGACTGGCGCACGGCGTTAGAGTATGAGGTGCGATTGGCAACGCAAA
CCCAAGCGGTGTTTCTATTCGTACTTGTGTTGGCAATTTGTGTTTCTCTCTATCTGTATC
GTCAATCCAACACCGATAACTTAACTGGATTGAGGAATCGTCGCTCTTTGCAAGTTAAGT
ATCGCCAAGGGGTGAATAAGGATTTGGCGATTCTTTATTTAGATATTAATCACTTCAAAC
AAATCAACGATACCTACGGTCATTTAGCGGGTGATGAAGTGCTGCAATTGCTTTCGCTGA
AGATACATCGAGTGTGGTCTGGGCGAAGCTATCGTATTGGTGGTGACGAATTTATTTTGC
TCGGATACCCAACACAAATAGAGCTTTCGCGAGCCGTTCAAGAACTGAGTCGATTGGATG
TTACCGATAAATTGTGCGCAGAGCTGAAAACCGTCACGATTTCAGTTGGTGTTTCTGAGA
AACGAAAGCAGCACATGAGTTTGGAACAAGCGCTGCATTTAGCGGATGAAGACATGTACG
TCAGCAAACATTCTTCTCGTCATTATTCTGGTTCTAGCAACTATCTTGTTCAGTCTTAAA
TGGATGAATTGATCGAGTTTTGTCCAAACGAATGAAGAATAGTGGATTTAGCGGTTTTTG
CCCTTGCATTATGAAGGCCGATACTGAATAATCCACAACATCATTTGAGGCAAGCCCTCA
AAAAAGAATTATGGGGCTCTGGTCCTCTCGCAACAATAGCTCGTGAACTCGGTCAGGTCC
GGAAGGAAGCAGCCGCAGCGTGTGACTTGTGTGCCGGGATGTGGCTGGGGTCCCACCCTT
TAAAAGCCCCGCTTATATAGCGGGGCTTTTTCGTTTTTAACATCTCTTTTTGCCTTGAGC
ACTTTACTTTATAATCACGCTTGTTTTAATTCGCCAAGTATTCACTTTCCACCTGAGATA
TTGTCATGATTTCAAAAAACCAACTAAAACTGCTTCGTGCTTTGGGCCAAAAGAAACAGC
GTAAAGCGCATGGTTTGTTTCTTGTTCAAGGTGAAAAGAACGTATTAGAGTTGGCGAGCA
GCTCATTGGTTGTGAAGCAAGTTTTTGCTACGGCAGACTTTTTGGAAAGTCACCGCCAAG
AGCTGAGTGGTTTTGAGTGCGTTGAAGCGTCGCTTGATGATCTAACCAAAGCAAGTACGC
TTGTGAGCAACAACGCCGCCATTGCTGTGGTAGAGATTCCAAACGTAAAAGAACCACAGG
CAAAGGGCTTGATGATTGCTCTGGATGGTGTTTCAGACCCTGGTAACCTAGGAACGATTA
TCCGTGTAGCTGACTGGTATGGCATTAAGCACATTATTGCGAGCACTGACTGTGCAGACC
CGTATAACCCAAAAACCATCAGCGCGACAATGGGCAGTTTTGGGCGTGTGCAAGTGAGTT
TGGTTGATTTGCCAAGCTACTTAGCTGAAGCAAACTTGCCAGTGTATGGTGCTTTCCTTG
AAGGTGAGAGCGTGCATAAAACTGATTTTTCAGCAGAAGGTATTTTGTTGATGGGCAGCG
AGTCACACGGTGTGCGAGAAGAAGCGTCCAAGTTCGTGACAGATAAGATCACGATTCCTG
CTTTCGGTGGCGCAGAATCTTTAAACGTAGCAATGGCGACGGGCATCATTTTAGACAACA
TGCGTCGTCAGCACAGCTAATCGTATCAACGAATTTTAGATACAAAAAAAGCGTAACGGC
CCAGGCGATGTCAAGCTGAGGTTCATTACGCTTTTTTCGTTTTGAATGCGGTTATTTTTC
TAACATATCCAACTTGTTTGGCACGCCATTCCATTTTTCCGCTTCATCCATCGCTGGTTT
CACTTCAGTTTGTACCGGCCAGATTTCTGCGAGTTCGGCGTTGAGCTCTTTGTAGATGGT
TTGATCTTCAGGCAGCTCGTCTTCTTGGAAGATTGCCGCTGCGGCACACTCGTCAACACA
CAAGCCACAGTCGATACATTCTATTGGGTTGATTACCATGAAGTTTGGACCTTCGTGGAA
GGCGTCAGCCGGGCACACCGCGACACAGTCGGTGTATTTACATTGGATACAGTTATCGGT
TACGACAAACGCCATGATAATCAGCTCTTAAGTTAGTCAAAATTAAAGAAGGGGGATAAT
ACTCATCCCAAGGCAAAATTCAACATCCACCAAGTTAAATCCGTCGTCCAACCTTGATTT
AGTATGACAGACAATTCAATTTCTCGTAAAATGCGCGCCATTGTGAGCTGGGGGCCGTTA
GGTTTTTTGGCTAAGACACCTACTATAACGAGACATCGATATGATTCGTATTAATGAAAT
TAAGCTTCCTCTTGATCATGAGGAAGGCGCGCTATTAGACGCGATCACTAAAAAACTTGG
CATTCCTGCTGAGAAAGTTATCTCTTTTAACGTCTTTAGACGCGGCTACGATGCTCGTAA
GAAAACCAATATTCATCTTATTTACACGCTAGACATCATCGTTGAAGGCGATGAAACCGC
GTTGCTAGCGAAGTTCGCAAACGATCCTCACGTTCGCCAAACGCCAGACATGGAATACAA
GTTTGTTGCGAAAGCACCTGAGAACCTAACAGAGCGCCCAATCGTCATCGGTTTTGGTCC
ATGTGGTCTGTTTGCTGGTTTGGTGTTGGCTCAAATGGGTTTCAACCCAATCATTGTTGA
ACGCGGTAAAGAAGTACGTGAACGTACTAAAGATACTTTCGGTTTCTGGCGTAAACGCAC
GCTAAATCCAGAATCAAACGTACAGTTTGGTGAGGGCGGTGCGGGTACGTTCTCTGACGG
TAAGCTGTACAGCCAAGTGAAAGATCCAAACTTCTACGGTCGCAAAGTGATCACTGAATT
TGTTGAGGCTGGCGCACCAGAAGAAATTCTATACGTAAGTAAACCTCACATCGGTACTTT
CAAGCTGGTGACGATGATCGAGAAAATGCGTGCGACCATCATCGAGCTAGGTGGTGAAAT
TCGTTTCAGTACTCGTGTTGATGGTCTTCATATGGAAGACGGTCAAATCACAGGCGTGAC
ATTGTCAAACGGTGAAGAAATCAAATCTCGTCACGTGGTATTGGCCGTTGGTCACAGTGC
GCGTGATACATTTGAAATGTTGCACGAGCGTGGTGTGTACATGGAGGCGAAACCATTCTC
GGTTGGCTTCCGTATCGAGCACAAGCAATCGATGATCGACGAAGCGCGTTTTGGTCCAAA
TGCGGGTCACCCAATTCTTGGTGCTGCGGATTATAAACTGGTTCACCATTGTAAAAATGG
TCGTACCGTGTACAGCTTCTGTATGTGTCCAGGCGGCACTGTTGTTGCGGCGACATCTGA
AGAAGGTCGTGTAGTGACGAACGGCATGAGCCAATACTCTCGTGCAGAGCGTAACGCAAA
CAGTGCGATTGTTGTGGGTATCTCTCCTGAGGTGGATTACCCGGGTGATCCTCTAGCGGG
TATCCGTTTCCAACGTGAACTTGAATCTAACGCTTACAAACTAGGCGGCGAAAACTACGA
TGCGCCAGCACAGAAAATCGGTGACTTCCTGAAAGGTCGCGATCCAAGTCAACTTGGTGA
TGTTGAGCCATCTTTCACGCCGGGCATTAAGCTCACAGACTTATCGAAAGCGCTGCCTCC
ATTTGCGGTAGAAGCGATTCGTGAAGCCATTCCTGCTTTTGACCGTAAGATCAAAGGTTT
TGCATCTGAAGATGGCCTGTTGACTGGCGTTGAGACTCGTACCTCTTCACCAGTTTGCAT
TAAGCGCGGTAAAGATTTCCAAAGTGTAAACTTAAAAGGCTTCTACCCTGCGGGTGAAGG
TGCAGGTTACGCTGGTGGTATTCTTTCTGCTGGTATCGATGGTATTAAAGTCGCAGAGGC
GGTTGCGCGTGACATCGTTGCAGCAATGGAAAATGCATAATTAAATCACTTTTTGATTTG
ATGAAAGCCAGTCAGTTTTGCTGACTGGCTTTTTTGTATGTGCTGCATAGCTAATTAGGA
TTAGTGAGCATTTTCTGCGCGACATTTGAGACGTTTCCTCGTCATGTCTCTGGCTTTTGT
TGGTGTTTACTTCTGCAGATAAGTTTTTCTTACTGGGATAAATATGCAACAAGATTTAAC
TTGAGAGCAGTAGAGAAATGAATTTTGATAGAGATCAATAGACTACGCCTATGAACAAAA
TTGCTAATTTCCATTTAGTAAAATCAAGAAAGTAGACGACACTTATCTTAAGGCCGCAAT
AAAATGCCGCTAAGGAGATAAGAATGCATTCATTAAAAGTAAAAGATTACATGACGTTGC
AAGCGGTGACTTTCACTAAAGACATGTCACTCACAGCCGCTTTGAACAAAGTGATGCAGA
GCGTGACGCTTGGTGGTCCAGTCATTGATGAAAACGAAAAAGTAGTGGGGTTCTTATCTG
AACAAGATTTGTTAGATAAGTTGGTGAAAGCCAGCTACCACTGCCAAGATACACATACTG
TGCAAGAGTGTATGCATGAAGATGTGTTGTCCGTCTCGCCAGAAATGTCGGTCATTGAAT
TGGCGGATATGATGAAAGTCGGTAAGCCAAAAATGTACCCAGTAGTTGACGACCGAGGAA
AGCTTGTTGGCATCATCACTCGCCGTGATGTTCTACGCGCTATTGGGATGACGTTAAACG
AATGCTTTAAACATCCAGTTTGATGACGACATCGACATGACTACTTCGAAAGGCGCTGCG
GCGTCTTTCTTTTTTCGGAAGAGGCTGAGGTTGAGCGAAGTGGTTATTTTTCTCTTTTAA
CAAAATTCGTCTTGACCTTGGAGCTAGCTCCAAGGTTTATCCTTAGTGGTAGATGAACAG
TCTCAGCCAATAAGGAAAATAAACTATGTGTACAAAACATCAAGGTTGCCAGTCAGGCAA
AATCAAAACTGCGGTGCCACTCAGTGCCCATGACTCTTGCTGCGCGCCAACTAAACCGAC
GCTAAATATTGCTCAAGCGGGTGTTGATACTGTTGAAAGCTCTTGCTGTAGTGGAGGCAG
TTGCAGTTCGGACACCGCCGATGAAGAAGGCCCCGCGGAACTGCGAGAATCCTCAGTCCG
TAGCAGTTGGCTCGTGTCCGACATGGATTGCCCATCTTGTGCGCAAAAGCTTGAAAAAGC
CATCATGTCATTGCAAGGCGTTACGAATGCCAAAGTCCTTTTTGCTACAGAAAAGTTAGT
TGTCGATTTTGATGACCATTCTCTAAGTTTGATCATCGAACAAACAGCGCGCCAAACTGG
TTTCCCACTTTCTGCGCTGGATAAACCAAAGCAAAAGAAAGAGAACAAAGGCTGGTTCGG
TTTTGTTCAAGACAATCTACAGATTTTATCGATCGCAGGTGCAATGGCATTTGCGGGCCT
TGTCGCAAGCATCAACCCTCAACTTAGTAGCTGGATTTTTACTTTAACTTGTTTGCTGGG
TTTGTATCCTATTGCCCGTAAGGCAGTCAAACTGGCTCGTGGTGGCACACCATTTGCCAT
TGAAACACTGATGAGTGTTGCTGCATTAGGTGCGTTGTACTTAGGTGAAACCGCAGAAGC
CGCGATGGTGTTATTGCTCTTCCTTATTGGTGAAAAGCTAGAAGCATACGCATCATCACG
AGCTCGAAGTGGCGTTCAGGCCTTAATGGATTTGGTACCAGAAAACACCACGCTGATCAT
TGATGGTGTACGCAAAGAAGTACCAGCGTCTCAGCTTCAACCTGGGGACGTCATTGAAGT
GGCACCTGGCGGTCGTTTGCCAGCTGATGGTGTATTGATGACGACGTTAGCCAGCTTTGA
TGAAAGTGCATTGACCGGTGAATCAGTTCCTGTTGAGCATGAAGAAGGCGGGAAAATCAT
GGCGGGGGCTGTGGTAGTCGATAAAGTAGTGCAGGTGCAAGTGACCTCCCGCCAAGGTGA
AAATGCCATTGACCGCATCCTTCATTTGATTGAAGAAGCTGAATCGCGCAAAGCGCCGTT
AGAACGATTCCTCGATAAATTTAGTCGCTGGTACACGCCACTTATGATGCTGGTGTCTCT
TGCCGTTATCGTTACGCCACCATTACTGTTCGCTCAACCTTGGGAAACATGGGTGTACCG
TGGTTTAGCATTGCTCTTAATCGCTTGTCCTTGTGCCTTGGTTATTTCAACGCCTGCTGC
GATTACGTCGGGTCTGGCTGCAGCGGCACGCCGTGGTGCATTGATCAAAGGTGGGGCAGC
GCTTGAGTTGCTTGGCAAAGTGGAGTCGGTCGCGTTTGATAAAACAGGCACGTTGACACA
AGGTAAACCGCAAGTAACAGACGTGGTGAGTTATGATGTAACAGAAGAAACGCTACTGAG
TTTAACGGCTTCTATCGAGATGGGGTCAAGTCATCCGTTAGCGCTTTCATTAGTGAAGCG
GGCTGAAGAACAAGGCGTTTCGATTCCTGAGGCAAGTGATAAAACTGCTCAAGTCGGCTC
TGGTGTAACAGGTTTGGTGAACGGTAAATTAGTGCAAGTTATTGCGCCATCAAAAGCGGA
CTTCCCTGTTTCTTCGAAAGTTGAACAACGTGTTATTGAACTGGAAGAACAAGGCAAAAC
CGTGGTGATCGTTCGTCACGATTACGAAGTTATTGGCGTGATCGCGTGGCAAGATACTCT
TCGTCAAGATGCTCAACAGGCAATCGCGACGTTGAAAATGTTGGGCGTGAGTTCTGTGAT
GTTGACGGGGGACAACCCACGCAGTGCGGAAGCGATAGCCCATCAAATTGGTTTGGATTA
CAAAGCGAGCTTGTTGCCTGCCGATAAAGTGCGTTATGTGGAACAACTTTCTACTGAGCA
CACGGTTGCGATGGTTGGTGATGGTATTAACGACGCACCTGCGATGAAAGCGTCTAGCAT
TGGTATCGCGATGGGCGGAGGTACTGACGTCGCATTAGAAACTGCTGATGCGGCACTAAC
GCACAACCGCTTGGTTGAATTGCCAGCAATGATTGAATTATCACGTGCGACGCTCAATAA
CATTCGTCAAAACGTGGCATTGGCGCTTGGCTTAAAAGGCGTGTTCTTAGTCACCAGTTT
ATTGGGTATCACTGGGCTTTGGGTTGCGGTCTTGGCAGACAGTGGGGCGACTGCGTTAGT
GACACTCAATGCGCTACGACTTCTGCGTTTTGAATCTAAACAAGTGCAATAACGCTATTC
TCAAAGTTGCTCTATATTTAACCCGAGGCGTTTCTCGTCTCGGGTTTTTATGTTTCTGTG
AGCACTATAAGTTTTGTGAATGTAATCTGAGCCGTCGGACTTGTTGTTATGCAACGAAAT
GATAAGTTCGCCCGAATAATGTGATCTAAACCGTTTTAATTTGAAATTGTAGATTTATTA
CATTTTATCAATGTGATTGTGATCACTCTATGTTGGTGCAAGGTTCGCTACAGTGCTCCT
GTACCCAACAACTTACTAATGAGCTTATTGTTTACAAAATAAGCCACAATAAGGAGCGAC
ATATGTCTCAAGCTGTATTCCATTTAGGTGTTACTGAAGCTGATCTTAATGGTGCAACTC
TAGCCATCATTCCAGGTGATCCAGCGCGTGTTCAAAAAATCGCAGAACAAATGGAAAACC
CTGTATTCCTAGCAAGTCACCGCGAATACACGCTTTACCGCGCAGAGCTAGACGGTAAGC
CAGTTGTGGTTTGTTCAACAGGTATCGGTGGTCCATCTACCTCTATCGCAGTAGAAGAGT
TAGCACAGCTTGGTGTTCGCACATTCCTACGCGTAGGTACGACTGGTGCAATTCAACCAC
ACGTAAACGTAGGCGATATGATCGTGACAACAGGCTCTGTTCGTCTAGATGGTGCAAGCC
TACACTTCGCTCCAATGGAATTCCCAGCAGTTGCAGACTTTGATGTTGCAACCGCGATGA
AAGCAGCAGTTGAAGAATCTGGTGCAACAGTTCATATGGGTGTGACTGCTTCAAGTGACA
CTTTCTACCCAGGTCAAGAGCGTTACGACACATTCACTGGTCGTGTTGTGAAGCGTTTCC
AAGGCTCTATGAAAGAGTGGCAAGACATGGGCGTGCTGAACTTCGAAATGGAATCAGCAA
CGCTACTTACCATGTGTGCAAGCTCTGGCCTGAAAGCAGGTTGTGTGGCGGGTGTAATCA
TCAACCGTACACAAAAAGAGATTCCAGATCATGCAACACTGAAAGAAACGGAAGCTCGCT
CAATTAAAGTTGTAGTAGAAGCAGCACGTAAAATGCTTTAAGCGCTCACTTTAGTTGGCA
TTTAAACAAACAGAAAAACCCAGAGGCTTGCCTCTGGGTTTTTCTATGCGCCTTGTTCAA
GGTGCGATTTTCTAGATTCTGAAACGCAAAGTGATTGAAGCTAGGATAGGCACTAAAAAC
AGGCATTAAAAAAGCAGCTCCAATGAGCTGCTTTCGTGTTTTAGGGGGCGACTAAATTTC
GTCAGAACCGCCAGCGGCTTCAAACCATTTTGCAAGATGCGTTTTGAGATCTTTCAGCTC
TTCAGGGCCGATAAGCGCAAGGCCAAGATCTTCTGCACGAGTAATGTCATTGTGACGAAG
AGGGCGGAAGCTCACCAGCATAGCACGTGCTTGTAGACCGCCTAGCAGGTCACGCAAAGA
TTCCAGTTTGTACAGCGTATCGTCACCATCATCGCGCATGCCTTTCGTTTTACACTCAAT
GATGTGCAGCTTGTTATTTACAACCGTTGCTACGTCTAGCTCGTTACGTACTTCACTTTC
ACCCAGTTTACGATAAACCTGAACATTCAAAGAGCGGTCTTGAATCGTTGGCATGGTGTC
TTGGATTTGCTTCACAGTGCTGTGAACCAGAGTCTCCAACCATTCGCCGTTAGAGAATCG
ACGTGCGTCTTCGTTCGCGAAGGTCAAAATGCCATTTTCGTAAGTCGCGATCTGTGCTTC
GACAAGATCCGACAGCAGCATGTTGAGTTCACGGTAGCCTTGTTGCTTCTCAGACAGCTC
CACATCCAGCTTCTGCTCCTTACGGCAGGTTGTCGCAAGGTAGTTGAGTGTCGCCAAGCC
TGGGCCCAATTCAAGCGCATTTGACGCCCAGCGTTCGCCAAGCTCATACAGTTTTTGATC
AAGAAGAGGAGGAAGGTCTACGTGGTGGAACTCGCCGCGCGCACCGAAAATGGTTAGGTA
GTCGGAGATAGTAATGTGGTCTTCAACTTGCGTATCTTCTTTGCCATCTGGGTAAAGCCA
GCAAAGTTTGTCACTGTTTGGTTCAACTACGAAGATAGGCCAGCGATAAGTACGGAAAAC
CTCGTAAACCGACAACAATCGATGACGAAGGCCACAGCTTGCGTTCAGTTTGACGTCTTC
TCCACGGTCGTGAAGATCTTTCGCGAGCTTTTGAATCGATTGTTTAATCAGGGTTGTATT
GACAGCCGACGGAATTTCAAAAAATTCAGAAGTAATCTCTCGCTGCTCTAACACGCTACT
CAGTCGGTCAAACATATCTACCTGTGTTTTGTCACCAATGAATACGATATGTGTGCTTAA
AGTGCGATTATCCAATAGAGGAGTGACCAATCTCACTGGGTCTTGGTCGATAATACCAAC
ATGAACAGCCATAGATTTTCCTTTTTGTGTGGCCGCTCGAAAAGAGAAGTGCAAGGGATG
AGCAGGCCATATTACCCATATGTAGACAAGGCCGAGAAAAAACAAGGGCGACTTCATAAA
AAGTCGCCCTTATACAGCTGGTTGCATCAACTATTGCATAAAAATTTACAATTTAAAGCG
ATGAACTAATTCATTTTGCTGATGAGCAAGTTGAGTGAGAGATTCACTCGTATGAGTGAT
GCTCGACATCGCGTGGTAACTTTCATCAGCAATATTGTTGATGTCTTCAATATTGCGCGC
AATATCTGCTGAGGTTTCGCTTTGCTCTGCTGCCGCTTGAGAAATGTGCGTACTCATTTG
GCTGATTTCGATAATGAGTGCTTGGATCTCTTCCATTGAACTGTTCGCTTTCGAGGCTTG
CTCAACCGACATTTCCATATCACTCATGCAGCTTTGAATCACTTGGTTGGCTGACTGAGA
GCTCGATTGCAGATTGCTGATCATCGATTCGATTTCTGTGGTGGATTGTGTGGTTTTCGA
TGCCAGCACACGTACCTCATCGGCTACCACGGCAAATCCGCGTCCTTGCTCTCCTGCACG
TGCTGCTTCAATCGCGGCATTGAGAGCCAACAAGTTAGTTTGCTCAGCAATGTTGCGGAT
GACATCCAAAATTGAGCCAATTTGACCACTCATCTTTTGCAGTTCAGAAACGGCAGATAC
AGACTCGTGAAGGCGCGTTTCTAGCTGATTGATGGTCGAAATGTTGCTACTCATGACATT
TCGGCCTTCTTCGGATGCAGACTCAACACGTTGAACCATTTCCAAAGAGCCTTGAGCGCT
TTGCGCAACTTCTTGAACCGAGTGAGACATCTCGGTCATAGCCGTTGCCACGTTGGCGGT
CTGCTCACGTTGTGCATTCAGCTTAGATTGCGCTTGAGAAGACGTTCGTTCGTTGGTTGT
CGCGGTCGAGGCTAAGTTTTCTGATGCTTCATTTAGCTTCACTAGAATGTCGTGCAAGCT
GTCCGCTAACGTGTTGATATGGCCACTAACGCGGCTGAACTCGTTGTTAAAGCGAATATC
AATACGTTGCGTCATATCGCCTTTAGTCAGGCTCTCTAGCGCATTGAGAATACGTGTTAA
TGGCTCACGCACACTTTGCGCGATGTGATAGCCGATAGCCGCCGCAAACAAAACCACAAC
TACACCAATCACAATCGCTTTCGTCACGCCAGCAGAGTAAATGTCACCGGCATCATCAAG
AGATTCGTTTAGTTTGTCTGTTGCTGTCGTTGTGAATTGCTCAAGGATAGCCATCGTAGA
ATCGACTTTGTTAGCTAAGTTCGCAATGTTGTCGTACAGAGCTGCGCGAGCGTTGAGGTA
GTTGTTGTGTTGGTCTAGCACACCACCACGCATACCTACGTCACGGGTAAATTGTTCTAC
GGATTCGCCAAAAGCTTTTTCTAGCTCAGGAAGTTGAGTGACCAACCCGCGGAACGCGTA
GTTCAAGTGCGTTACTGCTTTACGGTTTTTCGTTACCGCTTGCGTAACAAACTCAGGATT
GGAGCTGGCCAGCGCATCGGAAGTGATCACTTCGGCATCTTTGAGTTTGATGAAGTAGCT
TTTCGCCATAACTTTCACTGAAATACTCGATTGGTCTGCAACGTATTCTTTCAGGCCAAC
AGAAAGTTCAGTGTTGAGCTTTTGAAAGCGGCGCGATGATTTCTGCACTTCTTCTTGTGC
TGAAAACATTGCTTCATAGTTGTCCATTGCTTCGAGTGCTTCGGTAAAGTAGCTTTGCTC
TAGTGTCTTCAGTTGAGAAAAAGGTTCGGCAAGAGAAGGGTAGATCTGGCTTGCTGATTC
GAGCTGCGCCAAAGTGGATTCAAAACGTTGTTGAGATCTCGCAAACTCCTGACGCATTTC
TTCCATGCGCTGTTTATTCTCAGTGGTCAGAAAATCTTTAAAAGACTTGTCGGCAGAAAG
CAGTTCCACACTGGTTTGGTTAGATAACGATACAAGGGGCAACGATGATTTAGAGACGGT
TTCAAATTTCCCGTGAATATCGTGCATTCCCCCCATCATAATGGCAATTGTGACAGCAAA
CAGGATGATGATCAGCGCAAAGCCCGCATACATCCTTTTAATAACTGAACCTCGCATAAG
TGAGCTTCCTCTCCCAAAAATAGACAACATAAATAAGAATTGTCTTAAAAAAGTAACAAA
ATTCATTGGATTGTATTGAGTTCGTGACGCACGTTTTATGACGCATACGACAAAAAAAGC
TTCGTTTATTAGCATTAGATTGATAATGTTAAGTGAACACTGTTTTTTATTGAGCTCAGC
TTTGGGTTGGAGCATACTAAATGGGTTACACACCTTTATAAAATGGAGTCCCCATGGCGG
AAGAAACTATCTTTAGTAAAATTATTCGTAAGGAAATCCCAGCAGACATTCTTTACCAAG
ATGATTTAGTGACCGCGTTTCGCGATATTAACCCTCGCGCGCCAAGCCACATTCTTATCA
TCCCGAACAAGTTGATTCCGACAACGAACGATGTGGAAGCAGAAGACGAAGCAATGATGG
GACGCCTATTCACTGTGGCGAAGAAGCTTGCGAAAGAAGAAGGTATTGCTGAAGACGGTT
ACCGTTTGATCCTTAATTGCAACCCTCATGGTGGCCAAGAGGTTTACCATATCCACATGC
ACCTACTAGGCGGTCGTCCTTTAGGTCCAATGGTATTGAGCTAAGCTAATTTGAAAAGGG
TGGTGCCTATGCCACCCTATTTATATTCTTTTCTGAGCACACATTTGCGGAGATAAATGT
GAAATTAGGTGTGAAGCTGTTTGGACTGATTAGCTGGGTCTTGATGGCGTCTGGCTGCGC
TAATTTGTCTGCGGGCAATTTGTTTAGCCACTACAGCGACCAGAATCAAGAAGTTTATCA
GGCAGTTGTTGCTGGCAATTATGCCAACGCTGAGCAACTACAATCGAGCGACGTCGGTGG
CGAGATCCTTGGCAATTTCGAAAAGGGTCGTATTTCATTCCTTGCGAAAGATTACCCAAC
CAGCCTCAAAGCTCTCGAAGAGAGCGACCGCGCGGCACGTGTTCAACAAGACCGAGCAAC
CATTTCTGTTTCTGAAACAGCGACGAGCGTAGGTTCACTTGCTGTAAACGACAATCTTAA
CGAATACCAACCTGCAGACTACGAACTCGGCTTTTTGCATTTATACCTTGGTCTGAACTA
TCTACAAAAAAATGATTTAGAAGGCGCACTCGTCGAAGTTCGTCGTGCCAACCAAGTTCA
GGAAGCGGCGAGAAAAGCGCGTGAAAAAGAGCTGAAGTCGGCAGAAAAAGATCTAAAAAA
CCAAGGTATGTCAGCCAACTTAGGCAGCGTGCTCGCGAGTTATCCAGACGCAGGGAAAAA
ACTCAGTGCGGTGCAAAACGGCTATCTCTTCTATCTTTCTGGTTTGTTGTACGAAGCGTC
ACGCGATCTAAACAGCGCTTATGTGGATTACCGTCGCGCTTTGGCTGTGATGCCAGATAA
CAAACAAGTTATTGAAAGCACGATGTACGCCGCGAAAAAGCTCGGTATGCGTGAAGACTT
ACGTCTGCTTGAAAAACGCTATGGCAAGGCACCGACAGGGTTAAATAAGTCACAAGGACG
CGTCATTGTGATTGACGAGCAAGGTGTGGTTGAGGCTTTGCAAGGTTGGCGTATTGATTT
ACCTATTTTTGACAGTCGCGGCAATGGCGCAATCTACTCATTGGCACTACCTTATTATCC
GAAACGTGGGGCACCACGCTTTAGTGATGTGGCTTTGAATGGAAAAACGCTGCCTTCTAG
TACGTTGGCTGACGTTAATGCCATGGCTCAGAATGATTTGAATGAACGCTTAACGACAAT
AGTGATTCGCCAAGCCATTCGCGTTTGGGCGAAAGACCGAATCAGAAAAGAAGCAGCGAA
AAAAGGCGATGACGTCGGCAATATTCTTTTCAACGTTTGGAATACGTTAACAGAACAACC
AGATACTCGAAGCTGGCAAACGCTGCCAGCGCAAGTGAAGACGGCCTCACAAATTGTGAA
GCCGGGTACACAGCAGCTAAATTTAGGCGATCAAGTCTATCAATTTGACGTACCAGCGCA
GCAAACCACACTGGTGTGGGTTTCTCGTCAGGGAGCGCATTCGACGGTATGGCATAAACA
ATTAGGGAGATTGTAATGAGAGCATGGCTTATTGGCTTAGCAGTCATTATCGGTTTGGCA
GGTTGTGCGGACAACACTGCTGGGATCCGAGTTGATGGCCAAACACAAAACGTATTTTTT
AACGATAACGTATTGGGCAGCCGACTGTTGGTTGACAACATCACCACGACTTACGTCGAT
GATCGACCACGTGGTGTGGTGCAGTTAAGCAGTAACTACAAAGGTGACCAGCACATTCTT
TATCGCTTCTACTGGTACGACAACAATGGTTTGGAAGTGAACACCAAACCGGGGCCTTGG
CGCAAAATGATCGTGCGTGGATTTGAATCTGTGACGCTTTCGGAAGTCACGGTCAATCCA
AATGGCACACATTTCCGTGTTCAAATTAGAGAAGCACAAGACGATTAATCTTAACGGCTT
TGCCGTAGCTGCCGCGCCAACATGCGCTGGTATTGATATAACTAAGGAACTCTCATGAAA
AAAAGTATTATTGCTCTTTTAGGTCTAGCCGTTATTTTGGGTGGTTGTTCTAACAAAGTC
TCTTACGGTGATTCACAAGCGACTGAAACCACAACCATCGATTTCGGTTCGACGGACCTA
CAAAAAATTGCTGGCGAGATGGTAGACAGCATGATGATGTCAGGTTCAGTAGCAGCAATT
ACTCGTGACCAACGTCCAATCGTGTTTGTTGAGCGAATCAAGAACAAAACCAGTGAGCAC
ATCGACACTGAATCGATCACTGATACCATCTCAACTAAAATGCTGAACTCAGGCAAATTC
CGCTTTGTTGATATGGACCGCGTAGAATCGGTTCGTGAACAACTTAACTTCCAAAATACG
GACGAGCTTGTTAACCAAAGTACAGCAATTCAGTTTGGTAAAATGGTCGGTGCGCAATAC
ATGCTTTACGGTAACCTTTCTAGCATCGTGAAAAATGCAGGTAGCGATAAAGATGTATAC
TACAAAATGACAATGCGTTTGATGGATTTGGAAACAGGCCTAATCGAATGGGCTGATGAA
ACAGAAATCCGCAAAGAGCAATCTAAGAGCCTATTTGGCCTTTAATTGATCATAATGGAG
AAGTCATCAATGGCGTGGTTTTCTTGGCAACAAGCAAAACAGTTAGATCCGAGCTTAAAT
GCGTTAGATGGCTTCTTTTCAGAACCACCGGTGAAGGTGCAAACCGTCACCGGCGGGCTC
ACCAACCGCTGTTGGCGGTTGGAATCTTCTCAAGGCCTTGCTTATGTCTGGCGACCGACC
AGCAACGTATGCAAGGCTTTTTCTATCTCTCGTCATAACGAGTATCAAGTTCTTCATGCG
ATCGAGCCGCTAAATCTCGGGCCAAAGCCGATCTTCGTTCATGAGCAAGGGTTATTAGTG
GAGTGGATCGATGGGATCACGCTGACAAAAGATGGCATCGAGTTGGAAGAGCTCTTACCC
ATCGCGGCGACCATTCATCAATACCATTCGAGCTCCATACCTGTTGTGCCATTTTCTTAC
ATCTCGCGAATTGATCATTATTGGTTGGAGTTAGAAGGAAAGTACGTCGGTTCAGAATTT
GAAACTCTATACAAACAGTGGCGTTCTGAACCTAGTGTTGAGCAAATTCCGTTAGCGCTG
TGTCACTTTGATTTGGGGTGTTACAACCTAGTTAGGGGAGATCAGGGCGTGAAAGTCATT
GATTGGGAGTACGCAAGCCTTGCAGACCCAAGATTGGATTTAACGCTCATTTTGCAAATT
ACCGATTCGCCAATAGAAGAGTCGGTTGAACGCTATTGCCAGATTCGAAATATTGAAAAT
ACCTCAGTTTGGCTTGAAGGAGTAAAAGCGTGGCAACCCCGCACTTTAGTGATGGCAATG
CTTTGGTACTTGCTTGCTTATAAATTATGGGGAGATGAACAATACTTAAACAGTGCGCAA
GAGTTTAAAGACTTATTGTGTTTAGAAGATCACTGTTTTGAGAACTCGTGACGTTTTCCC
CTTTATCAGTAAGGAAATAGTGGTAGTTTTAAAAAAAGTACCAGATTTTACAGGGAGAGG
TACACATGATTATTTACTTGCACGGCTTTGATAGTACAAGCCCAGGTAACCACGAAAAAG
TTCTTCAACTACAGTTCATCGATGACGATGTTCGTTTCATTAATTACAGTACGCTTCATC
CTAAACATGACATGCAGCACCTGCTAAAAGAAGTGTCAAAGGTCATCGATCAGTCTGATG
ATCCTAATCCACTTATCTGTGGGGTTGGCCTTGGTGGGTATTGGTCTGAGCGTATTGGTT
TCTTGTGTGGTATTAAGCAAGTGATGTTCAATCCGAACTTACATCCAGAAAACACCATGG
CTGGTCGCATCGATCGCCCAGAAGAATACGAAGATATTGCAACGAAGTGTGTAGATCAGT
TCAGAGCTAAAAACCAAGGGCGCTGTTTAGTGATTTTGTCGAAAGAAGATGAAATTCATG
ACAATACAAAAACGGCTTCTGAGTTAGAAAAGCACTACGACATTATCTGGGATGAATCGC
AGTCACATAAGTTCAAGAAAATCTCTCAGCATCTTCAAGCGATGAAAGAGTTCAAAAATA
CCTAGTACGCAAAACTCATTGTTTACGATTTAAACAGCACTGCTTGCAGTGCTGTTTTTC
TATCTGTCCCATTTCGCTTTTTGCTGGATTACTCCAGCTCACATTTTCAGCCGTTTAAAG
GCAAGAATATTGTGTTCTTTCTATGGTTTTCTTACTGATGAACTATGTGGCACGAATACC
TTGTTGTAGAGTAGTCGAAAAGTAGTCAATCCGCATCCAGAGTAAGGATTTTGGTTGCCT
TCAAAGGATGGCTCTATATAATGAACCAGACTAAAATAATTTGATAAATATCAAAAAAAA
TTGAGAGCGAGTGAGAAACTTGCCCACTTTTGTCTGGAATCGTATGTTTCAGGCGATGTT
AATGATGCCCAATGAACAAACAGTAATAACAACGAAAAACATAGGCATCCGTTTTAATCC
AAACAAGCTGAGACACCTCTAAGAACCAAGAATTCATCGGTTGGATGTTTTACCGCAGAT
TTGCTGTGAGTGAGACATCGGGCTGAACCCCATATATTCATTTTTGTAGAGGAAAATCAT
TGTGACACGCATTATCGTTGTAGGCGGCGGTGCTGGTGGCCTTGAGTTGGCGACTAAGCT
TGGCCGTACTCTTGGTCGTAAGAACCGTGCGCAAATTACGCTAGTAGACCGTAAAGCGAG
CCACTTGTGGAAACCACTGTTGCATGAAGTTGCAACGGGTTCTTTGGATGAAGGTGTTGA
CGCTTTGAGCTACCGTGCTCATGCGAAAAACCATAGCTTCGATTTCCAAATGGGTAGCCT
TCAAGACATCGACCGTGAACGTAAAGTGATCATTTTAAGTGAGCTGAAAGACGAGCACGG
TGAACTTCTTATGCCAAGCCGCGAGCTAGAATACGATCTTCTAGTGATGGCGATTGGTTC
AACATCGAACGATTTCAACACTCCAGGCGTTCGCGAAAACTGTATTTTCCTAGATAGCCC
AGAACAAGCGCACCGTTTCCGTACAGAAATGAACAATGAGTTCCTAAAGCTGCATGCGAA
AAACGGTAATGGTACAGTGGATATCGCGATCGTTGGTGCTGGTGCAACGGGCGTTGAGCT
ATCGGCTGAGCTGCACAATGCCGTGAAAGAACTTCGCACTTACGGATTTGGTGATCTAGA
TTCAAGCAAGCTGAATGTTAACCTGATTGAAGCGGGCGAGCGCATTCTTCCTGCATTGCC
ACCACGTATTTCGTCTGCGGCGCATCAAGAGCTTGTTAAGCTGGGTGTAAACGTTCGTAC
AGCAACGATGGTGACTAAGGCGGAGAAAGACGGCCTAACTACCAAAGATGGCGAAAAGAT
TCCTGCGCAAATCATGGTTTGGGCTGCGGGCATCAAAGCACCTGATTTCATCAAAGACAT
TGCAGGTCTAGAAACAAACCGTATTAACCAATTGGTTGTGAAAGGAACACTGCAAACAAC
GCGCGATGACGATATTTTTGTTATCGGCGACTTGGCGCAATGCACACAACCAGACGGCTC
ATTTGTGCCACCTCGTGCGCAAGCTGCGCACCAAATGGCTAGCCAAGCGTTCAGCAACAT
TGTGGCGAAGCTAAATGGTCGTGAGTTGAAAAACTACGTGTACAAAGACCATGGTTCTTT
AGTGTCTCTAAGCCGCTTCTCTACAGTAGGTAGCTTGATGGGTAACTTAACCAAAGGGTC
GATGATGGTTGAAGGCCGTATTGCACGTGTTGTTTATATCTCACTATACCGCATGCACTT
GATGGCACTTCACGGCGTGTTCAAAACAGGCTTGATGATGCTGGTTGGCCGCATTAACCG
TGTATTGCGTCCAAACCTTAAGCTTCACTAATATCGGCGATTCAGCCAGTTTCAGTGTTG
AAACCATAGAAAATAAAAAGCCACCGCAAGTCGGTGGCTTTTTATTTTCTGTTTTGTCCC
GTCCCAAATAAGGCTTACACCTTCCAACGCTTACCGCTGTCTTACAGCAAATCTGTTGGC
AGAAGTGAATACACGACGCCATCTTTTGGTTTGCCATGGAAAATAAATCGATTTCTGGCG
ATGGCTTCTTTTTTTGCTCCAACGGATTCGATCAAAGCTTGGCTGGCATTGTTATCAGGA
TCACAAACGATTTCAATACGAGTTAAGCTCAGTTTTGCAAAACAAAATTCTGCCAACGCT
TTAATCGCCTCTTGAGCGTAGCCTTGTCTTTGGTAACGGTCTGCTACCCAATAACCAATA
CTCGCCATATTAAACGTATGGTAAAGCTCATTCACGGCTGCCATTCCTAGCAAGGTATTG
CTATCTCTATCATAAATACCGAAACCAAATGCTTCCGTTTTGACCCAATTTAAACGTGTT
GCTAGTAGAAAGTCTTGGGCATCTTTTAGCGAGACTTCTGCGTCACACCAATCAAGCCAA
GTATGCAAAGATGGGGATTGGGAGAGCAATCGTTGTAGCGAGTGAGCGTCATCTGCTGGG
ATAAGACGAAGGGCTAGGCGAGGGGTGATGATTTCAAAATCTGGGCTCATGAACAAATAC
GACTTCCATTGCTGATTTTAGAGATATGACCTTTCGTTCCTTAGGTCGTTGTAGTTGTTG
GCTTGGGTTTACTTCGCTCAAAGGCTAAGGCTTCAAACCGAGTGACTACTGGCATGGTTG
TGATTAAATGAGTTTAGGTGATATGAAGTGGCAGATAAAACAAAGCGCAGCGATTGCTGC
GCTTTGTAGAACTGTCGAAGTTTAGTTAACTCGACGCACTTGGATGATCATTCCCATTAG
AGGGTTGTCTAAGTAGTGCGTTTCGCTGCTTTTCATGCGGCGTTTTTGATCCAATCGGTA
GCTCTTTAAGAAGGTTTCTTCAGTCACCGTTGGTGAGATTTCTGCGAGGTTACCCACTTG
AACGTTGCCGTCAACATCACCGAGTTCATCATTCAACTGGTCAGTTGATTTAGACTCAAA
GCGAACTTCACGGACGCTTGGTTCACGCAAATCCAGCGTGGTTTCTGCAAACAAGTAATG
CTGCACGTAAATTTGGAATTTGCCATCTAACTCATACAGTGGGCCGTTGATGGTTTCTTC
GTTATAGCCGTCTCTAGAGTAGCTGTTATTGCCATTAATCGGGCTACCATCTGCATTGTA
AGAGCCAGAGAAATCACGACCACCTACAATTCGAAGGATTGGCGCGCTTGCTTTACCTCG
ATCACCTTGACGCCATGCTACGTGTTTTAGCACTTTAAATCCGGCATGATTGTTCAGCGC
CGCTTCTTGTGCGTTTAAGCGGAAAGAAGAGCGAGGTAACAGAGTTACGCCTTTAGAGCG
GCGGTAGGCTTCGCTGTCCAAACTGCCGACATTTTCCATGTCGATTTTAGGCTGTTGGTT
TGGCCAAGATTCAGTAGTGCTTTCAGCGTCGACTGCTCGCTTGAAAATAATTACTTCAAT
ATCAAATTGACGCGCAGCCCAAGAAGGCATTGAGACACATAGAAGCAATAACGGGATCAA
TATTCTCATTCGACTATTAGCTCGTTGGTAATAAATTCTGTTTAAAATCATTCAGTAAGT
CTTGTACAAACTGAATGCGTTTACGTCGGTCCGCCAATGGTACGCTAAACTTGAACTTAG
TTGGACCTTCCATTGCAAATTTTTGCGGCTGTGATTGCAGGAGTTTAACTAAATACGCTG
GATTTATGTCAGCATCAGGGTAAAACTCGATAAATCCACCTTTATCATGGGCTTCTATCT
TCTTCGCTTTAATACTACCTGCGGCAAATTTCAATTCTGAGACAGCCAGCAAGTTCTTCG
CGGCATCAGGAAGTAAGCCAAAGCGGTCGATCAGCTCAACTTTTAATTCGGATAGCTCAT
CGCTGTCGCTCACACTCGCAATTCGTTTGTACATCGACAGACGCGTATTGACGTCTGGAA
TGTAATCATCAGGCAGTAGCGCTGGGATTCTCAGTTCCACTTCTGTTTGTTCGCGAAGCA
GATCATCCAATGATGGCTCTTTACCTTCTTTCAACGCTTCAACCGCTTGTTCAAGCATTT
CCATATACAGTGTAAAACCAACAGATTGAATTTGACCACTTTGTTCGTCACCAAGCAGTT
CACCAGCGCCACGAATTTCCAAATCGTGCGTTGCCAGAGTAAAGCCCGCGCCTAAGTCTT
CCAGTGAAGCAATGGCATCGAGACGTTTAATGGCATCTTTGGTCATTGCTTTTGGATGTG
GCGTTAACAAATAAGCATAGGCTTGATGGTGAGAGCGACCAACACGGCCACGCAATTGAT
GCAGTTGCGCCAAGCCAAGGTTGTCAGCACGATCCATAATGATTGTGTTGGCCGTCGGAA
CGTCGATACCCGTTTCAATGATGGTGGTACACACCAACACATTAAAGCGCTGGTGGTAGA
AATCATTCATGATACGTTCTAGTTCGCGTTCACGCATTTGACCGTGTGCCACGGTAATAC
GGGCTTCTGGAATGAGTTTTTGTAAGTCTTCTGCCGTTTTTTCGATGGTTTCGACCTGAT
TGTGCAGGAAGTAAACCTGACCACCACGCATGATTTCACGCAGTACGGCTTCTCGAACCA
CAGACTCTTCACGTTCGCGAACAAATGTCTTAATAGCTAAACGACGTGCTGGTGGTGTGG
CGATGATCGACAAATCACGCATACCACTCATTGCCATGTTCAGCGTACGAGGAATCGGCG
TTGCCGTTAGGGTGAGAATGTCCACGTCAGCGCGCATCGCTTTGACTTTCTCTTTTTGAC
GAACACCGAAGCGATGCTCTTCGTCGACGATCAACAAACCCAAATCTTTGAATTTGATGT
CGCTGGAGAGCAATTTGTGCGTACCGACGACGATATCAACTTTGCCATCCGCAACATCTT
GCAAAATCACTTTTTGCTCTTTGGCTGATTTAAAGCGAGAAAGCACCTCGACTCGGATTG
GCAAGTTCGCGAAGCGGTCACGGAAGTTTTCAAAATGCTGCTGAGCAAGCAGGGTTGTTG
GCACGAGTACGGCAACTTGTTTGCTGTTGTCCGTAGCAACAAAGGCCGCACGCATGGCGA
CTTCTGTTTTACCAAAGCCAACGTCACCACACACCAAGCGATCCATGGCTTTTGCTTGGC
ACATATCGGAAAGCACCGCGTTGATTGCCATGGCTTGATCATCGGTTTCTTCAAACGGGA
ATGTTGCCTTGAAGGTCGCGTATTGGCCACGATCCAAGGCAAATTTAAAGCCCGGTTTTA
GCTCACGCTTCGCGTATACATCAAGTAGCTCTGCTGCAACATCGCGTACTTTCTCAGCTG
CTTTTCGACGTGCTTTCGACCACGCTTCACCGCCAAGTTTGTGCAGAGGAGCCGTTTCTT
CAGCGCCGCCAGAGTAACGGCTGATCAAGTTTAGCGAGGAAACGGGAACATAAAGTTTGG
CGTCGTTTTGATATTCAAGCGTCACATACTCGGTTTTCATTCCCCCCGCTTCAAGGGTTT
GCAGACCGATGTAGCGGCCGATGCCGTGGTCAATATGAACAACAGGTTGGCCTGGTTTCA
GTTCGGCAAGGTGGCGAATAACAGTGTCACTGTTGACGGCTTTTTTGTCTTTGCGACGGC
GTTGAATTACGCGATCGCCAAGCAAGTCACTTTCGCATATCAGCGCGAAATTCAGCTCGT
CATGAATAAAGCCGTGTTCTGCTGAACCAAGAATCAACGTGAAACGGTGGTCTGACTCCA
AAGCGTGATACAGCGATTCTTGCACCACTGGGCGAACTTTGATGCCTTGCAAAAGTTCAG
TCAGGGCTTCGCGTCGACCTTCTGATTCCACGGAAAAGATGATTTTGCCCGTAAATTGTT
CGCTGAATTGGCGAAGACGAGACAATGGCTCTTTGTTTTGCTGTTGAACGCCAAGTTCTG
CCAGTGTTTGTACCGCTAAGTTTTGGCGGCCAGCACGTTTCACTACTTTCTCTAGGCTGA
GCTGTGCCTGAGGAAGTTGTTTGAAGTGTGCAAACAATTCGTCTTTCTTGAGCCACAAAT
CGTGTGGGGCAAGAAGTGGACGTAGAGGATCAATTTTCTTTTGATCGTAGCGATACTCGA
CGTCATTTAAGAATGTGTCGACGGCTGCTTCAATGTCGCCGTATGTGATCAGCTGCGAAT
CTTCAGGTAAGTAGTCGAACAGGGTTTCGGTATGGTCGAAGAACAGTGGTTGCCAGTATT
CAATGCCTGCCGGCCACGTTCCTTTGGTGACTTGCATGTAGATGGATTCTGGCTCGCGTC
TCGCCTCAAACTGGGTGCGCCAACGAGTGCGGAAATCTTCAATCGCTTCTTTCGTCGTTG
GGAATTCATGCGCAGGCAGCAATTGTATTTGCTGAATATCTTCGATAGAACGCTGATTTT
CTGGATCGAAAGTGCGAATGGTATCGATTTCATCATCGAAAAAGTCAATGCGGTAAGGAT
CGGCACTGCCCATAGGGAATAAGTCGAGAATCGAACCTCGGCTCGCGTATTCACCCGGCC
CAAATACTTGGTCTACATGACGATAACCCGAGTTCTCTAATTGCACTCTCAGGTTTTCTA
GCGAGAAATTATCGCCTGTTTTGACCATTAGTGTGTGCTGTAACAAAAAATCTCGCGGAG
ATTGGCGCTGAAGAACAGTGCTGACTGGCACGATAGTGACACCGCCACGTTGATTCGGCA
GTTGGTATAGGCGAGCAATACGGTCAGAAATGATCTCTTGGTGTGGAGAAAAATTGTCGT
ATGGCAACGTTTCCCAATCAGGGAAAAGGCTTACCGGTTGGTCGGTAAACTGTTCGATTT
CTGCTTGCAGTTTCAACGCGATCTGCGGGTCTGGCACAACCAGTAGTGAGTGACTTGAAT
GCTGCTTGGCCAGTTCGGCAATGGCGAGTGGCAGCGCTGCACCGGGTAAGTTGCCAAGTT
GTTTTTTGTCGCCACGTTCAGTTGGATTGGTGACGGAAAGTATCGTTGCTTTGGTCATAG
GAGTTATTTTTTATCTCGCTCCAGTGAGCGCTGACGTAAAAGTTTTTGCTGTTGATATAA
AGCGGCTTTAATGAGCAAATCTTGGTCTGCTTCTCTGAGCATTTTATATCTAAGAGTGAC
GACGAACCCTTGCTCAGAGGCGACACACTCTACGACTTGAGCGTAGCAGTAAATTGCCGC
AGCAGGATGGTCAAGAAAGAGTTTTACTCGGACAAATTGGTCCGTTTCAACTGGGCTTGA
TGAGCGGTAACTCAACTGACTTGCTCCAAATTGAGTGGTTTGGAAGCGAACCGAAATATC
ATCTTGTTGAGACAACATAAAGCTCAGCAGTAAGTTGAGTTTTGAATTTTGCGTGTCGAG
CAAACTAATAACGTGTTTAAGCTCTATATTTTGCAGCTCTAGGCGTGCGTTATCTGCCAA
TGTATCTAAGTGGCTGAACTCGCTCGCGACAATAAAAGGCGCAGGAATTTCTGACACAAA
CGTTTGTTCGTCTGGCAAAGCAAAATCGGTCCCCAAGGCTTCCACGTTAATGGTGAGGTT
ATGGTGAACGGTGAAGTATTCTTGCTCTGTCATAAATCGGTCCTTTGTTGCCAGCGAGCA
CTCTCATTTCACGAATAATAAGAGGGATAGGGCACTGATTATCGCTAACTGAATGAAGTT
ATCAAGTTTACCACTACTGCGTTTGAACTTTTTGCCCTAAATGCAGACTTATTGCATGTC
GTTGACAAATTTAGCGATTATCTTGTCTTCTTCATGAGAAGAGTAAGGTAAGATAACTCT
TATTATTTAGAACTAGGGTCAATCGCCCTTATTAGAAAACCAGTTGGTTTGTCCTGTATG
TATCATCCTATCTCTTTGTTTATTGGCTTGAGATATCTTCGGGGACGCTCCGGAGATAGG
TTTAGCCGATTTGTTTCTTATATGTCGACGGCGGGCATCACGATCGGTGTGATGGCGTTG
GTCACTGTGCTTTCGGTTATGAACGGATTCGAAGCACAACTGAAAGAGCGCATTCTTGGT
GTTCTTCCTCACGCGGTGATTTCTCAACATGATGGTCGCACTCCACTGACGGAGTCTGCG
CCGCAATTCATTCAAGCGATGTCGGATGTTGCTGAGCCAGAACCTGTTGTTCGCGGAGAG
GCGGTAATTCAAAGTTCGGCACAACTGACGGCAGGTTATTTGATTGGGATTGAGCCTAAG
AAAGGCGACCCGATTGCCAACCATTTGATTGCGGGTCGTTTGTCTTCTCTTCAAGCGGGA
GAGTACAAAGTATTTCTTGGCCACAGTTTAGCGCGCTCTCTTAAGGTTTCTATTGGCGAC
AAAGTTCGTTTAATGGTGACAAACGCCACGCAGTTTACCCCTCTTGGTCGAATCCCTAGT
CAGCGCAACTTCACAGTGGCTGGTATTTTTAATACCGGTTCGGATGTCGATGGTCAGCTT
ATGATCGTCAATATGGCGGATGCAGCTAAGTTAATGCGCCTGCCCAAAGATACCGTATCT
GGCTGGCGAGTGTTTTTCTCTGACCCATTTATGGTGACGGATTTCGCTGATAAACCGATG
CCAGAAGGTTGGCAGTGGAGTGATTGGCGTGCACAACGTGGTGAGCTTTTCCAAGCTGTG
AAAATGGAAAAGAACATGATGGGCTTAATGCTGGGTCTCATTGTTGGCGTTGCAGCGTTT
AACATCATTTCTGCTTTGATCATGGTGGTGATGGAAAAACAATCTGAAGTCGCGATTTTG
AAAACGCAGGGTATGACGCAATCGCAAGTCATGACGATTTTCATGGTGCAAGGCGCAAGT
AGTGGTGTGATTGGAGCTATTGTCGGCGGAGCGGTTGGCGTGGCGTTGTCACTCAACCTC
AACGTCATTTTGGAATCGGCTGGCGTGGCTCTGTTCAGCTTTGGCGGGCATTTGCCAATT
GTGATTGATTCTTTCCAAATTCTATTAGTGGTAGTGCTAGCGATTGCTCTGAGTCTGGCT
GCTACTGTTTATCCTTCTTATCGAGCATCTTCTGTTAAACCTGCTGAGGCACTTCGCTAT
GAATAAGCTATTAGAATGTCGTGATATTCGTAAAGTATACCGAGAAGGTTCCTTGGATAC
GGAAGTGTTGAAAGGCGTGAGCTTTGATATCGATAAAGGTGAGCTCGTTTCTATTGTTGG
CTCATCGGGCTCTGGTAAGAGTACGCTGCTTCATATCCTTGGCGCATTGGACGACGCTAC
GCAAGGTGAAGTGGATTTTTTAGGGCAGAACCTATCAGCGTTAAGCTCCAATAAACAGGC
TGCTCTTCGCAACAAACATCTTGGTTTTGTGTATCAATTTCACCACTTACTTGCTGATTT
TACGGCGCTCGAAAATGTCGCAATGCCACTGCTGATTGGCGGTATTAAAGTGACAGAAGC
TAAACAGGCGGCAAAAGCGCTGCTTGAGAAAGTGGGCTTGAGCCATCGTATGGATCACCG
CCCATCAGAGCTGTCTGGTGGTGAGCGCCAGCGCGTGGCCATTGCTCGTGCTCTTGTGAA
CAAGCCTGACTTAGTTTTGGCTGACGAACCAACTGGTAATCTGGATCATAATACGGCTTT
GGCGATTTACGATTTGATGCGTGAACTAAACAAAGAGTCGAACATCGCCTTTTTGGTGGT
GACGCATGACAACGAACTCGCAGCAAAAATGGACCGTCAGATGCACATGCAAGATGGCCT
TCTGGTGGATCGTTTGATGACCGAATCGGCATCGGTGGAGGGCTAGTTTTGTTCTCTTCT
TTAGCATTGATGATTGGTGGACGCTTTAGCCGTGCGAAAAAGCGCAACAAAATGGTGTCG
TTCATTTCTCTTTCTTCAACCATTGGTATTGCAGTAGGCGTGGCGGTGATCATCATTGGC
CTTTCGGCGATGAATGGTTTTGAGCGAGAGCTTCAGTCGCGTGTGTTGTCCGTGATTCCT
CATGGTGAGTTAGAAGGGGTTAACGGGCCGCTGCAGAACTACACTAAGACGATGAACCAA
GCGCTGCAACATGAGCATGTCGTTGCTGCCGCTCCGTACGTCCGCTTTACAGGTTTAGCC
GAAAAAGGCAGCAAACTTAAGGCGATTGAAGTGCGTGGTGTGGATCCTGCATATGAGCAA
GCGGTGTCGAGCATGTCTGACTTTATTGATCCAGAGGCGTGGCAAAACTTTTACTCAGGC
CAACAACAAGTGATTTTAGGTCGAGGAGTTGCAAATGAGTTGAAGGTGCAAGTCGGTGAC
TACGTCACGTTGATGATTCCTCAAACGGGTGGCACAAATAAAGTTCAAGCGCCGAAACGT
GTGCGCGTCAAAGTGGCGGGCTTTTTGACGTTGAACGGCCAAATTGATCATTCATTGGCT
TTAGTTCCGCTGGCGGATGCGCAGCAATACGTTCGTTTAGGAGACGGCGTAACTGGAATT
TCTCTAAAAACCGATGATGTTCTTGATGCGCCTTCGATCGTTCGAGAAGTCGGCAACCTA
GTGAATGTGTACGTATATTTGAAGAGTTGGCAGCAGCAGTTTGGCTTTCTCTACCGTGAC
ATTCAGTTGGTACGCACGATCATGTATTTAGTCATGGTATTAGTGATTGGTGTGGCGTGT
TTCAATATCGTCTCGACATTGATGATGGCGGTGAAGGACCGCGCAGCAGAGATCGCGATT
TTGCGTACGATGGGGGCAAAAGATGGTCTGATTAAACGTATTTTCGTTTGGCAGGGCGTC
TTTTCTGGAGTGTTTGGTAGCCTTGTCGGTAGCCTTGTTGGTGTGTTGGTTGCGTTGAAT
TTAACTCCAATCATTAAGGGGCTTGAAGGCTTAATAGGACACCAGTTTTTATCGGGTGAT
ATCTACTTTGTGGACTTTCTTCCATCGCAGTTGCATTGGCCTGACGTTGCATTGGTGTCG
ACCACCGCTATCGTATTAAGCCTATTGGCCACTTGGTACCCAGCTTCTCGCGCAGCGAAA
CTGAACCCTGCCGCGGTTTTGAGTGCTAAGTAACTAAGGAAAGCAAGCTAGCCTCGTAGA
CATCGTTGTTGGCTACGATTTCTTTAACTAAGTACACTAGATACAAAAAAGGACCTTTCA
TGGTCCTTTTTTGTATTCATTAGCATCTTTTCATTCTTTGCTTACATTTCGTTTCAGCTT
TATTGTCGTTTGAACCTCAAGCCATGTCGCAACGAATGATTTTAGCGTCTTATCCGCTTA
TCTTACTTTTCGTTTTTGCCAACTGCGAACGACAGAGTAGCGCCACAATCCGCGAATACC
GAAATAACCAATGATCGCAGAACCCACACCGCAAATTGCGCATCCCAATAGGAATGGAGG
CCCAATCGTGCTCATCTGTTGCATGATAAAGTCCCAAGATAGCTCAAAATAGAATGGCTG
AGGTGGAACATGCATGACCCATGCACCGAGCTTGTAAGCAAAGTAAAACAAGACTGGCAT
GGTTATAGGGTTGCTGACCCAAACGAGAGCGACTGACAGAGGTAAATTTACGCCCATTAA
AATGGCTAAACCTGCAGACATGATCATCTGGCTCGGAAGCGGGACAAACGCCATAAATAG
GCCAACGGCAAAAGCACCTGACGCAGAGCGACGGTTTAAGCACCAAAGGTTCGGGTTGTA
TAACACATTGCCGAAGACCTTCAATGCTTTTTGGCGTTTGATCACTTCGTGATCAGGCAT
GAAGCGTTTTATCAGCTTTCTAGGCATAGGACGACATGACTCTCTTAGAAAAAAGTTGGA
CCTTGGCGTTATTTGTCGCGAGCGTAATTTCGTCTGCATGGTGGCCGACGATGCCGGATT
GGCGTTGGTTGCTGCTGGGAATAATTACCACTGGCTCAATAATTAAATTACGTCGAGGCT
TAATTAGCATAGGCGTAATTGTGGGCTTTATGGTTGTCATCGTCCACGGCAATATTATGG
AGTATCAGAGACAAGCCCTTTTTCAAGCAGGTGAGAATAGTACCATAATTGGTAGAGTTG
ACAGCTCTTTTACGCAAATAAGTCACGGATATGAAGGTGTCGTAGCGATAAAACAAGTGA
ATTCTCACACTCTGTTACCTTTTCTTAAACCTAAAGTCCGCCTTATAACGCCATTCCCAC
TAGCTGTTAACAGTGAGTTTACGACTAACGTTTTGATTAAGCCCATTATCGGCCTCAGAA
ATGAAGCGGGTTTCGACGCAGAAAAGCAGTCAATGGGAAGTGGTGTTGTTGCAAGGGCGG
TCGTTACTAAAGATTCATACTGGGTCATTCGTACTTCTTCGTCTTGGCGCGAAGCTATTA
TTCAAACTGTTGAGCGTGATATTTCTCGCCTTGAGCATTTTGCTCTAATCAAAGCACTGG
CTTTTGCTGATCGCACTGGGCTTACCAAAGAGGATTGGCAGTCTCTGCGTGACAGCGGAC
TACTGCATCTTGTATCGATTTCTGGTTTACACATTGGGATGGCACTGACGTTTGGGCTCG
CCCTTGGTGGGCTTATTCGGCTTGCTATGCCGCGATATTGGTTTCTGCCATCAGTTAGTG
GGTTGGCGTTTGCCATTGTTTACGCTTGGCTTGCTGATTTTTCTTTGCCGACGACCCGAG
CCGTTTCTGTTTGTATCATCTATATTGCTTTGAAGTATTGGCTTGTTCATTGGAGCCCAT
GGCGCGTACTGTTACTGGCCGTGGCATTGCAACTTTTCTTCCAACCTTTTGCTTCTTTTA
GTTTGAGTTTTTGGCTGTCTTATTTATCCGTTGGTGCCGTTTTGTTTGCGGTTAACACAG
TGCAAGACTCGAAGGAAGGTCGTTTGGGAAAGTTGCGGATACTTCTGTTGACTCAACTGA
TACTGAGCTTATTGATTGTCCCGATCAGTGGCTATTTTTTCTCTGGATTTAGCTGGTCTT
CTTTAGTCTACAATTTGGTTTTCATTCCTTGGTTTGGCTTTGTTGTCGTTCCAATCATGT
TTGCTGCTTTAATTGCGTCATTGCTCTTTCCTATGTTGGCGACGGTCCTATGGTATTTGC
TTGACATATTCCTGGTTCCACTAAGTTGGTCGGTTCGATATGCCATAGGAACTTGGCAAC
CCATTAGTGCCGAGTGGACATTTGTTATTGCTGTAGTGAGTGCCGTGCTCGTTTCAAGAC
ATGTTATGCCTCGTTACGTTTGGATGTTTGTCTGTGTAATTGTTGTGATGACCGGGTTGT
TTCCTAAGCAATATAACCAAACTTGGCGTATTGATGTGCTTGATGTCGGGCATGGGTTGG
CGGTGCTGGTCGAAAAAGAAGGGAGAGTTTTACTCTATGATACGGGCAAGGCTTGGCAAA
ACGGCAGTATAGCTGAGCAAGTGATTACGCCAGTACTGCACCGCAGAGGTTACTCAAGTG
TCGATACGATGATTTTAAGTCATGCTGATAATGACCATGCTGGTGGCCGAAAAGTGATAG
AACAGTACTTTTCACCTAAACACAAACTAAGCAGCCAGAGCTTTTTACATTATCAGCCTT
GTATTGCTGCTGAGAAATGGAAGTGGCAAGGGTTGAACATGGAGGTACTTTGGCCTCCTA
AACCTGTAGTACGAGCATACAACCCCCACTCTTGTGTCATCAGTCTGGAAGACCCTAGTA
CAGGTTTTAAAATGTTGTTTACTGGTGATATCGAAGCCATCAGCGAATGGATACTGCTTC
GAGAGCCAGAAAAGCTGCGCAGTGATGTAATGCTAGTGCCGCATCATGGAAGCAAAAGCT
CTTCTAACCCTAAGTTTATCAATGTTGTTGAGCCTAGCTTGGCTATTGCTTCAACGGCAA
AACTAAACCAGTGGGGAATGCCCGCACCTGAAGTCGTTCAAGCCTATACCGACAGTGGTG
TTAGTTGGTTAGACACTGGAAGTGATGGCCAAATAACAATCTTACTTGATGGCAATAACT
GGCGTTTTGAAAGTAAACGTCGTGAGACAATTGAGCCTTGGTATAGGCAGATGCTGCGTA
ACCGAGTAGAATAAGAGTCTTACTGTAAGAAAATAAAGCACTTCTATGTCGATAAATACT
GATGAAACGACTTGGCAGACGTTTAAACGTCTTTGGCAATTTATCCGCCTTTACAAGTCT
GGCCTTATCGTTGCCGTCATTGCATTAGTGATTAATGCTATCTCTGATACTTATATGATT
TCCCTACTAAAACCGCTTCTCGATGAAGGTTTTGGTAATGCGGATTCTGATTTTCTACGT
ACACTTCCTTTAATTATATTTGTCATGATGTTCATTCGTGGCACGAGTGGTTTTGTCTCC
ACGTATTGTTTGAGTTGGGTCTCTGGCAATGTGGTGATGCTAGTACGACGCATGGTGTTT
AATCACTTTATGCACATGCCTGTATCGTACTTTGACAAAGAAAAAACGGGTAACTTGCTT
TCTCGAATCACTTACGATTCAGAGCAAGTCTCTGCGGCGACGAGCCAAGCGTTAGTGAGC
ATCGTACGTGAAGGCGCAAGCATTATTGGTTTGCTTGTTCTGATGTTTTACAACAGCTGG
CAGTTGTCATTAGTGCTGTTTGCTGTAGCGCCTGTGGTTGCTTGGGGTATTGGTGTCGTT
TCTAAGCGATTCAGAAAAATCTCTAAGAACATGCAAACGATGATGGGTAATGTGACCGCA
TCGGCTGAGCAAATGTTAAAAGGGCACAAAGTCGTATTGAGCTACGGTGGTCAAGACATT
GAACGTCAACGTTTTGATAAAGTCAGCAACCAAATGCGTCAACAAAGCATGAAGTTGGTA
ACGGCTCAGGCTGCGGCAAACCCAATCATTCAAATGATTGCATCATTTGCGATTGTTGCT
GTTCTTTATCTCGCAAGCATTGATTCAATCAAAGAGCAGTTGACTCCGGGTACTTTTACC
GTGGTCTTTTCTGCGATGTTTGGTTTGATGCGCCCACTTAAAGCACTGACAAACGTAACT
TCTCAGTTCCAACGTGGTATGGCAGCAAGCCAAACTTTGTTTGCTCTGATCGATTTAGAA
CCAGAGAAAAACGAAGGTAAATACACGGTTGAGCGCGCGAAGGGTGATGTATCTGTGAAA
GACGTCAGCTTCACGTATGTAGGTTCAGAAAAGCCGGCTCTAGAGCATGTCAGTTTTGAT
ATTCCACGAGGTAAAACGGTCGCTCTAGTGGGGCGTTCAGGTTCAGGTAAAAGTACCATT
GCGAACTTGTTTAACCGTTTTTATGACGTGGACAGTGGCTCGATTACATTAGATGGCCGT
GATATTCGTGACTACGAATTGAAGAACTTGCGCGAGCAGTTTGCGTTGGTTTCGCAAAAC
GTACATCTTTTCAATGACACCATAGCAAACAACATTGCTTACGCGACGGAAGATAAGTAC
GAGCGCAGCGATATTGAGCATGCAGCGAAGCTGGCTCACGCAATGGAATTCATCAATAAG
ATGGAAAATGGTTTAGATACCATGATCGGCGAAAACGGCGCGAGCTTATCTGGTGGTCAG
CGCCAACGTGTAGCTATTGCTCGTGCGTTGCTGCGTGATGCGCCTGTACTGATTCTTGAC
GAAGCAACCTCTGCATTGGATACGGAATCTGAGCGTGCCATCCAAGCTGCCTTAGATGAG
CTGCAGAAAGATAAAACCGTGTTGGTGATTGCTCACCGCTTGTCAACGATCGAAAAAGCC
GATGAGATTCTAGTCGTAGACGACGGTGCTATTATTGAACGAGGTAATCACGCAGACTTG
ATTGCTAAGAATGGCGCTTACGCTCAACTTCATCGCATCCAGTTTGGCGAATAGTTGCTG
TGGTTGAAAAAATCTGGTTTGAAAATCATCCATTAAAATATCTGTTGTGGCCATTATTAT
GGCCACTCAGTGTGTTGTTTGGTGCAATCAGTAGATCGAAGCGTCAACAGTTCCAAACTG
GTCGCAAGCAAGCGTATCAAGCACCAGTGCCCGTAGTAGTGGTCGGTAATATCACCGCTG
GTGGCAATGGTAAGACGCCTGTTGTGGTTTGGCTGGTCGAGCAATTACAACATCTGGGGT
ATAAACCGGGAGTGGTGTCTCGAGGATACGGTGCGAAGGCTCCGCAGTATCCGCTGGTGT
TAAATGATGATACTCCTACTCAACATTGTGGTGATGAACCTAAACTCATCCACCGACGCA
CCGGAGCACCTGTCGCAGTCGATCCTGTACGTGCAAACGCCGTGAAAGCGCTAGTAGAGT
TAGACGTGGATATCATCATTACCGATGATGGTTTGCAGCATTATGCTCTAGAGCGTGATG
TTGAACTTGTGATTGTTGATGGAAATCGTCGTTTTGGTAATGAGTGTTTGATTCCGCTGG
GTCCATTGCGCGAAGGTGTTGAGCGACTTCAGGAAGTCGACTTTATCATCACCAATGGCG
GTTTGGCCCATCAGGGTGAGATCTCGATGTCTCTAGCGCCATCAAAAGCGATCAACCTAA
AGACCAAGCAGCAAGTTGATGTGAGTGAGTTAAAGGCGCTGGTGGCATTTGCCGGTATCG
GGCATCCACCTCGGTTTTTTAATACACTAGAATCAATGCATGCGGATGTTAAAGTCACGA
AAGGTTTTGCTGACCATCAAGACTTTGACCAAAAAGAACTTGAAGCATTGGCTCTACAAG
GGGCGAATGTGATTATGACAGAGAAAGATGCTGTCAAATGTAGCGACTACGCACAAGACA
ATTGGTGGTATCTGCCTGTATCTGCTCAACTTGAGCCTAAAGATGCAGAGCGAATTTTAA
ATCGAATAAAAGAGGTTAAAGCGACTTATGGATCACCGTCTGCTTGAGATTGTGGCTTGC
CCAGTGTGTAAAGGTAAGCTGACTTACGATAAAGATAATCAAGAGTTGATCTGCAAATTG
GATCGCCTTGCTTACCCTATCAAAGAGGGTATTCCTGTTCTGCTTGAGCCAGAAGCTCGC
ACCATGAGTATGGATGAGGGACGTTAATGTCTTTTACGGTTGTGATACCGGCTCGTTACT
CTTCGAGCCGTTTACCAGGTAAACCACTGGCTGATATCGGTGGTAAACCAATGGTGCAAT
GGGTTTACGAACAAGCAATGCAAGCTGGCGCTGATGACGTGATCATTGCTACTGACGATG
AGCGAGTTTCTGCAGCGGTTGAGCAATTCGGTGGCAAAGTTTGTATGACTTCGCCAAACC
ACGAATCTGGTACAGAGCGTTTAGCGGAAGTGGTAGAGAAAATGGCCATTCCTGCTGACC
ACATTATTGTGAACGTTCAAGGTGATGAGCCTTTGGTACCACCAGTTATCATCCGCCAAG
TCGCAGATAACTTAGCCGCTAGTGATGCGCCTATGGCTACGTTGGCGGTTGAAATTGAAT
CTGAAGATGAAGTCTTCAACCCAAATGCCGTAAAAGTCGTTGCTGATGAGCGTGGTTATG
CCATGTACTTTAGCCGAGCAACAATTCCTTGGGATCGTGATAACTTCGCTAAGCAAGACA
AAGCTATCGTGAATCCATTGATGCGTCACATCGGTATCTATGCATACCGCGCAGGTTTCA
TTAATACTTACGTAAACTGGGCGCCAAGTGCCCTAGAGCAAATTGAATGCCTAGAGCAGT
TACGAGTGCTTTGGTACGGCGAGAAAATCCACGTTGCAGTCGCTAAAGAAGCGCCAGCAG
CAGGCGTTGATACGCCAGAAGATCTTGAAGCCGTTAGAGCTATTGTGGCGAAAAAAGCGT
AACGATTCTACTTCTTGCAGTTAATAAAAAGGCTCCTTTCATGGAGCCTTTGGCTTTAAG
GTGATGAGTATATTTTTTGCTAAATGTTTGAATCGTACTGATTGCGTTTTGGACAAGTGG
CTAATGTTTCTCTGTGTCCCGTGTCTTTAACTTCTTCTAAGATTACGTCAAAGCCCCATA
GGCGATAGACGTGTTTCAATACCTCATCATAACTTTCATCGAGTGGAATGCGGTTATGAG
GAACGTACTGCAACGTGAGTGAACGGTCACCACGAACATCCACGTTAAACACCTGAATGT
TAGGCTCTAAGTTTGATAGGTTGTACTGCGCTGCCAGAGTTTCTCGAATGCGTTTGTAGC
CCATTTCATCATGTATGGCGGAGACTTCAATAAAGTTCTTCCTGTCATCATCGTTGATGG
CGAACAGTTTGAAATCACGCATCAATTTCGGAGACAGATATTGGCTGATAAAGCTTTCAT
CTTTGAAATTATGCATAGCAAAATGCAAGGCATCTAACCAATCTGTTCCTGCTAGATCCG
GGAACCACTCTTTATCCTCGTCAGTTGGCTCTTCACAAATACGCTTTATATCGCGGAACA
TCGCAAAGCCGAGAGCATAGGGGTTGATACCGCTAAAGTAAGGACTGTTGTAAGGTGGTT
GAGCAACAACACTCGTGTGGCTATGTAAAAATTCAAGAATGAACTTTTCGGATACAATAC
CTTCATCATATAAGTGGTTTAGAATCGTGTAGTGCCAGAACGTTGCCCATCCCTCATTCA
TAACCTGAGTTTGCTTTTGTGGATAAAAGTACTGGCTGATTTTTCGGACGATTCGAACAA
CCTCGCGTTGCCATGGTTCCAAGAGCGGCGCATGTTTCTCAAAGAAGTAGAGTAGGTTTT
CTTGAGGTTCACTAGGGAAGCGCTCTTTAATGTCTTCTTCTTTAGTTTTGGCTCTTGGTA
CGGTTCGCCACAGTTCATTGACTTGAGATTGCAGATAAGCCTCGCGCTCCTCTTGGCGGG
CCTTCTCTTCGGTAATCGAGATTTTCTCTGGTCGTTTGTAGCGGTCGACACCAAAGTTCA
TTAACGCATGGCAGGAGTCGAGAAGCTTTTCAACCTCTTGAACGCCGTAGCGCTCCTCAC
ATTCGGCAAGGTACTTTTTAGCAAAGAGTAAGTAGTCGATGATAGAACTGGCGTCCGTCC
AAGTTTGGAACAGATAATTCCCCTTGAAGAAAGAGTTGTGACCGTAGCACGCGTGCGCGA
TGACAAGTGCTTGCATGGTGACTGTGTTCTCTTCCATCAAATACGCAATACAAGGGTCAG
AGTTAATCACAATCTCGTACGCTAGGCCCATCTGACCATGTTTGTAGTTCTGTTCTGTTT
GAATGAACTTTTTACCAAATGACCAATGGTTGTAGTTGATAGGCATACCGATACTTGAGT
ACGCATCCATCATCTGCTCAGACGTGATCACTTCGATCTGATTTGGATAGGTGTCCAAAC
GATAGTGCTCCGCGACACGTTTTATTTCCTTGTGATAGCGTTCAAGCAGTTCGAATGTCC
AATCCGGTCCGTCAGGTAGCAACTTGCTGTTGCGCTTTTTAGGCGCCTCTCCAGAGAGGT
TTTTTGTTGCGGTAGTCATCGCTAGCCTCCTTACGCCGTTTCTTTTTGGAATAGTTCTCG
GAAGACTGGGAAGATATCCTCCACAGAGCGAATATTCTTCATAGCGAAGTTTGGAAACTC
GTCGGTGAGCTTCTCATACTCGTGCCATAAGGTTTGATGTGAGCGACGCGTGATTTCTAT
ATAAGAATAGTACTGACAATTTGGCAGCAACTTATTCACAAGTAAATCTCGGCATCGTGG
TGAGTCATCCGCCCAGTTATCCCCATCGGACGCTTGGGCTGCGTAGATGTTCCACTGACC
AACCGGGTAACGCTCCTTGACGATTTCATCCATTAATTTCAAAGCGCTAGATACGATGGT
GCCACCGGTTTCTTGCGAGTAGAAAAATTCGTGTTCATCGACTTCTTTGGCTTGCGTGTG
GTGGCGAATAAACACAACGTCTACGTTTTCATAGGTGCGAGTTAAGAACAGATACAACAG
CACATAGAAGCGTTTCGCGATGTCTTTGGTCGCTTGATCCATAGAACCAGATACGTCCAT
CAGACAAAACATCACGGCTTGGCTAGAAGGGACTGGTCGTTTTTCGTAGTTTTTAAAACG
TAAATCGAAAGTATCGATGAACGGCACATTTTCAATTTTCTTGCGCAGTTCTTCGATTTC
CTTTTTCAGACGATTTTCTTCAAGTTGTTGTGCTGGCTCAATATTTTTGATGCGAGTCAA
CTCGTCTTCGAGTTCTTTAAGAAGTCGCTTTTTGCCTGCAGTCATGGCGGTTCGACGAGC
TAACGATTGCTGCAATGAACGAATAACGGAAATATTGGAAGGGATCCCCGCGGTTTGGAA
ACCTGCTCGGTGAGTTTTCCATTCCGTAATTTTAGCGATTTGATTTTTTTCTAGATTCGG
TAGCTCTAAGTCTTCAAAAAGGATATCCAGATATTCATCTTTTGAAATTTGGAACACAAA
TTCATCTTGGCCTTCGCCATCTGGACTCGCATTACCTTCACCAGAGCCACTGCCTTGACC
TCCACCTTTTGGACGCTCGATTTTATCACCCGTAATAAACTGATCGTTACCAGGGTGCAC
GCGTTCACGCACGCCACCTTTCCCTTGATGGAAAATCGGCTCGTTAATGTCTTTGTGCGG
TATTGAGACGTCTTCGCCCGTTTCTGTATTCGTGATCGAGCGTCGATTCACTGCGTCAGC
TACCGACTCTTTGATCTGCTCTTTATGGCGCTTCAAGAAGCGCTGTCTGTTAACAGCGCT
CTTGTTCTTGCCATTGAGCCTTCGGTCTATAAATTGCGCCATGAAATAGCCCTCTTCATG
TTTCACAAGCGACCTAACTCAACACTGGGTTAGGATGACTTACGTACTCGTAGGTACCAC
TCAGAAAGTAGGCGAACCTGTTTCTCGGTATAGCCTTTTTCCATCATGCGAGCGACAAAG
TCGTCGTGTTTCTTCTGATCTTCAGAAGAGGTTTTCGCATTAAACGAGATAACCGGAAGA
AGCTCTTCGGTATTGGAGAACATTTTCTTCTCGATTACCGTGCGCAGTTTTTCGTAGCTG
GTCCAAACTGGGTTTTGACCATTGTTATTGGCTTTCGCACGAAGCACAAAGTTGACGATT
TCATTTCGGAAATCTTTCGGGTTGGAGATACCAGCGGTTTTCTCAATTTTCTCTAGTTCC
GCATTGAGAGATGCGCGGTCAAATAGCTGCCCCGTTTCTGGATCGCGGTATTCTTGGTCC
TGAATCCAGAAGTCTGCGTAGGTAACATAACGGTCGAAGATGTTTTGGCCGTATTCAGAG
TAAGATTCTAGGTACGCGGTTTGAATTTCTTTACCGATAAACTCAACGTAACGAGGAACG
AGGTACCCTTTCAAAAACTCAAGATATTTTTCTGCGGTTTCTGAAGGGAATTGTTCGCGC
TCTACTTGTTGTTCAATCACATAGAACAGGTGAACTGGGTTTGCTGCCACTTCGGTTTGG
TCAAAGTTGAACACGCGAGACAAAATCTTAAACGCAAAACGTGTAGATAGGCCGTTCATA
CCTTCATCGACGCCTGCGTAATCTCGATATTCTTGGTAGCTTTTCGCTTTAGGATCGGTG
TCTTTTAGCGTCTCACCGTCGTACACGCGCATTTTCGAGAAGATAGACGAGTTTTCAGGC
TCTTTCAGACGAGAAAGAATGCTGAACTGCGCCAATGTTTCTAATGTGCTTGGTGAGCAA
GGGGCTTGAGACAATTCACTGTTTTCAAGCAGTTTTTGATAGATTTTAACTTCTTCCGAT
ACGCGTAAACAGTACGGTACTTTTACGATGTATACACGGTCTAGGAAGGCTTCGTTGTTT
TTGTTGTTGCGGAAGGTTTGCCACTCAGATTCGTTAGAGTGAGCCAAAATCATGCCGTCG
AATGGAATCGCAGAAAGGCCTTCCGTCCCGTTAAAGTTGCCTTCTTGTGTTGCGGTTAGT
AATGGGTGCAATACTTTAATTGGCGCTTTGAACATCTCGACGAATTCCATCAAGCCTTGG
TTTGCTTTACACAGCGCGCCAGAGTAGCTGTACGCATCTGGGTCGTCCTGAGAGTAGTGT
TCGAGTTTACGGATATCCACTTTACCGACGAGTGATGAAATATCTTGGTTGTTCTCATCA
CCAGGTTCGGTTTTCGCAATACCGATTTGGTCAAGGATAGATGGACGAACTTTCATCACT
TTAAACTTGGTGATGTCGCCGCCAAATTCGTGAAGGCGTTTTGCTGCCCAAGGCGACATG
ATTGAGCGAAGATAGCGCTGCTCAATACCGTAGTCCGTTTTCAGAATCTCGCCATCTTCG
GTCGCTTTGAATAAACAGAATGGGTGGTCGTTCACTGGACTGCGTTCGCCATTAGCACTC
AATACATAAATAGGCATCGCTTCCATAAGCGATTTTAATTTTTCAGCAAGTGAGGACTTA
CCGCCACCAACAGGGCCCAATAGATAGAGGATCTGTTTGCGTTCTTCTAATCCTTGTGCC
GCATGTTTTAGGTAAGAAACAATTTGTTCAATCGCATCTTCCATACCATAGAAGTCTTTG
AATGTTTCATAGCGAGAGATAACGCGGTTGGAGAAGATGCGGCTCAAACGAGGGTCTTTA
GCTGTATCTATTATCTCTGGCTCGCCGATTGCCATCAGTAGGCGTTCTGCTGCATTAGCA
TAAGCACTTTTGTCATCCTTACACAGGGCTAGAAACTCCTGTAACGACATCTCTTCATCT
TTTGCAGCTTCATATCTGGATTGATAGTGGTCGAAAATACTCATGTCGCTTTCCCCTTTA
ATAGTCAGTCTACCGACGAACGTTGGTGCAGGCTGTTCCACGTTTTTCTGTGCTCTTAGT
TGCCTGAATGTCGACGTCCTGTTATCTCATTTGGTTTGTACGAAATGTATGACCAGTAAC
ACCAAAGACTTTGCTTTATGGACAGTTTTTTCATCACAACGGTGAGCAGTGGATGTGTAC
TTTTCAGTCACAGCCTTTCTCTACTTAAGCCTAGTCGGGGATTTGCAATTTTGCTTAACA
ATTATGAATTTATTGTAAAAGTGACATTTGAATCACTCTTTAGATGAGGATGAATTTATG
TTGCGAATAGGGCGGAGATAAATCAAATATTTGGTGAAAAATACAGAATTTCAGTGATTC
GTTATTCCACATTGCACAAGATAAGCAGAAGGATACGGTAGCGAAGAATGGAAGTTGTGA
CAGGAAAATAAAAAAGGAGAGCGAATGCTCTCCTAATCAAAGACTTGCTATCTTACGCAC
TAAAAATTTGTGCAAGCTCGTTTTCACACAAGTGATATTGACGAGGGCAGTTACGCCAAG
TTTGCAGCATGCGACGGTATTTATCTAGCATTGGCATTTGGCTATTAAAGTGGTGATCTG
CCTTGTCGAATTGTGGGTAAAGACCTTCAGAATCAACAAGGAAGCGGACGTAATGCACTT
GCTGCGCTTCTGTTGCGATATCGAAACCTAAGAACTGTAAGCGACGTTGGTCTACTTTGC
TACGCTCTTCCGCATCTAACATATTGTTAGATTCTTGCATCGCGTGATACATCTCCATAA
TGTCGATGATTTCACGGCATTCTGCTTCTGAAAGGCAACCGAAATCTTTGTTCAGTTCGC
GCATTTGAAGCTCATAGCCGCGTTCAACGATCGTCTGTAGGCGTTTGTATTTAGCCGCAT
TATTCGGATCAAGCTGAGACATTAGGTTGTATTGGTTTGATAGGATCAAACGTTGAGCGT
TTGACATTTCCATGATGACCTCACTAAATAATCTAATACATTTTTAATGTGCTTAGGTTA
ACGCTTCAGACAAGGGTGAAACATGATCTCAACACATATTTAATATGAAAAAATGGCAAG
AATTGTCGAATTCAGCCACGGCGAGATACACGATATAAGAAGAATATCTACTTTTTGTGA
TAGTGGTTGTATATGTAATCTCGGTCCGAAAACACTCTTAACCACTCTGGCTTGAAGACG
GTTAATACTGCCAGTGACATCCCGTTAAGTAACCCTTCGGGGAACGCAAGCAATGGGACA
AAAATAAAGTAGTTGTGTTGAATGGTTTCCCAATCGTAGTGGCCAACCAACAAGTGATAA
AACGAGTTAAATACTAAGTGTAAGCTGCCTGTGAGTGCGCCATTAAAAAAGCCAGCGACA
AAAATAAACACAAAGATGTTGCGGGGTAAATAATGGTAACTAAGCAAAAAGACTAAGTAG
CTGATTAATATTGGAACGAGCGCCGATAGCACAAGAGAGCTCGGGAGCAAGATAAACGAA
ATATCGTGTATCCAGTGGTAGGCGAACATCGCAGGAATGCTGAGCAAAAAAGCCATTCGC
CAACCGTACATCATGGTTAGTGTCGTTAACGCGAGAAAGTGTATTTGTAACCCTTCTTTT
ACTCCTGCTTGAGCAGACCAAAGAACCGTAATGAGGAAGAAAGAGGCAAGCACGATATGT
TGAAATGCTTTCTCTTGTTCAAGTTTAGGCCAAACTACTTTTCTCCAATCGGGTATGCAA
AAAGCAACGACAACCCAAGTGACGATGATGAGTGAGCCTACGTTAAACCAGTCCATGAAC
TCTTTTCCTAAAATGCGTTTGTTACTTTTACGTTAATCCTTTTGTTGGGGTGCTATTTTA
CACGCCTTGGTGATTTATATAAGGAATTTGCCAGTGTTACATACAAAAATGCCAGCTAAA
TGCTGGCATTTCTAGAACGTTAAGTTTCTTATTTGCTTAGTATTTCACGTTAGAGTGGTA
CTGAGACAAGATGGATTGAATTTCATCCATTGTCTCTTTTGAAGGAGGATTCACGCCTTC
AAGAGGGTACTCTAAACCAAGAGCTTCCCATTTATGTGCACCGAGTTTGTGATATGGGAG
CAGTTCAACTTTCTCGATGTTGTCCATATCTTTAATGAATTCACCCAGCATGTGCGCCGC
CTCTGGATCATCGGTGTAACCCGGCACAACTACGTAGCGGATCCATGTTTTTTGACCAAT
TTTGTGCAAGTAACGAGCAAAGTCTAACGTACGTCGATTCGACACACCGATAAAGTCTTG
GTGAATTTCATCTTTCATATGTTTGATATCTAGCATCACCAAATCAGTCGCGTCCAATAC
TTCGTCGATCACTTCTGTGTGTTTACGAATGTAGCCATTGGTATCTAGACATGTGTGGAT
GCCTTCTGCGTGAGCCGCACGGAAAAAGTCGCGAACAAATTCTGGTTGAAGCATGGCTTC
GCCACCAGAACAAGTGATACCACCACCTGATGCATTCATGAAATGACGGTAGCTTTTCGC
TTCGGCAATGATTTCTTCAACAGTAACTTCTTTACCATCATGCGTGTCCCAAGTATCGCG
GTTATGGCAATACTTACAGCGCATTAAACAACCTTGCAAGAAGACGATAAAACGAATACC
AGGTCCGTCTACGGTACCGCATGATTCAAATGAGTGAATACGACCAGTTGTTGACATCTT
TTGCTCTCATTACTAATAAATTCTTGCTGTTATTTTATTACAAAAAGCAGGGTTAAAACA
GCCTTGTGGGTGGCTAAGGCAGCGTAATGTGACCAAAGAAAACGGCCAATGACGCGTTCA
TTGGCCGGAGAGATAAATACTATTTAAAAGAAAGCAAAGACTGAGAAAGAACCAGTACCA
TAAACGTCAGTTTGTGATTCTTCGTAATCAGGTGTTTTCACCGTAAAGGTTAGGCTTGCG
CCGTAATTCTGGTTATACCAAGTTGCACCTGCAACGGCACTTGCTTGCCAGTTTTCTAGA
GTCACATCATAAGGTTCTGATGAGCCTGGAATACCTGAGCGATCGCCTTCAATGGTGATA
TCGTTGAAACGGTATCGACCTTCAAATCCTGTAAAGACAAACCAACTGGAGGTATTTTTC
GCAAGCATACTGGCAGAGAAAGGGCTTTCTACACTGATGTTTGCTGCGCCAATACTATTG
GCTAGATTCGTGCCCCAGCGGAACATGACACCTTGTGATACATCACTGCGGAAGTTACCT
GCGTTAATGTCATTCACATTAGTGATTTCCCATTGCGTCTTCTGGCCCTCACTGCGCATG
AGTTTATTGAAAGCTCGGTAACCAACGCTAAAGGCAATTTCATCGTCAATTTGGTAATCC
CAGCCTTGAGGATCGGTTGAACCAGTGATGCCGTGAACAATTTCCTGCGCTTTTTCTGAT
AGAGAACTTTCACCTGTGGCACCAATGGTGAAGTTATAGCGAACGGCTTGATCGGCGGTT
AGAGATAGGTAGTTGATTTCAGTGTGTAGGTAACCAGCATATGGACGGTCATTGGCAAGA
GGGTAGTCTGCTTCAATATCACTTGGAGTCCACATCTTGTGGCCAAGTACTACCTCGATC
TTATCGACATTGGATTGGTCTGCATTTTCTAAGCTGAACCATTTCCATTCGCTTTCTTTT
TTTAGCTTCTCGGTTGCGTAAGAGAAGAATATACCGTTGGTGTAATCTTGGTCGACACCA
AAAATGCCATCGTTATCAAGGGTAAAGGATACTGTGGATTTGGTGGATGCCAGAGCAACT
GGCGATAAAAGGGTAAGGAAAATTAATTTACTGAGTTTCATATACTGCATTTACTAACTT
TTTTTGCATCATACGTAAGAATTCAATCAAAATCTTCCGCAATGTCACAACTTTAGTTCA
AGAAACAAAAAAAGGCTGATGCTTTGCAGCATCAGCCTTTGTTGTATCACTAAAACGTTA
TTTCGCTATAGTCTTATAGAGACTCAGTGAATGTACGTGCGATTACGTCAGCTTGTTGCT
CTGCAGTTAGAGAGTTGAAGCGAACAGCGTAACCAGATACACGAATTGTTAGCTGAGGGT
ATTTCTCTGGGTGCTTAACTGCGTCTTCTAGAGTTTCGCGGTTAAGAACGTTCACGTTTA
GGTGTTGACCACCTTCGATACCAGCTTCGTGGTGGAAGTAACCATCCATCAGACCAGCAA
GGTTAGCGCGTTGTGAACCCTCATCTTTACCTAGTGCGTTAGGTACGATAGAGAATGTGT
AAGAGATACCATCTTGTGCGTCAGCAAACGGCAGTTTAGCTACTGAAGTTAGTGATGCTA
CAGCACCTTTCTCATCGCGACCGTGCATTGGGTTTGCACCTGGAGCAAATGGAGCACCAG
CACGACGACCGTCAGGTGTGTTACCAGTTTTCTTACCGTATACCACGTTTGAAGTGATAG
TAAGAATTGACTGAGTAGGGATTGCATCACGGTAAGTCTTAAGCTTACGAATTTTGCCCA
TAAATACAGAAACAAGTTCACATGCGATGTCATCAACGCGTGGGTCGTTGTTACCAAATT
TAGGGTAATCGCCTTCGATTTCGAAGTCGATTGCTAGACCGTCTTCATCACGGATAGGTT
TAACAGTTGCGTATTTAATTGCAGACAGAGAGTCAGCAGCAACAGATAGACCAGCAATAC
CACAAGCCATAGTACGTTTAACGTCACGGTCGTGCAGAGCCATTAGTGCAGCTTCGTAGC
TGTACTTGTCGTGCATGAAGTGGATTGCGTTTAGTGCAGTCACGTACTGCTTCGCTAGCC
AATCCATGAAGTGGTCCATTTTTTCCCACAACTCGTCATAGCTTAGTACGTCGCCTTCGA
TCTTAGGCATTTTCGGACCAACTTGGATTTTTAGCTTCTCATCCACACCACCGTTGATGG
TGTAAAGCATAGTTTTCGCAAGGTTAGCACGAGCGCCGAAGAACTGCATTTGCTTACCAA
CAACCATTGGAGATACACAACATGCGATTGCGTAGTCGTCAGAGTTCATGTCTGGACGCA
TTAGGTCGTCGTTTTCGTACTGGATTGAAGAAGTGTCGATAGATACTTTCGCACAGAACT
TCTTGAAGCCTTCAGGTAGTTGCTCAGACCAAAGTACAGTGATGTTTGGCTCTGGAGAAG
GACCCATTGTGTATAGTGAGTTTAGGAAACGGAAGTTAGTACGAGTAACTAGCGTACGAC
CGTCAAGACCCATACCACCCATAGACTCAGTTGCCCAGATTGGGTCGCCAGAGAATAGAT
CATCGTACTCAGGAGTACGTAGGAAACGAACCATACGTAGTTTCATTACGAAGTGGTCGA
TCATTTCCTGAGCTTGTTCTTCAGTAAGCTTACCAGCAGCGATATCACGCTCGATGAACA
CGTCTAGGAACGTAGAAGTACGACCTAGAGACATTGCAGCACCGTTTTGAGACTTAACAG
CCGCTAGGTAGCCGAAGTAAGTCCATTGGATAGCTTCTTGTGCAGTTTCAGCAGGGCGAG
AGATGTCACAACCGTATTTCGCTGCCATAACTTTCATTTGGCCAAGTGCACGGTGTTGCT
CAGCGATCTCTTCGCGAAGCTGCATAGTCATTTGAAGATCTTCACCGTTCTCAAAACGCT
CTTGTAGAGATTTGAATTGAGCCAGTTTGTCCTTCATTAGGAAGTCGATACCGTATAGAG
CAACACGGCGGTAGTCACCGATGATACGGCCACGACCGTAAGCATCTGGAAGACCAGTTA
GAACACCAGATTTACGACAAGCTAGGATTTCTGGAGTGTAGATGTCGAAAACACCAGCGT
TGTGAGTTTTACGGTATTCTGTAAAGATTTTTTTAACTTGTGGGTCTAGTTCGCGATCGT
ATGCTTTGCACGAACCTTCAACCATGCGGATACCACCGTTAGGGATGATAGCGCGTTTTA
GAGGAGCGTCAGTTTGAAGACCAACGATAGTCTCAAGATCTTTCTCGATGTAGCCTGCAT
CGTGAGCAGTGATGGTAGAGATGATAGAAGTATCGAAATCAACAGGAGCGTGAGTTGAGT
TCTCTTGCTTGATACCTTCCATTACCTTAGCCCAAAGCTTGTTAGTTGCTTCAGTACCTT
CAGAAACTAGGAAAGATTCGTCGCCTTCGTACGGAGTGTAGTTCTTTTGAATGAAATCAC
GAACGTTTACTTCGTTTTGCCAGTCACCTGCAACAAAACCTTCCCAAGCTTTAGCAAATT
GCTCTGCCATGACATACCTACCTTTTTAGTAGAAAAAAATTACGTACTGCTTCGCCGTTG
AGCCAGCTATCCCCAAAATCTGAGGGGGAACAGTACACTCTTTTGAATAACAATATTTAT
AGTCTTAAATTTAAAAAGTTGGGTCACAAAACTATAAATATTGTCACTATCTTTAATGAC
ACTCTTTTTAAGAGACAACTAGAGGTTAAACTAAAATTTTTTTGCAAACCTTAAACTAAA
TCAATAAATCCTCAAAAATCTCGATAAAAATGGGGTAGCGACAAGCGCTACCCACACGTT
TTTTGAACAATTAGCCTTACAGCCAAGCTTTGATGCCATACTGGCCTTCTAGCATACCAA
CTGCAAGCATAGCGACCAAACAGATAACAAGTACACCTACTGGGATCACAATCTTGTCTA
CGAATGACAGGCGAGCTGCACGCTCTTTGTCACCAATTAGACCGTTGTTATCAAGTAGCA
TTGTTAATGCCCATGCTAGTACAGGGTTAACGACGGCAGAACCGAAAATACAGATACCCG
CTGCTTGAGAGTCTTTAGAGTCTTTCACCATTTGCATACCTGCTTCAAGTAGAGGTAGAG
ATACACCTACAAGTAGAGCGACACGCATTACTGGTGGCCATACTGCGATGTCCATTGGGA
AGCCAAGGATCGCGATGATCATCACCAGAAGACCAAGAAGGATAGCACCGCCAGGAATTG
GACGTTTTGCAATCGCTGCTGGGATCATGTAAGTACCCCAAGATGAAGTGATGTTACCAC
CACCTACCGCTGTACCTACCATCTGACGGATAGAACACATAGTCATTGTGTCATCAACGT
CCATTAATACTTTTTCAGTCTTTTTAGGGTAGTTAAGTTCTTGGAAAATACGATGACCTA
AGAAGTCAGGAGACCACATTGCTACTGCTAGGATTGCAAAAGGCAGTGACGCGATGAAGT
GTTCCATATTAGGAAGACCGAGCATCCAACCTTCTTCAGTGCTGCCCCACCAGTAAACAG
GGTTTAGATTCGGTAGACCAGTTTCAGTGACGAATTTGATGTCAAAACCAGCACCTAGCA
CTAGAGCGATAATAAGGCCTGTGAAAGCACACACTGGAATCGCAAGCCAACGTTTGTTCA
CTTTTGCAAGGAAAGCGTATAGTGCGATAGTCACTGCAAGCACGATCAGACCCACGTAAC
CCATGCTGCCAGCTTCAACAGTTGAAGATTGTAGGCCAACTGCCCATTCTTGGATCGAGT
TGATTTGGCTCATGGTCCCCGTCAAGCCCAAGAAAATGAGCAAGCCACCAGCTGTACCCT
CTGAGGTGAGGTTCACCAGTTTAGAACCGCCTTTCAAGAAGCTAAGTAGAAGACCGAATA
CACCAATAAGAATTGCCAATGCAAGAGGGTGAGCACCAGCGAGAGCGATGGTACCAATAA
GAGGGATCATTGGACCGTGGTTACCTGCCAAGTTGGCTTTCGGGTTGATAAAGCCAGAAG
CAAGCACACAGAAAAGTAGTGCAGGGATTAGCATTTCTACACGCGCAACTTCGATGGCAA
AATCTTTGCCTAAGTTTACGTGGTCCCATGCTGCAGTAAGGCCTTCAGCCCAAGACATCA
TTACCGCAGAGTACATTGCGATAATGCCGATAGTACCAGCAAGTGCTGGAACAAGGTCTT
CAAGCTCAAAGCGGAAGTCACGACCTGGCAAGTTTAAGCCGAAACGACGCGGCTTCATGA
TTTGTAGTTCGTGGTCTAGGTAGTCTGAACGGCTGGCGAACTCAGATGATGGACGATGAA
GCTCACGGTAGCTTTTGGTCTCGATATCTGAATCAGAGTGCGCTTTGTTAACTGCGTCTG
ACATAGATTCCTCATATATTTAAAAGTTATGAATTATTCATTCAAGTGTGTTATTCCGCA
TCCTGCGGCACGTCCTATGCTAGCTATTATTAGATTTGTTACACGTCGACGTCGTGCCTA
AGCATAGCTAATAACTTGTTGTGTTGAGGCACAAAAAATTCCTCATCTTTTGGCTGGAGT
CTAGCAAGATAGCCATTTAGGGTGATTGATTTAGATCACTTTAAGAATAGATGTGAAATA
AAACTACAGAAAGTGTCTGGTATGCGAATGAGATGGTTATTTAGTGTGTAATTTCATTAC
ACAAGTTGCATAAAATTAGAGTTTATTGCCCTGCATCGCATGAGTCACGCTTAAATGATC
AATATTCACGATGTTTATATAAAGCTGGCTTTATTCTTGCTTTGTACCGAGCAACGACGA
TTTTTTGGCTAATCATTGCCGCTCAGTTTAGGAAGAAGACATGAAACAGCTTAAAGTACT
GCCACTTGTGGCAATTATCTCAGGTTTAATGGTCGGTTGTGGCGGCGGTGGCGGTGGCGG
CGGTGGTGGCGGTACACCTCAAACTGCATTTAACTTCACTTTTGTTGCGCCAAAGACACA
AGCGCTTTCAAGTAACGGTACTTGTACGATTTACGATCGCTTTGAGTCAAACAATATTGA
GCAAGTATTGAATTACCATAAGTTGGGTGGTGTTTTAGACACTCAGTTAACAGCTTATTA
CTCTGATGCATCGGGTAACCGCGTTGGTGATTTGGTAACAGCAAGCAATGACAAATTGAC
GATTATTCTGCAAACGATTCCAGATGGCGGTAGTGTTACTGTTCAAGAGGTGAATGGCAC
TATTATTAACGCGATTACCTTTTCAAAAGATCTTTTGGAATCTGAGTCCTCTTTGAGAAA
CGTATACCTATCTGCAGATGCGAACGTAAGTAATACGAGCTGTCTGACGGGAAATAACGA
TTCAAAAGTCAATAAGACGAACTTGGACTACAAGACTGCGGAAGATGCTTCAGGCAATCC
ATATTCGACGTTCTACTTTGATTCCCAGCTAGAAACTGTAACGGCGAACGAATCGCGCTT
TACCAAGGGTGAAAGTTTACCAGCGGTTAGTACCGAAAAAACGATGGTAGCTCAATACCG
CACTGCTTCACGCTCTTCCTTGTACCAATATGGTTTTGAAGACTGGACGGATGGACGCAT
GGTCTTTGCAGGAACGCCTTCGATGCCTATGGTCAGTACGTCGGGTATCAATTTTTCTAA
GATAGATATTGATACAATCTACAAAAACTTTTCTTACCGTTTAGCTGAAGTGCCAAAGAC
AAGTGCGTTTTATCACCCTGATGCATTGAAAGGCGATGTTTGGACATTCAGTGTAGAAGG
CACGATTGCAACGCCTGGATGGACAGCTGCATACACAGACAAAGTTTCTGAAAACTGGAG
CATTGTTGTTGATGACCGCTCTCTATTTTCAGTAACGGATACCCAGAACACGAAGCCAGG
TGTATCAAACAGTGTTGTTGATCTAACTGACAGTATTGGTTTAGGCCAAGAAAACGGGTT
ACAACGCGTGAGCTATCAGCAAGGTACGATGGTTGGTGCAACGCCATACGTTGTTCGCCA
TTCTGTTTACTCGTTGATCGAAGGAAGTATCGTCGTTCCTGACTTAGATTACTCTAGTGT
TCCTTCTGGTGCTCGAAGTGATTTAGTTATCTCCAATAACTCGTTAATTACTCAGAGCTA
TGTGTTTACCGATGAAAAAGCAGACGTTAAAGCTGCTGATTTTCTCACTGCTTTTGCCAA
TGGTGATGGCGCTGATACGACAAAAGATGTACTCGGTATCGTAATGAATGAGAAACAAGT
TAGAGATACGATGAATCGCATTGCTCAAACTAAGACGCTGATGTTAGAGAGAAGCAATTA
ACACTTTTGTAAATTTATTTAGCCCCTCACTTGAGGGGCTTTTTTGTGGTCTATATTCAC
GAATAAAAGAATATGTTGCTATATATTGCATATTCATTTGTCTATCGTATCTATCTATTC
GATTTATTTAGGTTAATAATTTGTTGCAACTTTCTGGGGGTGGTGCTAATTTGTTCCGAA
ATAGAGAGGGCGGAGTCCCTTAATTGCAGTGACAAAAACACAGGGAGTAGAGCGCATGAA
TGATGTACCAGCGCTAGATATAAAAGACCTGCACAAAACATTTGGACAGAATGAAGTCCT
GAAAGGCATTTCACTTGCCGCTCACAAAGGGGATGTTATCTCCATCATTGGCTCTTCCGG
TTCTGGCAAGAGTACTTTTCTTAGATGTATTAACTTACTAGAAACACCGACCGCTGGTGA
AATTTGGGTAAACGGCGAGCTTATTCAAATGAAAAACAACCGCGCGGGTGAATCCGTACC
TGCCAACGAAAAACAAGTTCAGCGTATTCGTTCGCGTTTAGCTATGGTTTTTCAGGGGTT
TAACCTTTGGTCTCATCTTACCGTTCTTGAAAACGTCATCGAAGCACCTGTTCACGTTCT
TGGTGTGCCGAAAGCTCAAGCGATTGAAAATGCAGAGTTGTTACTGAAAAAAGTCGGCCT
TTACGAACGTAAAGATTATTACCCAGGTCATTTATCTGGTGGTCAGCAACAGCGTGCTGC
GATTGCTCGTGCCCTTGCCGTAGATCCAGAAGTTATGCTGTTTGACGAGCCTACCTCTGC
GCTTGATCCTGAGCTTGTTGGGGAAGTGCTAGGGGTAATGAGAGATTTGGCAGATGAAGG
GCGAACCATGTTGGTGGTGACGCACGAAATGGCGTTTGCTCGTGACGTCTCAAATCATGT
GATGTTCTTGCATCAAGGCTTAGTGGAAGAACAGGGAGATCCAGCTAAGCTATTTACTAA
CCCCGATTCTCAGCGATTACAGCAGTTTATCTCATCTATCTACTAATATTCATTAGGCGG
CAGAGTTTTGCCTCCTAAGTAAGCACAACGAACAAAACCAAATAAAATAGCAATCACAGG
AGTATGGAAATGAAAAAGTGGTTATTGGCAGCAACTCTTGCTGCAACGGCAGTGTCTGGT
GTTGCTCAAGCGAAAGAATGGAAAACAGTTCGCTTTGGCATTGAAGGCGCATACCCTCCA
TTTAGCTGGACAGAAACCGATGGTTCTCTAAAAGGCTTTGATGTTGATATGGCCAATGCG
CTGTGTGAAGAAATGCAAGTGAAGTGTCAGATCGTTGCACAAGATTGGGATGGCATTATT
CCTTCTCTATTGGCTCGTAAATACGATGCGATCATCGCGGCAATGTCGATTACCGAAGAA
CGTAAGAAGAAAGTGGATTTCACGGGCAAATACGCACTGATCCCAAATAAGTTCATCGCT
AAGAAAGGTGCAAACCTAGACTTTGCTAATCTAGATGGCCAAAAAATCGCAGTTCAACGC
GCGACCACTCACGATAAATACCTGACTGATAACTACGGTGACAAAGTTGAAATTGTACGT
TACGGCTCTTTTGACGAAGCGTACCTAGACCTTGCGAACGGCCGTGTTGCTGCAGTTTTG
GGCGATGCATCTGCTCTAGAGGAAGGTGTATTGAACAAGGCTGGTGGTGATGCGTACGAA
TTTGTTGGCCCATCTCTGACTGATGCAAAATGGTTCGGTGAAGGTTTCGGTATCGCTGTA
CGTAAACAAGATAAAGATCTAACGAAGAAACTTGATGCGGCAATCTTGTCACTGCGTGAT
AAAGGTGTTTACCAAGAAATTGCTGGCAAGTACTTTAACTACGATGTTTACGGCGAATAA
GCGGTAATTAAGCGACCGTTGGCTTGTTCCTAGAAGTAGTCAACGGTCGATTTTTTGAGT
TTAGGGATTAGGAACTCACCTATGCTGGATTTACAAGGATATGAAGCCTCCATTTTTAAA
GGGGCTTTGGTAACCATCGAAGTAGCTGTGCTGTCACTACTGCTTGCGGTGATATTGGGA
ATGCTTGGCGCGCTTGCTAAGCTTGCTCCCTACAAATGGGCAAGAGCAATTGCCACACTT
TACACCACCATTATTCGCGGCATTCCAGACTTAGTTCTGATGATGTTGATTTTCTTTGGT
GGGCAAATACTTTTAAACAATAGCCTCTATTCCATCAACGAAACGCTCAATGAATGGTTT
GCATCTAGCGACCCAAATCATGAGTGGACTTCTTACTTACCTGACTACATTGATGTGAGC
CCGTTTATTGCCGGTGTGCTGACAATTGGTTTTATCTTTGGAGCTTACATGGCGGAAACT
TTCCGTGGTGCGATCATGGCCGTCGATAAAGGTGAGTTGGAAGCAGCAAAAGCTTATGGC
ATGAGCCCAGTGTTGTCGTTCAGAAGAATCCTTCTTCCTCAGATGATTCGCCATGCACTA
CCGGGATTTGGTAACAACTGGCTGGTATTGTTAAAAACCACCGCGCTTGTCTCCATCATC
GGGCTTGAAGATATGGTGAGAATGAGCTCTCTGGCGGCTGGTACAACAAAAATGCCGTTC
ACGTTCTACATGGCCGTTGCACTGATTTTCCTTTTCTTCACCAGTATTTCGACGGGGTTG
TTAAAACTCGTTGAACGCAAATTCAGTATTCATGCGAGGTAAGTAATGGATTTTTCGTTG
ATTATTGAAAGCTTCCCTGTTTACTTTCAAGGGCTTTGGACGACCGTTTGGCTGGTGGGC
ATTTCATTGGTGATTGGCTTGTGCGTCTCAGTTCCACTCGCCATTGCGAGAAACAGTACC
AACTACGCTTTGAGCCTTCCTTCTTGGGGATTCATTTACTTTTTCCGAGGAACGCCACTG
CTTGTTCAGTTGTATCTGATTTACTATGGCATGGATCAGTTTTTCCCAGTGAAAGATACC
TTATGGGAACACGCGTGGTTTTGTGCTCTGGTTGCGTTTGTACTAAACACATCAGCGTAT
ACGGCAGAGATCATTCGTGGTGCGATTAACGGTTTGCCGAAAGGCGAAGTGGAAGCCGCA
AAAGCGTATGGCATGAGTAAATTTATGACTTACAAACGCATCATCTTGCCAAGTGCGTTA
CGCCGAGCACTACCTGCTTATTCTAATGAAGTGATCTTCATGCTTCACGGCAGTGCGGTT
GCAGGGATCGTAACCATCGTGGACTTAACTGGTGCAGCGCGCTTAGTTAACTCTCGTTAT
TACGCACCATTTGAGTCGTTCTTGACGGCTGGACTTTTCTATATGTCGCTTACGTTTATC
ATTCTTTGGTGCTTTAAACGCGCGGAAAAACGTTTCTTAGCGTACCTGCGTCCTCTGAGC
TAAATCATGTATTTAAGTAATGGTACCTACGGGTACCATTCTATTTTTGATACCTTCATT
CATACTTTTCTGATTTATCAACAAGACTATTTCGTTCCCTCGTTCGCTTACATTACACTT
CGGCAAAACCCTTGTTTAATAAGTGAAATATGAAAAAAACAATTATATCGTTGGGTCTTG
CCGCTGTTGCCGCCGGATGCGGTGGTGGAGAGAACAAGTCACAATCAAACAGTCAAGTCA
CACCAACTCCAGTTCCTGTTCAACAAGCGCTAGAAACGGGCAATGCCCTGTTAGTTTCTG
ACCCAAATGACTTCATTCGTGAAAGCCGTCAAGTTGTTGAGGCGCACAAGAAACAGTCGA
ATGCGATCAAATCTGCGATAGCAAAAAATCTTTCGGGTCTTTACTGGGATCCGACGCATG
ATGCCGCGATTTTTGCTCCTACCTATGGATTCAACGACACCATCTTGATGACCAATAAAG
CGATGGCGAGTGGCTACAAAGACCAAGCGTTGTCGATTGGTATTGCTGGTGAGCAAACTA
ATGGCCAGCGTTATGCTGTTTTAGGCAGTAACCCATTTCGAACCGCACAACGTTTTCCTG
ATTCTTCTAATGCGGCAATGACTCAATGGCTAAAAAACCTCGTTACTTGGTTGTCAGGTG
GAGCTACTTCAAACGTCGTCATCGCGCAAATGGATCAGTCTTATTACTTTCCTGATGAGC
AAGCGACGCGCAGTTGGTTAAACAACAATATTTCACCAGACCTGACATTTAATGAAGCTA
ACCTGTGCGACGGTTCAAAACTACTTAGCTGCTTGAAAGCCGATAAGCCAAACCTGTTGA
TTCTGTCACAACATTTGCTGTCAGGAGATACCAATCAACAGGTATTAGATGCGCTGGCTT
ATGCCGAGCAAGCTAAAATTCCGGTTCTATATCTGCATTGGGACGGTGGGCTGACCGATC
TTGGCCGAGACATTTTGGCAAAATTCCATGTTGACTACGTGGGGGACAACTATTGGCGTA
AGTTAGGTTTGGTCGATTGGGCACCTTCATCACTGATGAACTTTGTGCCAGATTCTGTCA
TCACGCAGCAAGCGTTGTTATCCCGTTTCGAAACTCAAAACTTCAATGTTGATTTGTCCC
AATGTGATGATAAATCATGCCCAGAAGCAGCGAACATGGACAGTCAGTTTTACGACGCTG
CCAACAGCATTCGCCAATGGCTGAAATCACTTGATGAGCAAAAAATCTCGTTGTTTGAAC
AAGATGGTTATCAATACGAAAAGCTGATGGTGTTATTGGCGGATCATTATCGTCAAACGG
CCTCTTTTCCAATGGATAAGCAGTCTACGGGGACGACTGAATTTTTGAAATCGTACTTCG
CGGACTACGTTCAATACAACAGTCGTCGCATCAACCCAAAACAACCAAATATGGGAAACT
TCAGCCGCAGTGAATTTGGGGCCGATGTAAAGAGAATTGATACTACGGTGAATATGGAGT
CTAAACACAACTTCCGTTCGGCAGGAGTGTATGCGCTGCCAGGTGAGACTTTCACGGTAA
CGCGTAAAGACAACAATGATGTGACCACAAAAATTGTCATCAATAGCTTAAGAAGTGGAG
CGACCCATGAGTTCAGTAAAGACGGTTATACTCGACCTAAACTGCTGACTTCATTTGCTT
ACGAAGTCAAAGCGGGTGAAACCATCACGCTGACTTCTCCTTATGGCGGCCCAGTACAGG
TTCACTTTGACAAAAATGATATTCCGGTTGAACTGAGACTTAACCATGTGGCACAGCATC
CTGTATGGAGAAGTGAGAAGGACAACGACACCTTTATTCAGCAGCTAGAAGCCAATTTGT
TTGATTGGGCCGAGCTGATCACCCCTGGGTTTGAAGTGCACTCAAAGCGTGACAAGATGT
TAGAGTCGGTCAACGATGAAATGTGGTCTACTCCTGCGGAAATGGCGCTGGCAACAGAAG
AATATGTACATAACTACCCGCATGTTCTGGCTGGTTTCCAAGGGCCGGGTATAGACGAAG
TACCTGAAATTATTCAATACGCTCAAAACCAAGGCTGGGAAATTGCCAATATTGATATGG
TTAAGCACATGAATGCTGACCAAGCCACTTGTGGCTATGGCTGCTCTGGTAACCCGTACG
ATGCTTATTGGGCCTTCAGTCCTTTAGGTCACGGTGATTTGCATGAGCTAGGCCACGGTT
TAGAGAAAGGACGATTCCGATTCGCGGGTTGGGAAGGGCATTCGACGACCAACTACTACT
CCTACTACAGCAAGTCTCGTTTCTTCCAAAATACGGGTAAGGAATCAACCTGCCAAAGCT
TGGATTTCAAAGGTCAGTTTGAACTGTTGCAAACCAGTCGAACACAAAGCGATCCAAATG
CTTATATGGCGGAGCAAAACCAAACGGGTTGGAGCTGGGGTGCTCGCGTTTACATTCAAA
TGATGATGGCAACTCAGCACGAAGGTGTGCTTAAAAATGGTTGGCATTTACTGGCGCGAC
TTCATCTTATTGAGCGTGAGTTTAATCGTTTGAAAGCAGATGAGGCACTGTGGAATGCGA
AACAATCAAGCATTGGCTTCTCGATGTATACCAAAGATGAAGCGAGCAGCATCTCAAACA
ACGACTGGTTGCTCATTGCCCTAAGTTACGTGGCTCAGCGAGATATGACTAACTATCTCG
ACATGTGGGGATTTTCGTTCTCAGAAAAAGCGAAGCAACAAGTTGTTGCGTTGAATCTGA
CGCCGATGCCTCTCACTTACTTTGCAAGCAGCAATACCGGCTACTGTCTGAACGAATTCG
CTCAAATGCCAGTAAGTATTGATGGTCAAACGGTTTGGCCGCTGAACTAGCTGAGTAGAA
AATAACGTGCATGAAAAGGGAGACTGAGTCTCCCTTTTTACTAGGTTTATCTTAGCGTTG
AGTCACGGTTATTGCTTTGTAATGTATTACTTGAATGTCGACCAGATTGGCGCGTGGTCT
GAAGGCTTTTCAATACCGCGTAATTCATAATCGATACCCGACTCAATACATTTTTGCGCG
AGAGAAGGAGTCGCCAAAATCACATCAATTCGTAGGCCTCGGTTGTCATCAAAGCCGCGA
GATCGGTAGTCAAACCACGAGAAGCGATCGTTCACTTCTGGGTAGAGCTTACGGAAAGTA
TCTTCAAAGCCCCAATCTAACAACGTTTTCAGCCATTCACGTTCTTCTGGTTGGAAAGAG
CATTTACCCGTTTTCAACCAACGCTTACGGTTCGGTTCTCCGATACCGATATCTGAATCG
ATAGGGCTGATGTTGATATCACCCATAACAATCAACTGTTCATCGTTGCTGTGATGATCG
TTTAGATACGTCATTAGATCTTTGTAGAACTGGCGCTTGTATGGGAATTTCGTTTCGTGG
TTAATGTTGTCCCCTTGAGGGAAGTAGCCATTAAGCACCGTTACTTTTTCACCATTTTCG
TTTTCAAACGTCGCCATGATCATGCGCTTTTGGTGTTCTTCGTTATCCGTTGGAAAACCT
TTTTGTACGCGGATGGGCTCTTGCTTACAAAGCATCGCTACGCCGTAATGCGCCTTCTGG
CCATGAAAATACACTTTGTAACCCATGGCTTCGACATCTTCAATCGGGAACGCTTCATCA
TGCACTTTAATCTCTTGAAGACCAATAACGTCAGGCTGGTGTTTATCGATTAGCGCTTGG
AGTTGGTGCAGTCGAGCACGTAGTCCATTGATGTTAAAGCTGATTACTTTCATTATTTAT
CCTTTTGAGGGCGTATTTTTCTAGAATGGTATCATTCTGAAAGCGTAGTGAAAATGAATC
TCAACAAAAGAAAAAAGCGCGTTTTACTGCGCTTTCAATTTGTTTTCTAAATCTGTTTGT
ACGATCTTCAATGCTTTAATCGCAACTTCTGGATCAATCTCGTTGGTTTCAAGCAAGTAG
ATCAAATCAACGGCCAGCTTGATCTCTTCTGGCGCGTCATCAAGAGGAGAGGTTGGTTGG
TCTGCCATTATTGGTGCTTTTCCCTATGTGTAATTTGATTTTCTAGTTTAAGAAGCGCTG
CCTCACAACGAGCTAAACGTTGCTCTGTCGCCAGTAATACTTTCTGAGCTTCAGCTCGCA
TAAAACTAGGTGCAGTTTCCACTGCGCGTTCCTTTTCTAACACCATTTCTCGCAAGCGTC
TTGCCCATTCTTGGTGCTGCGCGAGCTCTTGATAAAGCACGTTAATTGGTTTGCGAAAGT
GGCTGCTATGCTTGATTTCATTCTTACGAATTTTGGTGGTAGAAATCTCTCGCTGAATTG
CGCCAATTTGCGCTACGAGTCGTTCGGTGAGGTACTCCGCGCGCAAAGCGGTGAGCTTAT
TTTCGTTTTGCTCTCGGATAATCGCGTCCAGTGTCGATTTCGCTTCTTTTACGCAAGGGG
TAAGTAAGCGAGAGCGGCAGCTAAATAAACGTTCATCAAACAACGGAACGTGATGCTCTC
CTCGTTGGCGATCCAATGTCGCGGCTTGATTCGCCATGTGTTCTAAACTTTGCGAAAGTT
GTTCGATGTTCATGATAAACCTACAAACCAAGCGTCATAAGCCAGCTTAATCGCCAATAC
GCTCACGACCGTGACAAAAACGGGACGAATGAACTTAGAGCCGAATCGAATTGCCGAATG
CGCACCAACAAATGCCCCAGCCATTAAACACACACCCATTGTTAAGCCTAGCACCCAGTT
AATGTGACCTAAAATAGCGAAAGTAATAAGTGAGGTAAAATTACTGGTGAAGTTCATTGC
TTTGGCTAAACCAGAGGCGAGCAATATATTGAGACGGTACAGCGCCATAGAACTTACAGT
CCAAAACGCGCCAGTTCCTGGACCGGCTAATCCATCGTAAAAACCAATCGACAAACCTTG
CAGGTACTGTTTTTTATGCAGCTTTGGGCAAGGCTCTGGTATTGGGCTTTGATGAGGGGA
ATGTAGCGTTTTGTGGAATACAGTATACAGCGCAGCGGCTAATATAATAAGAGGCAAGAC
TTTTTCTAGCCAATCCGTACTGATGGCATCGACAAAGAGCGTGCCCAATGTTGCGCCGAC
AAGCGTTGCTGCAAACGCGCGCCCCCAACACTGAGGTTTGAACAAGCGTTTTTTGTAGTA
AGTGAATGCGGCAGTTGACGATGCAAAGGTAGCAGCTAACTTGTTCGTCCCCAAAGCAAT
GTGAGGAGGAAGCCCCAAAGACAGCAAAGCAGGGACGGTTAGCATCCCTCCACCACCTGC
GACTGCGTCAATAAATCCAGCAACAAAAGCGACTAGCGCCAACACCAACAGCATTGTCGG
CTCTATCATTTCCATAAATTCTTATTCTTCTAATATTCTATTTTTCGTTTAAATGGCGGC
AGTGAGTCGATAAGTGCTTGCCCGTAGCGTTTGGTTACGAGGCGTCGATCCAGAATGGTC
ACTCTACCAGAATCTCGTTCTTTACGCAGTAGGCGGCCCACGCTCTGGATCAGCTTTTTG
CTCGCATCAGGTACAGTGATTTGCATAAACGGGTTGCCGCCTTTCTTTTCTATGTATTCT
GAATGCGCTTGTTCTACTGGAGAGGTAGGAACACCAAATGGAATTTTGGTGATCACTAAG
TTTTCCAGTAACTCTCCTGGCAAATCGAGTCCTTCCGAAAAGCTTCCTGTACCAAAGAGA
ACGCTGGTTTTGTTTGTTTCTACAAGCTTTTTATGTTTTTTTAGAATTTCTTGACGAGAA
CTTTCGCCTTGTACTTGCAAAGCCCAGCCTCGTTTTATGAACTCTGAAGACAGCGCTTCT
GCGACTTGGTTCATCTGCCAGTAAGAGGAGAATAATACCAAGTTGGCCTTTTTGTCTTCT
AAGTACTTAGGCAAGATCTCAATAAGATATTCAGTAAACTGAGGTGCCGATGGTTCGTAC
TTCATTGCAGGTATGAGTAACTCAGCTTGGTTTTGATAATCAAAAGGCGAAGCGAGTGCC
AAAAACTGAGTCCCAGATTCTGGCTTGCCATCAATGCCTACTTGATGGCAAAAATAGTGG
AAAGAGTTCAACGCTCGCATTGTTGCTGAAACTAATACGGCACCAATACAACGACTCCAA
ATCTGTTGGTCTAGCTGCCATCCGATCTCAAGAGGGGATACGCTCACAATAAAATCGCCT
TCACGATCGGGGTGAGTTTCTAGCCATCTCGCTAAAGGCGCTCCTTTTTCTCGTGTTGGC
TCTGCCATTAAATGCCAAACTTGAGCGAGGTTCTCTAGTCGTTGAATATAGAAACCTAGT
TCAGCGAGCGCAGGCTCGGCCAATCTTGCCGCGAGTTCGCCATCTTTGACTCTTTCTGCA
ATAAGATCGGCGATTTTCGCGACGCTTTGGTTTGCTTTCTTGCTGAACTGTTTTAGCTCT
TTAGATTGGTTTTCTAGCCAAGTAGGCAGCTCGCCATGTTCAAAGCGGTAGATGCCTTCT
TCAAACTGAGCTGGATCGAACTGCTTAGTCAACTGAGTGAGCGCAGGTATTAAGTTTTGC
ACGGAGTCTTGCAAGTCATTGCGGAATCGAGCGACACGTTTCTCATCAGCCAGTGATGAA
AATTTACTGATTGACTGATTCAGCTTCTCTAGCCACGCTGCTGCGCCTTTTAAACTTGCG
GATGCTGAAGCGTGATCACGGGCGACGTGAGGCAGGTGGTGAGCTTCGTCAAAGACATAA
ATCGTATTTTCTGGCTCTGGTAAGATTACGCCACCACCTAAGTCAGCATCAGCCATAACG
AGAGAGTGATTCGCGATGATCACGTCATTTTTATCTAACTCAGAGCGAGCCTTTTGAAAC
GGGCACCCTCTGTGACCTGGCAAACTGTTATTACAGCTGTGTTTGTCGCTGACAATCAAT
TGCCAGATGCGGTCGTCTATAGGTTTAGGCCAAGCGTCGCGGTCACCATCCCATTTCCCT
TGAGCGAGTGAGCGATACATGGTTTCCAGTAATTCAATGTCTTTTTTCTTTGGCTTGGTC
TCAAACATCGCTAGTTGACCGCCATCCACACCACTGGCTGTTGCGAGCTTTTCTGCGCAG
CAGTAGCGCTGCCTACCTTTGGCAAGAATGAAAGAGAACTCTCTGTCTGTAATACGACGG
AATAGAGGAAGGTCTTTATTCACTAGCTGTTCTTGAAGCGCGACGGTTGCCGTTGAGATA
ACGACTTTGCGGTTGTTATGCACGGCAACTGGTATAGCGGCCATCAAATAAGAAAGTGAC
TTACCGATCCCTGTGCCTGCTTCTGCTACCAGTATTCGATTGGACTTATGATATTGACCA
CAAAGCGTCTTTGCGATTTCAGCGACAAGATAGTTTTGAGCTCGTCTTGGTACAAAGTTA
TCGAGTTGGGTTTGTAGGTTTTGATAGCTATTGCGAATCGATTTTTGAATGTTACTGGTC
AGCATACGGGCCTCAAATGCGTTGGAGCCGAATAGTAGCACACATCACTAGTTGTACAGT
AGTTCACAAAACGGAATGCTTTTGTAAGGAATCTAGATCTTCTTCACAAAAAAATATTGA
ACTCCATATCAATGCAAATAATTTCATTATATGAAAAATATAAAACTTCAAAAATGTAGA
TTTGTTAGATTTTAATGCTGTTTTGATTGCTTTAAAGTTTGTTTTTAGATTTAAATTTTG
ATTATTAATAGGATGATAAATTGAGGAAAATCAAGCCGATAGTTTAGATGTTCATCGAAT
AAATTAAATAAAGTGAATCAAGTTATTGTTTTTATTGATTATTTTTATTTTTTGATATTT
ATATTTAGAAAATTTGACAGGCAGAATAATCTTTTGCAATCTAGTGCCCAGATTTTGTAG
GTCATGCATTGTTACGAATCGATAACAAGTGGCCTCAAAAATATAAAAAAGGGAATTCGG
AAAGGATATCCCAAACTAAGAAAAGGCAGTGGATTAATTATGAAAAAGACTCTAGTAGCT
CTTGCAGTAGCAGGCATCTCTACGTCTGCACTAGCAGCAGGCAACATCTACGACAACGGT
ACGACTTCTTTCAACCTTAAAGGTGAGATTGATACTTACGTTAGTACTGTAGAAGGCAAA
GAAAACGGCAAAACTGTAGTTAAACGTGACGTAGACGTTGACCTTTGGGCTAAAATCCAA
ATCGATGCAGAACACAAACTAAACGAAGACGTAAAAGTATTCGGTTCATTTGAACTAGAA
AACGGTGAATTCTTCGATAAAGATAACAGCTCTGATCACGCTCGTGTACGTACAGACGAT
CTTTACTTCGGTGCTTACTTCGGTGACAACTGGGGTGTGGCTTTCGGTGAAGTTGGTGAT
TTCGGTGACTCTCTAGACGCAATCACTATCGACAACACTAACGAAGGTCTTGGTTACGTT
GATGATTTCGTAAAATCAAAAGAAAGTGCAGGTCACGCTGTTTCAGTTAAAGGTAGCTTC
GACAAGCTAACAGTTATCGCTGATGCATACCTAGATCAAGACGAGAAAATCGATACTGCA
TTCGGTCTATCTGCGCAATACGCAATCAACGATATGTTCACAGTTGGTGCTTCTTACCAA
GATCAAGAGAACCGTGATGCTGCAGGTACTGATTACCAAGTAATGGGTGCGGCTGTTCGT
TTCAACATGGACAACTTCTCTGCTGCAGTAAACTACGTTGCTGAAGAGCTAAATAAAGCG
GATCAAGATACTTGGTCTGCAGTAGCTGCTTACAAAATGAACGAAGCGCGCGTTTACACT
TCATTCGGTTTCACTGAGTACGAAGGCGACCACGACCAGTCTTACTACACGTTTGGTGCT
GACTACGCTGTAACTGGTAACGTTCTAACGTTCATTGAATACACTTCAAGCGAAAACGAC
GAGAAAAACGTTTCTAAGAAAGAAGCTGACCTAGTTGTTGCTGGTGTTTACTACACGTTC
TAATAACAGAACTTAAGTAGATATAGTAAAGGTCGCATTTATTGCGGCCTTTTTTATATT
AAAGCGTCTAGACCACTCAGTAACTATTAAACATAGGTCAAGCGGGTATAGAGTTTCGAG
GCAAGAGTGCGCTTACCAATTATCTACAGCGAGTTGTGGTGAAATGATTGGCTTTTCATT
AATGATTTCCTCAAACTGTGATTAGTGGTAAGCGAGATTTAACTTTTTGATGTAATTAAT
CGATTTTTAAGGTTATTCGGATATGAGACTAAAAACTTGGATTGTAGCGTTTTTTCTTGG
TCTGTTTGGTACAACAGTGAACGCAGACACAACACATAAAACTGATGTATCAGTAACTTT
AAGTACCGCGCAAGGTGTTCAAGTTCTGTTTGTAAATGGCGTTAGTACGGATGAATTGAG
TACTCCGTATACTCTCATCGATGGCTCAAACCAAGTGGTTATTAAGGTAAACAAAGCTAT
CGGGCGTGGTGACAAGCGTACTCAAGTTTACTCTGCACCATACATTCTTGGTTTTAGTTC
TGGCGCGGGTGAGCTTTATATTGATGCGCCATCTTTTAGAGATAAGCGTCAGGCAGACAA
GTTGTTTGAAAAAGATACAATGGACTGGAAAGTAAGCATCAATGATAAGTCTATTGATTA
CTCGCAATATAAGATGCCAGGTAAAAAAGGTGCTTTCCCATATTCAAACCTTGATGAGCA
ATTGGCAGAGTACAACGAACTTAACGGCGTCTATTTTTCTAATGGCAAGCGAGTCGAGTT
ATCTGAGCTTCAGGCAACGGGTACAGCTAAAGAGACTCACAGAGTGAATTCGCCACTGAC
AAAAGCAAAAATTGCTTATCTAGAAATGACTGACGAAGAACGTCAGCTATTCATGAAGTG
GGTTTCTCAACAATAATTGTTATTAGTGACGATAAAAATATAAAAAGCAGGCGACGGCCT
GCTTTTATGTTTTTTGATGTTGACTACTTTAAGGAATGTGCTGTTTTAAGATGGCTAGAG
CTGAATCTCTTTCCATTGGCCAGGCTGCAAGTCTCCAAGAGTAATGTCGCCCATTGAATA
GCGTACTAAGCGTAAAGTTGGGAAGCCGATATGAGCGGTCATGCGTCTTACTTGGCGGTT
TCTACCTTCAATGATAGTGATTGCTAACCATGTCGTTGGAATATTTGCACGGAAACGAAC
TGGTGGATTTCTCTCCCAAATCGTCGGAGCATCAATGACTTCTACTTTTGCGGGTAAGGT
CATACCATCTTTTAATTCAACGCCTTTACGCAACTTCTCTAAATCTTGCTCTTGTGGGGC
TCCATCCACCTGTACCCAATACGTTTTCGGCGACTTCGATTTCGGCTGGGTAAGCTTCGC
TTGTAGGATACCATCATTGGTTAACACCATTAGACCTTCACTGTCTCTATCTAGTCGACC
TGCTGCGTATACGTCTTTTACTGGAATGTAGTCAGCCAATGTTTTACGGCCGTCACCATC
GGTAAATTGGCTCAGCGTATCGTAAGGCTTATTGAAAATAATGACTTTTCTATTTTGCAG
GTCGACTCGAGGTTTATTGGCTTTGGCTTTGGCTTTGGCTGTGCGAGTAGGGTGGCGTCT
TGTGGTTTGATCCTCTACACGGTTTGGTTTACCGGAACGTTTAAAATGGCCTGTTTTAGA
TTGGCTGGTACGACGCCCTTTTTCATGACCTGTGCGAGATGACATGTTAACTACCCTGCA
AAAATGTAAATGAACTGTGTTTGAAAGTTTTAAGTTTTCTTAAGATCGGCTATCATTTGC
GCGCCTAAAACTAACAAATGCGCACAGAATAATAGACTATTTCGTGTTATTTGTTTAATT
ATATCAGTGCACTCATGGATTCAGAGCCAAGAGCTTCAAACTACAAGAAAGAGTGCAAAC
CGCATGTGGCGTTAGCGAGGAGATACACACTACTAACGTGTAGCAATGCGTCAATTACAC
CAACTCAGACGCTGAGTTGATCAGCCAACAAGTTGATTCAAAAATAGGGAAATTTCATGC
CTACAGAAAAACCTACCATTATCTACACCATCACTGATGAAGCACCGGCGCTAGCAACTT
ATTCATTACTACCAATCATTCAATCGTTTACTGCATCGTCTGGCATCAACGTAGATACTC
GTGATATTTCACTAGCGGGTCGAATTATCGCTAACTTCCCAGAGCACTTAAAAGAAGAGC
AACGCATTGGCGACGCGTTAACTGAGCTGGGCGAACTCGCACAAACACCAGAAGCTAATA
TCATCAAGTTGCCAAACATTTCGGCTTCTATTCCTCAGCTAAAAGCCGCAATCAAAGAGC
TTCAAGCTAAAGGTTACGACCTACCAAACTACCCAGAAGAGCCAAGTACTTACGAAGAAA
AAGCGATTAAATCGGCTTACGATAAGATTAAGGGCAGTGCGGTAAACCCAGTACTTCGTG
AAGGCAACTCTGACCGTCGTGCGCCACTTTCTGTTAAGAACTATGCAAAGAAAAACCCAC
ACTCAATGGGCGCATGGTCATCAGACTCTAAATCCCATGTATCAAGCATGGCGGGTGACG
ATTTCTTTGGTAGCGAGAAATCAACAACCATTTCTGGCGCAACAGAAGTAAAAATCGAGT
TTGTTGGCGCAGATGGCTCTGTAAAAGAGCTAAAATCTGCTTTCCCACTGTTAGACAAAG
AAGTTATTGATAGCTCTGTACTGAAGAAAAAAGCATTGGTTGAGTTCTTCGAAAAAGAAA
TCGCAGATGCGAAAGAGCAAGACGTACTGCTTTCTCTACACATGAAAGCGACGATGATGA
AGGTTTCTGACCCGGTTATCTTCGGTCACGCTGTAAAAGTGTACTACAAAGACGTTTTTG
CTAAATACGGTAAGTTATTCGAAGAGCTTGGCGTTGATGTAAATAATGGTCTTGGTGATG
TTTACTCGAAAATCGAGTCACTACCAGCAGCACAGAAAGAAGAGATTGAAGCGGCAATTC
AGGCGGTTTACCAAACTCAGCCTGAACTTGCGATGGTTGATTCGGATCGTGGCATCACGA
ACCTGCATGTCCCAAGCGACATCATTGTCGATGCATCTATGCCAGCAATGTTGCGTTCTT
CTGGCCAAATGTGGGGTCCTGACGGCAAGCAAAAAGATACTAAAGCGATGATCCCAGATC
GCTGCTATGCAGGTATCTACCAAGCAGTTATCGATTTCTGTAAAGAGCACGGCGCATTTG
ACCCGACAACAATGGGCAGCGTACCAAACGTGGGTTTGATGGCTCAAAAAGCAGAAGAGT
ACGGTTCTCACGATAAGACGTTTATCCTAGATGCCGCAGGTACAGTACGTGTTGTTGATG
CTTCTGGCGCAGCGCTGCTTGAACAGGCGGTAGAAGAGGGTGACATCTTCCGTATGTGTC
AGGTAAAAGACGCGCCAATTCAAGATTGGGTGAAACTTGCAGTAACTCGCGCACGTGCGA
CAGGCGTTCCAGCTGTATTTTGGCTAGATGAAAACCGCGCACACGATGCAGAGCTTATTA
AAAAGGTCAATGCATACCTGCCAGATCACGATACGACAGGCCTAGAAATTAAGATTCTTG
CTCCAGTAGAAGCATGTAAATACTCATTAGAGCGAATGAAAGCTGGTCTAGATACTATTT
CTGTAACGGGTAACGTACTTCGTGACTACCTAACAGACTTGTTCCCAATTTTGGAACTGG
GTACATCCGCTAAAATGCTCTCAATCGTTCCGTTGATGAACGGCGGTGGCCTGTTTGAAA
CCGGTGCTGGTGGTTCTGCTCCAAAACACGTTCAACAAGTTGAGAAAGAAAACCACCTTC
GTTGGGATTCTCTAGGCGAGTTCTTAGCATTAGCTGCTTCTCTAGAGCATTTAAGCTCAG
TAACTGGCAATGCTAAAGCGCAAGCTCTAGCCGATACACTAGACAAAGCAACGGGTGAAT
TCCTAGACAAAAATAAATCGCCATCACGTAAAGTAGGTGAGTTGGATAACCGTGGTAGTC
ACTTCTACTTAGCACTGTACTGGGCGAAAGCATTGGCAGAGCAAACGGTGGATGCAGACT
TAGCCACTGAATTTGCACCTATTGCAAAATCTCTTGCTGAACAAGAAGAGAAGATTGTTG
CAGAACTTAATAGTGCTCAAGGCGTGAAAGGTGAGCTAGGTGGATACTACTTACTAGACG
ATGCTTTGGTTTCTAAATTGATGCGTCCAAGCGAAACGTTTAACGCAATCATCGACAAGT
AATCTGCGGATGACACGTCGTGAGCGGCGTGTTTTTCAGATAATAAGAAACCCGCTTAAT
TGGCGGGTTTATTTTTCTCTTCACAAAGGTTTAAGCTATGTGAGAGCAATGGTTTCTACG
ACAGCACTCAATTTACTTGGCTTGGGCTTCAATTGGCACAACGCTACTTGCGTGGCAACC
CTTTGGACCTTTTTCAATCTCGTAAGAGACTTGTTGGCCTGCTTTCAGTGTACGATAACC
GTCCATTTGGATAGTTGAGTAGTGGGCAAAGATGTCTCCTTCCTCTTCGTCTGAACAGAT
AAACCCAAATCCTTTGGCATTGTTAAACCACTTTACTGTACCTGTAGCCATGCTTATACA
TCCCTCATGCATTTTTTACTGATGTTGTTACAACAACCAAGTTATACCTTTAACTTGGTA
CTACTGTTAGCGACCGCTAACAAACGTCTCATTGATACAGAATCACATTCACCAAGTTGC
TTAAATTCAAACTGATCCAGAATGAGGATTTATGCATCAATACTTTCCACTGTAGTCAAT
GAATCCATACAGTCAATAGTGTCGAGCAACAAACGGAAACATAATTGAAAACAAATCACT
TTTGAGATTAACAATTTTGCAAACTGTTTTTTGGGCGTACGCCGAAGTTTAGATATTTAG
ACCAAAAAGCGACGGGTTACGAAAAATCCATACTGTTGGTGTTGCTTATGATAGTGAAAT
CATCGGATTGAATAAAAAATGAAGTTTTCGTGATAAATAACCTTTTCTCAGTGAGGAAGT
GTGATCTAACACAGAAATTAGCGTTGGTTAGATTCTGTTCGTTAGCTAGAAAAGAGAGTG
ATTTTTGAGTAAAAGTTCAGGGCTTATCGATAACCATCTTTTATTTGCGCGCCCGCGAGA
CGTGGATTAGTCTCTATATTAGGTAGCAACTTTTATCTATCAAAGTTCTAAATCGGTGCC
ACATCTCACTACACCGCACAGCATGCTTGTGGTAGATTGTTTTTATAGGTCGAAAACATC
AACCCTTTGATACGATATCTTTAAATTGCCATGAGTAAAAATTTTGAATGGGTCACTCCG
GACTCTGATCTTCTGGAGCGAGAAAGTACAAAAGTTCAGCCACCTAAGCTGTATAACGTT
GTACTCAATAATGATGACTATACACCTATGGATTTCGTCATAGAGGTACTTGAGCGATTC
TTTTCACATGATATTGATAAAGCAACACAAATCATGCTCAAAGTGCACTATGAAGGAAAG
GCAGTCTGTGGAACTTACAGCGCAGAAATTGCCGAAACAAAAGTAGCGCAAGTTACGATG
TACGCAAGGGAAAATGAACATCCGCTACTTTGTACTATGGAGCAAGCGTAGAAGAAGACT
TGCTCGAACAACCCAAGTTGTTTTTTCGGGAGGTACTTATGCTAAATAAAGAACTAGAGT
CAAGCCTTAACGGTGCATTTGCTCGTGCAAGAGACAAACGTCACGAGTTTATGACTGTCG
AACACCTCCTACTTGCATTGTTGGAAAACGATGCAGCTAAGGAAGCCCTTTTAGCCTGTA
AAGCAGACCTCGATGCTTTGCGCAATGAGCTCGATATATTCATCGATCAAACTACGCCGC
TTATCCCTGAAAGTGATGAGACGCGCGAAACCCAGCCGACTTTGAGTTTTCAACGTGTAT
TGCAACGCGCGGTTTTCCATGTTCAGTCGTCTGGTCGCAACGAAGTAACGGGTGCTAATG
TATTGGTCGCAATCTTTAGCGAACAAGAGTCGCACGCCGCTTATTTATTGAAGAAAAACG
ACATTTCTCGCTTAGATATTGTCAACTTTATCTCCCACGGTATTACGAAAGCTTCTGGCG
CCGGAGAAGATCCATCTTCCTCAGATTCGTTTAGCTCGGATAGTGTCGAAGAAACAGGTT
CCGATGAGCGTTTAGAAAGCTTTGCAACAAACCTCAACCAAGTGGCGAAGGCCGGTAATA
TTGATCCATTAATTGGTCGTGACAAAGAGCTAGAACGTACGATCCAAGTCCTATGTCGTC
GTCGTAAGAACAATCCATTGCTCGTTGGTGAAGCTGGTGTGGGTAAAACGGCAATTGCAG
AAGGCCTAGCTTGGAGAATTGTTGAAGGCCAAGTGCCTGAGGTGATTCAAAATAGCGTTA
TCTACTCACTTGATATCGGTTCGCTGCTAGCAGGCACTAAGTATCGTGGTGATTTCGAGA
AACGTTTCAAATCGATTTTGAAGCAGCTTGAAAAAGAAGAAGATGCCATCCTGTTCATTG
ATGAGATCCATACTATTATCGGTGCTGGTGCAGCGTCTGGTGGCCAAGTCGATGCGGCAA
ACTTGATTAAACCTCTACTAAGTAGCGGTAAGTTGCGCTGTATTGGTTCAACTACCTACC
AAGAGTACAGCAATATTTTCGAAAAAGAGCGTGCGCTATCTCGTCGCTTCCAAAAAATCG
ACGTTGTCGAACCATCTCTGGACGATACAACCAAGATCCTGATGGGCTTGAAACCAAAGT
ACGAAGCTCACCACGAAGTGCGTTACACCAACAAAGCACTGCGTGCAGCCGTAGAGCTGT
CTGCGAAGTACATCAACGAGCGTCATCTACCTGACAAAGCGATTGACGTTATTGATGAAG
CCGGTGCTCGTAGTCGATTAGCTCCAGCAAGTCGTCGTAAGAAGACGGTTGGCGTGGCTG
ATATTGAAGCCATGGTTGCAAAAATGGCTCGAATTCCAGAGAAGTCGGTGTCTTCATCTG
ACAAAGACATATTGAAGAATCTTGATGGCAAAATGAAGATGCTAGTCTTTGGTCAAGACA
ACGCTATTGATGCGCTTTCGGAGGCTATCAAACTGTCTCGTGCTGGTTTGGGTGTAGATA
ACAAGCCTGTGGGTTCGTTCTTGTTTGCAGGGCCTACTGGTGTGGGTAAAACCGAAGTAA
CTGTTCAGCTATCGAAACTGCTTGGTATTGAACTGCTTCGTTTTGATATGTCTGAGTATG
GTGAGCGTCACTCTGTGAGCCGCTTAATTGGTGCTCCTCCAGGTTATGTTGGTTATGATC
AAGGTGGCTTGTTAACCGATGCCGTTATTAAGCATCCTCATTCCGTTGTTTTGTTGGATG
AGATTGAGAAAGCGCACCCAGATATCTTTAACTTGTTACTGCAAGTGATGGATAACGGTA
CGCTGACGGACAACAATGGTCGCAAGGCCGATTTCCGTAACGTGATCCTTGTGATGACCA
CTAACGCGGGTGTGGCTGAAACTGAGAAGAAATCGATCGGTTTAATCCAACAAGATCATA
GTCACGATGCCATGGCTGAAATTAAGAAGGTGTTCACTCCGGAGTTCCGTAACCGTCTTG
ATAATATCATCTGGTTTAATAGCCTAGATGAAAGTGTTATCCATCAAGTGGTTGATAAGT
TTATTGTCGAGCTTCAAGTCCAGTTGGATGCTCGCGGAGTATCCATGGAAGTATCGCAAG
ATGCTCGCCATTGGTTAGCACATAAAGGTTATGACAAAGCGATGGGGGCACGTCCAATGG
GCCGTGTAATCCAAGAGCAATTGAAGAAACCATTGGCAAATGAACTGTTGTTCGGATCAC
TTGTTGATGGTGGTACGGTGAAAGTGTCGTTAGTAAATGATGCGCTTGAATTTGAATATT
TGAGTGAGAAAGAAGCAGCAATGCACTAACGTTTGTCGTCAATTTCAAATCAAAAGCGTG
CGATTGGTCGCACGCTTTTTTTATATCTGTCTAGCACGAAGACTCATCTCTTTATTTCTG
TTTTATTCATGGCTGTGCATATTGAGAAATAAAGAGGAAGCATGAAAACTTTCATCATAG
CGTGGTTGCTTATCCTACTCGTAGGGTGTGATAAACACGCAGTAGTTGTTGAGGCGAGTA
AGCCAGAGTTTGATCCTATCATTCAGCGAGTAGAACAAGGACAAGCAGCAAACCTGCATA
GCTTACTAGTGTGGCAAGATAGCCAGTTGACGTTGGAACTGTATCGTCAAGGTGGTGGGC
TTGATGGTAATCGTCAAACACCAAATGTGCCTGTCGGGCAAGAGGTTGTGCATAACGTGC
ATTCTGTCACGAAATCCTTTGTCGCTACGCTGATTTTCATCGCTATTGATGAAGGCAAAA
TCGAAGGGTTAGATACGTCAATATTTGATTTCTTTCCTGAGTATACCGAGCCAGATAGAA
AGGCGAAGCTAGCGATAACATTACGAGATGTTCTAAATATGTCCACAGGCTACGCATTGG
ATGAATTGTCCGTACCATATGGACAAGGCAACATTTTTTCTCGTCATTACAATGCGAAGG
ACTTAAAACAGCAGTTTCTTTCCACTCAATTAGCTTTTGATCCAGGAACAAAGTTCGCGT
ACAGCGGTCTTTCTACAGTTGGTCTTTCTAAAGTGATTGAAAAAGTATATGGGCAATCAT
TTACGAAAGTAATGAAAGAGAAGATTTTTTCCCCTTTAGGTATTGAAGAGTATCAGTGGC
TGCCAAACATTGGCAGTGGCGAAGCAGGAGCAGATTGGGGCTTACGTCTAACATCGCGAG
ATATGGGTAAGTTTGGCTTGATGTGGCTGAACAAAGGACAATACAACGGAACGAAAATTG
TTGGTGAAGAATGGTTGAATGAACTCAGAAAGAGTAAGTTCTATTCGTATGAGATGGGGT
ATGGGTTACATTTTTGGCAGGTTTCTAACGTTGAGAATGGCGTTGCGGCTGTTGGGATAG
GAGAGCAGTACATTGTTGCCATTCCAAACAAAAATGCAGTGATTGTCACGACGGCTGGGA
ACTACGAAACAAGATCTCGACCAGTGTTAACTCTGATCCAGCAATTGTCATCGTTACTTT
AATTCAATGTTTACAAATAAAAAACGGAGCAAAAATGCTCCGTTTTTTATTTGCATCCGA
AAATCAAAGATTAACGAGCGCGGAAGACGATGCGGCCTTTTGATAGGTCGTATGGAGTCA
TCTCTACAGTTACTTTGTCACCCGTTAGGATACGGATGTAGTTCTTGCGCATCTTGCCAG
AGATGTGAGCAGTCACAACGTGACCGTTTTCAAGTTCAACACGGAACATAGTGTTTGGTA
GAGTGTCAAGGACAGTACCTTGCATCTCGATTACGTCTTCTTTAGCCATTTAATCCTCTT
TAGAAATTAGGCAATATTAGCGAGCGTTATTGTGCCGCTAAATAGGAATTATGTAAAGTT
GGGGCGTATTCTACCCTTGCCAACGCTGATTTACTAGCCTTTGGTGGCGTTGAAAACGCG
TTTTGTAGTTCATTGCTGGACATTCATCAATCTGATAACCCAAATATAGCCACTGCTCGT
TATTTTGTTGGCAGTAGTTCACTTGATACAGCACAGCTAGTGTACCGAGTGAAAGTGGGT
AGTCTGGTTCAAAAAACGTATAAAACGCGCTAGAACATTGTGCCATCACATCAGTCACCG
CTACACCAAGTAGTTGATTTGATTCATCATAGATGTGCAAGAACAACGTTGTCAGCCAAG
TCGTTTGTGCAAAACGTGAGAACTCATCTCGCTTGGGAGGGTACATGGTACCGTTTTTGT
GTCGCTTGCAAATGTAACGGCTGTAGAGCTCAAACCACTCGGCGTCCATCTCCGTTTTCA
TCTCCCAACGCAGGCTTTTGGCTTTACTGAGCAGTCGTTTTTGACTTCTAGATAGTACGA
AATCAGGTATCGATATGCGAATAGGCTGGCAAGCATGGCAACGCTCGCAATGTGGTTTGT
ATATTGTATCTCCGCTGCGACGAAAGCCATTAGCCATCAATAGTTGATAGTTTTGTTCAG
TATGTAATTCAGCGTCCAATGCCACCGCAACACGCTCTTGTCGCTCCGGTAAATAGCTAC
AAGGATGGTTGTTGGTTAACCCAATTCGAATGTGTTGTAGATCTGTGCTCATGATTCTGA
ATCCTGCAAAACTTGGGGCGTAAAGGTGTCAGAAGCCGTTTGCTTTTCTCTTAAAGATAG
TAGCTTTTGTATGAACTCGTCTCGGTCAAGTTCAAATGCGCCGAGGGATGCCAAGTGCGG
GTTCATCACCTGACAATCTATTAATTGACCATGCTTTGACGCCAAATGCGTGCACAAATA
CCACAATGCGATTTTTGATGCGTTGTCTTTCAAACTGAACATGGACTCGCCACAAAAAAG
TTGACCCACGCTAATGCCGTATAAACCGCCAACAAGCGTGTTGTCATGCCATACTTCTAC
TGAGTGGCAATGCCCTAGGTTGGATAGCTGAATATAAGCGGCTTGCATCTCTTCATTCAG
CCATGTTTCATCTGCTGGCCGTGTCGACGAGCAAAGTTGAATGACGTGCTCAGTCGCTTG
ATTTATAGTGACTTTATATTGATGCTTGCGCTGAAACTTTTTAAGACTTTTTGATGGCTT
AAACGTTAAAGGATCAAACACCGCACGTGGCGAAGGACTCCACCATAAAATGGGTTCTCC
TGGACCATACCAAGGGAAAATACCTTGGTAGTAGCCACTCAAAATTCTATGTGGATCTAA
GTCTCCGCCAAAAGCCAACAGACCATTGGGATCTGACAGAGCTTCGTAAGGGGATGGGAA
GTTGAACGTTGAATCGAGTTCAGTTAAATAGATTGCCATAGAAAAGTACTGACCAATATC
GAACCAAAGGAACTTGTGATGACTCGAGTTAGAAAATTTTTGAAAGTATGTCCTTGGATC
ATACTGTTTTTACCCCTTTTCGCCAATGCAGCGTACCAAAGGAATGTCGCAAAACCAGTG
AATGAAGTGGTGTACGGGAAGATAGATTCAGTGCGTTACATCACTCAACAAGAAGTTGTG
CAATCAAAAAGCAACGGTTGGAAAACCCTATTAGGGGCAACCATTGGTGGTTTAGTTGGC
AACCAGTTTGGTGGTGGCACGGGTAAAGAGGTAGCCACAGCAGTTGGCGCACTGGCTGGC
GCTGTGGTTGCTCAAAACCAAAGTAATTATCAATACACAGTTGAATATAAGTTGGTTGAA
CTGCTAATTAAAGTTAAAGGCGATAAACTGATCAACGTTATTCAGGATGTTGATAAAAAT
ATGCTGTTTAGCCGAGGGGATGAAGTTCGTATCTTATATTTCGATGATGGAGTGCGCGTA
GATTTAGCGTACTGAGTGGGTGTTTTAGCGTCAATTTTATCGTTGACTAATTATTCAGAA
ATTAGCGCAGATTTGCTCTGGTTTTGTGCTGGTTTTTTCGTTAGTCTGAATCCACGAAGA
ATTGTTTAGCTCTCACAACAGCGTGAATTGAGAGCACAAAGGATTATCAACTTTTAATGG
AAAGCCTAACGTTACAACCGATCAATAAAATTCAAGGGGAAGTGAACCTTCCTGGTTCCA
AAAGTGTTTCTAATCGAGCACTTTTACTCTCTGCATTAGCAAAGGGGACGACTCGTCTCA
CCAACCTTCTCGATAGTGACGACATTCGTCACATGCTAAACGCACTCACTAAACTAGGCG
TGAAGTACACATTATCTGCAGATAAAACAGAATGTGTAGTTGAAGGCCTTGGTCGTCCGT
TCTCTGTATCAGAACCTGTTGAGCTCTTTCTGGGCAATGCGGGCACAGCCATGCGACCTT
TAGCCGCCGCACTTTGTGTTGGTCAAGGTGAATATGTGCTTACTGGCGAGCCTCGTATGA
AAGAACGACCAATTGGTCATCTTGTGACTGCATTGCAAAAGGCGGGAGCAGATATTGAAT
ATCTGGAAAACACAAACTACCCACCACTAAAGATTGTCGGTACTGGTCTGAAAGCAGGCA
CAGTGTCGATTGATGGCTCTATTTCTAGTCAGTTTCTCACGGCTTTTTTGATGTCTGCAC
CACTTGCCGAAGGCGAAGTGCGTATTAAGATTGAAGGTGATTTGGTATCAAAGCCTTACA
TTGATATTACGCTGCATATCATGAAGCAGTTCGGTGTCGAAGTGATTAACAACGACTATC
AAGAGTTTGTTATTCCAGCTGGTCAGCACTATGTTGCGCCAGGTGATTTTCTTGTGGAAG
GGGATGCTTCGTCGGCCTCTTACTTTTTAGCGGCGGCTGCAATCAAAGGCGGTGAAGTCA
AAGTAACTGGCATCGGTAAAAATAGCATCCAAGGTGATATTCAATTTGCTGATGCGCTAG
AAAAAATGGGCGCAGAGATTGAATGGGGCGATGATTACGTTATTTCCCGCGTCGGTAAGC
TTAAGGGCATCGATATGGATTACAACCATATTCCAGATGCAGCAATGACCATCGCTACGA
CGGCTTTGTTTGCTGAAGGTACCACGGCAATTCGCAATGTTTATAACTGGCGTGTAAAAG
AAACCGATCGTTTGTCTGCAATGGCAACAGAGCTTCGTAAAGTTGGTGCGGAAGTGGAAG
AAGGTGAGGATTACATCATCGTTAAACCAGTACCTCACCTTAAACATGCGGCGATTGATA
CCTACGATGATCATCGTATGGCGATGTGCTTTTCTCTGTTGGCGTTAAGCGATACACCAG
TGACGATTAATGATCCGAAATGTACGTCCAAAACATTCCCGGATTATTTCGACAAGCTTA
AAGCGTTGAGCTGCTAGATCTCTAACTGAAAAGCCAGAGCGATGATGCTCTGGCTTTTTT
GTCTTAATTTGCTGTTATTTGATCAGCGTAAATTCTTTAGAAAGGTGATGGGCTAAGTAT
TTGAACATATTGAATACTGCCGTAGTATTTGCGGTTGGTAAGCCTTTGTCATCAAGGAAG
TACTCACCTTTAAATACCAAAACCCCGTCTTTTTCTTCTACGCTTGTCGCTCGCATTCCA
TTGATGTAATCATCGTGCTCTTGGATGATTTGGTTTGCGATTAAAAGAAGGTCGAATTCT
TCAATAAACTTTCTATCAGACATAACGTTCTCATCATTCATTACAAATTAAAAAGTGTGG
CGAAGTATACCCATATTCTTTAAGGGTTTGCATGATTAATTCCATCACCACGTTGGTTGA
TTTGAGGCGAGGGTTAACTCAGTACTGAGGTTACGCGGATACAAAGTGGCTTTCAGCGCA
ACAACCTAAGGTTGCGCCATATTGACAGAAAATATTTTGTGATGAGTAACAAAATTTATT
GCATTGGATTAGCAGTAGCAAAGTTTGCCTGCTTAGATATGCCGCTCAATACCTTTCAGA
CCCCTGTCTCTTTGAAGTATAAAGACGATGAATTGTCAACCAATCGGATCTGAATTTCAA
AAAAGCAGTTGATCTTCTTTTCATCTCGCACAATAGTAAAAAAAGAAGCAATGAAATAGA
ACACTATGCGGGTGACCTTAAAACGAGGTTTCTACCCGCATTATTATGAAGGACGTTAGA
GTCAGTTATGGGTAAATCACTCGTTATAGTGGAGTCTCCAGCCAAGGCAAAGACGATAAA
TAAGTACCTTGGTAAGGACTTTATTGTTAAGTCTAGTGTTGGTCATGTGCGTGATCTGCC
TACGGCCGGTCAAAGCACTGGTGAGAAGAAAGCTGCAGCTATCTCAACAAAAGGGATGAG
CGCAGAAGAGAAAGCGCGCGTTAAAAAAGAAAAAGATCGTAAAGCGCTGATCAAAAAAAT
GGGGATTAACCCATATCATGACTGGGAAGCGAACTATCAGATTCTTCCGGGTAAAGAAAA
AGTCGTAAGCGAACTACAAAAATTAGCCAAAGATGCTGATTGCGTTTATCTCGCAACCGA
TTTGGACCGCGAGGGGGAAGCAATCGCATGGCACCTTCGTGAGATCATCGGTGGCGATGA
AGAGCGATACAAACGAGTAGTCTTTAACGAAATTACTAAAAATGCTATCCAACAAGCTTT
CCAGACTCCTGGCGAGTTAAATATGGATGGCGTTAATGCGCAGCAAGCACGTCGATTCAT
GGACCGCGTTGTAGGTTTCATGGTTTCTCCATTGCTATGGAAGAAAGTGGCACGTGGCCT
GTCTGCTGGTCGTGTTCAATCCGTAGCGGTGAAGCTATTGGTAGAACGTGAGCGTGAAAT
TAACGCATTTGTGCCAGAAGAATTCTGGGATATTCACGCAAATACCAAAACTAAAGATAA
GTCAGATTTCAAACTGCTGGTTGCGCAGAAAGATGGCGTTGCGTTTAAGCCTGTTAACGA
AACAGAAACTAAGGCAGCCATTTCTGTCCTTGAAAACGCAAGCTACGAAGTGTGTAAGCG
CGAAGACCGCCCGACAAAGAGTAAGCCTTCTGCGCCATACATCACATCAACATTGCAGCA
AGCGGCAAGTACCCGTTTAGGTTACGGCGTTAAGAAAACCATGATGTTAGCTCAGCGTCT
GTACGAAGCGGGTTACATCACATATATGCGTACCGACTCGACTAACTTGAGTGCGGAAGC
AGTTGATGCTGTTCGTGACTTCATTGGTTCAGAATTTGGTGATAAGTATCTTCCAGCTAA
GCCACTAACGTACGGCAGCAAAGAAGGTGCTCAAGAAGCGCACGAAGCGATTCGTCCATC
TGATGTGTCAGTGAAAGCAGAAGACTTACAAGGTGTAGATGCGGATGCTCACAAGCTTTA
CTCACTGATCTGGAATCAGTTCGTTGCGTGTCAAATGACACCTGCAGAATATGATTCAAC
CACAATCAGCGTAAAAGCGGCGGAATACACGCTAAAAGCGAAAGGTCGTATCCTTAAGTT
TGATGGTTGGACTCGCGTACAGCGTCCAATGGGCAAAAACGAGGACACAATCCTTCCTGC
GGTACAACTTGGCGATAAGCTAAGCCTAGAGTCACTTGACCCTAAACAGCACTTTACAAA
GCCACCTGCGCGCTTTACGGAAGCGGCATTGGTTAAAGAGTTAGAAAAACGAGGCATTGG
CCGTCCTTCGACTTACGCATCGATCATTTCTACTATTCAAGACCGTGGCTACGTAAAAGT
AGATCAGCGCCGATTCTACGCTGAAAAAATGGGTGAAATTGTTACTGACCGTCTTGATGA
CAGTTTCAACGATTTAATGAACTACGACTTTACTGCGCGTATGGAACAGAAACTGGACCA
AATCGCAGAAGGTGAAGTGAACTGGAAAGCAGTACTAGACAACTTCTTTGCGGATTTCAC
TGGTGACCTAGAAAAAGCCGAGTTAGATGAATCTGAAGGTGGTATGAAGCTAAACCACAT
TGTGATGACGGATATCGAGTGTCCGACATGTGGTCGCCCTATGGGTATTCGTACCGCTTC
TACAGGCGTATTCTTAGGCTGTTCTGGTTACGCATTGCCACCTAAAGAACGTTGTAAGAC
AACCATTAACTTGGGTGACGAAGAAGGTATTATCAACGTTTTAGAAGAAGACGTTGAAAC
GGCTGCTCTTCGTGCGAAAAAACGTTGTCCGATCTGTGAAACTGCGATGGACGCGTACTT
GATTGATGACAAGCGCAAGATGCACGTTTGTGGTAACAACCCGAACTGTGAAGGCTATGT
TGTTGAGTACGGCGAATTCAAAGTGAAAGGCTACGATGGCCCTGTTGTTGAGTGTGACAA
GTGTGGCTCAGACATGGTGCTTAAGAACGGCCGCTTTGGTAAATACATGGATTGTACGAG
TGAAACTTGTAAGAACACCCGTAAAATCCTGAAGAACGGTGAAGTGGCGCCACCTAAAGA
AGATCCTGTGCACTTCCCTGAATTGCCATGTGAAAACTCAGATGCGTACTTCGTGCTTCG
TGATGGTGCTTCTGGCCTATTTATGGCGGCAAGCAACTTCCCTAAATCGCGTGAAACAAG
AGCACCTCTAGTCTCTGAACTGGCGCGTTTTGAAGAGCGTCTACCAGAGAAGTTTAAGTA
CCTAACAACGGCTCCTCAAGAGGATCCAGATGGTCGCCCAGCCGTGGTTCGCTTTAGCCG
TAAGACGAAAGAGAACTATGTTCGTTCAGAAGACGACGGTAAACCAAGTGGTTGGACTGC
ACTTTACGTTGATGGTAAGTGGGAAATCACTGATAAACGTAAAAAAGCGAAAGCTTAAAC
TCAACTTGTAAAATAAAGGCAGCAAATACGCTGCCTTTATTTTTATATCCACCTGTCTAA
GCGGGTTTCCATCTGCTCCTTTCCCTACCGTTTTTAAGCTCTGTTTTCCCACTTTTAACG
ATTTGTTTTGTCTGAATCTACAAGTGTCTTTTCTGTAAACAACATTCAGTTGAACTATTC
ATTTTATATTCACAAATTTGTTATATCTTGGTATTTCAAACATGAACTGTAGTTAACGCG
TTCGTAAATTGTTTTCACAATGTAATCGCTTACTTGGCCTTGTGTGATCTGGATATCGTC
TTGAGCAAGTAACCTTTGTATGCAACACAGAACGGCATATTAAAAATTGTAATTTAGATT
CTGGTTGGATAATTTATTACAAAATTAGTGCAATTGTATGCATTTATTTAGCGTCAAAAA
ATAAGAACAATTTGAATATTTGCATACTGGAAAATGCAATAGCTTTTTTATCTACACTGC
AAGGGCTCAATAGAGGCTCAGGTGTAGGTGCAACAATGTATTCGCTTGACTCCCCGAGTT
TTACTCATTCAAGTGAGTACTAAATCCAAGCTATAACGATATGGAGAACAACGAATGGCT
GGTGTTTTGGGAATGATTCTTGCTGGCGGTGAAGGCTCTCGTTTGAGACCTTTAACTGAA
TCCCGTAGTAAACCTTCGGTACCTTTTGGTGGAAGTTATCGGCTGATTGATTTCGCTCTA
AACAATTTTGTAAATGCGGATCTGATGCGCATTTATGTCCTTACTCAATTTAAATCTCAG
TCTCTTTTCCATCACTTGAAAAAAGGGTGGAACATTAATGGTATTACTGATCGCTTTATT
GACCCAATTCCTGCGCAAATGCGTACGGGTAAGCGTTGGTATGAAGGCACTGCAGATGCT
ATCTATCAGAACCTACGTTTTATGGAGCTTGAAGAACCGGATCAGGTTTGTATCTTTGGC
TCTGACCACATTTACAAGATGGACATCAAGCAGATGCTGAACTTCCATACGGAGAAGAAG
GCGTCATTGACGGTGTCTGCACTGCGCATGCCACTAAAAGAAGCTTCTCAATTTGGTGTA
ATAGAGGTTGATGCTGAAGGCAGAATGATTGGCTTTGAGGAAAAACCCGCTAATCCAAAA
TCGATTCCTGGAGAACCAGATTTCGCGTTAGTCTCGATGGGGAACTACGTATTCGAAGCA
CAAGTTCTATTTTCTGAACTCGTGGAAGATGCAGACAATGAAGCTTCTTCTCATGATTTT
GGTAAAGATATCATCCCGAAAATGTTCCCTCGTGGTGACGTTTTTGTCTATGACTTCAGC
ACCAACAGAATCAGTGGTGAGAAAGAAGAGGTTTACTGGCGTGATGTAGGTACGATTGAT
GCTTATTGGCAAGCGCACATGGATCTATTAGAAAAAGACGCGCCATTCTCTTTGTACAAC
CGTAAGTGGCCTCTTCATACCTATTACCCACCATTGCCACCTGCAACGTTTACTGATTCA
GACAATGGTCGAGTGCAGATCATCGATAGCTTGGTATGTAATGGCAGTTATGTTCGTGGT
TCTCGTATCGAGAAGTCAGTACTTGGATTTCGCAGCAATATTGCATCCGCGTGTGATATT
AGCGAATGTATCCTATTAGGTGACGTAAAAATTGGCGAAGGCTGTGTGTTACGTCGTGTT
ATTGTCGACAAGGATGCCGATATTGCACCTGGAACTCAAATTGGTGTGAATCTTCAAGAA
GATAAAAAGCATTTCCATGTGTCGGAAGAGGGCATTGTTGTTATTCCGAAAGGAGCACGA
GTTGGCTACTAACAACTTATCCATTCTGTTTGTAGCTTCTGAGGTTGAAGGTCTTATTAA
AAGTGGTGGCTTGGCAGATGTTGCCAAGGCACTGCCGGAAGCCCTTCAAAACCTACAGCA
AGATGTAAGAATTACGATTCCTGCGTACACCAGTATCGAAAGATTAGCGGACGCAGAAGT
TGTGCTAGAAACAAATCTAACGTCATGGCCGCATACAAAGTATCGAGTTCTATTGCTTAC
GTTAGGAAACAATCCTGTCTATCTGATTGATTGTGATCCGTACTTCAATCGGCCATCAAT
GTATGCAGAGAACAACCAAGCGTATACCGATAATGGTGAACGTTTTGCATTTTTCAGCGC
TGCATGCCTCGACATGTTGCCGAAACTGGCGTTTCAACCTGATATCATCCATGCAAATGA
TTGGCACACAGGGCTGGTTCCGTTTTTGCTTAAGCACAGGTATGGCAATGATCCCTTTTT
TGCTCATACAAAAAGCGTCATTTCAATTCATAATGCGGTCTTTAAAGGCGTATTTAGTTA
CGACGACGTACAGTGTTTGCCTGAGTTTCACTGCCGAAACGTTCCCGATGCGGCGGTGAG
TGCAACGCATATTACTATGCTCAAAGCTGGCGTAATGAATGCCGATAAGATAAATGCAGT
CAGCCCAACGTACGCTGAAGAGCTAAAGACAGAACTTGGCAGTCATGGAATGGCATGGGA
GTTTCAGCAACGAGCAGGGGATCTAGTCGGAATTTTAAATGGTTGCGATTACAGTGCTTG
GAATCCGGAAACTGATATTTATTTGCCAATGAACTATAGTGCCGACAAACAAAGTATGGT
TCTAGGTAAAAACACTTGTAAGCGCGCATTACAGCAGAGGCTAAACCTTGCTGAAAAAGA
CGTAGCCATGTTTGGTATGGTTTGTCGTTTGACTCAGCAAAAAGGCGTGCATTACTTGCT
GCCGGCTTTGGCGGATTTTTTGAAGCATGATGTTCAAGTCGTTGTTGTTGGGACGGGTGA
TCCCGTTTTGGCTGCACAATTGGAAGAGGTTGCGGCGCAATTCTCCGACAAGTTTGTGTT
TGTTGAGGCGTATGACAATGAACTCGCGCATTTAGTTGAAGCTGGTTCGGATTTCTTCTT
AATGCCTTCTGAATTCGAACCATGTGGCTTAAATCAGATCTACAGCATGGCTTATGGCAC
CTTGCCTATCGTGAGAGGGGTAGGTGGCTTAAAAGACAGTGTGAATGATTACGACGTAGA
CCCTTGCGACGCTACTGGATTTGTATTTTATGAACCGACGTCTCAAGCGCTGCTACTTAC
TATGCTGCGAGCGTTGCTGTTGTATGCGCAAAACCTGACGGAAGTGCAAAGAGTACAACT
GCATGCAATGCAAAAAGATTTCTGCTGGCGGAAGGCCGCAGAATCGTATTTGCAACTCTA
TCGTTCAGCGTTAAATTGACGCAAGTTTGATAAAAAGTGTAACCAAAGGCACCTATTGAG
GTGCCTTTATTACCTTGGTTTTACAGAGTGTGATAGGATTCTGTCACTCTCTATCACAAA
GAATCTTACTTATACTGACTCATGACTCAGCCACTGCTTTTTCACAAAACCTATCTGCAT
CCTACTAGTAATGAGTGGGTTGTTTTCGTGCATGGTGCTGGTGGCAGTTCTTCGATATGG
TTTAAACAAATTAAAGCATATAAGCAGCACTTTAATTTGTTGCTGATCGACTTACGAGGA
CATGGAAAATCCAATCAGCTTTTGAAAGAGTTGATAACTAGTCATTACACCTTCACGGAA
GTGACGCAAGATATATTAAAAGTGCTGGATCACCTAAAAATCCAGTCGGCGCACTTTGTT
GGCATGTCGTTGGGTACGATCATTGTTCGAAATTTAGCGGAGTTGTCTTCTGAAAGAGTT
CGTTCGATGGTTTTAGGCGGTGCGGTGACACGCTTGAATACGCGTTCGCAGATTTTGGTT
AAGTTGGGTAACTTCTGTAAACATATCTTGCCTTATATGTGGTTGTATAAGCTGTTTGCC
TACATTGTGATGCCTCAACGAAGTCAGCGTGAATCAAGGCATTTGTTTATTCGAGAAGCA
AAGAAGCTGTGCCAAAAAGAGTTTAAACGCTGGTTTATTCTTGCCGCGGATGTAAACCCA
TTGATGAAGTACTTCAAAGACAGAGAGTTACCCATACCGACATTGTATTTGATGGGTGAT
AGAGACTATATGTTCATCCAACCGGTGAAAGAGATGGTTGCAGCGCATAAGCTCAGTATC
TTGCGTGAAATTCCAAACTGCGGTCATGTCTGCAATGTAGAGCGTCCTGAAGATTTTAAC
CAACACTCTATCGAATTTATAAAGCAACAAAGTATCGTCGCCTAGCCATCAATATAGACA
CCTGAAATGCGAGAATAGGGGAACGATCATGGCTCCCCAATTTGATATCCACATTGCCAA
CACGCACCAAACTGTCCTTCGTTGTGTTCAAGACAATGAGGACATTGCCAGTCTTCATAT
ATGTTGCTTTGTGACTGCTGCCTAAATGCTTCAATAATTGAGTGAGCTTTCAATTGTTGT
TCTGGATCTAATAGCCAAACATAAGGATCAGTATCATCGCCAAAAGGAAGCTCACCTTTC
AGACCAAAAAGTCCTTCTCCACGCACCTCACAGCATATATCTTCAGTTTTTAGTAGTTCA
CATACGATGTGCGCTTCTGCTGGATTTTTCGCGATAAAGATTTTCATCAAATACTGCCAT
TTGGCTGAGTAGGGGTTGGCCTGACCTTATTCATAACCCATTTTACGAGTATTGGAAACA
GCCCCAGCAAAGCAAAAGATGCTAATACCGTCGGGGATACGATACCAGAAAGGCTATCAA
TGGTTGCTAACTGAGTACCAGCGTTAAGGTAAACGGCAGTACCAGGGAGCATACCTATTT
GACTGGTTAAATAAAAGCGCGCAATGCTCATAGGTGTTAATCCCATCAGTAGGTTGATGA
GGAAAAATGGGAACACTGGAATCAAGCGCAAAGAAAACAGATAAAACGCGCCATCCTTTT
TTACTCCTTGGTTAATCGCAACAAGCTTTTCCCCAAATCTCGATTGAACCCAATCCCTAA
GCAAATATCGGCTACTCAAAAAAGCTAAGGTCGCACCGATCGTACTGGCAAAAGAAACTA
AAAGTAAGCTAAACCAAAACCCAAACAAAGCTGCGCCTAGCAAAGTAACCACTGCTGCTC
CGGGAATAGAAAATGCGGTAATTGCAACATACGCTAAAAAATACACCGCGGCGGCATAGA
CGATGTTGGCTTCGATGAATGAATTGAGCGCTTCTTGCTGCGCTTTTGCGTTTTCAAGCG
TTAGATATTGACCAAAATTAGCGCCTAACAAAAGAATGGTGGCAACAAGTATCAGTCCAA
AGATAAGTTTTTTATTCATGTGTGCTCCGTTTCTATATCTAGGCTACCGCTTAAAGTATT
CATACTGAATATTGTTTTAACAATCTCGTTATCGAAACTAAGTCGTGGCGCTGAAGATAC
GGGTGTTTTGGGATTTACAAAGGAGTAGACACGAGGGGAGCTAAAAAAATTTCATAAAAA
AACCGCAGTTCGCACTGCGGTTTTAGTCGATAGATTAGAGAAGACTTCTGTTACGAAAGG
CCATTCATTAATTCTTCACGACGAGACTGGGGAACTACACTCCAGTGTGTGCCGTTAATA
GCACCTTCTAAGGCCCAAAGTAGCTCAAGGCTAACTGTGGTGGAGTGCGTGTCTCTGATC
GCTTTATAAGCACTTAGTGCGCCTTCTTCTTCAAGTTGAGCAACAGAATCAATACCCGCT
TTCTTAAGCATTCTTTCTGTAGCCAATCTCAGGTTCGGCAGATCTTTCAAGCGATTAGGC
TTAGTGCTCGCTTGTTGTTCTTTCTCAAGTTTGGCGTTTTCTAAGGATTTTTTCGCTACT
TCAATTAAGCGATCGCTAGATTCCCATAGTTCGCTGGAAATAGCGTAGTACTTAGTAACG
ACTGGGAAGCCACGTTTTTTATAAACGTAAGGCTTTAGACCCTGTGTCTCGAAGTCAGAT
GAAGTTTGTTGGTCTGCTCGTATATGAAGCTGGTTGTTTACCACTAGTGCAAACATCGTT
TCATCAGCGAAAAGTCCGAAGCCACCAAACATTGAGCGCGACTTGATAGTACCAAGTGCC
TCAAATAGCTTCATAGAGTCTTTGAGTATCGGTTTATCCATGTTTTGTTATCTCGGTGTA
ATTAATATTACGCCACCAAAAGTCAGGTCCGAGAGAGTAGCAAACGTGCGCAAAGGCAAT
GTCATTAAAGGGTAAAGACATTGGTTGCACACTTGCCATCGGTAACCCCGCTACCTTCCA
TATACTACTATGGTTCAGGCCGGAGGCTTTGCGTCCCACCCTTTCGGATGGTTTGCCCTG
TGCGTGACCAGATGAGGATACTTCGTATATTGAATTAACATCACACTTTAGATTTTAAAA
CGTGATCTTTATTCAATAAATAATGCCATTTTGTGCATGGGTACTCATAATTGAGAATTG
TATTTAATGTTTGAAAAGAAGCGGGAATTAATAATTCACATGTAAAGAAAACAGTAACTT
ATGGAAGTTATTGTTTTTAAGAATGAGGCAAAGTGTGTGGGAAGTGTTATTTTTTTAATA
AAAAAAAGCGCCCCTAAGGGCGCTTGTGTTCATTTAATTAAGTTTCTTAACGGTATTGCG
GATAACAATCTCTGGTTGCATCTCGAACACACGTTTTTCGTGTTCTTTATCTTTAATGCG
TTCAAGTAGGATCTCAAACGCATTTTTACCCACACGACGTTTAGGTTGGTGAATCGTTGT
TAGCGGTGGTGAGAAGTACTCTGCAAGTTCAATGTTGTCGTAACCGATAACAGAAACGTC
ATCTGGAACCTTGATGCCGTTTTGTTGCAGACGGCTCATTAAGCCAAGTGCCATGGTGTC
GTTAAAACAGAATACTGCAGTAGGGCGTTTTTCCATCGCGGTGATCTTGTCTGCAACCAG
TACCGCAGTATCACATTCAAAGTTACCTTCAAGAATCCAATCTTCATTGATTGGCAGTTT
TGCTTCAGCCATGGCACGACGAAAACCAGCGATACGCTCTTGGCAAGCAAGTTTCTCAAA
GTGACCACTAAGGCAGGCGATGTCAGTGTGGCCGTTATCGATAAGATATTTAGTTGCTAG
GTAGCCACCTTCTTCAGAGTTATCGATGATCTTGTCCGCACGAGAACTCTCTGGGCCCCA
ATCCATCACAACTTTCGGGATATCTGAGTGACGATCTAACATCTCTTTTAGTTCTTCGGT
TAGATCTGAACACATCACCAAAATGCCATCTACACGTTTCTCAGCAAGCATGCGGATGTA
GTCGCGCTGTTTCTCGTAGATGCCGCCAGTATTACACAAGATCAACGTGTAACCTTGACG
GTAGCAGTAGCTTTCTACACCGTCGATCACTTCAGAGAAGAACAGGTTAGTTGACTGTGT
TACCAACATACCAATAGTACGAGTTGAGTTGCATTTTAAACTACGAGCAACTGCGCTTGG
TGCGTAGTTAAGCTCATCAACCGCTTTCATTACTTTTTCTTGGGTTGCTTCTGCAACAAA
ACGTGTCTTATTAATAACGTGCGAAACTGTCGTGGTAGAAACGCCGGCTAAGCGAGCAAC
GTCTTTTATAGTGGCCATAAATGATGTCCTGTATCGAGCTACTTAATACCGTAGTGAATA
CAACCATACGCTTAGTTTTTTGCGCAAACTAAACACCACAACAACAGTAGTGTCTATTCT
AGTAGGCAGCGGTTGTACCGAAATCGGTATAAAAAGATTTGTAGCAACTTGGTTGAAGGT
ACTCGGCTTCCTACTAAATATGAGGAAGTGGTTATCAACCTATTAATAAAAAACAAAAAC
CGCTATATTTCAGCGGTTTACATATAAATCATATTTAATCGTTTGCGTTCACATTTTAGC
CCTATGTGGGCTGGCTGGCAATATTTTCAGCAAGAGTTTTGTGTATTTGAAGTCACATTT
TGACTGCTAAATGAACGAACGTCTTTGAGCCAGATTAAAAGCAAGCGAATAAAATAGGGA
GCCCGACAGGCAGGCTCCCTAAAAATAGGCGGTGATTATTCACCAAGAAGGTAAGCGCTG
TCCAGTTTACAAAATGCAATTAATAGTTGCGCAACGCTTAAGTAGAAGCCAAATTCATCA
AATTGCTTACATTTTTCAGCAAATTTTGGCAACCAAGACATGAGTTGATTTTGGATGAAA
TCGTTTTGTTTAACGAAAGCCTCTTCCATATGTTTTTCTTGCTCTAACTCATTTGAGCGA
ATGATCATGTTGCCCAAAAAGTCCAATTCGACAGCAAGATGGTCTGCTGGTTCTTTGAGG
TTTTCGTCTACCTGAACCCCAAAATCTGCCATCAGTTTTTCCATCTCTTCTGCAGGTTTG
TCATTGAGCAAGCCAGATTCACCAATGTACATAGACGCGTACGGCAGTGCCCCATACTTA
TCTGTTTTTAAGAACAGCTCGCAAAAATCTGCTGCAAGTTCTAGTTGAGCATCATTGCGG
TCTTGGAGTCGGTTTAGGGCATCAACTAGGCTATCAACGGCTGGCTTGAGTGATTCGTTC
TCACCTAAGCCCGCTAAAAAACTGCGAATTTCAACACTGTGGTAGGTTTCTAGTTCTTTT
TCGCTGAGTTCTTTAGCGAATAAGCTCGAAAACCACCAGTAAATTTCAGCACGCTTTTCA
TTAAAAGCTTTCACTTCTTGCATTTTTGGCTCCTGAAGGATGCTTCGAGTATTGCATCAT
AAAGTCAATTAGGGATATCCCCTAAGTGTAATCAAATAAGATGAATAGCAGTAACTATAA
TTATTGTTGATTATGTTGAATTGTGTGCACTTATTAACAGTGATGGGCAAGCTTGTTTTG
AATCAATAAAAACGCTAAATCTTGCTTTTTAATGTATCTATGACTAGAAATGTTACTAGT
TATGAATAGAATACGTCTTGGATAATAAGAAGACAGAAAGTGGTGTAAATGAGCTATCAC
GTATTAGTCGTAGAAGATGATGTTGTAACTCGTAGTAAGCTTGCGGGATATTTCCAAAAT
GAAGGTTACAAAGTTAGCGAAGCAGAAAGTGGCGCGGAGATGCGCGAAGTTCTGCAAGGC
GGTGATGTAGACCTTATTATGTTGGATATTAACTTGCCGGGCGAAGACGGCCTAATGCTT
ACGCGTGAGCTACGCAGTCAATCAGACATCGGCATCATATTGGTAACAGGACGCACGGAT
AGCATCGACAAAATCGTCGGCCTAGAGATGGGCGCAGACGATTATGTGACAAAGCCTTTT
GAACTAAGGGAATTACTAGTTCGAGTTAAAAATCTACTGTGGCGCATTTCTGCGGCGCGA
AGTGGAGCAAGTAAAGCGGCAAGCGAAACAAACGATGAACACATTGTTCGCTTTGGTGAG
TGGACATTCGATATTCAGCGTCGAGCACTTAGCCGTAATGGTGAGCCAGTAAAACTAACC
AAAGCAGAATATGAGCTTTTGGTGGCGTTATCGTCTTACCCGAATCAAGTGCTGAGTCGT
GAACGTATTTTGAATATGATCAGTCATCGAGTTGATGCTCCAAATGATCGTACGATTGAT
GTTCTTATCCGACGCATGCGCGCTAAGATGGAGTTTGATCCTAAGAACCCACAAATTTTT
GTGACCGTTCACGGTGAAGGCTACATGTTCGCAGGTGATTAATCACCATTAGACAAGCAG
TAAAGAAAAAGGAGAGCCAGTGCTCTCCTTTTTTGTGTTTATAAATCGGGTTTATTCCGC
TTCCACCATCGGCGTTTGTCCTACGGTGTCACGCAGTCTTTGCCAAACGCTACCAAGGTA
TTCATGCCAAAACAGTTCAGTTTGCTCAAGGTAGCGAGCTTTAGGTGAATACTTGTCCCA
CGGTTGGCTAACTTCGTCTATCGCTAAGAAATTCGTTGGAGCAGGGATAGGTTTAATTCC
AGCTGCGTTAAACTCGTACAGCGCACGGCTCATGTGGCTCGCTGATGTGACCAGCACAAT
CTCTTTTTGTTGAACAAAAGCGGCGGCTTGTCTTGCTTCTTCCCACGTGTCTTTTGCGTC
TTCCAACAAAATAATGTCGGATTTTGCAACACCTAATGCCAAAGCAACGTTTGCCATCAT
ACGAGCATGGCTGATCTCAGAGCCACCATCATAACCTGATAAAATTAGCTTTGCGCCTGG
GTACATACGCAAAATACGAATGCCTTCCGTTAATCGCATCAACGCCGCGCGGCTTAATTG
CGATGTTGGTGGAATTTCGTCATCGACCACGTGGCCATTACCCAGCACCATAACGTAGTC
AATGGTACCTGACACAGGTAAAAAGGCCTTATGCTCGCGCTCAAGTGGCATGAGAAGCTT
GGTTGAAACAGGTTGGAAGGCAACTAGAAAAAGGCCAACAAAAGAGAACAGAACAACGAA
GCAGCCAGTTTTACGTTTTGTGGTAAAACTAATGAGAGCAAGACCTAACAAGCCTATCAG
TAGCAATGCCGGAAGCGGCATAAGCAAGGCTGACATTACTTTTTTCAGCTCAAACATACA
TAAATAGTCCGAAAAAACATCAATTGATAATAAAAATGAGGGTGACCCTCTTTATTCCTG
CTTTCCTTGTGCCAGAATAGCGGCACAATCCGATATGATAACTCAGCAGAAGTGACAGAA
GACCGCAATTTCGACGATATCGCCCACAAATTTGCAAAAAATATTTACGGCTCCGATAAA
GGGGAGATCCGCCAAATCATTGTGTGGGAAGATTTTCTACAGATTCTAAGTGAATTGGAT
GCGAGCCAGCAACCCCTAGAAGTACTTGATGCAGGTGGTGGTTTAGCACAAATGTCGCAA
AAGCTTGCTAAGCTCGGACATCGTGTTTCGTTATGTGATCTATCTTCGGAAATGCTGCAA
CTAGCCAAACAGGATATTGAAAAAAACGGTTTGCTTGAGCAGTATCGCCTGATTCATTCG
CCTGTTCAGTCCATTGCGGAGCACATGGAAGAACAGGTGGATCTCGTTATGTTCCACGCT
GTCATGGAGTGGCTCGTTGATCCTAAAACGGCGCTAGAGACAGTATTGGAACAAGTAAAG
CCGGGGGGCATCGCATCAGTGATGTTCTATAACCACCATGGTTTAGTCTACAAAAACGTG
GTTTGTGGCAACATTCCTCATATTTTAGACGGCATGCCCCACCGAAAAAGATTTAAACTA
CAGCCGCAAAAAGGCTTGAAACCGGAAGATGTCTATCAATGGATAGAAGAGGCTGGTTTT
AGCGTTTGTGGCAAATCTGGTATTCGTTCCTTTAGTGATTACATAGGTAATATGCAATAC
ATGGGCGATTACGAGTTTGAAGATGTGTTGGCGCTAGAAAAACAACTATGTCGACAAGAG
CCATACCTCTCATTAGGCCGCTATATTCACGTGTGGGCCAAAAAGAACGATAAACAGGAA
TAACAATGAGTGAGATGACTCTCAATGCTGCAGAGCAACCAATCGATGAGTTGGTTGGCT
GGGTTAAGCAGCACGATTTCTCGTTGAACCTGACCACAGAGCGATTGGCATTTTTGATTG
CCATCGCCGTACTGAGTAATGAAAGGTTCGACGAAGAACTGGGTGAAGGTGAACTGCACG
ATGCATTTGCCATCGTCACTCGACTATTTGATGAGACTGGCGAAGCCTCCGCTTTTCGTG
CGAACAACGCCATCAACGAGATGGTCAAGCAGCGTCTTATTAGCCGTTTTGTCAGTGAAA
TTACTGACGGAGCGAGCATTTACCGCTTGTCGCCTTTAGCGATAGGAATTACCGATTACT
ACGTGCGTCATCGCGAGTTCTCAAGACTGCGTCTGTCTATCCAGCTATCGATGGTAGCGG
ATGAAATGGCGAAAGCGATTGAAGCGGCACAAAAAGGTGGCACACCGGGCCACTGGAAGA
AAAACGTGTACGGAGTTTTAAAATATTCTGTAGGCGAAATCTTCGATCAAATCGACCTCA
ACCAACGTGTAATGGATGAGCAGCAGCAATCTGTGAAACAACAAATTGCCGACCTGCTAA
ACAAAGACTGGCGTGAAGCGATCAACAACTGTGAAGCACTTCTGTCAGAAACATCAAGCA
CGTTGCGTGAACTTCAAGATACGCTGCAAGCCGCGAGTGATGAACTGCAAACTCAGATCC
TAGATATTCAAGAAATTGTTTACGGTGATCCTGAGCTTGAGTTCATCGAAGAAGCCTTGT
TTGGTCTGCAAATGAAGCTAGACCGAATCACAAGCTGGGGCCAGCAAGCGATTGACCTCT
GGATTGGCTACGACCGACACGTGCACAAGTTCATCCGTACCGCTATCGATATGGATAAGA
ACCGTGCATTTAGCTCGCGTCTGCGTCAATCGATAAAAGACTATTTTGATATGCCTTGGT
ATCTGACTTTTGCAGATGCAGAAAGGCTTTCCGACCTTCGTGATGAAGCTTTGGTACTGC
GTGATGACGAGGTAACCGGCCAAGTTCCGATGGAAGTGGAATACGAAGAATTTCAACAAG
TCAATGATGAGCTATCAGAACGCATTGGTGACATGCTAAAAGCGCATAAAGAGCAAGGCA
CGCCAATCGATTTGAGTGTGGTGCTGCGAGATTACCTTGCACAACACCCATACACTCATC
ACTTTGATTTAGCTCGAATTATCGTTGATCAAGCCGTACGTCTTGGTTATTCGGAATCGG
ATTATCAAGCGATTCAGCCTGACTGGAAAGCAATCAACGAATTTGGGGCAAAGGTACAAG
CGAATGTCATCGACCGATACTAATGAATACATGTCAGATAATCTGGCAAAAGCAATTTCT
AACCCTCTGTTCCCAGCGCTAGACAGCATGTTACGAGCAGGGCGTCATATTTCAACTGAA
GATCTCGACAATCACGCGTTGTTGTCTGATTTCGAGCTTGAGCTTTCTTCTTTCTACCAG
CGCTACAACACCGAGTTGGTAAAAGCGCCAGAAGGCTTTTTCTACCTACGTCCACGTTCA
ACATCATTGATTGGCCGCAGTGTTTTATCTGAGCTGGATATGCTGGTGGGTAAGGTACTG
TGTTTCCTATACCTAAGCCCAGAGCGCTTAGCGCACGAAGGCATTTTCACCAATCAAGAG
CTTTACGACGAGTTGCTTGCATTAGCAGACGAGAAAAAGCTGATGAAACTCGTGACGAAC
CGTGCAACGGGTTCGGATCTAGACAAAGAAAAACTGTTTGAAAAAGTACGCACGTCACTT
CGTCGCCTACGTCGTTTAGGGATGATCATCAACATCGGTGAAACCGGTAAATTCAGCATT
AGCGAAGCGGTATTCCGTTTTGGTGCTGATGTTCGTGTGGGCGATGACATCCGTGAAGCG
CAGCTGCGTCTTATCCGTGATGGTGAAGCCGTAGTCCACACTAAAGAGCCGAGCCAAGGC
AGCTTGCTGTCTGAAGAAGACCAAGAAGAACAAGCCCAAGAAGAAATGACAGAAGAGGGT
GAAGCATGAGCATGATTGAACGCGGTAAATATCAATCGCTGACCATGGTCAACTGGAACG
GCTTCTTTGCCCGTACGTTTGACATCGATGGTCTGGTTACGACGTTGTCGGGCGGTAACG
GTGCCGGTAAATCAACCACGATGGCAGCGTTCATCACAGCGTTGATTCCTGACCAAACGT
TACTGCACTTCCGTAACACAACCGAAGCGGGCAGCAGCCAATCGTCTCGCGATAAAGGTT
TATACGGTAAGCTACAGCCGGGTGCGTGTTACGCGGCGCTAGACGTAGTGAACTCACGTA
ACCAACGTCTATTGTTTGCAGTAAAACTGCAGCAAGTCGCGGGTCGTGACAAAAAAGTAG
ACATCAAACCGTTTGTTATCCAAGGTCTTCCAAGCCATGTGAAACCAACGGATATTCTGG
TTGAAAGCGTATCGGCGACTCAAGCGCGCGTACGTCAAATCAATGAAGTCAAAGATGCGA
TTGCGGAATTTGAAGGCGTTCAATTCAAAGCCTTCTCTTCAATCGTGGATTACCACGCGC
AAATGTTCGAGTTCGGTGTGATTCCGAAGAAATTGCGCAACTCAAGTGACCGCTCTAAAT
TCTACCGTTTGATCGAAGCCTCGCTTTACGGCGGTATCTCGAGTGCGATTACACGCTCAC
TGCGCGATTACCTTCTGCCACAAAACGGTGGTGTGAAGAAAGCATTCCAAGACATGGAAT
CGGCGTTGCGTGAAAACCGCATGACGCTAGAAGCGATCAAAACCACTCAGGCTGACCGTG
ACTTGTTCAAACACTTGATCACTGAGTCGACAAACTACGTGGCTGCTGACTACATGCGCC
ATGCTAACGATCGTCGCAACAAGCTTGAACAAACTCTATCTTTGCGCTCTGAGCTCTTTG
GCTCACGCGAGACGTTGATTGAGCAAAACAATCTGCTTAATCGCGTTCAAGAAGAACTTG
AGCTTCTAATCGAATCGGAATCGGCACTAGAGCAAGACTATCAAGCGGCTTCTGACCACT
TGCAATTGGTGCAAAACGCACTGCGCCAGCAAGAGAAAATCGAACGTTACCAAGAAGATC
TTGAAGAGCTTAGCGAGCGTCTTGAAGAGCAGATGATGGTCGTTGAAGAAGCGCAAGAAC
GCGTGATGATGGTGGAAGAGCAAGCAACCGTTGCAGAAGAAGAGGTGGACAGCCTCAAGA
CGCAACTGGCTGACTACCAACAAGCACTAGACGTTCAGCAAACTCGTGCTCTTCAATACC
AACAAGCGGTTCAGGCACTTGAGAAAGCGAAACAACTACTTGGTGATGACTGCCTGACGG
CGGAGTCCGCGCAAGCACTTGTTTCTGAGCTTAAGAACAAAGAATCAGAAAGCACTAACG
CGCTGCTATCGGTTAAGCACAAGTTGGATATGTCTTCTGCAGCAGCAGAGCAATTTGAAA
CTGCGCTGAAGCTTGTACAAAGTATCGTTGGGCAAGTCGAACGTAAAGATGCGGCTGAAC
AAGCGAAAATCGTCATTACGAAAGCGCGTGAATCTCAGCAAATCGCACAAAACGAACAGC
AATGGCGTGCTCAACATCGCGACCTCGAACGTAGCTTAAACCAACAGCGTCAAGCTCGTG
AATTGGTCAAGGAATATCAAAAACAGTTCCATGTTGAACTGACGGACGAAATCACGTTTG
AACAAGAACGCGAACGTCATGCGATGCAAATCGAAACGCTAGAAATGACGCAAGAAGAGC
TGCGTGAACAACGCAGTGAACAGCGTCGTCTAGAACAAGATGCTGCGGCAGAAATCAACA
AGCTAGAAGCCATTGCACCAACTTGGATTGCCGCTAACGATGCGTTGGAAAAATTGCGTG
AGCAAAGCGGTGTAGACTTAGAAGATCGCCATGCTGTGATGAGCCACATGCAGGTTGTTC
TGGAGCAAGAGAAAGAACTGTCTCTAGCGAAAGACAAACTGGCAGAGCGTCGCTCGCAAC
TAGAAAGCGAAATCGAACGATTGGCATCACCTGGTGGTTCAAACGATCCTCGTCTGAAAG
GCTTGGCAGATACACTAGGCGGTGTGCTTCTATCCGAGATTTACGACGACATTACAATCG
ACGACGCACCTTACTTCAGCGCGATGTATGGTCCGGCACGTCACGCGATTGTGGTTTCTG
ACCTGTCGGGTATCGAAGAGAAACTGGTAGAGCTAGACGACTGTCCGGAAGATTTGTACA
TCATTGAAGGTGACATAGATGCCTTTGATGACAGTTCGTTTGACGCAGAAGAACTTGAAG
GCGCGGTATGCGTTCGTATGAACGACCGCCAAATGCGTTACTCTCGTTTCCCTGAAATTC
CATTGTTTGGACGCGCGGCGCGTGAACAGCGTTTAGAGCTACTGCGCAATGAACGTGAGG
AAGTGGTTGAGAAGCACGCAAAAGCGGCTTTCGATTCACAAAAGATGCAGCGTCTATACC
AAGCATTCAACCAGTTTGTGGCTAACCACATTCAAGTCGCGTTTGAAGCTGACCCAGAAC
AAGCATTGGCAAATGTTCGCGAAAAACGTGGTCAAATCGCCCGTGTATTGGCTGATTTGG
AAGCGAAAGAACAACAACATCGTTCTCAGCTTCAGACTAGCAAGCAAGCTCTGTCTTCGT
TAGACAAGCTCGCACCAAACATGGCTCTGATTGAAGACGATACGCTGCAAGCGCGTTTCG
ACGAGCTGGAAGAGAAAATTGCGCAACTGTCAGAAGCGAAAGCGTTCTTGAACAACCACG
CGAAAGCCGTGGCTGAGCTTGAAAAAATTGCTTCTGCACTTGATGCAGACCCTGAACAGT
TCGATGCGTTAGAAGCAGAATACAAAGCTGCGGACGAGCAACTTCAAGAATTGAAGAAGC
AGATCTTTGCCTTGTCTGATCTCGTTGAGCGTCGTCACTACTTTGCGTATTCAGACTCCG
TTGATTTGCTTAACCAAAGCAGTGAACTTAGTGAGCAGTTAAAAGCGAAGCTGGTTCAGG
CTGAGCAAATGCGTACACGCTCTCGTGAAGAGTTGAAACAAGCGCAAGGTCAAATGAACC
AATACAACCAAGTATTGGCATCATTGAAAAGCTCGCACCAAGCGAAATTGGAAACCGTTC
AAGAGTTCAAACAAGAACTGCAAGAGTTTGGTGTTAACGCCGATGAAGGCGCAGAAGAGC
GTGCGATCCGTCGCCGTGATGAGCTGCACGAGCGTCTACACACATCTCGTAGTCGTAAGA
GTGAATACGAGCGTACCATCACCTCTACTGAGCTAGAGATGAAAGGTCTGGCGAAACGTC
TGAAGAAAGTTCAGAAGGAATACGCAGAGCTGCGTACCTTCGTGGTTGCTGCGAAAGCGG
GCTGGTGTTCAGTACTTCGCTTGGCACGTGAAAACGATGTTGAACGTCGTCTTCACAAGC
GCGAGTTGGCGTACATGTCTGCCGATGAACTGCGTTCAATGTCGGATAAATCGTTGGGTG
CGCTGCGTCTTGCTGTTGCAAACAATGATGACCTACGTGATGCGTTACGTTTGTCTGAAG
ATAATGCACGTCCAGAGCGTAAAGTTCTGTTCTACATTGCGGTTTACCAGCACCTTCGTG
AGCGTATTCGTCAGGACATCATCCGCACTGATGACCCAGTAGAAGCCATCGAAGAAATGG
AAGTAGAGCTAGCGCGTCTGACTGAAGAGCTAACTCAACGCGAAAACCGTCTGGCAATCA
GCTCTGAGTCTGTGGCAAGCATCATCAAGAAGACGATTCAGCGTGAGCAAAACCGTATTC
GCATGCTAAACCAAGGCTTGTCGAACATCTCGTTCGGTCAGGTGAAAGGTGTGCGTCTAA
ACGTGAAGATCCGTGAAAGCCATGAAGTGCTATTACATGGTCTGTCTTCGCAGCAAGAAC
AGCATAAAGATTTGTTTGAATCTCCACGTTTCACTTTCTCAGAAGCGATGGCAAAACTGT
TCCAACGCGTGAACCCTCACATCGATATGGGTCAACGTTCTCCTCAGGTTCTGGGTGAAG
AGCTACTGGATTATCGTAACTATCTAGAGCTAAGTGTGGAAGTTAACCGTGGTTCTGATG
GTTGGCTGCAAGCGGAATCTGGGGCGCTATCAACGGGTGAGGCAATCGGTACTGGTCAGT
CTATCCTATTGATGGTTGTTCAGAGCTGGGAAGAAGAATCCCGTCGTCTACGCAGCAAAG
ACATCATCCCATGTCGTTTGTTGTTCCTCGATGAGGCGGCTCGTCTGGATGCGAAGTCGA
TTTCAACGTTATTCGAACTGTGTGACCGTCTGGATATGCAGCTGTTGATTGCTGCGCCAG
AGAACATCAGCCCAGAGAAAGGTACAACCTACAAGTTGGTACGTAAGGTGTTTAAAGATC
ACGAACACGTACACGTTGTTGGTCTACGTGGCTTTGGTCAAACAGATAAACCGAAGAGTG
AAGTTCAAGAAATGATTGAAGAGTTTGAATCATAAGCTTGGAAGCATAAAAAACGCCCGC
AATTAAAGCGGGCGTTTTTGTATCTGATTAACAGAGAGATGCAGGTAACGGGCATAAAAT
AAGCCGAGGCTGTAGGACGACAGTCTCGGCTTTTTCGTGAGCACTTAGACCAATAGCAGG
GAGTATTGGAAATAATCTAAGCGCTATTCCTCTGAAATATCGGTTCCAGCTTCGATAATT
TCAGCAAGCTCTTCAAGTGCTTGAACCGAAAGCTCAGACAAACGCTGTAAGTGTTGGTCA
AAAGTTTCCTGGTCTACAAGCTGTGGTTCATTATTATTTGTTTCTTTTGTTAGCATCGCC
CAACCTCTTTAAGTTGAGTAAGGGGAGTAAACATCATACTCAATGGGCTCAGTGGAAAAG
AAACGATCTATGTTGATTCTGTTAGCTCGATCATTGATTCAAATGATGAAACCGGCGAAT
ATGAGATAGGGAGGGGAGTGAAAACGATGGCAGAAAGAAAAAAGCTAGCAACCATGTGCT
GATTGCTAGCTTGTAAGATTTAGAACTTTGGTTTTACACCAAACTGCTCAACCGCGTAGG
CTACGCGCTCTATAGGCTTAGGGTACTCCGCTGGAGTGCCGAGGCTTTCAATATGCTTCA
AGCGAGGAAGCAATCCTGCTCCGTTCGCGATTTGAATAGCCAAACCAGGACGAGCATTCA
GCTCAAGTACCATCGGACCTTCTTCTTTGTCGAGAACCATGTCGGTGCCCATGTAACCAA
GCCCCGTCATTTCCCAAGCACTTGACGCAAGTTCTAGCAAACGCTCCCAATGAGGCACTT
GCAGAGTCGATAAATCTTTACCCGTATCCGGGTGGTGCGTTACTGGTTGGTCGAATTGCA
CCGCACGAATGGCTTTGCCTGTTGCGATATCAATGCCGACACCGACCGCGCCTTGGTGAA
GGTTAGCTTTACCATCAGACGCTGATGTTGAGCAGCGCATCATCGCCATGACAGGGTAGC
CTTTAAATACGATGATGCGTACGTCTGGCACACCTTCGTAGCTGAAACCATCGAAGCAGT
CATCAAACTTAATCAAGTTCTCAACCACCGCAACATCGTTCTTACCGCCGAGCGAGAAAA
GCCCTGCCAGTGCGTTACTGATGTGGCGTTCCACTTCTTCTTTGTTGATTGTCGCACCAG
AAGGTTTGGTGTACACACCGTCTTTATGCGATGTCACCACCAGAATACCTTTACCACCGC
TGCCTTGAGCTGGCTTAATCACAAAACCCGGCCAGTCTTTCACCATGTTGTGGATGGTTT
TTACTTCTGCTTGGTTGTGGATCACGCCGATAAGGGCAGGGACGGTTGCCCCTGCAGCTT
GAGCGATGATCTTGGTTTTTAGCTTGTCATCCACCAATGGGTATTTAGAGCGATCGTTAT
AGCGACCAATGTAGCTATGGTTACGCTTGTTCATGCCCATAATGCCTTTGTGGCGAAGTT
TTGATGGCGTAGTGTAACGTTCAAACATCGTTTAATCCTCCGCTAGCGGTTTGAAACGAC
GCAGTTCTGTTAGACGGTAACCAGTGTAAGTACCTAGTAATAGAATACCCGCCAAAACAA
TTAGCTGTAGGCCGATAAAGTTAAATGTTAAGTGCTGGATATACGAGTTGGTCATCGCCA
AGTAAACCAGTACCGCAGTCAGTAGTGAACCACCACCTTGCATTGCTACTTCTTTCGCGC
CTTCTTCCTCCCACAGAATCGACATACGTTCGATCGTCCATGACAAGATGATCATTGGGA
AGAAGGTGATTGTTAGACCTTCCGTCAAACCAATCTTGAATGCGACAACGGTGAACACCG
ATATGATCATAATAACTGTGATAATAACCGCGGATATCCTTGCTACCAGAAGTAAGTTGA
GCCGCGATAAATAACTTCGGATGATCAAGCCTGTACCAACAATTAATAGGAAGCCCACAA
TACCAGTCACAAGCTGCGTTTGAACGAACGCAACCGCAATCAGTACTGGCATGAACGTAC
CAGAGGTTTTAAGACCAATAATCACGCGCAGGAACACAACGATCAATGCGCCAATTGGGA
TCAGCATGATGGTCTTGAACATTGCTTGCTCTTCTAGAGGCAAGCTGTGGATTGATAAGT
TAAGCAGGCCATCGGCCTCAACCTTGTTGTTTGTCGCTTGTTGAGGCGTCACTTCTTGTT
TGATCATGGAGAAATGAACTTGGCTGTTCTTGCCTCCCACAAGGTCAAGTAACGAAACGT
TCGATTCATCCCAAACAAGAAGGTTAGGTTTTACGGCTTTCTGCTCTGAATTTGGCGAGA
ACAGAACCCAATCTTTTCCAGACCAAACTTGCACCATCGGTTGGATGGTTTGACGACGAC
GGCCATCTTCAAGCTCGATTACGCCAACAATTTTACTTTGAACGCCAGCTGACAGAAGAA
TCTTGTGCAATGCATCGGTGCGGTCAAAATCGTTCAATAATAGAGCGGAGTTTTGGCTGT
CTGGATCGTTAAGCGTTTTGATTAACTCGCGTGCAAACGTCACGTTATCCGCAGAACGGC
TCATGGCTTGATCGATGAGGGCGCTTGCTGCCGCTTGTTGCGGAGCGGATAAAGTCGGTG
GCGTGATATCGCCAGCAGGAGGCAGTGGTTCTACTTTAGCTTGTGGATCAACTAAGAACT
GCGCTTTGTAGTAAATTGTTTGAGGGCCTTTCGCTTGGCGAATCGACCATTCGGCACGGC
GACCTGAATCAGAGTTAATGTAGGAAACGCCATAACCAGAAGAAGAAGCAGACTCGCCAA
TCAGTGTATAACCACTTTGTGTATGAGGAGCGGCAAGAGAAGCTTTCACTTCATTCCCGT
TTGCATTGAACTCGATACGAGCCTCTACATCCCACACTTGACGTGTTTCGCCTGGCGTCC
AAGGCACGCCGTAATTTTGGTGTCTGAAAACACTCAAAGCAATGCCCGCAACCACCAACA
AGATGATTGAAAGGTAAAACGGTATTTTTGACGTCATAATCTACCTTATTATTTTTTATC
TTCGTCCGTTTGAATGTATGTACGGCTCACATCAACCAATGCGATGTCGCGCATAAATTC
TCTACCTAGTAAAACAGGATGGTTCATGTGGGAGCGATCCGCCAACGTAAATTGCGCTTT
TTCATGAATTTTTCCAACTCGCACCCAAAGTTCGACCACAGCGCGACGCTCCAGTTCTTC
ACTTGTTACTTGACGAATTTTCACATAACGAAGAACAGGCGCTTCGATCCATGTATTTTT
CTCTTCTTCTGATTTTGTTGCATCAGCAAGATGGAAACGAACCCAGTTTTTGCCGTTTCT
TTCGAATTCTTCAATATCAACTGCATTCAAAGATGATGTAGCCGCACCTGTATCGACGCG
CGCATCAAACGTTTGTTTGATGGAGTCGATGGTCACTTTTTCGATCGAACCTAAAACGAT
GTCATGAGTCGGCGTTGGTTCAATAGGGGCAGGCGCTTGGACAATAATAGGCTCTTTCGG
TTTTTTAACCTCTGCCATTGCCTCTTCGCGGAAGGTGCTTAGATCACCTTGTAATTTATC
GACTTGGTCTTCAAGGCTGTCGATGTAATCTGATTGGTTACTGATCTGCAGCTCTAAGTT
AGTTATGCGATTATTGAAATTCGCTTCTGAAGCTTGAATAGCGGCTAACGTTTCTTGGTG
GTACTGTTCGCCTTTGGTAAGTGTGCATCCAGATAATAAGGCGATGGCAACAACCGGAGT
CAATCGTATTAACATTGAAAACCTTGGGATTGGATTAAGTTGTTTGTTTTTTAAGAGTTT
AGCTTATATCGATAAAGGCTCACAAGTAAGAATCTTTCTCTATCTCTTATTGAGTGAGGA
ATAGTGATGAAAAGCTAATAATCAAGGATGCAAAGCGCACCCTTGATGAGAATAGAAGAG
AGGGTAATGTCTTAATGGCAGGAAAGAGTTAAGACAATGTCAGAAATCTCAGTTAATTAT
GGCTTACGTGCTACCAGCACAGCGCGGCGTGGTGCCGGGTAGCCTTCCACTGTTTTGCTT
GGATCGTTTGGATCTAAGTAATCTGGTAGAGAGTTGTGTGTCATCCAATCTGTTGTGCGT
TGCTCATCAACTGAAGTCACGTTCTCATCAACAATATGAACATCTTCAAAACCAACCAGT
TCTAGCCACACTTTTAGTGCTTTCGCAGACGGGAAGAAGTACACATTGCGCATTTGAGCG
TAGCGTGAGGTCGGCACAAGTACTGCGTTTTCATCGCCTTCGATTACCAAGGTTTCCAAT
ACTAACTCACCTCCAGAAACCAACTGATCTTTTAGTTGAATCAAATGGTCAAGTGGAGAA
CGACGGTGGTAGAGAACACCCATGCTGAACACGGTATCAAACGCTTCCAGTTTAGGCAGT
TGCTCAATACCCAGCGGCAGTAGGTGCGCACGTTGGTCACCGCCCATGAGTTTGCGAATT
GCTTCAAACTGGATCAGGAACAGGTGAGACGGGTCGATACCCACGCAAAGACGAGCACCT
TCGCCTAACATGCGCCACATGTGGTAACCATTGCCACAACCCACATCGAGCACGCTGCGA
TTTTTCAGTGGAGAAATGTGTGGAAGTACACGATCCCATTTCCAGTCACTACGCCACTCG
GTATCGATATGAATGCCGTGCACTGTGTATGGACCTTTGCGCCAAGGGTGGAAAGTACGC
AGTAAGTTTTCTAGCTTTTTCAGTTCGCCTTCATGGAAAGGCGTATCGTTGCTGATGGTT
ACAGAGTTCTTGATATCAACTTGATCTGGTGAGCCTTCTGGAATTTTGTTCAGTGCTTTC
AACCAGCGACCAAAGTCACCGTGCTCTGCATTTTGCCAGTCCGTTAACTGTTGTGGTAAC
ACATTCAGCCAAGGTTGAAGACGCGTGTCTTGGGCAATCAATTGGTAGAAATTTGCAAAG
TTAAACATAGTTAGTTAATCGCTGAGTTGATGATGTAATTAAATGAGTGAAAGCGCCGCC
AAAGGCAGCATCAGTACTTGCCTGCTTGAGTACAAACCGAACTGGGTTCGACCGCGAACC
TTACTTAATCGCGAACATAGAACCGAAGTTAAAGCATTGGAACCAAACGTCGTAGCTAGA
GAAGCCAATTTTTGCGAAACGTTCTTTGTGGTCTTTTTTAGAGTCCGGACGCATTACGTT
TTCGATTGCGCTACGTTTTTGGCTGATTTCCAATTCGCTGTAACCGTTGGCACGTTTGAA
GTCGTGGTGAAGGTCAATGAGTAACTCATTCGACACTTCATCTTCGAAAACGAATTTCTC
TGACAGAATCAAAATGCCACCAGGACGTAGGCCCGCGTAGATTTTTTCAAGCAGCGCGTA
ACGGTCTTCTGGTGATAAAAACTGGAGCGTGAAGTTCAATACCACGACAGATGCGTTTTC
AATTTCGATATTACGAATATCGGCTTCGACCACAGTTACTGGCGTGTCGCTGCGATAAGC
ATTGACGTGTAACTTACAACGCTCAACCATCGCTGGAGAGTTGTCTACTGCAATAATTTT
GCAGCCTTCTTGCTTGATATGACGACGCATAGACAGCGTAGCGGCACCCAAAGAACAACC
TAAGTCGTAGATGTTTGAGTGAGGCTTCACAAAGCGTTCTGCCAACATACCGATTGCAGA
AATGATGTTGCTGTAACCCGGCACCGATCGCTGAATCATGTCAGGAAAAACTTCCGCTAC
GCGTTCATCGAACGTGAAATCCCCAATTTTATCGATTGGAGCCGAAAAAATAGTATCTGG
ATTGCTCTTAGGGTTCATAACCAAATCTCTGCATACAAGCTGACGGGGCGATTCGTCTTC
AAAAAACTATTAGTCTAGTTTTCAAAAAACGTTAGGCATCAAAAAAGGCGCGTATTTTAT
GAGAAATTCGCGCCTCTGTCATGCGTTGAGCAAATTATTGTTAGAACATCTGTAACTGCG
AGTTGCCATCATTGGCAGGGAAGGGGGCTAAATCTGGCAGGGCGACATGATTTTGCAGAT
TCTTGTAAATGTTCGCTGCCAGCTCAGGAGCAATAATATTGTCTGCTGTGTGAATCATCA
CATATGGCTGTTTACCTTCCGCAATCCATTGTGGCAATTTACTTAGCCAAGGCACAAAGA
AGTCGTAATTTTTTTGTTCTTCCGGATGGCCAATAAAACGAATCATCGGGTGTGAAGCGG
TTGCAATCGCATGAACGGGAACTTTGGGCTTCTTCATTTGAGCATCAATGATGGCTTCAT
TGTCAGGCTTTGCCGCAAACACAGGGCGGCTATCCATGATTATTCGGTCAATACCGTTTT
CCACCAACCACTGATTAAGCGCTCGCTCTTCCTCGCCTTTAGAGAAAAAGGCCATATGAC
GTACTTCTACGCCTAGTGGAAAGTTAGGCGGGAAACTGGCGCAAAACTTTTTCAAACGTT
CAAGATACTCTGGGCCAAAAGCTGCTGGGAGTTGGATCGTCCATTGACCGACGCGCTCAT
GCAGGGGCTCCATGATTTTCATAAAATCACGAAGTTGCTCGTTGCAGCCTCTTAGCATTT
GTTCATGAGTGATAGCCTTAGGGAGCTTAAACGTAAACTTAAAATCGTCGTGCGTTGCCG
CTTTCCAATTTTGCACCGTGTTGTGTGTCGGCGTGGCGTAAAAGGTGGTATTTCCTTCCA
CAGTATGAAATACCTGAGCGTATTTTTCTAAACGCTCAGCAGGTTTAGTTCCACTACCGT
AAAAGCTTTGTTGCCATTGGTTGTGAGACCACATGGTTAAACCAAGTCGAAGGGGTAAAT
TATCCATCATTCTTTATTGTTTGTATCTCCTGTACGCACTTTACGAGAGTTTTGCTGAAA
TAGGTAATTTAGCGCTATAATCAGCACCAATTTTTTCGCTTTGGTGGGCTTTTGAACATT
TGTTGTACTAAAAACCACCAGGGAATGATAAAACACACTTAATTGTATGTTGAGTAGTCG
ATTTTCATAGACTTTCAGCGTATAACGGAATCTTTACTCTGCTCGGCAATGAGGCTGACA
GAGCGTAGTTAACAATATTTGAGAGATTGGGAATTTCATTATGCGTACCCATTACTGTGG
TCACCTGAACAAGTCCCTTGCAGGACAAACTGTAGAACTTTGCGGCTGGGTTAACCGTCG
TCGTGATTTAGGCGGTCTTATTTTCATTGATATGCGAGATCGTGAAGGCATCGTTCAGGT
AGTTGTAGATCCAGATATGGCGGATGCGTATGAAGTGGCTAACACACTTCGTAATGAATT
CTGTATCAAATTGACGGGTGAAGTTCGCGTTCGTCCAGAAAGCCAAGTAAACAAAGACAT
GGCAACAGGTGAAGTTGAGATCCTTGCGAAAGGTCTTGAAATCATCAACCGCAGTGACGT
TCTGCCTCTAGACTTCAACCAAAAGAACTCAGAAGAGCAACGTCTGAAGTACCGTTACCT
AGATCTACGTCGTCCAGAAATGAGCGACCGTATCAAGCTACGTGCTAAAGCGTCTAGCTT
TGTTCGTCGTTTCCTAGATGACAACGGTTTCCTAGACATCGAAACACCAGTACTAACCAA
AGCGACACCAGAAGGCGCGCGTGACTACCTAGTACCTAGCCGTGTTCACAAAGGCAGCTT
CTACGCGCTTCCTCAGTCTCCACAGCTATTCAAACAGCTTCTAATGATGTCTGGTTTTGA
CCGTTACTACCAAATCGTTAAGTGTTTCCGTGATGAAGACTTGCGTGCCGACCGTCAACC
AGAATTCACTCAGATCGATATCGAAACGTCATTCATGACGGCTGATCAAGTTCGTGAAGT
AACTGAAAAAATGGTTCGTGAAATGTGGCAAGAGCTACTGAACGTTGACCTAGGTGAATT
CCCAGTAATGCCATTTAGCGAAGCGATTCGTCGTTTCGGTTCTGATAAGCCAGACCTACG
TAACCCACTAGAGCTAGTAGACGTTGCAGACCTAGTAAAAGACGTTGAGTTCAAAGTATT
CTCTGGTCCAGCGAACGACGAAAAAGGCCGCGTTGCAGTTATCCGTGTACCAGGCGGTGC
AGAGTTAACTCGTAAGCAAATCGACGGCTATGCAGAGTTCGTAGGTATCTACGGTGCAAA
AGGTCTAGCATGGATGAAGGTGAACGACCGTGCAGCAGGTGTGGAAGGTATCCAATCTCC
TGTAGCTAAATTCCTAAGCGAAGACGTGATCAACGGTATCCTAGATCGCACTCAAGCGGA
ATCTGGCGACATCATTCTATTTGGTGCAGATAAAGCTAACATCGTTGCGGAAGCACTAGG
CGCACTTCGTCTTAAACTAGGTAAAGACCTAGGTCTGACTAAAGAAGGCACTTGGGCTCC
TCTATGGGTTGTTGACTTCCCAATGTTCGAGGAAGACGACGAAGGCAACCTACACGCGAT
GCACCACCCATTCACATCACCTCTAGGTGTGACAGCGGAAGAGCTAAAAGCGAACCCAGC
AGTAGCGAACTCAAACGCATACGATATGGTGCTAAACGGCTACGAAGTGGGCGGTGGTTC
TGTACGTATCCACAACGCAGAAATGCAAGCAGCGGTATTCGATATCCTAGGTATCGATGC
AGAAGAGCAACAATTGAAATTCGGCTTCCTATTGGACGCTCTAAAATTCGGTACGCCTCC
ACACGCTGGCCTTGCATTCGGTCTAGACCGTCTAGTAATGCTGCTATGTGGTACTGAGAA
CATCCGTGATGTTATCGCGTTCCCGAAAACAACAGCAGCGGCGTGTTTGCTAACAGATGC
TCCAAGCATTGCAAACCCAGCGGCTCTAGAAGAACTAGCGATTGCGGTAACTGCAGCGAA
AGCAAAAGACGCAGAATAAGCGCACAACAATTAAAGAAAAAACTCCCGCACCTGCGGGAG
TTTTTGTTTTAATGGGATATATCCAAACGACTTAAGAATGCTTGGGTTTAGATTCTAATA
AAAATAGCGAGTTATTTAGGACGCTTCATGTCAATTATTTTGGGTATTGACCCAGGTTCT
CGTATTACCGGTTACGGCGTTATTCGCCAGCAAGGCCGTCATCTGCAATATCTTGGCAGT
GGGTGTATTCGTACCTCAGAAAAAGAATTGCCAGGTCGGCTTAAGCAAATCTATGCTGGC
GTTACGGAAATCATCACCCAGTTTCAACCAGACGTATTTGCAATTGAGCAAGTGTTCATG
GCGAAAAATGCCGATTCTGCTCTAAAGCTAGGGCAGGCTCGCGGTAGTGCGATTGTTGCG
GCGGTGAATGCGGATCTTCCTGTGTATGAGTATGCTGCACGCCTAATTAAGCAAGCTGTA
GTGGGGACTGGTGGTGCAGACAAAGTGCAAGTTCAGCACATGGTGCAGCACATGTTAAAA
TTACCTGCAAAGCCTCAAGCCGATGCCGCGGATGCACTCGGTGTGGCAATTTGTCATGCC
AATACGAACAAGACTTTGGTTGCGCTCGCAGGCAAAGCAAGCAGTGCGAGAAAAGGGCGT
TATCGCTAGACTCTCACCGTACTAAAAATGAGACACCTCAGACAGATTTAAGGAATAAAT
TTGTTGTAAAAATGTTACAAAACTATAGTGGTCGGATGTCTAATAAGAAATCAATCAAGG
AAGATTGAACATGAATCCAGCCACGCTGTGGCGCAGTGTATTTATGCCGCGCCAACCTCA
ATGGACGAGAACGCAACAACGTCAAGCTGACATCCTCTCTTTATTTACCTTTATCGCTTT
TCTGGTCGGAATTTATAGCTTAATTAAGTGGTTCAAGCATGGACACGAAAGCTTGATCTT
AACTTCTGTCATTCTGATTACTCTTGAGCTTATTTCCGCTTCTAGTCTCAAATGGTTTAA
GCAACCTGCGTTATCACTTAACCTTGGTTTTGTCGGGATGTCGGTGCATGCACTCAATAT
CATTTATCAAAGTGGTGGTGTGGTTGATTCAACTCAAACTTATTGGGTGCCTTTGTTGGT
TGTCGCTTTCTTCTTATCTGGCACTCGTCTTATCGCTATTGCTTGGAGTGGCGTGGTGAT
TGCCATTTCCGCCTTAATGACACATCAGCATGTTTCGGGTTTTGAGTTTCCTCAACTGGT
ATTATCGGAAGCTTCTCAGAGATTAGAAATTTGGTCTGGTACCGTATTGCCGCTGGTGGT
GATTTGTATCGCTCAGGCATTTACTGCTAAGCAACGTGATGATGCGATTGAAAATGCCGA
AGCAGCAAAAGTCGAGAGTGAGCAAGTCGCCAAAAAAGCAACAGAAGGTGAACTGCATCT
GGCTGAAGTATTGGAACAAGCTAATTTAAATTCGATAGAGCTGAAATCTGTTTCGCAAGC
GCTTGATGAGCAATCATCGCAGTTGGATGAGCAAGTCAATGCACTCAACGTGAATAGTGA
ATCTCAAGCAAGTGCGGCAGAGCAAATGAGCCAACAAGTACATCACATGGCCACAGGGAT
TGAAGAGTCGAGCAAGTTTGTGGAAGAGCTGCGAGAGAAGAGTGAAGACGTTCATCAACA
AGCAGAGAAAAGCTCGGAATTGCTGGAGGATTCTACCCAAGCGATCGGCCAGATCATTAC
TAGCCATGAAGAAATCATGAAAGTGGCAGACTTGATTACCTCTGTCGCAGAGCAAACCAA
CTTGCTGGCTTTAAATGCGGCAATCGAAGCGGCGCGAGCAGGAGATCAGGGCAGAGGTTT
TGCTGTGGTTGCCGAGCAAGTACGAGAGCTATCTGCGAAGAGTAGCCAGTCCGCTATTGA
GATTCGACACTTACTTGATCGTAGTGAGCAAGAAGTGAAGCATGGTCAAGACGTGGTGAC
GTCAAGCACCGAGAGGATGAATACTATTATTCAGCAAGTGACGACGATATCTCATGACGT
ACAAAGTTTATCAAGCATTATGGCAACGCAAATGGCAGCGCTAAAAGAACTTGATGAAGC
GAGTAGCGAAGTGGCGAATGGTGTAGTGAATACAAAATCCATTGCCGAGATTGTGGCTCA
ATATGGCAAAGAGCTCAGTGGTCAAGTTGTTGCTGTCCGGACGCTCACACAACAACTTGA
TCAAGTTGTCTCAAAAATCTAACCCCACAGCATAAAGGACTGGATGTCTATCCAGTTCTT
TATTATCCTGTCGCAAATTCATTTCCAAAGAGTATTTATAGTGATTGGACGTCTTCGCGG
CATTTTGCTTGAAAAGCAACCACCTGAAGTTTTAATTGAAGTTAACGGCATTGGCTATGA
AGTTCAGATGCCAATGAGCTGTTTCTACGAACTGCCAAATATCGGCGAAGAAGCGATTAT
TTATACTCATTTTGTTGTGCGTGAAGACGCGCAATTGCTTTACGGTTTTAATACAGTAAA
AGAGCGTGCGCTATTCCGTGAAGTGATCAAAGCAAACGGCGTTGGCCCTAAACTTGGCTT
AGGTATTCTTTCAGGCATGACAGCGAGCCAGTTCGTGTCTTGTGTAGAGCGTGAAGATGT
TTCTACGCTTGTGAAGTTACCAGGTGTTGGTAAGAAAACCGCCGAGCGTTTGGTCGTTGA
AATGAAAGACCGCTTAAAAGGTTGGGGAGCTGGCGACTTATTCACGCCGTTTACTGATGC
CGCTCCTACTGACTCGGCTGCCGCTTCGTCAAATAGTGCAGAAGAAGAGGCGGTCAGCGC
ACTTCTTGCTCTAGGCTACAAGCCAACTCAAGCGTCGAAAGTAGTTTCTCAAATTGCTAA
ACCGGACATGAGCAGCGAGCAGCTGATCCGTGAAGCACTAAAATCAATGGTGTAACGGAA
AGTTCAAGGTAACAGTATGATTGAAGCCGATCGTTTAATCGCTCCTGAAAATCCAGCGTT
TCGTGATGAAGATGTTATTGACCGTGCTATTCGCCCTAAAAAGTTGGCGGATTACCAAGG
TCAGGATCATGTCCGTGATCAGATGGAGATTTTCATCAAAGCGGCACAATTGCGTAGTGA
GGCGTTAGACCACCTACTTATTTTTGGCCCTCCAGGTTTGGGTAAAACGACGTTGGCAAA
CATTGTTGCTAACGAAATGGAAGTGAACATCCGTACTACTTCTGGACCTGTTCTCGAAAA
AGCAGGCGATTTGGCCGCGTTGTTGACCAATCTTGAGGAAAACGACGTGCTTTTCATTGA
TGAGATCCATCGTCTTAGCCCTATGGTCGAAGAGGTGCTGTATCCGGCAATGGAAGATTA
CCAATTGGACATCATGATTGGTGAAGGCCCGGCCGCACGTTCTATCAAAATTGATTTGCC
ACCATTCACATTGATTGGTGCAACGACGCGTGCGGGGTCTTTGACTTCTCCGCTGCGTGA
CCGTTTTGGTATTACTCAGCGTCTTGAGTACTACAAAGTGCAAGATCTACAGAACATTGT
TCAACGCAGTGCAGATTGCCTAGGGTTGTCGATGGAGCCAGAAGGCGCGTTAGAAGTTGC
TCGACGAGCTCGTGGTACGCCTCGTATTGCGAACCGTCTATTGCGCCGTGTCCGTGACTA
TGCAGAAGTGAAGGGCAACGGACATATTTGTGCCGATGTTGCTGACAAAGCGCTTAATAT
GTTGGATGTCGATGCTCAGGGCTTCGATTACATGGACCGCAAGCTTCTTCTCGCTATCAT
GGAGAAATTTGGTGGTGGTCCAGTTGGACTCGACAATATGGCTGCCGCTATTGGTGAAGA
GAAAGACACCATTGAAGATGTGCTAGAACCATATTTGATTCAGCAAGGCTATTTACAACG
CACTCCCCGAGGAAGAATCGCCACAGATCGTGCATATCTTCATTTCGGAATTGAAAAATA
AGATTCTAAGGCTGAGCAAAAATGCTCAGCCTTTCACCATAAGTGACCAACCTCTCATTT
ATTGAATTTCTTCTAATACTAATTAGGTAAGAAAAAAGCACTGATTGTTAACTCGATGTT
TGCATGCAACTGGTTAATTTCTCTCCTGATTACTCTCTCTTAACATACGCTTCTAATACG
GGTTGATCTGGATCAATGTGATGGATTTTTGTGCAAATTCAGCGCATAAACATTGATGTA
TATCAAAGCGCATTCCGGCTATAAACCTTTTGAAACAATCTGTTTTTACAAGTAATATTA
GCCCTAGCTATATTAGCTGATGCTTAACAATTAACTAACCAATGAAGCACATTTTTGCAA
CAAAGAGTTGTGATAATTCAACAATTTTCAAGTGTGAATAACACCTGGATATGGATTGCA
ATATGTAGAGAGTGTCATTCAGCCGACACATAGGAGTTACCATGATTGACGTAGTTGATC
TATCGCGGTTGCAGTTTGCACTAACAGCGATGTATCACTTCCTATTCGTACCATTGACCC
TTGGTATGGCCTTCCTTTTGGCCATTATGGAATCGATGTACGTAATGACGAACAAGCAAA
TCTACAAGGACATGACCAAGTTCTGGGGTAAGCTGTTCGGTATTAACTTTGCACTTGGTG
TGGCTACCGGCCTTACCATGGAATTCCAGTTTGGTACTAACTGGTCGTACTACTCCCACT
ATGTAGGTGACATCTTTGGTGCGCCGCTGGCGATCGAAGCACTTGTCGCTTTCTTCCTGG
AGTCAACTTTTGTTGGTCTATTCTTCTTCGGGTGGGATCGTCTATCTAAACGCCAACACT
TAGCTGTTACTTGGCTTGTGGCGCTGGGCTCTAACTTCTCTGCTCTTTGGATTCTTATCG
CAAACGGCTGGATGCAAAACCCAGTAGGCGCGGACTTCAACTTCGAAACCATGCGTATGG
AAATGGTAAGCTTCTCTGAAGTTGTACTAAACCCAGTTGCTCAGGTTAAGTTCGTGCATA
CGGTTGCTTCTGGTTACACTTGTGGCGCAATGTTTATTCTAGGCATCAGTTCATACTACC
TATTAAAAGGTCGTGATATTGCGTTTGCTCGTCGTTCATTTGCTATCGCTGCATCTTTCG
GTATTGCTGCGATCCTATCAACCATCGTTCTTGGTGACGAATCTGGTTACGAGCTTGGTG
AAGTTCAAAAAGTGAAGCTTGCTGCAATTGAAGCAGAATGGCACACAGAACCAGCTCCAG
CAGCGTTTACGTTGTTTGGTGTTCCTAACCAAGAAACCATGCACACCGATTACGCAATCA
AGATCCCTTACGTAATGGGTATCATCGCGACACGCTCTTTTGATGAGCAAGTGACAGGTC
TTCGCGACCTTCGTGATGAGCACGTTGAGCGTATTCGTGGCGGTATGTACGCTTACGAAC
TTCTTGAGAAACTTCGTGCTGGTGACAAGTCAGAAGAAAACATGACTGCGTTTGATGAAG
TGAAAGGTGACCTAGGTTACGGTCTACTTCTAAAACGCTACACAGACAATGTTGTTGATG
CGACAGAAGAGCAAATTCAAGCTGCTGCGGATGATTCAATCCCAACAGTATGGCCACTAT
TCTGGTCATTCCGTATCATGGTTGCTTGTGGCTTCATCATGTTGTTCGTATTCGGTGCGG
CATTTATCCAAACATGTCGTCAAAAAATCGAACAAAAACAATGGATTCTTAAAGCTGCAC
TATTGAGTATTCCACTTCCGTGGATTGCGATTGAAGCGGGTTGGTTCGTCGCTGAGTACG
GTCGTCAACCATGGGCTGTTGGTGAAATTCTTCCTGTGCACGTTGCGGCTTCAGCATTGA
CTGCAGGTGAAATCTGGACGTCACTATTCGCAATCTTGGCGCTATACACGGTATTCCTGA
TTGCAGAAGTTTACCTAATGTTGAAATTCGCTCGTAAAGGTCCAAGCAGTCTGAAAACTG
GCCGCTACCACTTTGAGCAAAACGCTGACTCTGTTGAAGACAAAGTTAGCCGCCAAGTAG
AAGCGTAAGGTAAGGAGATAACAAGATGTTTGATTACGAAATCTTGCGACTCATCTGGTG
GGTACTAATCGGTGTTCTACTAGTTGGTTTTGCAGTAACAGACGGTTTCGATATGGGTGT
AGGCGCGCTTGTACCTATTATCGGTAAAAACGACACACAACGTCGTGTCATGATTAACTC
AATTGCCCCTCACTGGGATGGTAACCAAGTTTGGCTTATCACTGCTGGTGGTGCATTGTT
CGCCGCTTGGCCTTTGGTTTACGCAACGTCATTCTCAGGCTTCTACTTAGCAATGATCCT
GACGCTAGCTGCACTTTGGCTTCGTCCTCTGGGCCTAGATTACCGCTCTAAGATCGAAGA
GCCAAAATGGCGTAATACTTGGGATATCTGTATCTCAATCAGTGGTTTTGTTCCGCCAAT
CATCTTTGGTGTGGCGTTTGGTAACCTTCTACAAGGTGTTCCATTCCAATTGAGCGAGTT
TTTGATGCCAACATACCATGGCTCATTCTTTGGTCTGCTAAACCCATTTGCTCTGCTTTG
TGGTCTGGTTAGCTTGTTCATGATTTTGATGCAAGGTTCTACTTGGCTACAAATGAAAAC
AACGGGTGAAGTTCACACACGTGCTCGCAACGTTGCTCAAATCACGGGTCTACTAACAGT
GGTTGCGTTTGTTGCTGCAGGTTTCTGGGTTCAAAACATTGACGGTTACGTGATTGTTGG
TGGCATCGACACAAACGCAGCTTCTAACCCTCTAAACAAAGAGGTAATCCGTGAAGCTGG
TGCGTGGATGAAGAACTTTGAAAACTACCCACTACTATGGGCTGCTCCTGTACTAGGTGT
TGCAATGCCGCTGCTTGCTGTATTGTCATCTCGTCTTGAAAAGTGTGCGATTTCGTTCAT
CACTTCAAGCCTAGGTGTTGCTGGCGTTATCTTTACTGCAGGTTTTGCGATGTTCCCATT
CATCATGCCTTCAGATCTAATGCCAAGCCACAGTCTAACAATGTGGGATGCAACATCATC
TGAGTTGACTCTGAACCTGATGACAGGCGTAGCGTTTGTTATGGTTCCAATCATCCTTGG
TTACACGTCTTGGACTTACTACAAGATGTTTGGTCGCCTTGATGATCAGTACATTGAAGA
CAACAAAAACTCACTATACTAAGGAGCAATTACTATGTGGTATTTCGCATGGATTCTAGG
TGTACTACTTGCTTGTGCATTCGGTATCATCAACGCTCTTTGGTTAGAGCACTCAGAAAT
GATGGACAAAGACAGTGAGTAATCTCGCTGACAAGGTAGCGAAGTTTCACGAACCAATGG
ATAAGACTCTGTTAAGAGTCTTATCTCTCATCCTTGGCTTTATGCACGTAGGATTGGTGA
TGTGGGATCCAGAAGCGTACCATCAAGCGATTGGTGGCTTTAACGCAGTGATCGCCCCGG
CACTGATTTGGGCATTGTGCTCAAGTATGGTGTTCGGCGTAGGCTTCAAACCGAGAAATT
GGTACTGGCAATTGTTGTTTAGCCCTTACTTCTCGTTAGCTATCTTAATTTATCTAACTG
CGCTTTATTTCATGTAAATTGAATTACATTGCAATAAAGTTGGTTATTAAATCATCGAGT
AAAAGCCAGGCAGTTTGTCTGGCTTTTATTTTTTCTACAAAAATCAAAAATATTCCTTCC
GTTCAGTACCAATTGCTGTTGCTTCAGTTATAGTAACCACTTTAAAGAATTGAATATATT
GGTACTCCCTTGCAAGGCACATCAAATCCCTTCCGCTGGCCGATCACCGTGTACTATGAA
GACACCGATGCGGGCGGCGTTGTATATCATTCAAACTATTTAAAATTCTTTGAGCGCGCG
CGTACCGAGATGTTGCGTGCAAAAGGCATTTCTCAACATGTGTTACTGGAACAAAATATT
GGCTTTGTTGTCCGACACATGGATATCGATTTTAAACAAGGGGCGAGACTGGACGAACAG
TTGACAGTATTAACCCGAGTGTCAGAAATAAAACGTGCGTCTTTGCAATTCTGTCAAGAG
TTGGTCAATGATCAAGGCAAGATATTGTGCAAGGCCTTTGTTAAGGTAGCATGTATCGAT
AATAAGAAAATGAAACCAATAGCTATTCCAACATTTATCAATTCGGAGCTAACAAATAGT
GACTGCTGATATTTCCATTTTAGATCTCTTTCTTCAGGCCAGTCTGTTGGTAAAACTTGT
GATGCTGACATTGCTAGGCATGTCAATCGCGTCATGGGCAATGATCATCAAGCGCAGCAA
AGTGCTTTCCCAAGCATCAAAAAATGCTGAGCAATTTGAAGACAAATTCTGGTCAGGTAC
AGACCTTTCCCAACTCTACCAAAAAGTGAAAGGGCGCAAAGACGAGATCGCAGGTACAGA
AGAAATCTTCTTCGCAGGTTTCACAGAATTTGCTCGTTTACGTAAGAGCAATGCGAACTC
ACCAGCTTACATTATGGAAGGCACAGGTCGTGCGATGCGTGTTGCTGTTGCGCGTGAAGT
TGATGAGCTTGAAACAAGCCTACCTTTCTTAGCAACTGTCGGTTCAATCAGCCCATACAT
TGGTTTGTTTGGTACTGTTTGGGGCATCATGCATGCGTTTATTGCACTGGGTGAAGTGAA
ACAAGCAACGCTTTCTATGGTTGCCCCAGGTATCGCAGAAGCGTTGATCGCGACTGCTAT
GGGTCTATTCGCAGCAATTCCTGCGGTAATGGCATATAACCGACTAAGCAACAAAGTAAG
TAAGCTGGAACATACTTACGCGACATTCTCAGAAGAATTCCACAGCATCCTTCATCGTCA
AGCGATGGCTGGCCGAGATAGCGCGGATAAGGAATAAAAAGCATGGCGGGTTATCAACCT
AAAAAGCGAAAAATGACGGCAGAGATCAACGTTGTCCCTTACATCGACGTAATGCTTGTG
CTGTTGATCATTTTTATGGCGACCGCGCCCTTTGTTACCCAAGGTGTGGATGTCGAGCTG
CCAAAAACGTCTACCGCTGAGTCGATGGAAAAAATAGCCGGGAACACCGATAGCAGCTTT
ATCATCATTGAAATTGATCGTGATGGGAACTTAGGTCTGAGTGTTAATGATGAAGAAGTG
CAACGCGGTCTGTCTTTACAAGATGTGATTGTACGAGTCAAAGCTGAGCGAAGCATCAAG
CCTGATTCGCCTGTTGCGGTCGGCGGTGATGCGGCAACGCCATACGCTGACGTTGTGATG
CTACTGGATGAGTTAAGTCGAGCTGGTATCCCAAAAGTGGGTCTAATGACCGATATTAGG
GAATAAACGTCAATATTCATGAAAGACAAAAAGAAACAATCGAAAGAGTACACTAAACCG
ATAGTCATATCGGTAGGTCTGCATGCTCTCTTGGTAGCAGCATTGCTCTGGGGTACTGAT
TTTGCGATGACCAAACCTGAGCCAACTGGACAGATGGTTCAGGCTGTCGTGATAGACCCT
AAACTGGTACAACAACAAGCGAAAGAAATTCGTCAGCAGCGTGAAAAAGCGGCCAAAAAA
GAGCAAGATCGTCTTGATAAATTAAGACGCGAGGCGGAGCAGCTTGAGAAAAACCGTAAG
GCTGAAGAAGAACAAATTCGTAAGTTGAAAGAACAGCAAGCGAAAGATGCAAAAGCGGCC
AGAGAAGCTGAAGCGGCTCGCAAGCAAAAAGAGCAGGAACGCAAAGCAGAAGAAGAACGT
GTTCGCCAAGAAAAAGAGCGTACAGCTAAACTTGAGAAAGAGCGTAAAGCGAAAGAAGAA
GCTGTACGTAAAGCAGAGCAGGAACGTTTAGCCAAAGAAGCGGCGATTGCTAAAGCGGAA
CAAGAGCGAGTAGCTCGCGAGAAGGCGGCAAAAGAGGCGGAAGAAAAGGCAAAACGTGAA
CGCGAGGCGGCTCAAAAAGCTGAACAAGAACGCATTGCGAAAGAAAAAGCGGCAAAAGAA
GCTGCGGAAAAAGCGCGTAAAGAAAAAGAGCGCCTTAAGCGTTTAGAACGTGAGCGCAAA
GAGCAAGAAGCTGCACTGGATGATATTTTTGCTGGCCTAGAAAGTGAAGCGAGTGCAAAC
CAACAGGCTCAGGGGAAATTTGTGGCTGATGAGGTTTCCCGCTACAGTTCAATCTATATT
CAGCTCATTCAAAGCCGATTGCTAAAGGATGACTACCTATTGGGAAAGGAGTGTAGAGTT
AACATTAAGCTGATTCCTACGGGAACTGACATGATTGTTTCGTCAGTTAACGTGCTTTCT
GGTGACTCTAGAGTGTGTGCTGCTGCAAAGAGTGCAATTGCACAAGTACCAAGTTTCCCG
ATGTCAACCGATTCAACAGTTAACCAAAGGCTGAAGGATATTAACCTTACGGTCGCACTA
CAACAATAAGGGATAAGCCGTGATTAAACGTCTTTTACTAGGAATGTTTGTACTGCTAGG
CAGTCTAACGAATGTAGCGCACGCTGCATTGGAGCTGGTCATTACTGATGGTATTGATTC
GGCACGACCAATTGCTGTTGTTCCTTTTAAATGGGAGGGCAGTCAACCACTTCCTACCGA
CATTTCTGCTGTCATTGCGTCTGATCTACAGCGCAGTGGTAAGTTCAGCCCAGTACCAAC
GAATAAAATGCCACAAACGCCATTCAATGAATCAGAAGTTAACTTTGATTCGTGGACAAG
CCTTGGTGTAGATGCGTTGTTAACTGGCTCTATCAAGCAAAATGAGCAAGGCGATTACGT
TGTAAATTACCAGCTTGTTGATGTAGTACGCGGTCAGTTAACTGGTGGGCAGAGCAAAGC
TCTAGGGAGTGACGGTGAGCTTGTTTTATCTAAAGACCATGTTTTGTTTAACAAAGTGGC
TACGGTAAAAGGCCCTCGTATGCGTGAGTACGCTCACCGTATTTCTGACCTTGTCTATGA
ACAACTGACAGGTGAACGTGGCGCATTTATGACTCGTATTGCCTACGTGGTTGTAAACGA
CAAAGACCGTTTCCCGTACCAGCTTCGTGTCGCTGATTACGATGGTTACAATGAGCGATT
AGTATTGCGTTCTAAGCAGCCTCTGATGTCTCCTGCATGGTCTCCAGATGGGCAGAAACT
TGCGTATGTAAGCTTCCAAAATGGCCAAGCAGAAATTTTCATCATGAACATCTATACCGG
TGAACGTGAAAAAATTACGTCATACCCTCGCCATAATGGTGCGCCAAGATTCTCTCCTGA
TGGTAACAAGTTAGCGCTTGTACTGTCTAAGACGGGCACTCTACAGGTGTACACTTTTGA
TCTGAAAACTCGCAAACTCACCCAAATTACGCGTAGCAGATCAAATAATACTGAACCGTT
CTGGCACCCTGATGGCAAATCGCTGATTTTCACATCGGATAGGGGTGGTAAACCACAGAT
TTATCAAGTAAATTTGGGCAGCGGTTCTATCGATCGCTTGACTTGGCAAGGTAGCCAAAA
CTTGGGTGGTCAAATCACACCTGATGGCCGATTCCTAGTAATGGTGAATCGCAGTGATTC
AGGTTTTAATTTGGCGAAACAAGATTTGGAAACTGGTGCTCTTCAAGTCTTAACTAAGAC
TCTATTAGACGAGTCTCCGAGTATTGCCCCTAACGGTGGCATGGTTGTGTATAGCTCGAT
TTACAACAAGAAAAACGTACTATCGATGGTGTCAATTGATGGTCGATTTAAAGCTAGATT
ACCGGCAACAAATGGGCGTGTGAGAGCGCCTGCGTGGTCACCGTTTTTGTAGTAATAAGT
TTGATTAATAAAGGAAAATAAGATGCAACTGAACAAGGTTCTAAAAGGGCTACTAATCGC
GCTTCCTGTAATGGCTATGACTGCGTGTAGTTCAAGCGACGACGCAGCTTCTAACACTGG
TGCAGCAACTAACAACAATGCTGCAGCAGAAACAACAGTAGCGACGCCGATCGATCAAAG
CGGTCAGCTAACTGAACAAGAGCTAAAAGAGCAAGCACTTCGCGAAACTCAAACAATTTA
CTTCGCGTTTGACAACTCTACAATTGCAGGTGATTACGAAGAGATGCTAGCAGCTCACGC
TTCTTACCTAAGCAAGAACCCTGCTCTAAAAGTAACGATTGAAGGCCACGCAGATGAGCG
CGGTACTCCTGAGTACAACATCGCTCTAGGCGAGCGTCGTGCTCAAGCAGTTGCTAACTA
CCTACAAGCGCTAGGTGTACAAGCAGATCAAATCTCAATCGTTAGCTACGGTGAAGAGAA
GCCACTTCTTCTAGGTCAATCAGATGAAGTGTACGCTAAAAACCGTCGCGCGGTTTTAGT
ATACTAATTCGAGGAAATCCTCATGTTCAGTAACACTAAGCGCGCTGTTGCGCTTACGTT
ACTGGCAAGTGCAGCGAACTTCGCGTTCGCTGCACCAGCTCCAGTATCCGATCTCAACAG
CACATCCTCAGCCTCTAAGAGCCGTTCATCTGAAACGGAAGTCGAGCGATTAGAGCGTCT
ACTACAAAATCGCAACCGTGTTCAGCTCCAAATGCAAGAGCAGATTGACCAAATGTCACA
AGAGATCAGTGATTTGCGTGGTCAATTAGAGCGAAATAGCTACGAAATGCAGCAAATGTT
GCAGCGTCAACGTGAGTTGTTTGTCGAGCTTGACCGTATTCGCGGTGAGATGAAGTCGCC
ACCGGTAAAAGAAACCAAACCAACAGAAACTAGTGGTAAATACACGCCAAATGTTGATGA
GCAAACGGCATACCAAAATGCGGTTGACTTAATCCTTAAAAAGCGTGACTACACCGGTGC
AATTGCTGCGTTCCAGCAGTTCCAGAAAGACTATCCTGATTCCACATACTCAGCGAATTC
ACACTATTGGTTAGGCCAATTGTACTTCGCTAAGAAACAGGATAAAGACGCGGTTAAAAG
CTTTGCTGCGGTAGTGTCTTACAAAGACTCTAACAAACGAGCTGACGCCTTGCTTAAGTT
AGGCGAAATCGCAGAGCGTAATAACAATGCCGCTCAAGCGAAAAAATACTACCAACAAGT
TGTCGATGAATACCCAGGTAGTGCGTCGGCTAAACTGGCTGGCTCAAAGCTGAAATAAAC
ACCATTCTAAAAAGGAAGCTTCGGCTTCCTTTTTCTTTTTAGATGCCTTCTGTTTTTTAA
ATTTTTTACAAAATTGCCGCGCATAAGAAAATGCCACATATAACAAAGATATACGTCTAG
ACCGCTAGAAATTCTAGTTACAGGTTGGTTTTTGAAAATTAACGAGGTTACAATACGCGG
ATTAAAGGAAGTTGCGTAGAGCAAGAGCAATGAGCCACATATTAGATAAAATCGACACTG
TTTACCCATTCCCACCAAAACCAATTCCGTTAAGCGAAGAAGAAAAATCGTCTTATATCG
CGAGCATCAAAGAGCTGCTAAAACAAAAGGACGCAGTACTGATCGCGCATTACTACACCG
ATCCTGAAATTCAAGCACTAGCGGAAGAAACAGGTGGTTTTGTTGGTGATTCATTAGAAA
TGGCTAAGTTTGGTAACCGCCACCCAGCAAGCACACTGATTATTGCAGGCGTACGTTTTA
TGGGTGAGTCGGCTAAAATTCTGACACCAGAAAAACGAATTCTAATGCCAACGCTGGAAG
CGGAATGTTCACTTGATCTAGGTTGTCCGGCGGACAAATTCAGTGAATTCTGTGATGCAC
ACCCAGATCATACGGTTGTTGTCTACGCAAACACTTCTGCGGCAGTGAAAGCTCGTGCTG
ACTGGGTGGTCACATCAAGCATCGCGCTTGAAATCGTGGAACATTTAGACGCTGAAGATA
AGCCAATTATTTGGGGACCAGACCGTCATTTGGGCTCATACATTGCCAATAAAACGGGCG
CAGATATGTTGCTTTGGCAAGGTGAGTGTGTAGTCCATGATGAATTTTCTGCTGATGCAC
TTCGTAAGATGAAGAGTGTTTACCCAGATGCTGCGATTCTTGTTCATCCAGAGTCACCAG
CAAGTGTGGTGGAATTGGCTGATGCTGTCGGCTCTACAAGTCAGCTTATCAAGGCTGCGA
AAGAACTCCCTTACCAACAAATGATCGTGGCAACGGATAAAGGCATCTTCTTTAAGATGC
AACAATTGGTGCCAGAAAAAGAATTGATCGAAGCGCCTACGGCTGGTGCTGGCGCGACTT
GTCGCAGCTGTGCACACTGTCCTTGGATGGCAATGAACGGTTTGAAAGCGATTGAAAAAG
CGCTTAGTGAAGGTGGAGAAGAGCACGAAATCTTCGTAGATGAAGCGCTACGAGTGAAGT
CTCTTATTCCACTGAACCGCATGCTAGACTTTGCTGAGCAGCTAAATATGCAAGTGAAAG
GTAACGCGTAATCACTTCTATTTATTAAGATAAATCCCAAAAAACCAGCCGAATATGGCT
GGTTTTTTTGTTTTTGATTATCAATGGTTTAATATTGATTGATTTTGTAAATGCAGGGAT
CGGATATTTATGGCTGTGTGGCTAGTAGTTAAAAAGTGGCTTAGTTCGCACCTATTTAAA
TTAAGCAACCGAAACCTTCTTGTTATTAGTATTTTGTACATCAGTTTATCGTGGGGGCTT
TTGGCTCTTGCGGGTGAAAAAGCGCTAACGGACAACTTCTCCAACTTCATTTATTACCTC
ATGGTTACCGCTAGTACGGTGGGTTATGGAGATCACTCTCCGGTCACAGACTTAGGGAAG
TGGGTTGTTGTGTTGTTTGTTATTCCCGGTGGTTTGAGTTTGTTTGCTGCGTTACTGGGG
CGTGTCGCTGGTTCTGCAATCGATTATTGGCGAGCGGGTATTTTGGGTAAACGGAGAGTG
AGAGTGGAAAATCATATCGTATTGCTTGGGTGGAACGGGTCGAGAACAATGCACTTGATT
CGTATGTTGCAACACGAAGAAGAAGGCAAGCGCCCTATCGTGTTGTGTAGTCGCTCTGAT
ATTGAAAACCCATTGCCGGGTGAGATTCATTTTATCAAAGTGACCAGTTATACCGACGCA
CAGGAAATGAAGAACGCCAACATTACTGATGCGAGTTGTATCATTGTTGATAATCTTTCG
GATGACATTACGCTCTCCGCTGCGCTTTATTGTGCCTCCGTGAATCCTGACGCACACTTG
CTGGCTTATTTTAAAGACGACGCCTTAGGTCGATTGCTCAGTCAGCATTGCCCTAAAGCA
GAGTGCATTCCTGCCGTAGGAGCAGAAATGTTGGCGAAAGCGGCAGTAGACCCTGGCTCT
AGTGCCTTGCACCAAGAATTACTGGCATCCACCCGTGGGATGACACAGTACTCAGTCATT
TATCCTGAGAATCAACCTATCACCACCATTGAGAGCATCTTTGGCTTTATCAAAAAGCGT
CACCACGCGACGTTGATTGCGTTTGATATCGGCAACGGTATCCAACTCAACCCAGATTTA
GATGCGGAAGTGCCACCGGGTACCAAGCTGTTTTACATTGCAGATGAACGTATTGATGAT
TTTGCATGGAAAGAAATGAACAAGGAACAATAATGCACATGATTGCCGGCCTGTTAGCAG
GTTTTCCAAACTTTTTACTCTACTTCTCAGTATCCGTTATTTTTGTTTTGGCGTTTAAGT
TCATCTACGTCAAGCTTACGCCTTATGATGAATGGCATCTGATCAAGGAAAAGCAAAATA
CCGCAGCCGCAGTGGCGTTGAGTGGCGCTTTTCTGGGTTATTGTATTGCGATTTCGGGTG
CGGCAAAAAACTCAGTCAACATTGTCGACTTTATGGTTTGGGGCGTTGTTGCCATGCTTG
CGCAAATCATCGCATTTGCCATCGTGCGTTTTATTTTGCTGCCAAGAGTTACTGAGCGTA
TCGAAAAAGATGAGCTGCCTGCAGGCATTGTACTTGCGGCGGTTTCTATATCGGTCGGCA
TGTTGAATGCTGCTTGTATGACGTACTAGGAGGAACGATGAAGCGCAGTTCCAACGTTAA
ACGTTCTTCCATGGACAAAAGCTTAAAGCTTGGAAAAATCATACCGTTCGCGGCATTTGG
CGGAATTTTCTTCCTTGCGACCCAAGAATCAAAGACTGAAGGCTACATTTTTTCTGACGC
CGATGAATGTAAATCCAACTCGCCAGAGTTTAGTGAGCAGTGTGATATAGCTTACCAAGA
GGCATTGGCTCGTGCTGAACGAAATGCTCCTCGTTATAACAATGAATTCGAATGTGAAAA
CGACTTTTACGAAGACGATTGTTACTACAGCTCAAGCTCTCGTGCTTATGTCCCTCATTT
TGGCGGCTTTTTCTATAGTCGTTCAGTTAATGATTTGAAAGGTTACAACAAGAGTTATTA
TTCGGAACCGATGTACCGCTATAAGTCCAAATTTTATAACGGTGCAGGCCAGTTTTTTGG
CTCCTATCGTAACCAGTCGACCAAAGTCGCGACCAGTAACTTAAACAAACGTGGGGGCGG
AACCATTGGAAGAGCTATGTCTCGGGGTGGATTCGGGAAAGCGGTTTCGGTCAGTCGTGG
CGGTTGATTATGTTTCGACGAGAGATACAAGAACGAGAAAACTGGCGTGAATTAGCACGC
CAGTTTGGTTTTGGTTTTCATTCTATGTATGGGCAACCGTATTGGGATGAGAGTGCATAC
TACCAATTTACGCTGGAGCAAATCGAGCACGACCTAGAATCTCCCACTGAAGAACTGCAT
CAGATGTGCTTGTCTATTGTGGATGAGGTGGTTCGCTGTGAGCAACTACTGACGAAATGT
GCGATTCCTGAGTTGATGTGGGAACAGGTCGCGTCTTCGTGGCAACGAAAAGAGCCTTCA
CTCTATTCTCGTTTGGATTTTGCGTATAACGGAACATCACCAGCAAAGCTACTCGAAAAC
AATGCCGATACACCGACAAGTTTGTTTGAAACGGGTTTTTGGCAATGGGTGTGGCTGGAA
GATGTAGTTAACAAAGGTCGAATTCATCAAGCTGCGGATCAATTCAATATTCTTCAAGAC
TTTCTGATTGAGCGTTTTGCGGAGATAGCCAAATATCAACCGGGACAAACTCTCCACTTT
AGCTGTTGCAAGTACACAGAAGAAGATAAAGCGACGGTACAGTATTTAGAAGATTGTGCG
CGCGAGGTGGGGCTAGCGACAGCTTTTGTGTACGTCGAAGATATTGGTGTAACGGAAGAC
GGAAAATTTGTGGACGTGGACAGACGAGCCATTCGTTGGATGTTCAAACTTTATCCTTGG
GAATTCATGTTTGAAGAGGAATACGCGAAATACTTAGCGACTGCAAACGTCAACTGGCTA
GAACCCATGTGGAAATCGATTTTATCCAATAAAGCACTTTTGCCATTGTTGTGGGAACGC
TTTCCAAATCATCCCAATCTTTTGCCTGCCTATTTTGCTAATGACCCAAACGCGAGTTGT
TTGAACGATTATGTCATCAAACCGTTATTCTCGCGAGAGGGGGCGAATATTGAGATCGTC
AAAGATGGAAAGCGCTTGGTGAAAACGCCGGGGCCTTATGAATCGAAATTCAATATCGTC
CAGAAATATCATCCGTTGCCTAAGTTTGGGCAGAACCATACGTTAATCGGTAGTTGGCTC
GTCAATGATAGAGCGGCGGGTATTTCGATTCGTGAAGACAGTAGCCTAGTGACGCAAGAT
ATGGCGCGCTACATTCCACATGTGATTTTGACGTGATCAAAAAAGCTCTCCATTCGGAGA
GCTTTTTCATATCAGATGTTCAATTTCAATGATCAACGATTACGTTATTTTATTGCTCTT
CAGCCAACGCAACACCGCGTTGAGTAAGACCACATAGCATCACAGGTATAGCATTGAAGA
TCTCTTCAAATTGCTCTAAGCCTTCCATGCCTTGCTCTGCAAGCGTTGCAATGGTGGTTT
CTGGATCGTACAACATGGTAAGAGAGAGCAGCACACCACCCAATAGGGCACTGTCTTCGC
TGTCTTCTGGCATTAACGTTTCCCAATCATCACGTGTCAGTTGCCAACCTTGAAGTACAC
CTTCACAGAAATCACGAGTGCTTGCTGAGACAATGTCTTGCTCATCGAGAGTACAACCTT
CAGGCCATTGCCAAGAACCTTCTAGCAAAGCTGGTCGAGTTTGGTTCCACATTTGTACAA
TTTCATCAATGTACAGTTCTAGTTGTTCACCATCTGAGAAAGGTGCTGTCTCTTCGCCGC
CCCATAAGAATGGCAGCCACTCTTGAGGGTTCAACACGTTTGGCGCTGATGCCATTGCGG
TTACAAAGCCTTGAGTTTTCGCTAGGTTTAGTAGTTTTCCATCAAGTTCTGGAAGAGAAA
GCATGTCTTGTAGTTTCAAAATAGAATACCATTTGTTAATGGGCTGATTGGTTGCGCTCA
TCTTACCAATCAATCAGTGATAAATCGATATTAGGGAATGATTCGTCTACAGATATGGAA
ATTCGTTCGTCACTTAGAAAAAAAAGCATTCTCGCTCTCACACTGTACCTGTGTTTTTTT
ATCGCTACGATAGGGTCGGTGGTGTACTTGGTGGTTGAGCCACCTGTCCGTGACAAACTA
GAAAGAAATCTCGATTTACGTACTCAACTGCTTGCTTCCCAGATAAAAGAGCCGCTCATC
ACATCCACGGGCGTACTGAATAGCTTGGTTGGGCTTGCGCAAAGCTCAAACCAAAGCGAT
TCCCTTAAATCGACCATCCCTCAGATTTTAAGGTTAAGTGATGAGATCATCGTCAGTGGT
GGATTGTGGCCCAAACCAGAACTCAAAGAAGAACGATGGCGGTTTACCAGTTTGTTCTTT
AACAAGAACAGTGAGGGGAACATCGATCAGATTCATTCATACAACAATCCAGAATCTGGC
GGTTATGACAATGAGCCGTGGTATCGCGCAGCCGCTGAACAATCGTCAGGCACGGTGAGT
TGGTCTGCGGTGTATATTGATACTTTCACTCAAGTTCAAATGATTACCGCCTCTGCGCCG
TATTATAGAAATGGAGAGTTTGCAGGCGTTGCGACGGTCGACCTTTCTTTGGAGGCCTTA
TTCCAGTTCATTCGTGAGCACACCAACCAATACTCTTTGGGTGTGGTCATTCGAGATGCT
AACTCGAATGTCATCATCGAACACAACTTTCAAATCACCAAACAAATGTACATTAGTAAA
CTCGATTTTGGTGAATTTCATTGGAAGCTAGAAGTTGTCAATGCTAAGGCGAAAGTGGCA
GATCAAGTGTTCGAGCAAGTCATGAGTGTTGAAGGCGGCATCATCCCATTCTTATTGCTA
TGCGTTCTCGTTGGGTACTATTTACTTAACCGATACATTGTCGAACCTATCGTACGAATC
GCTACAAAAATTGATGATTCCAAAACTGGCGGGATCATTGATATCGATTACGGAAGTGAG
GACGAAATCGGCCATCTCATTACCAAATTCAACGAGAAGACCATTTACCTCGAACAAGAG
AGAGTAAAAGCCCAAGCGTCGACAAATGCCAAAACTGCTTTTCTTGCCACTTTGTCGCAT
GAAATCCGTACGCCGATGAATGGGGTACTCGGCACCGCTCAAATCCTGCTCAAAACGCCG
TTAACGGACGAACAAAGAAAACACCTCAGTACATTATACGATTCTGGTGATCACATGATG
ACGCTACTGAACGAGATTCTTGATTACTCCAAGATAGAGCAGGGACATGTAGAGTTTTCG
AACTCGCCATTTCCCATAGAATCGATCATCGGCAGTATAAAAAGCGTTTATCATACCTTG
TGTGCAGAGAAAGGATTGCAGTTTAAGGTGACGTCGTTAGTCCCTGCGGGACGCTGGTAT
GACAACGACAAAGCGCGCCTTCGTCAAGTGTTGTTTAATTTACTCAATAACGCCGTGAAG
TTTACTGACAGAGGCATTGTTGAAGTGACGCTGAGTGAGCAAACTCACTATGACAAAACT
GTGTTGGTTATCGCGATAAAAGACACGGGAATAGGGATATCTAAAGAGGCGCAAAAACGT
ATATTTCGCCCATTTGAGCAAGCAGAATCATCAACCACAAGGCGCTTCGGCGGGACTGGC
CTTGGCCTTGCAATTGTTAAAGAGATCGCCGAGCACATGGGCGGTCATGTGACTGTGCAA
AGCCAAGAAAATATCGGCACCACATTCACGGTTGAAGTTGAGATCTCTCCTTGCGAACCG
GGGAAAGTGGAATCAGGACATAGGCACAAGCTCAATTGCAATGGTTTGAAGGCCTTGATA
GTAGAGGACAATCGAACCAACGCCATCATTATGGAAACCTTCTTAAGAGCAAAGGGCTTT
GAATGCTCAAGTGTTGAAAATGGACAGCTAGCCGTAAATAAAATAGCTGTAGAGCCGTTC
GATTTAATATTGATGGACAACCATATGCCTGTCCTTGACGGAGTTGGGGCAATCTCAGCA
ATTCGCTCCATGAGCAGCGCTGCGAAGTCGGTACTGATATTTGGTTGTACTGCGGATGTG
TTCAAAGAGACCCAAGAGCGCATGTTAGGCGTAGGCGCTGACCATATCATTGCTAAACCA
ATAGTGGAGTCCGAACTGGATGATGCTTTGTACCGACATGCCGATTTGCTGTATCAATAT
CAAACCAAGCAAAATCAACAAGCATTAGAAGTGTTGGGAACCGATTCTTTGCTGATTAGC
TTTTATGTCGCTCTAGATAATGGCAATCTCGGAGACGCGCTTGATGCGCTACTTGCTATA
ATGGATAGCCTTCAACCTAATACAGATGAGGTATTGTCGGAGGTAATCACTAGGATTAAA
CGCGATCTACTGCGTCAATCTCCACCCGATCAGGAAGATATAGACACATTAACTATGTTA
CTTGCTACGCCGTAATATACAGGTAAAAAAGCAGTCCATTTGTTTTCTTCGCCGCTCTTT
TGGCTCTTCCTAAACTTCAGCGTATTTTTACCATATCGGTAGTGCTTTGTGCCGTCATTT
ATACTCTGAGTTTTTACATCTAGGTAGCATAAGCGTTTGCAATTGGTGTAATAAAACCAA
ATTTTGTTCCAATTCTATACCATCTACTCATTTTCAACCCTCTTAAAAGTAAGCCATTTC
CATATTTTTGTGCCTTTTTTACCCGTAAAATCCTGTTTTTTCGCTAAAACGGTGAAAAAA
ACTACTTTTGTTTCTAAAGTTGGTTATTAATTTACAACTTCATTTTAAATATGGAGCCAT
AATCTACAAATGTTGTGATTTAATAGTGTCATTAACTGGTAATTAAGTTGTGTGGCAGTT
AATCATATTTAGTTCTTTATTAATTGCAGTGTTTGATTTTAGGGGTTGTAAATGAAGTCT
CGTGGACCATTTTGTATTCGTCATGCCGCAGCGGATACTTTTGCTATGGTTGTTTTTTGC
TTTATTACAGGGATGATTATCGAGATTTTGATTTCAGGAATGACGTTTGAGCAGTCTCTG
GCATCACGCACGTTGTCTATACCAGTAAATATCGCGATTGCTTGGCCTTATGGCATGTTC
CGTGATTGGGTTTTGCGCCAAGGTAACAAACTTTCACCTTCTTCTTTCATGAAAAATGTG
TCTGATCTTGTATCGTATGTGCTTTTCCAATCACCTGTGTACGCCGGCATTCTTTTAGCC
GTTGGTGCATCGTATGATCAAATTGTTACGGCAGTTGCGAGCAACGCTGTGGTTTCTTGT
GGAATGGGCGTGTTATACGGCTACTTTTTGGATATGTGCCGTCGTTGGTTCCGCGTTCCG
GGTTATCATCAAGGCGTTTGATTGACACTGTTTTGTTCAATTTAGTTACTTAGTGAGCAA
ACGAGTGTAAAAGAAGGCTTTTTTTACGGTTTAGCCTTGACCATGAGGCTCATAATCATT
AAATTAGCGCCTCGTTAGCCAAGAGTGCTAACCACAATTTGATTCGGTGAGTTGTCCGAG
TGGCTGAAGGAGCACGCCTGGAAAGTGTGTATACGGCAACGTATCGAGAGTTCGAATCTC
TCACTCACCGCCACATTCTAAAGGTCTGATTTATCAGGCCTTTTTTCTTATTAAAGGCTT
ATTGAGGTAACGCTAGCCCACACTGGAGCTAACACATGTTATCGAATCAAAGGCTATCTT
CTAGAAAATCACTTTACCTTATTACCAGTAGGACGGGTGTTTTTACGTTCCGCTGGAATC
TTAGAGTTAATGGTAAGCACCACCAGCCAACATTGAGTCTAAAAACGAGAGACTACCTAC
AAGCGGTTAAGCTCGCGTCAGAAATAGCAATTCGCATACAGCAAATTACTCTCCCAACCC
TAGAAGACATCAAGTCAATCTACAGTGATTTTAAAGGCTCTCAGTCAAAGAAAGCTCTTT
TGCTTCAGAGTATTGATATCTCTAATCATCTAACAGACCTCAGTATCAAAAGCCAAACGG
AGTATAGAAATTGTTGGAACAGTTTTGTTAGTGCTCTAAGTGTATCAACGACACTAGATA
GCGTCAGACAGTCTCACATTGAACAATGGAAGAAAACCCAAACTTGTAGCCTTACTACTA
TGAAGAAGAAGCTTAGATTGCTGTCTAGTTGTTTCGGCAGAGTTGGTCATAAAGTAGAAC
AAGACTGGTTCAAGATTGCAGTTGAAAAAACTCCAGTTAGACCTAAACGAGCCATAACCA
AACAGGAACTCGAAAAGCTACTGAAAGCCACGCAGTGCTATAAAAAGAGTAAAGATGAAT
GGAAGTATTATCTTCCTCGTATAGCGGCTCTAACAGGCTGTAGGCTCAATGAGATAGCGC
AGTTGAGGGTGTGTGACGTTCACTTAGGAAATGAACCGACATTGAACATCAATGACGATC
ATGATGATAAAAAGCTCAAGAATTCATCGAGTAAGCGAGTCTTGCCTGTTACTGCTCCTT
TACTGAACTTGCTAAGTGAGTTAATAGCAGGCAGAGGAAAAAATGAACACTTGTTCTATC
TTCCGTACAGTAAGCAGAATGGTTATGCAGGAAAGCCTAGTAAGTACTTCTCAGAGCTTC
TAAAGTCATTAGATATCAAAGGTGTATCATTTCATTCTCTACGTCACTATGTGGTCACTG
AGCTATTTAATGCAGGAGTGAAAGAAGAGCTGATAGGTTCACTGATGGGGCATAGTGTAG
GTAAGTTAACTACAGGTAAAATTTATTTGTCTGGTTTTTCTTATTCTAATAAAAACAACG
CACTAAATATATTGGGTGTAGGTTTTTTCTGATTTTTTAAAAATTTCTTTCACTTATGAA
GGTTGCATTGTTAACTGCTAGTTCTGGTGTGTTTTTGCTCAATTAAAATGAGCATGCGTG
AAGACCTCTTACGATATGGTGGCTATCCCAAAAGCCGTTTAGCTACAGGATTGATATGCC
TTTAGGTGCATTTTTAATTGACTAGTATTGTGAAGAGTTCAAAATGTATCCAGTCCCTTT
GGTAGGAGAAAGTTATATGCCTTATGCGTTTAAAACCATTCAGAGTGAAATCGAAGGAAA
TAGTAATCTGCGAGAGCCCCAGATCGAGTGTTATCGTGAGTTGAAGAACTTTTATCAAAA
TCAATTGAAAGAGTCAGAGGAAAGGGAGGTTGGTATCGTTCTGCCGGTTGGATGTGGAAA
GTCCGGTTGTATTACCATAACCCCCTTTGCTTTTCAGTCAAAGAGAGCACTAGTCATAGC
TCCAGGGGTTTCAATCGCTAGTCAGCTACTTAGAGATTTTGAACCATTGACTTCTTTCTA
TAAGAAATGCTCTATTTTAAAGGGGAATGAATTTCCTGAACCAGTTGAAATTCGTGGTAA
AGCAACCAATCTATCAGACCTCGACGAATCGGATGTAGTTGTGACTAATATTCAACAATT
GCAAGGGGCAGATAATCGTTGGTTAGACAAGTTATCTGATGACTTTTTTGATGTCATAAT
TTTTGATGAAGGGCACCATAGTGTTGCAGATACTTGGACAAACCTGAAGAGCAAGTTTCC
TAAAGCAGTAATTGTTAACTTTAGCGCAACACCGGAAAGGGCTGATGGGCAAATTATGTC
AGGCAAAGTTATATATACTTTTCCGGTTCAAAGTGCGATTCAAAAAGGCTATGTCAAAGA
GTTGACCGCTGTAAGGCTCAATCCGAAAACGCTTAAGTATGTGCGAAATGAAGATGATAA
AGAGATAGAAGTTCCGCTAGAGGAAGTTATCCGTTTGGGAGAAGAGGATGCTAAGTTTCG
TAGAAGTATCGTTACCTCAAAAGAAACGTTAGATACTATCGTTAATGCTTCGATTCATCA
GCTCATAGAGCTACGTAAAGCAACGCAAAACAATAAGTTAAAGATTATTGCCTCGGCATT
AAATTACGAACATTGTATTCAAGTGGTTCAGGCATATCGGGAGCGCGGATTGGCTGCCGA
TTATGTGCATACAAGAGAAGATTCTAAGAAAAATAACGCAGTTTTAACGAAGCTCAACAA
TCATGAATTAGATGTTATTGTGCAAGTTAGAAAGTTAAATGAAGGGTTTGATCATCCTTT
TTTATCTGTTGCCGCCGTTTTCAGTATTTTTGCTAACCTGTCGCCATTTGTCCAATTCGT
TGGCAGGGTTATGCGTGTTATTGAACAAAACTCACCGCGTAGTCCAATTAACCAAGGAAT
TGTGGTTTATCACGCGGGATCAAATATTGCCCAAAGGTGGTCTGATTTTAAGGAATTTAG
TACCGCTGACAGAGAGTACTTTGACCAACTATTACCTGAAAAAGAATATACCCCGACAGA
ATCTAGTAATTTTGAGAGCTTAAGACCTACCATCGAGAATGACGATAAGTTTGTTATTAA
AGACCAGTCTGAAGTATCGATAGATAAGTCAGCACTTATCGACGACCCTAAGGCATTAGA
AGCGTTGCGCTATCTAAACTCGATAGGTGTAACTGGTGATATCGATGAGCTGTTGCAGCA
GGTAGATAAAATTCCTGTAACAAAAGTTAGAAAACGTCAGGCTCAACGTCAGGCGCTAAG
TGATAGAGTAAAGAATGCTACTGGAAAAATTCTTGCCAACTTAGAAAAAAAACCAATGGC
TAGAGGTCTTGACCCTTCGTTTAGAGTTAATAATTATGAATATGTTTGCTCGCGGCTAAA
TAGACATATAAATGAGCATGTTGGCCGAGGGGCTGGGGAAAGGCATGATTTTAGTGCTAC
TGAGCTAGATTCTATTGATAGTGCGTTCCCTGAAATTGTTTTATTCGTTGAGCAGGGGTT
AAAGTAGTCATGGGAATAAAATCTTTAATGCTACCGACCCGAATTTGTGAAGCTCAGCGC
CAGCATCGGTGTAAAGCGAACAAAAATCACATTATTAGCTCTGGTGAGTACCGTCTAGAG
ATTAAGAAGGAGCGCTCTTGGGATAAATACTGCCTAGATTGTGGAAATAAGATAGTACTA
AAGCTAATTGAAGATTCATCCAAACTGAAAGATGAATTTGGGAAGTATTACTCAATTTAG
AGCATTCGATTTCATTTGGTTTAGCATGTTACTTTTTGTGAAGTATTGATGAATGATAGG
TCGGTACTTCGCAAAAATTCTATCATCAAATGTTGGTACATGGTTAGTCAATGAGTCAGA
ACATGCAAAGTTAACGCTCTGCTACCCTTGAATGAGCAGGGAAAAGCGCGCTCTCTTCAA
CTTTTAAGGCTATAGCAAGTTGCACTATCTCTGTGTCTATAACTTGTCTCACTCCAGCTT
CTATCTTAGCTAGGGTTCCTCTGCTTATATCTAGACCAATGACGTTACAGCGTGCTGATA
ACTGTTCCTGAGTAAGCTTCTGTTCCTTCCGTAACTTCCTTACCTGTGCACCCACAACAT
TTACGATTGTCATTTTTTAGTCAACTCTTTCTGCTCCGCTTGTAGAGCAAATTTTAATTG
TTAAGGTGTCTTTTATTGCTCCGCTTGCGGAACAGTTTCGTGATTGCTTGAATGATGAAA
AGAGGAGTTATTGAGTGGTATTAGATGTAAAAAAGAGAGTGAATACTCCTTCTCTAAAAG
TAGGGTTTGAAAGTCAGTTAACAAAGTGGTGGAAGTTCGTCGCGTTCTGTACTGCGTTCA
TTTTGTTGGTCGTTGGTTTTAAATTTGTACAGAAAGTTCCTTTTATGCTTCTTGATGATG
GCTCAGGGGATTGGATGCTGAGCCAAGGTAGTGTTGGTATAGCGCAATGTATTTATTATG
TTTTTTGCTTAGTTCAGGTTTCTGACCGTGTTTATGGCGCTAAGAGACCAGCGAGCGTAG
ATAGTGAGTTCTGGAAGTATGTGTATCTATCTATTCAAAACTTAGCTCTTGTACAAGTAA
CACTCACTATTGGAGCTTTGCTCATATGGTGGTTATGGAACTGATGTACATCTATCCCAC
TTCATTTTTAACAGTGAAATTTCTAGTACTGGCTAAGGATACATAATGATGAGTGACTGG
TTTATAGTAGGCTCCATACTTATTGGTTTGTGCTTTTTTCTGAAGAAGTCAAGCGAAGAA
GAGCATAGAAGAGGGAATGAGAACCAACTTGCGATTTTGAAACGTACAGCAGAACTTAAC
GAAAAGGAGCATGGAAGTCATAGCGTCCTAACTTCTGAAGCTCAGGTCAAGCTCTCAGTT
GACGAGATTCTGGGAAGAGCTAAACGAGGTCTTATAGTGTTAGCTAATACGGCAGAATAC
AACGCTTATGAAGAAGCTAAGTTTTATCAAGAACATCGACAGGGTTGTTTTGAGCTTCTT
TTATCTATTGCTATACAAGATAAACATGGGCGATATGCTGAATCAGAGGTTATGGAAAAG
TTTGTCGATGCGGCAAATAAGCAAGCGATGAAAACCGAGCGAATGTTTGTACAAGCTGGC
ATCCCTCGTTCGTGCTCCGACTGGGAGGACAGCGGTAGATTCATTTTCTTTCAGGTAGCA
TTAATCTTTTGTGCATTCCGTACCGACTGCAATGAGTCATTTGCGAATGCTTTAAACACA
CAGTTGGAGAAGCCAATTTTCCACCGTTTTTGGGAGGAAGGGGAAGAACTCTTTCAAGAT
GAGAGTATGCCTTGATACATGTATGGATAGAGGATTTGTCCGTTTACCATGCTTATCCAC
TGAGAGGATAAGGATTCACTGAAAGGGGGAAGTGGATATTTATTTTCCATCTATCACCTA
TCTTTCAGTGTTTAACTTACGTAGTTAGTGTGATAAGTAGTAGGATAGATAGTATGTTCC
TTAGTATGTTCCTTAGTATGTTTGTGTCGTATGAGCGTACAGAGATTCAATTTCTATTAT
ACAGGGTTGGTAGTATCAGTTAACATGGACGTTCGTTCTCCATACATTGAGAAAGAAAGC
CTCCGAAGAGGCTGTCTTAGAACGGCGATTCGCTAACTTCTAATTCTTCTTCAAAGTCAT
TCCACCAATCACTGGTAGCTTGATGTTGTTCTCTCTGTAGTTGAACTGCATTAACAGTCG
AACTAGCTAAAGCGTCAGAATTTTCAGTATCTGAATCGTTACCCGTTTGTGATTCCGAAC
TCACAGTATCACCTCGCTCATTAGTAGGGCTAAGCTCTTCTGTTTCTTCTTCCTCAAGTG
TTGGAATCCCAAGCCACGTATAGAGTTTGGAGGTATTTGTACCTCTATAAGAACTACGAA
TAAATCTAAGTCTCTCAAGTTTTTGAAGCGCATTGTTTACTGTTGGACGGGTACACCCAA
CTTGTTCTGCAATACGATCTTGACTTGGAAAACAGCTATAGGTGTTACTGTTGCCTCGCT
TACCGAAGTAGCTAGAAAGCGTCACTAAAACGCTTTGCTCAGCAACAGTCAAACCATGTG
ACTTTTTTAGATTGGCTTCAATGATTTGCTTAGTAATAGAAAATTGATTTCTACTCATGA
AAGACAGTTCCTTATGTACTTTAAAAGATACTAAAAGAACTGTGGAGCAGTATCCACTCA
TCTAATAAACCCATCTAATGTTACTTTCCACAATTCCTTATGTGGTTCCCTCTCCATTTA
AGAAAATGAAGAGTTATTGGCATTTTATCAAATATTTGTTCAGAAATGTCAGAAAATCGT
TTGAAGTTGAAGTAGAATGAACCCACACAACTACATACACTAACGTGCTAGTTTTGTTTT
CTCAGTGCATATAAGTCATTGATCTTTATACGGCACATCGCCGTTAGGTGATGGTGAAAG
CGTAGCTTTACGTATCGAGAGTTCGAATCTCTCACTCACCGCCACATTCTTGAAGAAAGA
CGTCCTAGGGCGTCTTTTTTTATGCCTATTATATTTCTAAATCAATAAGTTATCGTCCGA
TAACGTCCAAAGATGTCCTAGTTCGTTCGCCATTTTGGGGTATGACAAAGTGTATGTTTT
AATCTTTCCCGACTTCGGGAATATACCATTTGAACCTGATTTGCTTAGCTCCTATTCAAG
TGATTAGGAACTTAGGAATTACATGAGTTACAGCTTTGATTCTCCATAAATCAATAGCTT
AGGGTTAAGTGGTATGACGCGAAAAACTTAACTTTTTCTGAGTGTAGCTTAGTCATACCA
GGGGGCAATATGTCGCACTTAATACATCGTCTGAAAGACAAGGAAATCGAACAAGCACAG
GGCCGAGATCGAATCTATCGTTTACCTGATGGCGGTGGTCTCTATCTATTGGTGAAACCC
AACAACCTCAAATACTGGGAGTTTCGTTACACAAAGCCAGGTACAAAAAACAGAACCTTC
TTGGGATTGGGTAGCCTAGACATGCTCAATGTTGATGGTGCTCGTGACAAAGCGTTTGAG
ATGCGCAAACTTCTGAAGGAAGGTATTGACCCTAAATTAGACAGGATCGAGAAGAGGACC
CAGATTCAACAAGAGCAAGCTTGTACATTCAAGTCAGTCGCTGATGAATGGGTTAAGACC
AAGACGAAACTAAAACCTAAGACCGTCCAAGGTAACTGGAGAAAGCTCGAGCTTTATGCT
TTTCCTAAGTTCGGTGAGATCCCGGTTAAGTCACTGACGCCAATAATAGTTCAGGAAGCG
TTTAGGCCCATTGCTCGTAGAGGCAAGTTGGAGACAGTAAAACGCACCATCCAGTTGGTA
AATGAAATCATGCGCTTTGCCATCAATAGCGGTTTGATCCAACACAACGTTTTATCTGGA
GTTGGAGAAACTTTTGCTTCTCCTGATGTGAAACACATGGCGGTACTTAAACCTGATGAA
CTAACAGAGTTACTACAGACAGTTGCAACTGCAAATATGCAGCTGGCTACCAAATGTTTA
ATTGAGTGGCAGCTGCACACCATGACTAGACCAAGTGAAGCTGCTGGTGCTCGCTGGGAT
GAGATTGACATAGAAAATCGACTCTGGATTATTCCAGACACACGGATGAAAATGAAACGT
GAACATCGCATTCCATTGACCGATCAGACTATCGCCATACTGGAGCGCATACATCCTATT
AGTGGGCATAGGGTACATGTCTTCCCCTCTATGCGCTTCCCCAAGCGGTCTATTGACTCT
GAGACTATAAACAAGGCGTTGGGGCGTATTGGATTCAAAGATCGCACTACCGCGCATGGC
ATGCGCTCTCTCGCCAGTACAACGTTGAATGAAAGAGGTTTTGACCCGGATATTATTGAG
GCTGCTTTGGCTCACCAGGATCGAAATGCTATTCGTGCCGCTTACAATCGGACAGATTAT
CTGGAACGTCGACGAAAAATGATGGAGTGGTGGAGTAGTTATATTGATGATGCAGCAGTA
GGTTCATTGTCAGTAACAGGTGCTGTACATTTAAGAGCGATCGGTTGAATTCATGGTAAA
TGGCAATTTAGGACTTAGCTGTAAAGCCCTAAACTTTTTCCATTTTTACTTCTGCTAACT
ACACGCAGATTTCAGTAATACGATTTTCACCAGTGGGAAGGCTTTCTAGTTTGACGTAGC
CTTTTTGCTCCATGTGATTGATAAAATTCATGAAGGTTTTGAATTCCGTATTATTCACTT
GAAAACTTGGGTCTAGAGCTTTCATCCTGTCATTAGCAATGGAAACGTTGCTTGGAAGTT
TGCTCTGGTTCATATTCCTGACGGCGCTGATAAAAAGCTTATCAAGGTTACCCACTACAG
AAATATCTTTTTTAGGAAGAAAATCTTCGACGAACAATAAGTTGTCGAATGACTTAGCGA
TAATCGCTCTATCTTTGTCGGATTTTTTGCAGACTAACCATACTTCTCTACCGAACTTTC
TCAGTTTATCTGCAATTACAGTAAAGTCAGAATCTGTGGTCATAAAGCAATATCTATCAA
CTCTCGGGTTATCCAGGTGCAGACTTTCGAAGGCATCCAAGCTGAGTAGCAAATCCGCTC
TGTTCTTCTCTTTACCAATTTTGGGCGTGTCAATAATATTGAAATTATGCTCTAAGATTT
GAGTTTTCAATGATTTCTTTGCAGTTGCTTGGTTTCCATAAGCCGACTTAATTGTGAATA
TACAGTTGTACTCGTCGTCAGCGCTGAGGAAAGAATTCATTACTTCTTCAAGCTGAAAGT
CGCTAGCAGCTATGTTTTCCATATCAATGTAAACAGCGATATTAAAGTTTTTCTTTTTCA
TCAAGTTGTGTCCCGGAAATAAATTCATGAAGGGGTTAACTAGGCAGTGACTTAGCCACT
GCCTTTACTGTTAGTGCTTGTTCAGCTCGTAACAGAGCCTGAAGCCTGTCTTCATGCCTT
TGTATTTTCCGGTTGAATTTTGAGGACCACGTGCCCGCAACACATAATCGTCCATATAAA
ACGAAGTGAGACTAGCTGATCGGATCTGAACCCCTTCTAGTAGCCACTCGCAAAAGAAGT
TTGAATCAATAAACTGCAATCCGTTCTCTTCGACACAGTGAAGAGGTTTTGGGAAGCGTA
GGTGTAAGTTGTCAAAGTCATTTTGAGCCATGTAGGGCGGGTGAGAATCATATTTCACAC
CTGACGTGCTGATAAATGCCATGTCACTGTCTTGGCCACGTTTTGGTTTTGACCAGTTTT
CTCCTCTCAATGATTTGTATTCTGAGCAAGTTAGAAGGCGGAGTGGAACATTTGTTTGTT
TCTCCAACCAGTTTATATAGGCTAGAACATCAAAGAATGTACATGATGCTGGTAGGGCCA
TATCCTGATCGCTATTGACCGGAGCAAGTGAATCACCTTGTCTGTTTTCGTAGTAATCTG
CGTTTTGTTCTAGGAAGTAGATGAGATCACCTATCGTTATGAGTTCGGAGACCATCAATT
CTTTTTCATCGATGGATACTTGATTGAAACCATCTAGACGAACGTTCGAACTTCTATGCT
CAGGGTGATAAATCCCTTTATATTGATAGTACTCACGCAATATAGTCTGGGTACCGGGGT
AGTTTTGCATTAGGCCACCATTGTGGTAATAGTACATTTCTGAGCAGTGACTATCCCATT
CTCGGTTCCCCTCATATTCAAAGTAGTGCCAGCGTTCAAAGCGATAATTTTCTACAAAGC
TCGGGATATCTGCTCGTTTTAAATTGTCACCATATACCTCGTGAGAAAAGATGGTATCGC
GTTGGTTTTGGACGAGGAAGTCAAAGTTTCCTCTGCCATCCGATAAAAAAATCAATTTAT
CGTTGTAAGGTAATACGTTCACCCAACCTGCATCACTTTCTTTAAACCGTGCTGCGAGAA
GTGTTTGAATATATCCCTGAGAGTCGATATCAAGAGTCGCTTCTTCTACCGGAGTAGTAC
ATTGAGCGTAAAGTTTGATATGAGCAGCGGTGTTAGGAATGTTGGTTAGAGCATTTCCTA
GAAGGTGATAACTGCTGCCACTAGTAATATTCCGGTTGTTTAGCAGTATAAGGTCGACAA
TTTTCACCGATATTTGTTTATATCGGGTTGGTCGCTCTACTGGCTCTGTGGTTTTGTTGG
TTAGATAGTCTAATACTGAAGGCAAGTTTGTTCTATCCACCACCGATAGTGTAATTTCAG
ATGCGACATCCAAGCTAAGTAATTCCTGTTGTCTCAATGGAAGCATGCTCGCATTGAAGC
TACTGTCGACCATTTGTCTTACGTGATAATTGTTGAGTATGATCTGTTGCCAATCACTGT
CTTGTTCCAGAACATCATGCAAGTCGCTACTGTGCCATCCGAATACACCTGAAAAGTCAA
AATCATGTCCGGTAAACAGCTTCTGAGGAGTGGGGCCTTCAAAGAAGAACAATCGTTCTG
AGACCTGCTGGTGGCTGAAAGGGAAATACAAATTGTAATCACCGTCTTTCGTGTGCTTGA
GAAGATTTTTGCGTTTTCTAAGGTTATGTTTGGCCATAAACGGAAGTAAGCTTCCGTTGT
ACTCTTTCTCGTAAGCGGCAAATCCACCAGTTATTCCAAGACGTTTAGCAATGGCGTTTA
GTTTTGTTGTATGGGTGATTTTTTCACGGTCACGCGATGTTCTTTTCGCAGAGATTTTGA
GTTCTGCTGGAGACAGTCCTGTTAAGGGAACAATATGGAATTTCTCTAACGGGATGTATG
TAGTTGGGATTGAGTTATTAGTCATTCTAAAACCTTTAAAAATAAGCAAGCCCCATCACA
GTTTAGTGACGGCGTACTTCCGGCTATAAGGTCCGAGAATGATGGTTTGATCGTGAGTGG
TAGTGTCTTTTTCTTCAACGATGTGAGTGCTTTGTTTTGTAAGAAGTACATTACAAACCG
CAGGTAAGCCTCAGCCCTTTGCATATAACCTAAATTGAAATATTGGCTAAGTCAATAGAT
TATTCGTGTTAATCTCCATCAATTATTTGTTTTCCAAACTACTCTCCGGAATTGTCACTG
TTAGTCTAGTTAGTGCTTTTTATGACTTATAAAACATTAAGTTGCTGCTATTTCTGCTAC
TAATAGCAACAAATAGCTATAGTTTTTAAGGGCAGAGAGCTACATGATGAAAAGACTCCA
TCGACTTGATGAAGTAGATTCGGATACTTCAATTGGTGATAAGTTGAGGAAATGCCTTGA
GCTTGACATTCCAGTGTTGATCCAAGTTCCGGCATCCATGGATGTATGGGCGATAGACCC
AAAGTTAAACCAGTTAACGAAAAAGGATGTTGTTTTAAGTGAGTCAAACGTTGTTACGCA
GCTTCCGCTAAGAATTCATCTCTTAGGTGGGCAATCTCTTCCTCCTTCAGAGAAACCTCA
TATTCAGACCTAGTCGGTCATGGTTTTGTTGTACTTACGAAGCCTGGCGCTAAGCAGTTC
CAGCACCCTAATGTTGTATGTGACATCGCAAACGATGGTTTGCCCCTCCAATTAGCGTCA
CAGCTTATAACGTCATTAAGCAAACCTGGTTTCTACGATGTACTCCAATGGGCTAATGGG
GAGTTTTATCGCCAGCCGAGCATACTGCATGGTACTGCTCAGGTCTTTTTCGACGCTAAA
ATACCTACGCTTAAAACCTCGGCCGGTGAAAATATTGACCAGGCACGTGCGGCACTGTTT
AAGCTCTATCAGCATGCTAGGGATACGCAGCAAAGATATGTTGTTGTCGTTCATGGGCGC
CCTGGTGCCGGTAAGACTCTACTGGGCATTAGTTCTGTTGCGGAAATTGCACGTAGTGAG
AGCGCAAAGCAGAGTGAACCTATTTTTCTTTCTGGCAATGGACCTCTCGTTCAGGTGCTA
CAACATACGTTAGATTATAGTGGTAAGCAGTCAGTTGGCCGGAAAGGAGATAAGGTCATT
GATGGTCGAGTGATGATCCAAGATCTGCTCCCGTTCAAGAAGGATCTAAAGCGCTCACTA
ACATCACGCAGAGAGACTTTTGTCGTATTTGATGAAGCACAGCGAGCGTGGGACAAAGCA
AGCCCTAGAGAATCGCAATCACAGTCTGAGTTAATGTTGTTTTGTAACTGGCTTGCTGGT
CAACCGTTTGGAGTGTTGGTGCTTTTGGTGGGAGATGGTCAAGCGATCCATCGCAATGAG
ATGCAGTTAGAGCAGATGCTAGCAGACCTAGATGCAGCAATAAGAGCGCAAAACGGCAAA
GTCATCCCTATTATGCCATCGCTGCACGCCGGTAAAATGCAACTCGTTACGCCAATTAAG
AAAGACGTGTATAACCTTAAAACGCCCATTCGGCAGGCCTATACAGAGAGTTTAGACAAG
TAGATTGAAGCGGTTCTATCTAACAATTCTGAGCAAGCGCAACAAGTCGCTTTAGATATT
CAGGCTGACTACCCATTGCGGCTGGCCCAAAACAAGCAAACTGCTGAAACTTATGCCCTG
GGTGTACAACAAACTATGCACGAAGGGAACAAGCTTCAAGACGCCTTTAGAACAGGCTGG
TTGATGTCCAGCCAAGGTGGCAAGTTTATTGAGGAAGTCCAGAAAGATAAATACAAACCA
GGTAAACATATTGGCTCTTGGTACGTTGAACCACCAAGTTCTGAAAATTCATGTTGTCAA
TTTGAAGCGGCTTGTACTGAGTTTAGTTGTCAAGGTTTAGAACTATCACTTGCTCTGTTT
AACTGGGGGCAGGATATGGTCTTTAGGAATGGAAAGCTGGTGGTTACTGATAGACGTCAG
TACGAGCATTACACCGAGGGTAGTTACAGGGTATTGCCTAGCCGTGGGCGCAGTGGTTTG
GTCATAAAGTGTGATGACCAGGAAACTTTTGAATACTTGAAAAAATGTGGCATGCAGGTG
ATCCCAGAAAGGTATTAAAAGTACTTTCTCTCAAGATACTTAGTTGTCCTAGTAGTACAC
GCCAAGTAATTTGTTTATGGTTTCATGTATGTCCTTAATGCCTGAGCACTTTAATTAACT
TGCGAAATCTGTATGCAGAATACCACTCCATAGATTCTTGACCTTTGGCGATGACCCCAT
CACCTTGGTTATGAGTTGGTTATAGCGATATATAGATCTGCTATTGTCAATTGCGCTGTG
GGTCATACTTTAACTGACCTGAAACTGTTTGCGACTGTAACGTGAGAGTGGCTGCTTAAC
CATCTAATATCTTTAGTCTTTAGCCATGGCTTAACGAAACTCTACGCATATGCTAGCATC
AGATCTACTAACAACAAAAGTGGGTGGGTCTTGATTGTGGTTAATCCGCTGAGAAAATGT
AAGTTGACTGGGGAGCTCTATAGGCGGCTTCCTGAAATCGAGTCAAAGTTATCAGAATTA
TTACAGCTACCTGAAGAGACTCTTGTAGAAAGAAGTCTTATCAATGATAAAACGAGCGTG
CAATTTGTTCCAATTGAGTGTCTTGTACATATCGTTAGAAATGTGGGTGGTAGAGCCTCG
AAAAAGAGTTATGAAAGACTATACAAGATATTGATGGGAAGAGTTCTTAAGCTTATTCCT
AAACGTGCAACGCGAGGAGACTTGGATTCAGTAACTAACACCGAGGTCAAGAGTCAAATC
TTGGGGCAGTTTGCTGAGTTAATCGCTAATGACTGTCTTGAGTACAATGATAAGCTAGAT
TTTTACGAAGTCAGGTTCTTGAGCGCTTTTTCCACGCTAAAGACAGACGCTATCCGAAAA
GTCACAAAAGGATTTACTAAGCAGGAATCTATGGAAGTTGAAGAGAGTGGCGGCATCATA
AAGCCGGAGGTTGAGTATGCTGTAGACGGATATAATCCGTTTGATGTTCACATTTCTTCA
GTATCAGATTACCAGATCTACCTGGACTCAGCGATTGATACATTACCAGACTTACAGAAA
AGAATTATGCAGTTGATGAAACTAGGTATGCCTATCGACTCTAAAGATCCTAACACAGAA
TCAATTTCAGCAACCCTTGGTAAGTCGGAAAAAACCATACGGACTCACCGCAACAAAGCT
TTTGCTGCACTAAAGAAAAAGCTCACTGGAGGAGACTTATGATGTCTTCAAACAACAATT
TGCAGTTACAGGATGTTTTATACGATTTTTCTATGGAGCCTGAGATAGACAAACACACTT
TATCTCGCTATGTAGAACAATACCCTCAATTTATAAACGAGTTAACAGAGTTGTCTCATG
AGCTTACACGAGCTGATATTGATGACGGGGTACAGCTCACTGATGCAGATGAAAAACTTA
TAGAAAAAGCATGGCAAACTCATTTGCAGATTACTCAAAATTTAGTGAGTGATCCATTTG
AAAACATATCAGTAAAGGAGCTTAGGGGAATATCTTCATCGCTTGAAGTTCCAAGATCTG
TCGTTTCAGCTTTTCGAGATCGTAAAGTGCTCGTTGAAAGCGTCCCTGTATCTTTTATCA
CTCGGTTTGCCGGAGCACTAAATCAAACAATGGAAGACTTTTTAATCTATTTAAATGGTA
CGGGTGGTGGGACTGCTGTTCGTAGCTATAAGTCTAGTGTTAAACCAAAGCAAGCTGAGA
GAGTTACTTTCGAAGAGCTTCTGGAACAATCGGGGGTGGATATGGCTATTAGGAAGAAGT
TATTGTCTGAGGATTGAGTATGGATAGTATCGAATCGGCTAGACAAATTGCTTCTGATCT
ACATCTAAAAGCTATTGGTAGAGGGGTAAGTCCTTGGAATTCTTTGAAATTTGCGATCGC
AGAAGCAGACCGACGTGACTATGACGTTGAGGCTGTAGCAGCAGGTGCAACAGTTCTGAA
TGGCAGTAAAGCGACACTGATAGCGGATGAATATTTGATATTACATGAAAACTCCGGAAC
AGAATTTCAAAAGGCTTTTTTGATAGCTCATGAGATCGGACATATAGAGTTAGGTGATAC
TAAAGATAACGTCTCAGTTGAGGAGATAGATCCCGCAAGAACGATAGAAGCGTCTCCGAT
AGGCATTGATCGTGTGGTTGACTATAGCGCACAGCAGCGTCGTGAAGTTCAGATGGATTT
ATTTGCAAGGGAGTTTTTACTACCAAGAACCTGGGTAAAAAAACTGCATGTAGATGATGG
GCTGACAGCTACTGAAATCGCTGAGAAGTTAGATGCTCCTTACGAAGTTGTAGCTCAGCA
ATTATTGGATGCTTTGTTGTTACCAGCAGTTAACCCTGGGACCAAAGAAGGTAAGTCTGA
GGTGATTCTGAATGAGCAACAAAAACATGCGGCAGATCACCGAGGTAAACCTTACTTATT
GGAGGCTGGTCCGGGAACAGGGAAAACTCAGACTCTAGTAAAAAGAGTTGAAGGACTACT
GGATGAAGGAGTAGATCCTCGTAGAATTCTGATACTAACATTCTCGAACAAAGCCGCAGG
CGAAATGGCAGAGCGATTAGCTTCCAAGAATAAGGAAGCGGTAGCTTCTATGTGGATAGG
TACCTTTCATGCGTTTGGGTTAGATCTGGTCCGCCGATTTTATTCTGAGCTTGGATTTGA
AAAAGAGCCTCGTTTGTTGGAACGGACGGAAGCCGTGGAAGCTTTGGAAGATGAATTTCC
ACGGTTAGGCTTAGAACACTTCCGAAATCTTTATGATCCTACAGAACATATTACGAATTT
GCTGTCAGCAATATCAAGAGCTAAGGATGAGGTTGTTGATCATAGAGATTACTTTCGCTT
AGCACAGGAGATGCTTGATTCTGCAGATACAGAAGAAAGTAAAACGGCAGCTTTGAAAGC
AAAAGAAGTAGCAACGGTATATGAAGCTTATGAAAGACTAAAGAGAGCTAAAGGTTGTAT
TGACTTTGGTGATTTAGTACTGCTGCCTGTAAAGTTTCTAGAAAACAATGTGGAGTTGTT
CAAGCACTTTCAGTCGCTTTACGATCATGTCTTAGTTGATGAGTATCAGGATGTGAATCG
AAGTAGTATTCGGTTGCTGATGCTACTGTGTGGAGAAGGTGAAAACCTTTGGGCTGTAGG
TGATGCAAGACAGTCTATATACCGGTTTCGGGGGGCTTCTTCGGTTAGTATGTCTCGCTA
CTGTACTCAGGACTTCCCAACAGCATTGCAAGGTCGTTTAAAAATCAACTATCGCTCTTC
TGAAGAAATAATTAGAGCATATTCCAAATTTGCTTTCGATATGTCCGCAAACATTGGAAG
TCCCGAATTGATAGCTGATAGGGGGGAAACTGGGTGCCTGCCTGAGTTTAAAGTAGTTGA
AAAAGCAGACGACCAAGCTGTTGTTCTAGCTGAAACAATTAAGGACATGCAAGAGTCTGG
ATATTCATATAGAGACCAAGCTGTATTGTGTAGTGGTAATGAGCGACTATCTCAGCTTGC
CGAACAACTGGAGCTCTTGGGAGTTCCCGTACTATACCTGGGTAGCCTATTTGAAAGAGA
AGAAGTAAAAGACATGTTTTCTTTCTTATCACTTTTGACAGACTCTTGGGGGAGCGGGTT
AGTACGTATCGGTCGGTGGCCAGAATTTGAATTATCTTTAGAAGATTTAGATGTCATTTT
GAATCACTTACGCACGGAGCGTTGTGAAGACAAAGGGTGGTTGCTTGATTCGCAGGATAT
CACAGGAATATCTAGTTCTGGAAAAGAAGCGTTGTCCAAATTGGGTTGGACGTTCGAAGG
AATTGATAAAACGGATCACCCGTGGAAAGTTCTTGCAACGTTAATTTTTGACAAAACTCG
CATTGCTGCACGTCTCAGTAGTTCTGAAGTAGTGTCAGACAAAAACCGAAGCATAGCTAT
TTGGCAGCTAATGAACTTTGTGCGTACAGCAATATCTGCTGAAACTGCTAGTGGCTTGCC
GGTAACAAGATTGCTAGAGCGAGTTCGCCGTTTACTAAGGTTGGGTGATGACAAAGATTT
GAGGCAGTTACCTGCTTCGGCACAGAGTATTGATGCTGTGCGATTGATGACCATGCATGG
TGCTAAAGGGCTTGAGTTTAAAGTTGTTCATTTACCAGGGATGAGTCAAGGTACATTACC
GAGAACATATCAGAAGCCAGCATGTGAACCTCCGTTCGGTATGATTACTGGCGAAGATGA
CACGTCTGTTACGATGTTAAAAGCGGAACATGAAAAAGAGCAAGAGTGCTTGTTTTATGT
ATCGATGTCACGTGCTCAAGATAAGCTATTTATGTATGCTCCAGCCAAGAAATCTAACAA
TTCACAATGGAAGCATTCCCCTTTTATCTCGCGTATTCAAGATAAAGTTAGGACGAGCAA
TGTAGTTGAAACTTACAATCTCCCACGTATTGACTTAGATACCGATATGGATATTGCGGT
TGATCGCGATTTTATTTTTGAGTCAAACCATTTAGGACTCTATCAACAATGTCCAAGACG
TTACCTTTATACCCACCTGCTCAAAACTGGGGGGAAGCGGACTAAAACATCATATGTCAA
ACTACATGATGCAGTTAGGTTTGTGGTTCAACGTCATATGGAAGAAGGATTTGACGAGTC
AGAGCTCAAAAGTGTAGTTGAGAGTGCTTTAGCTATAAATGGATTGAGTGAGCATGGGTA
TATCAAAGAATTCACTGATCTGGCTTGTTCAATGAGTAACTATTTTGTTTCTAGTCGAAA
AAGCATGGAAAAAGCTACAATCTCACCTATCACTCTAGAGCTCGGGGGTGAGAAAGTTAT
CGTTCGACCTGATGATATTTTGAGCGAGCCAAGTGGAAGAAAAGTAGTACGGCGTATTAG
GACAGGGCATGCTCGTAAAAAAGACGACAGTGTGGGTACTGCTGCTTTTATTTTAGCTTC
CGAACAAGCATACCCAAGTGCAAAGGTTGAAACGCTGTACCTAGCCGATGAATTGACGTC
AGAGAGTAGTTTAACGGCTAAGGTTTTGAGCAACAGAAAGAAAACACTCATAGACATCAT
TACGCAGATCAGACTGGGTCAGTTCCCCGCAAAAAGATCTTCTCGAAGTTGTCCATCTTG
TCCTGCATTTTTTATCTGCGGTATGGTTCCGTCGGGCTCAATAAAAAAAAAGTTAAAAAA
AATTACCGGTTCTACCTGATAGTTGCGATTAAGTAAGTAAGACCAGAATGGTTCTGGCTG
AAAACTAAAGGTACTATCAAAATGAAAGATGTAGAACAACATCCACATGATACAAAAGGC
CACCACCCTCACGGTGGCCGAGGCTTCCGAATTTTCTTTGCTTTGGATAGCTTGCAGTTT
CGCTCTCTTAGTGTACAAGATCCTGTTCCCACGGGACGTCAGTTAATTGAAATAGCAGGG
CTTGATTCGTTTGATGATTATAGTCTCTTCGCTATCCTACCATCAGGTGATTTTGAAGAT
ATCCGCTTAAACGAGACAGTTGATCTTAGAGCTCGTGGAGTTGAGCGTTTTATTGCATTC
AAAACTGACCGTGACTTCAAATTTAGCTTGAAAGGTCGTCAGATTGTGTGGGGTAAATCT
GAGATTGATGGCTCCGATCTGTATTTCCTTGCGGATGTAGCGGATGAGCAGGCTATCTTT
TTAGATGTCAGGGGAGGAACTGATAGATTAATTGAGCCCGATGATACGGTAGATTTATCT
GAGGCTGGCATTGAGCATTTTGTCGTGGCTGATAAGCCAAAGCCTGATTACATCATAACT
GTCAATTCACGAGAACATGTACTTGATGATCCAAATGTAACTTATGAGCAGATTGTATCT
TTCGAGTTCCAATATCCGCCTAGTAATCCTAATACCTGTTATTCAATGACTTATCGTCAT
GCAAAGTCTAAGCCTCACGCTGGCGAGTTAGCTGCTGGTGGTTCTGTAATAGTTAAGAAA
AAAGGGACGGTATTCAATGTCACTGCAACTGATAAATCTTAATTCAGATCTTAAGCGCCT
TAGAGATGAAGGATATTTCATCCAGGTAAAAAATGGTTTCTTGATCATGCGTGATGTCCC
ATACGTAAACTCAAATCGACATGTATGTCGAGGGACAATTATCTCGAGTTTATCTCTTGC
AGGTGACAGGACTCGAATTCCTGACACTCATGTAGTTCACTTCGATGGTGATATGCCGTG
CAATGCAGAGGGGGAAGCTCTGAATGCTGTGGTACTCCAGAGCTCTATATTCGATTTAGG
TCGAGGCATTACTGCTAAGCATATGTTTTCCAGTAAACCTAAGTCAGGGTACACCGATTA
TTACCATAAAATGACCACATATGCCTCAATTTTGTCAGGCCATGCTGAAGTACTGAATTC
AGGGATAAGCCCTAAAGTGTTTTCGACACCAGAAGACGAGGAAGATAGCGTATTTAACTA
TACAGAGACGGCTTCTGGACGGGTTGGTATTGGGGCGTTAAGCGACCTGCTTACTGAAGA
GTCTGTCGCCATAATTGGTTTGGGGGGCACAGGCTCATATATCCTTGATCTAGTGGCTAA
AACACCTGTAAGAGAGATTCTTCTTTTTGATAGTGATGAGTTTTTGCAACACAATGCTTT
CAGAGCACCAGGAGCACCAACGCTAGAAGCTCTGCGAGATGCAGAAAAGAAAGTTGAGTA
TTTCAAAAGCATCTATTCGAATATGCATAAAAGGATCTCTACTAGTTCAACCTACATAGA
CGAGGAAAATTTAGAGCTGCTGAATGGAGTTACCTTTGCCTTTATTTGTATTGATGCCGG
TACCAGTAAAAAGTCTATAGTGCAAAAACTGGAAGAACTTGATATTCCTTTTGTTGATGT
AGGTATGGGAGTAGAGCTGACAGATGGTTCTCTAGGAGGAATCTTGAGAGTGACCGCTAG
CACGAGCGGTAAGAGACAACACGTCCATGAAGGTAGAGTCTCATTTGGTGGTGGTGAAGG
GAATGATGTTTATTCTTCAAATATTCAGGTAGCAGATCTAAACGCTTTAAATGCAGCTCT
AGCGGTAATAAAGTGGAAAAAAATACGGGGTTTTTACCGTGATTTGGAGCAGGAGCATCA
TTCTACGTACACTACGGATGGAAATCTACTACTGAATGGAGAGTCTTGTGCTTAAACATA
CGCACCTAGCGCATAAGTTTGTTCGTTCAATTCCGAAGCAGTTAGAGCCTGGTATATTGT
ACGTATCTATGGAGTATGCAACAGCTATTCATAGCTGTTGCTGCGGTTGTGGAAATCAAG
TAGTAACACCCATAACACCAACCGATTGGCAGCTAATGTTTGATGGTGATTCTATTTCAT
TATCTCCGTCAATTGGAAATTGGGGATTTAAGTGTCGCTCACATTACTTTATCAGAAAGG
GCATGATCGTTGAGGCAGGACAATGGGATAAGAAAACCATAACTGCCGGCCGCGATAACG
ATAAGCACAATAAAGCCCACTATTACCAAGCAAAACCTAAAGGCGATGATAATACCTATA
GCCACAGAGTTGGCTTATTTAAGCGAGTGTGGCATTGGTTTTTGGGGAAACGTGAATTTG
CTAAGAAGCGTTGAATAATGTTTTTTGATTAATTGCTTTAAATATTAACAGTTTATGCTT
GCTGGGTTACTTTGGCATATTTGCTAGTGTAGCGTTCTAACTAGGGTTAAATTTATGCAC
TTACCAGAATATTTAGAAAATACGGAAATTAATAAGTACCAAGCTTCGGCAGTTGAGAAA
CCAGATAGACTTCCGTTTGATTTAATGGAACCTTTGATGTTTGAACGTTTTTGTTGTGAT
TTGATTGATTACATTACGAGTTACAAATTGCGGCGTTCAATTTTTAAAGTGCTTCCAATT
GGCACGGTAGGGCAAAAGCAATACGGAGCTGATATTTTCGTTGAAAACAGTGAAAGTACG
AGAACTACATATTCATTGTACGAAGTGAAAAGAGTAAAAAATTACAACGCTTCTGAATAC
AAAAGAACAGTGGCTAGGTTTTTAAAGAATTATGAAAACTGGGGTATACCAATAGATAAA
TTCAGTCTACTGGTAGCAGAGGATATTTCTGCCGAGGATATTGCTCTGTGGAAAAAAGAA
GCGCAGAAGCTTTCAGAGCTAAACATTGAATATGAAATCGTATCTATCAGCGAACTAAAC
AAGTGGGTGCGTAATTTTCCAGAACTTGTTTTCAAATATTTTCATGAGTCTTGGGTTAAG
TCATTCTGGGGAGAGGCTGCTCTATGGCATATTCAAAAATATGGAATATTTAGGTTTGAA
GAGTCTGCAAGTTGGGTAGGTTACAAAAAGATAGAGGAAGAAATCTATGAAGATTTCTTT
TCGTATAAAAATGATCATGTACGAATACAAGGCTTCTTGCCTTCAAAGGATAAAAATAGC
CTTAGCTGCTTTGTAGAATTTCGAAATGGTAAATTTTCTCACGTAATGACTACATTAAGT
GGAAAACAGTTATTGGAACGCTACTTCATTGGATGTCAAATTCCTGCGGGCGAGTTTGAG
CATCCATATCTAACGAAGAATTCTACAGCTGAACATGACACTTTTTTTTGTGATATCGGA
AACAGTAGAATTCTAATTTCAAGAGAAGAAGTATTATCATTTCAAAGTGCAATGAAGTAC
TTTAAAAATGAGTACGTTTCTCGTATTTCGCAGATAGAAGAAGCATGGCGTTCAAGTGAC
TTTTCTACTTATGCCTATAAAGGCAATGACATTCCTTTAATGAGTATTAAGCGTAGCCTC
TGGGGAGCTATACAGGCTTTTGCTAGGGAAAACGATGCATTTGAAACCAATGGTACCTGG
AGCGTATTTGATAGTGGGTCTAACTGGTTAAAGATCTATACAAAATCTTCTAGCGAAAAG
ATGGATGCTGGGTATCATGTATTCATTAAGCCGGTAGCGAAAGAAAGTACCCATGCGACT
TATACTAGACCTGATAATGACGTTATTTTGGTTTGGTCTCCTCCTGGAGAGTTATTAGTG
AATGATTTTGACGGCAATATTGGGCCTCGATATTACTGGGATGTAAAAACGAGTCATGAT
TGGATTGCAAATGAACTGATTCCCTGTGTACTAGAGTGGGCTAATAAGCCCAAAAATCGA
GATCATCAAGGTTCGTTGGGGTCTATAATACGCAGCCTATTTAATAAAATATCAAAACCT
GAGCATGGAGAATCGTATAAGCCGGAGAACTATCTGGACTCATATTATCGAAAGGGTATT
TCTAAGCAACTGGATACTGCAACATCTATCTCGGATATGCTTAGAATAATTGATGAGCTG
CAGCATTTTTTTGCCTGCACAAATCGATTGTTTATTAACGAAGAAAGTTATAAATCTCTC
TATTCTAATCTAGCTGAACTAATGTCAAAAACGGGCATGGATGAGAATGGTTATCGTTAT
GTTAGGTCTAACTTAAATTATTTAAACGCAAAAAACTACCAAGATTTAATTTCTTCATTA
AGAAAACACGCATCTGAAGCAAAATTTGGCTGTACAAATACATTCAAATTGGATTGCCTT
TTACGCTGTTATCAAAGTTGCTTGCGAGATGACAAATGCCATATTAATGAAGTTGAGGTT
AAAGCTATGTTATCAGACATTAGCCCCGTGCTTTCGCTAATGAACGAACGTGCCATACTA
GAGAGGCAGCTGCAGAAGCTGTAGTTTTTATGTGATATGTATCACGTAAATGGCATGTAT
GACAGAGTGTATATTCTCGAAAGTCGACTTGCTATAAATCATTAATATTCAAATAGATAC
TATGTTTGGTCGACTCCCTCCCTCGCACATTCGAAGCCCTAGCAGAAATGCTGGGGCTTT
TTCGTTTTATCAATTAGTATTTTTCTTCTTCCTTTCCTTTATTCTTCTCGAAAAGCCTAT
TTATATCCATCTATCTCAATTTATTTGTTGCTGTAAGCTTTAAACATAAATAGATCATCT
GTCTAACGTCATTCACTGTTTGGTGTGATTCTAAGGAAAATATGAATAAAATCAGGCTAC
GTTGAAATCAACTTAAGTACTATTTTGTTACATTTTTACGTCGTGAATCATTTATTTTTC
ATCATTCTTGTGATTTGCCTCGATTAAAGAAAATTTCCTATAAATCAATTAATTGTTGAA
AACAGAACCGTTATCAAAAAGACAAAAAATATTAGATAAAGTTGATCTAGTTACTCAGTT
GAATAGTCCATTTGTTTGATATGATAGTGAACGAATTGTACATATATATTAAGGGAATCT
ATTCATGTTCCAAAACTTTACAATCAAACAAAAGATAGTGATTCCTCTATCTTTGATAAT
TGGATTGTTCACCGTGAGCTCAGTATTAAATGTTATGACAACGAGCAAGCAATCTGAATT
AAGCGACACCTTAAATGAACAGATCGTACCCAACCTGTTCACGATTGAAGATGCGTACCG
CGATCTTTACCAAGCGACTTCTGCTGTTCAAGGCATTGCCTTAGCAGAAACACAAGCAGA
TATTGATCATCACATTCACGAGTACAAAGACAATGCTTACAAAGCGTTGCCGCGTATGGA
AAAAGTGATTGAGCTATCGCGTGCGGGAGTGATGCCTGCATCACACGGTGCTGATGTGCA
AAAACTGGTGAGTTTAGGTCAAAAGTGGCTACAAAGTTACGAAGTGATGTTGAGCAAGCC
TCAATCTCAATGGCTAAGCTACTACAATGAGCACAAGAACACGTTTGAGGAGCAATTTGT
TGATGTTCGCGCCCAGCTCAATGTCGTGAAAAGTGCTATCGAAGATAAGCAAGGTGAGTT
GAAGTCAGACATTTCTGCGGCGACTGCACGAGCAGAATCGATTTTAGAAATGGGTATCAT
CGTTGTGATCTTAGCGGCGCTTGGCATGGTGTTCCTGCTGCTACGCACAGTACTTAAACC
ATTAAACGACATCAAAGACGCAATGGCGCAAATCGCTTCGGGTGATGGTGATCTTAGCCA
ACGAATCCAAATTAATACGCAAGATGAAATTGGTCAGCTGGCGAAGGCATTTAACGAGTT
TGTTTCTAAAATCCAAGCGACCGTGTCACAGGTGATTGATAGCTCAAACACGCTTCGTCA
AGAGATGGCAAACTTAAGCTCGCTCACTGAGACGATTGCAGATTCGACAGTATCTCAACA
GCGCGATAGCGAAGCAGTTGCTGCAGCAGTGCATGAAATGCAAGTGACTAGTCGCAATGT
GAGCGAGAGTGCAAATGAAGCAGCAGTTGCAAGCCAAACCGCGAATGATGAGCTTTCTAA
TACCAATGTGATTTTGGAGCAAACGGTCGGCTCGATTCGTGACTTGGCTGGAGAGATCGA
AAGCGCAAGCCATGTGATCAATACGCTAGATAATGATGTGAGCGATATTGCCTCTGTACT
AGATGTAATTCGCGGCATTGCAGAACAGACTAACTTACTTGCACTGAATGCGGCGATTGA
AGCGGCGCGAGCGGGTGAGCAAGGTCGTGGTTTTGCTGTGGTTGCTGACGAGGTACGCTC
TCTTGCAAGTCGTACGCAGCAAAGTACGGGTGAAATCCAAGCTATGATTGAAAAGCTTCA
GTCTGGTGCAGGGCAAGCTGTGGAAGTGATGCGTGGTAGCCAAAATAGCAGTGAAGAGAC
CATTCAATCTGCCGGGCGAGCAAGCGAATCTCTGGCTGAAATTCTCAATGCAATTTCACG
CATGAATGAGATGAACACGCACATTGCAACTGCAGCGAGTCAACAAAGCACAGTGAGCGA
TGAAGTGAATACCAACGTTCAGGGTATTGCAGACAGCAGTACATCGATTGTTGATATTGT
CACGCAGGCTCAGCAATCACTTGCGATGCTGTCACAACAAACTAAGAGATTGGATCAGCA
AGTCAGCCAGTTCCGAGTTTAAGCTCTGACATTTGAAATTGATGCGAAACAGCCCGCCGA
TGTGCGGGCTCTTTTTTAGCTGACGTTTAACGTAGCTTTTCGCCAATTGGATTTAATCAA
TTAAATCTGGACTTGAACCCCAAATTCTGTACAAACACTCGCCGTTTTTATCATCAAATT
GCTCGCTTTTTGACCCGTCCACTTGTACACAGAAAAGTGTGATTTCCAACACAATATCTT
CAAATCTGAGAGTTCTATTGCACCTTTACAACAAACGCATTCGACAAGCGTATAGAAACG
TAAATTTTGTTGTATGTACAACACTGGGTAATTATCATTCTAACTAATTTGTTTGGGATA
GATGCATATCCACTAATCATAATCGAGCCATTCAGAACGCATTGAATTGGATATTTGTAG
GGCTTGCAAAATAAGAGAGATGTTTCATGAGACGTAGAACCACGCTATCGCTGCTGATTG
CATCGAGCCTGTTTATGGCGGGATGTCAACCAAGCCAAGAAGGAACTGAGCAAGGTGGTG
GTGGCGCTCCCGCAACCGAAGTGAATGTGTTGACGGTTGAACCTGTTCGACAAGCTTTGA
CGGTTGAGTTGCCGGGCCGCAGCCGTGCATTTAAAGAGGCGGAAGTCCGCCCACAGGTAA
CGGGTATTATTTCAGAACGTAACTTTGTTGAAGGTGGCGTTGTGGAAAAAGGTCAGTCGT
TGTATCAAATTGATGACTCTTCATTTCAAGCGGATTTGCTTAGTGCAGAAGCGGAGCTGA
TTCGTGCGCAAGCTTCTGAAGAATCGACGTTTGCAACCGTTAAACGTTACCGCGCATTGA
TTACCAAGAAATCGATCAGTCAACAAGATCTGGATGAAGCAGAAGCGGCTTACAAAGAAG
CGAAAGCGCAAGTGCTCGTAGCCAAAGCGAAGATCAATACTGCAAAGATCAATTTGACTT
ATACCCGTGTGAAAGCGCCGATCAGTGGCGTGATCAGCAAGTCAAATGTGACTGCGGGAG
CGTTGGTTACCGCAAACCAAGCCGACAAGCTAACGACGATTCAACAACTTGATCCGATCA
ACGTGGATATCGTTCAGTCTTCTGCTCAATTGCTGCGACTAAAAGCGGCGCTTTCTCAAG
GTCACATGCAAGAAGATCAATCTGCGCAAGTCGCATTGACGCTTGAAGATGGCTCGACTT
ACGAGCACAAAGGCACAATGAAGTTCACGGAAGTTAACGTGGATGAAAGTACGGGAAGCG
TGACTTTGCGAGCGGAATTCCCAAATCCTGATGGTTTACTTCTTCCGGGTATGTTCGTGC
GTGCGACCGTGATTACTGGTGTTGACCCTAGCGCGATTTTGATCCCGCAAAACACCGTGA
CTCGCGATGCAACAGGCAAAGCTTCGGTGATGACAGTGAGTGCTGATAATACCGTTGCGA
TTACGCCAGTCATCACGGCGGAAGTTATAGACAACCAATGGCGAATCATTGATGGATTAA
AAGCCGGTGATCAAGTCATTACAGCGGGTTTGCAAAAGGTGCGTCCGGGTAGCCCAGTCA
CCATCCAAACGGGAGAGCAGGGATAATCATGGCTCGATTTTTTATTGATCGTCCGGTTTT
TGCTTGGGTACTGGCGATTCTGACCATGCTTGCAGGGATCATGTCCTTGTTCAACTTGCC
AGTGTCGCAATATCCAACCATTTCGCCGACCACGATCACCATCAGCGCGCGCTATCCTGG
TGCTTCTGCTAAAACGGTGGAGGACTCTGTCACTCAGGTTATCGAGCAAAACATGACAGG
TCTGGATTACCTACGTTACTTGTCTTCGAGCAGTGACGCTTTCGGCAATGCGACCATTAC
ACTGACTTTTGATAGCGAAGCCGATCCTGATATCGCGCAGGTTCAAGTGCAGAACAAACT
GCAATTGGCGTTGACTTCGCTTCCTATGGAAGTGCAAAGCCAAGGTATTGTGGTGAACAA
ATCTAACACCTCATTTTTGATGGTGGTGGCGGTTTATTCTGACGATCCAGACTTTACACA
AAACGACATTGCCGACTTTGTTGTAACCAACATTCAAGACCCAATCAGCCGTGTGACGGG
TGTGGGTCAAGTACAGGCTTTTGGTTCTCAATATGCGATGCGTGTGTGGCTTGACCCGTT
TAAGCTGACTCAGTTCAACCTGACGGCAATTGACGTTGCAAATGCGATCAGTGAGCAGAA
TGCGCAAGTGTCATCTGGTCAATTGGGTGCAGCACCTGCGCAGAAAGGTCAACTGCTTAA
CGCGACGATCTCTTCTGCGAGTCGTTTAAGCAGTGTGGCTGAGTTCCAAAACATCATCTT
GAAATCAGATGCGAGCGGTGCAAACGTTTATCTAAGAGACGTTGCTCGTATTGAGCGTGG
AGCAGAAAGTTACGATATTCAAGGTCAGTACAACGGTTTGCCGGCGTCTGGTTTAGGTAT
TTCACTTGGTACAGGTGCGAACGCGCTGGAAACGGCGGCTGCAGTCAAAGAGCGTTTAGC
AGAGTTGAGTGAAAACTTCCCAGATGGTCTGAAAGTCGCTTATCCATTTGAGACAACACC
GTTTGTAGAAGCATCGATTCAAGAAGTAGTGAAAACGCTACTGGAAGCGATTGTGTTGGT
GTTCTTAATTATGTACCTGTTCTTACAGAACTTCCGTGCAACGATCATCCCGACGATTGC
TGTTCCGGTTGTACTCTTGGGTACGTTTGCCATTCTTTACGCGACAGGTTTCAGCGTGAA
TACCCTGACGATGTTTGCGATGGTTCTGGCGATTGGTTTGCTGGTGGATGACGCCATCGT
TGTGGTAGAAAACGTTGAGCGTGTGATGCACGAAGACGGGCTCGATCCAAAAGAAGCAAC
TAAGAAATCGATGGGGCAGATCACTGGCGCGTTGATTGGTGTTGGTTTGACCTTATCGGC
AGTATTCGTCCCGATGGCATTTATGTCAGGTTCGACCGGGGTAATTTACCGTCAGTTCTC
GATCACCATCGTTGCTGCGATGACGTTGTCAGTGATGGTTGCGATCATCCTGACACCAGC
GCTGTGTGCTACGTTACTGAAAAAAGGTGACGCTGAATTTACGGATAAAAAAGGCTTCTT
CGGTTGGTTTAACCGTAAATTTGATTCGATGACCGCAGGTTATGAGGCTGGTGTAGCCAA
GTTGCTAAAACGCACTGGGCGCATGTTGTTGGTGTTTGTGGCAATGAGCGCTGGTGCGGG
TTGGTTATTTATGAATCTGCCGACGTCTTTCCTACCAGATGAAGACCAAGGTACGGTGTT
CTCGATGGCAATCTTGCCGCCGAACTCGACTCAAGAGCAGACAGAAAAAACACTCGATAA
AGTGCGTAGCTATTTCTTGGAAGAAGAAAAAGACAACGTGAGATCCGTGTTTACCGTGGC
TGGTTTTAGTTTTGCTGGTCAAGGTCAAAACATGGGTATGGCGTTTATTGGCTTGAAAGA
TTGGTCTGAGCGCGAAGCGCCGGGTTCGGATGCTGCATCTTTGACAGGCCGTGCTATGGG
TTACTTCTCAACCATCAAAGAAGCCATGGTATTTGCGTTTGCACCTCCTGCCATCCAAGA
GTTGGGTAACGCAACGGGTTTTGATTTCTATCTACAAGACTCCCTGAGCCTTGGTCACGA
AGCATTAGTTGCCGCACAAGGGCAATTACTGGGAATGGCAGCGCAGAATCCAAAACTAGT
TGGTGTTCGTCCGAATGGCCAATCTGATGCGCCAATGTACCAAGTGCATGTAGATCACGT
TAAATTGCGCGCGCTGGATGTCAGCATCAACGACGTGAACCAAATCCTATCCGCCGCTTG
GGGTGGTGCGTACATCAACGACTACATTGACCGTGGTCGCGTTAAAAAAGTGATGGTGCA
AAGTGACGCAGAGTTCCGTATGCAGCCAGAAGATTTTAACTCGTGGTATGTACGTAATGC
GCAAGGTGAAATGGTGCCGTTTTCGGCGTTTGCAAGTGGTGAATGGACGTATGGTTCACC
ACAGCTTCAACGCTTTAATGGCCTGGCCGCGATGAACATTCAAGGTGGTGCAGCTCCAGG
TGTCAGTACGGGTGAAGCAATGGCTGAGATTGAAGCGATGGTTGAGCAGTTACCAGAAGG
CTTTACGGTGAACTGGAACGGCATCTCTTATGAAGAGCGTTTGTCCGGCAACCAAGCTCC
AATGTTGTACGCGTTGTCCATTTTGGTCGTGTTCCTAGTACTTGCTGCGTTGTATGAAAG
CTGGTCTGTACCGCTTGCGGTCGTGTTGGTTGTACCTTTGGGCGTATTAGGCGCTGTGCT
CGCAGTACTTGGTCGTGGAATGGACAACGACGTGTTCTTCCAAGTGAGTTTGTTAACCAC
AGTGGGTTTGGCAACGAAAAACGCGATTTTGATCGTTGAGTTCGCGAAAGAATATTACGA
GAAAGGTGCAGGTCTGATTGAAGCTACACTGCACGCGGTGCGTGTGCGTCTTCGTCCAAT
CATTATGACGTCCTTGGCGTTTGGCTTGGGTGTGGTTCCGTTGGCAATCAGTGCTGGCGT
GGGCTCTGCTGGTCAAAACGCGGTAGGTACTGGTGTGCTTGGCGGCATGATCAGTGCGAC
CTTGCTTGGCATCTTCTTTGTTCCGGTGTTCTTTGTTGTGGTAGAGCGTTTGTTTGATCG
CCGTGCTCAAAAAGAAGCGCAGAAAGAACGATCTCAAGAACTCGCTCCAGCAACGGAAAA
GTCGGAGTAAGACTTCGTAAGCTTAACTGAGTTATACTAATAACAATAAACATAATAAAA
GGGCGCGTAAGCGCTCTTTGTTTATGCTTTCAACTCGATGGCTTAATACGTCACCGATTT
TGAATGAAGCTTAGGAAGAGCGATCTCGTTTCGAATTCCTCATAAAAAGGTCAGAAAGCA
TAACATGAAGCCATAAGTTAAATAGGCGGCTATGAAAGAGCAAAAAATTTCACCTATCTC
CGTTTTGGATCAAAGCCCAATGTTTGTCTCTGGGGTGATGCAACGGATGTATCGCAACCG
AGCGCAAGCAGAGTTATGTCGTCAAAATCAGATGACCTTAGAGATGGCCAGTGCGTTGGC
AGCGTTAGAAGAGTTTCAGCCAATGAGTCAACAAGCGTTAGCCGATGCCGTTTTGACCGA
ACGAAGCGTTGCAAAGCGCATGGTCGATAACTTGGAAAAACGTGGTTTTGTGTGCGTTTC
GAAGAGTGAGGCGAACCAACGACTGAAAATGCTCAGTTTGACGAAAGAAGGTGAAGCAAC
GATAAAGAAAGTTCATCAAATAATGAGGAACTTGCAGCGCGAATTCTTCTCTTGTTTATC
AGAAGATGAGTCGGCAGAGTTTTTTCGTTTGGTAAGGAAAATGACATTAGCCAATAATTC
TTAAGCGTTTTCTCTGCGTTAAATCTAAGCCTTTTTGTAAAGCCTCAGCTATGTTCTGAG
GCTTTTCTATATCATTTTTCAGATCAAACCGTACGATTTTAGAACCACAATACCGAACGT
GCAGGTGACGGTTGAAAGCACGGTTGTCAAAGCAATAATGTTGGCTGCCAGTACCGCGTT
TCCTCCCATTGAGCGGGCCATGACGTAACTCGCTGCCGCAACGGGTGAGGCGTTCATGAA
GAATAAAATCCCCAATTCAATACCTCGAAAACCAACAAAATACGCGCCTAACGTGATAAA
CACTGGGGCAACAATCAACTTGTAGCTGCTTGCAAACCAAGACGGGCCTTTTTCCTTTCT
CATCAAACTAAAATCCAACGAGCCACCTGTACATAACAATGCGAGCGGCAACGTCATTTT
CGACAGATAGTTACCCGCATCAATGACTACGTTTGGAACCGGAATCGACAACAAGTAGAA
AAGCATACCTAAAACGATGGAGATGATAAGCGGGTTCTTCGTCAGTGTTCTTCCCATCAT
TTTTGCTGCTTGAGAGGCAGACGTAGCGCCTTTGGGTGACAGGCAGATCACCGCTTGAAC
GTTGTAGATAAACGTGGTGATGGCGACATAAAGAGCAGCTAATGCGACACCCTGTGAACC
ATAAGCATTAGCAACGTATGCAATGCCGATAATGCCAGTGTTGGCGCGAAATCCACCTTG
AATCAACACGCCCTGATCGGGAGAAGATTTAAACAGAACAGAAACGGACATGTAGGTGAA
AATAAAAAACAGAATGCTCGCGACTACGCCGTAGTTGATGAAACCACTGGCGGCAGAAAA
ATCATGCTCAGAAGCCACAATACTGACAAACAACATGGCTGGCAGCGTGACCTTAAAAAC
CAGCTTAGAGCCAATTTCAATAAAGTTATCGTTGATGAGACCAAACCGTTTAAAGATAAC
GCCAAGCACCAACATTAAGCAGATGGGGCCGGTGATCGACAAAGAGAATTGCAACTGATG
TAAAACAGAATCCATGTAAGTATCCGCAGCAAAAAAGAAAAAAGTCATTATTGTTTCGCT
ATTAAGCCACAAACTAGGGGGCGGGGAATAGGGAAGCGATGAAATTTTATTCTTATGTTG
ATTAGGATGTACGTTGCATTCCGATATGAGCCTAATATCTCAGTTTGACCAAGCTCGACT
GGTCGAAGGTTGCATATATTGGTTTACTACTCCGACTTATCGCACTGGAGATAAAACAGA
GCTCCAGCGCCGACAAGTGAAATGAAGTTGAGCCGCGCTCATTCTTTGTGCGGTTCTTGT
GGTGATAAATAGGAGTCCATCGATGAAAAGTAAACACAACAAAACCGTTCTATGTGCATT
TGTTTCTGGTTCGGTATTTGGTGCTGTTCTCGTTATCGCAATGTCCTTGCCGATGTAATC
GGGCAAATTTTCACACACTGCATTTTCTTCACATTGGGATTGAGCATTGTCTTAGTCCCT
GTTAGCTTAAGACGCATGAACTTATTCTTCACACCTTCATCATCATACTTTTTCTGGTGG
CGCTCTATGTAGAGCGGCGCGGAATTCTTACATTCTTACGCTGCTGGAAGGTAGCGAAGA
GTGTCTCGTCTTTTTATCTCCAGTAGCGATCTATTTTGACTAGGAGATAACCATGAACAT
CAAAGAAACGCATCAACAACGTGAAATCATTCTCACGGGGGACCGAGCTACAGGGCCTTT
ACACCTTGGTCACTACGTCGGTTCGTTACAACAGCGTGTGGCATTACAATCGGAGCATGA
CCAAACCATTCTGGTCGCCGATATGCAAGGCCTGACCGACAACGCGCACAATCCTTCAAA
GGTATCTTCGAACATTCTAAACGTAGTCGCAGATTACCTTGCAGTTGGCATCGACCCCAT
TCAAACCACTATCTGTTTGCAATCTCAGCTGCCAGCCCTCGCAGAATTGACGATGTATTA
CAGCAACTTAGTTTCCATTGCTCGCTTAGAGCGTAACCCAACCGTAAAAAATGAAATTCA
AAGCAAAGGTTTTGAGCGTTCAATTCCTGCAGGGTTCCTGACTTACCCAATTTCTCAAGC
CGCTGATATAACGGGTTTTCGCGCTACACTTGTTCCGGTTGGGGATGACCAATTACCAAT
GCTTGAGCAAACGAATGAAATCGTGAGAAAGATTAACCACCTTGGCGGACAAGAGATCCT
AAAAGAGTGCCGTCCGTTGCTTAGTGATGCGCCACGTTTACCGAGTACTGATGGCAAAAA
TAAAATGTCGAAAAGCATGGGCAATGCCATTAACTTAGGGGCGACTGAAAAGGAAATCTC
AGTTGCAGTGAAATCCATGTACACCGACCCAAGCCATTTGCGCATCGAAGATCCTGGTCA
AGTAGAAGGCAACATTGTGTTCACTTATCTCGATGCTTTTCACTCTGACAAAGAGCATGT
CGAGCAACTCAAAGCGCACTATCGCCGTGGCGGGCTAGGAGATGGAACCACGAAAAAAGT
ATTGGAAGAATGCCTTCAAGAAATGCTGCGTCCGATCAGAGAGAAACGGGCATTGTATTT
GAACGACAAAGCGCAACTTATTGAGATTCTTAAACATGGCAGCCAAGTCTCTCGAGAAAA
AACAGAACAAGTTTTGTCCGATGTTAAGAGTGTGTTTGGCTTGAACTTGTTCTGAAATAG
GTTCGGGAGCACAAAGTAAAAAGGCACGAAAGCTAACCTGCTACGTGCTTTTTTGTATGC
GCACCTTATGAAGTAAAGAACTCGCGACGAAAATTCGCTATCTCTTGTTGATAGTAACGC
TGCCAGTCAGATTCAGACCAACTCGCGTGGCTGGTGGCTCTTTGCGTTGCCAATCTGGAT
TCGAGCTGTTTTAGCTCGGTTTGATAACTGCGAACTTGCTGCTTTTGTTTTGCTATTTGT
TGTTCACGAGTGCGGATTTGTTTTCTTTCTTGTTCAGACAGATAGTTTTTCTGCAACTCT
TGAATCAACGCTTTTCGCTCGATCCCTTTCATTCTTACAGGGATCAGAGCCACCGCTCGT
TCATATTTTGTTTGGTTGCTGTCTAACCCCAAGGCGTTTTCGTTCCCCTGCCATTCGGTG
ATTAAATCCTCGAATGCTTTCACGTAATCTTGAGCCGATACGGCGTCAAGTTGCTCGGCT
TGTAAGCTGAAGTCGTAAAGTGCGAACTCATCGGCGAAAATCACCTCGGCGAGCTCTCCC
CAAATCTTTCTCGCTTCGGATTTTAATCGTGCGACACGAGAGGCGAGCGGTTGCTGCTCA
TCAAACAACAAATTGCCAACGCTTTGCTGCCAAAGGCCATCGAGTTGATGGTAGTTCGCT
AACAAATTAAAACGCTCTGCAGACAAATCTATAGCTAGTTCATTAAGTTTGAATTCGCAA
TTAAGCTCGGACATACAGGTGTGCCAAAACGTCTCGATTTCTACTTTCAATGCTCGACCT
TTAGAACGGTTTAGTCGCTCTGCAAGATCTTGAGTCTCAGTGGGCATGTTGTCTGATTTT
GACTTGGACTTTTGTGTACTGCTTTGGCGCTGGGGTGGCGTCGAATCACTATCAACCAAT
GTGATTGATTTATCCTGCAACTCCGAAGAAAGCTGCGTTAATTGATCGCGCTCGTCGACA
TTGACTGAAAACCAAACTATGCCCGCCAAAGCGGCGGACACAGTGATTAGTAAGCTAAGC
TTCATGGCTTGATCACGGCGCTGACAGGGAAGTGATCCGACAGGTTGTAATGTTTCCACA
ACCCCTCTGCCGTTGAACGTGGAACATCAACGCGGTTGTCGTTAAACGATTTCACGCCAT
ATTCGTTGCTCACCATGACGTAATCGAGGTATTCCACATTTTCGCCACCAGATAGTGCTT
CGCCTGCGAAGTTATTGATACGAGGGTCGAACGTAGACGCTGTATAGCCAGAGTATTGAG
GCTCCATCGCACTTAGGTTTGCGATCATCTGCTGGTAATCTCCAGGGAACTTCAGCTTGT
TTACATTAAAGTCACCACTGTAAACGACCGTTTCGTTATTCGGAATGTTGAGAGACTGCG
CCATAGTGCGCATTTGTTGAAATTGACGCTGACGATACTCACGCGCTGTATCAGTATCGA
AAGACGCGGTATGTGTAGCAAAAACATGGTAGGCCTGACCACCTTTGATGATCTCTGCGT
AGTTTACGCCTTTATCAGCGAAACAATCGGTACCCGAACAATCTGGGAACACGTATTGTG
CCTCGTTGACGATAGGGTAACGACTCACAATGATTACGCCTCCGTCGTAAACGTTGAAGC
CATCTTTATCCAACATTTTCGTTTGGTATGGGTACTCTTTTGCAAGCTCACGTAAAAATG
CATCACGACCACTAGCAAAAACCTCTTGAAATGCCAGTACGTCATAGCCTTTTACGTAAT
CGGGGATTAACTCGTAACGGTCACCAATATGTGACGCAATCGCAGGCAAGGCCCAAATGT
TGTAAGTCATCAGTTTGAGATTTTGCTCGTTGTTATCGACGGTTTCAGCCACTTTGCTTG
GTGTGACGGTATAGTACAAATCGTCATAACGTGCGGTGCTATCCGATTTAAACGCTAGCT
CTGCACTGCGAGAGCCAAACGCCTCGGTATTTGAACGATGAATCGTGCGATCGTCTTTTA
ATGCCAAGTTCACGTCGGCGGCTGACAAACCGTATTCAATGGTCGAGTTGTACCAATGTC
CTTCCATGACTTGGTGGAGTGTAATGCTTTCACCTTGCGGGTTAGATACGACAGTTTCAA
AGCGATAGTTCTGATCCGATTTCACTCCTTCCCACCGATTAAAACTCAGTACGGGCTTTG
TTTCCCAAGGGCCTAATACTTCTACATGTTGCTGCCATTCTTCTCCGTATTGCAGCAAAT
CACTGCCATCGTGTTTGACCTGAATGGTTAATGGTTGATCTGAGTTATTGGTGAGGTATA
CGTCCGTATCAGCCAAGCTCGGCAATACTACTAAAGTGCTCAGCAAAAGACTCCACTGCG
AAAATTTCATCTTGTTTATCCATGATTTGTGTTAGAGCAATCATTCTTATTTATAAATGT
TACTCGAGCGTTAAAGATGGATGACAGCTTATGGTTCGATGAAAATAGTTCGCTACTTGT
GACCTTGGTTCTAACTGAGTTGTAAACAAAATGAAGTTACAGGCGCGGTTTATACAGACG
GAGAGGTAGGTTGAAATGGTGAGATTTAAAACTAAAAAGCCAGACTCACATCTGGCTTTT
TAGTGACGGTTTAGCACGGCTAAGCAGGTATACCACTGTGGAACTTGAAGTCTTCGTCGG
GGGTTGAAATCAGCTCAGCTTCGATACGGCCGAAGTATGCAATACGCTCGCTGATATCTT
TGCCTGCAATCTGCTCAGCCAGTACAAGGTAGTCTTGATAATGACGTGCTTCAGAGCGGA
GTAGGGAAACATAAAACTTCGCAATGTCTTCATCCATGTGCGGCGCAAGTTTGGCGAAAC
GTTCACATGAGCGAGCTTCGATGTAAGCGCCGATAATGAGCTTATCGATAAGCGTCTCAG
GCTCATGAGTCTTCATGTGTGAAATCAGCGTTTTTGCGTAGCGGCTTGCGGGAATGTTTT
TGTATTCCACGCCACGGCTCTCCATGATTTCCAGTACTTGATAGAAGTGATGTAATTCTT
CTTTGATCAAGAGAACCATTTTATCGATCAGATCTTGGCTATACGGCGAATCCGATTTTG
CCATGATGGCTTTCGAAATATTGCTCTTACCTTTTAATGTCTCTAATGAGCCGATTTTTC
GGTAAGCGAAATCTTCATACGGTTTGAACCAGTCAAGTAAGGCATGTGAACTGTCTTTAT
CTACTGCGTATTTGCGGATCAAGAACATGGCTGACTGACCTGCTTTTAGCTCGCACAGTA
AGTGATCCAATAAAATGGTTTGCAAGTTTTCTGGTTTCTTTGCTTCTTCAACCCATTCGT
TGGGTGTGCTGCATTGCAGAAATTGATTGATAGGAGCAAGAAGATCTTGATAGGCGTCGA
GATTAATCATTTTATTTTTAGTACGTTACGTTCAAATTTGGTTCATCCAGAGCATCAGTA
AAACGGAAACCTGGATAGAAAAAAGGCTGCAAACGCAGCCTTTAATCTGATAGGGCGAAA
AGCTGGTGGGGATATTACCACTTTTTCTTCTCGCCGAAGAGTGCTTCCATGTCGTTGTCA
CGCTCTTTGTCTGCCATTTGCTGCATTTCTGCATCGCTTTTGTCTTGGCGTTTTTTGTCT
AAGTCGCCAAGCATCTCTTCAAGCTTTTGTTTTGCTTGGATGGAGTACGGATCGCTTTTT
GTACTCAGCGCATCGATACCTTTGCGAAGCAGTTGTAGCGCAGTGCCCGGTTGGCCGCGA
GCAATGGAATCGTTCGCTCGCTTAATCACGTTTTCGATGTTGATGCGAATTTGCATCGTT
TCCAAACGCGCATTTTCGGTTACGTAAGTCTGGGTGTCTAATCGGCCTTTGTTGTGCTCG
TTTCGAACGGTGTCACGCAGGCGCTTAACCAGCTTAAGCATCACGATGGCTTGCTTATCG
CTGCTTGGCATTTTGAAAGAGGTACTTTCACCAGTCGGACCGTTTTCTTTTAGCTGTCCG
ATTTGCTGCTTCATATTCTCTATGCGTTGAGTGAGCTGCTTATTTTTCGGGTCAAGCTCA
TGCATGCTTTCTAGTGCATCAAGAATACGATTGTTTAGGCACAGCAGAAGCTCCTTACTA
AAAGGAATATGGTGTGCGTGACCAATCAGTTCTTCAGTGCCATCAATAAGTGCAACATAG
CGTGCCGATTCCTGCCTTTTGGCGGTTTCAACTTTAACCTTGTATTGCAACATGATGTTA
TAGCCTAGGATTAATACCAGTAGGATGGCTACCAAAGCGATTATTAAACCAATATTCATA
TCTTTGCGTCTGCTTTTACTTTTCTACGGCTAGCGTTCAAGAATACATGAATCTTATCTT
ACTCGGCACCTTATTTGTTTGATTATTTTGCCTCACCCACGTTTTCGTTACTGATAGAAC
CAACATCACTAAAATCGATGTTTTTATAAGCTCAACATTGTGCATATTGTTTCTCTGCTT
AAGGTTATCAGCTATATGTTAGAAATTACTGTTCATTTCGTTGTGATCGCGTTATAACTA
ATCATTATATCGCTCGTAAGAGCGGTCAATTTAGTTATGACATTATTATCTCGTGAATGA
GTAAGGGATTACGATGAAACTGCAGCAGCTGAAGTACATTGTTGAGGTTGTGAACCATAA
TCTAAACGTTTCTGCGACGGCGGAGAGTTTATACACCTCTCAGCCTGGTATTAGTAAGCA
GGTTCGTTTACTAGAGGATGAGCTGGGAATCCAGATCTTCGAACGAAGTGGTAAACATTT
AACGCAAGTGACACCAGCAGGTGAAGAGATCGTTCGTATTTCCCAAGAAATCCTTGCTCG
TGTTGAGAGCATCAAAGCGGTAGCGGGCGAGCATACTCACCCTGAAATGGGCACGTTAAA
TATTTCAACAACCCATACTCAAGCGCGCTATGCATTGCCCGATGTCATCAAAGGTTTTAC
GGCACGTTACCCGAAAGTGTCTTTGCACATGCATCAAGGTACGCCTTCTCAAATGTCTGA
AGCGATTGCAAAAGGTACAGCCAACTTTGCGATTGCGACAGAAGCTCTCCATCTTTACCA
AGATGCTATCATGTTGCCTTGTTACCACTGGAATCGCTCTATTGTGGTGCCAAAAGATCA
TCCGTTGGCGAAGAAAGACTTAGTTACTATTCACGATTTAGCTGCTTATCCTTTGGTGAC
TTATGTGTTTGGCTTTACTGGTCGCTCTGAGTTAGATACCGCTTTCAACCGTGAAGGTTT
GACGCCGCGAGTCGTGTTCACTGCAACCGATGCGGATGTGATTAAAACGTATGTGCGCAT
GGGTATCGGTGTTGGTGTGATTGCGAGCATGGCCGTCGATGAAGAGCAAGACCGCGATTT
AGTTGCTATTGATGCGAGTCATTTGTTTGGTGCGAGTACAACCAGTATTGGTTTCCGCCG
TGGCACGTTCCTGCGTTCTTACATGTTTGACTTTATGGAGCGTTTCGCACCGCACTTAAC
GCGCCCTGTTGTAGAACAGGCGATTTCTCTTAAGTCGAATGCTGAAATTGAAGAGATGTT
TAAAGACATCGAGCTTCCGGTAAGATAACACTTCATTCAAGTTACGATTCCCCCTACAAT
CCATCCCAAATTGTAGGGGGAGCTATGCAAACGCAATTTCAATTTATTAATGACTGCTTA
ATTGAGAATCAACCATTATGGCGATTCGAGCCATTTCAAAGCAGCATTCAACCATCATTA
CCTTGGCAGGAAACACACCCTCAGCTTTGCCAGTGGTTAGAATCGCTTTCTCCCTCACAA
ATAGAAACTCTCAAAGCTGACCCAGACCTTGCGTTGGATGAAATCAGTGTGTTTTTGCCA
GATTTACCATCCTTACTTAGGCATACACAGTTAGAGTCGATGGCATTAGATGGCCTAGCG
CTAGAAAGAGGGTTAGACAGTGGAATCCCAGGGCGCAAGCTAGAACAGATCACGGCGATG
GGGGAGGCAGCGATTCAATCTCATCAAGGTGAGGAATGGTTAGAGTGGTGCTCGGGTAAA
GGATATTTAGGTCGGATCTTAACCACGCAAACCAATCAACCAGTGACCAGTTTTGAATAT
CAACAAGCGTTATGCGACTCCGGCCAACAAGCCGCGAATGAACATCATTGGAAAATGACC
TTTATCCAAGGTGACGCGTTTGATCCTCAAACCAAGGCAGTATTCAAACCGACGCAACAT
GCTGTCGCACTGCATGCTTGTGGTGACCTTCATGTTCGGTTGATGGAATATGGAAGTGAA
GCCGGCATCGCGGCGATGACGATTTCACCTTGCTGTTATCATTTGATTCAAAGCGAGACG
TACCAAGCGTTATCCCAATCAGTACGAGCGTCTGAACTCATTTTGTCTAAGCATGAACTG
CGCATTCCATTGCAACAGACGGTGACAGGCGGTGAACGTGTGCGTCGCCATCGTCAACAA
GAGATGGTATTCAGGCTTGGTTTTGATTTACTGACACGTGAGATTTTGGGAGTTGATGAG
TATCAACCCGTGCCAAGTATTCGAAAATCACAGTTAAGTGATGGTTTTGAGGCATTGTGT
CTCTGGGTTGCGAAAGAAAAAGGTATCGAGATTAACCAAGCGATTGACTTTGCCGAGTTT
GAAAAGCGGGCAATAAAACGTTTTTGGCATATGGAAAGAATGAGCTTAGTGCAACTGGTT
TTTCAGCGACCTTTGGAGATCTGGCTCGCATTAGACAAAGTGCTTTATCTTGAAGAACGT
GGTTATCGTGTTAGATTGGCAGAGTTTTGCCCTAAATCAGTTACGCCGAGAAATATTTTA
ATTTGTGCATATAAGAATTAGTTATTTTTTATATCTAAATCGACTATATGAAAAAGCCCA
CTTTATTGTGGGCTTTTGTAAACAAAACGTGACAAAATTGCTTAATTTTGTTGTTAGTTG
AACATGGCGATAGCTTGTTCAGGATCTACATAGTCAAGGTCAAAGCTTTCTGCGACTTCT
TTACAAGTGACTTTACCGTGAATCACGTTTAGACCTTCTAGGAAGCCTTTGTCTTCCAGA
AGAGCTTGTTGATAGCCTTTGTTTGCAAGTTTCACAATGTAAGGGAGAGTGGCATTGTTC
AATGCGAAAGTTGAAGTACGTGCAACTGCACCAGGCATGTTTGCTACACAGTAGTGAACG
ACATCATCAACCACGTAAGTAGGCTCGGCGTGTGTTGTCGCGTGAGATGTTTCGAAACAA
CCACCTTGGTCGATAGCTACGTCAACGATTGCTGCGCCTGGCTTCATCTTAGCAATATGC
TCTTTTGTTACCAGTTTCGGAGCTGCCGCGCCTGGGATTAGAACTGCACCAATAACAAGG
TCTGCTTCTAGAACATGCTTCTCGATAGCGTCTTCTGTAGAATAAATGACTTTCGCTTGG
CCTTGGAATTCTTCATCCAGTTTACGCAGAGTGTCTACGTTGCGGTCAAGAATTGTGACG
TCTGCGCGAAGGCCAACAGCCATACGAGCTGCGTTTGCACCAACGACACCACCACCAACG
ATAACGACTTTAGCAGGCTCAACACCAGGTACGCCGCCAAGAAGTAAACCACGACCACCG
TGTGATTTTTCTAACGTTTGCGCACCCGCTTGGATAGACATCCGACCTGCCACTTCTGAC
ATTGGTGCTAACAGTGGCAAACGACCCATATTATCTGTTACAGTCTCATAGGCTATACAG
ACAGCTTTGCTCTTGATTAGCTCATCAGTTTGTGGAAAATCTGGTGCTAGGTGTAAATAA
GTAAATAAAATTTGCCCTTCGCGGAGCATTGCTCTCTCAACTGCTTGGGGTTCTTTTACT
TTTACTATCATGTCTGCTTGCGCGAAAACGTCTGCAGCATGAGGGAGAATGGATGCGCCG
ACGGCGATGTAATCATCGTCTGAAAAACCAATGCCGGCACCTGCATTGGTCTCAACTAAA
ACTTGGTGGCCATGTGAGATGAGTTCTCTCACGCTAGCAGGGATCATACCCACACGGTAT
TCGTGGTTCTTGATTTCCTTAGGTACGCCAATGATCATCCTGTATCCTCTTTCTATAATG
GTTGTAAAAACTATTTGTAGGGTGTTATTGTCGAATTTGTAACTAGTATAGTTATAGGTT
TGTAAAATTTGGCACCAAATATTAAAAAGTTGTAGTATATTTTTTTGCAAGGAAGTAATA
AGGTGGAATAAAAAATGGCAGACAACTATAAAAAGCCGTCCAAGGAACTAGACCGTATCG
ACCGCAACATTCTTAATGAACTGCAGAAAGACGGTCGTATTTCAAACGTTGAGCTTTCAA
AACGTGTAGGACTTTCTCCAACGCCATGTTTGGAGCGTGTGCGTCGCTTAGAGCGTCAAG
GCTACATCACAGGATATACTGCGCTACTTAATCCGCAGTTCCTAGATGCATCACTACTGG
TATTCGTTGAGATTACGTTAAACCGTGGTGCGCCAGATGTGTTTGAACAGTTTAACTCAG
CTGTTCAAAAGCTAGACGACATTCAAGAGTGTCATCTAGTTTCAGGTGACTTTGACTATC
TTCTAAAGACCCGTGTATCTGATATGGGTGCTTACCGTCGACTACTTGGCGATACGTTAC
TACGTCTACCTGGCGTAAATGACACTCGCACCTACGTAGTTATGGAAGAAGTGAAACAAT
CTAACCAGCTTGTGATTAAAACTCGTTAATTTCTTGCAAAGAAAGCGGTATATGCTTCCG
CTTTCGCCATAGAGTAATTGGGTTTTTCTCTTTGATATGGTTAAATCAATTTACCGAGCG
GCTTGATGCCGCTCGGAATGTTTTGCAAATTCCTATTTCATTTCCATATTCAAGTTGATT
TATGTTCAAAGAGAACGCAAAGAAAGTCGAAACCATCATTAAAACCAGTGAAGAGCCTCA
GTCTTCACGCTTAAATGGCTTCCAACGCTTAAAAGAGTGCTGCTTTATCGTTGGCGTTCT
TAGCTCGGTATTGCTCGCTGTAGCACTATTTACCTTTAGTCCAGCTGATCCATCTTGGTC
CCAAACTGCATGGGGTGGGGAGATCGATAACGCTGGTGGCCTGTTTGGCGCATGGCTTGC
CGACACTCTATTTTTCACTTTTGGCTCTCTCGCCTATCCGATTCCTTTCCTACTGGCTGC
GGCTGCGTGGGTGATTTGTCGTAAGCGAGGGGAAGATGAGCCAATTGATTTTATGCTGTG
GGGAACCCGTTTACTGGGCCTAACCGTTCTTATCATGACCAGTTGCGGCCTTGCCGATAT
TAACTTCGATGATATTTGGTACTTCTCATCGGGCGGTGTAGTAGGCGATGTTTTATCAAG
CCTTGCTTTGCCGACGTTGAATGTACTGGGTACAACACTCGTCCTTCTATTTCTGTGGGG
GGCTGGTTTTACTCTGTTTACGGGGATTTCTTGGCTGAACATCGTTGAATGGCTTGGTGA
TCGCTCGTTAGCGGTATTGGCTGCCATCGCGAATAAGTTCAGAGGTTCAGAACAAGAGAC
GCTAGAGCCTCAGCTTGATGAGTTTGTTGAGGATAAAGTATCAACAAAACACGTTGAAGA
CGATCAACAAGACGACGAGACGCTTCCTCACTTAACGGCTTACGAAGTTGAAGAACCAAA
AGAGAAAGCGGCAGTACACGAATATCCTATATATATGCCGCAAGCCAAATCAGAAACGTC
TGCGGTAAAACCGACGCCAGAGCCCCAACCTCAACGAGTTGCGGCAGTAAATGCGACGCC
AACGTATGTTGAACCAGAACCACAACTTAAAGCGGTCAGCACAGATAACGTGGATCCAAT
GGTTGAGCGTACCAAGCAGCTGAACGTAACCATCGAAGAGTTGGAAGCAGCAGCGCAGCA
AGCAGATGATTGGGCGTCAGAAGAACAAACAAGCCAATCTTATGCGGATACAAACGCAGT
CTATCAAGAGCAGGTGCAAGCCAAGCATGAAGAGGTTGTTGAACACGATACGCCTCAACT
TGAATCAAGCTATGCAGAATATGCACAGTTTGCTGCTCAGCAAGAACAGCAACTCCATGT
GGAACCAACGCCACACGAAGAGCCTGTTATTGACACTCGTGCGCTTGATGACATTACCGA
CCACGCTGAGCCAAGTGAACATATTGAACCAACCATCTCTGATTTTGATGTAGTAGATGA
AGAGGAGACATATGTTGCTCCTCAACCTCAGTCGCGTTCACCAGAGCCTCAACCGATGGT
TCAACCACAATCGGTTTCTCAAATTCAACCAGAACAGGCACCTGAGCCGAGTGTAGCGTT
TGAACCAGCGCCACAAGAAGTTGAGGTTGAGGAAGTGCAAGATGGCGATCAAGATGTTGC
CGCATTCCAAAGCATGGTATCCAGCGCGCAAGCAAAAGTTGCCGCGACGCAAAACCCATT
CTTGATGAAGCAAGAACAGAATTTACCAGTGCCAGAAGAGCCGCTGCCAACACTTGAATT
GCTTTACCATCCGGAAAAGCGTGAAAACTTCATCGATCGTGAAGCGCTTGAGCAAGTCGC
GCGTTTAGTCGAAAGCAAGCTTGCAGACTACAAAATTAAAGCTGACGTAGTCGGCATTTA
CCCAGGCCCAGTAATCACTCGATTCGAGCTCGATTTGGCGCCAGGTGTGAAAGTAAGTCG
AATTTCTGGTCTGTCTATGGACTTGGCGCGTGCTCTATCTGCGATGGCGGTACGTGTTGT
AGAGGTGATTCCAGGCAAACCTTATGTCGGTCTTGAGTTGCCAAACATGAGTCGTCAGAC
GGTTTATCTGTCAGACGTCATCAGCAGCCCTCAATTTGAGCAAGCTAAATCGCCAACGAC
GGTGGTACTTGGTCAAGATATCGCGGGTGAAGCTGTCATTGCTGACATCGCTAAAATGCC
TCACGTACTTGTTGCGGGTACGACAGGTTCAGGTAAGTCGGTCGGTGTAAACGTCATGAT
CTTGAGTATGCTCTACAAAGCTTCTCCAGAAGATCTACGCTTCATAATGATCGACCCGAA
AATGTTGGAGCTTTCTATTTACGAAGGTATCCCTCATCTTCTTGCCGAAGTTGTTACTGA
TATGAAAGACGCATCCAATGCTCTACGTTGGTGTGTGGGTGAAATGGAACGCCGTTACAA
ACTGATGTCGGCACTGGGTGTGCGTAACGTGAAAGGCTTTAACGAGAAGTTGAAGATGGC
AGCAGAAGCCGGCCACCCAATTCACGATCCATTCTGGCAAGAAGGCGACAGTATGGATAC
AGAACCGCCGTTGCTTGAGAAATTGCCATATATCGTCGTTGTTGTTGACGAATTTGCCGA
CCTTATGATGGTTGTGGGTAAAAAGGTTGAAGAACTGATTGCTCGTTTGGCTCAGAAAGC
GCGTGCGGCTGGTATTCACTTGATTCTTGCAACTCAGCGTCCATCGGTTGACGTTATTAC
AGGTCTGATTAAAGCAAACATTCCAACACGCGTGGCGTTTACTGTATCAACGAAGACGGA
CTCGCGTACTATCCTTGACCAAGGCGGCGCGGAATCGCTACTTGGTATGGGTGACATGCT
GTACTTGCCTCCAGGTTCTAGCCATACGATTCGTGTTCACGGCGCATTTGCGTCGGATGA
TGATGTACATGCTGTGGTGAACAACTGGAAGGCGCGAGGTAAGCCAAACTACATCGATGA
AATCATCAGTGGTGACCAAGGCCCAGAAAGTTTGCTTCCGGGCGAACAAATGGAATCAGA
TGAAGAGATGGATCCATTGTTTGATCAGGTGGTTGAGCACGTGGTTCAGTCGCGCCGTGG
TTCGGTTTCTGGCGTGCAGCGTCGATTCAAAATCGGTTATAACCGTGCCGCACGAATTGT
CGAGCAGCTGGAGGCTCAAGGCATCGTGAGTGCGCCGGGTCACAATGGTAACCGTGAAGT
CTTGGCTCCAGCGCCACCAAAAGATTAATGAACTTGTTTTACTCACCTTAGTCCAACTGA
GGTGAGTAACTTTAGGTCTTTGACCCTCTGATAGGTATCTGAATGAAAAAACGATTTTCA
GCGAAACTTTTCTCAGCGCTAGTTTTAAGCATTTCTTTCTTCTCTGCTGCAAATGCAGCC
TCTCCAAAAGATGAACTGAACAAACGCCTCGCGATGAATGAAGGCTTCAGTGCCGATTTC
TCTCAGCAAGTGATCAGCCCAGAAGGGGAAACGGTCATGGAAGGGGAAGGCACGGTTGAA
ATCGCTCGTCCAAGCCTTTTCCGTTGGAGCACGACATTCCCAGATGAGAACTTGTTGGTT
TCAGACGGTAAAACTTTGTGGTACTACAGCCCGTTTATTGAGCAAGTCAGCATTTACTGG
CAAGAGCAAGCGACCGAGCAAACACCATTTGTACTCTTAACTCGCAACAGAGCAAGTGAT
TGGGATAATTATAAGATCTCCCAGAAAGGGAATGAATTTACGCTTATCCCAACCGCAGTA
GACTCTACTCAAGGTCAGTTCCAGATCAATATTGACGCGAAAGGCGTAGTGAAAGGCTTT
AACGTCATCGAGCAAGATGGTCAGAAAGGGCTCTTTACATTCAGTAATGTTAAGCTTGGC
AAACCAAAAGCAGACAGATTTACGTTCACAGTTCCAAAAGGCGTGGAAGTGGACGATCAA
AGGAATTAATAGGTAGTGAGTAATTACACATTAGATTTCTCGGGGGACGAAGATTTTCGT
CCCCTTGCTGCTCGTATGAGACCGCAAACTATTGGGCAGTACATCGGTCAGCAACACATT
CTTGGCCCGGGTAAACCCCTGCGTCGCGCGTTAGAGGCTGGCCATGTCCACTCAATGATC
CTTTGGGGGCCTCCTGGTACAGGTAAAACCACGTTAGCGGAAGTCGCTGCTAATTACGCC
AATGCGGAAGTTGAACGTGTGTCTGCGGTGACGTCCGGTGTGAAAGAGATTCGTGCTGCA
ATCGAAAAAGCGCGCGAGAACAAAATGGCGGGTCGCCGCACCATCTTGTTTGTGGATGAG
GTCCATCGCTTCAACAAATCGCAACAAGATGCGTTCTTACCACATATTGAAGATGGAACC
GTCACGTTTATTGGCGCAACGACAGAGAACCCATCTTTCGAACTGAATAACGCATTGTTG
TCTCGTGCTCGAGTCTACAAGCTGACTTCACTGGATAAAGAAGAGATCTCACTCGCACTA
AATCAAGCGATTAACGACAAAGAACGAGGCCTGGGCGATACGCCAGCGAACTTTGCTGAT
AATGTGTTAGACCGTCTAGCCGAGTTGGTGAACGGCGATGCTCGCATGTCGCTTAACTAC
CTTGAGCTTCTCTACGATATGGCAGAGGACAATGCGCAGGGTGAAAAAGAGATAACACTC
AAACTGCTTGCTGAAGTAGCCGGGGAGAAAGTCTCTCGCTTCGATAATAAAGGCGACATT
TGGTACGATTTGATCTCCGCTGTGCACAAATCTATTCGTGGATCAAACCCAGATGCCGCT
TTGTATTGGGCTGCTCGTATGATAGCTGCAGGTTGTGATCCACTTTACATTGCCCGTCGA
TTACTTGCGATAGCATCGGAAGATGTCGGCAATGCGGACCCTAGAGCCATGCAAGTTGCA
CTCTCCGCGTGGGACTGTTTTACACGCGTTGGTCCAGCAGAGGGTGAGCGTGCGATTGCT
CAAGCAATTGTTTATCTCGCGTGCGCTCCAAAGAGTAATGCCGTTTATGTTGCTTGGAAA
CAAGCGCTCACTGACGCACATAACTTGCCTGAATATGAAGTGCCGCATCACTTGCGTAAT
GCACCCACCAGTCTGATGAAAGACATGGGCTATGGCGCAGAATATCGATATGCTCACGAC
GAGCCGGGTGCTTATGCAGCGGGTGAGCAATATTTGCCACCAGAAATGGCGGATCGTAAG
TACTATCAGCCGACAAATCGCGGTCTAGAAACCAAAATCGGCGAAAAGTTAGATTACTTG
GCTAAATTAGACGCAAATAGCCAACAAAAGCGCTATGAAAAGTAGGCGTTTTTGGATACA
TTTGTTCAGTAAATTTTTTTAACGCGTACGCTTGGAAAGTGCGCGTGATTTCACAACAAA
AAGCATAGGATTAACAATGCTGGATTCTAAATTACTTCGTACAGAGCTGGATGAAACAGC
TGCTAAACTGGCGCGTCGTGGCTTTAAGCTAGACGTAGAGACTATTCGTAAACTTGAAGA
ACAACGTAAGTCCATTCAAGTAGAAGTAGAAAATTTACAATCCACGCGTAACTCCATTTC
CAAGCAAATTGGCCAAAAAATGGCGGCTGGCGACAAAGAAGGCGCAGAAGAGATCAAGAA
ACAAATCGGTACTCTAGGTAGCGATCTTGACGCGAAGAAAGTTGAACTTGAGCAAGTAAT
GGCTCAACTAGACGAATTCACGCTTTCTGTACCAAACATCCCAGCAGATGAAGTGCCAGA
TGGCAAAGACGAAAATGACAACGTTGAAATCTCTCGTTGGGGTGAGCCTAAGACTTACGA
CTTCGATTTGAAAGACCACGTTGACCTAGGCGAAATGGGTGGCGGTCTAGACTTCGCAAG
TGCAGTTAAGATCACTGGCGCACGTTTCATCGTGATGAAAGGTCAATTTGCTCGTCTACA
CCGTGCAATTGCTCAGTTCATGCTAGATCTTCATACAGAAGAACATGGCTACACAGAGAT
GTACGTACCTTACCTAGTGAACTCTGACAGCCTATTCGGTACTGGTCAGCTTCCTAAGTT
CGGTAAAGATCTTTTCCACACTGAGCCTCTAGCGGAAAAAGTAAACGACGAAGAGCCACG
TAAACTGTCTCTAATCCCTACAGCAGAAGTACCAGTAACGAACCTAGTTCGTGACACTAT
CACTGACGAAGCGGATCTACCTATCAAGATGACAGCCCACACGCCATGTTTCCGTTCAGA
AGCGGGTTCATACGGTCGTGATACTCGTGGTCTGATTCGTATGCACCAGTTCGACAAAGT
TGAGCTAGTACAAATCACGAAGCCAGAAGATTCAATGACCGCGCTAGAAGAGCTAACAGG
TCACGCTGAGAAAGTTCTACAACTTCTTGAACTTCCTTACCGTAAAGTCGTTCTATGTAC
AGGCGACATGGGCTTCGGCGCTCGTAAAACTTACGACCTAGAAGTTTGGGTTCCTGCTCA
AGAGACTTACCGTGAAATCTCTTCATGTTCTAACATGTGGGACTTCCAAGCTCGTCGTAT
GCAAGCGCGTTTCCGTCGTAAAGGCGAGAAGAAACCTGAGCTTGTGCACACGCTAAACGG
TTCTGGTCTAGCAGTTGGTCGTACCATGGTTGCTATCCTAGAAAACAACCAAGAAGCAGA
CGGTCGCATTGCAATCCCTGCAGTACTTCAGAAGTACATGGGCGGCGCAACGCACATCGG
TTAATTCATTAGCCACTAGAACACCAAAACCCAGCCTCAGCGCTGGGTTTTTTGTTATCT
GCGTCGAGTGAAAATACGTTGTTATGTAAATGCTGGATGGGGTATTGCATAGTTGTCCTA
AATTATTAAAACTGCTTTCTAATGATATTTTTCTAAGCCTTATTGGTCATGACAAGCTCC
TCCAAAATGTAAAAGGAGGTACTTTCGTGGTTTCGATAAGATTAAGCGGCTCTGTTGGTT
TGGGCGGTAAAAATGTGGATTCTGATATTCGAACGGTGCAAAGGTCTATTAACCAATTGC
TTGGTTCTTTAAAGGGAGTAAAGGAGCTCAAAGTAGATGGGAAACTGGGCTCTAGACCTG
AAAACTCCAAGACTGTCGCCGCAATCAAAGCTTTTCAGAAAAACCTTGTTGGAATAGCTC
GTCCAGATGGAAGAATCGATGTGAATGGAAGAAGTCATCGTAAGTTGACACAGGCTATCA
CGGTTTTGAGCGCGAAGAAGTCTGTGCCTGTTTCATCCTCCCTCAAAATGAAGCTCAAGA
TTAAATTAGAGCAATATGAGGGAAGAGTTGAGCATATGTATTTGGATACCAGAGGTTATA
TAACTGTTGGGGTAGGTAATATGTTAAGTGACGTTACCGCAGCAACAAAGCTCCCGTTCG
TTCACCGTTCGACAAATGAACCTGCTACTCACGAGCAAATCAAGCAAGAGTTTTTGCGTG
TTAAGGCTCGACCTTTTGGTGAATCCGAGCCTGCTTCAAGGTTTAAGCCCTTTACAGTCC
TCAAATTAACTGAAAGTGTGATGAACAAGCAAGTAGCACATCACATACAGTCTTTCGAAA
AAGAGCTTAAGGTTATCTATGGAGATGAAGCGTTTACATCTTATCCGGACAACGTAAAGC
TAGCGCTTTTTGACATGATATTTAATTTAGGTATGCCAAAACTTAAAGATACTTATCCCA
AGTTTAATGGGCATATTCGAAACGGAAATTATCAGCAAGCGGCCCTCGAGTCGAAAAGAA
ATGCTGTACAAGCAGAAAGAAATGCTTATGTAGCAAACTTATTAAGGTCTCATTAATGAA
ATCACTCTTCCTTTTACTAGGTTTATCTTCTTCTAGCTTATTCACAAACCCAATTTCGAT
AGAGCCTTTCTATAGCCCTTACAACAACTCTGATCGTTTTTTTGTCGAGAAAGTGACCTT
CTTAACGCAGGACAATGTCAGAGCTGCTTATGGTGCAGAATGGTATTTTGAGTTCCCACT
AAAGTCCCCATCTGAAGAAGTCTCAGTAGCTAAAAGTTGTTCAGAACTCGAGCAAAAAAG
CAAAAAAAAATTTAGCGCAAAAATGGACTCAGAGTATTCTGCGTTAATGGCAACAAAAGT
CTTATGTGAATCTTGGAAAGTGATGGGGGCTCTTAAACCATCTAATACTTCTTACATATC
AGACAGCATCATTAGTGAGAGGCTGCCGGATATATCTCCGTCAGAGTTGAGTTTTATAAT
TTCTGATGAACAATTGAGAAAATCTAAAGAAGCACATCGATGGGCTGATATGGATAGAAT
CACTAGTTTTGAGCGATTGAATGACTTTCAGGCTGTATTTTACGATAACTCCGATGGTTA
CCAAAAAGTTACTCTTCTTGCGACCGGAGATTACAATGATGACGGTTTGGAAGATGTAAT
ATTGTTAAAGGAAAACAGTGTGTTAAGCGGAAGCTATGGCTCTACGCATGGGTATGTTCT
TTCAAGGCTTCAAGAGAATGGGTCATATGAACTAATCAAAGAATGGTAATTGATTTTAAG
TTTTCTATTTTTACTTAAATGTAATAGTGTTTTCTAATTCACCTTAATTATCTTGTTATT
TGTAATCGATATAATCATCCACCTTACCACGGTAAGTAGATTTTCTCATTCAAGTAACGA
GGAGGGCTTATGGCCGTAGGGTGGGCAAGTGACGATAGCGTTAGCCAACAAATTCAAAAT
ACCATCGACGACGAGATTTCCCGTGTTCGTGGCAATATTAAACGTGGCGAAAGTGCTCAC
TATTGTGATGAATGTGGGGATGAGATACCTGAAGCGCGTCGAGTTGCAATGAAAGGTGTT
CGTCTTTGTATCGAATGTCAGTCAACAATCGAATTGGGGTCTCAACGCCAAGGATTATTT
AATCGACGAGCGAGTAAAGACAGTCAACTTCGATAACTTTGCTGTTCTTGTAAATAAAGA
GACGGTTTGAGTCTCATACTCAAACCGTTTTCGTATTGAGTTGAACTATGAAGCGAAGCA
GTCTTTACGTTGCAATGCTGCATCAATCGCATTAATTAATTTTTCAATATCTTCTGGTTT
GCTGATGAATGGCGGCATCATATAAATCAGGTTGCCAAATGGACGAATCCAAACACCGTG
CTCAACAAACAGTGCTTGGATGGTTTCCATATTCACTGGGCGATGCGTTTCTACGACGCC
AATGGCACCCAACCAACGGGTGTTCTTCACCAAGTCGTATTCTTCAAGTTTTGGCAGTAA
TTCAGAAAACAGCATTTCGATTTGCTGGGTTTGCTGCTGCCAGTCACCTTGTTCGATCAA
TTCTAAACTCGCCGTTGCTACAGCGCAGGCGAGGGGATTACCCATAAAGGTTGGTCCGTG
CATGAAACAACCTGCGTCACCACCACAAACCGTGTCAGCGACATGTTTACTCGCCAGCGT
CGCTGAAAGGGTCATGTAGCCGCCAGTGAGTGCTTTGCCGACGCACAGAATGTCTGGTTG
AATATCTGCATGTTCGCAGGCAAACAATTTGCCAGTGCGTCCAAACCCTGTTGCGATTTC
ATCTGCAATCAATAACAAGTCATATTTATCACAAAGCCTACGAACGCCTTTGAGAAATTC
TGGATGGTAGATACGCATGCCGCCCGCACCTTGAACGATAGGCTCTAGGATCACCGCTGC
AAGCTCTTGATGGTGCGAGTCAATCTTGTGTTCAAAGTCAGCAAGGTCTTCTGGCTTCCA
CTCATCCCAATAACCACAAGTAGGTGACTGGGCAAAGATATGCTCAGGTAAAAAGCCTTT
GTAGAGAGAGTGCATTGAGTTATCTGGATCGGTAACCGACATGGCTGCAAAGGTGTCACC
GTGATAACCGTGGCGCAAAGTCAGAAACTTCGGTCGACGTTCGCCCTTCGCATGCCAATA
TTGCAGAGCCATTTTTAAGCTGACTTCTACGGCAACGGAACCTGAATCGGCAAGGAATAC
ATGCTCAAGGTTATTTGGTGCTAGGGACAGCAACTTCTTACACAAACTAATTGCAGGCTG
GTGGGTAATCCCGCCAAACATGACATGTGACACTTGATCGATTTGCTGGTGCGCCGCTTG
ATTTAGGTGGGGATGGTTATAGCCGTGGATAGTCGACCACCAAGAAGACATGCCATCGAC
AAGCTCCGTCCCATCTTCCAATTTAATGTGTACACCATTTGCTGAGGACACTGGGTAGCA
GGTCAGAGGTGTCAACGTTGAAGTGTAAGGATGCCAGATGTGATGGCGGTCGAAGGCGAG
ATCCATGTTCTATTCCAATAGCTGTTGAGGTTAAAAAATAAACCAATGTAAACTTTGTTG
TTTCTTGTTGTGTTGACAGTTTATCGAGACTAAGTAGACTGTCAACACAACAAAAAAATG
ATTAAAGGAATACACGTGGAAGTTCGTCATAACTGGACGCATGCTGAAGTGCGCGATCTC
ATGGAAAAGCCATTCATGGATCTCCTATTTGAAGCGCAGCTTGTTCATCGTCAATACCAA
CAAACCAACCATGTTCAAGTAAGCACGCTTCTGTCGATTAAGACGGGTGCTTGTCCAGAA
GATTGTAAGTACTGTCCTCAGAGCGCTCGTTACACCACAGACATCGAAAAAGAGCGTCTG
ATGGAAGTCGAACGTGTACTCGACGCTGCTCAAAAAGCGAAAAATGCAGGTTCGACGCGA
TTCTGTATGGGCGCTGCGTGGAAGAACCCGAAAGAGCGCGACATGCCGCATTTGACCGAT
ATGATCAAAGGCGTAAAAGACATGGGTTTGGAAACCTGTATGACGTTAGGTATGTTAACG
CCAGAGCAGGCGAAGCAGCTGGCGAACGCAGGTCTGGATTACTATAACCACAACCTCGAT
ACGTCGCCTGAGTTCTACGGCAACATCATTACCACTCGTACTTACCAAGACCGTTTGGAT
ACGCTGTCTCACGTTCGTGATGCTGGTATGAAGATTTGTTCAGGCGGTATCATCGGCATG
GGTGAAAGTGCCAACGATCGTGCAGGTTTGTTGGTTGAATTGGCGAATCTTCCTACACAC
CCTGAGAGCGTGCCAATCAATATGCTGGTAAAAGTGAAGGGTACACCGCTGGAGACTGTG
GACGATGTTGATCCGTTCGACTTTATCCGCCTGATTGCAATCGCACGAATCATGATGCCT
CAATCGGCTGTGCGTTTGTCTGCTGGTCGCGAAAACATGAACGAACAGATGCAAGCCCTG
TGTTTTATGGCAGGTGCAAACTCAGTATTCTATGGCTGCAAACTTCTAACGACCCCAAAC
CCTTCTGAAGACAAAGACATGATGCTGTTTAAGAAGCTGGGTATTAACAGCCAAGAAGTG
TCTCAAAAACCTGATGAAATCGAAGAAAACGAATTGCTGGATCGCGTGGTAGAGCGCGTT
GCTGCACGTCCAACTAAAGACGATCTTTTCTACGATGCCAGCGTTTAAATCTCGAATCGA
ATCTGCTCTTGCTGCTCGTAAAGCGCAAGGGTTGAATCGTTCAATGAATGTGGTATTCGC
CGGAAACCAATCGATTTTAGAACATGAAGGTAGACGCTACATCAACTTCTCAAGCAACGA
TTATTTGGGCTTAGCCAATGACCAAGCGCTTGTACGTGCTTGGCAGCAAGGTCTGAGCGT
TTATGGCAGTGGCAGTGGGGCATCACCCATGGTCACTGGCTTCAGTGCTGCGCACAGCAA
CTTAGAAGCGGCGTTAACTGAATGGTTGGGCTTCGAGAGGGCGATATTATTTGGCTCTGG
TTTCAGTGCTAATCAAGCGTTGCTTTTTACTCTGCTAGAAAAATCAGACGTATTGATTCA
AGACCGATTAAACCACGCATCTTTGATGGAAGCCGGCGCACTGTCAACGGCGAAAATGAA
GCGTTTTAAGCACAATGACATTAAGCATTTAGAAACGCTGTTTACTAACGAAGGCAATCA
TCTGGTCGTGACTGAAGGTGTCTTCAGTATGGACGGCGATTGCGCGCCGTTGAAAGACAT
TGCGGAAGTAGCTCGCTTACGTAATGCATGGTTAGCAGTGGATGACGCTCACGGTATTGG
CGTGCTCGGCGAAGCGGGTGGAGGCTCTTGTGAACTTGCTAATGTCAAACCAGAGATTTT
GGTCGTGACCTTCGGTAAAGCGTTTGGCATGTCCGGCGCGGCGATTTTGTGTGATCAAGC
AACGGGTGACTTTTTGACCCAGTTTGCTCGTCACCATGTGTATTCAACAGCAATGCCACC
TGCGCAGGCCTACGCGTTGACACATGCGGTTTCTATGATTCAAGAGCAGTCTTGGCGACG
CGAAAAGCTGGTGGAGCTAAATGAGGTTTATCAAACGAATCTAAGCGATCTGGATGGCTT
TGTTGAAACAGATACCCCGATCAAGCCATTTGTGATTGGCGAATCAGAACTTGCTTTGCA
GGTTGCGAACGCTTGTCGACAAAATGGCATATGGGTCACCGCGATTCGTCCACCAACCGT
TCCGAAAGGTACCTCACGCCTTCGTATCACGCTCACTGCGAACCATAGTACAGAACAAGT
TAAAACGCTTTCAATCGCATTGAAACAAGCATTAGGAGCGCTGTAATGGATAATGCCGAA
AACATGGTGTTGGACAACGTACACCAAGACAAAGAGGCGATTGCTTCGTCTTTTGGCAAA
GCGGCTGACACCTATGACAAACATGCTGCATTTCAACGAGATGTTGGCCATCGTTTGTTA
GAAAAGCTCCCAAGCGATCTTACCAACAAGCGCGTTTTGGACTTGGGGTGTGGAACCGGA
TATTTTTCTCAGCTATTGCTAGAGCGAGGCGCAAGCGTTGTTTGTGCCGATCTTTCGCAA
GGAATGTTGGACAAAGCGCGCGAGCGTTGTGGTGACCATAATGTTCGTTATGTGGTAGCA
GACGCGGAAAGCTTGCCATTCGAGGACGCTAGTTTTGACTATGTGTTTTCAAGTCTCGCG
CTACAGTGGTGTGTCGATTTAAGTTATCCGTTGAGAGAAATTCGCCGAATATTAGCTGCT
AATGGGAAAGGGTGTTTCTCAACACTAGTTGATGGCTCGCTATGCGAACTGCGCTATTCG
TGGGCAAAAATTGACACATATCAACACGTGAATAACTTTATTACTCTCAATCAGGTAAAA
ATTGCGTTAGCGCAATCTCGATGCCATAACCATCATCTAGACTCGACCACCATCACAGTT
TGGTACGACTCAGCATTTTCTGTTATGCGTGATCTCAAAGGTATTGGTGCAAATCACGTA
AGCGGGCGCTCACATGGTCTAACAAGTCGTCGTACTTTGTTACAAGTCGAGCGCGCGTAC
CAAGCATTCAAAAACGATCAAGGTCTTCTACCTGCAACTTATCAGGTTTGTTTTGGAGTC
ATACATTTATGATTGATGCATTTTTTATTGCTGGTACGGATACTGATGTAGGCAAAACGG
TGGCGTCGAAAGCCGTCTTGCAAGCACTCGCAGCAAAAGGACTAAATACCATTGGCTACA
AACCAGTGGCTGCAGGAAGCGAAAAAACAGAGCAAGGTTGGCGCAATTCAGATGCACTGC
ACTTGCAAAAAGCCGCAACCTTAGAAGTGGCTTATGAAGATGTGAACCCATACGCTTTGG
AATTACCAGCTTCTCCTCACATCGCAGCCAAGCACGAGCAGGTTGAAATCGAATACGATT
TGCTGAGTGAAAAGCTCGCTCAACATAAAGAGCAAGCCGATGTTGTATTGGTAGAAGGTG
CTGGTGGTTGGCGTGTTCCTGTGTCAGACACAGACAGCTTGTCTACTTGGGTACAGCAAG
AGCAGCTACCAGTGGTACTTGTCGTGGGTATTAAACTGGGTTGTTTGAGCCACGCTTTAT
TAACGGCGGAAATCATCAAAGCAGATGGTCTAAACCTAGTGGGTTGGATTGCGAACCGAG
TTAACCCAGGCACAGAGCATTACGCGGACATTATTGAAATGCTTGAATCGCGCATCGATG
CACCGAAGTTAGGCGAGATCCCTTACATTCCAAGTGCGAAGCGCAAAGAGTTGGGTAAAT
ACATTAACGTTGAGCCATTACTGAACATCGATTAAGAGCCTTTCTTGTAAACGTACTCAA
AACCAAAGGGCTGCAATTTGCAGCCCTTTCTATTGGTGTAGCTTAATAAGATTACTGCTA
CTTTTCTTGGCTAAGTCCCATCAACGCTTGCTGTGTCTCAGCAACACGTTTAGACAAGTG
ATGATCGGTTGAAATACCGAGTTGCTGTTTGGCCTCATCCTCTGAGATCCCTAGGTGACA
ACGTAGTAAATCGATAGCCATTTGATAGTCGTTAGTTTCTACCATGATATTTCCCTCAAG
ACATGGAAGTTTCGAGCTTCAATAACGCTCTTAGAGCGTGCTCTGTTTTGTTCATCTCGC
TTGAATCTAGCATGTTCATTTGTCATCACAATAAGACCAAAGTCTATACTTAGCCTAAGG
TGCTGTTTTTAGGTTGGTAACTTGTTTATGATTTTTCAGTCTCGAAAACAAATGTTGCAA
TTTATTGCTTAACCTTGTTTTTATCGCGGATAGACTATATCTATAACGCAACGGAGCACG
AAACTAAGTGGAATCGGCTTTTACAGCGTTTGATTTCCCTTAAAAGATGTTCCATATAAC
AATCCGTTTTAAAAAAACGATAAGCTTCCTCGGAGAAAAGTAATGAAGCGAATTATGTTA
TTCCTAGCAACTAACCTAGCTGTTGTGCTGGTTCTTAGTGTTGTTCTGAATATTGTTTAC
GCGACCACTGGAATGCAACCAGGCAGTCTGTCTGGTTTACTTGTCATGGCAGCCGTATTT
GGCTTTGGTGGCGCATTGATTTCGTTAATGATGTCAAAGGGCATGGCACTACGCTCAGTT
GGCGGCATGGTGATTGAAAGCCCACGTAACGAAACAGAGCATTGGTTGCTTGAGACGGTA
GGCCGTCAAGCGCAACAAGCGGGCATTGGTATGCCAACAGTAGCGATTTATGATTCTGCA
GACATCAACGCATTCGCGACAGGGGCTAAGCGTGATGATTCACTGGTTGCTGTATCGACT
GGTCTTCTACACAACATGACGCGTGATGAAGCTGAAGCTGTTCTGGCGCACGAAGTGAGC
CACATTGCGAATGGTGACATGGTCACGATGACGCTAATGCAAGGTGTTGTGAACACGTTT
GTTATCTTCCTATCGCGTTTTATCGCCAATATCGTGGCATCGAACGACGATGAAGAAGGC
CAAGGCACGAACATGATGGTGTACTTTGGTGTGTCTATGGTGTTGGAACTTGTCTTTGGT
TTCTTAGCAAGCTTCATCACTATGTGGTACAGCCGTCACCGTGAATTCCATGCCGATGCA
GGTGCAGCGCGTTTAGTAGGTAAAGAGAAAATGATTGCTGCTCTTGAGCGTTTGAAGATG
AGCCAAGAATCGAAACTCGATGGCACAATGATGGCGTTCGGTATCAACGGTAAGCAGTCT
CTAACAGAGCTACTGATGAGCCACCCACCACTAGATAAACGTATTGCGGCGCTACGCAAC
CAGTAATACGACTTACATAGTTTTTTGAAAAGGCTTGGTTTTTACCAAGCCTTTTTTTTG
CCTGATGATCGCTCACCAATTTGATTACGTACTACTTTATAAAAATCAAAGCGCAGAAAC
AAAGTTATACAAGTTTTTTTTTGTACAACTTTTTCTAATTGGTCTATCTTGTACATGTAA
TATTTTTGTACAACCATCAGTGACATTTGGGAGCGAAAGAATGGACATACAGTCGGTTGG
AGACATTTACCAGAAGCTTAACAAAGCGAACCTGCATCTTCTGAAAGACGTTTATCACCA
AGATGTGGTGTTTGAAGATTCGGCTCATCGCTTAGAAGGACTGCCTGCTCTTTCTGATTA
TTTCCAGTCATTGTACGCGAATGTGATTCGCTGTGATTTCATCATCCATGATCATCAGCA
GATTGGGGACACGGGTTTCCTGACTTGGACTATGGATCTTCAACATCCGAAATTACACAA
AGGGGCTCCAATCGCTGTGAGCGGTGTTTCCCACATGAAGTTCTCCGATGGTCAAGTCAT
TTATCACCGAGATTACTTTGATTTGGGTGAAATGCTTTATGAGCATTTGCCTTTGCTTGG
CTCTGTCATCAAAACCATTAAGCAAAGGTTGGGGCGATGAATAGTGTCGTTTTAATTACG
GGGGCGACCTCCGGGATAGGTAAACAGCTGGCTGTCGATTTTGCTGAGTCTGGTTGGCGT
GTCATCGCATGTGGACGCAATGAAGCTGTACTTGCTGAGCTAGCGGCAACATCTTCATCT
ATTGAAACGCTGAAGTTTGATGTAACAGATTATGAGGAGACGAAGCGAGTACTGTCTTCG
CTTAAGACGATTCCAGATACATGGATCTTCAACGCGGGTGATTGTGAATACATGGATGAT
GGCATTGTGGATGCGCAACTTATGGCGCGCGTGATGAATGTTAATGTCGTAGGTGTAGCT
AACTGTATAGAAGCTTGCCAACCGTATTTTCAGCGAGGGCACCGCGTTGTCATTGTTGGC
TCCATTGCCTCCGAAGTCGCGCTGCCAAGAGCGGAAGCGTATGGCGCGTCAAAAGCGGCA
GTGAGCTACTTTGCGCGCACGCTCGCTGTGGATCTTAAGAAGAAAGGCATCAAAGTGATT
ACTGTGTTTCCTGGGTTTGTTGAAACGCCCCTAACGGATAAAAACACCTTTGAGATGCCT
ATGATCATTTCAACCAAGCAAGCGTCTCAATTATTGAGAAAGCAGCTAGCGGCGAATAAA
AGCCACATTTATTTTCCGGCGAGATTTACAGGCATTCTCCGCTTTATCTCGTTGCTTCCA
TACAGTTGGCAAGCAAGGCTGACGGCTAAACTCGTATCTTAAAAGGAAGAAGCATGAAAA
TCGCTATTGTAGGCACTGGAATTTCTGGACTGACATGTGGGTACTATCTGCACCAACAAC
ACGATATCACTTTGTTCGAAGCCAACGATTATATTGGTGGTCATACGGCGACGGTTGATG
TACGTGTCGGGATTGAGGATTATGCGATTGATACAGGGTTCATTGTATACAACGACCGTA
CGTATCCAAACTTTATCAAAATGATGAACGAAATTGGCGTGGAAGGTATTCCGACGCAAA
TGAGTTTCAGCGTGAGAAACGATGGCAACGGTTTGGAATATAATGGCCACACATTAACAA
CATTGTTCGCACAAAAGCGAAATTGGCTTAATCCAAAATTCTATCGCTTTGTTCTTGAGA
TTTTACGCTTCAATAAACTAGCAAAAGCATCTGCTACTGAGCAAATATCGAGTTCTCAAT
CGCTGGGTGCATTTTTGGATGAACACCAGTTTAGTGATTTCTTTTCTGACAACTATATTC
TGCCAATGGGCGCGGCGATTTGGTCATCTTCCCTCGCTGATATGCGTGCATTTCCATTGA
TGTTCTTCTTACGCTTTTTCCTCAATCACGGTTTGTTAGACGTGACGAATCGTCCGCAAT
GGTATGTTATCAAGGGTGGTTCACGTGCTTATATTCCACCTTTAACACAAGGGTTTGCAG
ATAAGATTCGACTGAATAGTCCGGTTGAAAAAGTTGTTCGCAGTGAACAAGGTGTAGCGA
TTTATGCAAATGGACAGTGTGAGTGGTTTGATGAAGTCATTTTTGCTTGTCATAGCGACC
AGGCTTTAGCGATGCTCAGTGATGCCTCGTCATGTGAAAACGACATTTTGTCTAATATGG
CTTACCAAGCAAATGATGTGGTTCTTCACACTGACACGAGTGTATTACCGAAACGAAAAT
CTGCATGGGCATCGTGGAACTATTTGCTGGAAGGAGGCGAAGAGGAGCAGCAACGATTGC
CGTCCCTAACGTACAACATGAATATTTTGCAGCATATCGACTCTTCACACACATTCTGCG
TCACCTTAAACCGTACTGAAGATATCGACGAGAACAAGATTCTGCGTCAGTTCACCTACC
ATCACCCTGTCTTTACGACGGAGTCTATCGCTGCCCAGCAACGCAAAGAAGAAATACAAG
GAGCTCAACATACGTGGTTTTGTGGCGCTTATTGGTACAACGGATTCCATGAAGATGGCG
TGCGCAGTGCTTTGGATGTTGTGAAAGGAATTGCCGCTAAACATAACGAGAAAAACGACA
CTCTTTATGAACAAGGTGCTGCGTAATATGAGTATCCCTTTTCACAGCCAGTTATTTATA
GGCAATGTAAGGCATCGTCGTTTTACGCCCGTTAAGCACGAGCTGAATTACTCAATGTTT
ATGCCAGCGATTGATTTGGATGAAATTGGCTTACTTGAGAAAAAAGTTTGGGGCTTTGGG
ACTCGCTGGTGGCATTGGGCTCGATTCAAACGTGATGATTACCTCGGTGAAGGGAGTTTG
AAAAAAGCGGTGCAAGATAAAGTCGCAGAACTTACGGGCGTACGTTGCAGCGGCAAAGTA
CTGGCTGTCTGTCATTTGCGTTATCTCGGGCTCTATTTTAGTCCAGTGAATTTTTACTAC
CTGTATGACCAAAAAGGTGAATGGCAATATCTTCTCGCTGAAGTCAGCAATACACCTTGG
AATGAGCGCCATTATTACGCGATAGCGGCTGACCCAAAGGATGAAGATTTTGGTTGGGAG
CAAGACAAAGCATTCCACGTGTCACCGTTCAACCCGATAGACCAATTGTACCGCTGGAAA
ATAAAACCGCTTACAGACAAGTTAAATATCCATCTTGAATGCCATAAAGGTGAAAAACAC
TTCGACGCCACAATGGTCATGAAAGCACAGCCATTTTCCAGCGGTTCTTTATTGAAGTGC
TTGTTCGGAACACCAATTCAAACAGTAAAAGTGATGGTTGGAATCTACTGGCATGCGTTG
AAGTTATGGGTTAAAGGTGCGCCGTTTTATTCCCACCCTAAATATTTGGCGTCCAATGAA
CGTCAAGCCTCTAGCGACAAATCAGATAAGAAAAATAATAAGCACAAGGAGAATTCTGCA
TGTTAAATACGACTTCTATAACATTGCCGCGCAAACTGACGACGACTCAGAAAGCGGCTC
GCGGAGTTATTTTTCAATGTCTGCAAAAGATGGAAATGGGTTGCTTAACCATTATTGAAT
CGTTTCATACTGAGACAAAGGAGCGCAGTGAACGTTTTACTGCGCCACACGGAGAATACA
GTGGCCAACCTGTCGTTGCGACCATTGAGGTTAAGCACCCAGGTTTTTACTCCAGAATAT
TACAAGGCGGTAGCATCGCTGCCGGTGAGGCGTACATGGATGGCTGGTGGGACAGTCCAG
ATTTAACTGCGTTGATGAAGCTGATGGCGCTAAATATACGGGCCCTTGATAAGCTTGAGG
AGCAGGGTAGTTGGCTTACCAAGTTACTTTATAAGTTTAGCCATTGGACGAATCGAAACT
CGCAAGAAAATTCTCGGAAGAACATCCATGCTCATTACGATTTAGGCAATGATTTGTATG
AAGCTTTTTTAGATACCAATATGCTGTACTCATCAGCGCTTTACCACACAAGTGACGACT
CCTTAGAGCAAGCTCAAATCAATAAAATGGAACGCTTGTGCCAGCAGTTGGACCTTCAAT
CTACCGACCACGTGATTGAGATTGGCACAGGGTGGGGTGCGATGGCGATATACATGGCTG
AGCAATACGGTTGCCGCGTGACAACAACGACCATTTCGGAAGAGCAGCATGAGTATGCTC
GACAGCAAATCGTACAACGAGGTTTAGCCGATCGAATTACTTTACTTAAAGAAGACTACC
GTAACCTTACTGGGACGTACGATAAATTGGTTTCTATCGAGATGATTGAAGCCGTGGGTA
AACAGTACTTAGCTTCCTACATCAAAAAATGCGAGTCGTTATTAAAACCTAGCGGCCTGA
TGGCTATCCAAGCGATTACGATTGCGGACCAGCGTTACGACTATTACAGCAACAATGTCG
ATTTTATTCAGAAATACATTTTCCCTGGCGGTTTCCTGCCATCGGTGACGTCTTTGACAC
AAGCGACCACTAAGCACAGTGATTTGGTGGTTCGTGATTTGTTTGACATCGGCCTAGACT
ACGCAAAAACACTGAATGAGTGGCATCGCCGTTTTAACCGCGCAGAGGATGCTGTACGAG
GGTTTGGGTACGATGAACGGTTTGTCCGCATGTGGCGTTATTACCTTAGTTATTGTGAAG
GCGGTTTTCTTGCTCGTACGATCAGCGCCGTTCATATGACTTTCCAGCGCCCATAACAAT
TATGAGAGTGTTGATTGCGTCCACTTGGTTTCAACTGTGCTGGTTTATTGCTGTGCTTGG
TACTTTTGAGTGGCAATGGTTGATGATGATACTGGCGTTGGCGACCTTGGTGCATTCCAT
TCTGACGGCGTTTCACTCGGTGAAAGCGATCTCCTTTGTCACCTTTTTCGGGCTAGTTCT
CGATACGCTAAATCAACACTTCTCGTTTTTGGTTTTCCCTACCCCTTGGCTCCCTGTGTG
GTTGATTGGTCTATGGGTATTGTTTGCATGGTATGCCTACCAACTGAAAGTGCTTTTGCA
CCGCTTAGCCAAAATCTACGTATCAATATTAGGTGGGCTTGGAGGAATGCTCAGCTACTT
CGCTGGCTACAAGCTTCAAGCGGTAGAGTTTGGATTCGATACAAGTATTACGTTACTGGC
CTTGTTTGTGGAATGGTTGGTGTTAATGCTGGTGATTCTCAAGGTGTATAACAATGGCAA
GCTTAAAGAGAAAACTCGTAAGGGGTATGGGTAGCGGTATTTTGTTTGTGTTTGCAATAG
GCGCAATACCGTCGCAGGCACAAGATATAGGAAGTACTGACAGACTGAATGTAGAAAACT
GGCAGGAATGGGAAACAGTTGGCGAAGCGCAGCTCACTTGGTTTGTGTTTGATATTTATC
GATCTCGCCTAAAAGCACCCAATGGACAATACCTTGTTTCTACGGATGTTTCTCCGCATC
CATTTGCTTTAGAGATCAACTATCAACGAGACATAAGCAAGCAGCAACTGCTTGAGGTGA
CGGATGAACAGTGGCAAAAACTGGGCTTCCCTAAGTCGAACCGCCAACAATGGATTACTC
AATTGAGCTTTATCTTCCCAAGTATCAAAAATGGCGATGAACTGACCTACGTCACTGATG
GAGATAAGGGACAGATCATCTATCGCCAAGCAGGAACTAAAACGCAAAAAATGGTTGGCG
AAATAACGGACGAACGTATGAATGATGCATTCCTGTCCATTTGGTTGTCACCAAAAACGG
AATTTCCAAAGCTGCGTAAACAACTTATAGGACAAGTCAGACCGTGAACATCTTTAAAAC
ATTATTTCGATACTTTGCTGCGTGCGTTGTTGTTACGTTGAGTGCTTGCTCGGCGGATAT
AGACAATTACCAAGCATCTACGACGCCATTTAATTTATTTGAATATTTTGATGGCAATGT
GAAGGCATGGGGAATGGTGCAAGATTATTCCGAGAAACAAACACGCCGCTTTGAGGTTGA
TATTGTCGGTACGATAACGGGTGATGAATTGGTTCTTGTTGAGGACTTTGTTTTTGACGA
TGGTGCAATCGACCAGCGTGTTTGGACTATTTCTCGAGCAGAGGATGGCAGGTATACAGG
TAAAGCAGATGACATTATTGGTTTCGCAAACGGAAAAGAGCAGGGTAACGCTCTGCAATG
GCAATATGACTTTGAGTTAAAAATGGACGACTCGACAGTGACCGTTGCCTTTGATGATTG
GCTTTACCGACAAGATGACAAACACGTATTCAACCTGACCAAAATTAAAAAGTTTGGCGT
GGAGGTGGGGACAATAACCTTGTTCTTTCAAAAACAACCCTAAATCCGCGATGCTCAACA
CGTATTGGGCGAAAATACTCTATTTGAATGCCTCGGTTGGTAAGCTTCCAAACAAAAAGG
TTGACGCTTTCACGTCAACCTTTTTAGTTTTTCGCTCATTATTGAGAGATTACAGCTTGT
CAGTTAGCTCGATTGCTTGACCGATATAGTTCGCTGGCGTCATCTCTTTTAGACGTGCTT
TTTCGTGTTCAGGAAGCTCAAGGCCGTCAATGAAGTTACGCATTGCTTCACCGTCTACGC
GCTTACCGCGAGTTAACTCTTTCAACTTCTCGTATGGCTTCTCGATACCGTAGCGACGCA
TTACCGTTTGTACTGGCTCTGCTAGAACTTCCCAGTTTTTGTCTAGTTCAGCAAGAAGCG
CGTCACGGTTCACTTCCAGTTTGCTGATGCCTTTTAGCGTAGAAGTGTAGGCGATGATTG
CGTAGCCAACACCAACACCTAGGTTACGTAGAACCGTTGAGTCAGTTAGGTCACGTTGCC
AACGAGAGATAGGCAGTTTCTGTGCTAGGTGACCGAACACGGCGTTCGCAAGACCTAGGT
TACCTTCAGAGTTTTCAAAGTCGATTGGGTTAACTTTGTGTGGCATTGTCGAAGAACCGA
TCTCGCCAGCAATGGTTTTTTGCTTGAAGTGGCCTAGTGCAATGTAACCCCAAACGTCAC
GGTCGAAATCGATCAGAATAGTGTTGAAACGTGCCACAGCATCGAATAGCTCAGCGATGT
AATCGTGTGGTTCGATTTGTGTTGTGTAAGGGTTCCAAGTTACGCCTAGAGATTCAGTGA
TGAATTCTTCAGAGAACTTGTGCCAATCTAGTTCCGGGTAAGCAGATAGGTGCGCGTTGT
AGTTACCTACCGCGCCGTTGATTTTCGCTAGGATTTCAACGTTTTCGATTTGCTTGTATT
GACGCTCCATACGGTACGCCACGTTTGCCATTTCTTTACCCATTGTTGATGGAGAAGCTG
GCTGACCGTGTGTACGAGATAGAAGAGGGATGTCGCGGTACTCAACAGCAAGTGCTTTGA
TAGCGTCAATAAGGTTGCGGATTTCTGGAAGAATAACGGTTTCACGCGCTTCTTTTAGCA
TTAGAGCGTGTGATGTGTTGTTGATGTCTTCAGAAGTACATGCAAAGTGGAAGAACTCGT
TTACTGCGTGCAGTTCAGGAACGTCTGCGACTTTCTCTTTTAGGAAGTACTCAACCGCTT
TTACGTCGTGGTTAGTTGTGCGCTCGATCTCTTTGATACGTAGTGCGTCTGCTTCAGAGA
AGTTTGCAGCAAGGTCGTCTAGGAATTGGTTTGCTTCTGCGCTAAACGCTGGCACTTCTG
CAATTTCAGCAGTAGCAGCAAGCTTTTGTAGCCAGCGGATTTCAACGATAGTACGGTATT
TTAAAAGACCGTATTCACTGAAGATTTCGCGTAACGCAATTGTCTTGCTTCCGTAGCGGC
CGTCTACTGGTGAAACAGCAGTCAATGCTGACAGTTCCATGATGTTCTCCTGAATTGGGT
TTCTAAATTTCGTGAGCTTTATACCAATAACTGTGGCAATTGTCACGAATATTGCGCAAA
CGTTTGCGCGAGATTTGTTTTAGTCAAAAAAATTAGCTCGCGATGAACGCGAGCTATGGA
ATTACATTCTGGCTAACAGGATTTGTGCCTGTTCAACCATCTTCTTGCGTCCGAAGATTA
AGTGGCGACGTTTGCCTCCCACTTGACGCCAAAGTACTGCGCTACGGATGCCTGATAACA
ACAAAGCGCGAACTTTGTGTTGGTTGGCGGTTTGCTGCAATACCGATGGGGTGCCAGTTA
CTTGAATACGAGGGCCGATTGGGCTCACTACATCAAGATAAATGCTTGCTAGGTTGCTGA
TCATTTGATCTTCTAGCAATTCAAAGTGTTCTGTTTGGCGTTTCGCCATTTGGATGCGAT
CACCAAGCTGAGACATGGCATCAGTGCGTGCGGTTAGTTTACGCTCTAACGCCATTAGGC
TGATGATGTAGCGGGTGATTTCACTGCCAGATGGGGTGCTATCAATCCCTTTCACCAAAC
ACTCAAGGCCAAGTTTTAGGTCGGCTTCGCGACCGAATACGCCAATAGTATTGGCTGGGT
TTGTGTTCAAAATGGCGTTCATGGATGTTTCAAAAGCATCTTGATCACAATGTCCGTTTC
TCGCAACTTGTTGAACCAAAGCAACAGCTTGGCAAATACCAGCGAAAGCGATAGTACGGT
CATAAAGTGTATTCGCCACGTAACAACTCCTAAGCTTGAGAATATTTAATGCGTTGCTCG
ATGATACCACCACCTAAGCAAACGTCATCTTTGTAGAACACGGCTGATTGACCTGGAGTC
ACGGCAATTTGTGGCTCATCAAAGATCACTTTAATGTTCTCGTCGTCGATAGGAATGATT
GTACAAGGAATATCTTGTTGACGGTAACGAGTTTTCACTGTGCATTTCATAACATCGCGA
ATTGGTTCACGATCTACCCAGTGAAGTTGTGATGCAAGTAGACCTTCTGATTTTAGCATC
GGGTGGTCTTTACCTTGAACGGCGATAAGCACGTTGCGGTCTAGATCTTTCTCACCTACG
AACCATGGGTCTTCGTTACCGCCGCCGCCTTTACGACCACCGATATGAAGGCCTTTACGT
TGGCCTAGTGTGTGGTACATCAAGCCTTGGTGCTGACCGATAACTTCGCCTTCTGGCGTT
TCGATGTTGCCTGGCTGAGCAGGAAGGTAACGGCCTAGGAACTCAGTAAACTTACGCTCA
CCGATGAAACAGATGCCTGTTGAATCTTTCTTCTTCGCTGTGATTAGACCTTGTTCTTCC
GCGATACGGCGAACTTCTGGTTTTTCCAAATCACCCACAGGGAATAGGCTACGAGCAACT
TGTTCGTGGCTTAGTGTGTACAAGAAGTAGCTTTGGTCTTTGTTGCTATCTAGGCCACGC
AGCATTTGTGGCTTTTCGCCGTTTTCAGGGAAAGAACGACGCACATAATGACCCATGGCA
ATGTAGTCTGCCTCAAGTACTTCATCAGCGAATTCAAGGAATGCTTTGAACTTGATTTCT
TTGTTACAAAGGATGTCTGGGTTTGGAGTACGACCTGCTTTGTATTCTGCAAGGAAGTAT
TCGAATACGTTATCCCAGTATTCTGCTGCAAAGTTGATGGTGTGAAGGTGGATGCCTAGC
TTGTCACATACTGCTTGAGCATCGGCTAAATCTTCTGCTGCTGTGCAATATTCTTCGTTG
TCATCTTCTTCCCAGTTCTTCATGAACAGGCCTTCTACTTGGTAGCCTTGTTGCTTTAGA
AGATACGCAGAAACAGATGAATCAACGCCGCCGGACATACCGACGATGACTTTCTTTTGG
CTGTTATCAGACATTACTAAACACCACTAAAATAAACGGGACGCAGATTCTAACAGAATC
CACAGACCGGTGACAGATCCGAGATCGAAATCACAATTCGTTTTTGCTGCCTTTTTCCGC
AACAGCATCACTAAATAGTAATTTCATAAGTATAGAAAGGATATATATGGCATAGTTGGC
AAAAATCCAAGAGGACAATATAAATGAGTGACGAAAACCAATTTATGCAAGAAGCTGAGT
TGATTGAAATTGTTGAGAATCAGCTTGAAGATGGGAACCCTATCAAAGTTAAAGAAACAT
TGATGCGTTTGATGATGACTGGCACACCAAGAGAAGAAGCGGTAGCTATGATGGCATGTG
CTATGTCGATTGAAATCTTTGATGTAATGAAAAACGAAGGGGAGTTCAATTTAAAGCGTT
ACACTGAACACCTAAATCAGCTGCCTGATTTGAGCTTCATGGAAGGCGAATAAGTAACCC
GGAAGAAAAAAGCACCCAGCAAACGTTTGCTATAATTGCTTTTATTGCCGCTTTATTATT
AGCGGTATAGAATCCGTTCTCCTTTTCATCCCCTTACTCAGACTAACAATATGAAATTTC
CTGGACAACGCAAATCGAAGCACTATTTTCCTGTTCATGCTCGTGATCCTTTGGTGAGCC
AAGCACAAGAAAGCAAGAAGATGACGCGCACTCACATCATCGGTATTGACCAAACTTTGG
TGGATATCGAGGCAAAAGTAACGTCAGATGTGATTGAAAAGTACGGTTTGAGTAAAGGTC
ACTCGCTGGTTATTGATGATGTAAAAGCAGAAGAGCTATACCAGCAACTAAAAGAAGAGA
ATCTGATCACTAACGAATACGCTGGTGGTACGATTGGCAATACACTTCATAACTACTCGG
TTCTTGCAGACGATCGTTCTACGCTGCTTGGTGTGATGAGCCAGGATATCAAAATCGGCA
GCTACGGCTATCGTTACCTTTGTAATACATCGAGCCGCATGGACCTGAATTACCTGCAAG
GTGTTGATGGTGCTATCGGTCGTTGTTTTGCTTTGATCACTGAAGACGGTGAACGTACTT
TTGCGATCAGCGAAGGTCAAATGAACCAGCTTCATCCAGACAGCATTCCTGAGAAAATTT
TCAAAAATGCATCTGCTCTTGTACTGACTTCTTACTTAGTTCGTTGTAAAGAAGGCGATC
CAATGCCTGAAGCAACAATGAAAGCCATTGAGTTTGCGAAGAAGAACGACGTTCCTGTTG
TATTAACGCTAGGTACAAAGTTTGTTATTCAAGACGATCCTAAATACTGGCAAGACTTTA
TTCGTGAACACGTTTCTGTTGTCGCAATGAATGAAGACGAAGCAGAAGCGCTAACAGGCG
AAACTGATCCGCTAGCCGCTTCTGATAAGACGCTAGAGTGGGCTGATATGGTGTTATGTA
CCGCAGGTCCTGTTGGTCTGTTTATGGCGGGTTACACTGAAGACAGTGCGAAGCGTGAAA
CCACGTTGCCATTACTTCCTGGCTCGATTGCTGAATTTAATCGTTACGAGTTCAGCCGTC
CAGCTAAAAAGGATGCCTGTCAGAATCCAATTCGAGTTTATTCGCATATTTCTCCTTACA
TGGGCGGTCCAGAGAAAATTAAGAACACAAACGGTGCGGGTGATGCTGCGTTGTCTGCTG
TTCTTCATGACATGGCGGCAAATAAATACCATAAAGAAAATGTGCCTAACTCTAGCAAGC
ACAGCAATGAGTATTTAACTTACTCATCTTTTTCTCAGGTTTGTAAATATGCGAACCGTG
CGAGCTACGAAGTTCTCGTGCAACATTCTCCTCGTTTGTCTCGTGGCTTACCAGAGCGAG
AAGACAGTTTGGAAGAAGCATACTGGGAACGTTAATTCATATCGAATTAACCACTTTATA
ACTAATGTTAAAATGGCGTGTTTGAAAAAATACGCCATTTTTTATTTGCGCAAGACAAAT
AAAAAAGGCTCCCAACGGGAGCCTTTTTAAACAAGAACGATTAGATTAGGAAATCGTCTA
GTGATTTACCTGCGTCAAGTTGCTCTTGAATTGCAGAAGGTGTACGACCTTGGCCTGTCC
AAGTTTTTTCTTGGCCATTTGTGTCGATGTACTTGTACTTAGCTGGGCGAGGAGCGCGCT
TAGATTTTGCTTTAGTCTTAGTTTCGCCAGATAGTGCGCTAATTAGTGCTTCAACGTCGA
TACCGTCTTGAGCAATTTTTTCTGCAATCTCTGCTAGCTTAGCTTCTTGTTGTGCTAGTG
CTTCACGCTCTGCTTCTTCAGCTTCACGACGCTCTTCAACAACAGTAGTTAGTTTATCTA
GAGCTTCTTCCAATTGTTCTAGAGTCAGCTCACGAGAAAATGCACGAAGGCTACGGATAT
TTAGAAGTGTTTTAGTCAGCTCTGACATAACGATTCCTATTAATAGGTTAACGTGTTTGG
CATTTTTAATCGTTACGATTAAATAATACCAATCTACAAATAAAGATAAGTCCTTATATT
TAACTTTATCTTTTCCTTATGTGCAAATGCTAAATCATGATTTTGTTTAAATTGAGCTAT
TTTTTGACTGAAAACTAATATTAATTAACTCGAAATAAATCTTAATAGATAGTGAATTCA
AGTTTTACGTGATTATTCTAATCAAGCGAGTTATTGAATGGTGTTTTTTATAAAAGGCGA
GCTTTGTATTTGCGCAACAGAAAACGAAAGCTGTAATGTGTACGGTATTTGTTATTCATA
TTTCTTTAAATTATCGATATTAGATAATCCATGATATTTTTATGTTAGTAATAAAGTTTC
ATAAACAACCAAATTAACGTGATTTCAGTTGCACAATACTCAATTTGTTTGTTCGACGTT
TATAAATTGGGTTGGCGATTATTTATTAGTTTAATTTAGTTTGATGTGTTGCATTGGTTC
TCATCATAAGTACAATGGCTGCTACCTGATGCAATATTGCAGATAATTTGTTGTTAATTT
GTACAATTAACGGTTAATTGTTTGTTGTTGCCGTAGAGGCGCAGTCTCGAAGAGTAGCTA
TTATTGGGGTGATGCCAATGAATAATAGTGGAAGGCGAAGATTGCCGAAGTAAGTCGTAT
ATCAAAACGCCTTGCTGGGGTTGTATCTGAAAGGAACAACACTGCCATAGTATATTTACA
TTAAACTATGGAGCGCTACTGTAGGGTTGGGTGGAGTGTTCGCTTCCCTGTCGCTAAGTT
CAACATGAGCACGTTTCTTATAAAGAAGGCGTGACTTGTCTGCAGTAGATCTCTAGCCAA
ACTTTGGTTTTTGAAGATCATGAATTTAATAGATTTTTCTCATTCTCCTGTTTCATTATT
GCCTCCTATTGTTGCTCTGACATTGGCGATTCTGACTCGACGTGTATTAGTTTCTCTTGG
TGTAGGTATCGCGCTTGGTGCGGTTCTACTTAACAGCTGGTCAATTGGTGGTACTGCAAG
CTATGTAGGTACTCAAGTGTCTTCTGTCTTCATTGAAGATGGTGGAATTAACACTTGGAA
CATGAGCATTGTTGGTTTCCTAATTCTATTAGGCATGACAACGGCTCTATTGACACTTTC
TGGCGGTACTCGCGCATTCGCTGAATGGGCACAGTCTCGTGTGAAAAGTAAACGCGGCTC
TAAACTTCTTGCAGCCTTTTTAGGCGTATTCATTTTTGTCGACGATTACTTTAATAGTCT
TGCTGTAGGTGCGATTTCACGCCCAGTAACGGATCGCTTCTATGTATCTCGTGCGAAACT
GGCTTACATCCTAGATTCAACCGCTGCACCTATGTGTGTCATCATGCCTGCTTCTAGTTG
GGGTGCTTACATCATCACTATCATCGGCGGTATTTTAGTATCACACGGTATTACTGAGTA
TTCAGCGCTTGGGGCGTATGTGCGTCTTATCCCAATGAACTTCTACGCTGTATTTGCGCT
GTTAATGGTGTTTGCAGTAGCGTGGTTTGGTCTGGATATCGGTAAGATGCGCGAGCATGA
AATTGCAGCGTCTCAAGGTCGTGGTTTTGACAAAGACAAAGAGAACGACACTCAAGAAGC
GCATGAGCTTAACGAAGAGTTGGACATTCGTGAGAGCGAAAAAGGTAAAGTCTCTGACTT
AATCCTACCGATTGTTACGCTTATCATCGCGACAATTGCTTCGATGATGTACACCGGTGG
TCAAGCGTTGGCTGCTGACGGTAAAGAGTTTGCATTGTTAGGTGCATTCGAGAATACCGA
TGTGGGTACGTCTCTGATTTACGGTAGCTTGCTTGGTTTGGCCGTTGCTCTGTTTACTGT
TCTAAAACAAGGTCTACCACTGACTGAGATTACTCGTACACTGTGGATTGGTGCTAAATC
GATGTTTGGTGCGATTCTTATCCTTGTGTTTGCGTGGACAATCGGTTCTGTTATCGGTGA
CATGAAGACGGGTTCGTACCTATCGACTATGGCTCAAGGTAACATTAATCCGCATTGGTT
ACCTGTAATCCTGTTCTTGTTGTCGGGTCTAATGGCGTTCTCAACCGGTACTTCATGGGG
TACATTCGGTATCATGTTACCAATCGCCGGTGATATGGCGGGTGCAACTGACATCGCACT
AATGCTTCCTATGCTAAGTGCAGTTTTGGCCGGTGCAGTATTCGGTGACCACTGTTCACC
AATCTCGGACACGACTATTTTGTCTTCGACAGGTGCTCGTTGTAATCACATCGACCACGT
ATCGACTCAGTTGCCTTATGCGCTGTCAGTTGCTTTGGTTTCATGTGTCGGCTTTATTGC
ACTTGGTATGACAACGTCAATCGCGTTCTCTTTCATTGCAGCATCGATTACATTTGTTAT
CGTCTGTGCTGTTCTATCATGGTTGTCGAAATCGAAAATAGAATCATGTCAGAGCGCTTA
ATGGCAATATGATTTGTTGAAAAGAGGAAGCTCCGCTAGTAACTAGCGGAGCTTTTTTTT
AACGCGATTTAGGTGAGGGGGGCAATCGCGTTTTTGGGGATAACCTTTAAGATTCTGGCT
GTGTGAAGTCAGGTGTTGGACAGTCTTCATACGACGATGGCAGAATTGGAACATCATCGT
TGTTATTCAAACCATCCAAAACCGTCTTGATCTGATCAATTTGATTGATGTCTGAACCTT
CCCAAGCACTGACCGCGTTACTAATGATATCTCCGATAGACATCCACTGATCGCCAAACC
AAATAACGGTAGTTTGGGTTAAACCCTCAGAGGTTGGACGATGTCGAGTGTTAAAGATAA
ATGCGAGTAGTTGCTGAGCTAGCTGCTCTTTGTGCTCGTTAAGGTCCGCGTTGCCATTGC
TATCGACCAAGAATTGTGACACTTCGGATTGCCAAGTCCCGGCCATCCAAGTAGCAGAAT
CGCCGCTAAATGCTGCTTCAACTGGCTCTCCACCAGTAAATTTACCGTCAAATGGCTCGT
CACCAGCTCCAAAGTAGTTACTTGGAGAGGCGTAAGGGGCTAATCCATTCACATATACTC
TGTCGGCTTCAGTTAGTTCACTTAAGCCATTTTTGTTGTGCCAGTAACCTTTGGTGTCAA
AGTCTGCAGTGATTTCACAAATGTTATTGAAGTGCACTTCATTACCATTAAGTGCGTCAC
TGCGGTTGTAAACTTCACCGATAATGAGAGGGACGCCATTTTCCATTTTCATGACAGATT
TTACGTCGAACGAAATGGTGTGATCACTGGTATTGTTCCATGCAGCAGAAAGGCTTTCGC
TCACTTCATAAGGCGCGGGATCTTCACCGCGAACATTTGGAACGAGAACGAAGAATGTGG
CACAGCCATCCTCTCCTGTCATCCGCTGTACGTAACCATTGGCATCGACTTCCGCTAAAT
TCTCGCCTTCTGGAAGGACACCGGCATCAAGAAGAAGTTGTTCTATCACTAAGAATTCAC
CATTTTCTGGATACTCAGGGTTGAATGGTTTAGGAACGGGTACACTGTCAGGTATGTAAA
GGTTGACCGGCCAATTCGGAATCAAGCCTTCGCCTTCATCATGAATACCGTTACCGTTCA
TATCGAACGACTTACACACTTTAAGATTGGCAATACCGATAGAACCAAAACGGATGGTTA
GCACGGGATCATCATCAAAGGTTGGTTGAGCCCAAGCACTAGGCATGAAACCAACGTCAT
TCTCCTCATTACCGCTGGCTTCATCTGTGTCCTCACCAGCAGAACGTTTGATGGTTTCGT
CGAAGTTGGTTTGACATGCTAGAGCGTTTGCAAAGCCTATATGCAGATCGCCATCTTCGA
ACGTCGGTGCAAAGTCTCTTAAATCTGCGAAGGTTGTGAAGTGAGTGAATGGGGTGTTCA
TTGCGGTAAAGCCAACTTTTTTCGCCCACCACATGAATTGGTCTAAGCTCCATTGATGGT
CTTCAACCCCAAAAACACTAAACGTGATTGGCTCGTCAGGAGAATCATTGGAAAGTTTAG
TATTACGCATACCGCCCATCTCCATCGCTAAGTCACGAATACCAAACTCCCAATTAGGAA
TAACTTCATCGATGATAGGATCATATTGGCAGTTCAGGTTTCTGTCGTGGAACGCACGAA
AAGCAATATCAAAGTTTGGCGGTTCTGGCTCCGCAGTCTTCGCTTTGAAGTTATCTGTTT
TCGAGAATCGAGGGATAAACCCAAAGAACCCTGCACAGTTTTCACCAGTTTCTTCGCCAT
ACAGGTCAGTACCTTCACAAGCGGCTTCTACGCTCGCTGCTGTGGATACCCAAGCTTTGT
AAACCCCACCGGAGTTAGGTGTGTTGGCAAATGGAAATAGCTGTATGGTTTCGCCATCAG
GCATAGAAGTAGGGTCGACATCTAAATACTCACTTCCCAATTGATGTCGACATTCTATGT
CTATCGATTGGGTGACCATTTTGCCGCGAACTTTAACTTCTTGAGTGATGGTGACGACGT
CATTCATATATGTCACACCACCTTCACCGTCGAAATAGAAAAGACGACAGGCTAATGGCT
CTGCGTAAAACTCTTCGGCGTTTCTAGCGTTCTTGCCTTTGATTTTTACATCTTGATAGC
AGGTACCACCGTTGGTGTCTGCGCTATCTAAAGTACTTGATAACAAACATTTACCTGATG
GATCGGTAACTTGAAAATAATACAAACCAGCAGGCAGTGCTGCGGCTGTCCTTGGTGCGT
TAGGCCCTGGGCCTCCATCTAAAAATACTTCTTGTTTAGACTCGTAGCGGACATTTTCAT
TGACGATATCACCAGCAGGTGTCGTTGTGAATATTGCGCCATCTAATCTAGCGAAAGCTG
GTACAGCAAACATGATAGCTAACGAAGATATCGCAAGAGTTGTTGTCCTTAATTTGGATA
AAAACCTGTTGATATTCATTTTTTGCTCCTGTGTCATCATGAGTGACGACACAGGATACA
AAGGCAAAGAGTATGCCTATTTTAACTTATTGATTTATAAGAGCCTTACATGACGTGTTT
TATATGAAAAAGCTAAGTAAATGATATGCCGTGATTTCGTTGTTACACTGTGTTGCGTTA
CACATGTACACATTGTCAGATGTTGATATTGTACTTCTTAATCAGCCGATAAAGTGTTGT
TCTAGAAATACCTAGATGGCGTGCGGCTGCGCTCATATTGTGTTTATTTTCTTCTATGGC
CTGTAACAAATAGTCAAGGTCAATTTGATCAACAGAAGGGAGTAATTGCCTTTCACTGTT
CTCAAGCCCTAAATCAGCAACGAGTAGGGTATTGTCTTCACACATGACAATTGCTCGCTG
AATCACATTACGCAGCTCACGTACATTTCCAGGCCAACGATGTTTAAGCAGTTTTGCTTT
CACTTCTTCGGACATGTTGTGTACTTGACCATGAGATAAATCTGTTAAAAAGTGCTCAGA
CAGCATCAAAATGTCTTTGCCTCTTTTTCGAAGTGGAGGAATGGTTAGCGGTAATATATT
GAGTCGATAAAATAGATCCTCCCTAAATTCTCCTTGTACGACTTCGCTTTTTAAATCCAC
GTGGCTGGCGGCAATCACACGACAATCAACATCGATAAATTTATCCGCACCTACTTTGTG
TATTTGTTTGCTTTCTAAAAAGTGAAGGAGATGTATTTGAAGATCCGAAGGCATATCTCC
AATCTCATCGAGAAATAAAGTGCCTTTGTGTGCTTTTTGAATAAAACCAATCCGGTCAGA
AATGGCACCTGTAAATGCACCTTTTTCGTGGCCAAAAAGTTCGGAAGCAATCAAGCCACT
TGGAATCGCACCGCAGTTAACCTCTACAAAGGGTGATGAGCGTCGACTAGATAACTGATG
GATCAGTCGAGCACACAACCCTTTACCCACACCAGTTTCACCTTGTATGAGTACTTCAGC
GTCACATTGCGCGTACTTTTTAATGGCATTTCGAAGCTCGTGGATACAAGCGCTATTCCC
AATAAGAGGATATAGCTCCGCCTCGCTGAATTGCACCGTTTGTTTGGTACTACCTTTTCG
CAGTTTCATCATTAATCACTATTTTTGCCCCACTGAAATAATAGTTTTGAATTAGCCGTC
TCAATCGTGAGTGAATGTCTCTTTATTGAGAAGTTTGTTAATTACTGTGGGTGGTAAAGT
CTAAATGTTTGTTTCGGAGAAAATTTATACTAGGGACTTTTTTTGCTAGGAAAATCGTTG
TATAGCAACTTCATTTCTTGCACTCTATCGCAATGAAACTAAAAATAAACATTTAAAAAA
CATGGGCTTGAAAAAATAGTTAAGAAAAGTTCAATTTCGGTATTGAAAAATTAAGAATCC
TTGGTTAGTGTGGTTACTAACGAAGCAACTAACTAAAGTCTTAAATAAGTATGCGTAATT
TTGTAATGAAAATTCATCACCATCATCACCCAGCCTAGTCTTTCGGGAGATGTACGCATA
CCCGGGAGGCAGGAAACTCCCGGAGGTGAAAATCAAAGTAAGAACAGATTTTAAACCCTC
GGGAGACGCCAATCTCTCGAGGGTTTTTTAGTTTTACTGGTTTAAAAATTACTTAGATAT
CAAAATCTTGCACAGGGATAAAGCAATGCAAACACAACGCTTAAGAATCGCAATTCAGAA
AAAAGGTCGTCTTAGCAAAGAGAGCCAAGCTCTACTAAAGCAATGCGGCGTGAAATTTAA
CGTAATGGGTGAGCGTCTTGTTGTTCACTCAGAGAACATGCCAATTGACTTGCTTTTGGT
TCGTGACGACGACATCCCTGGCTTGATCATGGATGGCGTGGTTGACCTTGGTTTCATCGG
AGAAAACGAACTAGAAGAAGTTCGTCTCGATCGCAAAGCTTTGGGTGAGCCATGTGAGTT
TGTTCAACTTCGTCGACTGGATTTTGGTGGCTGCCGTTTGTCCATCGCCATCGATAAAGA
TGAAGAATACAACGGTCCACAAGATCTCGCAGGCAAACGCATCGCAACGACTTACCCTCA
ACTTCTTAAAGCGTACATGGATGAAGCCGGCGTGCCATTCTCAACTTGTATGCTCACTGG
TTCTGTGGAAGTTGCGCCACGAGCGGGCTTAGCGGATGCGATTGCAGATTTGGTTTCTAC
AGGTGCAACATTAGAAGCAAACGGCCTGAAAGAAGCCGAAGTCATCTTCAGATCCAAAGC
GACGCTTATCCAACGCATTGGTGAGTTCGACGCAGACAAAGCAGAGTTGATCAATAAATT
GCTAACTCGTATGCAAGGCGTTCAACAGGCAAAAGAATCAAAATACATCATGCTGCACGC
ACCAGCTGGAAAGTTGGAGCAAATTAAAGCATTACTCCCGGGCGCAGAAGATCCAACCGT
TTTACCATTATCAGCAGACAAACAGAAAGTTGCCGTTCATTTGGTGAGTACAGAGAACTT
GTTCTGGGAAACCATGGAACAGCTAAAAGAACTGGGTGCGAGCTCAATTCTAGTGCTACC
AATTGAAAAAATGATGGAGTAACGGCAATGAGAACTGTTGTATGGCAATCACTGAGTGAA
GAGCAACAAGATGCAATTTTGGAGCGTCCTGCCATTGCGGAAGGCGCGAATATTACCGCT
GCAGTTGCGGATGTGATCGCAAAGGTGCGTACTCAAGGTGACGCAGCGCTATTAGAACTT
ACAGAGAAGTTTGACCGTGTAAAACCGGAATCAATCCGAGTTCCATCCAAAGAAATTAAT
GCGGCTTCAGAACGCCTTTCTGCGGAAATGAAACAAGCACTGGAGCAGGCTTACAGCAAC
ATTGCTAAATTTCATAAAGCACAAAAGCCACAACCAATTAAAGTGGAGACACAACCTGGT
GTGATGTGTGAGCAAGTGACACGTCCCATTCAAAAAGTAGGGTTGTATATTCCTGGTGGT
AGCGCGCCATTGCCATCGACGGTATTGATGCTGGGCGTGCCTGCAAAAATCGCTGGTTGC
CGTAAAGTGGTGCTTTGTTCTCCTCCGCCGATTGCAGATGAAATTTTGTACGTTGCCAAG
TTGTGCGGCATTGATGAAGTTTACAATGTCGGTGGTGGACAGGCTGTCGCTGCAATGGCT
TACGGTACGAAAAGCGTCTCCAAAGTGGATAAAATTTTTGGCCCGGGTAACGCCTATGTG
ACGGAAGCAAAACGTCAAGTAAGCAATGACTTCCGTGGTGCTGCGATTGACATGCCGGCT
GGCCCTTCTGAAGTTCTTGTGATTGCAGACGAAACCGCAGATCCAGACTTCATCGCAGCA
GACCTGTTAAGCCAAGCTGAGCACGGCCCTGATTCACAGGTGGTTCTTGTGACACCATCA
CCAATTGTCGCGGATCAAGTAACGGATGCCGTTCAGCGTCAACTAAAAGCCTTGTCTCGT
GCAGACATCGCGCAGAAGGCGTTGGCTTCGAGTCTGATTATTATTTCTGAGTCAATCACA
CAAGCGGTTTCTATCTCTAACTACTACGGCCCTGAACACTTAATTGTGCAAACGAAGAAC
CCTCGTGAGCTACTTCCACTACTAGATAATGCGGGCTCTATCTTTCTTGGCGATTGGTCT
CCTGAGTCTGCAGGTGATTATGCGTCGGGAACTAACCACGTGCTTCCAACTTACGGGTAT
ACTCGTACTTACTCAAGCCTTGGCCTTGCCGACTTTTCTAAACGAATGACAGTGCAAGAG
TTATCGGCTGAAGGTTTACAGAATCTCGCTCCGACTGTGGTTACGATGGCGGAGGCGGAA
GGTCTCGACGCTCACAAACGTGCAGTCACCATCCGAGTAGAAAAGCTGACCCAAAATAGA
TAATAAGAGAGTAAAGAGATGGAAAAGCTAGCACGCAAACAAGTCCAAGAATTAACCCCG
TATTTATCTGCTCGCCGAATTGGCGGCACGGGTGACGTTTGGCTCAACGCCAATGAATCT
CCATTTAATAATGAGTACAAAACGGATTTTGCTCGCTTAAACCGCTACAGCGAATGCCAG
CCAAAAGCGCTGATTTCAGCTTACGCTGCCTACGCGGGTGTAAAGCCAGAACAGACGCTT
ACTTCTCGTGGCGCTGACGAAGGTATTGAGCTGTTAGTTCGCGCTTTCTGTGAGCCAGGA
CAAGACGCGATTTTGTACTGCCCACCGACTTACGGTATGTACGCAATCAGTGCTGAAACC
ATTGGTGTTGAACGTAAGACTGTACCGCTAACATCGGATTGGCAACTTGACCTTGCTGGC
ATCGAATCCAATCTCGATAACGTCAAGCTGGTTTTTGTTTGTTCGCCAAACAACCCAACC
GGTAACCTCGTTAAGCGTGAAGATATTGTCTCTCTGCTTGAGATGACAAAAGACCGAGCA
ATCGTGGTCATGGACGAAGCGTACATCGATTTTTGCCCTGAGGCGTCAACGGTGGATTTG
TTAGCTCAATATCCAAATCTCGCGATTCTACGTACGTTATCAAAAGCGTTCGCGCTTGCA
GGCTTACGTTGTGGTTTCACGCTTGCAAACGAGGAGCTAATCAACGTCCTACTTAAAGTC
ATCGCGCCGTACCCAGTACCAGTGCCTGTTGCTGAAATTGCGGTTCAAGCCTTGTCAGAA
GCAGGTTTGGCTCGAGCGAAATTCCAAGTCCTCGACCTTAATGCAAACCGCGCTTATCTG
CAGGTTGGTTTGTCGATGATTCCAGGATTGCAAGTTTTCGAAGGGTGGGGCAATTACCTA
TTGGTTAAATTCCCAGATGGTGATGCGCTGTTTAAAGCGGCGTGGGATACCGGAATCATT
CTACGTAACTCACCAATTGAAAACTGCGTGCGTATCAGCGTTGGTAACCGCGACGAGTGT
GAAAAGACACTTGGTTTCATTAGAAACTACTATTCATAAATAGAATTCTCAACGTTCTCG
GCTTATGCCGAGAACGAAACAAGATTAGTAATAAGGAAGTTCGAGTGAGCAAGCAACAAA
AAATCCTATTTATCGACCGAGATGGCACGCTGATTGTTGAGCCACCGATTGATTTCCAAG
TTGACCGCTTGGATAAGTTGAAACTAGAACCGTTTGTTATCCCAAGCCTGTTGTCGTTGC
AGGATGCGGGATACCGTCTAGTGATGGTGACAAACCAAGATGGTCTAGGCACAGACAGCT
ACCCTCAAGAAGACTTCGATGCGCCACACAACATGATGATGGAGATCTTCGAGTCTCAAG
GTGTGAAGTTCGATGATGTGCTGATTTGTCCGCACTTTGAAGAAGACAACTGCTCTTGTC
GTAAGCCTAAATTAGGCATGGTGAAAGAGTATCTTCAAGGCGGTAAAGTGGATTTCCAAA
ACTCTGTCGTGATTGGTGACCGTCAGACGGATCTGCAATTGGCGGAAAACATGGCGATTC
GCGGCATTCAATACAATCCAGAAACCATGGGTTGGAAGCAGATCTTGAAAGATCTAACGG
TAAAAGCACGGGTTGCCGAAGTGATTCGTACTACTAAAGAAACCGACATTAAAGTTGCCG
TTAATCTGGATGAGCAAGGTGGCAATGATATCTCAACAGGTCTTGGTTTCTTTGACCACA
TGCTGGATCAAATTGCCACTCACGGTGGTTTCCAAATGGTGTGCAAAGTTGATGGTGATT
TACACATTGATGATCACCACACGATTGAAGATACCGCATTAGCCCTTGGTCAGGCATTAA
AAGAGGCGTTGGGCGATAAGCGCGGCATTGGTCGCTTTGGTTTCAGCCTGCCGATGGATG
AGTGCTTGGCGCAATGTGCGTTGGATTTGTCTGGTCGTCCTTACCTGAAATTTGACGCGA
AATTTAGCCGTGATCAAGTTGGAGACTTGTCGACAGAGATGGTGGTTCACTTCTTCCGTT
CTTTAACTGACACACTAGCGTGTACGCTACACCTTTCTTCTGCTGGCGATAATGATCACC
ACATCATTGAGAGCCTATTCAAAGCGTTTGGTCGAACGTTACGCCAAGCAATCAAGGTGG
AAGGCACGGAGCTGCCAAGCAGCAAAGGCGTCCTTTAAGGCTCACGTGAGCAAGGAGAAA
AACAGTGACAGAACAAAAAGTTGTCATTATCGATACGGGCTGTGCCAACGTTTCTTCGGT
GAAGTTTGCCATTGAACGCTTAGGCTATGACGTAACGATTTCAAAAGATCCTCAAGTGGT
GTTGTCAGCAGACAAGTTGTTCCTACCTGGTGTGGGTACAGCCAGCGAAGCGATGAAAAA
CCTTGAAGAGCGTGATCTTATCAATCTCGTTAAGCAAGTTGAAAAGCCATTGCTTGGTAT
CTGTTTAGGTATGCAGTTATTGGGTAAGTTTTCCCAAGAAAAAGGGCAGAAAGCAGATGA
GTTAGTTGAGTGTCTTGGGCTTTGTGATGGCGAAGTGAAGCTGCTACAAACTGGCGATTT
GCCACTGCCACACATGGGGTGGAATACCGTTTCTGCAAAAGCAGGCAATCCGTTGTTCAA
AGACATTGAAGAGGGTGAGTACTTCTATTTTGTGCACAGCTTTGCGATGCCTGTTGGAGA
CTACACCATTGCCGAATGTGATTACGGAAATCCATTCACTGCTGCGGTTCAAAGTGGTAA
CTATTATGGTGTGCAATTCCACCCAGAGCGTTCTTCAAAGGCGGGCGCGAAGCTTATTCA
AAACTTCTTAGAATTATAAAAGGGATTTAGTGTGATTATTCCAGCTCTTGATTTAATTGA
AGGACAGGTGGTTCGCCTTTATCAAGGTGATTACGGCCAAGTAACCGAGTACAAAGTCGA
CCCAGCAGAGCAGTTCAACTTGTATCACCAAGCAGGGGCTGACTGGCTGCACTTGGTGGA
TCTGACGGGCGCGAAAGATACATCTGCGCGCCAACTTGATTTGATTGCAAAGCTATTAGC
AAGCACGCCTGCGAACATCCAAATCGGTGGCGGTGTGCGTACCGAACAAGACGTTGTGGA
CTTATTAGAAGCGGGTGCACAGCGCGTTGTGGTTGGTTCAACCGCAGTAAAACAGCCTGA
GTTAGTAAAAGGTTGGATGGAAAAATACGGCGCAGAGAAAATCGTTCTCGCGTTGGACAT
CAACATCGACCAAGACGGCACGCGTAAAGTGGCGATCTCTGGTTGGCAAGAAGATTCAGG
CGTGACTATTGAAGCTCTGATCAACGATTACCTGACGGTAGGTCTACAGCACGTGCTGTG
TACTGACATTTCTCGTGACGGTACGCTAGAAGGCTCAAACGTAGAGCTTTACGTCGACCT
ATGTAAACAGTACCCACAAGTGCAGTTCCAATCTTCAGGTGGTATCGGCTCATTAGCGGA
TATCGAAGCGCTAAAAGGCAGCGGTGTGGCAGGCGTGATTGTTGGTCGCGCGTTGTTAGA
TGGTAAGTTCACAGCAGAGGAGGCATTTGCATGCTGGCAAAGCGAATAATTCCATGTCTT
GATGTTCGTGATGGACAAGTGGTGAAGGGCGTTCAGTTTCGCAACCACGAGATCATCGGT
GACATTGTTCCTCTCGCTAAACGCTACGCTGAAGAAGGCGCTGATGAGCTGGTGTTTTAC
GACATCACTGCATCAAGCGATGGTCGTGTAGTTGATAAAAGTTGGGTAGCTCGTGTCGCG
GAAGTGATCGACATTCCTTTTTGTGTGGCTGGTGGTATTAAATCCGCAGAGGATGCTGCA
CGTATTCTGGAGTTTGGTGCAGACAAAGTCTCTATCAACTCGCCTGCGTTGGCTAACCCG
CAGCTTATTACTGATTTAGCAGATAAATTTGGCGTCCAGTGTATCGTAGTTGGTATTGAT
TCCTACTACGACAAAGATACTGGTAAATATCAGGTTTACCAGTTTACTGGCGACGAAGAA
CGTACAAAGGCGACGAAGTGGGAAACGCGCGATTGGGTACAAGAAGTGCAAAAGCGCGGT
GCTGGTGAAATCGTGCTCAACATGATGAACCAAGACGGCGTGCGTAGCGGTTACGATATT
GAACAGCTCAATATGGTACGCGAAGTGTGTAAAGTTCCTCTCATCGCTTCCGGTGGTGCA
GGTGCCATGGAGCACTTTGCAGAAGCATACCAAAAAGCAAACGTGGATGGTGCGCTGGCC
GCTTCGGTATTCCACAAGCAAGTCATCAATATTGGTGAACTAAAGCAGTATTTGAAACAA
CAAGGCATTGAGGTACGACTATGAGTTTTAAAGCCGCCGAAGTCAGTTCGCTGTCGGAGC
GAATCAATTGGGAAAAGGTGGATGGCTTGGTACCTGCCATCGTGCAAGACTTCCAATCGA
GCCAAGTGCTTATGATGGGTTACATGAACCAAGACGCGCTAGCAAAAACGGGTGAAACGG
GTCAGGTGACATTTTTCTCTCGCACTAAAGAGCGTTTATGGACTAAAGGTGAGACGTCTG
GCAATGTTCTTCAACTCGTGAATATCTCTCTAGATTGTGACAATGATACTTTGCTGGTTC
GAGTGAACCCTATTGGGCCTACTTGCCACACAGGCACAACAACGTGTTGGGACGGCGATG
CACAAGAGGAATCACAAATGGTGTGGCTTCATCAACTTGAGCAGCTACTGGCTGCCCGCA
AGAGTGCCGACCCTGACTCCTCATATACAGCCAGCCTTTATGCCCGTGGTACCAAGCGTA
TTTCGCAGAAAGTGGGTGAAGAAGGCGTTGAAGTCGCGCTTGCGGCGACGTCGGGCGATA
AGGCGGAGTTAGTGTGTGAATCTGCAGATTTGATCTATCACTTGTTGGTGCTTTTACAAG
ACCAAGGTTTATCAATGAACGATGTGGTGAATAAGCTTAAAGAGCGTCACAAGTAGTTCA
AGTTAAAGAAATAAAACAAAGGCTTCCATTTGGAAGCCTTTGTTTTTTCTTGATAGTGCG
ATTTTATCCACAGCACTTTTTAAATTTCTTACCGCTGCCACAAATACATGGATCGTTACG
GCCTACTTTTAAGCTGCTGATGGATTGATTAAGTCGCGGATCTTGCTCGGATTCTTCTTC
AGGGAAAGTGCCATCAATGTAATACCACAGCCCATTTTCTTTCACGAAGCGTGAACGCTC
GCTCAGGCAGTAGCGTTGCCCGTCTTCATTGAAATAGGCGTTGAACTCAACAAAGCCTTC
ATTTTCATGGCTGCCAGCTTCTGCTTTGACGACTTCCAGTTTGCACCAATCGCTGTCGAT
CGATTGTGCGATACCTTCACGTTGTTCTTCTGCGTTACAACTTGGGTGATATGTTTTCAC
AACGTAGTCAACGAGGCCTAGCACATGAGCGCTATAGCGAGAGCGCATTAACTGTTCTGG
TGTTTTGACGTCAGCGTGATTGTTGTGCGCAATTTCGCAGCACTGTTGGTAGGTACGGTT
AGCGCCGCAAGGACAAGAAGAAGCCATAAGATGAAATCTCGTTAGGTAAAGCGATAAAAC
AAATAATCCCAATAGAGTGGGAGAGAAGCATTATAGCGAGTTAAGGTGTTTGAGAAAGCA
GTTCCTGAGCCCATTCTGTCGATTCATTGAATGCATCAGCTAGCTGAGTTTCCGTTAACT
TCAAGACAGAGCAGTATCTTTCAGCCAGTTCCCAATCTGCTTGTTCGTAAGCAATACACA
TAGAAAGGAGATACCCAAGCACACCTTTTCGACTTGTCAGGGCGAGCTTAATGTCTTCAT
CGACGGGAATGTCTTCAATCACATCCGACAGAGGTTGATCGAGAAGTGAGCCTAGTAATG
AGAACATACCAGTTAGAAAGGCTTGTCCAGGATCGTACTTGGTTTTCATTTGGCTAAGCA
AAATTTCACACATACGAGCGCGTTGAATAGCAAGCGAGTAGAGTGAATCAGGCTTGTCCT
CTTGCACAGAAGCGATTGCAACCAGTGAAATAAAGCGTCGTAAACGTTCTTCGCCCAGAT
AAATCAGCGCCTGTCTAAACGATTTGATTTTGGTTGTGAGCGTGTAACCCGAGTTGACAT
AAGTGAGCAACTTATAGGAAAGCGTCACATCAATAGAGAACAGACGCTCCACTTCATTGA
AGTCGATGGGCTTATCAGCAATCTCTTTACACAACTGGATGACGGTTAAAAACGCCGGGT
TGAGGCGCTTCTTTTGGATCATTTCTGGTTTACTAAAGAAGTAACCTTGAAAGTAGTTAA
AACCAGCGTCAAGCGCTTGTTCAAACTCTTCATAGGTTTCGACTTTTTCAGCCAAAAAAT
CGATATTAAACTGGCTCAATGCTTGGATGAAAATTGCCGCTTTTTCAATTGGTACTAAAC
GAATATCAAATTTGATCATCGATACGTACGGAAGAAAGCGTTTCCAAGCCTTAGTTGGTA
CAAAGTCGTCGAGTGCAATTCGGTAGCCGCATTCGTGCAGATGTTTTATTGCATCGAGAA
GCTCTTGCGTAGGCTCACAATCTTCGAGTACTTCAATGACCAGAGAATCTTTCGGAAACA
GTGTCGGAACAAGGTTGACCAAGCTTTGGTGGGGAAAGTTAACAAAACCGAGTTTGTTAC
CTAACGTGTTGTAATGCGTCGACAAAAAATGATCAGATAGCAGTCGACTAGTAGCAAGCT
CAGGTTCTACTTCAGGGAAGGTATTTTTGGGGCCGTCTCGAAAGAGAAGTTCGTAACCTA
TGGTTCGCTTTTCTCTGTCTAGAATCGGTTGGCGAGCTACGTAAGAATACTTCAATTAGG
TACTTCGTTCTGTTTAACTTAGTAATATGATAATAGCGATTTTTTACAAAATATCTACGC
TTTGAATGCGAATCTTCTACATGTTCGACATGCTTAGCGTAAATTATGTGTTGAAAGGCC
GGTTTTGCAGTTCAAAACCATCAGAATTCACTTGTAAAACTGAGCCTTGCGTATACCAGT
CCCCTAAGACGATGCGCGTGTTTTTAGCACCATTTGCGTCAAAAAAATGTGTATTTGGGC
GATGAGTGTGGCCATGAATCATCAAGTTGACGCAATTCTGAGACATCACTTTTTCAACTT
CGCTTTGATTCACGTCCATGATATCTAAAGACTTCATCTGTTTATCGTCGCGAATGTCTG
ATTGAACTTTAGAGACAATTTTTTTCTTTAAATACCATGGGATGCGTTTAAAGATCCATT
GTAACCAAGGTTGATGCACAGTTTTACGAAATTTCTGATATTCCACGTCATCAATACACA
GGGTATCGCCGTGTAAAATCACCGCTTTTGTGCCATATAAGTCGATGGTGCAAACGTCAT
CAAGCAAAGTGATGCCCGTCTCTTTACAAAAGCGTTCGCCCAACAAGAAGTCACGATTGC
CTTGAATAAAGAAAACCGGGACACCTTGGTCGGTGAGCGCTTTGAACTCGGTACGAATTT
GGTTTGCAAACGGTGTTTTGTCATCATCACCGACCCAAAACTCGAAAAGATCGCCTAATA
CATAAAGAGCTTCGGCATTTTTGGCTTCCGTACGCATGAATGTAATGAAACATTCTGTGA
TGTCAGGACGTGACGGCGTAAGGTGCAAGTCTGATATAAATAATGTCGTCATAGAAATAA
GGGGAGGCGAAGCCTCCCCAATTACTTATCTCTTGGGAATAATTCGCAAGAATTACTCTG
CGATTGTAGTACCAGTGATTACCACGTCTTCTAGTGGTACGTCTTGGTGCATGCCGTAAG
AGCCAGTGCTAACGCCCTTGATCTTGTTTACAACGTCCATACCTTCTACAACTTCACCGA
ATACACAGTAACCCCAACCATCTAGGCTTTCGCTACGGAAATCTAGGAAAGTGTTGTTGT
TTACGTTGATGAAGAACTGAGAGCTTGCAGAATGTGGTTCCATCGTACGAGCCATAGCAA
GTGTACCGACTTTGTTGCTTAGGCCGTTGTTTGCTTCGTTCTTGATAGGTGCACGTGTTG
ATTTTTCACGTAGACCTGATTCCATGCCGCCGCCTTGGATCATGAAACCGTCAATAACAC
GGTGGAAAAGAGTGTTGTCGTAAAAGCCGTCGCGGCAGTACTGAAGGAAGTTTGCGCTTG
TCTCTGGCGCTTTCTCTTCGTTTAGTTGAATCTTGATGTCACCAAAATTAGTGTGAAGGG
TGATCATGCTACTTTCCTTTACTGTGTTGTGTTGAGCCCGAGATTCTAGCCTAAGTTATA
ACGCATTAAAAACTCAGGAAGAGTAAATTCTTCGTTTTGTGCTTGAAGTTTAGCCGATTA
TCGTTTTATCGGTTAATTGCTATTACCTAATAAGGTCGGACTTGATATACTCGACGTTCT
TGTATTCATTCACAATCATAGATAGAGATCATGTTAAAGATATATAACACACTCACAAGA
CAGAAAGAGGAATTCAAACCAATTACAGCCGGTAAAGTTGGCATGTATGTCTGTGGGGTA
ACCATCTACGATCTCTGTCACATCGGCCACGGCCGCACCTTCGTTTCTTTTGACGTAGTA
TCACGTTATCTGCGCTACCTTGGTTACGACCTAACGTTTGTTCGCAATATCACAGATATT
GATGACAAAATCATCAAACGTGCAGCAGAAAACGGCGAATCTTGTGAATCACTTACAGAA
CGTTTGATTGGCGACATGCACGCAGACTTTGATGCGTTGAACATGAAGCGTCCTGACGTT
GAGCCGCGCGCAACGCAATTTATCGCAGAAATCATCGAATTGGTTGAAAAGCTTATCGAA
CGTGGTTTCGCATACGTTGCAGACAACGGCGACGTCATGTTTGAAGTGGGTAAGTTTGAC
GAGTACGGCAAGCTTTCTAAGCAAGATCTTGATCAGCTTCAAGCTGGTGCGCGCGTTGAT
ATCGAAACAGCAAAACGCAGCCCACTAGACTTCGTTCTTTGGAAAATGTCTAAACCAGGC
GAGCCAACATGGGAATCTCCATGGGGTCCAGGTCGTCCAGGTTGGCACATTGAATGTTCA
GCAATGAACTCTACGATCCTAGGCGATCATTTCGATATTCACGGCGGTGGCTCTGATCTA
CAGTTCCCACACCACGAAAACGAAATCGCACAATCTTGCTGTGCACACGACACTAAGTAC
GTAAATACTTGGATGCACAGTGGCATGGTGATGGTAGACCGCGAAAAGATGTCTAAATCT
CTAGGCAACTTCTTCACTATTCGTGACGTTCTTGGTCACTACGATGATGAAACCGTGCGT
TACTTCCTAATGTCTGGTCACTACCGTAGCCAATTGAACTACAGTGAAGATAACCTAAAC
CAAGCACGCGCTTCTCTTGAGCGTCTATACACTTCTCTGCGTGGTCTGGATTTAAATGCA
GCACCTGCGGGTGGTGAGGAGTATGTATCTCGCTTTACTGCAGCGATGAACGACGACTTC
AACACACCAGAAGCATACTCAGTTCTGTTTGATATGGCGCGAGAAGTTAACCGCCTTAAG
ACAGAAAGCGTAGAGAAAGCGAGTGAACTTGGTGCGCTAATGCGCGAACTAGCAGACGTG
ATTGGTATTCTTTATCAAGATCCTGAAGCTTTCCTAAAAGGTAATGCTGGCAACGATGAT
GAAGTCGCTGAAATTGAAGCGCTAATCAAACTGCGTAACGACTCTCGTGCTTCGAAAGAT
TGGGCAAACGCCGATATGGCACGTGATAAGCTGACGGAAATGGGCATCGTCCTTGAGGAT
GGTCCAGAAGGCACAACGTGGCGTCGTAAGTAATTGAATCTTTTAAAAGGGCTGATGATT
CAGCCCTTTTATTTTCCAATTTCATCAATAAAATTTTAACTTTAGGTAATGCTCTGTGGC
TCAGATGTATTTCTATTACTCAGCAATGAATGCGGGTAAATCGACAACTCTTCTTCAATC
TTCATTTAACTACCAAGAACGCGGTATGACGCCAGTGATTTTCACTGCGGCGTTGGACGA
CCGCTATGGTGTAGGCAAAGTAAGTTCTCGTATTGGTTTACAATCGGACGCGCATTTGTT
CCGTCCAGATACGAACCTATATCAAGAGATTGCAGCCCTGCATGAAGTCGAAAAACGTCA
CTGTATTCTTATTGACGAGTGTCAGTTCCTATCGAAAGAGCAGGTTTACCAACTTACAGA
GGTAGTGGATAAGCTGCATATTCCAGTACTTTGCTATGGTCTTCGTACCGATTTTCTTGG
CGAACTTTTTGAAGGCAGTAAGTACCTACTCTCTTGGGCTGATAAGCTGGTTGAGTTGAA
GACGATTTGCCACTGTGGCCGAAAAGCAAACATGGTTATCCGCACCGACGAACACGGAGT
CGCAATCAAAGAAGGTGACCAAGTGGCAATTGGTGGCAACGACCGTTATGTCTCGGTTTG
CCGTCAGCACTACAAAGAAGCCCTAGGTAAATAAACCTATCCATTCAGCTTCAAAGCAAT
ACAGAAAAGCCACCGAATTCGGTGGCTTTTTAATTGTTCATTTCGCTCAGACGAGATCAA
AACCGAATCGCTCTAACAAGACTTGATAAGATGAATCCACTTGATTTGGAATGTCTTGCT
TAGTTTGAAATCCTTTTTCGGGATAGCTTTTGACGCGGGAAAAATCTTCCATCAGCGCTT
CTAACACCATCATCAGCGGCATGTCTTCGTTGATGTATTCGAAGAATGGATGAGCGGTAG
AACTGACTTGCACTTGCGAGTAGGGCGATTGCCATTGCTTCTCAAACGTAGCGATGGCGC
GGCGTTCCATAAATGGCTTTTGCACTAAAATAATCGATTCGCATTGGATGCCTTTCTCTT
TTAATAACTGCTCGGTGAAACGGACGTTTTCTCCACTATTGGTTGAACGTGTTTCTACTA
AGATGGCATCGCTTGGTACGCCAGCTAAACGCGCGATGTCTGCAAATGTTTCGGCTTCAC
TTTTTTCAAACAAACCATCCGTAAAACGGCCTTCACCACCGGAGAACACAATCAATGGTG
CGAGTTTTTGGTGGTAAAGCGCAGCGGCGTGCTCAGCAACTCGCACGTCGTTACTGCACA
TAACAAACAAGCAGTCGGCAGGCTTTAAATCCTGTTTGAGCTGCATGTAATCCCAAAGCG
TTTCTATATGTTGATATAACTTCATAGTGCATCCAGCGTTGAATTGAATCGGAATTGATA
CCCAAGTGAAACCAGCTTGTCCGCTAAGATGCGTTTATCGGCATCTTCTGTGACGGGAGG
TAGCGAAATCTCTGCGCCACTTTTGGTGATTGCTGCTTGGTAAAACTCAGCTTTGCTCAC
GGTGTGAGGCGTTGTGACATTAATGATCTGATTACTCAGGTGATCCAATGCAAATTGTGC
CACAGCGACTGCGTCACTTTGATGAAGCATGTTGGCTGGAGCTTTACGGCTGACTTGTTT
TAGGCGCATGGCAAAGCGAGCGGGGTGTCTGTCTGGGCCAAACAAACCACTGCAACGTAA
GATGGCGTAGTTTATGCCAGAGTCGATGACGGATTGCTCCGCTTCGAGCATGATTTTCGC
ATTGTCAGAAAAGTGAGGGTGGGTTTGCACGAGAGCGAGCGATGCGGATTCTTCTTTCAT
ATCCGTTGGTAAATTAGGGTAGACCGTTGTAGAGCTGATCATGACGAGCTTTTCAATCGC
ATGCTGTTTTGCTGCTTTAACTAACGTTGACCATTGCTGCGCATACTCTCGACCAGACCC
TCGACGAAACCCAGGTGGAAACGCACCAACAATACGCTCAATATGATTCGACTGAATTAT
TTCATCCAGTTTTTGCGCTGCGTTTTCATCGTTGAGATCAAGCAGGGCGGCGTTAGCAAT
AGTGGATGGCCGTTCATCTAACCGAGCTTGGCTACGACGTGTAATAACTACATCATGTCC
CTCGACTAACAAGGCTTGCGCTAGTGGAGTACCAAGCCAACCTGCACCGACAATCAATGT
GTTTGCCATTATTTATCCTACTTAACTGTTTGCTCAAAGAGAGTAATGAGCTCTGCTTTG
GCTTGTTGATGGAGGGGATCAGAATGCCATTTTTGATGCTGAATCAGGTCAACATTGACT
TGCCAAGCCAGCTTTGTGAAATCATCCCCAACTTTTTTTAACGTGTTTGGTGAGTCTGCG
ACTAAGTGCTCCGGCAGGAAGCACCATCCAAACCCTTTGTTCGCTAATTCTAACAAAATG
TAGTAGTTATCAGCGTACCAGATATCTGGGCTCAATGCTTGGTTGAGGCTACCTGGCTCT
GCACTCTTTGAGCGTATCACCAGTTGGCGATATTGTTTGAGTTGATCGATATGGGTAATT
CGCTGAGCCGCTAATGGGTGATCGGAAGAGACATACACATCGAATGCGATATTACCAAGA
TTGGTGAAATCGATATGCCTAGGCATTTGCAGATCGCTCAGAATAATTCCGGTGGTCGCA
CGTTCAGATTTCACCAGTTCAATAATGTCTGGGCTAGATGCCGTTAAACATTCGACTTGT
AGTTGCGGAAATTGTTGTTCTAGGTTTTTAAGCACATCCGGTAATCGAGTCAGCGGAATC
CCTTCATCAATCGCGAGAACAAGCTCGCTCGCCTGCGCAGAAAAGAGCTGAGTCGCTTTA
TTGTTTAATCGGTCGAGTTGACTGATCGCCGCTTGCGCGTAAGGCATCAGAGCATGGCCG
TTCTCGGTCAGTTTGGGATAACGGCCGGAGCGATCAAACAGATCGACACCACAGTCGAGT
TCCATGTTCATAATGTGTTGGCTTATCACGGATTGGGCTCGACCTAACTTTCTCGCTGCT
GCGGAAAATGAGCCGGATTCGAATGTGGCAACAAACGCCTGCAATTGTTCGATAGTAAAC
ATATCGTTTTTACCGATGGTATCTAACTTTTTATTATCTCAATCATAGATAAAATTTCAG
TCATTGAGTAGAACAAATGGGTAGATAATCATGACTCGTAACGAACGAATTTTCCACGCA
GTACTTTTTGAATTGATGGCGTTAGCGATCATTGTGCCTGCAGCTGCGTTGATCACAGGC
AAAGGTTCAAGTGATTTGGCGTTAGTAGGGATCGGTTTGAGTTTGTATACCGTAGTTTGG
AACTACATTTACAACTTGTACTTCGATAAGTGGTTTGGCAGCAACCGAGCAGACAGAAGT
TTAGCAATGCGCCTTGGTCACACTGTTGGGTTTGAAGGTGGGTTGATCTTTATTTCTATA
CCTGTGATCGCATGGTTCTTGGAGATTACGTTCCTTCGAGCATTGATGCTCGAAGCGGGG
TTTCTAGTCTTCTTCTTGTTTTACGCCACAGGCTTTAACTGGTTGTACGATAAAGTTCAA
CCGTTTGGGAAAATGAGAAAGTTACTGGTGTAGCCGAGTGAGATTCCCCAAATGCGATTG
GAGTAACTAGAAAAAAGCCACCGTATTTCGGTGGCTTTATTGGTCAGTGGGCGGTAGTTA
TTCTGCAGAAAGTACGCGTAAGATTTTGTCTGCGTGTTCTGCAACTTCAATGCCTTCGTC
GGTTAGATAACCACCATCAGGTTGCGTACACAATTGCTTTTGGTAAAGACGCGCAACTGC
TGCTTGCATCTCTTCTGAGGCATCTGAATGGACTTTAATGCCTGTCGCTGCACTGCTTAA
ATCGAATTGAAGAAGAAGGTTCAGTTCGGCGATGTGTTCAGCTGAATATTTCATAGATAA
TTCCTTTGCGCTTTTTTATCCAAGCTAGTCTTAAAACCAGTGTTGAGCAACACAAAACAA
CAAGAAGTGTTAACTGCATTGCTATCAGACTGATATAACGTGGAATTTTTGTTCGAACGC
TGAGTATCTTGTTTAATATCAATGATAGTTAAGACAACAAACTATAGTTGAGTTTTATCG
ATTCCTGTCTCACCAACAACATTTTTAGTAAACATGAAAAATAGCCCTTGAAAAAGTCAG
GAAATGGAGCGATTATCCGCGCCTCTTTAATTGTTTCTAAATGTTACACTTCCATGAACT
TCAATCAGTTTGACTCTTTATTGCCACCTCAGGCTGCTGAACGTGCCGCCGAAGTAGGTG
TAGGCAAAGCAACGAAAGCTCCAATCAAATCTTTTCTGCTCGCCATTTCTGCGGGGCTTC
ATATTGGTATTGCTTTCATTTTCTATACCACAGTAACGACAGGCGCGGGCGATCTGCCTT
GGGGCATCACACGACTCATTGGCGGTCTAGCATTTAGCCTTGGTTTGATTTTGGTGGTGG
TTACTGGCGGCGAGCTTTTTACCAGTTCGGTTCTGACTCTGGTTGCGCGTGCGAGCGGCA
AAATTTCATGGAAAACGCTGGTTAAAAACTGGTTTGTGGTTTATTTCGGCAATATGGTTG
GCGCTATTTTGCTGGTGGCGTGTATGTTGGTGACAAAGCAATACATGTTCGATCACGGCC
AAGTTGGTTTGAATGCCATGGCCATTTCACAACATAAATTGCACCATGGTTTTTTTGCGG
CGGTTGCACTTGGCATCATGTGTAACGTGTTAGTTTGTATTGCGGTTTGGATGACATTCA
GTGGCCGTACATTAACAGACAAAATCGCGGTAATGATTTTGCCAGTAGCGATGTTCGTCT
CCGCTGGTTTTGAGCACTGTATTGCGAACATGTTCCAAGTTCCAATGGCTATTGGTATCA
AATACTTTGCGCCAGAAGCCTTCTGGCAAATGACAGGTGCTGATATCGCAAATTATGCGG
ACTTGAACATGATGGGCTTTATCGTTAACAACCTTATCCCAGTCACGATCGGTAACATCA
TCGGCGGCGGTGTGTTCGTCGGTATGTGGTACTGGATGATCTATCTACGTGATGAAGACA
AGCATCTGCGATAGAGCCCAAAGAAAGAGAAAGGCGAGCTAGGTAGCTCGCCTTTTTTGT
ACGTCGTATTTGGGTGAAAGTGCTTTCTAAATCAGCTCTTCATTGATTCCAAACTCGTTT
GGCAACCAGTGAGAAGTGATCTCTTTTGGCTCTTGCACAAGCCATTCAACCGGCAAGTCA
GACAGTAACTCATCGTGTTTTTCCGCCATGATCAATACGTCCATGATATCTGCTCCATTT
TGTATCTAAGCACAATGTAGAAGCCGAAGATGTCAGTGAGTTGACTAAAATGTGACCATT
GCATGTTGATAAGACAGGAGACTCAGAAATGTGGCTATGTTTCTGGTTGCGTATGTCTTT
TGGTGGCTTATCCACATTTTCTGTGGATAACCTGTATCAAAGATCGTGAGTATCTCTGAA
GATCCAGAAAATTTCATAAAATTAGGGGGTTATGTGGCCAATTACTGACCTCGCTTCATT
CCATCAACTGGGCGTACTTTGACCGTAACACGGCCTTCTTTTGTTTGTACAAAGCTCAAT
GTCATTTCAAGTGTGATGGCAACAGAGACGCTCATCATGACAAAAATAGCTAGCATGATG
ACCAGTTGATATTTAATGGCAACCAATGGGCTTGCGCCCCCTAGGACTTGCCCCGTCATC
ATACCAGGAAGTGTGACAAGGCCCATCGTGGTCATTGAGGCTAGCGTTGGCGCTAACGAT
TTTCTCAGAGCCTCCTGAACGAAAGGAAAGGAAGCGTATTTAGGGGCGGCACCCAGTGAG
ATGGCAGCTTCGTACTCAGATTTACGCTCTTCAAAAGCAGAGAATAAGTTTTGTAGCGCG
ATGATATTACTGCTCAGACTATTGCCTAACAGCATGCCTGCCAATGGGATCATATATTGC
GCATTGTAAAGCGGAGTAGGACGCACCAAGCCAGCGGTGATCGCAATTAGTAATGGAAAC
AAGCCACATACAAGCCCAGTTAGAAGTGGCAACATGAGCGGCTTTTTCGGTAAACGTGCT
TTCCCTGCTATGGAACTTGCTCCTACGACGAGCATAATCGCAAGCCAAAGTAAGTTGATG
ATCAAACTGTTTAATTGAAAGAGATATTCAAGATAAACCCCGATCAGAACGAGCTGTAAA
GTCATACGCACAACGCTGACTGATGCATCTTTCGCGATGCCTAATCTATAGCGTGCATTG
ATCGCAAGTGGCACTAACAGAATCAAACTGAAAGCCGCTAATTTTGCCCAACTAATGTCC
ACCACACTGTTCATAATCACTCCTTGAAATTGCCGCTTAGAATTGTAACCAACCCCATTC
TCTATATGAATCTCAATGGGTAATTTTTGCTTTTTTCATGGTGGAAATTGCGAGAGGTTT
TATAAAATGTTTTTATCATTTTGTTTACAAGTCATTATCTTTCTCAGGAATTTGAGTAAT
TTTTCGGCACGAATTTTACCGCTCAAATGTAATTTATGTTTTGTAAATGTTGTAAGTTTA
ACAAGGTTTTAAAAGACTTATTTTTTCATATCTGTTCATGTTTTTTAATAAATAATATCA
ATCCCACACAACTCCGGATGAGCTCAAAAAAGTGTTGAATTACAAGGCTTGAAGGGAGTT
ATTTGATTGAACCTTACTATTAGTATGGTCTAACATTTTCAATTAGAGATTGTAAAAACT
TAAGCTTGGTTACACGGGCTTTTCAATAACACTAGATACAAAATAGGCAAATGTATGAGT
GATGTTAATAAAATTGAGAGTGGCGAAAAACGCTCACTGGAGTGGAAGTCTTTCCTCTTC
ATTGCAGTTGTTCTCTTCCCAATTCTGAGTGTGGCTTTCGTAGGCGGCTACGGATTTATC
GTTTGGGCACTACAAGTGTTCTTCTTTGGTCCTCCAGGCGCACACGGCATGTAAGCCAGT
GAGCTCACAACCACACTTTTGAAAAGATTTTAAGAGAGCAAATAATGAAATCATTAATCA
TTAAACTGTGGCGTACGATGACGCGCCCGGCAGTTCATATCAGCCTTGGCGTGCTGACTA
TGGGCGGTTTCATCGCTGGTGTTATTTTCTGGGGTGGATTTAACACCGCGCTAGAAGCAA
CCAACACTGAAGAATTTTGTATTAGCTGTCACACCATGCGTGACAACGTATACGTTGAGC
TGCAAGATACGGTTCACTGGAAAAACCACTCTGGTGTTCGTGCTACTTGTCCTGACTGTC
ACGTTCCTCACAACTGGACTGACAAAATCGCTCGTAAAATGCAGGCTTCTAAAGAAGTAT
TTGCGCAAGTTTTTGGCAACTACTCTGAACCTGGCGTTTTCGAAGAGCGTCGTATCGAAC
TTGCTAAACACGAATGGGATCGTTTCTCTGCAAACAAATCTCTAGAGTGTAAAAACTGTC
ACAACTACGAGTCTATGGACTTCGAGCAAATGTCTCCAACCGCTCGTATCCAGATGAAGC
AAGCGGCAGAAAAAGATCAAAGCTGTGTTGACTGTCACAAAGGTATCGCGCACAACCTAC
CAGCAGGTATGGATAGCATCGGTGGCATCGTGGGTGATCTAGAGCAAATGACATCAGGTA
CTGACTACGCAGTAGGTCAAGAGCTCGTAAGTATTCGTCACCTTCCAATTTACTTTGACG
CGCAAGGCGCGAAAGAAGCGGGTCTTCTAAACCCTGCATCAACAGTAAAAGTTCTGGAAG
ATAAAGGTGACTTCATCGAAATCGAAATTGACGGCTGGCGTAAAGCGAAAGGCTTTGGTC
GCGTAATTCAAGAAGATTTCGGTAAGAACATTGCAACTGCGTCTCTACTTAAAGAAGCGT
CTACAGACAGCAACATCGTAACGACTGGTGAAAAACGAGTGGACGAGCTGACTGGTCTTC
CTTGGGAGAAAGTGGCAGCGAAAGTATGGATCAAGAAAGAGTCTATGCTGAACGACATCA
ACCCTGTATGGGAAAAATCGAAAGAAGCATACAAAACAAACTGTTCTGTATGTCATACAC
AACCAGCTGAAGCGCACTTCGATGCGAACACCTGGCCAGGTATGTTCGACGGCATGCTTG
CGTTCGTTAACCTAGATACAGACAGTGAAGCACTGATCTTGAAATATCTACAGAAGCACT
CTTCAGATTATGCTGAAGGCCACCACTAATAAGCGCGGATTGGAGTAATTTAAATGGCTA
TTACACGAAGAAGTTTTCTTAAAGGTGTAGCAACCACAAGTGCAGCGTCAGTTATCGGTC
CAAGCTTATTGGCGTCAGCTTCTGCAAACGCAGCTGAGTCGACTGGTACTTGGAAAGTAA
CAGGCTCACACTGGGGCGCGTTCCGCGCCCACATCTACGCGGGTAAAGTTCAAGAGATCA
AACCGCTAGAACTAGACAAAAACCCAACAGAAATGTTGAACGGCATCAAGGGTATTATCT
ACAGCCCTTCACGTGTTCGTTACCCAATGGTTCGTCTAGATTGGTTGAAGAAACATAAAT
ACAGCGCGGATACTCGTGGTAACAACCGTTTCATCCGTGTGACTTGGGATGAAGCTCTAG
ACTTGTTCTACCGTGAGCTAGAACGTGTTCAAAAAGAATACGGTCCTTGGGCTCTGCATG
CTGGTCAAACTGGTTGGAACCAAACAGGTTCATTCAACAACTGTACCGCGCACATGCAAC
GTGCAGTAGGTATGCACGGTAACTTCATCACTAAAGTAGGCGACTACTCGACTGGTGCAG
GTCAAACCATCATGCCTTACGTACTTGGTTCAACTGAAGTTTACGCACAAGGTACGTCTT
GGTCTGAAATCCTTGAGAACTCAGACAACATCATTCTGTGGGCAAACGACCCAGTGAAAA
ACCTACAAGTAGGTTGGAACTGTGAAACTCACGAATCATTCAAGTACCTTGCAGAGCTAA
AAGAAAAAGTAGCGAAAGGCGAGATCAACGTTCTGTCTGTTGACCCAGTTAAGAACAAAA
CGCAACGCTACCTAGAGAACGATCACCTGTACATCAACCCGATGACAGACGTAGCGTTCA
TGCTGGCTGTGGCTCATGTTCTGTACAACGAAAACCTGTACGACAAGAAGTTCATTGATA
CTTACTGTCTAGGCTTTGAAGAGTTCATCCAATACGTTCAAGGTAAGACAAAAGACAAAG
TAGAGAAGACACCAGAATGGGCAGCGGCTATCTGTGGCGTGAAAGCGGACAAGATTCGTG
AATTCGCACGCATGCTAGTAAGCGGCCGTACACAGATCCTGATGGGGTGGTGTATCCAGC
GTCAAGAGCACGGTGAGCAGCCATACTGGGCGGCGGCTGTGGTTGCGGCAATGGTTGGTC
AAATCGGTCTACCTGGCGGTGGTATCTCTTACGGTCACCACTACTCAAGTATCGGTGTGC
CTTCTACTGGTTTCGCTGGTCCTGGTGGTTTCCCTCGTAACCTTGACCAAGGTATGAAGC
CGAAGTGGGACAACAACGACTTTAACGGTTACAGCCGTACTATCCCAGTTGCACGTTGGA
TCGACTGTCTGCTTGAGCCAGGCAAAGAGATCAACTACAACGGCGGTAAAGTGAAACTGC
CAGACTTCAAGATGATGGTTATCTCGGGTTGTAACCCATGGCACCACCATCAAGATCGTA
ACCGCATGAAGAAAGCGTTCCGCAAACTTCAAACGGTTGTAACGATCGAGTTTGCTTGGA
CTGCAACATGTCGTTTCTCTGACATCGTTTTACCTGCGTGTACGCAATGGGAACGTAACG
ACATCGACGTGTACGGTTCATACTCGAACAAAGGTCTGATCGCGATGCATCGTCTCGTCG
ATCCATTGTTCCAATCTAAGCCTGACTTCCAAATCATGAGTGAACTAACTCAGCGTTTTG
GTCGCCGCGAAGAATACACTCGTGGTATGAGCGAGATGGAGTGGATCGAAAGCCTATACA
ACGATTGTAAGAAAGCGAACGAAGGTAAGTTCGAAATGCCAGAATTCAATGAGTTCTGGG
AGAAGAGCGTACTAGACTTCGGTGAAGGTAAACCTTGGGTTCGTCACGCGGACTTCCGTA
AAGACCCTGAGCTTAACCCTCTAGGTACACCGTCTGGCTTCATCGAGATTACATCACGTA
AGATCGGCCGTTACGGTTACGAACACTGTCAAGAGCACCCAATGTGGTTCGAAAAATCAG
AGCGTTCACACGGTGGCCCTGGTTCAGACAAATACCCATTCTGGTTGCAGTCTTGTCACC
CAGACAAGCGTCTGCACTCTCAAATGTGTGAGTCTGAAGAGTTCCGCGCGACATACGCGG
TGCAAGGTCGTGAGCCTGTTTACATCAACCCAATCGATGCAAAAGCAAAAGGCATCAAAG
ACGGTGACTTGGTACGCGTATTCAACGGCCGCGGTCAGCTACTAGCTGGTGCTGTTCTAA
CTGACAGTTACCCACGTGGCGTTATCCGTATCGAAGAAGGCGCATGGTACGGCCCTCTAA
ACGAGAAAGAAGGCGCAATCTGTACTTACGGTGACCCTAATACGCTAACGCAGGACATCG
[truncated: 4,797,499 more chars]
