# Supplementary material for: Genetic Diversity and Population Structure of Vibrio parahaemolyticus Isolated From Clinical and Food Sources
Source: Front Microbiol. 2021 Jul 27;12:708795. doi: 10.3389/fmicb.2021.708795 (PMC8353399; doi:10.3389/fmicb.2021.708795)
Supplement: Supplementary file 8 [file Data_Sheet_8.ZIP › original files of sequencing results8/L3.fna]

>contig1
ACATGTTTGAACGTTCCACATTAAAAGGCTTGGCGCTACTGGGTTCCGTCATCGCTGCGG
CAACGGGCTACGGTCACTTATTCAGCGTCGAAATCACCGAAACAGGCGTTAATCTTGGCG
GCGCTGTTGGCTTGGCCATTCCCGCCGTGATTGGTGTGTATGAAGCGCTGCCGGACAGCT
GGAAACCGACAAAAAGTGTAGGGGGCTTGGATGGAAAGCGCCCTAGTTAACGCCTTATCG
GGTCTGGGCTTTTCGTCGGAATCGCTTGTGCTGTTTGCTTTGATGGGGATGAATCTGAAA
TACCAGATTGCTATCAATAAGCAGTTAACCCAAGGGCTGCAAGAAGTCCGAGAAAGTGTT
TTGGTTCTAACTGCCACGCGCAACAATGATAACTAAGTCTTAAACCGTGCGAACTGGTTC
GAAACGTCATTAATGACGATTTACACAGTGAGTAGGGAGCCGATACTTTTGGCGGGTCGA
TTGACCTCGACAGGCTTCAAACGAAAGCCACCAAAGCAGAAGCCTAAAAAAAGCCGAACC
CTTAGCGATGGGGATCGGCTTTTTTGTCTTTGCACATTGTCAGAACCTATTGGTTTGATA
GAAAATATAGTGGTTTTCTACCAACAAATAAAAAAGGCTTAAAATGTTTATTCCAATCAA
CTTTGGTGACCGTGTCGCAGAAAATGAAGCTGAAAATTTGAACTCTTATTTTGTAGAGAC
GCACGCTTGGAAGGAGCTTTACGAAGGTAAAAAAGACGTTGTTTTCGGTTCAAAAGGAGC
AGGTAAAAGTGCTCTTTATACTCTTTTACTTCAAAAAGAAAGTGAACTGCTAAGCTCTAG
GAATACGTTTCTTCTTTCAGCAGAAAAACCTCAAGGTCAAACAGTATTTTCAGACATCAG
CTCGACTCCTCCTACATCAGAAAAAGAATTTGTTTACTTGTGGAAGATTTACTTCTGTCA
ACTTATCGTAGATTACCTTCAAAAAAACAACCAATGCAAAGGGAAAGCTAATGAGGTTAG
GGATCGTTTGGTAGAAGCAGGACTAATTCAAGAGACGAACAATCTTAAGCGTTTACTAAA
CGGTGCCGCGTCATTTGCTAAGAAACTTGCAAATATTGAGTCTTTAGAAGGTGGAGGCAG
TTTAGTAGAGGCATCAGTCTCTGGACGGATCACGTTTAGAACACCTTCTTTTGAAGAGTC
TCAAAAGGGGTTACTATCTGTTGATGAATTACTGGTACATCTAGATGAACATCTACGATC
TATCTCAATGTCATGCTGGCTACTTTGCGATCGATTGGACGTAGCATTCGATGAAAGCTT
AGAGCTAGAGAAAAATGCACTTCGCGCACTATTTAAAGTTTATCGAGATGTCGAAGAGTA
CCAACAGATTGCTCTAAAAGTATTTTTGAGAGATGACATTTGGGCTCGAATTACAAAAGA
AGGTTTTCGCGAAGCTAGCCACATAACTAGAACGACCACAATCTCTTGGGATAGTAAAAA
CCTCCTCAACTTAATAATTCGAAGAGCTCTTTGTGACACTAATTTGGTGAAACATTTTAA
TGTAAATACCAGCGAAATCATGAACGATCACAATCAGCAAGAGAAGTTTTACTATGAAAT
CTTTCCTAAGCAAGTTGACCTTGGGGAAAAGAAGTCAGAAACATTTGAATGGATAAAAAG
CCGAATTAGAGACGGTTTGATGAACACTCCACCTCGAGAGTTGATCCACTACTACAATGA
GATTGTTACACAAGAACAGCGCGAACAAGAAATTGGGAATGACAAAGTTGAAGAGCCAAA
TATCGTTAGCAGGGCTGCCATTAAAAATGCGACGATAGAGGTTTCCAAAGTTCGTACAGA
ACAAACTTTATTCGCAGAGTTTCCTGAGTTGAAAGAGAAGATACTCTGCTTCGAAAATAA
AAAAGCAGAGCACAATTTATCGACACTTCAAGAGATTTGGGGGGAAGATGAAGAAGTATC
TAGATCAATAGCTAACAAATTAGCTGACATTGGCTTTTTTGAAAATAGGCCGGCAAGAAA
CGAACGTATCTTCAAGATTCCTTTCATTTACCGTCCTTACTTAAACATTACGCAAGGTAA
AGCATACTAGGTAATTCGCTTCTTACTTGGTATCCACTTGGCGGCTTTCATTCGACGGCC
GCCACGAAACGGTAAGACGTTTTCTTTAGCGGGATAAACCTTGGGATACTCAAAGTGTCC
GTACATTTCCACAAACTGACGATGTTCGTCACGCCAGAACACAAAGCTTTCCAATTCTTT
AGGGCTAAACTCACGACCAGACGGTGTGATAAACACAGCTCGTTTTTCACAGATACGAAA
CCCAGACCAACGCAAATCATTAGGCAAATAACCAAGCGCCTTAATCAACAGTAGTTTTTC
TGCCATTGGATTGATAGAAACCGTACCATCAAGCCAACGAGTAATCGTGGGTTTGGATAC
GTGAAAATATTCAGCGCCTTGCTTAATGGAGGTAAACTCACGCCAAAAGAGTGTGCGGAA
TGATTCGTGAAACATGACAACGCTCGCATATTGAATAACTGACTAAAAATATTTTTCTTG
TTGTTTTGGGCGTTACCGAACGCAACATTATGTGGCGGTCAGGGTTTTATTGGTTTTTCG
TTGATTGCACAAAACGAACGTCACGAATAGTACAAGTAACTTGCGTTATGAAAATCGACA
AAATAAAAAATTACGGCTTGGTTATCAGACACTTATGAAACACTTAATCAAAGAGTTAGC
CTTTGTTAACAAACCACCTCTTGGTGCGCATTATGGGCGCTTATGTTGAATGCGATTGCA
TATGCGTATCCTATAAAATGTCTCTCTTTTGAGGGACAATTCAATGAAGTATCACGAAAT
GACTAAAAACTATATTTTTCGTGAATTTGAATGTGGTTTAACCGTCGAAGAAGCTGCCAA
ACTTTGTTTAAAAAATGTGAGGACGGTCAAAGAATGGGATAAAGGAAAATCGATTCCTCC
AGAGTGTAAACGCTTGATGAGGATGAATAAGGGTAGGGAATTAAGCTCTTGTGAAGAATG
GGAAAACTTCGTAATGAGGCATGATCGGTTAGAGCTACCTACAGGTCAACTGGTAACAGC
TCAACAAGTTTTAATCGGTGTCGCTCTTTTAGAACTTGGCGCATCAAATGATATAAAAGT
TGCCCACCAGATACTTAAATATGCAAGGGCGTTAAAAAGGTTCATATAAAAAGGCTCAGA
ACCTCTTTTAGTCAAAGATCCAAAGTGTTAGATATCTAGAGTATAGAAGCTAGATATCTA
ATATTTCATTTACTATTTCTATATCACTTTCATTAAGAATAAATATTTCAGAATAGCCAT
CTAACATATCGGAGGTTACTTCAAGATCACGCTTATCAAATAAAAGGTCGATAATTTCTT
GCTCTAATAAAAAACAGTCTAACAAAGTACCATCAACAACTTTAATCGTTTGAAATTCGT
AAGCTTCTTGTTTCAAACGTTTATCTACAGTTTGAGTTGTAATCCCCACTTTGAAGCGCT
CTTTGTTTTCTATATGAATGCGAACAAAATACAACCAAGCAGGTTTGTTTGCTAACGCAT
TGTCCCTTTGTAGAATAGTTAAGTTATACCTACCTGAATTTATAATTCGGTTTCCTGCTT
TAATTGCTTCTTCTAGCGATAATCCTGATTGTACTCTTGACCTAAGCGTACCGACGGAAA
TACCTTTTTTATCAGCTAAATCTTTCAAAGAGTTATACATTTCGCCTTCATAAGTTATTG
TTCTTGATGTTTCTTTATCTTCAATACCTAATGCTTGTTCAATTGTAGAACCGCCAGCTA
ACCGAGCTAAAAGTACAGCAGGAGTGAGCCCGTAAGCCTCAGCTGCAGCAGCCTTACTAC
TAAAGTCAACGCCTTCAACTGTTAATGGCTTACTTTTTCCATCAAGCGTAACTGCGTCCT
CAGGTGAGTAACCATAGACCACGATTCTCTGGCGAACTGTGTACTGAGGTAAGCCATAAG
CATCAGCTAGAGCTTTATAGCTTGTATACAACTTTCCATTAACGGTTAAACGTATCGGTT
TTCTCTTATTTTTAGCAACGTCTCGTTGTTTCTTTAAAGTCCCTTTTGGTATTTCGTCCA
ATCCTATTGACTGTATAATTGTAGCCCCTCGACTTAAACGATCCCTAATTGTAGCTTCCG
GTACATTATGTAAGATAGACAGCTCATTTATCGTGTACTCCTTTCCATCGACATTAAACT
TGGTTCCTCTAACCTTTCTTCCGTCTTGTACCTTCTCGATACCTAAAGCTTGTTCGACTG
TAAAACCATTGGACATGTGAAGCCTATAAGTTCCATATTTTACATTCAGCTTTCTGCATG
CATCTGCAGCACTTTTATATCCAACTCCGTTAGCATAAAAGCGGAAATTAGCTTCATCAT
CAGGAGCCACATAAGACTTTCTCTTTTTTAGAGGTACAAGATCATCCCCACGACAGCCTC
TAGAATATCGCTTATAAATTGTATTTAAAGTCATGCCGTACTCTTCAGCAATACTTGGCA
AATTTTCGTATACTTTCCCCTCAACTGTATGCGAACCTAACTTTGTTTTTATTGTTTTTT
GTTTAGGGTGCAACAGAGCTTTATTTAAACTCCAACCGTTTTTCAATCGTGTTCTTACAG
TTCCTATACCAACAGTTACTTGATCTGTATTGTCTCGGTAACATGATGTCAATGTCGTAT
AACTTTTCCCTCTAAAGACGTATTTCATATCTAATCCCTTCATAGCCCAACATGTTGTTA
AGATTTAAGTAAACCTAATAATCTATTTATAGGATACCATCTTCCTATATCTTGAGTGAT
GCTGCATGTCTAAAATACATATGTAAAAATGCTTCCTTGGTTTAATTCTATTTATGACTA
CGCGGACTGTTGGACTACAGTGGAATTTACCCCCGTAATACAGATTCGGGGGTTTAACCT
CCCGCCGCACGTCGCGCAATCGTCCTAGCCCGTCCTCACTTGCTCCGCGCGTCCGTCGGA
GATAACCCAGAAAAGAAGAATAAGCATTGCTCGACACTCGCAAAGCTTTGATGTAGTGAG
TATGCAGCGTTCCAGTAGGTTAACGCGCCTTTGGTGTGGATAGTCTCTGCAAGGCTGGTC
TAGCAGGAAGGAGGGCGGCAGCATCCAAGTGGCTTTGGGCTGCTAACCGCGCCGATTAAG
TAATGAAGCTAGGTTTTGCTAAGGTGGGCGGCTTGGTGCCTCGTCGTCGCTCCGCAACTC
CTTATCCCTGCGGGGCTGGCACCGTGCCTTTAATTGAAGTAGTCGACCAGTTTGCCTAGG
AGGTATCTCGCAAGGTCATACGCGAGTACCACAATGACGGCGTTCACTATCGAGAGATGA
TCAAACAGCTCGATGATTTCAACCAGCTGTCCATGCGTTACGTATTCATTCATTAGGTTT
CGTCTCCACTAAACAAACCGCCAACGGGTTTGAGTTCAATATCTTGCTCTTGCCGTTGTG
CATATTGCTCATACGGCGAACACGTGACATAGAAGTTGGATGCGCCGTGGGACAACTGGA
CGAGACAATCGTCCAGATATTCCATCTTGACGCCCAACTTGTTTAGGAATCCGTCATCGA
GGTAAGTCACACCGCGCGGTGTGACAACCTCAAAATGCACGTTGACGTGTATCGAGGTGG
CTTTGTGCCAACGTTCCACCGCAGAGACATAGATACTTTCTGAGTTCGCCAGTGGGAACC
AAGCCGGAACGGTGCCTACGTCATGATAAGACTCATTCCCGCAACCAGAACCCGTACAGC
CAGAACCACTAGAACCCATGACAGAACCAGGCGAACCACTTTGACCAGGACGTGCTTGAC
CTTGCGAAGTCGAAACGCCACTTTGCTGCGAAGTTTGATGAAGCTGCGTTCCTTCCGCAG
TTGTCGTCTCAGAATCAGAAACCATACCAATAAGCGCATAAACTAAGTACCCAAATGAAA
GCACGACCAGTGCCATAGCTGCTAAGAATTTCGGGTTAAGAAAGATGTTCTTTCCAAGCC
CCGACTTGGTGATTTGCCCCGTGACAGTCGAGGCGTAGAGGAGGTGGACGTCAAGCGGCA
CCTTGAGGTTATAAACCACATCGTCTTTGCTTGGTTTGGTGACCGTTCGAGTTGGGTCAT
GTTCCAAGATGCGCGGTTTGCGGTTGGAAAAGAAGATCCCATCTTTACCCTTATGTTGCT
TGGCCAACTCCGCGACACCTTTTAACTCTTTCGGGATTTGAGCAAAGTCAGGTGTGAGTA
ACACAATGTCCCAGTTGTAGTGCCGGTGCTCCATAAAGGCGTTGTTAAAGTTCTCCGGAT
AGATGATGCGTCCTTGCTCATCAAAACGTGTACGTTGGCAATCGTCTATCTCGCCATTGT
CCAAACTGGACGTATCAATCGTTAGCCAGCGAGAGTGAAACAGCTCAGAGAATCCTTCCG
GCAAGTGAGGCTCAAAGTCAGTGAAAGGGCGCTTGTGTATGTTCGCCATTTTGAAACCTG
CATTGACCGAGAAGATTTGCTGACACTCATCAATGAGGATGAACGCGCCAATAGGAGCCC
AACAGAAGAAGTATTTCCAAAGCTCGAAGCCTTCAGGGTTGCGAGAGCTAATGCGAATGA
GCCGAGCCGTATCAGGAAACTTTTCACCAAGGCGTTGTTCAATCACTTCAAGTGGCTGCA
TGCCATGAATATTCGTAATGCAAATTCGACCTTCACGCAGTGCAGGCAGTAAGTCAAACC
ACACGGCGCAAGCCGATTTGTAAGAGCCACCGTGACCGTATCGAAATGAAGTAGCCATTC
AATCACCAGTTAAAGAAACGCATAACTAAAGACGTAGCGAACGCATCAAAGATGACACGT
AGCCCAGAGGTGACGCCGTATTCGGTCAAGATATAACGGACGTCAGAGGGAAGCGCATTA
AAGCGGTCTTCGACAAGCGTATAGACGCCATATTCTTCGAGCAGCAGCTGCGCAATCTTG
AGTGCGATTTGTATCGAGGCAATCTTGATATCGAGCCAAACTGAGATAAGCCACATCGCG
CCGTATTCAAACGCGTTCTTTATCCATTCAATCGCCACATCAAAGAAGTCGAGAAAGGTT
TGCCCAATGTTGGCAATAAACTCTAATGCTGAGTAGATGTATTCCATGTTATTTACTCCG
ATTACCAAACAGAACCCAAAGGGCGATTAAGGCACAAATGAACAGCACGACAGGGCGCAC
GTAGCCCGATACCGCATCAAAACGCTGTAGTCCTGATTCAACGGTTGCGCCTTTGATATT
GAAAGACTTGTCACTCAATGTGCCGTTATTGAAGTTGGTGCCGATAGTGATTAAGCCTTT
GATATCATCCACATAGCCTTGAATGGATTCGGCTTTTTCATCTATCGTGGTTTGCAGGTT
GGCAAAGTCTTCTGCCGTGAAGATTTCGCCAGTGATAGCGGTACCCGTAGGTGTGCCAAA
CTCTGAGCCAGTCAATAGACCCTCAATCGCATTTAAGCTGCTATCGAGTTCGCCCACGGA
ATCACCAAGCCCTTTTAAATCGTCACGAATGCCAATAGTGGCGTTGGTATTGTTGTTCAC
CGCCGTAGTGATATCGCCGTTGGCCTGTTGGATGAGTGCCTTGGTGTTGTTATAAATCTT
GTTGTCATTGATTTGCTGCTCTTGAATGGCTTGGGTGTTATCGACCAAAGAGCCTTTCAC
ATCAATCACCGCGTTGGTGATGTCCGCGTGTGACTGGTTGATATCGACGTTAAGATCATG
AATGCCTTTGTTCACATCCACGTTAAGCCCTTTAATAGCAGAAAGGACTGCCGTGTCTGT
CGATTCATCCGTGTCAGGGTCTTCTACATCCGGTTTATCATCAACGACACCGGGATTAAC
CGTGTTGGTTGAATCGTCGGGTAGGACAGTTGGGTCTTCAATCTCATCGGTTGGGTCATC
TGGGTCATGGGTTGGGTCTTCTGGCGTATCCGGTGGAATGATGGGTTCATCTGGCCCATT
CACGCCCCAGAAAAGTGTGCCACCGTCACACTGACGTCCAGTGTAAGCAAAGCGCAGAGA
GCATTGAGAGTCGGGCGTGTACTGTCCATCAGGAACGCCAGTGCAAATAATGGTGGATTC
GTTCTTAGTCACTTCACATCGAGTGGCACCATAGTCACCGTAGCACGCGCCCGTCACCAA
TTCGCCGTATATGGCAGGGTGCCAGTACAATTTCACCGTATCGCCAATGGACTGTTTGAA
CTGACAAGCATCCATGCATGAGCCATCAGGATTCTCTCCATACTCACAAGCAGGAACGAT
GGGTTCACACGACACGACGTACTCGTCTTCTACCTTTTCATAGTCAGGCGGACATTGAGC
CGAATTTTGCAAGAATCCAGCAGCACGATAAAGAGGCCAAGAAGGACTGGTCGTGTGACA
CATGATATCTACAACGTATTTGCCATGCCTCAAATAACAGGACTTAGTAGAAAAATCCTT
GTAGTTAACAAATTTATTCTCATAACAAGAGACATAAGAGGCAGGGTTAACTCTCAGACC
CAATAGCAACTTACAATCGGGATAAGCTGAAACGTCTGAAACCTTATAGGTTGGTTGAGC
CGCGCTTGCATTAAGTGATAAGAACAAGCACGAAAACAAAAGTAAAAAGAGTGACTTATT
CACATTTGCACCATTAAAAAAGGGAGCCGAAGCTCCCTTATCCGTTGATTAGTGAGTATT
GATGCCACTCACAAAGCCGTGGAGGAATGCCCCCGCAAAGGCAACACCTAGAACGATAGC
GAGAACATCTCCAAGTAAATTACCCGATAAAGGAGGCATAGAGGTGAGCCGTTAGCGGCG
TAAGAAGCCAACAACCATGGTCACACCAAAGCCCAGTGCAGCCATACCAATCAGACCCGC
CACAACCAGTGATACGTTAGCTTGACCACCGGATACCGCAGAGTTGATTGCGCCCGTGAT
ATCGACTTCAGCGAACGCCGGAGAGACAGACGCGGCCATCAGTGCAGCACCAGCTGCGGT
CTTTTTGTTTACGACTGCGTGTTTTACGTTAGTTACAACAAGTTCTAGTTTTTTCATAAG
ATTTACCTTTTACTCATAAGGCGAACAACACGACCCACCCAGTGACCAACGACCATGTTG
ATCAAGAGCACGCCACTGACATACAGGAACAAGTCACCGTTGAAGAGGACTGGTTCCTTA
TATTCTTGGTAGTCCACCGCCGAAATCAGCACGTATTCTTGGCAATCCGCAACAGGCGTT
TTCGTTGCTTTCAAATTGCCATACTGGTTAACGACGGTGACGCATACAGACATTTTTTAG
CCTTGAACGGGTTTCATTGAAGCTTCGAAGTGCTTCTTAATTTCTTGGTCGACTGGAATA
AGCTCAGTCACGATAGCGCCTGCCAATGGGTCTTCTGGGTTAATCTCCAAGCGCAATTGG
TATTCGCGGCGAGGAACGAGAGCACCAGTGCGCTCAAGAAGCAGGGCATATTCATGGTCA
ATCATTAAAGGTTGATCCCATTGGGGATTCACATCACCCGATTCACCGATAGTGCGGCGT
TTGAATTTCTCTGAGTTGATTTCACGTAGAGGACGTGACACGTTCAGTTGAGCACTGTCG
CCACGTGCTGAGTTCCAAGTGATATCCATGCCAAGTACAAAAACGGATTTAGCCATTTGT
TAAGTCTCCAATATGTGAGTCACCAACTTGCCGTAGGTATCGGGGAAGGTGAATTTCGTT
CCATCACGGACAAGGGAACCGACCACGGTTTCAATGTCGCCCTCATGGAATTCGATAAGT
GAATTAAGGATTTTCCCGTACTGACGACGCATCCAATGCGCAGAGGCCAGCAGGTCTAAC
GCTGCGCGTTTCGTCGGGACAGGTTTGGTATTGAATTTCTTAGCGGTAGAAATCGAGGCT
GCGAAATCATTGAGCGCGGCATACGCGCCAGCTGGATTCAGCAACACATCAACATTCCAT
TTTTTCAGCTCGACTTCAGAGCGATACCAGACAAGACCCGTGTTTGCGAGTTTCTGCTCA
AGAGCCTTGTTGTAGATACGCCAGTAAATGCGCGAGGTACGCGAACCAATCGAGTATTGC
TCTTTGGTGTAAATCGGTTTGCCGTCTTTGCCGATACTGGCAATGGTCATATCTTCATGA
AGCACAGGGCCACGACCACGTTCGGCGGTGCGGAAACAGTCGTCACGCCACGCCTTGTAA
GCGTATTCACAATCAAAAATTCCGTCGTAATCGTCATAGGCCAAGTCAACACGCGCCAAA
GTTTGCACACCAAGTACATTGGTCAGCCAGTCATGCAGCGACCACGTAGGACGACGGGCA
AATACATGCTTGCATCCCGTTCCGTTGATTTGGAAATGCACCGTGTCATTGTTACCGCCG
ATACCAACGAAGCCGCAGAAGTCCTCACCATCTGGCGAAGTCAGTTTCATGGATTCGGTG
TAGAACTGGAAACCCAAACCGCGAGGTGCTGACAGCGACAAACCAAGCACTTGGTTGGTG
AAGATGCGCAAGCAGTCTTCCAAGTAATTGCGATAACAGATATCAAACGCTTTGTTGTAT
GCATCAATCTCGTCGGAAGTCTGAGCGACCGTCGGATTAAACACAGGTGGAGCAGGGAAC
TTAGGCGCACGACAGTGACGCTGTAACAGTCCAGATTTGGCAAAGCCTTTGTATTCCTCA
TGCTTGTGCAATCGACGAACCGCATCATGACAATGACGTAAGTCTTTCACAGCAAACGTA
AAACACAGGTAATCAATATGAACGCTTTGCTCATCGAAACTTTTAAGGATGTTAGTTGCA
GTAGTCATCAAACACCCCCAAGTTGATACGTTGTTCAACGGTCGTGTTGGTGATGGACAC
CAACTCATAAGAAGTGAACTGAGAGGAAGCCCAAGACTCAAGATGAGACATGGATTTAAG
CAAATCCCATTCGTCGCAACCTTTGACCAACACAGAAACCGTGTAGTCAGGTAGCAAGTC
GTAATAGATGATTTGAGCTTCGTTCATGAAATCGCCTTGACCAGTTCCGAACGACCATCC
AAGAGGTCGAATACATTAAATTCTGTAGCGATTAAATACAGAATCTTATGTATCGTCAAT
ACAGCAAATTATGTGTTAAAAGACTAAAATCGGTTTAATGACGTGAATTGAGGATGCTAC
AAAATGTATACAAACAAGCTGCTCGACGCTTATAAAGACAAGATGAACTACGTTCAATAC
AAACAAATAGCTCATGACTTGGGTGTAAGCCCGCAAATGATCACTGAAGTTAGAAAAGGT
CGAACATTTCTTAACGAGAATCAGATACTTATGCTTGCAGACGCTGTAGGCGAAGACAAA
GAAAAGGCTCTGATTGGCTTAGCGATGGATAAAGCAAAAACGCACGAAGCGCAGACACTA
TGGCAGAACATAGGAAAAAAGTTTAACGGACTTGGATTATCAAGTATTTCAATGGCTTGT
GCTGGATTGGCCTTAGTGATTGCAAGTCCACAGGAACCCCTATATCAGTGCGCATTATGT
ATATTATGTTAAATGTAATGTAACCATACGTCAGATTCTTTCTACTTTGCTCTCCTATCT
CTTTCAGATTTTAAATTTGAGCTAACTTTAGGAAGCTGATTAAACATAATCAGTATTTAC
CATAAAATACTTAATATAGATCTTAATAATCTATCGATTGTTAAGATCTATATTAATGAC
TACGCCGTTTCTATTAATGATTGTATAGCTTCATAGATATCTTGCCTGCGAACTGGCTTT
GATACAAAACTATCCATGCCAGCGTCCAAACACTTATCTTTATCACTTTCTAGCGCGTGA
GCTGTTAAAGCGACGATTGGAATTGTGATTCCTTTCTTTCTAATCAGCCTAGTTGCCGTT
ATTCCATCCATTACTGGCATCGAGACATCCATCAAGATCATATCGATTCGGGTATCGTTT
TCTTCGAGAAATGTAAGCGCCTCTGCGCCATGGCTTGCAATATGCACATTATGGCCAAGC
TTGTTGAGAATCAATTTAATGACAAGTTGATTTGATTGGGTGTCTTCGACGATAAGCAAG
TTAAGAGCTTTGCTTGGTCTATTATGCTCAATTTTTACAGGACGGCTTTGGTTGTAACGT
GTTAGAACTGGAATTCGAATAGTGAAGTCGGAACCCTCATTCTCGCGGCTTTTTACAGAG
ATTTCACCTCTCATCATTTCAACTAAGTGCTTGGTAATAGCAAGCCCTAAGCCTGTACCA
CCAAACCGTCGAGTAATTGAGCGATCACCTTGATGGAATGCCGTAAATAAATGGGCTTGT
TTTGCTCTCGAGATTCCAATTCCGGTGTCAGATATAGAAACTACAACTTCGTCATTTTCT
TCAGCGACAGAAACAGACACACTTCCTGAGTCCGTAAACTTGATGGCATTCCCAATCAAG
TTAAAGAGAATCTGTGACAGCCTCGTCGAATCAATCCAATACTGTTTGTCTGATGAGATC
TGACAATCAAAGTTAAAAGAAAGATTCTTAGTTATAGCTACTTGTTTTTGCTGAGAAATT
ACAAAAGTTACAGTGTCATTCAAATGTATCCACTGTTCGTTTAATTGGAAGCTACCGGAT
TCAATTTTTGAAAGATCGAGAATGTCGCTAATGATGGCTAGAAGAAGCTCAGCGGAGCAT
TCCATTTGATTGAGGGCATCAAATTGTTCATCTGATAAGGTAGATTGTCTCAGGATGTCT
AGCATTCCTAAAACTGAGTTAAGAGGCGTTCTGATCTCGTGGCTCATCATTGCCAAAAAC
TCAGATTTTGACTGGTTGGCTAGTTCTGCTTCTTCACGAGCTCTTGCAAGTTGAGTCGTT
CTTACCTCAACAATACGTTGTAACTTTTCCTTTGTTTCTATGTCGATAACAGCACGTTCT
ATAAGGGGTCTAAAGCGCCTTAGAGTCTCTTTGTTTTCAATACTAAAATGCCCTTTTTGA
GCTCCAATTAATAGTATGATGCTTTGTGTTACTTCCGAACGAATGCCCGTTAAAATTACG
GAGTTAACATGTGTTTTAACAAAGCTATTTAAGTTCTCAAACTCTAACAATTTCGCTGGC
TCGAATAATAGAATACACTCGCCGTTTAATGCGCGATCCATTGTGTTACCGTGTAACCAC
TCTACCTTATCAAACACGCTATTGGTTGAGATTAACGTCTTGAACGGATAACGGTTGTCA
TCGCGGGTGATGACAATAAAGTCTTCAAAACTGATGTACTTTTTTAGAACGCTGTTTAGC
CCCGAAAAAATTTCATTACGATTTTTTGCCTCGCTCATTGCAGAGATTGCTGAAAGAATC
GCTTTGTTTTCATCGGCAAGCAATTTTTCCCGTTGTTTGGTCTGCTTTAGCTCAACTAAC
GCTTCTTGTAATGCTTCTTGTTGGTATGTGTCTAAATATTTATCTTTCATAAGGTTTATG
GAAAATCGCTGATGAGATCATCAAGTTTCCATGTCCATTTTCGCCGCCGATAAATCTTCC
CTGCTCACCAAAGGTAAATGGGCATATAAATGGCAAGTGTTCCAGTTCCTGATTAATTTG
TTCGCAAACGCTATTCATGTCTTGCATTAAGTGCAACATCGGTCCTGCACAAAATATATT
TATGACACCAATTTTTCGAGATTCTTCTAATTTTTGGTTAAATGCAGCATTCACGACTTT
TGCCGCTCGAGCGATTAAATGCTCCCTACTCCCTTTCATCAAAGTAAGCTCTTCCCCTAC
CGAAATCTGGGTAAATAGCTCAATCCCCCCATCTTCGGTCTCACGTATTGGATGGGAAAG
CTTGTAATAAGGTCTATCGTACAAATGTCCGGCAACTCTTCCCAAGGGATAAGCGCTGGA
GTTGGTAAAGAGTAGGTTTTCTTTGCTAGTTAGGTTTTCTTGATGACGAGTCCACTTTCG
ATAAGTATCTAGTGCTGATTCACCATCTATTTCCAGTAAACACCGTCCTTTTGCTTTGGA
AACAATGCCTTTGATGTTGGTTGGTGTGTGACCTGCACTAAAAGCAATATCAACGGGATT
AGAGGAGTAAAATAATGTGAGGCTAATCCCTTGCTTTTCATGGCCTTGCGCTGTAATCAC
TGACCATTTTCCCTCAATGTGGTTATCTGCTGCAGAACCGCCAATGATAGGAACAAGTGT
GCCGAAGCGTTCGTCGATCGATTCGATAATCTTTTCTTCTTTCCCAGGAGTTGCATGAAG
AAGAATTAAGTTAGGTACTTCGCCAATTCGATTAGCATTTTGAAGAGCCATATCTAGAGC
GACGGAGACACACTCATTTTCTTCACAATTAGAAATACCGGTTCCATAAGCATGTGGGCC
TGAGTCATAGATAGCCATAGCCGCTATGACTGGCCCAACGTGAAAACCCTGATCGGTCAT
AATGGCTTGGCATGAACTTGAACCGTGGAATGGAACACCAGGGAAATATCTAAGAAAGGC
AGAGCGAATGGCTCTGAAGTCGAACTCTTCTGTGTAATAACAGATGATATAAGACAAGTG
TTCTTGCCTCAGCTCTGAACGAAGCCTCTCTACTGCTAAATATTCGTCGGTAATATGGGT
AAATACTGATTGGCACTGCATACGCTTTTATTATTGTTTGTCACGTTACTGTTATACCAT
TACGACAAATTATCGTTAGGCTAGAAGGTTCGAATTTCACAAAGAAGATGCCATTATCTC
GTGTCAGATCTAATTTATAAATGCACTAAGACAATATTTTGGTTTATTTTGAGCTTAATC
GTTTTGGTTGCAGATATAGCATTCCATTCAGCTCTATAATGATTGTCGCTTATACTATCA
AACACACCAGATTGATTCAGATCAATTTTTAGACCTGTACTTTCAGTTGTTTCAATCAAA
ATCCCACTCGAATCACGATTAATCGTGATTTTATCTTCACCAATTGTTACATCACATCGC
TCTTTTTGTGAACAGTCAACGCTTGTGCTGGTCTCGTGCGTAAAGGTTCTCCAGAAAAAC
GCACCAACTAAAAGACTGAGCATGATTAAGATTTGTGCAAGTCTCGCCTTTGTTAACTTT
TGTGCAGGCATAATTACTAATATCCTTGTTACAAACTTCAAACTTTTTAAATAAAAAATG
ATTTCCAGAGCTCCGGTAAGGTTACTACTCTGTCATTGAATTGTTAATTCAAGTATAGTG
TCACGCTGAAAATGCCACTTTTTATTAAAGTCAGCAATAGAAATAAGGTGATGATAACAC
TTGAGTTCTAGAGTTTACTTGGGTGGTGTTACGACGCAAGTCGTGTTGGAAGTAAAGTGT
AGTTAATTAGAAATTGGAAGCATGCAAATGAGCCAAGTAAAGCAGCTTGAACAAAACTAC
AACTATACAGTCGTTCGCCAATTTACCCTTGTGACCATTTTATGGGGCATAGTTGGTATG
GCTGTTGGTGTTTTGATTGCCGCTCAATTAGTTTGGCCACAGCTAAACTTTGATACGCCG
TGGTTGACGTACAGTCGTTTACGTCCACTGCATACTAATGCGGTAATTTTTGCGTTTGGT
ACTAGTGCCCTGTTTGCAACATCTTATTATGTTGTTCAGCGTACATGTCAAACACGTCTT
TTTGGTGGCCCACTCGTTGCCTTCACCTTCTGGGGTTGGCAAGCAATTATCCTAGCCGCA
GCGATTTCTCTACCTCTAGGTTTTACCTCAGGTAAAGAGTATGCTGAACTAGAATGGCCT
ATTGATATCGCTATTGCGATTGTATGGGTTTCATATGCAGTGGTGTTCTTTGGAACGTTA
GTGAAACGAAACACTTCCCACATTTATGTGGCGAACTGGTTTTTCGGTGCATTTATCATC
ACAGTAGCAGTACTTCACATCGTGAACAGCATGGCTATCCCTGTATCACTGGGTAAATCT
TACTCGATTTATTCCGGTGCGGTGGATGCAATGGTGCAATGGTGGTACGGACACAACGCG
GTAGGTTTCCTACTCACCGCTGGTTTCCTAGGTATGATGTACTACTTTGTACCTAAACAA
GCTGAACGTCCTGTTTATTCTTACCGTCTGTCTATCGTTCACTTCTGGGCATTGATCTCT
CTATATATTTGGGCAGGTCCTCACCACCTTCACTATACTGCGCTACCAGACTGGACACAG
TCTCTGGGTATGGTGATGTCTCTTGTTCTATTTGCTCCTTCATGGGGTGGTATGATCAAC
GGTATTATGACGTTGTCTGGTGCTTGGCATAAGCTTCGTTACGACCCTATTCTACGATTC
CTAATCGTTTCATTGTCTTTCTATGGTATGTCTACTTTCGAAGGTCCGATGATGTCGATT
AAGACAGTAAACGCACTATCTCACTACACAGACTGGACCATTGGTCACGTTCACTCTGGT
GCGCTAGGTTGGGTTGCAATGGTTTCAATCGGCTCAGTTTACCACTTAGTCCCTCGCCTG
TTTGGCCAAGAGCGCATGTACTCTGTGGGTCTGGTCAACGTCCACTTCTGGTTAGCAACA
ATTGGTACGGTTCTTTATATCGTAGCAATGTGGATCTCTGGCGTGATGCAAGGCTTGATG
TGGCGTGCAGTTAACTCTGACGGCACCCTGACTTACAGCTTCGTAGAGTCAGTTGAAGCA
TCTTACCCATTCTACTTTGTACGTTTCCTAGGAGGTTTCATCTTCCTATCAGGTATGTTC
TTAATGGCATACAACACGTACAAAACGGTAAGTGCGCCAAAAGAAAGCCTCAAGGCTATC
CCTCATCCGGCATAAGGAGATTTAAGAATGAGTAATAATTCTAATAATCGCCATGAAATT
CTAGAACGTAATGTCGGTTTGTTGGCTATTTTTATTGTTTTTGCAATCAGCTGGGGTGCT
CTTGTTGAAATCACTCCTTTGATTTTCCAAAAGCAAACCACAGAAAGTGTAGAAAACTTA
CGAGTCTACACTCCTCTGGAAATGGAAGGTCGTGACATCTATATCCGAGAAGGTTGTAAC
GTTTGTCACAGCCAGATGGTTCGTCCTTTCCGCTCTGAAACGGAACGCTACGGCCACTAC
TCTGTAGCAGGTGAAAGTGTGTGGGAACATCCATTCCTATGGGGTTCTAAGCGTACAGGT
CCTGATTTGGCTCGTGTCGGTGGTCGTTATTCTGATGAGTGGCACCGAGTACACCTACTT
GACCCTCGCGAACTAGTTCCTGAATCAAACATGCCTGGTTTCCCTTGGCTTGCTGAGAAC
GTATTAGATGGCAAGCTGACTCAGAAGAAACTTGAAGTGTTCCGCGATCAGTTTGGTGTT
CCATACGAAGATGAAACAATCGCGAATGCGGCTAAAGAAGTAGAAGGTAAAACAGAGATG
GATGCAATCATCGCTTACCTTCAGTCTCTTGGTCATGCAATGAAGTAAGGGGATCATATG
GATTTCGGTACAATTCATAGTATTTATACCGTAGTGCTCTTCGCGAGTTTTATCGGCATC
GTATGGTGGGCATTTAGCAAGAAGCGTAAAGCACGCTTCGAAGAAGATGCCAACTTGGTG
TTTGCTGACGAAGAACAAACGACCCCAAATAACCAAGGAGTGAAGAAGTAATGACTACAT
TCTGGAGTCTCTGGATTATCGTGATTACTATCGGTACGCTAGTAGGCTGTGCGATCCTCC
TGACTTGGTGCGCCAAAGATAAAATGGGCGTCGAGGAAGGGGAAGACATGGGCCACGAGT
ACGATGGTATTCGCGAGCTAAACAACCCTCTACCGAAATGGTGGACTTACCTTTTCGTAA
GCACGTTTGTGTTTGCAGCAGTATATCTAGCCCTGTTCCCAGGTCTAGGTAGCTTTAAAG
GCTTTTTAAACTGGCAAAGTTCGGCTCAAACCGTTCGTTCGCTTGAAGAGTCAAAAGAAG
CTATTGCACAGGCACAAGAAAATAAACAACTCAACCAATACGCAAAAGAACTGGATGATG
CGGATGCCTACTTCGGCGAAGCATTCCGTAAACTTGCTCATAATGCGAATGGTCTACGCC
CTGTTCCTGAGATCGCGCAAGACCCAGAAGCATTAAAAGTTGGTCAACGTTTATTCTTGC
AAAACTGTTCACAATGTCACGGCTCAGATGCTCGCGGTCAAAAAGGTTTCCCTAACCTAA
CTGATGACGCATGGCTATATGGCGGTGAGCCAGCAGCAATCGTAACAACCATCATGCATG
GCCGTATTGGTCAAATGCCAGCATGGAAAGATGCGCTTGGTGAGCAAGGTGTCCAAGAAG
TAGTAAGTTACACATTAAGTCTATCGGGTCGTAAAGTTAACGCTCGTGAAGCTGCAGCAG
GTAAAGCTCGCTTTGTTGTGTGTGCAGCGTGTCATGGTACAGATGGTAAAGGTAACCCAG
CAGTTGGTGCCCCTGACCTAACTGACCAAGACTGGCTATTTGGTGACTCGCGTGCTGCCG
TAACTGAAACCGTAATGAATGGCCGCTCTGGTGTAATGCCAGCATGGAAGGACATTCTAG
GTGAGGATAAGGTTCAACTTGTTGCCTCTTATGTCTGGAGTTTAAGCAACTCAGACAATA
AGTAACATTTCAATAACAGCCCCTTTCACAGGGGGCTGTCTTTCCTTTAAATTTAATGCC
TTACATTTTTTCATTTAGCTGTTGAGAACTTTTTTATGGTAAAGCCTTGGTATAAACAAT
TCTGGCCGTGGTTCCTAATCATCCTTCCTCTTACGGTAGTCGTTTGGACAATCGCCACGG
TAGTCGTCTTTTCAAACAACTCTGTTTCTCTTGTTGCTGAGGATTACTATAAAAAAGGCA
AAGGCATAAATATCGACATCAGTAAAATGAACGTCGCTCGTGATCTTGGTCTTAATGCGA
ACATTTCTTCTCTAGATAACAATATCGTAATTGGCTTTACGAAAGGAGCGCTAACGCACT
ACCCAGCGCTTACAGCAACGTTTACTCACCGTACATTACCCGATCGTGATTTTACGAAGC
TAGTTACCGCAGATGCATCTGGCAACTATCGTTTTACCACTGAAGACGCTATACAAGGCC
CGTGGTTTGTTGAACTTCAACCACACGATAAGCAATGGATGATTCAAGGCAAAGTCGAAT
TTCCAGCAGTTTCAGTCTCATTAATGAAGTAATTTTATGTGCAAATCCTGTTACCACTGT
GGTGAAGATGTACCAGCAAACACGGATTTTAAAGTAGAAATACTTGGCGAAGTTCGTGAG
ATGTGCTGCCCGGGGTGTGAAACTGTCGCACAAACTATCGTAGATAGCGGTCTTGTTTCT
TACTACCAGTACCGAACCGCACCCGCTGAAAAAGCAGACCTCGTTCCAGAACAACTTCAA
GCTCTGATCCACTATGACAATGAAGACGTTCAATCAGAATTTGTACGTAACCATGACAAT
GTATCTGAAGTAACATTATCTCTCGAAGGTGTATCCTGCGCCGCTTGTGCATGGCTTATT
GAAAAGCAAGTATCCAGCGCTAAAGGTTTAGTCTCCATACGGGTAAATACGACAACAAAC
CGAGCTTTGCTTGCGTGGGACAAAACTCAAGTTAAGTTAAGTGAACTGCTTTCAGTTATT
CATAATCTTGGTTATAAAGCCGCGCCATTTGAAGCAGACAAACAAGAAGCATCTTATCAC
CGAATGATGAAGCAGTACCTTTACCGATTGGGTATTGCTGGCTTAGCGACGATGCAAGTA
ATGATGCTTGCTGTGGCGTTGTATTTAGAAGTGTTTGGCGATTTGGAACCTGAATTTAAA
AACTACTTCCGATGGGTAAGTTTGATTTTCGCTACACCAGTTCTTCTTTACTCTGCCCTA
CCATTTTACCTTAATGCTTGGCGAAGCATTAAAGGGCGAACTCTAGGCATGGACGTCCCA
GTTTCGATCGCTTTGATTTTCGCTTATGTTGCGAGTTTAGTTGCGACAGTAACTGAGCAA
GGCGAAGTATTCTTTGAATCTATCTCGATGTTTACCTTCTTTTTGTTAGTGGGTCGATTC
TTAGAAATGCGCGCTCGCCGCAAAGCTGCTGCTGCTAGCGGTAACTTGCTCAAGCTTATC
CCTGCCATTGCAACAACACTAGACGGCGAACAAATTCCAGTTAAAACGCTGAAGATTGGT
GATCGCATTCGCGTTCTCCCTGGCGAACATATCCCTGCTGATGGCAAAGTGATTTCTGGC
CGTATTCATATTGATGAATCAATGCTGACTGGTGAGTCTATTCATGTCGTAAAAAAAGAA
GGTGATGCTGTTTATGCAGGTACATTAAACGGAGATGAATCATTTGAGTTGGAAGTCACC
AATTCAAAAGCAGACTCGATGATTTCAAATATTGTGCGCCTTCAAGATGAAGCACAGCAT
TCGAAGCCAAAAATTGCAGAAGTTGCGGACGTCGTAGCACGCTACTTTGTTGGTGTAATT
CTTATCATCTCAGCTGGAACCTGGTTTTATTGGCACCAAACCAAACCAGATGATGCTTTT
TGGATTATGCTTTCGGTTCTCGTCGCTACATGCCCTTGTGCATTATCCCTTGCTACACCG
ACCGCACTAACTTGTGCGACTTCACGAATGGGCAATTTTGGCATTCTGTTGCGAAAAGGC
CATGTATTCGAAACGCTTTGCAAAGTTAATCATCTCGTCGTCGACAAGACAGGAACATTA
ACGAAAGGTGACATCGAGATTAGCCGTACGAGCACATTCAAAGAGCTTTCTGAAGCGGAA
AGTCTGGCCCTTGCATCTGCTCTTGAAACTCATGCAAACCACCCTATTGCGCGTTCATTT
ACCGGTTTCAGTAATGACGAGATTATTGTAACAGATGTTAAAAACGTGATTGGCTCAGGG
ATCGAAGGGGTTTGGAATGGTAAGACGGTAAAAATTGGCAGCTCCTCGTTTGTGCTAGAT
TCAAGCACTAAAGAAAGCAATGCCATTTACTTGTCAATAAACAACGAACACGCTGCAACT
TTTTATTATCACGACCCTATTCGCAAAGAAAGTCAGGCTTTTATTCAGCGTTTTGCAGAA
GCAGGAATCAAAACAACCCTACTTACCGGTGACTCTATTCAAAACGCGCAGCCAGTTGCT
GACGAAATTGGTATCGAGCATGTGATCGCATCTGCAAAACCAGAAGACAAACTCGCGTAT
CTTAAGAGCCTTGATAGCAGTGATATCACCATGATGGTTGGTGATGGCATAAACGACGCA
CCTACTCTAGCGGGAGCCCATTTATCCGTGGCTATGGGCGGTGGTACTGACGTTGCAAAG
GCATCAGCAGATATGACGCTTCTTGGAGATAACTTAGAAAAGTTATTGGAAGCTCGCCTA
TTGGCTCTTCGTACAAGAAAGATTATCCGTGAAAACTTAGCTTGGTCATTAGGCTACAAC
TTGTTAATTTTGCCGTTAGCGGTTGCAGGGCTAGTTGCGCCTTATATCGCGGTTGTTGGG
ATGTCAGCAAGTTCAATCATTGTTGTATCTAACTCACTGCGACTTCTTAAAGAGAAGTAA
ACAAGAGAACACTTATGGAAAGCCTTTATATTTTAATTCCAATCGCGATTGTTCTTGTTT
GCGTTGCTGTCGCTATTTTTCTTTGGGCGGTTCGAAGCGACCAGTTTGAAGATCTTGAGC
GACAAGGACACAACATTTTATTAGATGAAGAAGAACAATCAGACAATAAGAAACCGTAGT
ATGTTTTATGAATCCTGATTTTTTAGGTGCTTTGCTTATCGGCCTTGTCGGGGCCGGCCA
TTGTATGGGGATGTGTGGTGGTATCGCATCCCTACTTTCCTTAGGTAGTTCAAGCTCAAA
ATCCTCCCCAACCATACCTTTATTCTACAACCTTGGACGACTCAGCAGTTACGCCTTAAT
AGGCGCACTTGTCGGAGGTGCAATATCAGGGTTATCGGAACTCAGCGGCTTAGCTCAATC
TCTTGCGTGGCTGCGTTTTGTTGCCGCAATCTTCATGATTTTGGTTGCGTTATATATTGC
GAAATGGTGGCAAGGTTTACTCATCGTAGAAAAGATGGGCCAGCACCTTTGGAAGTTTAT
CTCTCCAGCTGGAAAAAGCCTTTTACCACTTAAAAAGCCAATACACGCACTGCCCTTTGG
TTTTGTCTGGGGGTGGTTACCATGCGGGTTAGTTTATTCGGCATTAACATGGTCGGCGGT
GTCCGGTAGCGCAGTAAATGGCGGCCTAATCATGCTCGCTTTTGGTTTGGGAACGCTGCC
ATCCATGCTCGCTGTTGGTTACGGAGCTAGCCATTTTCAGAAACTGCAAAAATCATTAAT
ATTTAGAAACATCTCAGCATTAATCTTAATTGTCTATGGCGCGTATACTGCCGCGGGTGC
CATGCAGATGCTTGGTTTCATATAACGCAAAACTCTATACCACCGATATTTTTGCTATCC
TTTAGGATTAAGCGGTGCTAAAATATTGATGTATATCAAATAGTGAAAGGTTGTTATGAT
TTCTGAAAAACCTGCAACAAAGCGTATCCAATCAGGCGGTTGCGCGATTCATTGCCAAGA
TTGTAGCATTAGCCAACTGTGTATCCCATTCACTCTGAATGAATCTGAACTTGACCAGTT
GGACCAAATCATCGAGCGTAAAAAGCCTATCCAAAAAGGACAAGAGCTATTCAAAGCAGG
TGATGAGCTTAAATCTTTGTACGCTATCCGTTCTGGCACGATTAAGAGCTACACAATCAC
AGAACAAGGTGATGAGCAAATCACAGCATTTCACTTAGCTGGTGACTTAGTTGGTTTTGA
CGCTATTACTGGTGACTGCCACCCTAGTTTCGCTCAAGCTCTTGAAACATCAATGGTTTG
TGAAATCCCTTATGAGATCCTTGACGACCTATCAGGCAAAATGCCTAAACTTCGTCAGCA
AATCATGCGTTTAATGAGTAACGAAATTAAAGGCGACCAGGAAATGATTCTTCTGCTTTC
TAAGAAGAATGCTGAGGAGCGTCTAGCTGCTTTCTTGTACAACCTGTCAACTCGCTTCTC
TCAACGTGGCTTCAGCCCAAGAGAATTTCGTTTGACCATGACTCGTGGCGATATTGGTAA
CTACTTAGGCCTAACGGTTGAAACCATCAGCCGCCTATTAGGTCGTTTCCAAAAATCTGA
AATTCTGAGTGTTAAAGGTAAGTATATCACCATCTTAGATCATGATGCGCTAATGGAACT
TGCCGGTGTAACAAAAGAGTAATCTCGCTTACTTATTGATGTAGCTCGAAAATGAGCTAC
ATCATGTTTCTCATAAAATCCCTTCGAAAGTCCTCAAAAAGTTCCCCAAACTAAGCTACA
GTAAAAATATACGAAGAGTCTCCAATTTACTGATTTAACTTGTTTTCAGTATTTGGTTTC
GCAACATAAGTGGGCTTAGTTATGAGTATATACAGTAAGATTCTTGTTGTTGCTGACATC
AATAATGATGAACAGCCTGCACTCGCTAGAGCGGTTCAATTAGCTCAAAAGAGTGTATCC
AGAAGCCGAATCACCTTCTTCTTATCCATCTACGATTTTTCCTATGACATGACCTCAATG
CTGTCAGTCGATGAAAGAGATGCGATGCGTCGCGGCGTTATCCATCAACGTGAGCAATGG
ATGCGTAAGATTGCTCAACCGTACTTAAACGATAGCTTCGATTTTGATGTTTGCGTTGTG
TGGCACAACCGTCCTTACGAAGCAATCATTGCTGAAGTGTATGCTGGTGGGCACGATCTT
CTAATCAAAGGGACACGTAAACACGATGTTTTAGAGTCTGTGATTTTCACGCCGACAGAC
TGGCATTTATTACGTAAATGCCCTACCCCTGTACTTTTGATCAAGAACTCGGATTGGCCG
GAGCAAGCTAATATTCTCGCTTCTGTACACGTGGGGTCAGAAAACCCAACTCACATTGAT
TTGAACGACGCGATGGTTGAACGCCTCAAAGAGATGTCAAACCGTCTCGATGCTGAACCG
TATCTCGTCAACGCTTATCCTGTTACACCGGCTAACATTACGATTGAGTTGCCTGAATTT
GACCCAACGACCTACACGGATGCGGTTCGTGGCCACCATCTCACCGCAATGAAAGCATTG
AGACAAAAACATGGCATCGACGAAGAACAAACCATCGTAGAACAAGGTTTACCAGAAGAC
GTCATTCCTGCAGCAGCGGAGCGATTAAATGCAGCAATGGTGATTTTGGGTACGACTGGT
CGTACGGGTCTTTCAGCGGTCTTTATCGGTAACACGGCAGAGCATGTGATCGATAAGATT
AACTGTGATGTACTGGCATTAAAACCAAAAGGTTATATCAGCCCTCTCGATCCAAATACC
GCAACGTAGAGCAAATAATAAAATATAAAAACGCCCCTCTTTTGGGGCGTTTTATTTTCG
GTTTCAGCAAGTACAAAATAGGAGGCATTGTTGCCTCCTATTTACTAGATGTTCGTTACA
TCGATGAATAGAGATTCATCGATGTTAGTTGAAGAAACGACTGCTTCACTAAACTCATAC
TCTTCGCGGCTACCGTCACGATCTAGCGGCAAGTTTACAAAATCAAACAACTCACGGTCT
GCCAATTGGCTTGGGCTTACGTTTTGGATTGATTTGAAAATCGCTTCTACGCGTCCTGGC
GTCTTCTTATCCCAATCAATCAGCATTGCTTTGATTGCTTGGCGCTGCAAGTTCTCTTGA
GAACCACATAGGTTACAAGGAATAATTGGGAAATCTTTGTGCTCTGCGTATTTGATCAGG
TCTTTTTCGCGGCAGTAAGTCAGCGGACGAATAACCACGTTACGACCATCATCAGAGCGT
AGCTTTGGTGGCATTGCCTTCAAACGAGAACCATGGAACATGTTCAAGAACATCGTTTCT
ACGATGTCATCCATATGATGACCAAGTGCAAGTTTTGTTGCGCCGATTTTCTCAGCAAAT
GAGTAAAGCGTACCACGACGTAGACGAGAACATAGACCACACGTTGTCTTACCTTCTGGC
ACTTTTTCTTTAACTACTGAGTATGTGTCTTTATCTACGATGTAGTAAGGAATATTCAGC
GTCTCAAAATACTCAGGCAAAATATGCTCTGGGAAACCAGGTTGTTTTTGGTCTAGGTTA
ACAGCAACCACTTCAAATTTGATTGGTGCCGCTTTTTGTAGATTCAACAGGATATCGAGC
ATCGCAAATGAGTCTTTACCACCGCTTATACATGCCATGACAACATCGCCTTCTTCGATC
ATGTTGTAATCTGTAATGGCATTTCCAACATTTCTTCTCAAACGTTTTTGAAGCTTGTTG
AATTCAAGGGTTTCTTTTCTTGTATCTTTCTGGTTCATTGCGGGCTCTCACATCGCCGAT
AAAATCGACAGTAGGACTTCCTAACATGGGTTTCTTTGGGGCGTGGATTATACGGGCTTT
TGCAGCAGGATTAAATGTTTGTATTGAAGGATAAGAAAATAAGTGCGCTGATTTACCAGC
ATGGAATAGAAAAAGAACCGCGAATGCGGCTCTTTCGTGAAGATAGTGCTATTTCTTTGC
TTGAGGCAAATAAGGAAGCACTCTCATCGTTGGTTCCGGTAACGTTATTGTTCCACCTTC
GCCAATTTCACTCAAAGCAACCTGCACTTTACCGTTAACAATCGCCTTCTCTTGTCCATT
TGAAAAAACGATCTTACCGTTCAGTTCGTTGGCAAACTCCATTGTGACGCCCTGTACTTC
AGGTGTGAACCATCCAGCAAACATCCCCCCTAAATCCTCTAACATGCTTTGCATTTGAGG
CATTAATGGCTTCAGTTGCTCGTAAGAAACACTACCCTGTAACGGTTCTTTCGTCATAAC
AACTAAAGAATAATCACATCGGCTATCTTTAGGAGTGTGTACGAATACCAAAGGATTTGC
GGATTTTAGATTTTTGTCGATCGGTAATGGCAGTTCTTTCGACGCTGGAATCACAAACTC
TTCGTAGTGTTCTTCCTTTTCCATCCATGCTTTTTCAATCGTACACAGCTGCTTAGTTCT
GGCATCGACGAAGAACACACCGACTTTAACGTCATCATGCCCTTCTTTAGTGTTATTTTT
TAACTGAGTATACAGTTTGGAATACGTAAACATATACTCTTGAGCATGCGTTATCGGTGA
CGAGAGCAAGAGTGCTGCACTTCCTAAAATTAAGCTTAACTTTTTCATTCGATTATTATT
TTATTGAGTCCAGTAGGCGTTATTGTGACGAATCATCGAGCGTAAGTCATTAACGTATGC
AATGCCCCTCTCGGAGTAAGACAACAGTCCATGAGTGAGTTCTGATGCTGTCGCCACGGA
GAACAAGTTTTTGTGCTTATCTGCCAACATAGCTCGAATATCACGTAAGTCAGCGTAAGC
TGGATTGCGATTCACATTCATAAAGTAGCCATGAATTGACTGCTGAACTGAATCGAATTT
TTGAACTTCGTGAGTTTTTCCTGCAGCACGCTGAGCAGGCACAATTCCGCAACCCTGTTT
ATAACACCATTGGCCGAACAAGTTGTTTGCTTGAGTAGCAAAACGAGAAGTACCCCACGC
GGATTCATTGGCAGCTTGAGTTAGCACTAATGCTTCTGGTAAAACATTGACTCGCTTTAA
CATTTCAGTCAGCCAAGCTTCATCAACATGACCATCATGAAGAGGAAACCCATATAACTG
CGCTAATCTTTCTGCGTAAGCTTCTTCGTCCGGCGACACTTCTCCAATCTCAAGAGAGCT
TAGAAAAGCACGTTCTTTTTCAATCCTGTGATTTTCTAGTGCGATTTTAGGCCGTAAGAA
ATCGAAAAATGCCGCCTTTTTTTCTTTGGCGTCTTTGATAGAGTTAAAGTCTGGAATGTC
CCCAATGTAGGGCAAGTGCGACAAATCAGGATGTGTCACCGGACCTTGAACAACATTAGG
ATCATTCGCGCTTTTGAACTGGTGGTCGTAATGCAAATATGGACCTACCGAAATAAAAGT
GGCGGCTATACAGGCAGCCGCCACTCGTAAAGTCATTAATTTTAAAGATTTAGGCATTAA
ACACCTGAGATTTACCATCGTGATCGTTATCATTTTTTTGTGTTGCTACGATCTTAAGTT
TGATGCCAAACATTTCTCGATAAAGGATGCCCTTCAAATGGAAGAAGAATGGCAAGACAA
AAATAAAGCCAATACCGTAGAACATAGCCGCAACAATAAACATCAACATAACGCCCATGT
AAAGCCCTGCCACAACAAAAATCTTCTTATTGATCGCACGTAGTGATAATAATAACGATT
GCATAGGTGGCACTCTTTTCTCGCAAATCAGTAAGATAGAGTGACTAAACGCCATTGCTA
AATATAATGAAAGCGGTGGAAGGATCATTCCCGCGACACCTTGCAACGTTAAACTGAACA
GCGTTGCAATAATAACAGGAACGGTAAATTGCAGACCTTTACCGACATGACGAACTTTGG
TTTTTAACCCTGCTACATGACTCATCGCCATCAAACTGATCCCAGCATAAATTGGTGCGC
TGATCACTTCATAACTAAAGTTAGCGATATAAATAGCAGAAACGATATTAGCGGTGAATG
CTTCCGGATTTTCTATCGCATCGAGAATGACACTTGGGTCGCCCAATTGAAGTTGAAGTG
CAATGTAGAAAATCCCCAATTGGACAAAAAGCAAAAGAATAATCGCTGGTGAGAACGATA
AAAAGTGTTGAATGGTTGCGCGCCAAGCTTCACTAAATACAGCACTCGCTTTTAGTTCGT
AGTCGCCAGACAAAGCTCGCTCTACACTCCCCCCAAGATTGAAATCTTTTTCAAAATCGT
TATTCATATATTATCCAAGATTAACTTGTGAATTTTTTACTGGTATACCAGTCAATTAAA
GTGGCCAACATTATAAAGAAATCTTTCCACGTCTAAAATCAGAACTGACGTTCTATCCTT
GCAATATCTACTATTTGGTTGATAATTGACCACTCACAAAACTATGAAATTGAAAGCAAT
TGTTGCTAATGACAAAGCCCTACCAAACTGTGTTTAAAAGGCAAATAACCTCTTAAAAAC
AGTATGGTAAGGAATGATTACTTTTGCCTGCAAAATTTTTTCTGTTTCAAGATAAGAAAA
TGCTTTAATTTCACAATTTTGGTGATTATGATGCGCGCCTCAAAAGTGAATGACTTATGT
CACACTAATTGGCGTAAACCCAATTTTAACGTGGGAGAAATACAGACGTTGAACGCTAAA
CAGCAAGCAGGAAAGCCAGTTATTCGTTTATCTGGTATCAGCAAAAGTTTCGATGGAAAG
GAAATCATCGGTAATTTAAATCTTGATGTTAATCATGGTGAGTTTCTGACGATTCTTGGT
CCATCTGGTTGTGGTAAAACGACGGTTTTACGCATGATCGCTGGTTTTGAAACGGCAGAT
AACGGTCAAATCGTATTAGATGACCAAGATGTAACGCAAGTTCCTGCAGAGCATAGGCAC
GTCAACACGGTATTTCAGAGTTACGCATTATTCCCTCACATGACCGTATTCGATAATGTG
GCATTTGGCCTACGCATGCAAAAAACGCCTGCGGCAGAAATCGAACCACGTGTAATGGAA
GCGCTACGTATGGTTCGCCTAGAAAAAATGGCGCAGCGTAAGCCGCACCAACTTTCTGGT
GGTCAGCAACAACGTATCGCGATCGCGCGTGCGGTTGTAAATAAGCCAAAAGTACTGCTA
CTTGATGAATCGCTTTCTGCTCTTGATTACAAACTTCGTAAACAAATGCAGATTGAGTTG
AAACAACTTCAGCGTCAACTTGGTATTACCTTTATCTTTGTTACTCACGATCAGGAAGAA
GCTCTATCGATGTCTGACCGCATTATCGTTATGCGCGATGGTGTTATCGAACAAGATGGC
TCACCACGTGAAATTTACGAAGAACCTAAAAACTTGTTTGTTGCTCGCTTTATCGGCGAG
ATTAATGTCTTCAACGCAACAATGCTTGAACGCATTGATGAAAAACGCATCCGTGCGGAA
ATCGAAGGTGTTGAGTCTGTCGTTTACTACGACAAAGAAGCACAAGCAGGTGACAAACTA
CAAGTGCTGCTTCGCCCTGAAGACTTACGTATCGAAGAGATCAAAGAGTCTGAAGAAAAA
GGCATTGTTGGTCACGTCACTGAACGTACCTATAAAGGTATGACGCTAGACTCTGTTGTC
CAACTGGACTCAGGCATGCGCGTGATGGTTAGCGAGTTCTTTAACGAAGATGATCCAGAT
GTGGACCACTCTCTCGGCCAAAAAGTCGCTATCACTTGGGTTGAGAGCTGGGAGGTAGTA
CTCAATGATAAGCAAGAAGATTAATCTTCAGAACGCAATCATTACCCTAATTGTTGGTTG
GCTAACACTTTTCGTGTTGGTTCCAAACCTAATGATTATCGGTACAAGTTTTTTAACGCG
TGATGAAGCGAACTTAATTGAACTGACTTTTACTTTCGACAACTACCTTCGCTTACTTGA
TCCATTGTACGCAAAAGTGCTGATGCACTCTTTCTACATGGCAATCATTGCGACGTTGTT
GTGTTTAATCATCGGCTACCCATTTGCTTACATCGTGGCAAAAATGCCTGAGAAATGGCG
CCCGTTTATGCTGTTTCTTGTGATTGTACCGTTTTGGACAAACTCACTTATCCGTACTTA
CGGTTTGAAGATTGTTCTTGGCACACAGGGCATCTTGAACAAGTCATTAATGGCAATGGA
TATTATCGATAAGCCATTGCGTCTTATGTATACCGAAACAGCGGTAATGATTGGTCTTGT
CTACATTTTGCTTCCGTTTATGATTCTGCCTCTGTATTCGGCAATCGAGAAGCTAGACAA
CACCTACATTGAGGCTGCAAAAGACTTAGGCGCAAGCAAACTGCAAACCATCACAAAAGT
GATCTTGCCGTTAACGATGCCAGGCATTATTGGTGGCTGTTTGTTGGTACTTCTTCCTGC
GTTAGGTATGTTCTACATCTCCGACCTTCTAGGCGGAGCGAAGAACCTATTAATTGGTAA
CGTAATTAAGAGCCAAGTATTAAACGCTCGTGATTGGCCATTCGGTGCGGCAACCAGTAT
CGCACTTACTATTGCAATGGCAATCATGCTGTACGCCTACTACAGAGCAGGCAAACTATT
GAATAAGAAGGTGGAGCTAGACTAATGGGACGTACAGTTAGATTTAGCTTTATGGCGCTG
GTATATGCATTTTTGTATCTACCAATCATCGTATTGATCGTAAACTCATTTAATGCCAAC
AAATTTGGTATGAAATGGGGCGGGTTTACAACCAAATGGTACGAAACCCTAGTTAACAAT
GACAGCCTTATGCAAGCAGCGTGGCATTCACTTAATGTCGCGGTGTTTTCTGCAACAGCT
GCTACTATTATTGGTAGTTTGACGGCCGTTGCCCTATTCCGTTACTCCTTTAAAGGTAAA
GGTGCAGTAAACGGCATGCTGTTTGTTGTAATGATGTCACCAGACATCGTGATGGCAATT
TCATTGTTGGCGCTGTTTTTAGTTTTAGGCGCGCAGCTTGGTTTCTTTACTCTATTGATT
GCACACATCACATTCTGTTTACCGTTTGTTGTGGTAACCGTTTACAGCCGCTTGAACGGC
TTTGATGTGAAAATGTTGGAAGCAGCAAAAGACCTTGGTGCAAGTGAATGGGTTATCTTA
AAACAGATCATCCTTCCTCTTGCGAAGCCAGCGGTTGCTGCAGGTTGGTTACTAAGCTTT
ACTCTGTCTTTAGACGACGTAATTATCAGCTCGTTTGTAACAGGCCCAACATACGAAATC
CTACCATTGAAAATTTACTCGATGGTTAAGGTGGGTATTTCACCGGAAGTGAATGCCTTA
GCAACGGTCATGTTGATTGTATCTTTGGTTCTTGTAGTAATTTCTCAGTTGCTAGCAAGA
GAAAAAGTAAAGTAAAATCCGCATCCGTTAACATCACGAAACAGAATGGTTACATGCCAT
TCTGTTTTTCTATCTACCGTCCAAAATGATTTGGACAACGTTTGGTTTGGAGCTAACGTC
AATGAAAAAATGGGCTACTCTATTAGCTGGTAGTGCATGTGCGCTTTCTCTGTTCTCAGG
TTCAGCGGCAGCGGACGATAAAGAATTGGTATTTATGAACTGGGGTCCTTACATCAACAG
TAATATCCTAGAGCAATTTACTAAAGAAACAGGTATCAAAGTGATCTACTCGACTTACGA
GTCGAACGAAACTTTGTACGCAAAGCTAAAAACTCATAACCAAGGTTATGACCTAGTCGT
ACCTTCAACTTACTTCGTAGCAAAAATGCGCGATGAAGGTATGCTACAAAAGATCGATAA
GACTAAGCTGAAAAACTTCGGCAACCTAGATAAGAACTACCTAGATAAGCCTTACGATCC
AAATAACGACTACTCTATTCCACACGTTGTTGCGATTACAGGTCTAGCAGTTAACGCTGA
TATGTACGATCCAAACGACTTCCAAAGCTGGGCAGACCTATGGAAGCCTGAGCTTGAAGG
TCAAGTAATGCTAATGGACGATACTCGTGAAGTATTCCACATTGCCCTACGTAAATTGGG
TTACTCAGGTAACTCTACAGATCCAAAGCAAATCGACGAAGCATACGCTGAATTGCAAAA
GCTGATGCCAAACGTTCTAGTATTTAACTCTGATAACCCGGGTGCACCATACATGTCTGG
CGAAGTTGGCGTTGGTATGCTTTGGAACGGCAGTGCGGCTGCGGCGCAAAACGAAGGTCT
AAACCTTAAGCTAGTCTTCCCTAAAGAAGGCGGTATTGGCTGGGTTGATAACTTCGCAAT
CTCTTCTGGCGCGAAAAACGTAGAAGCAGCGCACAAAATGATCGACTTCCTACTACGCCC
TGAAATCGCAGAGCAAATTTCTCGTGACACTGGCTACCTAACCGCCGTTACAGAATCAAA
CTCGAAGTTTAAAGACGTAGCACCGCTGTTCCCTTCTCAAGAAGATCTTGACCGTGTTGA
ATGGCAAGACTCGGTTGGTGATATGACAGTGAAATATGAAGACTACTTCTTGAAGTTGAA
AGCGGGTCAATAATCTGATCTTGCCTACTAAGGCATCGACTAACTGAAAATAGGCAGCGA
TACGCTGCCTATTTTTGTAATTGACTGATATAATTATGCGTTGCTAGGTTTATTTAGCTC
AGTTTCACAGAATTATCGCTTCCCTAAAAAGGCTCGGTATAAATTGATTTAAATAAACGG
GATTGTGCTTATTGCGATTTGGCTCAACTTAATAACTGCGACTAGTATTGATTTGTCCAA
TCGCTAAACAAAACGGAAAACAAATGAAAAGTAAATTCTACGCAAGCGCTCTATGTGCAG
CGACGCTAATCGCTACCCCTGCAATGGCGGCTGATCAAGAACTGTATTTCTACAACTGGT
CGGAATACATTCCAAACGAAGTTCTTGAAGACTTTACAAAAGAAACTGGCATCAAAGTTA
TCTACTCTACATACGAATCTAACGAAAGTATGTACGCGAAGCTAAAAACGCAAGGTTCTG
GTTACGATTTGGTAGTACCGTCTACCTACTTCGTTTCTAAAATGCGTAAAGAAGGTATGC
TGCAAGAGATCGACAAAAAGAAACTTTCTCACTTTAGCGATCTTGACACCAACTTCCTAG
ATAAACCATTTGATCCAAACAACAACTACTCTATCCCTTACATTTGGGGTGCGACGGGCA
TTGGTATCAACGCAGATATGCTAGATAAATCGTCTGTTTCTAAATGGGACGATTTCTGGG
ATAGCAAGTGGGAAGGCCAACTAATGCTGATGGATGACTCTCGTGAAGTCTTCCACATTG
CATTAACAAAGCTTGGTTACTCGCCAAATACAACGAACCCAGATGAAATCAAAGCAGCTT
ATGAAGAGCTGAAAAAGCTAATGCCAAACGTATTGGTATTCAACTCTGATTTCCCAGCAA
ACCCTTACCTTGCAGGTGAAGTGTCTCTTGGTATGCTTTGGAACGGCTCTGCTTACATGG
CTCGTCAAGAAGGTGCGAATATCGACATCATCTGGCCTGAAAAAGGCACCATTTTCTGGA
TGGACAGCCTAGCAATTCCAGCTGGCGCGAAAAACGTAGACGCTGCTCATAAGATGATCG
ACTTCCTACTACGCCCTGAGAACGCCGCTAAGATCGCACTAGAGATTGGTTACCCTACTC
CAGTTAAGACGGCACATGAGCTGCTACCAAAAGAGTTTGCTAACGACCCAAGCATCTTCC
CTCCGCAAGAAGTAATGGACAGCGGTACATGGCAAGATGAAGTTGGCGAAGCGAGCGTAA
TATACGATGAGTACTTCCAAAAGCTAAAAGTAAACAACTAAATCGTTAGTTTTAAAGATA
TGAAAAAGCGGCTCATGTGCCGCTTTTTTGTATCTAATAGTTAGGTTAAAGTTTTTATGC
TTTCGTGTCCAAAGCAAGAATTTCATCCACAAGCTTCGGTACTTCAACGCTTGCTTTACC
ATAGCGTTTTTCTTCAAATTCACTTTCAACCGCACTTGGCTCAAGGTTAATTTCTATAGT
ATGAGCGCCATGCATTTTAGCATCATGCACAAAGCCAGCGGCCGGATAGACGACGCCCGA
AGTGCCGATAGAGACAAACAAATCAGCTTCTTCCAGTGCTGCGTATATCTCTCCCATTCT
CAGTGGCATTTCACCAAACCACACAATATGTGGTCGCATTTGTGATGGGATCTGACAACA
ATGGCAAAGCTCACCAGTTTTTATATCTTCGGTATGTTCAATAACTTGGTTAGATTCACT
ACATCGCGCCTTAAGTAACTCACCGTGCATGTGAATCACATTTTGGCTGCCACCTCTTTC
ATGCAGGTTATCAATATTTTGCGTAATGACCGTCACCTTTCCCTCTAATTCCGCTTCAAG
ACGGCCAAGAGCAAGATGCGCAGCATTCGGTTTGATCGTTTCATCTTGAAGCTTTTGACG
GCGTTGATTATAAAAACTCTGAACAAGGTCTGGATCTCGAGCAAAACCTTCAGGTGTTGC
TACATCTTCAATTCGGTGATTCTCCCACAGGCCATCTTGGGCTCGAAATGTTTGAATACC
AGATTCAGCCGAGATACCTGCTCCAGTAAGTACTACAATATTTCTATAAGGGAAATTCAT
AACTTATCCTTGTTGTTCTTTTTCATTAGCTTAACACTGAAAGAATAGCAACTGTAGTAG
TATGGATTAGACCATGGTCGTAATGGTCACTATTAGAATTACATTTTGAGAGGAATCGCA
ATGAGACAAGTATCTCTGGCGCTTATATTACTTACGACTTTAGCAGGCTGTCAGCTGACA
AATGTGGAAGGTGAAATTGACGACGTAAAAGTAAAAGTCAGCACAAATGATGACAATCAT
GGGCCGCACGGCAATGGTGGCTTTTGCCCTCCTGGTCAAGCTAAAAAAGGCAACTGTTAA
AACGGCTTATATATCGGTTTGAAGCAAATAGTTTAAAAAAGAGCGGTTTGATGCCGCTCT
TTTTTCGATTAATTTAATCTTCGTTAGTAGACGATATTTTATGAATCGCTAAATCCGCAC
CATTAAACTCGTCTTCTTCTGAAAGCCTTAAACCTGTTAGAGCGTTAATTGCGCCATAGA
CCACAAGAGCACCTAAAACCGCAATGGAAATGCCAAAAAATGTCCCTAAAACTTGAACCG
CGAAGCTAACACCGCCCATTCCACCAAATCCACTTTGACCAAAAACTCCTGCAGCGATCC
CGCCCCAAGCACCACATACTCCATGCAAAGGCCACACACCCAGTACGTCATCGATTTTGG
TTCGGTTTTGCAGGTAAGTAAACAGATACACAAACAAAACCCCGGCAACGGCACCTGTCA
CTAATGCACCAAGCGGATGCATTAAATCTGACCCCGCGCAAACCGCAACCAAACCGGCCA
AAGGGCCATTGTGAATAAAGCCAGGGTCATTTTTACCCGCAAGTAATGAAGCTACGATAC
CTCCAACCATTGCCATCAACGAGTTCATCGCCACTAAGCCACTGATTCCAGAAAGAGTTT
GAGCGGACATAACGTTGAAACCAAACCAACCAACACAGAGAATCCAAGCCCCAAGTGCCA
AAAATGGGATATTAGATGGAGCGAAGTTCGTATGCTTTCCTGCGCGGATACGACCTCTAC
GCATCCCTAAAAAAGTAACAGCCACCAGCGCAATCCATCCACCAACGCCGTGCACAACAA
CCGAACCTGCAAAATCGTGAAAGCCATAACCAAAGGTGCTTTCAAACCAAGCTTGAACAC
CAAAGTTTCCGTTCCAGATCATTCCTTCAAATAGTGGGTATACGACGCCGACAGTGAAAA
ATGTTGCGATTAGAATCGGATAAAAACGAGCTCGCTCCGCGATACCACCAGAAACAATAG
CAGGAATCGCCGCAGCGAAGGTCAGTAAGAAAAAGAACTTAACCAACTCGTAGCCATTAT
CTTGAGATAAGGTTTGAGCATCAGAAAAGAACGTGCCGCCATAAGCAACCCAATAACCAA
TAAAAAAGTAAGCAATCGCAGAAATACCAAAATCGGCAATAATTTTAACGAGTGCGTTTA
CTTGGTTCTTTTGGCGCACGGTTCCCACTTCAAGAAAAGCAAAACCAGCATGCATCAAAA
AAACCATGATGGCACCCAACAATAGAAAAAGTGTATCGGAACTTTGTGTGAGAGCTTGTA
CAACGCCATGTACCTGATCGGCAGTTACACTCATTATGTTTATCTCCGTTATTTGTAGCG
CACTCATCCTGTGCATCAAAGTTAAAGTCATCACCAATTTGGTGAATGAAATTCACAAAG
CGTCTATTGCAGCAATTACCGTTCCATAATTTACTCTTCTAACAATTAGAATTTAATTCA
TTGTTTTATAAAGCCTTAAATAAAATCAAAAACATTTATTTGTATTGATTTTATCTATTC
AAATGCACCAATGTAGGGTCTATGCACCAATATAATGCGCACAACATGTATGCGGTTTAA
TTAATATACTCTGGCCATAAACGCAAAAAGCCACCTCATAAGAGATGGCTCATACATTAA
ATTTCTAAATAAATGATAATTTATCGTGTGATCTTCCCTGCTTTTACATCTTCTAGCCAA
CGTCCTTCAACGAGATATGGAGGAAGCCAACCGGTTTCAATAGATAAACGGTTGCCTTTG
TCGTACCACATACAAGCCATGCCAAGCAGAGGGAAATTAATGAACGTGCGGATGCCTATC
CTATCTGGTCCTAATTCTCGAAGATGATATTTCTCTTGGAACTGTAGGTTATTAATGAGC
ACTTCTTCAAAGTCATGACCGATGTCAGTTGTCAGGGCAGCAAAAGTTTCCAAAATACCC
ATGGCGATTTCTAACGCCCAATCATCACCCTGAGCAATTGCCGCGTCCATCGCGGCTACC
AGCTTATCGGGGTAGTCTGCTGTACGGTTGTGGAATGACTGAATCACATCCACCAGCATG
TAAGAAAGCTCACCCGCCTTAGTGGAACTTTGTTTCATCAGAGAAATCGGAAAGTTTGCC
AATACGTCCATACTTGGCCTGTCACGCACGATCACCGAAGTGAAATAAGCATCAAGCCAC
ATTGAAGGACAAATGAAGCCCATTTCTAAGATACCTTCACCATCCCATGTTACTTCTGGA
TAACCGAGTATCTGAACAGTTAATGGCTCATTCGGAAACATAGCCAGCCGATGATAACAA
GCCCACATTAATGAAGTTTCATAAAGGCGTAATGTACAAATTTTTTCGTCTTCATGTGAG
GTTTGAAACCATGTATACCAGCGAACCTGGTCAATGGCAAAATCACCAAAACTAACCAAG
TTTTCTCGCCTGATTTTAAGACCTTCTTTTCGCTGATCTAATATCTTATTGATGAATTCT
TTCTCAGAATAAACTCCACTTTCACTCAGCTCAGGATCTGCTTTGCGTTCTACAATTTTG
ATTGTTCCTTTACTTTGCATTTTAACGTAGTCCTTTGGAATCAATTTTAAACTCTGCCAC
TTCTAGTTTTACATCTGAGGGATTCAAGCTATTCGAGTAAAAGGACATAGGCATCTTTAA
AAAGGACACAAAATGCCAAGTATAACGCAACAGGAACATAAGAGATGATGACCTTGTTCC
CTTTGAACCTTAGCGAGTTATATTTCCGGCTTTTACTTCTTCCAGCCAACGTCCTTCAAC
GAGATAAGGAGGAAGCCAACCGGTTTCAACAGATAAACGGTTACCTTTGTCGTACCACAT
ACAAGCCATGCCAAGCAGAGGGAAATTAATGAACGTGCGGATGCCTATCCTATCTGGTCC
TAATTCTCGAAGATGATATTTCTCTTGAAACTGTAGGTTTTTAACGAGTACTTCCTCAAA
ATCATAGCCAATGTTAGTAGTTAGCGCAGCAAAGGTTTCTAGGATCCCCATCGCAATTTC
CAACGCCCAGTTATCCCCTTGATCTACCGCTGCGTCCATTGCTGCAACCAGCTTATCAGG
ATAATCCGATGTACGGTTGTGGAACGACTGAATGACATCTACTAACATATAAGACAGCTT
ACCCGCTTTAGTAGAGCTCTGCTTCATTAGAGAAATGGGAAAGCTTGCCAATGCGTCTAA
ACTTGGTCTATCACGCACAATTGTCGATATAAAATACATATCAATCCATCTATTAGGATT
TATGCACCCCGTTTTTAAAATACCTTCCCCATCCCACTTTACTTCAGGATAGTCGAGAAT
CTTTATAGTTAATTCATCATTGGGATTCATAGCAAGTCTATGATAACAAGCCCCCATTAA
TGAAGTTTCGTAAAGACGTAATGTACAAATTTGTTCGTCTTCATGTGAAGTTTGAAACCA
TGTATACCAGCGAACCTGTTCAATGGCAAAATCACCAAAACTAACTAGGTTTTCTCGCCT
GATTTTAAGACCTTCTTTTCTTTTATCTAAGATTCGATTGATATAATCTTTCTCAGAAGC
AATGCTATTATCATCTAACTTGGGCCTTGCTGTACGCTCTATAATTTTGACTGGCTTTTT
ACCTTGCATTGTTGAACTAACCCTTCTTAATCAATTTTAAACTCAGCTATTCCTACTTTT
ATATCTGATGCATCACCTGTTTCCGGAATACTCGCCTTGGTGTGAATATACCGTATCGGA
TCACTCGTATTGAGTTCAGAGCTTTCTTTATATTCTGCTTTATTCAGCACAAGATCTTTA
GTGAAGATCGTGCAACCTTCCTCCCCACCAACTTTCTCTGAGTCAAAACATGCGCATTTA
CAAATTCCTCAATCCCAACAACGTACTGAACTTCGTGTCTGCTGCCATCTAAATGATTGA
TATGACGATAACAAGCAATCTCGTTTTTCTCGCAATCAATATGGTTTAGGTCGTGTTCAT
ATCGAATATGATTTTTACCTTTGGGTTTTCGGATTTTGACTTGCGAGCGAACACCATCTT
CTCCGACGGATGACTCTTTTGCAGCTTCTAAAATCTGATCGCAAACCTCTTGGGGAACGT
TATTTGGCGCCTGATACTCTGCCAGCATTTGCTGTAAGCATTTTAACCCTTCTTCACAGA
GGAAACCTGTTGGGTCAATCCACTAGATGGGGTTGATTGAATATCGGTAAACATATAAGC
CACCTCGTGAAAGGTGGCTTATATACTTGAATTGCTAACTAAAGGAGTTTATCGAGTGAT
CTTCCCTGTTTTGTCAAAGTTAAGATTCTAGAAGCTTTTCCAGAAAAGCTTCTAGGTTAT
CACCGTCTAATTCACAAGCACCAAAATCAAAGTCAAAATAGAATATTTTACCTTTGTTAT
CATTACCATAACCTATACAAATAACCGCTTCTCCTAACGTCCCCAAAAAAGGGAATATTA
GGTATTCATCCAAATACTCCTCATAGTTACTCCAAATATCTTCTAATTCATCTTTCGGGA
ATACCTCTTCAATGATAATAAACTTATCTGGTATTTTTTTACTTAACGTACCGTAAAGTG
AGACCACCACCTTTTTTGAGGTAACATCAGAAAAAATAGGTTCCTCCCATATGTGTTGAA
TTAAATTTTCAATATCTGAAAGGCTAATCATATATCAACTCCTCATACGAGCTCTTCTGG
AGACGAGTAATTTAACTTGTTGTTAGGATTTAGAAGATTATGCTGTATCACAGATCTACC
ACCTGTATGAGCTACACCACCATTTCTAACTGAATGCACACTTTTAGGTATAAGCATCAT
AGTTTTACCATCTTGATGATGATGCCAAACATACTTTGATTTGTCGTATTTAGTTATTTT
AGCTCTCGCCATAGCCAAAGGCACATCATTTGCCATATCTCCCGTTAGTCCTATAACACG
CACTGTTTTCTTCGAGTAAGGTGTAAAATCTGGGAACCCGTCAGAGTCAAACCTAACATC
ACCACCCTTAGTCGTCACCGTTTTTCCAGCAAACTCAGAATTTATAATCTTACGTCCACC
TACAGTTTTACTCGTTTTAGTATCATATACTTGAGCGTCACATTTTTGAACATTAACGAA
GTCATATATATCGACAAAACCTTCAATTCCAACAGTATATTGAATTTTTCGTTTACTACC
ATCTGAATAGTTAATATGACGATAAAAAGTAATCTCGTTTTTCTTGCAATCAATATGGTC
TAAATCGTATTCATATCGAATATTGTTTTTACCATTGGGTTTGCGGATTTTGACTTGCGA
GCGAACGCCATCTTCTCCGACGGATGACTCTTTTGCAGCTTCTAAAATCTGATCGCAAAC
CTCTTGGGGGACATCGCTTTGCGCCTGATACTCAGCCAGCATTTGCTGTAAGCGTTTTAA
CCCTTCTTCACAAAGGAAACCTGTTGGGTCAATCCACTGGATAGGATTGACTGCATATTG
GTAATGGTTAATGCCACCAGCAATAGATATCGGGTCTTGTTGGATAAAACGTCCTAGCTT
AGGGTCGTAATACCGAGCGAGGTTGTAATGTAAGTTGGTTTCTTGGTCGAAGTACTGCCC
TTGAAAACGCAGTGGATTTCTCACCTCTTCAACGTCTATAGAAGCAAATCCATGGACATC
ATAACTTGCACTCCAAACGATATTTCCGGCACTGTCTTTTAGTCGCTCCGGTTTACCTAC
CTGATCACATTCATACAAATAAATTGAGCCATTTTCTAACACAGCCAATGGGATGTAGGT
TTCTGGTTGATATAAGTACCAACGAAAGCCATCGGCCGTGCGTTCTCCGAGCAAACGCTC
ACCTTCCCAAAGAAACTCGGTGATACCATTTTGAGTAATTTTCTTTGTTCTACGGCCTAA
TGCATCATATTCATAGTGACTAATACTCGAATCACCATGTACTTCTACCAGTTGACTTAA
TGCGTCAAACACACGTTTTTGAACCGTGCCATCGCCTTCTCGTTTAACTTGATTACCTTG
TTGGTCGTATTTGTAACGAACACCTGCATAAGCTTCAATGCGGTCACTCATTACCTTAGA
ATCAGCCAAAGCGGGATTTCCAAAGCTATCTGATTCAAATGTTGAAGTCGAACCGGCTTC
ACTAACCTTTGTAACGTACCCGAGGGTATCGTACTGATAGTGAGTTGCCCCTGCAGTATT
ATCTAAAATTGAAGAGATTCGGTTCTGTGCATTGTATATGTATTTTTTTTCTCTACCTGA
CCATTGCTGCTCGACTAATCGACCGACACCGTCATAAAGTTTGCTCTCTCTGAAACTCTC
AGTTTCAGTGACAGAAAGCCTCCCCATAACATCATATTGGAACTCAATTTTTGGTAATGA
GTCATCGCTAAACCGGATTTCGGAAAGCCTACCATTGGTGTCGTATGAAAAGTTAAATGA
CGTCTTGTCTGGTAAGGTTTGCGAAACACGCTGTCCGACTCGGTTAAACTCTTCACCGAT
TTCAAATTGACCTTGAATACGCTTAGTTAAATGTCCAAATGAGGAATATTGATACTGTAG
AGTTTGATGACGATTAGAGGCTAAAGTCAGTCTTCCACCTAACGTATAGTTAAAGTGATT
CTCAACAATATTTTTTCCATTTCCCGCTTTAATATGCTGAAGAAAGCCAGCATCGTCATA
GCTGTATAAAACGGTCCTATCTGCAACATCTTTTCGGATGATTCTTCCCATAGAGTCGTA
TTTGAATTGGCTGTGTAACCCATCAAATCCAACGGTACCTGATAGTAAACCTTCACTGTC
GTACCAAAACTCAAACGCTAGACCATCACTTCGAACTAATTTCGTTAGGTTACGTTGTTG
ATCGTACTCGTAGGAAATATGGCTGCCATCAGGGAAGATTACCGCTTCTTGTTGAGCCAA
AGCTCCCCATTGATAAGACGTGACACCTTCTGGTGTCTGTATCTGTGCAACACGACTAAA
CTCGTCATAAGCGTACTCTTCACTGTAACCGACTTTGTCTTCGTCGTTGAAATATCTTAT
CGATGTGCGGCGTCCGTAATCATCATAGGAAATCTGGGCAACACATCCATCGGGATACGC
AATCCCATTAACTAAATCGGTAGCGCCATAACTGTAACGAAGTAAAGTGCCATCTACTTC
ATGAGCGACTAATCTTTGTTGTTTATCCCACCACCAACGACTCTTCTTACCATCTTCAGA
CTCTCTCTTTACGACTTGACCATGTTTATCGTATTCATACTCCGTTACGCAACCTAGAGC
ATCGATATCCCACACTCGTTGGCCAAGACTGTTGTAATAGGCCTTTTCAAGATCACCATC
AGGAGATACCGTTTTTACAAGCTTACCTAAGCTGTCATAACCATATTGAATTTGAGCACC
GGAAGAGTGCAGTTTGGAAATTAATTGGCCTTGCTGATTGTACTGGTACTGTGTTGTCGA
GTTATCTGGGAATACCGCTTTCTCTTTACGCCCTAAATGATCATAGTGCCATTGCCACGT
TCTTCCTGTCGGGCTCGATTTTTCAAGGAGATGACCTTGCTCATCATGAATGAAAGTCCA
CTCATTATCTAAAGAGTCAGAATAAGAGGACTTTGCGCCCTCATAATGGAATCGATAATC
GTAAATACCTGAGTCGCCAAAGTTTCTAATGCACTTAGCACTCGAGCCTTCTCCTGACCA
TTCAAAGTAATGCGTAAACCCTGTTGGTCGAACACGTTTGGCTATCAAATGTTGGTCTTG
ATACTCATATCGCTCAGTCAAACCCAAATCATTCGTCGCACCAACAAGATCGTCTTGCTC
GTCATAGATATATGTTGTTAATACTTGTTCTGTCTTTGCGTTCAGCAATTCAACAAGGCG
CCCTTGTTTATCATATTGACACTCAAGAACTGGTCGCTTGTTATGTGCAACTTCAATTAG
GCGATGGTTTCTTGAATAACGGAGTTGGAACGTCGAAAAGATTCCATTGCGGACTTGCTT
TAATAGCCAAATGTCTTCTACCAACTCAAAACGATATTGATCACCACTAGAGAGAGTGAC
AATTCGTATATTTGGGTTTAGGAAATGACAGCTTGCTCCGACATAGACTTGATAACTTGT
TGAACCATGCTCAACTGGTTCAAATTCAATCTCGTCTGCAGAATCGCTTATAAATTCCCA
TGAGGTGACGTTGTGCTTTTCATCTGTGACTTCTTTCAGTTCAAATTGAAAAGCATGTCG
CCAACCGTAACCAAGACCTTGATTTCGGGAAGCTTTGGATGAGCGATACGTTCTTGACCA
AACGAAGCCATTGGGAAGCTCTACATCATTGAGTGTTAATATTTCTTCGCCCGTTACTAG
AGAAACCGGATCTCCCGCTTTTTCATGACATTCGCTGCCCGTCTGTAAAGGCTTTGCAGA
GGCTGAATTCTTAGCTTGGGTTTTAGAAGATGTATGTGCTTTGTTCTGCTTAGACTTTGC
TTTTACTTGCTTAGGTACCGGTGTTGGTTCACTGGATATTGTCGCGTTTTTCTTTGTTTT
AGGGAAACTAGCGACATAAAGAGAACCATTCACAAGTGCTTTTGCAAATACAGGCGCATA
AAGCTCTGGTGTCAGTTCTTCATCCGGTACGTTTGGGGGAAACTGACCAAGTAGATGATA
CAACTCTTCAACACGGCTTGAGCGAAGCGGTACGAAGTCATCTAGAAACGCCTTCGCACT
CTGTTCTGAGTCAAACTTTTTGTGTTCACCTTTTGGGATTGGCTGACTGGAAAAATGATA
GCTTTGACCAAGGCAGTTGGTGAGAGGGATAACAAATTGAGGAATCATAGTTGTAACGAG
TGTGTCCTTTCCTATTGCCTACCACTGACTTCACAAGTTTGCTTGTTTTCATCTAGCAGG
TACTGAGAATACAAAGCAAACGTGTGAAAGCCGGATCCTTTTCAGAATTCGACTATTCCT
TGACTTGAATGCACTAAGGCGAATTTGATGCTCTTTAAAAAAGAATTGCTGAGCGTCGCG
TACTCTAGCGGCTAAAAATGCCTTGAGTAAATGAACAATAGTGTGAGTGAGACTGAGGTC
TCAGCGATTTGCCTTTTAGAGAGCAATTTCTTTTGTTAATTTGATTCGCTCCCCAGATAA
CAAAATTCACCAAGAAAATTCACAATAGTCGCATGACTGAGATACCGTGTCTCACACAAG
AGAAGTTGACTCAAACTATAGAACGTTATGCTCATGTCCAGCGTGTCACGACAAGCTTCT
GGCTTTCCATTACATAATCGAAGCAATAAAAAAGCCGCCCTAAATAAGGCGGCTTTTGAT
GTTGTTAAGGTTCAATTATAGGTTTGGACCTGTAGAGGGAGTATGAGGTTGATTGTTACG
CAGTTGCTGCATGCCTTGGAACATACGGATGAACCAGACAAGAATAGCTAACGCAGCGAA
TACCATTCCGACCCAAGGGATGAAGTAAGCGATGTCTTCGATCAACGTACTTTTCACCCA
ATAGTCACTCACCCCGACTAGCACACCGTTAGAGGTCGCTACAGTGACAATCAGCACCAC
AAAAAACGTCAGGTAGAGAAAGAAAGTACGAATCAGACCGTAGTAATGAGAAATCACTAC
GTCGCTGTCCTCCCCCTTATCCAAACGGTAACCCGCATAGATAATTGCGATAACGCCTGA
GATCAAAAACGTAAACGGGGTAAAACAACTCAGGATATACGCAATCCAAATCCCGTTATG
ATGTTTGTTCATTCGCTTTCGCTCCTTTCTCTGTCGTTGGTTTTGATTCTGTTTCGCCCA
TCGCTTCTTTAGACTTCACTTCTTCATACCAAAGGTCGTGATGCTCTTTCGCCCATGTTT
CATCGACTTCACCAGTCACCATGCCTTCTAACGCACCTTCCATACCGAATAGACCGATAT
AGATGTGGAAAATAAAGCCACAGATCAGAATCAGGGCTGAAATGGCATGAACTAGGTTAG
AAAGTTCCATATCTCGGCGAGTTTGCCCAAAGATTGGGAAATCCAAAACTAAACCACTTA
CAGCGACAATAGCGCCAAAGAAAATCAACAACCAGTAGATGGCTTTCTCACCACCGTTTG
AGAACCCTGCCGATGGATGCGTTCCTTTGTGCTTACCAACCATGCCGCCCATTTTCATGA
ACCAACGAATATCCGTCATGTTTGGAATCGACTTGCGCCACCATTTCAAGAGTACAAACA
TCAGTAAAATGAAGAACAGTGGTCCCATGTAGTTGTGGTATTGCTTCGCCAACATGACGA
TAAAGCCCCAAAACTCGGTAGGAACATACGGTTTTAAAAAGTGCTTACCGTAAACCAGCA
TCAAACCACTGAATGCAAGCGTTAAGAATGTAAACGCCATACTCCAGTGGAGAGCGCGAT
CCAAGCGAGACCAGCGCTTCATCTTTTTGCCTGTACGAGGCTTACTTAGCATCAAAGGGC
CAACAAATACGTAAGCCATGATAACCATCGCGATACTGCCGAAAATCGCGACAGCACCAG
CAGGAGACATCCATTTCTCTTTTAGAATGTACCAAGTCTCACCAGGTTTACTGATTAATA
CGCCATGTTCTGGCGATTGAGACGTGGTATAGCCCTCTTGCCCCTCTCTGACTTCGCGCC
AATAGTCTGCCCCGGCGAGTTGCGTTATCTCCTGTTGAACCACTTTAGAAGATTGCTCCT
CTGCTGAAGCAGGCATTGCGAAAGTCAGCAGCAATGCCGTCATCATTGACAGCATTGCTA
GAGACGCACGTTTAAGAGTGTTTAACATGTGCCTCTCCTTACTTAGCTTTTCGTCGCATC
GTAAGAAAGATCGTTTCCGTCTGTCCAACCTGCGTTTTTCGCGCCGCGCTCTACCACTCG
TTGACGGAAAATATCAGAGACTTTCTCTGCGTCACCCGCAAGTAGTGCTTTTGTTGAACA
TAGCGATGCACACATCGGTAGTTTGCCTTCTGCGATACGGTTCGCACCGTATTTTTGGCG
TTCTTCTTCTGAACCTGGTTCAGTGTTTGGACCGCCTGCGCAGAATGTACATTTGTCCAT
TTTGCCACGTTCACCGAACGCTTCTTGTTTCGGGAACTGCGGAGCGCCAAACGGACAAGC
AAACAAGCAGTAACCACAGCCGATGCACAGATCTTTATTGTGAAGTACGATGCCGTCTTC
TGTATGCTCGAAACAGTCAGCTGGACAAACCGCCATACAAGGCGCATCTGTACAGTGCAT
ACAAGCAACAGAGATCGAGTTTTCACCCGGTTCACCGTCATTAAGTGTCACAACGCGACG
ACGTTGGATGCCCCATTCAAGCGCATCGTCGTTTTCGTTCTTACATGCAGTAACACAGCC
GTTACACTCGATACAGCGTTTGGTGTCACATAGGAATTTCATTCGTGCCATTGTCAGACT
CCTTACGCTTTACGAATGTTACATAGGGTTACTTTGGTTTCCTGCATCAAAGTAACAGGG
TCGTAACCGTAAGTGGTTGCCGTGTTGGCGGCTTCGCCAACAACATAAGGTTGAGTGCCT
TCTGGGTATTTAGGGCGTAGGTCTTCACCTTCGAACTTACCGCCAAAGTGGAACGGAATG
AACGCCAAGCCAGGTTTCACACGACGTGTTACCATCGCTTTCACCTTGATTCGCCCCTTC
TCTGCACCTTCAACCCAAACATCATCACCATCTCTGAAGCCAAGATCGTTCGCGTCTTTC
GGGTTCACTTCAACAAACATTTCTTGTTGAAGCTCGGCAAGCCAAGGGTTTGAACGCGTC
TCTTCACCACCACCTTCGTATTCAACCAGACGGCCAGAAGTCAGAACGATTGGGTACTCG
CCCGATTTGTCTTGCTCTTGAATTGATTTATACAACGTAGGAACACGGAAGATTGCATCT
TTGTCATCCCAAGTCGGGTAATCCGTTACAAGGTCACGACGTGGTGTGTACAGTGGTTCA
CGATGCAGTGGTACGCGGTCTGGGAACGTCCAAACAATCGCACGCGCTTTCGCGTTACCA
AATGGGATACAACCGTGCTTGATCGCGACACGCTGAATACCGCCAGAAAGGTCAGTCTTC
CAGTTTTTACCCTCTGCTGCCGCTTTCTCTTCAGCCGTTAGATCGTCCCACCAACCAAGT
TGTTTCAACAACTTGTCAGTGAATTCTGGGTAACCGTCTTTGATTTCACAGCCTTTCGAG
TAACTGTCTTCTGCAAGAAGGCTCTTGCCTTCGAATTCCACACCAAAGCGCGTACGGAAG
TTACCGCCACCTTCTGCAACCGTCTTAGACGTATCGTATAGAATGTGTGTGCCTGGGTGT
TTCATTTCCGGTGTACCCCAACATGGCCAAGGTAGACCGTAGGTTTCACCGTTGACAGGG
CCACCTTCCGCTTCCAATGTGGTTTTGTGGAACGTATGCCAGTTTTGTTGGTGCGCTTTC
AAACGCTCTGGGCTTTGGCCTGTGTAACCAATCGTCCACATGCCTTTGTTGAATTCACGC
GTTAGGTCTTCAATAACTGGCTGGTTGTTTTCAACACGGATGTTTTTGAACAGAAGATCT
GAATAGCCTAGTTTCTTCGAAAGCAGGTACATGATTTCATGGTCTGGTTTTGATTCGAAC
AAAGGTTCAATAACCTGATCACGCCATTGTAGAGAGCGGTTAGAAGCGGTAACACTGCCG
TATGTTTCAAACTGCGTTGTTGCAGGAAGCAGGTAAACGCCGTCGGTACGGTCGTTCATT
ACCGCAGCAACAGTTGGGTATGGGTCCACAATCACCATCATGTCCAACTTCTGCATCGCT
TTTTTCATCTCAACACCACGTGTTTGAGAGTTCACTGCGTGACCCCAGTAGAACATTGCA
CGGATGTTTTCGCGTTGACGAATGTTGTCTTTGTTTTCCAGTACGCCATCCACCCAACGA
GAAACAGGAATACCTGCACTGTTCATTGGTTTTTGACCACCGTAAGCGTTGTCATCGAAA
CGACCTTTAATCCATTCGTAATCGATTTCCCACACTTTTGACCAGTGACGCCAAGCCCCT
TCAGAAAGGCCGTAGTAGCCCGGTAGCGTGTCAGAAAGTACGCCTAGGTCGGTCGCGCCT
TGTACGTTATCGTGACCACGGAAGATGTTTGCGCCGCCGCCTGATTTACCAATGTTACCA
AGCGCTAGCTCAAGCACACAGTAAGCACGTGTGTTGTTGTTACCAGTAGTATGCTGAGTA
CCACCCATACACCAAACAATACAGCCCGGGCGATTTTCAGAAAGCAGTTTTGCTGTTTGG
TAAACGTCTTCTTCGCTTACGCCTGTTACACGCTCAACTTCTGCTGGCGTCCACTTCGCT
ACTTCAGCACGGATTTCATCCATACCGAATACACGTTGACGGATGAATTCTTTATCTTCC
CATTGGTTTTCGAAGATGTGCCACAACACACCCCAAATGAATGCTACGTCAGAACCAGGA
CGAAGTGATACATAGTGATCCGATTTTGCTGCCGTACGTGTACGACGAGGATCCGCTACG
ACGATCTTACAGTTGTTCTTCTCTTTCGCGATCAGAATGTGCTGCATCGCTACTGGGTGT
GCTTCAGCTGGGTTTGAACCAATGAACAGCATCGACTTACAGTTGTGCATGTCATTGAAA
GAGTTGGTCATCGCACCGTAACCCCAAGTGTTCGCTACACCCGCCACGGTTGTTGAGTGA
CAAATACGCGCTTGGTGGTCAACGTTGTTAGTGCCCCAAAGTGATGCCATTTTGCGGAAC
AAGTACGCTTGTTCGTTGCTGTGCTTTGCGCTTCCCAAGAAGTAAACCGAATCAGGGCCA
GACTCTTTGCGGATGTCCATCACCTTGTTACCGATTTCTTCGATCGCTTGATCCCAAGAA
AGCTTTTTCCACTTACCGTTTTCAAGCTTCATTGGGTATTTAAGGCGGCGCTCACCGTGA
CCATGTTCACGCAGTGCGGCGCCTTTTGCACAGTGACCACCGGCGTTAAATGGGTGGTCG
AATGCAGGCTCTTGACCCGTCCAAACACCATTTTGAACTTCTGCGTAAATACCACAACCC
ACTGAACAGTGAGAACAGATAGTACGTTTTACTTCTGTTTTCGCTTCTGGATCGACTGAT
TTTGCTTGCGCTTTCTTCATCATTCCCGGTGCGAATAGACTAGCACCAACCACTGCGCCA
CCAGCGGCAAGCGAAGTGTTTTTCATGAATGCACGACGAGATACGCCAAGCTGGTTCGTT
TCTTTGCTCACACTGTCGGAGCGTTTGACAAGTTTCATCCGTTATCTCCTAAAGTGTGTC
GTAGTAATCGCGAATGTGTTGAGTTTCACGATACCCTTTCTTCTTCACGTCTTTTTCAGA
AGGCTCAACCGTTTCTGAAGCAACGGCCACTTTCGTGGTTCCCGCAACAACAGCACCAGC
AACGGCAGCGGTTGTGAAGCCTTTTAGGAGATCCCTACGGCTTGTGTTTATTTCTTTATT
ATCTTTCATCATTGCTTCCTTACCTTACGGTAGATCTTTGGAGACTCATGCCTCTCTATC
GATATGACCAAGTACTGCTCGATTACTCGTAATCAGTGACGTTTTTCACATCAATTTTTA
ATTTGCTCTTACTGCTTTTGGTGTTCACGCTAAAGCGCACTTGCTCTAACGTTAAAAATG
CATCGCAAAGCTGCGCAGCTGGCTTGTAGAAGTTCACGCTTTCTGCGTTCTCTAGTTGGC
GCGTAAAAGATTGGAACCAAGGGGCGATGTGTTTGTTAAACACCGCTTGTTGAAGTTCTT
CCTCTTCACCCGTCAGCATTGCCATCACTTCGCACAGTGCAGAAATATGGTCTTCAGGCT
CTTTCACGTTCTCTTCTCGTTCGATGCCTAAAAGATCCAAATCGCGACGAATTTCCGCTA
ACGGTTTTTCCATCATCGAGCCAGTACGATGCCAAGATCCGAATGGCACAACTTCACCAC
GTCCAATGCCAATAAACAGATCTTGATATTCTTCTTCTAACGCTTCTCGCTCCACTTCGT
TCGCGGCTTGTTGCAGTGCGAGCCAAGCTTTTTGCATCGCGCTCTCAGACGGTTCAATTT
CTAGCGATTTCAAGAACGCCAGCATTTCATCACTAGGCGCACTACGAAAAAGTGCAGATA
GAACGAGATAAATGTCTGTTCTCAGTGTTTGTTCTTGTTGTGTGTCCACTGCGATCTCCT
AGTATTTCAATTGGTTCATTGGATCAGCCGCCATCGATTCAAACATGTCGATCACACGAC
AGTCTTCACACATGGCGATACGATTAATGGCGGCTTCATCAGAGAAATGAGAATGACCAC
GAAGTTTGTTTTGCAGCATGTCGATCATCGATTGCGGAGCAAAAGGCTTGTGACAACGAA
TGCACTCGGCTGCCTTTTCTTCATGAATCACAACCGCTTTCTGGCGTTCTTCTTTCACCC
AGTTCATACGAGGAGTAAGCGTCAGCACTTTCTCTGGACACGCTTTCTCGCACAGCCCAC
ATTGAATGCAGTCTTGCTCGACGAATTTAAGCGACGGAGATTGGCCGTCCGTATGCAATG
CACGTGTTGGACACACCGCCACACAGCTCATGCACAACGTACAATCTTTACTTTCACAAG
AAACCGTGCCGTAAGGTGCGTTCGCTGGCAGTTCAACAATGTTCTCAACTGGAATACGCG
ATGCTGACAACGCATCCAACGCCGTAAATAGACGCTGACGTTTGTTACCTTGCAAATCAC
CTAATGCCAAATCAAAAGACTCGGTACAAAGTGTCGGAGCACCTTCACGTAGTGACTCTA
GATACAGAATGTCGATGGTTTCTTTGGCGATACCAAGTTGGTCGAGCAGCTCTTGAGCAA
TACCTACTTCGCTATTAAGCACACGAATAATGGTTTGAGGCATAAAACGCGAAGCAGCAA
ACAGCACCTGAGTGGCACCGTTCACAAGCGCGGCAAACCAAGTATCTATACCAACCGAAG
GCAGTTCTTCCACCACAATTGGAATCACATTATCTGGCAATGCTTTTAGTGCCATCACGT
TGTAGCTCTCGTGGCGAGAACTACAAATCAATACGATAGGATCTAAACCACCCGCTTGCT
CATAGTTGGCTAGCGTACGTTCAATAAACTTTTGTGTATCTTCGGGGTTTGGCAATGCGT
AATGAATAGCTTCTGTCGGACACGCTGTAGCACAAGTACCCACGCCTTGGCACAGGTATG
GGTTGATCTCGATGCGATGGCCCGTTTTGTCGCTGCCTTCACTCGATAGTGCCCCTGCCG
GACAAGCATCCACACAACGTTCGCAACCTTTTACGCCACGAGAGCTGTGTGCACATAGAT
CGGTATCTAAACGGAAGAATTTCGGTTTATCGAACGTCCCCATCAAGGTTGGAATTTCTT
CCAACGCTTCAGCCAGTTTCGGATAGCCACGACCAACTGGGTAGTAGCCCGGTACTGGTA
CTTCTTCCGACATGCAGCTGTTTAGGCAAAGATCGAGTACGATATCGAAACAATCGCTAT
TGATCGCGACCTTGGCAAGATTGTTGGTCGAACCATGATTTTCAATCAGAACTTCAAACG
TACCTAAGAACCCTGAAACCTGAACCGAATTGGCGTAGTAAAGCTCGGGATTTGTTCCCT
TTTCGCCATCGGTAGAAAGCAGCGTTAGGCTGTTCATTTGCGACAATTGCGCTGCCGCAC
TTTCGATGATTGCCGTTGGACCCACAATCAAAGTATTACCGCCGCTTTCATAGCTTACGG
TTGGTGGAATAAGATTGGTCAACTCTACGGTATTTTCGAAAGCGTACAGCCTCGCTTTAC
CGTTATTGGAAGTTGCTTGTTCTAATAATTGTTTCAGCATTGCTCAATTCCATTTATGAA
CATGGATAGTCTTTTCCATCTCTTAGTGTAGTTAGCGCCGGAGATTCTGCTGATTAACTT
ATCAATGAGCATTCTTATTCCGCCATCTATAGGCGATGAATACTACGCAGTGCGTCCGTG
CTAACTTCAACCAGATTAGTATTGAGCAACAAATAGCAAATGTCATGCCAATAAAATATC
AATTAAAATTCAACCACTTAGATATTTTACCGACAAATAGTAGGGATAAAAAAACCGGTT
GAGACATTTTGTCCCAGCCGGTTCATTGAGTGTTTAGTCAAAATGTACCTATTCTTTGTG
TGGTATATTTTGTCTCACCTCGTTAGGCGGTGATTCCTCAGCAAAAGTATCACCTTTACC
AGGCACTGTATTTATATACAGTTCATTTTCATCTTGGGTAATTCCGGCACTTTTTTCGGC
GTTTGGTTCTGTGTCTTCAACCACTTCAGATGCGATATCGTCAGCGTTAAGTTCAGATCC
TTGCGTCGTTGCAGCGTCTGGTTCTTCTTCCACTTTTTCTTTAACCCAATCACGTAGCGT
CTCTGCGACGTCTTTAGAAAGTGACTTTAAGTTACTGTAATCATCATCGTAATCGTCTAG
GCCATCACGCACGTTAAATTCTTCGGACAAGAACATTTTGCGCAGCGCGGCTTTCTTAAC
GCTTTCTGAAGCTTCAGAAACCAGCAGTTGCGCCACAGACATTTCTTCGGGCTTTTCAGT
CTCTACACTCGCGGTAATGTCTGGTGACTGACTAACCTCATTGACGTTCAAAGCGTCTGA
GCTTTCGTCAGCGTTTGAAAGCGCTGTGACACAATCTTCGGATTGCTCCGTCTCTGCTAT
CGGCGTGATCTCTTCATCATGTTGGGAAGATTCTTCTAATTTACGTTTCGACCAACGGCT
TAAAAAACTAGTTGCCATTTGCTCTGCCCGCTCCTTTGCGTTTCTTACGTCTTACTTCTA
ACAACTCACCGTGGCGACCAATAAAGGCTTCCATCCAAGCCTGAACGGCTAACGGCATAT
CGTTGGATAGTACAAGGTTGTCGCCATCCATATATTGCGCCGCGACAGATTGTGAAGCCG
TTAGTAGCTGTATCGCTGGTTTTTCACCAGACTCGACGTTATCCATCACTAAAAAAAGTT
TAGGTTGCTGAGAGCTTAAGTTAAAGCGGTAGTCTGTACGCTCGTCTTTGTGCAATTGCA
ACAGACAAACATCTGGAGTCTCTTCCGTCGGATTTAGCGCAAATCCCGTCAACTGCCATT
GGGTTGTCACCCAAATCCCTGTACTGATCTCATGCTCAACAAGCTCTACGCCAATTGGCC
ATGCGTCTTCAGTCTTCTCGTAATTGTTCTCGAAATCTTTCTTATCCGACATAACTCACC
CAGTTTTTCTATTTTGGTCTGAAAACTCACAGGACATTTTGACCTTGGCTTTCAACCATT
TCATCGCTACAAAGCAATAACCGCGCCAAATCAATCCTATATACAGCGCTATACTCAAGT
ACCAAATTAGTTGAAACTCAAATTTATTGATGTGTCATTACTGCGATATCGCAGTTTTAA
TGCATTGTTGACATAAAACCTCGCAATTTTTATGGGAACCGCTATTTTGGAACGAGATTT
GCTTTGCTAACCACTTAGCAAGCTAAATGCGTAGCAACCTAACGCTCTTAATCACTAGGA
CACGACTGTGCTGAAACCAAATATTATTAAAACCAGTGAAAATCCCCTGCAAACCATTGA
AGTCGATGTGTACGACGAGTACGGCGAAAAGCTCACGAAGCAAATCGCTTGCGAGCGTCC
TCTTACGGTCATGCTGAACTGGAAAGAAGTGGTCACGCTCATGACGCTAGGTTCGCGTCC
AGAAGCGCTAGTACTGGGTTATTTAAAAAACCAAAGCTTCCTGTCCGATCCGGCAGCGAT
TGAATCCGTCATTATTGACTGGGAAACGCATTCCGCAGCGGTGATTACTAAAGAAAATAC
CGAACATTTAGAAGGCGCGCTGAAAAAGAAAACCGTCACATCTGGCTGTGGTCAAGGCAC
CATGTATGGCAACGTGATGAAACAACTTGAGAACTACCAAGTGCCTCAAGTTCCGCTTAA
GCAATCAGAAATCTACTCCGCACTTGAAGCGTTGACTCATTACAACGACACCTACAAAAA
AGCGGGCGCGGTGCATGGCTGTGCGGTTTGCAAAGGCAATGAGGTATTGTCATTTGTGGA
AGATGTCGGCCGTCACAACGCAGTGGATACGCTTGCAGGTGAGATGTGGCTCAAAGAAGA
GACAGGTGAAGATAAAATTTTCTACACAACAGGTCGCCTTACATCAGAGATGGTGATTAA
AGTAGCTCAAATGGGCATTCCTGTTCTGCTTTCTCGCTCTGGCGTTACTCAAATGGGATT
AGATCTAGCGAAGCAATTTGGCATTACGACCATTGCGCGTGCGAAAGGTTTGCGATTCCA
AGTATTTACCGGAGCGGACAAGATTGAGTTTGATGTGAAAGGCGAAAACGCATCTCGTTA
ACGAGAACACATTACAAAACCGCCGATTAGTGTAAACTTATAACGATTGGGATAAGTAAA
TCATCACGTTATGAAGGCTTAACTAAGCGATATAAGCCAGAAATAGCAACGTTTGTTGTA
GCAATAACAATACTTGTTTTAATTGATGCTAACTACAGCTCATTCACAAAGGATGTGAAC
TATGGACAATGACCAACTGTGGAATTTTTTGCTCACGCCCAGTGGCATTATGCTCTCAAT
GATCATTACATTTGGTGTCGTCGGCATATATGCGTATCTAACCGGTCAGTTTAAGGATTA
AGACCAATTAAAAAAGCCTCGCTAAATAGCGAGGCTTTTACTTTTCAAGCGCTGTATGAG
TAATTACGCGTCAACGCCACGAGATTTCAAGAACTCAGAGTAAGTACCTTTGAAGTCTGA
AATCTTGCCATCGCGAATTTCGATAATACGTGTTGCTAGCGAGTCTACGAACACACGGTC
GTGAGATACGAAGAACAACGTGCCTTTGTATTGCTCAAGCGCGGTGTTCAAAGATTCGAT
CGATTCCATATCCATGTGGTTGGTTGGTTCGTCCATTAGCAGCATGTTTGGCTTGTGCAT
CATCAGCTTGCCAAGCAACATACGACCTTGCTCACCACCAGACAGCACTTTTACTGACTT
CTTAATGTCGTCTTGACCAAACAGCATACGACCTAGGAAACCACGAACCACTTGCTCGTC
GTCGCCTTCTTGACGCCATTGCCCCATCCAATCCGTTAGATTCATGTCTTCTGCAAACTC
ATGCGCGTGGTCTTGCGCGTAGTAACCGATGTTTGCATTTTCAGACCATTTGAACTCACC
CGCACGAGGTTCAAGTACACCAGCAAGCGTGTTTAGAAGAGTTGTTTTACCCACACCGTT
CTCACCGATGATCGCAACGCGCTCACCCACTTCAAAAATTGCATTGAAGTCTGAGAACAA
GTCCTCTTCAAAACCTTGGCTTAGGTTTTCAACAATCAGAGCGTTACGGAACAGTTCTTT
CGACTGTTCGAAACGAATGAATGGGTTTTGACGGCTAGACGCTTTAACTTCGTCCAGTTT
GATCTTGTCAATTTGCTTAGCGCGAGACGTAGCTTGTTTTGCTTTCGATGCGTTAGCAGA
GAAACGCGCCACAAAAGTTTGTAGCTCAGCGATTTGAGCTTTCTTCTTCGCGTTGTCGCT
AAGTAGACGTTCGCGAGCTTGAGAAGCCGCGGTCATGTACTCGTCGTAGTTACCAGGGTA
AACACGTAGTTCACCGTAATCCAAGTCAGCCATGTGCGTACATACTGAGTTTAGGAAGTG
ACGGTCGTGCGAGATGATGATCATCGTGCAGTTACGCGCGTTTAGCGTGTCTTCCAACCA
ACGGATCGTATCCATGTCCAAGTTGTTGGTTGGTTCGTCAAGTAGCATGATGTCTGGGTC
AGCAAACAGGATTTGCGCTAGAAGCACACGCAGTTTCCAACCTGGAGCCACTTCGCTCAT
CAAACCGAAGTGTTGTTCCATTGGGATGCCTACAGCAAGAAGCAGTTCACCCGCTTTTGC
TTCTGCCATGTAGCCGTCCATTTCCGCGAATTGAACTTCAAGGTCAGCCACTTTCATGCC
GTCTTCTTCGCTCATTTCTGGCAAAGAGTAAATACGATCACGCTCTTGCTTCACTTCCCA
AAGCTCTTTGTGACCCATGATTACCGTGTCGATCACCGTGAATTCTTCGTACGCGAACTG
ATCCTGGTTTAGCTTTGCAACGCGCTCGTTTGGATCGTAGCTTACGTTACCGCCTGTTGG
CTCAAGCTCACCGCTTAAGATCTTCATAAAGGTTGATTTACCACAACCGTTAGCCCCGAT
TAAGCCGTAGCGGTTACCTTCGCCAAACTTAACTGAGATGTTTTCAAATAACGGCTTAGC
GCCAAATTGTTGAGTGATATTCGCTGTGGAGATCAAAACCTTTACCTTAGCAATTTAAGT
GTATTGAGAAAAAACCGGGCAACGGTACTGCTTCAAGCTACATACTTCAAGTTTTGTTTT
TATTAATTAATGGGAAATATGTTTCGTTACCTGTGTTTTTCTGTACGAAAAGGCGAAAAA
TCCATGTCATTTGTCGTACTTAAAGTGGCAACGAAGGATAAGATGAGTAGATAAGAAAAA
GGCCAATTTTCACTGACCTTTTTTGATGGAACTGGCGTTGGTTTACGTTACGCGATGTTC
GTCACTTCCAGCAGTAGCTCGGCTTTCTTCGGTAAATAGATGCTGAATGTACTTCCTTTA
CCCCACTCCGATTCGGCTTTCAGCTCGCCACCCGTTTGACTGAGAATACTTTGCGAAACC
GACAAGCCTAATCCGGTACCATCACGTTTCGTCGTGTAAAACGGTGAGAAAATTCGATTT
AAGTTTTCTGGTTTGATACCGCAACCATCGTCGATAACATGAATCGCCGCGCCCTTTATT
TCACCTTCTTCAATCCAATCTTCACTCATTACGATCAGTTTTCCTTTACCGTTCATCGCG
TGAATGGCATTCATTTGCAGGTTAACCAAAATTTGTAGCAAGTGATGGCGATTAATTTCG
ACTGGCGTATGCGCTTGTAAATCGGTAACAAATTCGACGTCGCGCTTCTTAGTACCGGTT
TTGACCAATGTGATGCTCTCATCAATGATCGGGTTGACATGTTGCCAAGTGATTTCATCT
TGAACACCGCCTTGGCGACTGTATTGCAATAAACTGCGAGTGATATTGCGGATACGGTCA
ATTTGCGCGTGAATTGCATCAATTTCTTCTTGAACTCGACTCGCATCTTCACCCAATTCA
AAGTGAATCAACTCAACGTTACCAAGAATTACCGCAGTTGGATTATTGATTTCGTGTGCA
ATCCCGGCGGTCAGCTCACCGAGCGCCGCCAGTTTTTCATGCACTACCAATTTATCGCGG
GTTTGGTTGAGCAACTGAATGTGAAGTTCGAGTTCCTCAGTTTTTTCTCGCAAGCTAGCC
GTTCGCTCTTGAACTTTACACTCCAACTGCGCCGCAGCATTTTTGAGTTCGATTTTGCGG
TCTTCTAAGGCGTCAAGCATATTGTCGAACTGCCTAGCCAGCTGCGCCAACTCATGATGA
TCATCCAGCCCCAGTGGACCAATACGTTTCTCTTTGCCAAGTTGAACGAGCTTAACGACT
TTATGAATGCGCTCAATTGGTCGGAACAAATCACGCGAACCGCGATAGACCATCACGCCA
GAGACCAGTAATAGCATTAAGGTAATAAGGCTGATTTCGGCGATGTTGGTCATGTACGCT
TTCACAAATGGCCACATCAGGTAGCCGGTATAAAGCATGCCAATGACGTTATCGTACTGG
TCTTTGATTGGTTGATAAGCGGTGATGTACCACGCGTCGTACACATACGCGCGGTCGACC
CATTGCTGACCTTTAGAGAGCACTTGGTTATACACTTCTGCACTCACTCGCGTACCAATA
GCGCGCCCTAGCCTATGGTCGCTGTCTAGAGGAACGTTGGTGCTCACACGCAAATCATCA
AGAAACACGGTCAACGTACCCACAGGACGAAGGCGGTCATTATCACTGAGATAAATGAGA
TCGCGGATTTGATCCACCAGCACAGTACTGTTGTTGAGGAGCAAACCACCATCAAGGAAG
CCGATCAAATCGTTCGCTTGGCTGTATACCGGAATAACGGTACGGCTCACCAAGCCGCGC
GCTTCCATTCCACCGTCAGCCAGAATGGGCACTTCAGCTCGCTTGGCGAGTTCCGGATCG
AGCTGTTCGAGCTCTTCCCGATTAAGTACATCAAAAAACGATTCGCGCTTGGTGAGATCC
ATAAAACGGAATTTGTTTTCCATCGAATTAACGCGTTGGAAAGAGAGAAAGTCTAGGGAG
TAACGTTTTTTCTGTTCAGTAACCCACTTTTGTAGCTCGTCTTGTGGTGTCCCTTGATTG
ATTCGGGTTCGGAAGTCGTAGGAGTCAGCAAACGCTCGCACGTAATTGGCTTGCTTTTGT
TGTAACAACGTCACGCTGTTATTTGCTACACCCAAACGCTCTGACACATCCAGCAGCGCG
TTTTGCCACGTGTAATGGATAGACCAATAAATCGTAATACCGATCAGCGCTATCAACGTA
AGGAAGATCGGTGCAGAGGTTAAAATCAATAAGCGATAACGCACCATGGTTTTAAAACGG
TGCGTCCATTTCGACAATCCTTTGTGCTGCTGCCAGTTAGTCGGCATATCCCTCATCCTC
AGAATCCCATTCTTTGTACTTGCGTTCTAACGTCTTGCGTGCAACGCCTAAGTCGCGCGC
TGCTGCCGATTTATTGCCTTCATGCAAATTAACGACTTGTTTGATATGCGCTTTCTCGAC
TTCTTTTAAAGTCCAATTGTTTGGGTAGCCTTCGCCAGTAAATTCTTTGCCTTCTCTAAA
AGTTGGTAACTCGGCGGAGTGAGAAACGGTAATCGATACATTAGGCAGAGAATGACCACC
GTTCAGCTCTCGCCAGTAATGCGCTGGTGGCTTACCAAGTAAAATGCAGCGCTCGATGAG
GTTCTTCAGCTCACGAATGTTGCCCGGCCAATCGTACTCACTCATGGCTTCCATGTCTTC
GTGCGCCCATTTTGGCGCAGGCATACCGAGCTCGCGCGTCAGCATGTTGCTGAAAAATGG
CACTAACTCAAATAAGTCGGTTTTGCGCTCTCGCAGCGGACACACTTCAATTTTCAGAAC
GTTTAAACGGTAATACAGGTCACTGCGGAAATTTCCTTGGTTGACCTCTTCTTGCAGATT
ACGGTTGGTTGCCGCCACGATACGGACATCAATGCTGATCTCTCTTTCTGAACCGACAGG
ACGAATTGTACGCTGCTCTAACACACGCAATAATGATGCCTGCATGGAAAGCGGCATTTC
TCCAATTTCATCAAGGAATAAAGTGCCGCCATTCGCTACGCGGAACAAACCTTCGCGTGA
CTTTTTCGCTCCAGTAAACGCACCTGATGTGTGACCAAATAACTCACTTTCGAGTAGCTC
TGGCGCAATCGCCCCACAGTTGATAGGCACAAATGGGCCCGTTCGCCCACTTGCTTGGTG
AATGCCTCGTGCGACCAACTCTTTGCCCGTACCTGATTCGCCTTCAACCAATACTGAGGC
ACGTGATGGAGCAAACTGTGTGATAAGTTGTTTGAGCTGACGCGTTTTTTCTGAACCACC
AATGATCTCGGAAGTATTGTGACGCTGATAATCACGCTTCATGGCGTACTGCATGCGCTC
GTTCAAACGGCGATCCATACAGCGGCTGACCGCTTTTAACATCTGCTCAAGGTTGAATGG
TTTGAGGATAAAGTCGGAAGCACCGAGCTGCAGCGCTCGAATGGCAATTTCTAGATCCGC
ATAACCCGTCATGAAAATCACATCGGCGCGTTTTTCATCATCTTCAAACGCTTCTTCCCA
CTCAATCCCAGAACGCCCCGGCAGATTAATATCCAGCAAAATCAAATCATAATGGCGAGA
ATTGCGCAGTTGTTCTGCTTCTTCGATGCTGCCAGCGGTGTCGACATGTGAGAAAAGCTT
TCCCAATGCCTTTTTTAAAATGGCTTGCATGCCCAATTCATCATCAACGACCAGTACGGA
AAAGGCGTTATATTGTTGGTTTGTACTAATATGGGATTGAGTAGACATATTTACCCCAGA
TGGATTCGGATGGGACAGAGTGTACCAAGTTTGAAACGATATACCCTACAAAAAGTGCGA
CATTTTGTACCAACGCAAACTTTTGTGCAAATAACTCCATGAATCCGCGCATAAATCAAA
CATTTTTGGCTTGTAAAATGTTGGCATCTTGTTTGCTATAAGGGGTATCCAAGTGATCTC
AGGATGTTGGAGAACTTGCTATTCCAACACCCTAAGGCAACTTGTGATTTGAGCAATCAA
GATCGCTCCGGAGACTTCGCTGTCACCTAGACGGATAGAAGCCAAAGAATCATTGGAAAG
GAAACACATAAAAATGAAAAAAATTGCGCTAACATTGGCCGCAACGTCAATCACGCTTGT
AAGCTACTCTGCATTTTCTGCTCAAGACGCTGAACACGTCCGCCTAGCAACTACAACCAG
TACTTACCACTCGGGCTTGCTTGACTACCTACTTCCACAATTTGAAAAAGACACTGGCTA
CAAAGTCGATGTTATTGCTGCAGGTACTGGTAAAGCGCTAAAAATGGGCGAAAACGGTGA
CGTAGATTTGGTGATGACTCACGCACCAAAAGCCGAAGGCACATTCGTTGAGAAAGGCTA
CGGCGTTCTACCTCGTAAGCTGATGTACAACGACTTTGTGATTGTTGGCCCTAAAGCAGA
CCCAGCAAAAATCAAAGATGACGAAAGCGTGTTAGATGTGTTCAAAGAGATCGCGAACAA
AAACGCAACGTTCATCTCTCGCGGCGATGATTCTGGTACGCACAAAAAAGAAATGGGCTT
TTGGGCTCAAACTAAAATCGAACCAAACTTTGGTGGCTACCGCAGCGTAGGTCAAGGTAT
GGGCCCAACTCTGAACATGGCGTCTGAAATGCAAGGCTACACAATGTCAGACCGCGGTAC
ATGGTTGGCTTACCAAAACAAATTGGATCTAGAAATTCTGTTCCAAGGCGATGAAAAACT
GTTTAACCCGTACCAAGTTATTCTTGTTAACCCTGAGCGCTACCCAACAATCAACTACCA
AGGCGCAAAAGCTTTCAGTGATTGGTTGGTGAACCCTCGCGGTCAGGAACTTATCAATGG
TTTCCGCCTGAACGGTAAACAATTGTTTGTTGCGAATGCTGAGAGCAAATAACGCAATAT
GAATCTTGCTGATACAACACTGGAAGCGCTTCGCTTACTGGTGAATTTTGATGCAGACCT
ATGGGAGATCGTTGCGGTCTCCTTTAGTGTTTCTATCACGGCAATATCCTTAGTGGTATT
GCCGGCTATTTTAATGTCCTTTGTACTGGCGTATACCGACTTTCGCGGTAAATGGTTTTT
GCTGTCGATCGTGAATACGCTACAAGCGGTTCCTACCGTCGTGATTGGCCTTTTACTGTA
TATGTTGCTATCACGCGCTGGCCCTTGGGGAGACTGGCAAATGCTGTTCACTCAGAAGGC
GATGATCTTCGGCCAAATGGTGATCTGCTTCCCTGTTTTGGTATCGATGATGCATGGTGC
ATTGCAATCTAGCGACCGTCGCGGAGTGGAAACCGCCATCACCCTAGGCGTCTCCATTCC
GCGCGTGGCCGCTACGATGATTTGGGAAACCCGCTTTCCTCTACTTGCAGCTATCATTGC
CGGGTTCTCACGTATCGTAACCGAGGTGGGCTGCTCAATGATGGTAGGCGGAAACATTAT
GGGCGTGACGCGCAATATTCCGACCGCTATCGCAATGGAAAGCAGCAAAGGTGCTTTTGC
GCAAGGAGTTGCATTAGGAATTGTATTACTATCTTTAGCGTTGGCACTAAACTTCTTCTT
ATCAAGCATGAGAGGCAAAGGCTACCTCAGAACATAAAACATGAAGCAAACAAACGACTC
ACCATTAACCCCATGTAGAGGCGCATTATGACTATAAAAATCACCGCCGAGCAGTTATCC
ATGCGCTTTAAAGAGCGTGTGCTTTTCCACATCCCTGAGTTAGCCATCGGCCCAAATGAT
GCCATTTATCTCAAGGGTGACAATGGTGTGGGCAAAACTACCCTACTCAAAATCCTTGCT
GGCTTGCTAAAACCTTCTACTGGCGATGTTGTAGCACCAAAAGATACGTGGCTGAAAAGA
CTGACGCGCCGCAACGGCCGTGTCGATGTGATTTATCTCCATCAATCTCCTTACCTTTTT
GACGGCACTGTTTATGAGAACGTAGTCTATGGAGTGAAATATCAACAAGACACACCAAAA
GATAAGCGAGCTCAAGTTATTCACGCACTCCGCATGGTAGGTTTGGAAACATTAGCGGAC
GAACATATCTCCGTGTTGTCCGGCGGTGAAAAACAGCGTGTTGCCATGGCAAGAGCTTGG
ATCTTAAAACCGTCGATTTTATTGATGGATGAGCCAAGTGCGTCTTTAGACCAAGAGTCC
ATTGAGCGATTGGTGGTGATGGCAAAAGATCTTTTGGATCGTGGTTCCAGTATCGTGGTG
ACAAGCCATCAAACCAACGCACTGACCGACTTATGTAAAAAACAGTGGTGGATTAAAGAC
AAGACTTTGATAGAGTCTCCTCTGTTGTATGTCATACCAAAAGAAACATCCCAAGAGAAT
GCATATGCTTCAACCAACACAAACTAGTTGGGTCATTTTGGCTGGTGGCCAAGCCAGCCG
TATGGGTGGAAAAGATAAAGGTCTGATTGAATTAAATCAGAAGCCACTCATCGAACACGT
TATTGAACGTTTATCTCCACAAACACCACGCATTTTAATTAATGCCAATCGAAACCAAGA
TGCGTACAGCAAATTTGGTTTCGTATTTAGTGATCAATTCAAAGATTTCCCTGGGCCTAT
GGGCGGTATTCACGCGGGTTTGATGCATGCTGAAACTGACTGGGTCGGATTTGTACCTTG
CGATAGCCCTCAAATTAACACCGACCTTGTCGAGCGTTTCTGCCAGGCAGTCAAAGAAGA
CAGCGATATTTTGGTCGCTCATGATGGTGACCATCAGCAACCTGTTTTCACGCTCTACCA
CAAGCGCGTACTGCCAAAACTCACCGCATTTTTAGAACGTGGCGACCGCAAAATCATTCT
GCTCTACAAAGAGTGCAACACCAGTTACGTTGACTTTAGCGACTCACCAAACTGTTTCGT
CAACTTGAACACTCCGGAAGAACTGGCGCAATTTGGACAATTAGAATCATGAAACACACG
CTAAACATTCCTATTCTTGGTTTTGCAGCTTATTCAGGCACAGGCAAAACCACGCTACTT
GAAGCCCTATTGCCAAAGCTGACTGAAGCAGGTTTACGCATTGGCATGCTAAAACATGCG
CACCACAACTTCGATGTCGATAAGCCGGGTAAAGACAGCTACCGTTTACGCAAAGCCGGC
GCGTCTCAAATGCTGATTGCTTCTCGCAACCGTTTTGCGTTAATGACAGAAACGCCAGAA
GCCGAAGCGGAGTTTGAATACCTCTTAACTCGTTTTGATGAAGACAAGCTCGATGTAGTT
TTGGTCGAAGGCTGTAAAAACATCGCGTTTCCTAAAATTGAATTGCACCGTGAAGAAGTG
GGTAAACCTTGGCTTTACCCTCACGATGAAAACATCATTGCTATCGCTTCCGACAGTGCG
GAGTTAGATTCTGAGCTCCCTCAAATGAACATCAATGATTTGGATGCCATCGCTCAATTT
GTTCTTCAATACGTTCAAGATGCAAAAGCACCAAAATCTAAAGAGAAAGACGCCGCATGT
TGCGACACTCTTTCTCCGGCTTTCCTTTCTGTGGTTCAAGGCCAAGAAAAAATCCTTTCT
TTGGTGAACACGGTTTCGGAAATAGAAGCATGCAAGATTGAAAACGCTTACGGGCGCGTT
CTCGCGGAAGATATCATTTCACCAGTAAACGTGCCGCAGTACACCAACTCCGCTATGGAC
GGTTACGCCATCCGCAGTGATGATGTTGACCGCGATAGCTACCAAATCGTCGCAGAAGTG
ATGGCGGGCCATGCTTACGATCAGCCTCTTGAAGTTGGTCAAGCGGTGAAGATCATGACC
GGCGCACCGACACCACGTAACGGCGACACAGTGGTCATGCGTGAGCAAGCCTCTCAAGAA
GGTGACAAGGTCACCTTTAACGGTGCGCATATCAAAGCAGGCCAAAACGTTCGTCAAGCA
GGTGAAGATCTCGCTATCGGCAGTGACGTCTTTACCGCAGGCACTCGCCTAGCCTCTCCA
GAAATGGGCATGATCGCTTCTCTTGGTTTTGGTGAAGCGAATGTGTTCCGCAAATTGAAA
GTTGCCGTGTTCTCCACCGGTGACGAAGTACAAGCACCGGGAACAGAGCAAAAAGCGAAT
TCTATCTACGATTCCAACCGTTTTACCATCATGGGCATGCTTGAAAAGCTCGGCTGCGAG
ATCTTGGATTTCGGTATTCTGGAAGACAACGAACAGTTAATGATTGAAGCGTTGGAAAAC
GCATCGGCGCAAGCTGACGTGGTTATGACTTCTGGTGGCGTATCCGTTGGTGATGCGGAT
TACATCAAACTTGCCTTGGATAAACTTGGTCAAGTCGATTTTTGGCGAATCAACATGCGT
CCGGGACGTCCACTCGCGTTTGGTCAAATCAACAACAAGCCGTTCTTTGGTCTACCGGGC
AACCCTGTTGCCGTGATGGTCTCTTTCATTAACTTTGTCGAGCCTGCACTGCGTAAGATG
CAAGGCGAACAAGGCTGGAAGCCTCTGAAAGTGAAGGCCATCGCGACTGAGAATCTTCGC
TCTCGACAAGGTCGTACCGAGTTTAGTCGAGGAATCTATGAACTGGATGACACTGGCCGT
TTAACCGTTCGTACAACAGGCAAGCAAGGCTCTGGCATTTTGCGCTCAATGAGTGATGCG
AACTGTTTGATCGAAATCTCCCCAGCTATCGATACAGTAAAAGCGGGAGAAAGCGTGACA
ATTATCCCACTTCAAGGCAGAATCTAGCCCAAACTAGAAATTCAAAGGTCAGCGAGTCTG
GCCTTTTTGTTTAATACAGAAACCTTTTCAGAGAGACAGCTATGGCTCGCACCATTCTTT
ACACTTACAAAGACCAAGACAAAGAACTGACGTTCTCATACCAGCAGCACCGCAACATTC
AAGAAGCGGTTGCAGAAGCAGAAGGTATCGATATCACTGAGTTCCTAAAGATGGAGCAAC
AAATCGAAGCAGTGTCTGACACTAAAGCGGTGCGCAACTACCGCGATAACTACTTCAGAA
AATTAGGCTTTAGTAAAATCACCCTAGCTCAAAAAGAAAACCTAGGCGTAGGCAAAAAGA
ACAAATAAGCTTAGCTGCAAACAGAAAACTCGCGATTCGTCGCGAGTTTTTTTATACATG
CTATTTTTGTTCGTGCTCTGTACTCAAGCATATCGAAGTTACTTGGGTATATGAGTTACT
TCGATATATAAGTAAAAAGCCCCGTTTTACCTTGATGGTCTAAACGGGGCTTTAAATTTC
TTCTTACTTTATATCGAGTAAGGTTTCCGTCACTACTTGATGTGTAGGAACGCAGCGCCA
CGTACACCACCTGAATCACCGTGTTTTGCTTTGATGATCTTCGGACACTTCGCGACAGAA
AGCAGGTACTTAGGAATACGTTTTGGCATCTCTTCGTAAATCAATTCGAAGTTGGAAAGA
CCACCACCCAGCACAACAACATGTGGGTCAGTCGCTGTAAAGATGTTTGCAAAACAGATA
GCCAGCAACTCCATAAAACGCTCAACGTGCTCAACAGCTTTCGCCTCACCTTCTGCGTGC
GCTTTAATGATGTCGATCGCTTTCTTCTCTTCACCGTAGTAATGGGCATAAAGAAGTTCG
AAGCCTCGGCCAGAAAGGTAACTGTCTAAACAACCTTTCTTGTCACAACCACAGCCCAAT
AGAGGTGCGTTTTCGCCTAAGTGGAACCAAGCATCGATAGGTAAACGAGTATGGCCCACC
TCACCTGCTACGTGGTTACGACCAGAGAAAACTTTACCATCGTAGATAAAACCGCCACCA
AAACCAGTACCTAGGATCAAACCAAGTACAGAAGGCTCATCTTGAAGCTCTTCGTCCCAT
GCTTCTGATAGCGCAAAACAGTTCGCATCGTTTTCAATCTTTACGCTGCGACCGATTTTC
GCTTCAAGATCCGCGCGCAGTGGTTTGCCTTTCGCCGCAGGAACGTTAACCGTTAATACC
GTTGCATCGTCTGCGTCTTCCATACCTGGTAGGCCAAGACCAATGGTGCCTTCGCAACCA
AACTCTGCATCGTATTTGTTAACCAATTCCGCAATGGTATCAACCAGCAGCTCGTAGTTG
TCTGTTGGTGTAGGTACACGTTCCGTCGCTACACGCTCAAGCTTCTCGTTAAATGCACCA
AATTCAATTTTAGTGCCGCCGACATCAAAGCCGTAATACATGTATTTCTCTCCTAAAAAA
TGCTTAAACGACTCCAAAAATGGCTGGAGTCAAAAGTATAAACTAGTGGCATTATCCATA
TCTGTACGCCTGCAAACCGTGACCGAATGCAGATTTATCCCCTCGCTGAAGTCAGTTGAA
CAACATGCCATCAACAAAAGTTCATTCCTTAGAGTCAGCTCTCGGTTTTCAACCACTCTT
TGAAACGTTTCAAATGCGGTCGATTAGGATCGTTTTTGACTCGGGTCTTGGTTAGCATGT
AGGTTTCTCTAAAGGCTTCAAACCACAATTGAAGGCATTCCGATGCTTTGTTCTCACCGG
CTTGTTTCAAAACTAAAGTCGCGACTTCAGCTGTCGAAAGATGCTGCTCGTTCTCAGAAC
GACGCATGATGTATTCAGATAAGCACTCCGGCTCGATAGATAGGACTGGTAGAGACTGTA
AAAACTCAGAGCGACGGAAGATTTTTCGCGCCTCACGCCAACTACCATCGATAAAAATCA
ACAACCACTTTTTGCTATTACCATCAGTGCGATGTAAGTGCTCAGTGTGTAATCCATCTA
GCAATCGCTCAGGTTGATCAACGTAATCGGCAGGAAAAACAATGACAGGCAGGTAGTCTT
CGTTGGACAAAAGATCAAGCATCTCTTGTGAAGGTTCAGTGCGATTCCATTGATACACGT
AAGTCTCTTTCACCGTATCAGCAATCAATCGGCCTGTATTGCTTGGCTTAAACACTTCGT
TCTCAGACACAATCAGCATGCACGCGACATTGCTATCGATATCAGGTTGCAATTCACATA
AACAATGCTGCTCTGAAACCTGACAGAATGGGCAGCGCTGAACTTTGCATCCACGAGCAT
TGAAAGGCTTCGTTGAGATGGATTGACGATACTGATATAAACGATGGAAAGCGTGGATTC
TCATGAAGGAAATGCCAAATAAAAACGAGAGCGCGATTCTACTGGTATAACCGCTCGCTC
ACAAGGCGGCAGCGTTATTACTCTAAAGACCAAACATTGAAAGAATCTCACGTTAGTTAA
GGTCTATTGCGACAAATGCGTAGAAGAAGGAAAGATCAGTGACTGAAAACACGTTTACCG
ACCCATCTTGGTTGCGACTTAGCTGTTTTATTGGCGTATTGTTGCTGTGTAATCTTTGGG
AAAACAAGCTCCCAAGAAAGACGCTCACCGTCAAACGTTCCTTTCGCTGGTTAAACAACC
TCTCTTTGGTCGCCTTAAACAGCGCGATCATTGCATTAGTGATGCCTATCGCTGCGTTTC
AAGCTGCGGCCATTGCTCATGATCAGCAATGGGGACTATTCAATCTTCTGTCCCTGCCCG
GTTGGTTAAATGTGTTGCTTGCTGTGATTGTTCTCGATCTCATCATCTATGTTCAGCACT
TGGTTTTTCATCGCGTTAAACCGCTATGGAAAATTCATCGTATGCACCATGCCGATTTGG
ATATCGATGTCACAACTGGCGCGCGTTTTCATCCAATTGAAATCATCATATCGATGGTCG
TCAAAATCACCTCGGTATTCATTCTTGGTGTTTCACCTCTCGCGATTGTGGTGTTTGAGA
TCATTCTAAATGCGAGTGCGATGTTCAATCACAGTAACGCAAAGCTTGCGTTATCTATCG
ATAAGAAACTGCGAAAAGTCATTGTGACACCAGACATGCACCGCGTGCACCATTCGGTGA
TGGTGAAGGAAACCCATTCGAACTTTGGTTTTTTCCTTTCCGTTTGGGATAGATGGTTTG
GAACGTATCGTGCACAACCAGCGCTTGGACATAACGATGTCGTGATTGGCGTGCCTGAGA
TCAGGGAAGCGAGCGAGCAAAGATTGGATAAGCTGCTGACACAGCCTTTCCGTTATCGCG
AAGGCAAGGGCAAGAACGTGGATTAAAAGACAAACGTAGATGGAGTAACCAAAAAAAACA
AATCACAGAGTTCATTGTAGAGTTTTTTTTGGAGACCCCATCCACCGAAAGACTTGTCGA
ATTAACTTTCGACTAATTGGCGTTTTTTATTTAATTGCGTAATGCCAACAACCAAGCCTA
TGACTCCAAAAACAGCACAAACTAACGCGCTAGTGTTGACGTGTTGCTGCGTTTCGAAGG
AGCTATACACAAAAGCGAGACTGAAGAAAATGGTGCCAAAACTCAAACCTGTTAACGCAC
TAAAACCGGCAAAACTCGCCAAGTCTTTAAAATCGTTCATAACGAATCCCTGTTGATAAT
CCTTAAATGTGTGAGTAGATAAAGTTAACGAAATATCTGACGCGATTGCTGGTGCTTTCG
CGCATTCCAAAGCCAGATGGAAACGCCCAACGAAAAGCCCAAGAACAGCGTTTTCATTTG
CAGAGCCACATTGTTGTCCAATATTTCTAATGTATAGTGAGCGTGTGAACTAAAAATAAC
GTTTGTCATCAAAATCAATAGCATCAACACCAAACCCACTCGGCGATGTTTCACCAATAA
GTACACCGCTAACAAATCTAAAAGACCTAATGCGCTCCAATAAATGTTTAGCCAACGCGG
AGCAAAATCGTAAGGCAAAAAGCCATCAACGATGTTGTCATACAGGTGAACCACGCCACC
TATCATCATAAAAAGGCATAAGAGAAACACTACGAATTTATCCATTATCGTTTCCTTATC
TGAAAGAATGCGCAAAGCATATAGAAGTCAGTTAAACATTTGTAATCTCATAGCCATTTT
TGAGATCGACAGTGCCTTTAAACCGTACACGAGGCGTGCGAAAGAAGAGTAACGACTGCT
CTTCCTTATCTATTCGCTTCTGATAGAAGCATAGTGTTTGCTTTGGCACTTCGCTCAAAT
CCGCTAGTTTTCCCTCGAGATTAGGTGAGAAAGGTTGTTGGGCTCGCGATGATAAAGATA
TGTCACACTCAACACTCCTTCGCGATCTCAGATACAAAAACAAATTTTTTCGACGGCGGA
AAGATACAATCGTCCGAACATCTAAAGCCTCGTAGCCAGAATCCGTCGTCGAGATCCCGT
AGATACAAACCACGAGGATAAGCTTTGTCATTCGAAAGCGGGGAAGACACCACAGTAAGG
TACTCTCCCTTCGCCAAGTCAATTTCTTGTAAACGGAGGTATGGCGCAACAACTAAAGGG
CAAGGTGATAGATTTTGTGTCGACGCCGCTTCAATCATTTCTCCAAGGGTCGCGCCAAAA
TAAAGTCCGAAGTCAAACGGTGTTTTTATCGTTAAAAAGAACGATTGAATCTCATCTGCG
CACTCGACTTTGTCATCATCAAATAGTTGTTGGGCGAAGGCATTCAATTGAACACCTTTT
TTACTCAGGTGCTTTAACAAGTTCTTCTTTGTTAAACCTCCAACTTGCAACCTCACTTAC
ACCACCCCTTGGTCTATCAGTTTTCGAACTTTTTCCAGTGCGTGCTGAAAAACAGTATGC
GCCTGTGAGGAAATATCGCTCCCTATATCGTGCCAAAAAAACGCAAAATCATTTCCGCCA
TCGTCTTTCGTATGAAACGTCCATGAATCCTCTAGGTCTGCACACTCACACAAAACAAAA
TGCCATGCTTGATTTTGAAAGCCACTGTCCCATGAACATAAATACCGAGCGGAGATAACA
TGCGTAATCCCAGATTCTTCAGCCAGCTCCCGTTTTGCAGCCGTGATGTAACTTTCATCA
AACGTCTCAACCGTTCCCTTGACTAACTGAATACCCGCTAAGGGATGCTGAAAAAGTAGG
ATCTCTTGGTTTTGCTTACGCAGAACAACGGGGCAAACTTTATCGATCATAAAACCACTC
CTCGTTGTCTAAACAGAAAACTTTGGCTTGCTCTGGATATAAAGGAATCGTATGAAGTTG
ATCTAAACGCACCCACTTTAAATGATACTGGTTAACGTCTGATTGTCTGGTTTGTTCCGG
CCCCACCCCCAGTTTCACTTTTGAGTTCCCTACATAAGAAAGAAAATAGGTTTCTAAGCG
ACCTTGGTTTTCGATCTCAAAAACCTTTTGGACTCGATTGAGTTCCAATGAGGTTTCTTC
CAGCGCTTCTCTTTTCGCCGCTTCAACAAGCAGCTCTCCAACCTCAACACTACCGCCGGG
GAAAACCCAATAGTGTCTATCGTTTTGAAAACGCTGGATAAGCAAAAGTTCTTGCTGATG
ATTAACCAGTATAAGGCTGGCTCTTTGTAATAGTTGCATGATTCATTCCTTTGAATTCGG
ACAACATTCTAGCCATCTTGTTTTACCGACATAGCATTAACACCACGTAGTGATAACTCA
GCCCTTAAGAAATGAGCAAGATGCGATATAACTCACTTCTGCTATTTGAATAGCAATGAG
AAGGTACGTAGAAGCAACAAAAAAGCAGAACCGAAGTTCTGCTTATAGAAAATAAAAACA
TGTCACTTAGGCGGACTGATGTAGCTCGTATTTATGCAACATCGCTTGTTGATGCCCTGC
AATTTCTGCCACTTGTTCAGAGCTTTCAACCATGGATTCAAGTTGTAGCTTTGTACGCTC
TCCAAGCTCGGAAATATTATTGATGGATTGAGACACGTCCGCCGTCGCACGTTCTTGCTC
TTCCGTGGCAACAGAGATCTGCTCAACACGCTCTTGAATATGCTTAACCGCGAGGTTGAT
GTCAGAGAACGTCGATTTCACTTCATTGCTGGAATGCAGCGCGTGGGTCATTTCTTCTCG
CGAATCATTTACCGCTTGGCGAGAACGCTCTGCCGCAGTAATAAGCTCGCTCATCATTTC
ACGAATATTGGTCGTTTGTTGGGAGGTATCCTTTGCCAGTTTACGGACTTCATCCGCGAC
GACCGCAAACCCGCGCCCTTGTTCACCTGCGCGAGCAGCTTCGATGGCTGCATTCAGCGC
AAGTAAATTGGTGTTTTCCGCAATACCACTGATCATGTCGACCATTTCACGAATCTGCTT
AACACGCTGGTCTAGCTCTAACATTGATTGTTCATTCACATCCAAAGAGCTTTCTAATGA
TTCCAACCGCTTGCGGTTTTGCTCGACAACTTGGACACCTTTTTCGGTATGTCGTGTAGC
AAGTAATGAATCTTCTGACGAAGCATTCGTTACTGTCGCAATTTCACGTATGGACGCCTC
TAGCTGAGTAATCGTAGTCACCATGCTCGCTAACGCTTCGTTTTGCGTCGTTAGACCTTC
ATTGGTTTGCTCAGCTGCATCGTGGCTGATTTCTGCGGTTTGATAAAGCGTCTCACAGTT
ACGTGTAACCGTTTGGATAGAGTCGTGTGTTGAATCGATCACCTGATTCAATTTGCGTGC
GACCTCTTTTAGCTCAAAGGGGCCTATCTCATCTGCTTTGGCACGAAAATCGTGGTCAGT
TAATGCGGATAAACGTACCAGCACATTCTTCAAGCCTCGGTTTGTCCACGTTTTTAGCCC
GAACCAAGAGACCAAAATAACCAGAGAGATAACACACGCCGCGACAAGAACCATCATGCT
GACGTTGCCTATGGTGTTATTGACCATGGCTTCGCGTTCATCAATCAAGTTTGATGCCGA
CTGCGAAATGCTATCCAAGAGCCTCATGGTTTCATCAGCTAATAACGACGCTTGATGAAA
CTCACGCTGTTGTTGTTCGCTTTGGGCCAACTTGGCAAGAATGAGTTGCAAAATGCCCTC
TTGGTCAAAGCCTGATTTCACCATGTCATAAGGCGCTGTCAAGCTGGCGTAGTCGCTAAC
TTCAGGGTGTAGGGCTTTAAAATCTTCGTAAGCAAGGTTAATCCCCGCAATTCGATTTCG
CATCTCCCGATATTCTTTCTCTGCTTTAAGTAAATCGGTATGCATCATCATTACAAGGAA
AGTGCTTTCCATCGAACTCGCAGATGCAATAAAACGGTTTGCCGCGTCACTCGACTCAGG
ATCATCCACACTTAAAAATGAGCTAATTCTGTTCATCTCTGGGCCGATGGAACTCAGTCC
ATAGCGAAAACCACCAACACTATCGTCGATGCGCCCTTGCATCTGAATTACCGCGGATTG
CTTGAGTAAAATGGAGTTTGTGATTTGGTGCAACGTCTCCACTTTATCTTTTAGCTCATT
GGAAAGCTGTGGGGCGACTTCGGATGTTTTCTCGATCAGACCTTCTGTCTGTTTCGCCAA
TGCTTCAATTTGCGCTTCTACAAGCGGTAACTCTTTCGCTTCCGTTACCTGCATTCCATA
GTTGAGCAGTTTCACCATTTCCAACACATTTCTGGTCAGAGTCGCATTGGCCATCGCAAT
CGGTAATGCTTTTTGAGACAAATCTTCAAATTGTTCTCCAACCTGCCCCATTCCTTTGAA
ACTTGAGACAGAAAGGGCTATAACAAGTGCGATGATAGTTAAAAATGTTGCGCTGATAGT
CTGAATCAGTGAAAGCGATGTGCGTGAGCGTTTGCGCGTTGCCATAATCAATTTTTATTC
TTTCTTGAGGTTGAGTCGGCTTTGTCGTGAATCCGTCACACATGTGAGACAAAACCGTGA
TTTTCAGCCCATACTATGGATTGGTTATGACATTAATATTTCAGTTATGAGTCATACAGA
TGACAGGTGAAGATTTGCGTCGTATATATTTTCCTTTGATAATCAGTGCTCTACTTTCAG
CTTGTTCGTCTGGCCCAGAGCCGAGTGAGCAGGTTGAAGTAACTGTACCCACCAATCAGT
TATTGTCTAATAACCCTGACTTGTTTCGGTTTTACAACGAGTGGCACGGCACGCCCTATC
GACTTGGTGGAACACAAAAATCTGGAATCGACTGTTCGGCTTTCGTTCAAAGAGCCTTTG
TCGAAGCGTATCAACTCGCCCTACCAAGGACGACAAAGCAGCAATCCACACAAGGCGTTG
AGCTGAGTTGGACGGATGCCAAACAAGGAGATTTGGTGTTTTTTAAAACTCGACGAAGCA
CCTACCACGTTGGAATCTACTTGGGGAACAAGCAGTTTATGCACGCATCAACGTCTAAAG
GGGTAATTATCTCTAGAATCGACAACCCTTACTGGGCGTCCAAGTTTTGGCAAGTAAGAA
GAGTTACCTTGTAACCCTTCTTATTGTTGGAATAGTGTTTAGCTGAATATTAGGGGGCAT
ACTCGGCATTTGAACATTAGTCGTAAGTGGCGACTGCGGTATCAAATAGGTTTTTCACTA
ACGCAATGTATTCATCTAGAAAAGCAATCTGTTCGTTCGTTGCTTTCTTGCTCCACACAC
CCGCTAGCACTTCACCAAGGTCTTCTACAACGGCATCTGCCTCTTTTAGCAGTTTAAAAC
GTACGCTTGAGTGAAGCTCAGGGTTTTGCTCAAAGATCGCCATGATGTTTGAAGCAACCA
TGTCAGTAACTACATCTTCGATGCTTTCGGAACCTGTATCGCCAATTTCCGTTGTGAAAA
TATCTAGATTAAGCGACAAATGCTCAATGAGAGCGAGATACCCATCGGTTTCTACAACCA
CTGTTTTTCTCCGTTTATTGCAAGCCTTCGTAGCTGAAAGCGAATTAGTTTCAATAGTAA
GACATGCCGAGAAAATTTCATTAACTTATTTCATATTAATAAACATTCATGCGCTAACTG
GATGTTTTTCAACCAATTAGGTTAATCGCATTCATGCAAACAAGTTTGGTTTCGCCCATT
TTCTTTTGCGCGGTATAACGCCGCATCAGCACTCTTTAACCATTGAGTATGACTTTCAAA
ATAAGGCTTATACTCGCAAACACCAATACTTATCGTGTAATTAATCAAAAAATCTTCTAC
TTTCACGATCTCTTGCTCAATTCTCTTACGTAATCGCTCAGCAAAATAGCACGCTTGCTC
TTGGTTGGTATGCGGCAATAGCACAGTAAACTCTTCGCCACCGAAGCGGCCACAAATGTC
ACTGCTGCGCGCGGTTTTACGAAGTAAAGCAGAAGTACGACGAATTACCTCGTCACCCGT
TGGGTGGCCATAGGTGTCGTTTACTTTTTTAAAGTGGTCAATATCGAAGATAACCAGAGA
ACATGGTCCGTCGATCACTTTGAGGTGCGCAAACTCATCTTTTAATGATTGCTCCCAAAA
TGCTCGATTAAACAAACCTGTTAAACCATCCTTTCTGCTGATCTCAGACAAATGCTGATT
GGTTTCTCGCAAATGGATTCGGTTTCTCGCCGTTTCGGAAACATCGTTCACTTGAATCGC
AATATGGCTTACTTCGCCAGAAAGTGAACGCAATGGCGTGATAACGATGTCTTGAAACAT
AAAGTCACAGCTGTTGGAAACCGGTGAAAAGTTGTTGAATTTAAAAAGGTATGGTCGGTT
TTCCCAACTGGAGAAGGAACGAGTCTCAAGATCAGCAGAGGCCTTTAGTTTCGTTTCCAA
CCACGTTCGTGGTAGTTCGTCGAAATGATCGAACAAGCATTGACCTAAAATATCTTGAGA
CAGCACACCGCTGTAAGACTGCATAAAGCTGTTCCAGACACACACGTTATATTCTGGATC
AAGAACAATGAGCCCAGAATCCATGGTATCTAAAATTTGTGTGACCCAATGAAAGTCTGC
TATGTCCAGCGTGATATCGGACATCAGATTAACTCCATGATTTCATAAATAATTTCTACT
GATGGTTTGTCTATTAGAAATAATACTTCACACTCAAAATCGAGCGCTTCCGCCATGTAG
GTATATTCGATGGTAAAGAGTTCGCCTGATTCTCCTTGTTCTTCATTGTAAGGAGTGATT
GTATCGACGATGCCCGGCTGACGAAGTGAAAACTGCTTATCAAGTTGGTTCCCTAAAGAG
GTTAGGAATGACGAAACCAGCAAGTTAGAGACATTTAAAATAATTTCATTATGAGGCGTA
AATTCAAGCAGATACCCCAACCTTTCGCCAATTTGATTGATATCTTTCCCACGTAGGCAA
ACCAACGCCTCTCCGTGTATACCGCCGCCAACAAAGCGCTGCGAAACTGCTACAGAGCTA
TCTCGCCCAATCACGTCCACCAGCGTCATATGCAATTCACCATAGGACAATGGCCCAACA
TGCGGAACTGGCAACTGGATAAACTCATGCAAGTGATCAGCCATAATGGCCGCCCCTTTG
CCTAGCGCAATGTTGGCAATTTCACGAAACTTGGCAAGGGATGAAAGCTCTTCTTGGCTT
TGTGCAGAATTAAGCTCCATTGATGTTCGCTGTGCATAATGTAACCCAAGACGCTCGTAC
AGCGGGATGACTTGTTCTTCTGACAACGGCTTTGCGATAAAATCCATTGCCCCTAATTCT
AGGCAGCGCTGCTTTGCTTCTTGTTGTACATCACCCGACACGATCACGATCTGAGTTGGA
TAATGGCTGACGGGTAAAGACTCAAGAACCTCGAAACCGTCCATAATGGGCATCGTTAAA
TCGAGGAACAAAACGTCAATATTTTGTTCGGCTAAGATTTTCAGCGCCTCATTCCCGTCT
TGGGCTTCGATAAGGTGCAATGAGGTATCTTGTACGATGGTTCGAGCGATAAGCTTACGA
GCAACCGCCGAGTCATCACATATCAGTATTTTCATGCCACCAATGGAACTAAAGTCAAAA
AAATAATCATACCTGTTGTAAACAAATTGCTCCATATGTTAAGCCGACAAATCATAGGCT
TATAGGAGATTTGATTCACACTTATAAAAAATAGGTGTTTTTAATCAAAGTTTTCTTGCC
GAAGTATGCTCAACTCCGCGCCAATCTCTTGTCGTTTATCCTAAACTATTGGTGGTCAAA
TAGATTCGCGAGGTTTTGTATGTGGCAAGCAATATCGCAACAACTTTCTGATACTTTACT
GTTTGAATATCAGATCACCGAAAAAGTTCGACTATCCGGCGGAGACATTAGCGAAAGCTA
TATGATAAACGACGGTGAGCAACGCTATTTTGTCAAAATCAACGACCGAGAATTCTTGCA
CAAGTTTGAAGTTGAGGCCGAGAGCCTGCACTTGTTACGCGAAACTTCGACAATATTTGT
CCCTGAAGTGGTATTGGTCGGTAAGACCAAAAACAACGCTTTCATTATTTTGAACTACCT
TCCTACCAAACCCCTAGATGACCCTGAAAACAGCTTCAAATTTGGTCAGCAATTAGCTCA
ACTGCATCAATGGGGAGAACAGAAAGAGTTTGGTTTCGATACCGACAATTATCTCGGTTC
CACCCTGCAGCCGAATCAATGGCACAAAAAATGGTGCATGTTCTTCGCTGAGCAACGTAT
TGGTTGGCAACTGCAGTTATTAAAAGAGAAAGGCGTGACGCTAGTTGATATCGACGACTT
TATTGACGTTGTAAAACAGCTTCTTGCGAACCATACGCCAGAACCGTCTCTTTTACATGG
TGATTTATGGAATGGTAATGTCGCTCTCACCGCGTTTGGCCCGATTTGTTTCGATCCTGC
ATGCTATTGGGGGGACCGAGAATGCGATATCGCGATGACTGAATTGTTTGGAGGGTTCCA
ACCTGAGTTCTATCAAGGGTATGAATCGGTGATGCCATTGCTGCCTGGCTATCATGAACG
AAAAGATATCTACAACCTCTATCACATCCTCAATCATTGTAATTTGTTCGGTGGGCATTA
TTTAGAGCAAGCTCAGCTCACTATCAATAAAATTATTTCTTACTAATTTGGAAGGCACAA
GTCACTGCTTTGTGTCAATTTTCGAGGCACATCACTCAAGCTACAGACCCCAGATTCAAG
GTTGAGTTTGGGGTCAAGTTTTGTACTTATTTCGAATCAATTAGCAACAAGTCCACCTAA
TATCTAAGTAACTTATCTTTAGATTGTGCCTGAGCCGTTGGCATAAATGGCGTGTACGCG
ATTTGTGAATGGTCAGGCAAAGTAAGTGAAAGGGCTGTACTTCCTTAAATATTGAGTTTT
AAAAGCCCTGCAATACTAGGAGTTGTTGTATGAAAAATTATACTGAAAGGCATGTTAAGT
GCCCGCATTGTGGGCACTCAATAGGCATAACATTGGATGCCAGTAATGGGGATCAAGAGT
TTTATGATGATTGCCCGGCTTGTTGCCATGCGATTCATTTAAATATGCGCGTGGACGAAC
TTCAAGACAAAGTCGAGTTGTTTATTGATGACAACTACGAGTAGCCACCCTCGGTATTGT
TTTAAATCCATTTAAAATAGAAAAAGGAGCCTCTTTGCTCCTTTTTCTTCATCTATATGA
GGCCAATATATAAGGCCAAATCTGCGTTCCAGCTACAACTGTTTAGCCGCCAGTACGCGC
TCAACAGTATCCACGATCGCTTGAGTTTGTGGATCGAATTCAATGTTCACCTTGTCACCC
ACCTGTCGACTGCCAAACAAGGTTCTTTGTAAAGTTTCAGGAATCAAATGCACAGAGAAA
CGGTTTGCTTCAACTTCTCCAATGGTTAGCGAGCAGCCGTCGATACCGATGTAACCTTTC
GCAAGAACATATTTCATCGACTCTTGTGGTAACTCAAACCAAATTGTGCGGTTGTTCGGC
GTATCAATCACATCCACAATGTTTGCCATTAAGCTAATGTGACCAGACATACTGTGCCCA
CCGATTTCGTCACCAAATTTAGCAGCGCGCTCAACGTTAACGGCGCTTCCTTCTTCGATA
AGCCCCAAATTGGTCAACGCAAGCGTGGCTTGCATCAAGTCAAAGCTGACTCGATTTCCA
TCGATGTTCGTCACAGTTAAACAGCAGCCATTGTGCGCTACAGACGCACCAATTTCTAAC
CCTTCGATTAACGCGCCATCGAGTTCAATGACGTGAGTTTGAAAACGCTCTTTCTTATCA
ATCTGAACAACCTTCGCTGTTCCTTGCACTATTCCTGTAAACATGTCTTTTACCTACTGA
TGCAATATAAACGTTGGCTATCCGCACAGACACTGAAGTCCCGCGGCATTTTGCCTTCTA
TACCTAAACAATCCTTCGAAGAAAGCCAAAATGAGAATCGCTTAGGTATAGCATATGCAC
ATACAATTGTTTATCATTTGCGCGGAGTTTCTCCGAGGCATTTTTTCACCTTATCGTGAC
TAAAATCAACCATCAGATCAGTTCATCACATCTTTTGTCCTCGAGCACTCCCTTTCTTTC
AATCTTATTGTTCCGCTCTGGAGTATTTTTCGTGCATCGCTATAAAGAAGAAGCATCGAG
TCTAATTAAATTGGCTACCCCTGTATTGATCGCGTCTGTCGCTCAAACGGGCATGGGTTT
TGTCGATACCGTAATGGCAGGTGGCGTTAGCGCAACTGACATGGCTGCGGTATCTGTCGC
TTCAAGCATTTGGCTGCCATCTATTTTGTTTGGTATTGGCTTGCTTATGGCTTTGGTTCC
TGTTGTGGCGCAGCTTAACGGATCTGCGCGTCGCGAAAAGATCCCATTTGAAATTCAGCA
AGGTGTTGTCCTTGCGTTGTTAATCAGTATCCCGATCATTGGTGTGTTACTGCAAACACA
GTTCATTCTACAATTGATGGACGTAGAAGCTGTGATGGCAGGTAAAACCGTCGGCTACAT
TCATGCTGTGATTTTCGCTGTGCCAGCTTTTCTTCTCTTCCAAACTCTGCGCAGCTTCAC
TGATGGTATGTCATTAACCAAACCAGCGATGGTGATTGGATTTATTGGTTTGCTGCTGAA
CATCCCGCTTAACTGGATTTTCGTTTACGGTAAATTTGGCGCGCCTGAGTTGGGTGGCGT
AGGCTGTGGCGTAGCAACCACCATCGTATATTGGGTTATGTTCGCGTTGCTATTGGCGTA
TGTGATGACGTCATCACGACTAAAAAGCATCAATGTGTTTGGCGAATACCATAAACCACA
ATGGAAAGCGCAAGTTCGCCTGTTTAAACTGGGTTTCCCTGTTGCAGCGGCACTATTCTT
TGAAGTGACACTGTTTGCTGTAGTGGCGCTGTTGGTATCACCACTTGGCCCAATCATCGT
TGCGGCGCACCAAGTTGCGATTAACTTCTCTTCGTTGGTATTTATGTTGCCAATGAGTGT
AGGTGCTGCGGTAAGTATTCGCGTTGGTCACCGTTTGGGTGAAGAAAATGTCGACGGTGC
ACGCGTTGCATCTCGCGTCGGTATTATGGTTGGTCTTGCTTTAGCAACGATTACAGCAAT
CATCACAGTACTGTCTCGTGAACTGATTGCTGAGCTTTACACCAATAACCCAGAAGTAAT
CTCACTAGCGATGCAGTTATTGCTGTTTGCCGCGGTTTACCAATGCACTGACGCCGTTCA
AGTCATCGCAGCCGGTGCACTTCGTGGCTACAAAGACATGCGCGCGATCTTCAACCGCAC
ATTCATCGCGTATTGGATTCTTGGCCTTCCTACTGGTTACATTCTTGGTCGTACAGATTG
GATTGTTGAACCAATGGGCGCACAAGGTTTCTGGCTTGGCTTTATCATTGGCCTGACCGC
AGCTGCGTTAATGCTTGGTGTTCGCCTTCGTTGGATGCACCGTCAAGAGCCCGATGTACA
ACTTAACTTTTCTCTGCAGTAATTCTGCTCGCCATTGGTGACGGTTTACAACAGAACGTA
AAAGCCAGCATTCGCTGGCTTTTTTGATCTTCATGGCAAGTTGTTAGGTATACTTTTTGA
CAACGTATTAATTGAGTAACACAAGCAAACAGACAAGGAAGTTCGTGAAAATCCTATTCT
TCGCATTACTCGCTTTGCTCAGCGGTTGCAACGGTTGGACGAATCCAGAGCGCGCAATCT
TTGAAAAGTACCATCAACATTTGGCAAACGTACTCGACGTTCCCCCGAGAGAGCTTAACG
AGGTTTCTGCTATCACGATTCCCGATAAAAGGGCTTTGTATCAAGAGCTGCCAAGATTGT
CGCTAGGGTTACTAGAGAGTTACCAGCTGCGCCAATGCGGCCTGTTCAACCTGATTGCGG
AAAAGAACTCCCAATTGGGCAAAGTACAAGACCCTTTCCATGACCTGGATTACCAGACCA
CTTTGCTCAACACACTCAATGGTTGTTTGACTGAATACCCCTTGAGCGAAGACGAACGCA
CGACGTTAACTCGCCTGTATGAACAAAAATGGCAGCATCTTCCCGTTCATCTTGATAACG
TTCTCCTCACAAGCGAAACCATGCGCAAGCAACTCACTGCTTCAAGTTGGTTATCAGCCA
AAAGCCGCAATCAAACTGCTCATGTCAGTGAAACCTTTCATGCGCTAAATGCCATGTATG
AGACGCCTAAAAGGGTCATTTCGCGCTTACCCTCTTTCTCTTTCGTGCAATATCAAGAGG
AAATGGAAAAGTCTCGCTTGATAGGTAAGGTTTACTTCACCTTGAACAGCACTTCTGAGT
GGCTTGATGTCACCACAAAATTGCTAGAAGAAAATCAGGAGCGCATTGTGTGTGGAAAGA
ATCGAGACACCACACAATTTCGCTATTTGAGAAATGTTTTCCAGTCAATTTATGTTGAAG
AAGTACAGCCATACCTCGCCTTTGTCGACAGCACATATCAGCAGTTGAATGATGGTGCGA
TACTCATTGAGCAGAGAATGGAACTTCATGGGGAAAGTTATGGCGTGATAAAAGCGCATG
AGCAATTTAGAACAAAGACCCTCGAACATGTTAAGTTCTGGCAGGGTCTTTTTAAACGTT
GTGGCGTGGTAGTGGGAAACTCACCTACTCCTTGAATCGTTCTCTCAAAAAGCGAGCAAA
TCTTGGTTTCCCCGTTTGGGTAAATCCGTTGTATCTAAACGTAATGGTAGAACCGATTTT
CGGCGGATGGCGACGAACTTCATCCGTAAAACCGCTGCCGATGTAAAACTCTGTACCATC
TGGCAAACGCACTAGCATTGCGCCCATCATCCCAAGCAAACGCCCCGTTCCCGGTTTGTA
GCCAACCACTTGAGCTTCCGTGTCGGCGTAGCGCTTTAACTTAAGTAAGTCGCTTCCTCT
GCCCGCTTGGTAACGGCTCGACACTTTACGCAGCATCACGCCTTCGCCATCGGACAAGGA
AATTTTATCCAGTTGAGCAAACAAATGTTGCTCGTTTTGGATGGCTCGGTGCTCAACGTA
TTTGATGTGGTGTTTATCAATATCAAACACTAAATCTTGAATGTTGTAATAACGTTTTCG
GTAATCTCCTGCGGAATACGGCATGTCAAACACCATAAAATCGATTTCGCGCCACGCGCT
ATCAATTGGTGTTTTATCAAGAACGGTTTGCTGAACAATGTGAAAATTTCCGCGTCCGGC
CCAAAGCTCACCATCCAATGGATAGTTCGGAAGTGACTCAGTGAACCACTCGGGCGCATA
AATTCGGTTTCCGTTGCGGGTCACGAGGTGTTGACCTGTCCAGTAGGCTCGAATTCCATC
GAGTTTCTCACTGTACCAATACTCAGAAACATCTATTCCATCTTGATAGGTTTCAGCAAG
AGAGACGGGCGGAGCTATAGGTGTATTCGCTTGGGGCTGCGCAGATGCCATAACGGCAAG
GGCAATCAATGTCATTTTTAATGGCATGGGGGAACCTTGTACAAAAAAGCATCTTTATTG
AAACGTAACTCCACCGATTTACCTATTTGTCAGTGTTAATTCTTCGACTCAGAACAATCA
ACATAAGTAATGGTTTGCAATGTAAATCATAAAGTTTAGACAGGTATTGCATTTGTTTTT
TCAGCTCACGTTAATGGCACGGTTATAAAGCCAAACTCTCCTCTTCAATTTTCAATCTGC
ATCTAAATCATCGTTCATTTTTGATTCTCAAATTGAGAACTGGGCGTTTCTCAATTTGAA
CATCACACTGCCATCACTTTAATTGATTGAAATTATTGAATTTAAATTTTGGCACGCTCC
CTGCTCTACGAGATTAGGAAAGAACCTAAATGGAGATAGGGTCATGGAACTACGCAAACT
TGAAATCACCCAAGACAAACTAGCGATTGAGATTTTTGGTGACTTGGATGCAAACGGCTG
TCGTCAAGCCCAACATCACATTGATGAAGTAATTCACAACAATCATCACAAAGAAGTCGA
AATCAACCTCCAGCACGTCCAATTTCTTGATTCCTCAGGGATTGGTGCCATTGTTTACTT
ATATAAGCGCCTAGTTGAACGTGAACGAAGCATGAGTATTGAAAACGTATCAGGTCAGCC
ATTAGAAATCATGAGCTTGCTACGTATCAACCATGCCATTCCCGTCAATTCAAAAGGACA
CTAAAAATACCGGTTTAAACGGAGGTTGGCATGGTAAATCTAATACGACGAAGTGTAGTT
AGCGGTCTCGTTGTCGGCATGTTTGGTTGTTCGTCATTTGATTATCCCGATCATGGTCAG
GGTGGATTGGCGGAAAGCTATCAAGATATTTCGATTGAGAACTATCAGTTCTCGCCTGTT
ATGCCAGATGAACCATTGGGCCCAGAGCATGGATTGCGATTCGATTGGCAGTTGACCAAG
CTTCATCTCGACGCTTTGATTCAAGAAGGCGCTCGTTGGTGCTTCCCTGCTGCAGTGGTG
CAAGCACTCGAGAAGCAAAATCGCATTGCTCGTGAACTAGAAGGCGGTTTACTGCTTGAT
GCCGCCAATGACCTGGTCATCCAGCGTCGTCGATTAAACCAGCTTGAGCAGCAACTCGAT
TACGTACTTACGCAAACCACTTGCACGCCGCCGGACGACATCGATGCACTAAGGAATGAC
TTAAACATCGTCGCCGATATTTATGCGCTGCTCAACGTCGACAATCAGTTTGCCATTGAT
TCTGCGGAGATCAATCCGAAGTACATGGGACACTTGGCAGAAGCCGCTTATATTCTGCGC
GACCACCCTGCTCTGTCTCTGGTTGTCACTGGCCATGCGGACGTCACGGGTACGCCTGAG
CACAATAAAAAACTAGCACAGGAACGAGCCGAGCAAGTTAAACGATACTTAAGTGTGTTC
GGAGTAACGTCAGACCGTGTACAAACCAAATCTGTTGGCGACACATTGCCTTTGTATGAG
GGACAAACGCCAGCCGTGCGCCTAACCAACCGTCGTGTGAGCATCGAAGTTCTCAGCGCA
AACTCTGATAGCAATGCGCCAAGTAATCACAATTTACCTAACAAAGGCAACATGCCAACG
AGCGCGAGCGGTTCGATAGGAGGCGCGTTATGAGCATTTTCAAAACGTTTTTTGCCTTGT
TCGCGATGTGCGTGCTCGCTTGGGTAACCCCTCTACATGCCGCAGATAACGACACAGTAA
AAGTTGGTGACTTAGTACAGATCAACCTGCCCGGCGAAGCATCGCTAAACCAAGGTTTTC
AAGTGGACCGCCGCGGACGAATCAACTTACCGGAAATTGGTCCGGTGTTTGTTGCAGGTT
ATAACGAGCAGCAATTGCAAGATGTCATTATTGAAACGCTGAAAACCGTCTATCGAGACG
TGAATAACGCTCGCGTGTTCATTAAACAGCAACAACTGCTTGTCTCCGTGCAAGGCTACG
TTGTTAAGCCGGGTGAATACACGTTGCCCGCAGGTTCTAACATCCAAATGTTTGTTTACG
AAGCTGGCGGACTCCGTGCTGGCGCGCAGCTCGACAAAATGATCGTCAAACGTGGCGATC
AGAACATCGAATTCGATTACAAACGCTTTTTGGATACAGGCGACAACAGCCAGCTACCAA
AACTGGAATCGTTAGACGTGTTATTTGTGCCTGCTTCCCCATTGGTCGGCAACATTGAGC
AAGAGTTCGATGCAGCCAAACTCGCCAACTCTGGTGACAGTGCCGACTCCGCCCGCGCAA
TCAAAGTGTTCGGTGAAGTGAACGCCCCGGGCTCATTTACTTACAAGCCAAACACCACAC
TTGTCGATGTGGTCATGCGCGCTGGCGGTGTTACTCGCTACGCGAGCGTTGAGCAAATTC
GCGTGATTACGAACAACACACCAACCATGTTCAACTTGAAAACCTACTTAGACACTGGCG
ATCAAAGCTTGCTGCCTGAGATATTGCCCGGCGCAACCATCTTTGTTCCTAAGCAGGAAG
AAGAGATAAAAGCTGGCGCGAACGTAGTTTATATCATGGGTGAAGTTGCGCACCCGGGAG
CTTACGAAGGTAAACAAGGCGCGAGCTTTATGGACATTCTGGCAAACGCAGGGGGCCCAA
CTCGTTACGCAGAATCACGCCAAATACGAGTGATAAAAGCCGACGGTCAGGTGATCAAAT
TCGACTTAACGGCGCATACTGAAGGGCTCTCTTCCGTAGCTCCACCAAAAGTGAGCGCCG
GCGACGCGATATTCGTACCGGAAAAAACCGACTTTAATGAAAAGTCATGGTTGAAAGTTG
CACCAAGTCGCGCCGTTGCCGTAATGGGTGAAGTCGTTCGTCCAGGCCGAATCGAATGGT
CAGATGAAATGGACCTCATTGATTTGCTGGCTCACGTTGGCGGCCCGACTCGCCGTGCCG
ACACCTCCAAAATTGAAGTGGCCAACAACGGTCAAATGACGAATTTCGATTTAGACCAGT
ACATTTTAGATGGTTCGCCAGCGCCTAACTTGCCACGCGTTTCTGCCGGCACGGTCGTGC
GCGTTCATGCACTGCCAGATGACCCTTCCGACAACAAATCTCAATGGGTCAGCCAAAGCT
CAGACGCGTCCATTTACGTATTTGGCCAAATCAACGCACCTGGTCGCTATCGCTTCACGG
ACGAAATGCACTTTCTCGATATTCTTTCGGCCGCCGACGGCCCGACTATGGATGCCGATA
TCCACAATATTCGCGTGACTCATCGCGGTTTAGGCTACGCAAAAGTGAGCAAATTAAATC
TGTCGATGTATTTCGAAACGGGAGATGAATCTATCCTGCCAGACGTGCGCCCTGGAGACA
CTATTTACATTCCGGAGAAAAACAAAAACTGGCTCGACCGTTCTAAAGAATCCACCGTGC
GCGTACTGGGTGAAGTACGAGATCCGGGACGCTACGTGTTCAACGACAACATGACGGTTT
TAGACTTATTGGCAGAAGCTGGCGGCCCAACAAACAGCGCTTACCTTGAGAAAATTAGCA
TCGTCAATATGTCGTGCTGCCAAGGCCAAGCGAGAACGTTCGACCTCGTAAAGTTCAGCA
AAACCGCCAACATTTACGATCTGCCTGTCATTCGAGCTGGGGATACGATTTACATTCCTC
ATAAAGATGAAAGCTTTGCAGAAAAAGCGCGCGCTGGTTTGAGAGACATTCTTCAAATCA
CCACCACCATCGTGTTAATAGGAGCGCTGTAATGACCATTCCTGCGACTCATGCTGAAAT
CGAGCAAATCTATCTGCAAAGTGAACAAAAGGGTCACAGATCGATTTGCGTGGTGGGCTG
TAAATCTGAAGAAGGCGTTACGTCTGTCGCCTCTTCTCTTGCCGAGCGCCTTATCTTGGC
AGGTTACAGCACATTATATGTGGACTTGAACTTATTCAAACCCGCGTATCACACGGTGCA
CGAGTTTGATGATGACGCAAATGTCGGTCATTTAATTACGCGCGAAGATGCGCACCAAAC
GCTGGTGGGATTGCCTGCCCCGTCCTTGGCAAGCACCAAACTGGCGTATCGAGATCCAAC
CGCACTGAGGAAAAACATCGAGACATGGTTATCTCAGTATGATCGCATTGTCATCGACAC
CTCTCCGTTGCTCAGTGTGAATAAGAGTAACATTCCACCGCAAGTCATCGCGGGAGTTTG
TGATGCAACGCTTCTGGTTGCTCATTACGGGTCTACGACGACCACGCAACTTGAGCAAGC
CAAAAAGCTGCTTGAAGCAAGCGATGCCAATCTGATTGGCTCGGTACTAAACATGAAACA
CACTCCGAGCCTAAAAGACGAGCTGATTCGCCAAGTCGAAAAGCTGCGCTTTTTACCGAA
AAAATGGAAAGACAAACTGGCCCAGCAGATTAAAAAAAGTGAACTGTTTATGTTATAGGG
AGCGCTTATTATGAATTCCAATACGGCACAACACATTGAACAAGAGTTGGTTGATGAGCT
CATTCTCCAGCAAATGATTAAAGACACCTGCGCGGAGATCATTCCCACGTTGATTGAACA
CTATATCGAAGAGTCTCGTGAACGGATGCAAAAAATTGAGCGGGCGTTGGGTGAACATGA
CCTAGAAAAACTCGAGTTTGAAGTCCATACACTCGGCAGTTCTGCACTGGCATTAGGCAA
TCGCCCATTATCTCGTCAAGCCAGAAGCATCGAGAAACATTGTGTCGAAGGTAAAACCCA
ACAAGCATTGGAGCTGTGTGCGGCATTGCCTTTACTAGCTGAACGTTCGTTTGAAGCGCT
CAACCTGCGCAAGGCTCAAGGTTTTGAGTAACAAGAAGAAAACCCGCAAAACCATATGAA
CCATCGCACTTATTCAAGTGCGATTTGGTCTTCATCTTTTAAAATTCATTCCGCGCTTAA
TCAATTAAAAAGTAAAGAATTTTCGCAATATCCCTGCCCTGTGCTAATACTTAACTATAA
CTTTTCTCAAATTGAGAATCTTCTAGCGACTTGAGGATGCTTATCTATTTTTTCTTTCTC
ATTAATCTCCAAGTGAGCTAGCAGAATCATAACAATGAATCAGATTAAGTTGGGATAGGA
CTATGAGACCAAGGGTGTTACTGGTAGAAGACTCTACCTCATTAGCCATACTTTATAAGC
AATATGTGAAAGATGAGCCTTACGACATTTTCCATGTCGAGACAGGTCGTGATGCCATTC
AATTCATTGAACGCAGCAAGCCTCAACTGATCATTTTGGATTTAAAACTTCCAGACATGT
CGGGTGAAGACGTGTTGGATTGGATCAATCAAAATGATATTCCCACTTCGGTCATCATCG
CCACCGCACACGGTAGCGTCGACTTAGCTGTAAACTTGATACAAAAAGGCGCTGAAGACT
TCTTAGAAAAACCCATCAATGCCGACCGTCTTAAAACCTCTGTGGCACTGCATCTAAAAC
GAGCCAAATTGGAAGACTTGGTAGAAAACATTCAGTCTACCTTCGATCGCCACAACTATC
ATGGCTTCATTGGCTCAAGCCTACCGATGCAAGCGGTATACAAAACGATAGATGCCGTCG
CACCAACCTCGGCCAGCGTCTTTATCGTCGGTGAAAGTGGCACGGGTAAAGAAGTGTGCG
CCGAAGCCGTTCATCGCCAAAGTGATCGCAGAGACAAACCTTTCATCGCCATAAACTGTG
GTGCGATACCACGAGATTTGATGGAAAGTGAGATTTTCGGTCACGTTAAAGGGGCGTTTA
CTGGCGCAACCACAGACAGAAAAGGCGCAGCAACATTAGCCCACGGTGGGACGCTATTTC
TCGACGAGCTGTGTGAAATGGAACTGGAAATGCAGAAAACGCTACTGCGCTTCTTACAAA
CGGGCACTTACACCCCACTTGGCGGCACAAAAGAGATGAAAGTCGATGTACGTATCATTT
GCGCCACCAACCGAGATCCACTTACAGAAGTGGAAGAAGGACGCTTCCGCGAAGACTTGT
ATTACCGTGTTCACGTTGTGCCGATTGATATGCCACCTTTGAGAGAAAGAGGAAGTGACA
TCGTCACGTTAGCCAAGCATTTTCTCACGACTTACGCCAAAGAGGACAAGAAGAAATTCT
CTAACATTGATACCGAAGCGCAGCACGTGATCAAACATTACGAATGGCCTGGCAACGTAA
GGCAGCTACAAAACATCATTCGTAATATCGTGGTACTCAACAATGATGAAAAAGTCACGG
TGGCTCACCTACCCGCTCAGTTAACTCAAAAGAAAACGCAGGCAAGAACCGTAACCCCTG
TGCACGTCGAATCATCAAGCCCGAGCAACAATCTCAACGGACATAATGCTCCAGCGATGC
AAACACCACCCATTGAGCCAGTGCAACCTGTTCAAGAGGCGCCTGCGCAACAAACACAGC
CTACTGTCGGCGTTGAAACACCGAGTCATTCCTTATCGCCGTACTTTAATGCAGACGGAA
GTATCCGACCAATGTGGCAAGTCGAACGTGAAGCGATTCAAAACGCGATCGCCTATTGTG
ATGGTAACGTGCTCAATGCCGCTGTGATGCTGGAGCTAAGCCCTTCAACGGTCTATCGTA
AAAAACAAGCGTGGGAAGCGGATGAAGTTAATCTCGAACAATCCTGATTTACCCATTGTG
GGCGAAGTTTGGATTTTTGTTGATAGCCGCATTTTTGGCGGCATCGAAAGCCACATATTA
GAGCTGGCAAAAGGCATTCTCTCGTTTGGGCACGCCGTGCGTATAGTGTTGCCAACGGAG
TACATACCTCAAGCGCAGCTTGTAGAAAAAGCGCAAGCGGCAAACATTCCCACCAGCTAT
TTGCCGCAAATATCTGGCGTTCCTTTGAATACAATTGCGATCAAGCACCTCACCAGCGCT
GTCGCGCATCACCAACCGAGTGTGCTGCACACCCACGGTTACAAGGCGAGCATACTGGCT
CGCACCGCCAAACTGCTCACTCGCACTTTTCCGCGTTTGGTCTCAACTTATCATGCAGGT
GAGTCGTCATCGGGCAAACTGTGGCTTTACGACGGGTTGGACAGATGCTCAGGCTATCTC
TCGGATCACTGCTTTGCAGTAAGCAAAAGTATTCAAGATAAAGTGCTCTGCCCCTCGCAA
CTGCTCAATAACTTTGTCGCGCTACCAAGCATGAACAACTCTTATCAAGAGATCTCGTTT
GTTGGTCGCTTAAGCCATGAAAAAGGCGCAGATCAATTTATCGAGTTAGCGAAAGCCTGC
CCTGATTATCGCTTCTCTATCTATGGCGATGGGCCTGAGCGACAAAACTTAGAGACAACC
GCACCAGCGAATGTCATTTTTCATGGTCATCAAACAGACATGAACGCGGTATGGGAAAAT
ATCAGCGTATTGATTATCTCTTCTCGCTTCGAAGGACTACCCATGGCGGCACTTGAGGCA
ATGGCACGCGGCATTGTGGTGATCAGTCTAAAGGTCGGACGTTTACCCGACATCATTCAA
TCCGGCAACAATGGTTTTATTGCCGATGATGTCCCCGCTCTCGCGCTCAATCTACAGTAC
TGGATGACAATGGAGAAAAGCCAACAAGAACGAATCCGTAAAAACGCACGCCAAACGATC
GTAGAACAGTTCTCAACAGAGAGCGTTATTCCCGTATTGCTAACTCAATATCAAATTGAG
ATGGATAACTAACCCATATTGGTTCTCAAATTGAGAATTTGTTTCGCTGCCTCTTTGCTT
TCATTTCCTCATCTATACATTTCAATCACTTAAACCAATAGCATATTTTGGCATCTCGGT
TGCAGTAGTCGAATTAGATTAACGATAAGACCGAGGTGACTTATGACTACTCCAAAACGC
ATTCTTTACGTTCATTATGGTGATAACTGGATTCGCGGCAGTGAAGTGGTACTACTCGAT
CTTATCTTGGGTATCGACCGAGATAAGTTCGAACCAATTGTCTGGTCGAACTGCCAACCT
CTGATTGAGAAATGCCAAGATCTTGGTATCAAAGCAGAGCACTCTACGTTCAATCTCGTC
GGTGGCTGGTGTGCGCCGCGTTGGGACATCACGGGTTGGAATAACCTGATCAAACAAGGT
TCAGCGCTCATCGAGAAGCACAATATCGACCTCGTTCATGTCAACAGCGGTGGCCCTTGC
CAATGGATGTCCTTAGCCGCACGCATGAATCATGTACCTCTAGTCACGCAATTGCATTGT
CACTACACGTTGCGCGATCGTTTTTCTCTTGGCTTGCACCTTTCGCCAAAATTGATCTGT
GTAAGCAAAGATGTGGGCCGTGAAATTCTGCGCGATGGTTATCCAGAAGAGCAACTGCAC
GTAGTGCACAACGGTGTCTCTTTGGATGACTCTGAAGCGCCTATCGATATCAAAGCGCGC
TTGGGGATTCCTGCTAATGCATTCACCTTCCTTTCGGTTGGTTCGCTGATCAAACGCAAA
GGGTTTGACCGCCTCATTCATGCTATGCGGATGCACAACTACCATCAAACCAATCCACAT
CTCGTAATTGTCGGCGACGGTGAAGAGCGCGAAAACTTGATGCAATTAGTTACCGACCTT
GGTATGCAAGACCGCGTGCACTTCGCCGGAGAACAGACCAATGCAGGCGCTTGGATGTCG
GGCAATGCTGACGCTTTCATTAGCGGCGCATACGAAGAGGCTTTTGGTCTAGTCGTAGGA
GAAGCGGCATTAGCAAAACTGCCAATCGTAGCACCTAAAACTGGCGGTATTCCCGAATTG
TTCGAGCACAACCATAGCGCCCTTCTTTATCCAAACCAGGGCATGGCTGGACTGCTGAAT
GCGATTCAATTGGTCATGCAAGATGCCGACTTGCGAGAAAAACTGGCTGAAAATGCCTAC
CTACATGCTAGCCAAAACTTGACCACGACCGCTTCCGTCAAAGCGATTGAAGCAATTTAT
GAAACCGAGCTGGAAAACAAAACTGTTGTACCGATGCCAATGGCGCAGTGCATGAAACCC
ATTTCCCGCTGGTTGAGCATCAACTGAGGAACAGATCATGAAACGTGTATTGATGTTCGA
TGCGATTCCAATGCAAGGCGGCTCAAAAATCGCAAATGCAGAGCTACTCAAACAGTGCAA
TAAGCTCAACGTTGTTGGTTATTTGGTGACAACAAAGCCCGAGCATTGGACGCCACTTTT
GGAAGACACGCCACGCATCCAGATTCTCAACATAAAAGCGGCGCCGTTTTGCTCCACTCA
CGGCCTTATCTATTGGTTGATGAACGCGTTTTACCTGATTCAACTACTCAAGGTTTGCAT
GAAGCTACCAAAAATAGATTGGTATTTGGGGCTTTCTTGCCCAAGCAATGACATGCCTTT
GTACCTGATGAGATTGTTCAGCCGCAAACCAGTGGTACAAATGATTCACGGACCTGTTGG
CGTCGCAAGATCGTCCGGCTACTGTTTAGTAAAAGCCAGCGCTATCTACTATCTGTCAAA
CACTCGCGAATCCTTGATTAACGCGTTGCAAGCCTATTTAAAAACACCAAAACCTGCGAC
GGAAAGATATTGGAGCACATTAAACGCCTCCACATTTGTGAACGGCCTTTCTCGCGAACG
CTGGCCGAAACAAGCTAATCCAATCTCCAATCGCGTGTTTTGGGCTGCGAGTTTGTTGAA
ATGGAAAAACGTAGATTTACTGCTGGATGCCCTAACGCTAGAAAACACCACCACCATTCA
ATCCACCATTTGTTACATCAAACCGAATGTACCAGGCGTTGAATATTCCACTCCGGATTT
TAATACCAAAGGGGTCGATTGGTATGAATCTCCAAACAACCTCAACGAATTGCGTGCACA
GTGTGGTGTTTTTGTTTCCACCAGCGTGAACGAACCTTTCGGGCTTTCCATTTTAGAAGC
ACTGGCGTCCGGTATGTGTGTGGTTATCCCTCACGATGATAGCTATTGGGATCGCGTATT
GACTCATGGAAAGAACTGCATCAAATACACACCGAATAATGCTGCTTCTCTACACAACGC
GATTCGTCTGCTTAATGAGTCACCGTGGATGAAGGTCACAATGGGACTTGAAGCCTTAAA
TGTCGCACAGCTATACAGCGCGGAACGCTGCTACATGCCAATCGCTCAATATTTATGTTC
AGAGCATGCACCAACCAGTCATCACGGTGCCAAAGCGCGAAACAACGTCAAAGGATATGA
CCATGTCTAAAGCAATGACCAACATGTCACTTTTCGCGATTGCGTTAGTGATCAACAAAA
GCATCAGCTTACTCATGTTGCCTGTGCTCCCACACTTTTTGACGCCAGAGCAAATGGGCA
AACTCGAGCTACTGACCACTTTTGGCGTAGTGACAACCTTGTTGGTCAGCTTTGCTTTGC
ACGAAGCACTCTATCGTTTTGTCGGCGTGGAGAAAGACGCACAAAAAAGAACCGTTTCTC
TCAACCAACTTTATTCATTGTCGGTGCTGATCGCCGGCGCGGTGGTTGCGATTCTCCTGT
TACTGATTGCGTTGCTCCCTATTCCTGAACCTTTTACGCGCATCGAATTTGCTGTTGTCA
CGCTTGCCATTGTTCTGGAAGGCAGCATTGCGATTGGCACGGCTTGGCTGCGCACTCAAG
ATGACAAAGCCAAAACGCTGCTTCAAGTGATGGTGACGACAACCCTACTGCAAGTCACGT
TTATCGTCGCGGCGCTTGCGCTGCACCCGCATGTCATCTCGGTGCTGATTGGCGGTCTTA
TCGCTGCGGTCATGCAATTTGTTTGGTTACACATCATCAACCGTTATACCCTTGCTCTGC
CTCAGATTGCCTTAGCCAAGCAGTATTTGAATTACTGCCTACCAGTAATGCTGTCTGCGC
TTGTCGCGTTTTGTTTGAATGGCGCCGAGCGCTGGTTCATCGGCGCAAATGCTTCGTTGG
CGACGTTAGGCATTTATGCGATTGCGGTTAAGTTCGCAGTGGGTATGTGTATTTTGGTGC
AGCCATTTGGCATGTGGTGGATGCCACGACGCTTTGCGTACCTCGAAAATGGTCGAGATA
GTGAAGCCGTGCGTGTTTCCCATTTAGGGATGATTTATGTTTCTGCGCTCAGCGTGGTTG
TAGCAACACTGGCAATGGTCATGATCACGAACTTCTTGCCAAAAACCTACCATGAAGCGG
TACTTTACACGCTGTTCTTGCTACCGATTGCGATGCTCAAGGAATGGAGCGAATTGTTAA
ACATCGCCATTCTTTTCAAACGCAGAACCCGATGGTTGCTTGGTATTAATGTGGTTTCTG
CCTTCGTTGCGATTGGGTTGCTGTTTGGTTTGTCTTCTCTCGGTATTTTTGGCGTGTTCA
TTGCGTTGTACTACGCGCAGCTTTGTAAACTCGGCTTAACTTACGCGGTTGGCCAACAGT
GTATGACTCTACCATTCCATTTGAGTTTGATGGTTTTACTGCAAATTATCTCAGGTGTGG
CACTGTTCCTGCTTCACTCTTCACAATCGATAGGAATCGCCATCGCAATTTGCATTTTGA
CATGCAGCCTGCTGGCAGGGCTCGCCGTTCGTTACATGAGTAAAGAAGCCCGCAGCGCAT
TAAGTCAGCAATTCATTCGATGGCGCGGACAAGTGAAGAGATATTCGATATGAGCCCAAC
CGATGTGAGAACAAAACAATCCATTGCAGCGCTGACGATCACCGTCGTGATTGCGTTGCT
TTGGACCGTGATGCCTCACCCCATTTTGATTGTGGCAGTGTGCTTTGCACCGTTGGCATT
GCTATTCGTCCTCAATCAAACCTTTTGGCTCGTGACACTGTTCGTTATCTTTTCCTTTTT
CCGTATCCACGAAGCGTTTCCTGCCATTTACAGCTTTAAAATTCCATTGCTTTTATCCCT
TGGCGCGTTAGCTGCGCTAGCTTTTCATCTACTGCTAAGTCGTCAACTTACGGCATTCTG
GCACCCTTCACTCAAGTGGCTGTGCATTTTCTGGGGCCTGGTTATCATCGGGATTGTGTT
CGCCTCTAGCCGAGATATTGCCATCACGGTATTTAAAAATACGTATTGGAAAATCATTGT
GATGACCTTGGCGATCACTTGGCTGATCACCAAACCACAGCAGCTCGCTCAAATGTCCAA
AGCGATCATCGTCGCCGGCATGTTGATTGGGTTAGTCGCGCTTAACAACGCTGCAAACGG
CATTGATTTAGTCGAAGGCACTCGCGTGTCGATTGGGCGTTCCATTGGTTCAGTGCTGGG
CGACCCTAACGATTTGGCACTCGTGTTGATGTTTCCTCTCGCCTTTACCGTTAGTCAATT
GATGGAAAAGCGCTCGCCAACTCTGTTACGACTCTTCGCGCTTATCACCTGCTTTATCCT
GTTTTTCGCAGTGATACAAACACAAAGCCGTGGCGGTTTGTTGGGGTCGCTCTCCGTGTT
TGCTTACTTCGCCTTTAAACACATCAAAAGCAAAACCTTGGTTTTGGTTCTTGGGGCGGT
TGCGGCTTTAGCCTTATATGCTTTTGCTGGGATTTCGGGGCGTGAATCCGGCGGCGCAGC
AGAAGATGGTATCGACGCATCGGCGATGGGTCGCTTGTACGCATGGGAAGCGGCTTTCAA
AATGGCACTCCACCACCCGTTTACCGGAGTGGGACTGGATAACTTCTACTTCAACTACTA
CTTCTACAGCCCACATTGGGATGGCATCAACCACGCGGTGCACAGTACATGGTTTGGCGT
GTTAGCGGAAACCGGATTTGTCGGGCTAGCGGTATTCATCACGCTGATCGTCTCGTTGAT
TCGCACCTCTTTAAAATCCATTTCGCTGCTCACACCCGATTCCGATTACGCACTGACTGT
TGGCGCAAACGCGGTATTGAGCGGCCTTATCGGCACCATTGTCTCGGGTACGTTTCTTAC
TCAAGGCTTTACGTGGCCAATCTACATCCTTGCCGCGCTCACCGTGGTGGTTAGTCGTAT
CGTTCAATCTGATTGTCAAAATGAGAAATCCTAATCCTTTCATTTTGACAACAATGCAAC
TGGCTGTTTTTAAAGGCTTAAATCCTTGGCACGCATTGTGATTACTCCTTCTATCAGAAA
CCAAATCTTAAGAACTCAAGGAGAAACACATGACGGATATCGTAGTATTTGGCGAAGACT
TCGGCGGCCTACCATCATCAACGCAGCACATCGTTCAGCGACTTGCCACCAACCATCGCA
TTCTTTGGGTTAATTCCATCGGTTTAAGACAACCAAAACCGACGGGTAAAGACATTCAGC
GTTTAGTGAGCAAGATTTCCCGCGTTATCGGCAATACTGGCTCAGATAAGCCAACCATGC
ATTGTGATGCGGTAGACAACATTTTCACGGTAAATTTGCTGACAATACCGGCTCCACACT
CTGCTTTTTCAAGAAAAGTGGCAGCGAAGATGATGCAGCACCAACTAGAAAAACACTTAA
AAGCGTTGAACTTCGACAACCCACTGTTTTGGACATCCCTACCCACCGCCGCTGATGTGT
GTAATGCCATGAATAAACGCGGGCTGATTTACTACTGCGGAGACGATTTTGGCGCGTTAG
CGGGCGTTGATCATCAAACAGTGATGGAGCATGAACGCACACTGGTTGATAGCGCCGATT
TTATTCTTGCTGCAAGCGACAAGCTGGCCGCTAGATTTCCGGATAATAAAACCACAACGC
TGCCACACGGGGTCGATTTCAGCCTATTTTCAACGCCTGCTGAAAAGGCAAGCGACTTGC
CGAACAATGGCCGTAAAATATTGGGTTTTTATGGCAGTTTGTCTGACTGGCTGGACTATC
GTTTGATCGACCAAGTCGCCCAACACGCACCGGATTGGGATTTGGTTTTTATTGGGCCGA
ATGAGTTTGCCCACAATCCATTACCACAGAGAGATAACGTTCATTACTTGGGGCCTCGCG
CGCATCATTTATTGCCAAGCTACTCCCAACACTGGGACGCAAGTTGGCTTCCGTTTGTCG
ACAACGCACAAATCAAAGCGTGTAACCCGCTCAAACTTTTGGAGTATTTGGCAACGGGCA
CGCCCGTGATTAGCACGCCATTTCCGGCTCTGATGCCTTACAAACACATGTTACACATCG
TCGCCGACGTCGAAGACGTGTGTGCCAGCCTAAGTCACCTGCTGCCACCACCAAACGGCT
CTACATCTTATGTCCAACAACAAAGCTGGGAAGCAAGAGCAGACCAAGTTGAGAAATTAG
TGAGGGCACTATGAGCGATTTACGAGAAAACATCAGCGTATTACTGCATGGCGCGTGGCG
ACGTCGCTATATGATTGTCATTCCGATGCTTGTGCTACCTATCCTTGGTTTTGGCGTAAG
CAAGCTCGTTCCAACAACGTACGTCGCACACACCAGCATGTTGATTCAAGAAACGGCAAA
GATGAATCCGTTTCTGCAAGATATTGCCGTATCAACCATGCTTAAAGACCGTTTGAGTGC
GTTGAGTACTTTGCTGAAAAGCCGTCACGTGCTCTACTCTGTCGCAAAAGAGCAAGGGCT
GATTGACGATGACATGGGCGCGAAAGAACAAGAATTCATCATCAAAGATCTCGCTTCGCG
CTTATCGGTTCAACAACTGGGTAAAGATTTTATCCAAATTCAGCTAAGAAGCGGTAAAGC
ACAAGGAATGGAGTCAATGTTAACGTCGGTGAGTAACCGATTTGTTGAGCAACTTTTGGC
ACCGGAACGCTCATCGATTAAGGATTCTAGTCATTTCTTGACCATTCATATCAATAAGCG
AAGAGAAGAGCTCGACAAAGCCGAGCACGCTTTTGCCGAGTACAAAAACACCTACTCATA
CGCAACACCAGAAATGCAGGCCCAAAGCTTGACCCGCCTAGCCAGCTTAAAGCAAACCTT
GGCGGAGAAAGAAGCCGAGCTTGCCGGTGTGACTCGCAGTTTGGGGAGCTTGGACCAACA
GCTTTCCAAAACCAACCCCGTCATCGGTAAGATTGAAGAACAAATTATCGAGATCCGAAG
CGAGCTTACTCTGCTCCGCGCCAAATACACCGAAGCGCACAGCCTAGTACAAGGAAAATT
GCGCGAATTAAAACGCTTAGAGCAAGAACGCACAGTTCTGCTCAGTTCAAAACAGCCAGA
GCTGAACAGCAACCAATTGTGGGACATTGCGAGTAACGCCACCGTAAGTAGCCTTGGGGA
AGCGCAGCCATTGCTTGTGTCTCAACTTCATCAACTGCAAATTATGCGTAGCCGTTTTGA
ATCACTCACCGAAGAAACCGTCAGTTTGCAAAAGATGATTCAAGAGTTAGAAAGCAATGC
CCATCGCTTTGGTAGCACCGCGACAGAAATCAACCGTTTAGCACGTGATGTCGCCGTAAA
GCGTGAAATGTACGACGACCTCGTCGAGCGCTACGAAATGGCGCAATTGACAGGATCGCT
TGGTGTGTTTGAAGAAAACAAACGCGTGAAGATCATTGATGCGCCATTCACTCCGACAAT
TCCGTCTAATCTACCAAGCATTGTATTTATCATTCTAGGCTTTATCGGTGGTGCCGGCCT
TGGCGTTGGTCTAGCCGCCATACTTGAACTGGCAGATAACTCGGTGCGCTCTCGCCGAGC
ATTAGAAAAACACCTGGGCGTTCCGGTGATCACCACCTTGCCTAAAGTGACGTTCGCCAG
TTAACTCTCCTACTCACCATGACGATAAAGCACTCGTTGACCCGAGTGCTTTTTCTTTGC
TACGCAACGTTAACTTACCGCATGGTTTTGTCTTCTCATTAATATGAATCTCAAATTGAG
AATGTTGATTTTCAGATTTGACATTCAGGCCTAACTGGTTGTTTTTATTTTAAATAAATA
ATGGCACGTAGCGTGCAATACGTTGTTCAGAGTAGATACACACTACTGAGGGCGTAAAGA
TGGAACGCAGAGAAAATAAAAACACCAAACGGAATCATAAAAAAGTGGTGTTGCATGTGG
TGCAACACTTGGCACCGGGTGGATTAGAAACGCTAGTGCTGGATATGCTTCGCTTCGCAG
AACCTCGTCACGATGTGTTTGTGGTGAGCTTAGAAGGCGCCAAATCCCAATCCTTAGCGA
AATGGGCTAAGTTGACCGAATACAAAAGCCAGCTTCATTTTCTCAATAAACAGCCGGGGT
TCAGCGTTAAAACCTTAGGCACACTTACGGCGATGATCAAAGGCATGAAGCCAGATGTTG
TACACACACATCATATTGGTCCTTTGCTTTACGGTGGCACTGCCTCACGTTTGGCTGGCG
TTCCTGTCATCATTCACACCGAACATGATGCCTGGCATTTGAACAATAAAAAAGCTGCGC
GCTTACAGTCTGTGCTGCTAAAAACCGTTCGCCCACATGTGGTTGCTGATGCGCACTTTG
TTGCCGACCAAATCACAACCAAACTCAACTATCGCGATGTGTGCACCATTCACAACGGTA
TTGATTGCCAAAAGTTTCAGTGCGGTGATCGCCAAGCTAAAAGAAATCACTTTGGACTAC
CTGAGAATAAAACCGTAATTGGCGTAGCAGGCCGATTAGAAACCGTGAAAGGACATAAAG
TGCTGATAGAGGCCTTCTCTCACCTTGAATCTCATACCCACCTTGCGATTGCAGGTAACG
GTAGCCAACGCGAGCAACTTGAACATTTGGTACGCACACTCAAACTTGAGCAACGCGTCA
CCTTTCTCGGTTTAGTCGACGACATGCCAAGCTTCTACCAAAGCTTAGATTTGTTTTGTT
TACCGTCTCTGCAAGAAGGGTTTCCGCTTTCAACACTCGAAGCGCAAGCGTGTGACATTC
CTTGCGTCGCGACCGATGTTGGCGGCGTGAAAGAAACACTGTGCCCACAAAGCAGCACTT
TGGTGGAACCGAACCGCGTATTTTCACTCGCGGAAGCACTATCTAAACAATTGAATTCAA
AAATGTATTCGCCTCGCGCTTACATTCTTCAACACTTCGATATTCGTGACATGGTTGGTC
GCTACACACGTTTGGCTAAGGAGTCGACTTATGAATGATCTCATTTGGATTGCTGGTTTT
GGTTTGTCTGCGTTTTTGATCATCTATCATCATGTGGGTTATCCATTATTGCTGAAATGG
CTGCCACTCAAGCCAAAAGCTAACGACGAAGGCGAACACTTTGCGGAGCGTCATTACAAA
GCCTCGGCCAGTGATAACAAACTTCCTTCCGTGACCATCATCATCCCCGCTTACAACGAA
GAGCAGTGGATTGCTGAGAAAATTCGCAACTTGGCGAGTTTGGACTACCCAAGGGATAAG
CTGAAAGTGGTAATTGCGTGTGATGGTTGTACCGATAAAACTGCAGAAATAGCACAAGAT
ACCATCCAAGAAGCGATTTGCTCTGATACCTTGTTTATTGTGAACGACCACTCTATCAAT
CGTGGCAAAGTCGCGTTGATTAATGAAGAGATGAAACACGTCACGTCCGACATCACGGCA
CTGAGTGATACATCTGCTCTGGTTTCTTGCGACTCTCTCCTTTTAGCAAGTCAGCATTAT
CAAAATGAGAAAGTGGGCGTCGTTAACGCGACATACCAAATTATGCGTACGAGTAATCAA
GGCGAAGCCGCTTACTGGCAATACCAGTCTCGCGTTAAACACCAAGAATCCTTACTTGGT
TCAACGATTGGTTCTCACGGCGCGTTTTACACGTTCAGGACTAAGCTGTTTGAGCCACTC
GAAGCTGGCACCATCAATGACGATTTCATTCTCCCTATGAGAATCGTTTTGCGAGGCTTC
ACTTCGGTTTACGAACCTAAGATGCTCGCGCTCGAACTGGAACAGAGCTCAGACGACGCG
GACTTCAAGCGCCGCCTACGAATCTCAGCCGGAAACATGCAGCAGCTGATGCAATTGAAA
AAATTGTTGCTGCCTCGCTATCGTGGCACCGCCTTTGCATTTCTATCAGGAAAGGTTCTG
CGTTTAGCAACGCCGTATTTGATGATTGTGTGCTTAGTGTGCTCATTGTTACTTGCTCAA
CATCCGGTGTTTCTATTGTTGCTTTTGGCGCAGGTTGGCATTTACGGCATTGCGCTAATG
ACTTATCTGATACCAGCCCTTAACACAGTGAAACCTTTCAAACTGATTAGCTATATCGTC
GTTGGCCATATCGCAAACTTCGTCGGCGGTATGAAGTACCTACTAGGCATGGAAAACGGG
CGTTGGAAACGCGTCAACCAATAAGGAAAGCATCATGAAAAACTCACGTTACGACTCAAA
TGTGTACCACGCGAAAAGAACGTTTGATGTACTGGTTGCGCTGTTGATTCTGCTAGTAAC
CGCGCCACTGTTTCCGTTCATTGCTCTTGCCATCAAGGTCAGCTCAAAAGGCCCAGTGAT
TTATCGTCAACTGCGTGTTGGTCGCTGCACACCAGAGAAGATGGATCTGTTTCAAATCAT
GAAGTTTCGCACGATGTACATCGATGCAGAACAACGCTCAGGTGCCGTTTGGGCAACCGA
AAATGATCCACGCATTACCCCGGTCGGCCGATTTTTACGTAAGACTCGTCTCGATGAGTT
ACCGCAGCTATTCAATGTATTGAAAGGTGAAATGTCTATGATTGGCCCTCGCCCTGAGCG
ACCTGCCTTTTATCAAAAGTTGGAAGATGAAATTCCATATTTTGTAGAGCGTACATACGG
CGTACTGCCAGGTATTACAGGCTTGGCGCAAGTAAACCAAGGTTACGATGCTTGCATTGA
AGACGTGAGAAGAAAAGTCGGTTTTGACCACAGCTATGCACTAAGCCTTGGGTCGTTCTA
CTCGTGGATCACGATGGATCTTTCTATCATGAGCAAAACGCTTATCGTAATGATTGATGG
ACGCGGCCAGTAATGCTTCGAGTCTATTTTGCTACTCTTGCCACTGGCGACGCATCTTCT
CGATTGTCGCTGGTGGCACATTGTGAATGCTCTGATATTCGCCCGAGCACACCATCACTT
CCACCTCGATAGATTTCTTTCGGCAGTAATCTAAATACCGCTTCATTTCCCAATGTCGTA
CAAAGGTATTACTCACAATCACGATTTTCCCTTTGTTCAACCATTTTCGCGTTTGTTCAA
AACACCATTCGTGCGCTTGCGGAAGCAAAGACGGATTGAAGTGGTACTCGCCTTTCTCAT
TCTCAAAATACATGTCGGCTTCGAAATGCTTCGCATCGAAATCTATCACCAATTGTTTCG
CCAAGGTTGTTTTTCCTGAGCCAGGAAGACCACGAATGAGAATAAGTTTAGCAAGCGACA
TAATGCAGTTGAGTGATGAAATAGAAGCCCAAACTGTAACGGAATTTCTTAAAAAGAAAA
GCAGAAATAAAAATGCCGAGCAATGAATGCTCGGCATTGAGTATTAATTTATCAACATCG
ATTAGCGGTAAGCGGAAAGTTCGGTACGTAAACCTTTCACCAAACTCACACACATCAACA
GCAGAACAAAGGTAAATGGCAAGCCGGTCGCAACCACACCAGACTGTAGCGCTTGCAAGG
CTTCTTTACCGCCAACCCAGAGCATAACGGCGGCAATTGAACCCTCGATACACGCCCAGA
AAATTCGCTGTGGAACGGGAGCATCAATCTTACCACCCGCAGTGATACTGTCGATAACCA
ATGAACCAGAGTCCGATGAGGTGATAAAGAACACCAAAATCAAAACAATCGACAGAATAG
AAATCACTGAGCTGTATGGTAATACATCGTAAACATGGAATAGTGTCAGTGAAATATCCG
TTAAACCATTCGCACCCAATTCACCAACTTTGTTCACGACCTGATCAAGCGCAATACCAC
CAAATACTGACATCCAAACCAATGTTACCAACGTCGGAATCACGATGACTGCGAACAAAA
ATTCTCGAACGGTACGGCCTTTCGATACGCGAGCGATAAACATACCCACAAACGGAGACC
AAGATACCCACCAAGCCCAGTAGAACACTGTCCAACCGTGCATCCACGTTTCGTCTTCAC
GACCATGCGGGTTACTCAACGGAATGATGTTTTGGATGTATGCCATTGTCGTGTCGACTA
ATGAACCCATCGCAGTATCAAAGGTAATGAACGTAATAAAAATAAGCAGAGCGAACGCAA
CGATCATATTGACGTTACTTAGGAGTTTGACACCGCCGTCAATACCACGAACAACAGAAA
GCACAGCAATAAAGGTTACAAACGCAATCACCACCATTTGTGTACCGATGCCGCCGTTTA
AACCAAATACATGGTTAATACCACTGGTTGCCTGCTGAGCACCCAAACCAAGAGAAGTCG
CAAGACCGAACAACGTCGAAAGTACAGCAAGGATATCGATAACGTGGCCTAACCAGCCCC
ATGCACGGTCACCAAAAATTGGGTAAAACGCCGCACGCAATGAAAGTGGTAAACCTTTAT
TAAAGGCGAAAAAAGCAAGCGCCAACGCAACAAGGGCGTAAATACTCCAACCGTGAACAC
CCCAGTGAAACATGGTCGCGCCCATCGCGAGTGATTTGGCATCGGCTGAATACGCTTCTG
CGTTTAGCGGCGTACCCCACCAATCCGTGAAATAGGCCGTTGGTTCAGCCACACTCCAAA
AGAGAAGACCAATACCCATACCTGCAGCAAACAGCATTGACAGCCATGAAACGGTTGAAT
GATCCGGCGTCGCCTCTTTACCGCCTAAACGAATCTTACCTAATGGCGAGAAAAGCAGAC
CAACAGCGAACAATAAGAAGAAATTGGTAGACCACATAAAGAATGCATCAAACTGTTCAA
TAATTCCGTTTTTGATCCCGTTTAATGCGTCACGTGCGGTGACTGGCTCGACAAGAAGAA
GTGAAATAAGACAGAAAACAACGAGACCAGCGCTGATGCCGAATACGGGATTATGTATAT
CGAATCCCCATTTTTGAACGTTGTCTTGGCCAACCTGATAGTCTGTTGTGTCGATACTAT
ATTTTTTAAATGCATTATCCATAAATACAAATTTAACGTAATTTGAAACGCTTCTCAGGG
GAGAAGAACTCCAATACCGCCCTCCATTAATTTGAACTCTAAACTTTAAAAACGAAGCGA
ATTTTATCACCAATCACAAATTTATGCAAAAATGACACTTTTATTGCATATTTACAGCAA
ACAAACGTCAAGCAAGTGTCTTCAACTCACAAGAATAAACTACGACATCTAACTATTTTT
CGAAATTGGAATACACAGAGGAAAACCGTCAATCAACAAGGTCAAACGGTATTCAGTACA
AAAGAAATGGCCTCGCACATAAGGGCGAGACCATTTTGAGGTTGGTGGAGTTTTTCAACC
AACTGTGAAGAGTGAGTTGGATAAAGAAGATCGGGAAGTTTGCGGTTTACAAGAAATGGA
AAGTCACGTTGCCCGTAAAGCTGCTTAGGTTATCGCTGTCCCCATTGATATCCACGCCAA
ATGATTGGTAACTTGCACCAACAGAGATATTGTCTAACAAGAAATATTCCGCGCCGACGC
CATACATGTAAGACACGCCATCATCTTTGCTGACCGAGCTTAATCCGCCATTGTAATCGA
CATTGAATGCATTAATTCCGCCTTTGGCATACACATGTAGCGGACCAAAATCGATGCTTG
GTTTCGCCGCTAAGTAGAACGAAGTGAAATCCGCATCCCCTTTGTTGCCACCGAAAGACA
AGTCGACTTTACCGTGGTTGAAATAACCGACTTCGATACCGATTAATGGCAGAATCCCCG
TTCCGACATGCACGCCATACGTTGTGTCGTTTTCGCCATCAATATCTGATTGACCAATTT
GGCCGCCTGCATAAATCCATGAGTCAGCAAGCACTGATGTTGAACACAACGCCAAAGCCA
ATAACGAGAGTTTTGTTTTCATAGTTATACCTTCCTGTTCGATTCCTGAACGGAACATTA
CGCATACATGCGCACCTACTCGTCACTATATATTGGAAGGCATGGCGAATTTAAGACCAA
AAAGTGAATAATTTATGTTCAGCTTTTGTTTGTGTGATATCAATTCAGGTGAATAGTAGA
ATTAAGAGCAGTTAGGATTATCAATAGACAAAAAAACACCGGCGCAATGCCGGTGTTCAG
AATTTTCATCATCTTGAATGGATGATTATAGGAAGTGCAATGTCGCGTTAACAGAGAACG
TACCGATGTCGTCTTTGCCCGCTGTGTAGTTCATGTAGCTAGCACCAACAGACATTGGAC
CAAAAATGAAGTACTCAGCGCCTACACCGTACATTAGATCGAAATCATCATCGTCTTTGC
CGCCTTTTACTTTCTTATCCCACTGGTGGATACCACCTTTCGCGTAAACGTGCAGTGGGC
CAAAATCGATGCTTGGCTTAAGTGCAGCGTAGTAAGAAGTCAGCTTAGTATCTTGGCCGT
TTACGTTGAACTCACCGTGTTGAGTTACACCCGCTTCAATACCGATGATAGGTAGAATAC
CTGTACCTACGTGCACAGAGTAAGACGTATCTGTCTCGCCTTTGTAGTCAGATTGACCAA
CAGTTGCACCGCCGTAAATCCAAGAATCTGCCATTGCCGCAGAAGATGCGCCAAGTAGCG
CCACTGCTAATAGAGTTTTTTTCATCATCTACCTTTACTCTTTATTATTCCCCACGTCTT
GCAAATCAGACGTTGGTACTACAAATACAAGGGAGGCGAACCATTGCCTCCCGAGAACTA
AAAACAACACGTGACAAGTTACTAGCAATTACTGTACCAGTAACTTGTTCATCGTTTACA
ACAAACCACAGCGCCATTTTACTTGTTGATTAACAAGCATCAATCGCGTTTTTGATTCGT
TTATCAGAAACCGGATATGGAGTGCCTAATTGTTGAGCAAAGTAGCTCACTCGAAGCTCC
TCAATCATCCAGCGGATTTCTTTCACATTTTCTGGAATCACCATCCCTTTCGGGATCTTA
TTCAGCAACTCTTTGTAATCCTTGGTGACAGATTCCACTTTAAGCATGTGCAAACGGTCT
TTGTTCGGATCGATCGGCAATTTCTCCATGCGGCGCTCAATTGCACGCATGTAGCGAAGA
ATATCAGGCAGACGTTTCCAGCCACATTCCGTTGCAAAGCCTTTAAAAATCAAGCTTTCG
ATTTGCGCTTTGATGTCCGACAACGCGAACGCCATGGTGAAATCAATCTTGCCTTTCAGC
TTTTTGTTGATGTTGAAAGCCGTCGTCAGAATGGTTTCTACCTGTTTGGCAATTTCTACC
ACGGTATCACCCAGTTCAGCGCGAACGTGTTCTTTCAACGCTTCAAACTTCTCAGGCACC
CAAACCAAACCGCCCTGCTCTTCAATAAGCTTATCGACACCACAGGCAATACAGTCATCA
ATCAGATCAAGCACTTTGCCGTAAGGGTTAAAGTACAGACCCAGCTTCGACTTATTCGGC
AAGTTTGCGTGCAAATATTTAATTGGCGACGGTACGTTCAACAAAATTAAGCGACGCTGA
CCAGCGCGCATTGCGGTGATCTGCTCAAATTCGGTTTCGTAGAGTTTGATCTCAACGCTG
TCTTTAGTATCAACAAGCGCCGGATACGCTTTTACATCGTAGCCGCCACGTTTTTGTTGA
TACACTTTCGGCAGTTCGCCAAAGCTCCACGTATGCAGACCTTGTTGTTCGATATCGTCA
TCCGCGACTTTGGAAAGCGTTTCTTGAACTTTGTCTTTCAAGCTTTCTTTCAGTTCATGA
AGATCTTTATTTTCCTTCAGCTTGCGATTTCGATGATCAACCGCGCGGAACGTGACTTTC
AAGTGTTCAGGCACTTGTTCTAAGTTCCAATCTTCACGCAGCACTTCTACGCCAGTCATA
CGGCGCAGTTCTTTTTCTAGCGAGTCCAGCAGTGGTGCTTCCATTGGTGTTACGCGTGCT
AAAAACGCATCCGCATAGTTCGGTGCAGGCACAAAGTTCTTACGAATTGTCTTCGGTAGA
GACTTAATCAAACTCACCACAAGCTCATGGCGTAACCCCGGGATCTGCCAGTCAAAACCT
GCTGGTTCGACTTGGTTTAAAATCGGCAACGGCAAGTGTACGGTTACACCGTCACTATCA
TCACCCGGTTCAAACTGGTAACTCAACTTGAGCTTCAAACCATTCTGATGCCAGAAGTTC
GGGTAATCCAAATCGGTGACATGACTAGCATCGCCCTTGAATAGCATCTCTTTTTCAAAG
TTCAGCAGTTCCGGATTTTCTTTCGATGCCTTTTTCCACCATGTATCGAAATGCTTACCA
GACACCACTTCGGTACCAACGCGTTGGTCATAAAAATCAAATAGCTCATCATCATCCACC
AAGATGTCACGACGACGAGATTTGTGTTCAAGCTCTTCTACTTCTTGCAAAAGCTTACGG
TTTTGCTTGAAGAACGCGTGTTTGGTTTCCCACTCACCTTCAACCAATGCACTACGAATG
AAGATTTCGCGGCTAACGATAGGATCGATACTGCCGTAGTTCACCAAACGTTTCGGTACG
ATTGGTACGCCGTAAAGCATGACTTTTTCATGCGCCATCACCGCCGCGCGTTTCTTCGAC
CAATGCGGTTCGCTGTAACTGCGCTTGATAAGGTGCTTGGCTAATGGCTCGATCCACTCC
GGTTGAATCTTGGCGATGATACGACCCCAAAGTTTCGAGGTTTCCACCAGCTCAGCCGAC
ATGATCCACTTAGGTTGCTTCTTGAACAGCCCCGATGCCGGGAAGATATGAAAACGAGCG
TTACGCGCGCCTTGGTATTCATTCTTCTCTTGGTCTTTCATACCAATGTGCGACAACAAA
CCAACCAGAATCGCACTGTGTACGCCATGGTAAGACGCAGGCTCATCGTTAAGTTTGAAT
TCCATTTCACGCATCGACTGGTGAATCTGGAAGTACACATCTTGCCACTCACGTACGCGC
AAGTAGTTCAAGTAATCTTGCTTACATTGTTTGCGGAATTGGTTGCCCGTCAACGCTTTC
TGCTGCTTCTGGATGTAATCCCACAAGTTCACAAATGTCAGGAAATCCGACTCTTCATGG
AAGAAACGACGATGTTTATCATCTGACGATTGTTGTTTGTCTGAAGGGCGCTCGCGCGGG
TCTTGAATCGACAATGCCGCTGCGATGATCATCACTTCTTTTAGAGCACCATATTTTGGC
GCTTCCAAAACCATACGTGCGAGACGCGGGTCGATAGGCAAGCGAGCCAATTGGCGACCA
ATGCTGGTTAAGCGTTTTTTCGCGTCCTTCGCTTCGGCGTTAATCGCACCAAGCTCTTCC
AACAAGCGAACACCGTCTTGGATGTTGCGTTTATCCGGCGCTTCCACAAATGGAAACGCT
TGAATGTCGCCCAAGCCAAGTGCCGTCATCTGCAAGATAACCGATGCTAGGTTAGTACGC
AGGATCTCAGGATCGGTAAACTCCGGACGTGACTCAAAATCTTCCTCTGAGTACAGACGG
ATACAGATACCCTCCTCCACACGACCACAACGACCTTTACGTTGGTTCGCGCTCGCCTGA
GAAATTGGCTCAATTGGTAGACGCTGTACTTTAGTACGGTAACTGTAACGGCTAATACGC
GCTGTACCCGGATCGATCACGTATTTGATGCCCGGAACCGTCAACGAGGTTTCTGCTACG
TTGGTTGCCAGTACAATTCGACGACCAGCATGCGGTTGGAAGATTTTGTTCTGTTCACCC
GCCGACAAGCGCGCGTAAAGCGGCACAATTTCCGTGCTCTTCAGGTTACGTTTAGACAGT
GCATCAGCGGTATCACGGATTTCACGCTCACCGTTCATGAAGATCAGGATGTCACCTAAA
CCTTCATCACACAGTTCGTCTACCGCTTCGAAAATACCTTCAAGCTGGTCACGATCGTTG
TCGTCATCACCACTTAGTGGGCGGTAACGCGTTTCTACTGGGTAAGTACGACCTGAAACT
TCAATAATTGGTGCATTGTTGAAGTGTTTTGAAAAACGCTCTGGGTCGATGGTTGCCGAC
GTGATGATCACTTTCAAATCAGGACGACGTGGTAGCAACTCTTTCAAGTAACCCAAGATG
AAATCGATGTTAAGGCTGCGCTCGTGCGCTTCATCGATAATGATGGTGTCGTATTGATTC
AAGAAACGGTCGTGTTGAATCTCAGCCAGTAAGATACCGTCTGTCATCAATTTGATTTGG
GTGTTTTCAGAGATCTGATCGTTGAATCGAACCTTGTAACCAACAAACTCACCCAGTTTG
GTTTCCATCTCTTCGGCAATACGGTTCGCAACCGAACGCGCCGCAAGACGACGAGGCTGC
GTGTGGCCAATCAGACCAAACTTACCGCGACCAAGCTCAGCACAGATTTTTGGTAGCTGA
GTGGTTTTACCTGAACCGGTTTCACCCGCAACGATAACCACTTGGTTTTCTTCGATCGCT
TTCGCAATGTCGTCGCGTTTTTGGCTGACTGGCAGGATTTCTGGGTATTCAATCGTTGGC
TTGTAGCTGCTGCGTTGTTCCGCAACCATCATCGATTTAGCAATGTCTAATGCGATTTCA
TCAAACACAACGTTACGCGCTGCGTCCTTCTTAATTTTGCTTGCACCAGAGATTCTTTTA
CTCAAACGAAAACGGTCGCGCATCATGCACTGATTCAGTGCTTTACGCAGAGATGCCGCG
CTGTTCACTTGAGCCTGAGGTGTTTGAGCTTGTTTCGCTGTCGCCTTTTGCGCACCATTT
GACGGTGTCGCTTGCTCTTCAGCGGGGGTCTTTTTTGGGGGCTGTGACGAAGTCAAAGCG
TTTCCTATTCTTTTCATTACAAAAACTGCGCGGATTGTATCACACAAGGTCTGCAACAAG
ATAACCGAAAGCTCATTCAATTTTTTCGAACATGTTAAGCGAATCGCTAGGCTTTTGAAC
TCACTTACCTTGCTTATAATGGCTCCCATAGTCGAAAGCACTTATTTAAGGAATAACCAT
TATGTCTCGTGTACTAGCTCTAAAATCAAGCATCCTTGGCGATTACTCTCAATCAAACAA
ATTGGTTGAAGACTTCATCAAAAATGTAGACCAAGACAAACTGACCGTTCGTGATTTGGC
TGCAAACCCACTGCCAGTTTTGGACTTCGCCGTTGCCACTGCACTTCGCGCAACGGAAGA
TCTTTCACAAGAACAACAAGCGGTTGTCGACTTGTCTGATACCTTGATTGAAGAAGTAAA
AGCCGCAGATACTTTGGTTATCGCTGCACCAATGTACAACTTCACCATTCCGACTCAGCT
TAAAAACTGGATTGATTTGATTGCTCGTGCAGGCGTGACATTCAAATACACAGAAAACGG
CGTTCAAGGTTTGATTGAAGGTAAAAAGGCGATTGTAGTAACGACTCGTGGTGGTATTCA
TAAAGATTCACCAACCGACAACGTGACGCCATACCTACGCACTGTACTGGGTTTTGTAGG
AATCACTGATGTGGAATTTATTTACGCAGAGGCGCTAAACATGGGTGAGGATGCGGCATC
GAAAGGTATTTCAGATGCGCAAAGCCAACTTGCCACAATGGCATAACTTCAACGACAAAA
AGAATACAAACGAAAAGGGATTGGTTTACGCCAATCCCTTTTTTATCGTTTTAAGTCAAA
GCTGATCATGCTGGTGTAACAGCTTTGCGCACATTGCCCACAACCTTTGCATTTGGCTGC
ATCAATTTTGGGTTTGGCATCGTCTTGCCATTGCAAGGCATCGTATGGGCAACTGTCCTC
GCAACTGCCGCAATAACCGTATAAGTTTTCACAGCTGTTCGAGATAGTTGCAATCAAGCC
TGTAGACTCTGTTTGATTTGAAAGCGCCAATGTAGGGCATGCCGACTTACACTCACCGCA
TAAGTCACATACTGAGTAGCTGATGTCTAACGCGGCCACGCCATCGACCATTTCAATGAT
TTGGCTTGGACATGCCGAAGCGCACTTACCGCACCCATCACAAAGCCGCGTGAACATTGA
TTCTTCCACCGCATACGGAGGTCTCGCTTTAACACGAGGATCTTGAGCTTGTTCAACTGC
CGCACGACGGAACGAAAACAGACGTCGCTTGCTTAGATCAACCGATTCAGACTGGCGCAT
CCGAGTAATCTCTCTTTGCTGGCACAACGACTTGGTATTGTTCACTCAGGGGTTGAAGTA
ATTCTTCAGTAAGGTTCGACAGTTTTGAGTAAGGCGTGAGAGTCACCGCTTTTTTGAAGC
GCTTGTTGAAAAAACCAAACCACGTCATCAAGTGCTCGCGCAGCATTTCAGCCGCCAGTT
TTTGTTGATCAGTTTCAATCAACATGCCTAACACCATCAGCATCAAACCGATCTGGTCTT
CTGGCTCACGTTGGTCAGATTCCAAAGCAAAGCCGCAACGCTGCAAGAAGTAACGATATT
CAATGGTTGATTCACCAAACAACACCGCTTCTTTATCTAGATAAGCCGAACCCCAAGGTG
GCGCTGGCATCTCACCAATACCGGCAAACATGCGATCGTGCTCCATTTGCAGTGCCTCTT
CGCTCTCGTTTTGAAAGCTGCGCAGCATGTCATTAAGCGCTTCGATTGGTGTATCTGTAT
TGCTCAGCAACGTATCGAGATTTGCCGCTGGGTAATCTTTAGGCTGGTAGTAAAACAGTG
CACCAAACAGCTTAAGAACGATGCTGGTATCTTGTGGTTCAAGTTGAGAAATTTGCATGA
AGTACCTTTGATGACTGGTGTTTTTATTCTTCGATTAAGTAAAACGGAAAAGAGGTGGGA
CGAACACTCGCCCCACTCTATTAACGGTTATCAGTACAAACCAGACGTAAAGTGCATACC
GTAGAACACATTACGACCCAGAATCTCTGCAACGAACAAGGCAACGAATGCCACGATAAC
CAGCAAGTTCTTCTGACGACCTTCTGCGGTAAACAACTCAGCGAATACCCAAAGACCCGC
CGCAACCACAAGCAACAGTACGTGACCGGCAACATAGCCAGATAACATAGTGATTTGATC
TAAGCCACTGTGAATCGCAGTCGAGATACCTGCGAAGTGAATAGTTTGCATCACTGTGAA
AGCTAGGTTCAACGCAATCAAACTCACACCTGCCCACATTAGGCGACGGTTAGTTTTCTC
AGCCGTCACGTCCAATACGTTGATCAGCGTGTAACCAAACATCAGACCCGAAGTCACGAC
CGTGAACCAAAACGCAACCGTTGTCATTGGTGAGTACCATGCTGGTACCGTTTCGATTTG
GTAAACATTTGCCATCGCGAACATGAAAATCACGCCGACCGCGATAGACAACCAGTTCAC
GATTTTGCGCACGCCTTCGCTGCCGATTTTTAGAATCGTCAGCAACCAGTACAAACCCGC
TAGAGACAGAAAGCTTGCACCCGTTAAGATCTCGTTAGATAGCGCCGCACTACCAACACG
GTTTAATGCGTTGAAGGCACGAAGTGGGCTACCTAAGTGAGTGGTTGAGAACAAGAAACC
CAAACCCATTACAACCAAAATTGCGAATCGAGCGATGTTCATACGAGGTTCTGTCACGCG
TGGTGGCTTACCGAATTTCTCGAATGCGTTAACCGTTAGGTGCGCGCCAACCGCGGTTTG
AGCAAGAACCGTAAAGGCAACTAATGGTGCTTCGTATAACATTATTTCACCTCTCTTGGA
TTCTGTAGGAAACCAGTGCGGTCATTGGTTGGACGACCATTTGGATTTAGCTTCACGATC
AGGTTCGGGCTCGTAATGCGAGAATCTGGCAATGGTGCCACATCCGCGTTTGAACCGTAT
TTCGCGCGTAGCTCATCAATTGGACCAAACTCAATCGCACGCAATGGGCAGCTGTCCACA
CAGATTGGCATTAAGCCTTCTGCGACACGTTCATAACAGCCATCACACTTAGTCATGTGA
CCTTTTTCTTCGCTGTATTGAGGTGCGCCGTAAGGACACGCCATGTGACAAGATTTACAG
CCGATACACACGCTTTCATCGACAACGACAAAGCCGTCTTCTTCACGCTTGTGCATTGCA
CCAGATGGACAAACCTTGGTACACGCAGGGTTAGTACAGTGGTTACAAGAGATCGATAGG
TAGTACGCAAACACATTTTGACGGAACGCGCCGTTTTCTTCTGTCCAGTTGCCGCCTACA
TATTCGTAAACACGACGGAAGTTACGGTCGATACCCAGATCTTTGTTGTCTTTACAAGAG
AGCTGACATGTTTTGCAGCCAGTACATTTGCTTGAATCAATGTAAAAGCCATACTGCTTC
GCTGTGCTCATTATTTAGCCCCCATTTTCTTAATTAGCGTCACTTCAACGAGGTTGGTAT
GGCTCGGGTTCGATTTTGCCAACGGGCTCGGACGTTGTGTTGTTAGCACGTTAATAGAGC
CCGCTTGGTCAACACCTTTTGCGTTTGGTGCGTACCATGCGCCCTCACCTAAGCCAACCA
CATGCGGCATGATGCGTGGGGTCACTTTTACGCGAACGTTCATTTCACCAAACTTGCTAC
GAACGCTCACCAAATCACCGTTGTCGATGTTGCGTGACGCTGCATCAATCGGGTTGATCC
AAAGCTCTTGTGGCGCTGCTGCTTTTAGGATGTCCACGTTGCCGTACGTTGAGTGCGCGC
GCGATTTGTAGTGGAAGCCCGTTAGCTGAAGTGGGAACTCTTTACGATCTGGTGAATCCC
AACCGTTGAATGTCGAAACATATTCTGGCAACGGTGTGATGGATTCATCTTCGTCCAGTT
CCCATTCTTCGTTGATCTTCGCGAGGGTCTCTGAGTAGATCTCAATCTTACCTGATGGCG
AAGGCAATGGATTCGCTTCTGGGTCACGGCGGAAGTCTTCAAACGCCACATGTGGACGGT
CGAATTGCTTCTTGTAGATGCCCTGTTTTCTCATCTCATCGTAAGACGGCAGGTTTGGAT
CGTTATTTTGCTTAACAGTCTGAGCGTACATCCATTGCAGCCACTCTTCTTGAGTGCGAC
CTTCAGTAAACTCATCAAACACGCCCATACGCTTCGCCACGCCAGACATGATGTCGTAGA
TTGGCTTACATTCGAAACGAGGTTGAATCGCTTGGCTTGCAAAGATGAAGTAAGGCATTG
ACGCTGCCGCACCATCCATACAGAAATCTGATTGCTCGGACGTGGTACAGTCTGGCAGTA
CGATATCGGCATACTTCGCAGAAGACGTCATGTGGTTGTCGATCACCACAATCATTTCAC
ACGCTTTTTCATCTTGAAGAATGTCGTGTGTGCGGTTGATGTCTGAGTGCTGGTTAATCA
GACAGTTACCTGCATAGTTCCAGATAAACTTGATGTTGTTTTGCAGCTTCTCTACACCTT
TGATGCCATCAGTAAGATCGGTCATCTCAGTGCCGCGGAAAATCGCGTCTGTCCAAAGGA
ACATTGGGATAGAAGCGCTGATTGGGTTTGGCACTTTCGGGAAGCGTTGGAATGGATAAG
AGTGGTTACCCTCACGAGCACCAGTACCACCACCTTGTAGACCAACCTGACCACGAAGCA
GAGACAGCATCATGATCGCTTTACACGCTTGCTCACCGTTTGCTGAGCGTTGTAAACCCC
AACCTTGCGTGATGTAAATGCGTTTTGCATCGCCGATTTCTCGCGCAAGTTTCAAGATCA
CATCAGCAGGAATACCTGTGATTGGTTGTGCCCACTCTGGTGTTTTCTCGATACCATCTG
GACCTGTGCCCATGATGTAATCTTTGTAGCTGCCGTTTTCTGGCGCTGACGCTGGCAGTG
TTTTGCGGTCGTAACCCACACAGTAACGGTCAAGGAAGTCTTGGTCGACTTTATCTTCGC
TGATCAGTACATGGGCGATAGCAGCGACAAGAGCCGCGTCGGTACCGTGTTTGATAGGAA
TCCATTGGTCTTCACGGCCAGCGGCTGTATCGGTGTAACGAGGGTCGATACAGATCGTAC
GTGTGTGGCTAATATTTTTTGCGTCCACGTAATTGTGGATTTGACCACCACCCGACATAC
GCGTCTCTGCGGGGTTGTTACCAAACATCAGACAAAGATCTGCGTTTTGCACGTCGTCAA
TCGAGTTGTTGTCTACCCAAGTGCCGTAGAAATACTCAGACATACATTCAATGTTCGCTG
CTGAGTAGTCACCATAGTGGTTCAGGTAGCCACCACACAGGTTCATCATACGTGCAACCA
ATGTCGCGCTTGGATCCCAACTCTTAGTTACCGTACCGCCCAAGGTACCCGTACCGTAGT
TTAGGTAAACCGCGTCATTACCGTAGTCTTTAATGATGCGTTTTAGGTTGTCACCGATGA
GGTCAAAGGCTTCGTCCCAAGTAATGCGTTTGAACTTACCTTCACCACGTTTACCAACGC
GAAGAAGTGGGTATTTCAAACGGTCTGGTGAGTAAACACGGCGACGCATAGAGCGACCAC
GCAAACAAGCACGAACTTGGTGATTGTGGTTGTACACATCATCGCCCGTGTTATCGGTTT
CTACCCATTTGATTTCACCGTCGACCACGTGCATACGAAGCGGACAACGAGAACCACAGT
TTACGGTACATGCCGACCAGACAATTTTTTCATTGGGTTTTGCTGGTGTTTCTTTGGCAA
CCGCTTTAGTTGCAAACGGGAGAGAAAGCGCGTTTCCTGCTAGCGCTAGAGCGCCAAGAG
CAGAACCACCCTTTAAAGCATCACGCCGAGTAATATTAAACTTACCATTTTGACTCATGG
TTTTTTCCTAAGTGCATTTAAAATTGGGAGTGGCGCTTAATTAATAACAAGTGGGGAAAG
AACACTAATTAGAAACAAATAAGATATAGAGATCGTATTTTCAAAATAGGCATGATTTGA
AAATATCTAAAACACTTTGAGGTCAAAGTGACATTTCTAAGATCTATTAATCAAGCTTTA
CTTATCAGGCCTTGAGCAACTAAAGCCAGACAAGAAACCACTATCGATATCCTTGTAGAT
TTAATGGTTAATAAGTTTGACCACTATCAATTTATAAATGGCACGATGCGTAATCTTATA
TTTCATTTTACGATTTTTTATTAATGAAATATGAATAGGTCAGAGCTAGGTAAAATAGAT
AATATTTACTAATCTAAATTGAATATATAAATACAAAAATAGAATACAGAAGAATAAAAA
TAGTAATTGTTATCAATCATTAGATAATAAAAAGCCCTGTAGGATTACAGGGCTTAATAA
TGTATTTAGAATTCGTATTGGAAATAAATCGTGTTGTAGTTACTTCCGCCTTTAATTCTG
CCAAATTGAGAGGCGTTTTCGAAGATCGCAGAGCGATGGTGTAACGAATACCCCACCCAC
ATGTTCTCCCAATCTTTTTGGTTAAACAGGTCACCGACGTTCACATCCAATGAAAAGTCC
AGATAGTTAAGCAAGTTACTTGGCGTGTAACCCTTTTCTTCCATTTCTGTACCTTCGATA
TAGGTAATGTTGTCGATGTAAGACATCCCTTCCGCAACACCAAAGCGCCATTGAGTCGGC
CAGTTAAAGGTGTAATACGCTTTAATCGCCATGACGTATTCGGTACTAGACGACTGAACA
TTCGACGACCAATGGTGAACCAAACCAGGCGTTAAATAGATATCAAGAGGCAAACCAAAC
AGTTCATCAGTTAACGGATGTCCGTAGAAAAACGAAGTGAGCTGATTATCGTATTCATCC
TTTTCAGCGTTGAACTTGAAAATGTCGCCCATATTGGAAGGCGTCGCCCAGCCGTGCGCA
ATTCGCAAATATGGACGATTGTGAAGGTCAGATTTTCGCTCTTTGCCTTTGTCGTTAAAG
AAGCCGAAACCGACAAACACTTCACCTTGGTAACGATCTTCGACAGTTCCACTCTTGTAA
GCTTCGTTGTCTAAGCGCGTCACGCTGGTTTCGCCCAACAAATAGAGGTTAGAAATCACG
TGATAACGCGCTTTGATGCCAAGATTAGCATCTGCGCCAGCACCGATTCTTTCCCCTGTC
ACATCTTTGAAAGCGTAATACTCGCTGTTGAAATCAGAGTCCTTATAACGGATGGTAAAA
GATGGTTCGAACTCCCAATCACCCAGCTCGTAATTTGCTGCAATTCTGTAGTTTGAGTGG
AACTGAAACTCGTCATCCGTCATCAACTCCACTTCAGCGCGCCAGTTTTCATTGAAGTCA
TAACGCAGTTGGCCACCAAAATCGACGCGATCACCTTCAAACGCGTTTTGAACGGATTTA
GGAATGTCGACAAAACGAAGACGCGTAATCGCACTCACTCGCCAGTCAGAATCCTCTTCG
TTAAACAGAAAAGCGCCACCCTCAAGTCCGTTAATGTACAAATGTTCATTTTCAAAAAAC
ATCATCGGTACGAAGGTGCTCACCGTAGAGTCATCGTTAGCAGTGTAAAAAGGAATCGAG
GCCGTGCGATACATGGCGGCAATGCCCCACGTTTGCTCATCTGTTGCATAAGCCGTTGAT
ACAGCCGCAGCGAGCGGAAGCATCATGGTGGCTTGTTTCAATCTCTTCATGGGTTTTAAT
CAAAGTTGATGGAGAAAATCAGTGAATTAAGCTTATGTTCTTTCGATATTAGCCGTTACA
ATACTTAACGTTGTCATGTGCGTGACAGTTCGCGTCATGCACTTTGATACGTTGGCATGA
ACATAATCTCAGTGCGTTGTTAACCTAACAACGAACTATGCCAGCAATCTAGGCATGTCG
TCACCAAAAATCATTAAAAGCAGCCACTTATGGGTTTAGCTTGAACTTAAACATAACGAA
GTAAACGTGAAAGCATCAGAACTTATCTCTATCCTCAATAATTTGCCGTCTAACTCCAAC
CCAGACATCGTGATGGGAGAAGAGTGGCTACCTGAAAGATTAGTGGATACCAAGCTCGAT
GGTGAGCTCCTGTTTTTGCATTTCGATAACGCACCTGAAGATGGACAAGGTGACGAAGAA
GGCCGTGGTTTTGTCGATCATGAAATAGATTTGATACGCACTCGCCTGCAACAAATTCTG
GATGAAGACAGTGACAACGCATCAAAAGCGGATGCGATGTTAGGTTTGTTTTTAATGGGA
CATGAACTTAGCAGCTCTCAAGTCATCGAAGTATTAGAAGAATCAGATACATAAGGAAGC
GCTTTGCCAACAACGTTGACCAATACTGAACCTACTCCCCTTCCTCTTATTATTGCAGGG
CCTGTCCTGCGCAAAGTCACCGCGTCTGAAATCAACATTTGGCTAGTGACGACCAAGCCT
CTTAAAGGCGTGGTTGAAATAATGGATGCAAGCACTCACAACGCATACACATCACAATCA
CTTGATGAACTTCAGCAGCTCCAAATAGGTCAGAGAGCATGGGTAAGCTTACTCGCCATT
AAAGGTGATTACCCAACTCATCAACTGCTTCGCTACCAAATTCAAACTCAAGATGGTCTA
TTGACTGAGCTGTTGCAACATCTGAGCTATGAACAAGACCAACATCCACATCAAGGATTG
GAGTTTGTGATCAGCGAAAAAGCCGATTACGTTCTTCATGGCTCTTGTCGAAATCCTCAC
CATTTTAGTCAAGACACTTTAGTCACTGCAGACGAAAAGGTCGCTAGCTTACGTGTTGAT
GAGCGACCAGACATGCTGATCATGAGTGGTGACCAAATTTATGCAGACCACGTAGCGGGG
CCGACTTTGGACGCCATTGAGCAAGTCGTTAAGCTACTAGGGTTACCAGACGAGCAATTT
GAGCAAGCGCCCATTGCAGATACAAAAGCACTGTATAAACACCCAGATTGCTACTATGGA
CGCGATAAGCTTCTGCCACATTATGTCGATGATGGTAGTTTGTTAACTAAGCTGTTCCCT
CATCGTGGCACACCCATTTTTAGTGCGAAAGAGTGTGAAAACCACCTGATCAGTTTCGCT
GAATGCTTTGCGATGTATCTGCTAGTTTGGTCACCTACCCTTTGGGATCTAATCAAACGC
GACCGCTTGCTGGAAACTGCATTCACGGTTGGTGGAAAAACTCTCGAACCAAAATGGCAA
CAGCAATGGCGCGATGAAAAAGTCCAAATTGATAACTTTGTTGCAGGTTTGGCGAAGGTA
CAAAGACTACTCGCGCATATACCTACCTATATGATCTTTGATGATCACGACGTAACCGAC
GATTGGAACTTAACCATCGGCTGGGAACAAGCGGCTTACAGCAACGCTTTCTCAAAACGC
ATTATCGGCAACAGTTTGATCGCGTACTGGCTTTGCCAAGGCTGGGGAAATGCGCCAGAA
AAGTTTAACGAGACGTTTTGGCGACACGTGAACCACTTTTTCGACGCGCCCTCTTCGCAA
GCTCAAGATGCCTTTATTCAACATCTCTATCGCTTCGAAGAATGGCATTACACTATCCCT
ACTTCACCAAAGGTCGTGGTACTCGACACACGAACTCGCCGCTGGCGGTCTGAATCTCGC
ATGAATAAACCATCGGGTTTGATGGATTGGGAAGCGATGATTGACTTCCACCAAGAGCTG
GTGCATCAAGACAAAGTGATTATTGTTTCTGCCGCTCCCATGTTTGGTGTGAAATTCATT
GAAGCCTTGCAGCGTGTGGTAACAATGCTTGGCAAACCGTTGATGGTCGATGCCGAAAAT
TGGATGGCGCATCCGGGCAGTGCCAATACGCTCATCAGTATTTTTACGCATACCAAAACA
CCAACCAACTTTGTGATTTTGTCTGGTGACGTTCACTACTCGTTCGCCTATGACATCAAA
TTGCGTTATCGAAAAAACAGCCCGAATATTTATCAAATCACCTGTAGCGGAATTAAAAAC
CAGTTCCCTACGCAACTGCTCACGATCAGCGATGGCCTAGACAGAATGCTTTACAGTCCG
CGTTCACCTCTCAACTGGTTTACGAAACGTAAACGCTTGAAGATCTACAAACGCGCGCCA
AGCACTCACAATTTTTATCGCTTAGTTAATCACAGTGCTATAGGAGAGTTACGCTTGGAC
GATGAAGGAAAACCGAGTCACATCGGCATTCTGACTAGCGACGGAGAGGAGATTAACTTC
CCTCCAACTCGCGCAGAAGATAAAGGAAAATAACCTGTCAGTGCGGTGCTAAATTTGATA
CGACACCTTGAGATTTACCGTATCTATTACCATCTTAAAAGAAAACAGCTTGGTGCTTAC
TATGTTTAATTCTCTTACTTCGTTGTTCAAACAACTTATCGACGGCTCGGATTTGAGCAA
AACCAATGCACTGTCGCCAAACATGGCGATCGCATGTCTGCTGTGTGAAGTTTCTGGTGC
GGATCATCTAATTGATGAAAAAGAAGAAAGCACAAAGCGTTCTTTACTGATGAAGTTGCT
CGAGTTAAACGAGCAAGAATCGGAGCAGTTACTTGCTCAGGCAAAAGAAAAAACGCAAGA
CGCTACCTCTTTGTACGATTTTACTTCCCAGCTTCGAGAACTCACACAAGAGACTCGCTA
CAACTTGATTAAGAGCATGTGGGAAGTCGCTTATGCCGATGGACAAATCGACCCACTTGA
GGATGCCGTAATTCGCAAAACCGCAGAACTCTTGTACGTTGACCACAGCGATTTTATCCG
CGCAAAACTGCAATCACAGTAACGCAGTGACAATAAAACTTGTGCTCAATGCTCATTTTC
TACCAATAAAAAAACGCGCATTACGCGCGTTTTTTCTTCAGCCAACGACATTGTTATTAA
AATACTGGTCAAGGTATGAATGTGTTTGACAGCTTCTACACTAAGCTACATCCATGACAA
AACAACAATGATTGGATGACGAACTAATTACAGCATGGTGAGCGCAAGCTTCGCTAGGTT
GTGCGCATCCACGTAGCCCGAGTGCTGACGCCCTTCCCACTCAATCCCTTTTGCTTCTTG
CGCAGCTCGATGGCCAATCCGCTTGTCTTTTAAACGGTTTTGAATACGGTACAGCGTCGC
GAGATTGATGAATTCCGTAAACGGCGCTTCAATGCCTTTTTGTTTACACTCTTCAAGAAG
AATGACATCGTCACGCCCCCAAGAAGCATAAATCTTGTTGCGACCACCAAAGTTCTTAAT
CATAGATTTGATTACTTCGGCCAATGGTCTGCCTTGCTTTTCGATTTTACGCGGCGTGAT
GCCCGTCAGCTCTGCACAAAACAGTGACACTTCATCATGTTCTGGCTTCACGTAGTATTG
AGCACGCTTGACGATCTCGCCTTTAGACAAATCTATTTCAGCTAACCCTACTTCGATGAT
CTCTCCCGTGCGGCCGACGCCATTCTCGCTCCAGCAGCACATTTCTAAATCGAAGCAGAC
GATACGGTTATGGTTCATAGCTTGTCTTGGTTCCTAGCGTAAATTTGAAAGGGTGCGATT
CTACCGCAACACTATGAAAAACTCGAATTTGCGCGCTGATTTAATCACCGATCGACACGG
TATTGCGGCCATTTTCCTTACTTAAGTACAGTTGAGCATCCATTTTGTGGTACAAGTTTT
CCGGATCTTCGTCGTGATGAACTACCGCACCAATACTCAATGTGCAAATTATAGACGCCT
CTTCATAGTCAAATGACGAGCTCGCCACGATACCGCGTAATTTTTCAAGATACGCTTCTA
GCTCTTCTGTGTCCGTCACCGTGGAAAGAATACAAAACTCATCTCCACCTGCGCGATAGA
ATCGGTCACCCGCATTTAAGTTGGCATTAACCAATCTCGTAACATGAAGTAACGCTTCAT
CACCCGCCAAATGGCCGTACTTATCATTAATCACTTTGAAATGGTCAATATCGAAACCAA
CCAAAGAGAACGGTTTGCCGCTATTAATTTGATTGAGCAAGTTGTCGTTAAACACGCGAC
GGTTCAACAATTGCGTCAGAGGGTCTAACTCGGCCATGCGTTTTAGCTCAACCGTCTTAA
TATCAAGCATTTCGGCTAAACGTTCTTTTTCTCGTGACTGTAAGTTAACGATGTAGCTGA
TCAAAAACGCAATCAGAAGACCTGCGATGGTCGTTCCCGTTAAAATGGAGCGCTCCCAAG
CAGACACTGCATCTGAAAGTTTGAAATCAATTCGCCATTGTCGATTAGGCAGCTGAATCG
TTCGGCTGATCACTTTACCGCTGATCCGATCCCAGTTTTCACTTTGAAACAAAAACGGGT
CATCAGAGGCATCAAAACCTAAGTCTTCCACTCTGACCGACATCTCAAGTTCCGTCGCTG
TCTTAGTGATAAGTTCTTCGAAATAAACAGTGCTACGAATCACACCTGTGACCACACCCA
ACAGGTTTTTATTCTCGAAGTCAAAGACCGGGTGATACACCAGCAAGCCCGATTTGGGGA
TGGATTTGTCGTAGCCGTCTTGAAGCAGACGAACTTTATCGGAAACATTTGCGCGTTTGT
GCGTCGAGATGTCGTCAAAGATCAAATCAAAACGCTTTCGAGAGAAGTAAAAACCAAGTA
AAGATAAGTTGGCTTGGGTTCTTGGGTAGATGTCCGTTGCAACGTAAACAGGAGTGTTGT
TTTCTAGAATGTAGCCAAAGATTTTGGGCTGATCTTTTGGAACGGTAAAGATTTGGTAAT
CTGGGTATGTTTGACGCATTTTAGCAATGTGCGCGTCTAAATCTTCTCGCTCTACTCGTT
GCATCCACTGCAAACCAATCAAACTGTGAGAGCTATTGATAACCTGCTCTGCATAAACGG
GAAATGCTGACCAATAAGAACTGTCTATAGAATGATAAAAATTGGCCCCCGCTCCGATAA
ATTTCAAATCATTTTCAACATTTGCTTTTAGAGATTCAGCTTGTCGATCTGCAAGGGTTG
CAAAAGTAGCGAGGGTATATCGTTGCTGAATTTGGTAGGCCACACCAACTACGCCTGCAG
TGACGAGGAGCGCCGCTACAAAAGCAGAAATGGAATCAGAGTGTCTCTTTATAAAGCTCT
TTTGAGCAGTGCTTGTGGTCATCTCGTCTACTGATATTTCCGTAAGTTAAACTTCGGTAT
TTAGGGAAATACTGCGTTACCAGCGAATAAACATCAAGCAGCAACCTACCAAGCTTAGTC
CAATCGTTGATTTTTCACGCTGATCGTACGGTATATTCACGAATTATTACAGCCTTAGGC
CTTGAATATGCTACCATCCGTCATCATTTTAATGTCTAAACTTGGTGCAAGATCGCAAAG
ACGATCGCTTTTAGTCAATAAATTGAGCCAATACTAAGCACCGAGCAATCAATAGAAAGA
GAAAAAACGTCATGAACATTGATTTGAACCTAATTCCTCAAACGTTCGATATGCTGCACG
CAGGCCTTGCGGCTTCGAGCGTATTGCTTCTTCTGATCGCAGTATCACGCAAATCAAAAG
TGATTGAGAAAGTGGTAGAGAAACCTGTCGAGAAAATCGTCGAGGTTGAAAAGCCAGTCG
AGAAGATCGTAGAAGTGGAAAAGGTTGTAGAAGTAGAGAAAGTCGTAGAAAAAGTGGTGG
AAGTTGAATCAAAACTTGCAACAGCTTCTACTGATTCTGCAATGCAGCTGCTTTCTATAA
TGCAGCAAGAAGCGCGTCTAATCGACTTCTTGAAAGAAGACCTAACTTCGTTCTCTGATG
AAGAAGTAGGCGCTGCGGCTCGTGTTATCCACACTGGCGGTCAAAAAGTATTGAACGATT
ACGTGACACTTGCGCACGTTCGTAACGAAGAAGAAGAAACTCGTATTACGGTTGAAGAAG
GCTTCAACCCACAAGAAATCCGCCTAACTGGTAACGTGACAGGCAGCGCGCCGTTCCACG
GCACTCTAGTTCACAAAGGTTGGAAGGCAACGTCTATGAACCTGCCTAAACTGGCTGAGA
ACTACGATGCTTCTGTGATTGCTCCAGCTGAGGTTGAGCTGTAATGGAACACATGAACCA
AGAAAACCTTTCTCAAGAGACAGCGCAAGAGCAACAGTCTCCTAAATTCAGTGTTGGTAT
CGACTTAGGTACCACTCACTGCGTAATGTCTTACGTTGATACTCAAGACGAAGACGCTCG
TGTACAAGTCATGCCTATCCCGCAACTTACTGCGCCAGGTACGGTAGAAACTCGCAGCCA
ATTAGGCTCGTTCTTATACCAGCCGCATGAGCATGAAATGAACCCGCAATCACGCGTTCT
TCCATGGTCGAGCGAACCAAAGGCACTTGTCGGTGCGATTGCTCGTAACCTAGGTTCAAA
AACACCAATTCGTTTAGTTGCTAGTGCAAAATCTTGGCTTTGCCACGCTGGTGTAAACCG
TCGTGACGCATTCCTACCTACAGGTAGCCCAGAAGAAGTGGAAAAGGTATCCCCTCTTCG
CGCAACCGAGCTATACCTTGAGCACCTAAAAGACGCTTGGAATCACGCGAATCCAAACCA
CAAACTTGCCGATCAAGACGTTACCATTACGGTTCCAGCTTCTTTCGATCCTGCGGCTCG
TGACCTGACAGCCGAAGCTGCACGCAACGTTGGTTTTGTGCACCTAACGCTTCTAGAAGA
ACCTCAAGCTGCGCTTTACAACTGGATTGATAACAGCAACGACAAATGGCGCGACGAAGT
TGAAGTTGGCGACATCGTGCTTGTGGTCGATATCGGTGGTGGTACAACCGACCTTTCTTT
AGTTGAAGTAACAGAAGACGAAGGCAACCTAACTCTGAACCGTATCGCGGTAGGTGAACA
TATCCTACTTGGCGGTGACAACATGGACCTTGCACTTGCGTACCGCTTGAAGATGAAGCT
AGCGCAAGAAGGCAAAGAGCTACAGCCATGGCAAGTTCAGGCGATGACGCACGCATGTCG
TGACGCTAAAGAAGCGCTATTGAACGACAGCGCGCTTCAGTCAGTGCCAATCGTTGTACC
AAGTCGCGGTTCTAAACTGCTTGGTGCAACGCTGAAAACTGAACTGACTCAAGAAGAAGT
ACAACAAACATTAGTTGACGGTTTCTTCCCTCAAGTTGCGATTACCGACCACCCTGTTCA
ACGTAACCGTGGTGCACTAACACAAATGGGGCTGCCTTACGCACAAGATGCGGGTATTAC
TCGCCACATTGCAGCATTCTTGTCTAAGCAAGCACACGCGCAAAGCGGTGGTGAATCAGC
GCAAGCTCAAGATTTCAACCCATTTGCAAACATGCCAGGTATGCCTGGCTCTGATGCAGC
GCAATCCGCTGACTTCATCAAGCCAACCGCAATCCTATTCAACGGCGGTGTTCTGAAATC
GAAACTTCTAGCAACTCGCCTAGAAGACACGATCAACAAATGGCTAATTGAAGCAGATGC
AGAAATGGCAAAACGCCTAACAGGTGTGGATCTAGACCTTGCGGTTGCTAGCGGTGCGGC
TTACTACGGCTCTGTGCGTCGTGGTCAAGGTGTGCGTATCCGTGGTGGTATTGCTTCGGC
GTACTACGTGGGTATCGAAAGTGCGATGCCAGCGATTCCGGGCATGGCGCCTCCAATGGA
AGCACTGTGTGTCGCACCATTTGGTATGGAAGAAGGTTCAAGCGTTGACGTACCAAGCCA
AGAGTTTGGTTTGATCATCGGTCAGCCAGTTAACTTCCAGTTCTTCGGCTCAACCGTTCG
TCGTGATGACCTAGCAGGTACTCACTTAGACTACTGGGCACCTGAAGAGCTTGAAGAGCT
ACCAGAAATCCAAGTAACGCTGCCAGTATCTGAAGGTCGTCGTGAAGGTGAAGTGGTTCC
AGTAACTCTTGCTTCTCGCGTCACAGAGCTTGGCACGCTTTACTTAGAAGCCATCGCCGC
AGATAACGGGCAAAAATGGCATGTTGAGTTCGATGTGCGCGAAGACGCGAAAAGTGACTC
AAACGAAGAACAATAATTAGAAGTCAAACGGCATCCAATCGGGTGCCGTTTTTAAATACA
CGAAGGTTTGGTTTTGTATGGCATCTCCTCGTTTTCTTGTTGGTATTGACCTTGGCACCA
CAAACACTGTGGTGGCCTACTGTGAAATAACCGACAACCTTGAACAATCCGAAGTATCCC
TATTTGACATTGACCAACTGATTGGTCCGGGCGAAGTCGTTCGTAAACCACTTCTGCCCT
CTTTCCGCTATCATCCAGCTGTAGGTCAAATCTCCCCTTCTGACCTCACTCTTCCTTGGG
ACAACGAACCTGTTGCTGGCGACATTAACAATGTCATCGTTGGTGAATGGGCTCGCGAAT
TAGGCGCGAAAGTAGAAGGCCGTCAGGTATCCAGCGCGAAAAGCTGGCTCTCACATCAAG
CGGTTGATCGTAACTCAGACATTCTTCCTTGGGCTGGTGCGCAAGACGTGGATAAAGTCT
CGCCAGTTATTGCCAGTGCAAGTTACCTCAATCACATTCGTCAAGCATGGAACTACCGTC
ATCCAAGTAACAAACTCGAAGATCAAGACGTAGTTGTCACCGTTCCGGCATCATTTGATG
AAACCGCGCGTAAACTGACACTTGAAGCCGCCGAGCTTGCTGGCTTGAAAAAAATCGTCT
TGCTCGAAGAGCCACAGGCGGTGTGTTACGACTGGTACGCACGCCACCAGCAAACCGCGG
CTAACGAATTAAAAGATCTGCCACTAATCCTTGTTTGCGATGTGGGCGGTGGTACAACAG
ACTTAAGTCTTATCGAAGCTAAGTTCACTCATGACGACTTAGCACTTGATCGTATTGGCG
TTGGTGAACACTTAATGCTAGGGGGTGATAACCTCGACTTAGCGTTAGCGCACCTTGCTG
AAAGTCGCTTCAGTCAAAACAAAAAACTCACTGCTGCAAGCCTGACTAAGCTGATTCAAC
AAACTCGTAAAGCCAAAGAAAACCTGCTGTCAGCAAGTGCGCCTGACGAAGTAAAGATCA
CCATGCTAGGCAGTGGCTCTAAGCTGCTTGGGGGCACAAAGAGTATTGCTCTAAGCAAAC
AAGAAGTGCACCAAATCGCATTGGATGGTTTCTTCCCGCTTTCTGATTTCAGTGAAGTGC
CAGACAAACGCCGCAGCGCGGTTGTCGAGTTTGGTCTTCCATACGTTGCTGACCCAGCCG
TCAGTAAGCACGTTGCCGAGTTCTTAACTCAGCATCAGCAAGTGTCTCGTGCCGCTCTTG
GCATTGAAGACGACAAACACAACGCGATCCCAGTTGGCTTATTGCTGAACGGTGGCGTGT
TCAACAGTGATCTGGTGACTGAACGTGTCACTACCCTACTTTCTGACTGGCGCGGCGCAC
CAGTTACGGTATTAGATAACCCACATCCAGATTGGTCAGTCGCACTAGGTGCTGTTGCGT
TTGGTAAAGCGCGTCGTGGCGCACAACTGAAAATTGGCGGTGGTGCTGCACGCTCTTACT
TCTTGCATCTACAAGAAAAAAACAAGATGGGCAAAGCGCTCTGTTTGCTCGCAAAAGGCA
CAGAAGAAGGTCACGAGATCCGCTTAAGTGGTCGTCGTTTCTCGCTTACCCTAGGTGAGC
CCGTTCGCTTTAACTTGCTGACTTCTACCCACGACACCTTAACCAATAACACCGCTATTC
AAAACGGCGTGATGGTTGATGTTGACCCAGACTTGTTTGCTCCGCTACCGCCTTACATCA
CCACACTTGAAGGTGAAGGCGCAGAGCTACAAGCCAACCAGAAAGAGCGTGTCGAAGTGC
AATTGGCTTGTCAACTAACAGAAGTTGGCACTCTTAAGATGGAGTGTGTCAGCGCCGAGG
ACGACAAAAAACGTTGGGAACTCGAATTTGAAGTTCGCAATAAACAAACCGATGAGGGTG
AGGAAATTCAGCTTCATCCAAGATTGAACGAATGCAAGGAACTGATAGCTCGCCTGTACA
GTGGTAACAAGAAAAGCGCAGAAGGCAATGAGATCAAAACCTTAGCGAAAGATCTTGAGA
AAAAACTCGGCAAACGCGATGAGTGGGACTTCACCACACTCCGTCAACTTTTCGATACTT
TTGCGCAAGGTCGTAAGCGTCGTCGTCGCTCTGAACAACATGAGAAAAACTGGCTTCGTT
TGGCTGGCTTTGCACTGCGTCCGGGCTTTGGCGATCCAACAGACTCTTGGCGTATTGAGC
AAGTTTGGGGGCTGTATCAACAAAATATTCAGTTCAAAAACCATCAAGGCTGGACAGACT
GGTGGGTATTCTGGCGACGTATCGCGGGCGGTCTAAGCCAAGAACAACAAGAAACCATTT
TGGCAGACATTGCAAAATATTTGCATCCCGGCGCAATGAAAAATCCGCAGTCAGCAAAAG
CGGCTCAGGAGATGGGTTACGAATCCATGGTGCGCCTTTCAGCCTCTCTGGAGCATCTAG
AAGTGGAAGATAAAGTCCTGCTGGCGACGTGGTTCTTAAGCAAAGCCATCAACCAAAACC
AGTTTGAACAAGCACACTGGTGGGCGATGGGACGTTTGGCTTCTCGCACACCGCTTTATG
GCAGTCAGCACAACGTCATTCCTCGTGAACAAGCTGAGCAATGGTTACCTAAGCTTTTGG
AACAAAATTGGCTGAAAGAACCAATGATCGCTTTCGCAGCCGTAATGATTTGTCGTAAGA
CGGGTGACCGATTATTCGATATTTCTGACGACTACCGGGAACAAGTTCTAACAAAACTCA
AACAGAGCAAAGTACCTGAGTCGTGGGTATCGCTGGTTGAAGAAGTGAAAGAGCTTTCAG
AAAGCGAGTCAAAACGTGTCTTCGGTGATGCTTTACCAAGCGGTTTAACACTTGTTCATC
ATTAAATCCACTTTACAAAAGAAGACGAGTTAAACGCACAAAGCCCTTCCGACGAAGGGC
TTTGTTTTATTACATTCTTTTGGTTTTGACCGCGCACAACGCGTTAATTCATTTCTGTCG
TAATCACCACATCGCGCGTTTCGTTATCCATATCACTAATACCGACCACCGACACTTCTC
TGTCCGATAGAGTCTCAATTAGGCTGTCTTCTAATCCACCATCAGCAAGCCAAGAATAGA
ATTTATCCGCAATACGCTCCGAACCTTCTCCGACAAACGTTAATGTGACCTTCTTCATTT
GTGACACTCCATCAATTTACGATTCAGCCACTTAAGCGTAGTATGTTTCCTAAATATCGA
CATACACTAAGGTTAACTTCTTTTATGAGTATCGAAAAATTTGACGCCATCTATCAACGT
GCCGCCGAACGAAAAGGTGGAGAAGATCAGCTCGAAGCACTGCTGTCGCATCCGTTAAGT
AAAGAAGAGTTAGCAGCCATTCCAAATGACCGTTGGTTAGCGGCATTTTCGATGAAGGTA
TTTCAAAGTGGCATCTCGTGGAGCGTAGTTCGTAAGAAATGGCCGAACTTCGAAGAGGTC
TTTTTCGGCTTTAAGATTGAACCATTGCTGATGCTATCTGACGAACAATGGGAAACCAAA
GCGACCGATGAGCGCATTATTCGCCACCTAACGAAAGTGATGTCGATTCCTGCCAATGCT
CGAATGATCCACGAAGCATCAATCCAGCATGGGTCATTTGGCAAAATGGTCGCAGATTGG
CCTCAGGAGAAAATCACTGAGCTTTGGGCGTATCTAAAAAAACATGGCAGCCGTTTGGGC
GGTAATACAGGGCCATATACTTTACGTCAAATGGGTGCTGATACGTTTATTTTGTCTAAC
GATGTGGAAGCATACTTGCGCAATTGCAAAATCATCGAAGGCGGAAAAGACACCAAAAAA
TCTCACGATGCAGCAACCCAAGCGTTTATGCAATGGCAGAAGGAGAGCGGTCGTAGCCTC
ACCGAAATCAGTCAAATCATTGCATTTAGTACCGGTGATAATCGACTCTAACGACAAGTT
GACAAGCACATTGGCTCTTATCACAGTGTGCTTTTTCTGGCCATATCTCTAGCTCCACTC
TTGGCTTCATTAAACTTCAACCACCTTCCCATCTTGAGAATTACAAATAATTGTCGTATC
GACAAAATTATTTTTTTATACAATATTTTTATTTATCAAACACCTACCTATGATTGATGT
TTTATTAGGCATGTTTTATTGATTCTGCTCAATTGCATTGCCTATTCAAACTGACTAGGA
TACACGCCCTTCCTGAGTGAACTATCAAAAATAAAATCGAGAAACTTGCTCGAGTTTCTC
AACAGTTCACGAACATTCTCGACAATTATATTCATTTCATGATTTTTAGCGCACTTGAGC
GCTGATTGAAACGACCATTGCTCCGTACTCGAAAGATTTCGTATTCGCGCTTTCTTACGT
GGAGTTATTTATTTCATCAAGGTTGGTCAAAAGGATGATGCCCCTTGAATGCATTTACTG
GAGGACAAAAAATGCCAAAAGGTCTAATGCTGACTGACTTAGCCATCGCAGGCTTACTTT
TGATTGTAGCGAAAGTGATTCGCGTGCATACGCCATTGCTACAACGCATGTACATTCCAT
CTGCTGTATTGGCAGGTTTATTTGGTCTCGTCTTTGGCCCTGCCATGCTCGATCTATTAC
CGTGGACAGACACGTTTACCGCTAACGCAAGCCTATTAACCGCTGCACTTTTTTCTGCGT
TAGGGTTAGCAACGGATGTTCCATCCCCAAAAGTTGTCGCACAACGTGCAGGCTCGTTAT
GGGCATTTAACCAAATTGCTTCTGTCTCACAGTGGTTATTTGCTGCAATGTTTGGCCTGC
TCTTAACTACATTTTTCTGGCCAGAAATCAATCCTGGCTTTGGCGTAACAATGTCTGCGG
GTTTCATGGGTGGTCACGGTTCAGCCTCAGTTGTGGGAGATATTTTCACGGGTCTTGGTT
GGGAAGATGGCTTCACGCTTGGTTTGACCTTTGCGACAGTCGGTATCTTCATCTCAATTT
CCATCGGCATGCTGATGCTTCAATTTGCTCTAAAAATGGGTTGGATTCGAAGCTTTACAA
CTTTTGACAGCATGGATGAGCATGAACGAAAAGGTCTTGTAAAACCAACAGAACAAGAAC
CAGTGATGAAAGACACAATGTCTTCACTCTCTGTGGATTCATTTGCTATTCACGCAGCCC
TTGTCGTCGTCGTTACGGCTTTCTCTTATGTCGCAGCAAACTACTTATCGTCGTTCCACG
ACAAAGTACAAATTCCGACATTTGTAACGGGCTTTTTGGGCGGAATGCTCGTACGAATTG
TCGCGAAACAAACCAAAGCGTCGCGATACCTTTGTGATGGAGCATTTAAGCATGCAGCTG
GTATCAGCACCGACTACCTAATCATATTTGGTATTTCGGCAATAAAAATTACTGTTCTTG
CTCAGTACCTTGCGCCAATGATCGTACTCGCCATTGGTGGCATCGCATTTACGTTGTGGC
TGATCTTCTGGGTTGCGCCTCGAATTATGGGCGATGATTGGTTTGAAAAAGGCATATTCT
CCTGGGGCTGGCTAACAGGCACAGTTGCAATGGGCATCGCGCTATTGCGCATTGTTGACC
CTAAAATGCGTAGCAAAGTTCTGGATGACTACGCCATTGCTTATGTACCTGGTTCAATCA
CGGATATCTTTATCATCTCTCTGATGCCTATCGCGATGTACAACGGTATGGAGTGGCAAG
CACTTGGTGTCGGCTTAGCTTATATCGCCGTAGTCCTGTTCATCTGGAGATTTGTATTTA
AACGCAGTGGCCAAACGGTAACGGACGCGTCTTAAATACTCCGGCTCGGGAGATTTTTCC
TCCCGAGCACATCTTTATTCATCTTTTTTCCTCCTCTCTTTAAAATCCCAATTGAGAAAC
CGCTTCAATCTCTAATGAATAAATAAGCAACTTGTTTTATATATGAAATTTGCAATTGCA
GTCACACCTTTTCATTCTTTTTTAATACTGATATAACCCCATTTTTATTCCAGAATAGCA
GCCTATAAAATGACAAAGCTGGAGGCTGGTTGTGCGTGGTTCACGAGGATTTACCCTTAT
CGAGTTAATAATGTGCATCATCATTCTTGGTGTTGTTGGCGTTGTTGCCCTACCCAAGTT
CCTCGGAATACAAAAAGACGCACGAATTGCCGTTTTGTATGGCGCAAGAGAAGCGCTAAT
GACAGCCAACAACCTTGTTTACACTAAAGCCGTTATTCAGTCTCAAGAGAACATCAACTC
AGAAGACACGCGAAACATCGACTTAGATAACGACGGAGTAAACGATCTTATTGGTTACTT
TGGGTTAATCAAAAACGTGATTCCAGCAAAAGAGCTTGCCGGTTTTGACCCACAACTCAC
CATCAACAAATGGTACGGCGCCGATTCAGAGACTGAACCCTACTTCCTTATCGGCTTTGC
CAACAAACCCGTGAGCATCCATCACCTGTGTTATGTCGAAGTGTACTACCCTAAAACACC
AGGCGGACAACTTCGCTATGGAATTCAAACTGAAGACTGCTAAAAACCCTCCCAAACAAG
CTTCAAAATTGTACATTTTGAAGCTTTCTACTTTTAGCGCTCACTTACGCGCCAAAACCT
CAACTTAACATAGATTTCACATAATTTTGTTGCATGGTTTTCTTGCAGCGAGAAAGCAAG
TAATTCCTGAGTGCATATATTCAAAATCGACACAATCTGTTGTTTTCTTCTTCGCTCAAA
AATTGTGCTTGTAAACTCATCATTTCGCTCAATAATAGTTCCATAACAAATTCAATAATT
TAAAGCAGGAGGCGTAATGAGAATTTTCTGGCAGCTGCGTTGGTATTTCCGACAAAAATG
GAAACATTATGTGGGTTCCATTCTTTTATTTGCAGTAATCTCTGCCCTTCAGCTGGTTCC
ACCCAAGGCAGTCGGAGTGATTGTCGATGGCGTTGTTGATAACACATTAGAAACAAACAC
GTTAATCATGTGGTTGTTAGGCCTTATTGTTCTACTTTTCACCATCTACGGGTGCAGAAT
CCTCTGGCGTATATGGCTATTTGGTGCGAGTTGGGAACTTGGAACCATTTTACGCAACCG
CCTTTACCGCCACCTTTCGACTCAACCTCCCCGCTTTTTTGAACGATACAAAACTGGCGA
TTTGATGGCGCGCGGCACGAACGACGTAAGAAACATCGTTATGACAGCTGGCGAAGGGGT
ATTAACGGCAGCCGACTCTGTTATCACAGGCATAGCAGTGTTGATCATCATGGTCACGCA
AGTCAGTTGGAAACTGACCGTTATGGCCCTGTTGCCAATGCCATTTCTCGCGCTAATTAT
TTTCTTTATCGTCCGCATTCTTCACCAACGTTTTCGTGTCGCGCAGGAAGCATTCTCTTC
GATGTCCGATATGACGCAAGAATCCCTAAATGGTGTGCGAATGCTGCGTGCTTTTGGTTT
GGAAAACCAAGAGCAACAACGATTTGAAGATGTCGTTGACGATACTGGTGCTAAAAACAT
CGCGGTAGCGAGAGTAGATGCGCGCTTTGACCCTGCGATTCAATTGACGATTGGTCTTTC
GTTTCTTCTTAGTGTGGCGGCAGGCGCGTATCTGGTCGACAAAGGCGAAATCACTCTTGG
TGATTTGACAGCCTTCACCATGTACTTGGGCTTGATGATTTGGCCAATGCTGGCGTTCGC
ATTCTTGTTTAACATCTTAGAGCGCGGTTCTGCCGCATGGAATCGCCTACAAGAAATCTT
CGATGAACAACCAGAGATCATTGGTGGCACACAGCCTCTAGATGACAAACCATTACCGCT
GCACATCAAGATTGACGCGTTCCATTGGAGTAAAGAACTCCCACCAGCTCTTGCCGCTGT
GGACGTAACGTTAGAGCCAGGGAAAATGCTCGGAATTGCTGGCCCAGTAGGCAGTGGCAA
ATCGACGTTACTCTCCCTGCTATTGCGTCAACATGATTTAGAAAATGGCACCATTCAGTT
TGGCGATGTCAAAATCAAAGACGCTATCTTACCTCAATGGCGTAATCGCTTTGCGGTTGT
GAATCAGAGTCCATTTCTGTTCTCAAAATCGATCTTTGACAACATCGCTCTTGGCAATCC
TCAAGCAACACAAGAGCAAGTTTATCAAGCAGCGAAGTTTGCGTGTATCCACGACGATAT
AGAGAAATTCCCTGACGGATACCAAACCGAAGTTGGCGAAAAAGGCATTACTCTTTCTGG
CGGTCAGAAGCAGCGTATTGCGATTGCACGCGCCATGCTTCTCAACGCTCAAGTGTTAGT
TTTAGATGATGCCCTATCCGCCGTAGATGGTCGAACCGAACACCTGATTCTCAAGAACCT
TGAAACACACTACCGTGATCAAGCGTTGATCGTTATCGCACACCGATTAACCGCATTGGA
AGCGGCTGATGAAATCATCGTTCTTAATCATGGCCATGTCACCGAGCGAGGAAAACATCA
TTCTCTACTCGAACACCAAGGCTGGTACGCAGAAATGTTCCAGTACCAAAAACTCGAACA
AGCAATGGAGGAGTAATCAATGAAACAAACCAGTACATTTAAGCGGTTGTTGTCTTATCC
ATTGTCTCAGCCGAAGCCAATGATAAAAGGCTTAGCTTTGCTGTTTATCGCGGCGTTAGC
GAGTGCGAGTGGCCCTTGGTTGATCCAGTATTTTATTGATGAACACATTGCCAAAGGTGA
CTACTCTCGTAACGTATTGATTGCTTTAGCGTTGGGCTACGTGTCACTTCAAGTCATTTC
GGCAACGTTCCAATATCTTCAATCGTTGCAATTTAGCATGGTGGCAACGAACACGATCAA
AACCATTCGCAAGCAAGTGTTTTCGGGAGTGATCAAACAGCCACTTTCTGCGTTTGACTT
CACGCCTGCTGGTAAGCTTGTTTCTCGAATCACGAATGATACAGAATCACTTCAGCAGTT
TTACGAGTTGTTAATCGCGACCATGGTTAAGAACGTTGTGATGATCGTGGTGATGTTGGG
TGTCATGTTCTTCATGAGTTGGAAGTTGACGCTGGTTGTTCTCGTCCTGTTACCGATCGT
AATTGGTTTTATGTATCTGTTTAAACAACTCAGTACCGAGAGTTATCGTAGAATGCGTGA
CTTGCTCACGGACATTAACGCCAACTTAAGCGAATCAATCCAAGGAATGAGCGTGATTCA
GCTTATGCAACAAGAGGGGCGCTTTAATAAACAGTTTAACAAACTCACTGCTGAGCATTT
GGTCGCGTCCAAAAAAGTGATTCGCTTAAACGGGTATCTGCTGCGGCCTCTCATGGATCT
GTTGGCTGGCCTTGCCCTACTCTGCTTAGTTGCCATCTTTGGCTTTAATGGTGTCGAGTT
GATTGGTGTCGGTGTACTTTATGCATTCATCAGTTATTTGGCGCGTGTGACCGAACCTCT
GATTGAAATGACCCAACAACTTGCACTTTTACAACAAGCGTTGGTGTCGAGTGAACGTGT
TTTTGAGTTGATTGATGCGAAGCCACAAACTTACGGTGACGATCATAAACCACTTAAAAC
GGGCTCAATTGAGCTAAGTAATCTGACGTTCAGTTATGATGGTAAGCAAGATGTATTGAA
AGACATCTCCTTGAAAGCCGCTCATCAAGATTTTATCGCGCTGGTCGGCCATACGGGCAG
CGGCAAGAGCACGTTAGCATCTTTGCTCATGGGCTTTTATCCAACCAATGTGGGCGAGTT
ATTAATTGATGGGCGGCCACTTAATACATTGGGTAAAGACGTACTTCGCAAAGACGTAGC
AATGGTTCAACAAGATCCGCACATTCTCCCAGCCTCTGTACGTGAGAACATTTCTCTTAG
CCGAGTAGTGAGCGATGAGCAGATATGGGATGCGTTAGATAAGGTAGGTTTATCGGTGCA
AATTCGCCGCTATCCAAACGGCTTAGACACTCAACTCGGCCAAGGTGAAACCAACCTTTC
GGCAGGTCAAAAGCAATTACTTGCGTTAGCCCGAGTGTTAGTGGCGAAACCAAAAATCTT
AATTTTGGATGAGGCAACGGCGAACATCGATTCCGGAACTGAGGCTCTCATTCAAAAAAG
CTTAAAAGTTTTGCGCCAAAACATGACGTTAGTGGTCATTGCTCACCGACTGTCCACCAT
ATTGGATGCAGACCAAATTGTGGTTCTACACCATGGTGACTTGGTCGAACAAGGCACGCA
TAAAGCCTTATTGCAACAAAATGGTCGCTACGCTCAAATGTACCAGTTACAACAAGCGAA
TAGACACCTTCAACAGATTGAGCAAGAAGATGCTAAACAACTAGAAGAAGCTGTTTAAGC
ACTGTACAAGCCACCTGCAAATCGCAATGCAGGTGGCGCCATTTAGTTAAATCCATTCAC
AATTTAAACTAATTTTTTATTTCTTACCTATTATTGACATAACCCCTCGCTATATAACGC
AAGGTCGTTGTAAAATCGTAACGAACTTCAGCTCAACTTCTTGCCGATGACTCGGTGAGC
TGATTACCTATTTCTCATATTGCATATTAATTTCATGACACAAGTCCATGGACAAAGATA
AGTTTACTAACATCTATCGCTTGCCTGGTTCGATTCAAATTCGTATCGGTAAATGGCAAA
AAACGTTCCGCGGCACCTCTGATTTGGTTTTACATCAGGCGCTAATGGAGCGTAATAAAC
AGTTTAAAAAACCAGACTTTCTACCTAAAGGCTGGTGTGTTATTCCTATTGACGAAAACG
ACATCACTATTACGCACCACGGTAAGTACATCCAAACAGTCATGCGTACCATGTTAGATA
GAAAGGTATCGTATAAGCGGCTGTTTATGTCGCGTATGAATGCAGAAGATGGTGAAAAGG
CACTTCGAAAATACAAATTGGAGTGGGTTCAAAAACACAATCAGATTGCGAAAAAATACA
ACCAAATCAAGAAAAAGCAGTACATGAATTTTGCAAGGGAAGAAGAAGAAACACTCTACC
CTTCCATTCCAAAAGGCGAGTTCGACAAAACACTGTGGAACAAATTGGTTATATCCACTT
TTGGTCCAGAGAAGAAATACAAAAATCCTCACTTTGTACGCAAAGCAGACATCTAATTAA
ACCCCCCTAAATTTAGGGGTGTTTATCTACACGTTAATACAATAAAAATGCAAGACTGAT
ATTCAACTCAAGTAAACTCGAGATACTTGAGTTCTCGTTTTTGACCTATGGCGTTGAAGG
ATTGAAATGACGCCATAGCGGTTAATTTAATGACGAGCGTCAGCGCCAAATTCTACTTCT
TTATAGATATCGGCCAGCGACTTCTTACCTTGTTTGTCTTTGGCTGAACGCTTTTTCTTT
GCATGATAATGATATTCTTGCTCCTGAAGTGCTTCTTCGTGCTCTTTCGCTGACTGCACA
AACTCAGGGTTCGCAAGTGCTTGTTGGCGTAAGCGGTTTACTCTCTCAAGGGTTTCCCAC
AACATACTTCACCTCCAAACTAGATACTGTATATAAAAACAGTATTGTTTATAATTTCCT
CCTAGTCAATATTCGTGCTCCTTCGTTTACAGGAATTACATCAGCCCTAAGCCTGTGTAG
TGCTCAGGATATTTATGGATGATTTGTTTTAGATAATTTTGATGCTCACGCAGCGCGTTG
ACACATTCTCTGGACAACAATCCTTGATACACCCATTTCTCCAACTCCAGCAAGGCGTAA
GGTATCGACCAAGCTTGGCGATATGGGTGGTGAGTCGTAAGCACATCGAATGTGTTAGCC
ACGGCAACGATTTGCGCTGCAATTGGGATCGCCTCTTTCTTCAAACCGTACGGATAACCA
GAACCATTAAGGTTTTCGTATTGGTACGTAATCATCTGCAAAAACAGCGTCACGCTTGGG
TGAACTGGATTACCAATACGCGCCACTATATCGTCTGCAGATTCGATACACTGCTCGATA
TGTTGAAGAAGAATCGCCTCCTGCTCTCTCGTGTAACGTGTTCTACTACAGGCTATTTCT
ATCGGCAGTTGAATATCGCTCAATGCATGAAACTGCGCAAACGTACCAATATGCTCAACC
GTTTCGTCATTGAAATGATGATGATCCGCAAGTTGTGTGGCGATTAACTGGCTGTAATGT
TTCATCCGTTTAGTATGGGCATAATATTCTGGCGAATAACCCGGCATCATACCCTGCATT
CGATCGGCAAGCGTTTCGATGGCATGAACGACATGATCCTCAGACTCAACAGCAAATTGA
ACCATCTCAAAATAAGGCTTAAGTCCATTCAATGCTTCAAGCTTAAAAGCTTGGGGCTGG
ACAGAATTTAAAAAGACAAACCCGGTAAAGGCTTTGTTGTCATAGCAAGGAATCGCGACT
GATGACTGATAGCCTTCTTTAAGCAGGGTTTGTATGCGGGAACAATGATTGATGTCGTGA
AGATCATCGACAATACGTGGTATTGCATTTTCAGCGGAGATAGTAAGGTTATGGAGCTTT
CTAAACGGCGCCTCATGATGGGCCAAGCACCAAGTATCAAATTCACTTTCGGCGAAAGAT
TTGAGCATGTCTTGATGAGGGTGATATTTCGCAAACGACACCCTATCGATACACGGCAAA
TGTGCCTGCATTCTATTCTTCAACGTTTGCAGTTGCTCATTAAGCGGTTTAGCAAACGGG
TAAAAACTCCGGTGCGCCATACTTCACCTCCACACCCAAGTAGAGAAACCAGAAGAAAAA
GCTCCTTTCTGTCAGAAATTTTGATGATCTTAGAGCGGCTTTTCCCCACTTAAATAATTG
ATATACCACAACCTAAGTGTACGAAATAAAAACAGATTTCCGCCAATTTTTTCACCGAAT
ATCTTACGGTAATTTGATCCAGATTAAAAAAGCCAACAGGTTTCCCTATTGGCTTTTCGC
GTTCAATTTAAACAGTGGAACTAACCTAGAGCAGGTAATACACCTAAAGTAATTAGCACT
TGCGCTAAAACGATGCCCGTACCCGCTATACCAGTGACGACCAGCGCTCCTTGCCCACCT
GCGACACGATATTCACCTGAGAAATCATCGGAACGACGAACCTTGATCACCATGACAAGA
GGAAGGAAAATCGCAAGAATAGCCAATGCAATTGCCGCGTAACCCAGCGCCATAATAAAG
CCTTGTGGGTAAAAAAGCGCAAAACCAAGTGGTGGAGTAAACGTAATCACTGCAGCTAAC
AAGCGATTTGGTTTCTCACTTTTGCCTTTGATCGTATCACCTAAAAATTCGAACAAACCT
AAGCTCACACCTAAAAACGAGGTGAGAAGTGCAAGATCGGCAAATACACCTACAATGCTG
CTCAAGTTGGATTTGTGAACAGTTTGAGATAATTGACCAATAAGTGCACTCAAGCCACCG
TTTTCAATAAGCGCATCTTGGCTTACTACGCCTAAGGTAACGATTTGCCAGAAAATGTAG
ATAACTAAAGGAATCGTCGAACCAACAATAACCGCTTTGCGCAAAGATGACGTATCGCCA
TCTAGGTAGTTTACGATTGCAGGAATACTGCCGTGGAAACCAAACGATGTGAAAATCACT
GGAATCGCCGCAACAATAAGTCCCTGTTCGATAGGCATGCTTAGCAAGTATGACTCGGTA
ACGTTTGGCGCTAAAAATGACAGTACCGCAACCATTGCGACTAGCTTTAACGCAAACAAC
ACACGGTTTACTTTATCAACTGTTCCTGTACCTATAGTCACCACTAAAGTAACGATCAGA
GTGAAAATCACTGTCGCTGTCGGGCCAGAAATGTCTAACTCAAACCACTGAGATAAGCGG
TCACCAAATTGGGCACCACCACCAGCGATGTATGCCGCACACAATGAGTAGAACAAAAAT
AGCATCGCAAAACTGGCAACCCATTTACCCTTTTGACCAAGGATTTGTTTCGCCAAGGTA
TGAAGTGTTGCACTACTTTCAGCATATTGGTGAAGTTCAAGCATCAGTAACGCAGTAAAG
GCCATCAATGCCCACAAACTCAACATGATGATCAGTGATGTAGTAAAACCAATGCCAGCG
GAGGCAAGAGGAAGAGCTAGCATACCAGCCCCAATTGTAGTACCAGCAATAATTAAGGTA
CTACCAAACACTTTAGAACGACTCATTGTATATTTATCTTTACATCTTATTGGCGGTTAT
CAGCATCAGATCGGGCAACGGCGCACCAAAACTGACACCATATTTGTAATAAGCACGATA
TTGTAGGATCTTTGAGAGAAGATCAAGCAAAGTGTAAGGATAAAAAACCACGACCGTAAA
ATTATATTTACACAAAACAATCTAAGCGCTTATTTCTATCAATAAGCGAGCGCATTCTTC
AGAATTCATAAACTTGGGAACGGGGTAATTCCAATGTGCCTCTTTCAGAATCAGGTCAAC
CAAGTCTTCGATATCATCTTGTTTTATGGCTGTTGTACATTTTTCGATACCAATAGCATC
GTACAAGGATTTAATCTGTTCCAAGAAATGCTCAGCACTTGGGTTGTCTTTCGTATTGAT
ATTGGTCTTCTCGGCAAGCGTTCTTAGCTCATCTTCAATTTCAGGCAAAGAGAACTTTAA
GACGGGTAGCAACGCTAATCCATTTGCCATGCCATGTGGCAAACCATACCTTGCCCCTAA
GTTGTGCGCGAAAGCATGCACGTACCCAAGACTTGCCTTGGTAAAAGCTAGCCCTGCGTA
GTAAGACGCCATGGCCATTTTGTATCGAGCTTCAATATCTCCCCCCTGAGCCACTGCTTT
GGGTAAATAACGAAATATCAATTTGATTGCAGCGACTGAATACGCTTGAGTTTCTGGTGT
CGCATTGCGCGAAATGTAGGCTTCTACCGCATGAGTTAACGCATCAATCCCTGTGTCAGC
AGTGATTTTGGCTGGCAAACCGATAAGCAAGTCGGGATCGAGCGCGGCCATAATCGGCAC
CAGTTTCGGGTCCATCAAGGGCGTTTTTAAATGCGTATTTGGGTCTGAAACCACTGCCGC
GATCGTCACTTCAGAACCAGTGCCAGAAGTGGTTGGAATAACAAACAGAGGCGCCGGGGT
TCGCCATACTTTGAAAAGTCCTGAGAGCTTTTTGATTGAGCGTTTGTTACTTACCCTTGC
AGCAATCACTTTTGCACAGTCAATGGCAGATCCGCCACCTAATGCCAAAATGGCTTCCGA
TTGAGAGGCGTTGTAAGCCCGTAATCCATCTTCCACTTGATCGTAAGTTGGGTCTGGTTT
TACTTCAGAAAACACGCCCACCTGTAAACCCAACCCCTGCGTTTGCTCCAAGACTTTACC
TACCATACCGATTCGAACTAATCCCTCATCGGTCACTAGCAACAAACGTCGAAAACCTAG
ATCAGATATCGCCTCCAACAACTCAGATACGGATCCCGAACCAGAAAACAACGTCGGCCG
AGGAAGTGGCAGCACATGCGCTGCGATTTTTAGCCCTTTGGTGTAACTGCGATACAAACA
ATGTTTCAACATACAAATTCCTTTTGAGTTGGAGCATTTAGTCTAGTAGTTTTTTCAGGC
AACTCTTCTTTGCAGCTTCACAAATTCGCAATCGAGTCGTTTACCTTTTCTTAATTAACT
CATTGAGCTAATTAAGAAACAAAATGGGGATGTTTTCTTTCCTACAGTGACCACCACAAT
AGGTATTCCATCTGCACCGTCTTTACGATTTACATTGAGAGTGGCAGCAAAACGTGCAAC
GTCACTTTGAGGCCGAAAACCCTAAAGTCGTCTCTCCCCCTTTGTTTGCTGATGTTTTAG
TCAAAAGTAGAAATAAGAATACGTTGCATCATGATTTATTGTCGTTTTCAAAGAAGTCAA
CCAAAGCAACAAGAATCTTTTAAAACCAATACTCAGCTCAAAGAACTGACGTTAAACAGT
GAGCTTCGAGTGATATTCTTATGCAACTAGGATTATTATCTACGCCATAATTAAAATTAC
GTCCAAATAGCCCACCTTTAAGGGTTCTTTTCGCTGTCGCGCCCTTTCTCTAAATATCAG
GCCATGATGTCGGTTTGCGTGGGCTTAAAAACATGTCGGTATAAATAATGAAGCATTCTT
CCTCTCCCGATGCTATTGCGGGTTTTGAAGTCGATCTAAAACAAGCGCTCATCTGGGTCG
CCCGTGCACTCGACTATGTAGGTGTCGATGACACTCACCACAGTCACCGCGTCGCATACA
TCGCCTACCAATGCGCTCTAGCCTTAAATTGGGATTTAAAGAAAGCAGAGTTTTGTTACT
TTGCAGGCATGATTCACGATTGTGGCGTCTCTGAAACGCAAGAACATAAAATGTTGCTGG
ACGAGCTCATCCCTCAAGATGCTAAAGCGCACTGTCTGCGCGGCTACCAAACGCTCAAAC
AATGTCGCCTTTTAAGTCAATTTGCCGTCCCAGTGCTTTATCACCACACCCATTGGGATG
AGCTGCAACATCTCGACCTGCCTGAATTCGAAAAAGACGTTGCGGCCCTACTCTACCTTT
CTGATCGACTAGACTTCATGCGTGCACGCTATGTAATGAACTGCCACTGTGACATTGTCA
CGCTGCATGAGGAATTGATTGCAGAATGTGTATTGGCGAATGCTGGCACCTTGTTTAATC
CAGTCATGTGCGAAGCCATGGTTAAGCTCATCATGACCGACGGATTTTGGTTCGCGATGG
AATCAGAAAACATCGAAACCATTGGTCTAAATTTTAAGAGCATTGATTGGTTACAAAAAC
AGTTAACCATTTGGGACATGAACAGCCTTGGATTATTTCTGGCGCGCATTGTCGATGCGA
AAAGCCCATTTACTTATCAACACTCGCAAAAAGTTGCTGAGTTATCGCGCTATTTGGCGG
GCAAATTAGGACTCGATGAACACGACCAAGAAATGCTGTTTATTGCCGGTTTGGTTCACG
ACATAGGTAAGCTAAAGACGCCGGATGAAATTCTACATAAGGAAGGCGCGCTCAGTAAGC
AGGAATACACGCGAATCAAACGACATACGATAGATACTCAACTTGCGCTGCATAAGGTGT
TCCCAAACGCCAAAATCGCAGAATGGGCTTCAAATCACCATGAACGCTTGGACGGCTCAG
GCTACCCTTACCATAAAACAGCAGAAGAACTCGACATCCCTTCTCGTATTATTGCCGTTG
CCGATGTGTTTCAGGCACTATCGCAAGATCGCCCTTATCGAGGACGAATGAGTCAAACAC
AAATTGCTGAGATCATGGATGACCTAATTGAGCAGAATAAACTCTGCGCTCACGTCTATG
AGGTGTTAGAGCAGAATATGACGGCTTGCTACAACATATCTATTTGCCACTAAAGCCGAT
TTCTGGACATTAAAAAGGGCGCATCACGCGCCCTTTTTAGTATTTAGTGTCTAGATGTTA
ACTCGCGATGTCCAGAAGGTTATCTCTCACACCATTAATTCTGAACCAGCCTGCGATACT
GAAACGCTCCGCGTTAGTCGGTAGCACTTCATGAGGAAACTGTTCAGATAAGAACACCAG
TAGACGCCCCCCACGAGGCGGTATTGTCGCGATTTCTTTGTCATTGAGGTCATAGACGAC
CAGTTCGCCCGCGTCCTCTTCACTCCAAGATTCATTCATGTAGAACACCGTGGTTAAGCG
ACGGTTTTCGTTCCCTTTAAAGCAATCGAGGTGTTTTTGGTAAAAATCGCCTTTTTCGTA
CTTTGCAAAGTGTGCTTCATACTCAAACAAACCCAAGAAGAAATGGCGGTTCACCTCTTG
TCGAATCTCTTCCATTTTGCTCAAATAATTCGCGATTGGCTGGCCCATAGCTGGTTTTAA
CCATTGAATTTTGTCACTACGAATTGATTCAATTCGGGTCACATCATCATTTCGACCAAT
GCGTGCTTTCTTCCAATTATCCGGTATGCAATCACGTAATTGGGTTACTTCGTCTTCTGA
AAGGAAGTCATCCCAAATGTAGTAACCATCCGTTGCTAACGCATCGATCAGCTTGTTCAT
TTATTTTATTCACTCGTGTGGATTGGGCGGTTTATATAAAAAATTCAATCCAATGCAACA
AATGCAACTTTTTGTCGAAACGACAAATTCTGAATAAGTAAATAAAATTGAAAGAAAAGC
ACACAAAAAGCCGCTCTCTTGAGCGGCTAAATTAGCAAGTTATTGGGCACCATAAATCAC
GGTTGGTTGATGCATCGGTCTGATTCGCTGGATAGTTCGGCGCTGTTTGTTCTTTAGTTG
GATGTGACACAGTTCCAACACCAAACCAAACGCCATCGCAAAGTACACATACCCTTTATT
GATATGGATTGCGAAGCCTTCGGCCATCAGCAAGCCACCCAGCAATACTAGGAACAGTAG
CGCTAAGGTTTTGAAACCAGGGTAACGGGTAACTAGGTTATTGATCTTCTCAGCAGTCAT
GACCAATGCAGAAGCAATAATTGCAGCAACCATAAGTGGTACTTCACTTGTTCAGCCGAC
TGCTGTGATGACAATATTTCAGATAAAAGTGAAATTGGTAGGAATTCACAATTGAACAGT
TACCCACAAGCCCATTGCGAATTTTATCTACATAACATCAACTATTAAGAATAGTAATTG
GATTGTAATTAAAAGAAAAAGCGCCTTTCGGCACTTTCTATACATCCCTTACCCAAACGT
CTTTGACGTCTTTTTTAAGAAGGTCAATCACACTTTGGTGAATGAAAATGAAGCCAAAGT
CTTCTTCTAGCTTAAATATTAATCGTTCTTCTAAAGGAATATTTTCTAATTTAGAGAAGT
CAAACTCTATTGACTCGATGTCTAACCAGTTCAACTTGCCGTATTGTTTTTCTTTATCCG
TCAATTTATAAGTTTGATGGATGTAAGGCATACGATAATCTTCGTAAACTTTAATTTCAT
CATCAGATGGCTGGCTTGGAGAACAATCCACGCGAGCGTCTAACCACTCTACTCCATGAA
CGACCAGTTTCTCTACTTTTGACGCAATATCACTGATGATAAATAGCTTTGGAGAAAAGG
TCATTTCCAAAAGCAAATCTGGCTCTACTGGCACTATTGGCTTAGGGCTTTGCTGGAATG
GGAAGTCAGTCAAAGATTGTTTAGATAAAACTATATAGTTAGTCATTATTATATTTACCT
ACTTATACTAGACTCGGGGCGTCTCTTCGGATGTATCAAATGAAAAGGCAACGATACTAG
TATTTATTTTACCCTCCTCATCTAAACGGACAAGCGCTTCAAACAACTCGATTGAGAAGA
ACGTTTTTGTCATTCCGACAGGTTTAAAAACGTGCCTCTTGCTATCCGGAAGTTCCTTGA
TCTTTTCATTAGATAAGTAAAAACGAGTAGTTACGTCAGTCACTTTTATGCCTTTATCAT
AATCAACAACATCTACTAAGTTATCTACTGCTATTATGTAGCGCTCAGTTAACACTCCGT
CTCCGGAACAGGTTAATTTTGCGGGATAAACTTCAACGCCGTATGGGTCGAAACTCATAA
TTAGTTCAGCAATAGGCTTAGTGACATTAAAAGCACCACCTCTGATTAAATCTAATGCTT
CAATTTCATAGATATCATCATCTTTCCACACAATCTCACTTTTACAAGAAGTGGGAGTGA
AATCATTATCATCATAGAAAGACGACCGACTATCAACGGCAGTAAATAATGATTCACCCT
CGTTAAAGTCCTCATTTATGTATGCTATTTGCATTTTAAACGTGGAAAGCTCCAAATTTT
ATAACATAAACCAGGTTAAGAACAATCGTAAATACGAATAATTATATTATAGAAAACACA
ATCTGGTTTAAAACAACGGATTGATATAACACTCTCAGTTAAATTCAGAGCGTCAACATG
ACGTATTTTCCCTTTGACATAATCATTTATAAAGACACTTAGCCCGTATGTTTGGGATAT
ATATCCGGTTCAACTTTAACAAGTCGGAGTTTATAATTATCCAAGCTAGCTAGGTCATCA
ACTTTAAGCTCTGTATAATTCATGACATTTCCCATTCAACAGACCAATCGGAAACCTTTT
GATGCTTTGAATATGAAAAACTCTTAACAGAGTTGATTTTTTTCTATAATTGATTTATGA
AAAAAAAACAACGATAGCCCCATAAGAGGGCTTAAATACCAACCTTTCCTCGATGGGTAT
TTCTGATAATAGATCAAAGTTAACCCCCTTAACTTCATCCTCTATATCAATAATATTATA
ACAATGAAGATAAACAAACTCTTTATCTTTAATCTTAGCTGGAACAAGTGAATTTTTGTA
TAGTGTTAATTCTGATAACACTTCAAGAAAATCCAGGTCAAATAATATCTCCGTGTTGAC
AGAAACATCAAATGGAGCATCTATAGCGCTAAAATTCTCTAAGCTAATACATTCAAAGTT
AACATGCATGGATGTAGATATCGCTTTATCCATTAACAAACTAAATCCACGTTCATCTTC
CATGTTTACTACAAAATTCACCTTTGAGTAGTCATTTGATAACACATAATATTCTTCACT
AATTGGCATCACATCATGCTTCTTAAACAAATAATAAAAAGAAGGCTAAGCGTTCAGCTT
GCGTCTCCTCTTACAAAATACTCAACACATTACATAAATTGAAGCTATGTGCTCAAAAAA
AAGCGCCTTTCGGCGCTGAATTTGGAAGTGGCAAAATCAATCTGCCCAACGAACCCAGAT
ATCTTGCATATTGGCATTGAGCATGGCATCAACAACACTATCATGCACGAACATAAATGA
GGGGTCTTGATCGAGTTTAAATATCAATCGCTGCTGAAGGGGTATAGCATGGAGCTTACT
TTCATCCAATACAGGAGTTACGACAGCACCAATAGAGGGAGTTTCGCAATTCCACACAGT
AGCCTCATTATCTAATACGTCATAGCGGTTAAATACGTGGAAGAATACATAATCAACATC
GTCAATGATCTCGTGTTCTTCTTCATCACCTATGTCAATCTGCACTTCTGCATCTAGGTG
AGGTCGGTACGGGTTCTTAATTCGCTCTATTCCCAAAGGTTCCATGTCAGATAGAATATC
AGCGTATTTCTCTGCAAAAAATAAACGTGGACATTGACAGAAATCTACCACTAAATCTGG
TTGAATCTCCATCATTCTCTCTTTATTTGCCTGCATAAGGCGATTATTTCCTTGGTAGTA
TTTACTACGGTGAAAAACCTCATAGTCATGCATCGTTGATTTATCCATTAAATTTTCATT
CCAAAACCAATGTCCCATTCCAATACTGGAACTAAGTGAAGTCCACTTGCATTCAATGCG
ACTAGAGATTCGGCAATTGTTTTGTGGACTAAATAATCCATCATGCCCCGTATTTTAAAA
ATATAACGTTTTTCTAACGGGATTTTTGAAAGTTTTTCGGGGTCAAGTCGACAGTTTCTT
GGGTTTCCAACCTCACCATCATCCAAACGATCAATATATAGGCCGTTATCAAAATCGTAA
GCATCAATATCGTTATCAACAACTAAGACTGAATAAGAGTGCTCGCTATCATCATTATGG
GTATATATAGCTGGGAGCAATTGAACTTTATAAAGATCAAAGTAGTTGAGGACTTGTGTT
ATTCTACCTGAAAGTACAGGATCACTCGGGGCAGCCATAGCTTCGATTAATGGAACTTTC
TCTTGGGCTTCAGCTGCTGACTCTATCCGGATTGGCATTTTAAGTGACATAGGTTCTTGG
AAAATCAAATAGTGGCTTTTACTACAAGAAACATAAGGAGAAGGTACTTTACCAGACCCA
CACACAAGTACATAATACTCTTCATTAATATCTGAAATCATTATTTTCCAATCTCTAAGT
CATAGTTTTCAATTTGTCGCTTAGTGTTTATATTAATAATCGGGTGTATTTTTTTGCAAT
TTGAACTACAGCCCACGTAAGGTTCTACTTTAGGATCATAGTTTTTTCCATCACGAGTAA
TAAACCAGATAAAGTCAGCAATATTATCAAAAATATTTTTGCTTGATTCATTGAACTTCA
TAATCAACGAAGAGTTTGTTGTCTTGGAACAACTACCTTCTTTTGTTCTTTTCTTGATAT
CTGAGCTTAACTTGTCATGAACAAGCTTTACACATTCGTTCGTGTAGTTAAATTCATTAC
GATCGTGACCGCCTGCATGTCGAGGTTTCCTCAAAAAACACGCTGTTTCTTTCTTATTAG
GAAGGCCAATACCATTTTTCCAAAAGTCGATGTTGTAAGCGCACGTCTGAGCAATTCGTC
TAAGAAACATCATTTTTTCTTTAGTTTGCTTACTCTTTGCATTTTTTAGTTTGAATGCAT
TTTTAGGAATAAGATGGTGAGCCTGCACTGCTCCCGCCCCGTGCCACCAAGGGTGCTCTG
TCTTGTCTCGCCAACCATTTCGTATTTCGAATTCTTTCCATAATTTTTGAGAGGAACCAT
CGTCCATAACTGCTTTGCTGATACTACCGACTTTCGCCCCTTCGCACTCTTTCTTCCCTT
TTCCAATCTTTTTATTACACAACGGACACGTATCAGTCTTCTTTTTCGTCTTATTACGAG
TCTTAATTACCTCAGCTTTGCCTCCTCCTTGAGCCGTCCCTGCAGAAATACTAAAGGAAG
TCCCTGATGTAACTAAAGGTGCCTCAGGCAGGATCATCTTGAGCCTATCATCAAAATCGC
TTAAGACTTTAGATATTGGTCCGTCAGCTTTCTTAAAAAAGTCATCTAGCTGTTCCACAC
ACCTTTTATAGGCGTCAGCAACAACAGTATACCCTCTTTTACGGCTCTCTTGCTCAAGTG
TATCCATTAACGTTTTTACTTGTTTAGTAATATCATCTAGTTGACCATATATATCATTTT
TGATGACGGACATATCAAGGCTTTGCATCCATTTGACCACATCACCTTTTGCTCCGGCTC
TAAGGAAAGCAGCAATCATATCTAAATCAGCGGCTTTGCCCAAGATTTTAAGTTCCTTAA
ATAACCCTTTTATCAAGCTACCTGCGGTGGGAATAAAGCCAACTAGAGTGATAACGAGAT
CTGTGTACTTTTCTTTATCTTCTCTTATGTCGTCTGCATTATAAAAAGCATAAAGGTTGG
CACTAATGTCTCGACCGTCCCCAATTTGATCGATGAATGGTATAGCTGTAACAGCACTAT
CAAAAGCAATTTGGCCAGCAGATCGATCTTGATTGAAGTCCCCCATGATCGCTCCCCAAG
CCCATTGACTATAATCACTCGGCATTTCAACAGCATCCCAATATTCAACCAAGCCACGTC
CAGCAAACTCTACTAAGTCCAAAGGCCCCGGCAGTTCAAGATAATCCTTGTTTGGTTGCG
GCTTTTGGATTGGCTCTATATCTCTCTTATCCTCACCCAGGAATAAACTGATAGAACCTG
CTGGTAAGCCCGTAATCGTCCCCTTACCTTTGTCGCTTAAAGTGCCAACATGTTCTGTAC
CAGTACTGTCAATAATCTTGAAATCGGCTTTGTATACTGGGTCTCCATCTGGGTATCGAT
AATCAATGTCTATGGTAAATGTTCCATCATCTTCTTCCGTAACAGAAACCGATGGGTTTT
GTGCGCCGCCCAAACACATAGTGTTGGCTTTGTTCATGGTCATTTGATCAGACAGGCGAC
ATACGCCCTTGCCTTCAAACTTAACCGTTGGTGAGGCTGAAATGAATTTTGCTTCGGCTT
CTATCGTGCCGGATGCGACGCCTTTTTTATCGCCGCCCGCATCACCGGTACTTTTTGAAA
ACGTACTGCCTTTAATTGCGACACTGTTGCCACCATCCATAGAGATAGTCGTAGTGCCAC
CAGCAAGATCTGCTGATTTGGCATTGTTGCCATAAGGGATAGGAACGATCGGCTTACCGA
CCTTCGTTAAACAAACATCTGGGAGCGTTGCATTCGCTTCACCACCTGAGCCTTTATGAA
CTATCGAAAGTCCATTTGCACCAACTGTTACGCCCATAACCAATCCATTTGAATTTTGTT
GATTGAATAATAAAAGAGATCGCATATTGCAATCCCTCTAAATGACTAGTGAATTTCACT
AAATCGCTAGTGACATTCACAATAAACCTTAAAACTGGCAGAAGATCTCATTTCGAGATC
TTCTGTTTATCGATACACTTCAAGTAATTGCTGAAACTTTAAATCTATGACGATGTAAGT
CGCGGCATACATGATTGCGAAGGTAATCGCACTGATGCCTAAAATCAGTTTGGGTGAAAT
CACCCTTTTTAACGGCTTCTTAAGGTATTTGGCCTTAAGGTTAACGAGAGAGACTTTCTC
TTGCTCTGCTAAGCGTTCATCACGTACTAAGCGATAAATTGTATTGCCGATTTCTGCTAG
CTTTTCGTTACCGCGCTCTTCACGGCCGTATTTGCCCTGAAAGCCAAGTTGAAGCAACAA
ATACAGAAACTCGATAACGTGACGGTATTTGCGCGGGTCTGCTTTTAATCGCTCGAGAAT
AACGAAGAACTTATCACCGCCAGATGTTTCATTGTGGAACTCTGACAGCAAACTGTTCTG
GCTCCAATGGCTGTTAGCGCCCCACTCTTGTCGGCAGACCGACTCATCAATCGCAGCACA
CAAACAGTAGCGGATGACCAAAATGGATGCGCGATCCAGTTCCATTTCATTGAGCTTACG
CTCGCCTTTTCTTATCTCACGAGCTACTTGTTCACGAAACGGCATTGGGTCATCAAGCCA
AGGAATCGAAGACATACAAGACAAACTGGCGATCAACCATGAGAACTGGTCGACCAACGG
GTTGATGCCCATGTTTTCGATGTTTAGGTCTTGTACCGCGATATTACGAGACAAGTCAGG
CGCTGGCATCACCTCCATCGGTTTGCCTGGCTCTGGTTGGAATAAGACTACAGTAACGTC
AGTTTCTGCGTAACTCATAGACGAACTGCCCATAGTTGCAGCGACAAGTTAGCAAAGTCG
CCGGCTACGTGAACCGCAATTGCAGCCGTGTTTTTCAGTGCTGCCCACTCTTCGCCAGTC
TTATCCAGTTCGAAGTAGGTGTAACCTGCGTGGTAAGGCAATGCGCGAGGTACGACTGGC
ATTGGTTTAATCTCGATGCCCGGCAGTTGCAGGTTAATCAAGTCACGAATGTTATCGATA
GAACCGATCTTCGTTTGACTAACAAACTGGGTGTGAAGAACATCCAAAGTAACGTCGGCT
TTAACCGCAAGAATAAAGGTCGTGGTGTCGATAATCTTACTGTCTGGAATCGCTGCCGTT
CTAATACCGTAGTTTTGGTCTTTCAACGTCAGTGGAATTGCACGCTGCTCAGACATCACA
CTTAGTGTCATCTTCGCACTATCTAATGTACGCGATAGACAGCTGGTTAGGTCGCCATGG
TTGTACTTGGTGAACTCGATTGGTCGACGAGATGCTGAACACAAAGTCGAAAGCTCACCT
TCCGCTTGAAGAAGAATGCGATAAAACGATTCAGGATGAACCCCTTCTGCGCTCGCAAAG
TGCCAGAATAGCGGCTCGTATCGGTTTAGAGCTTGCAGCAGCATGAAATCAGAAACTGAA
GATACGCCTTGCTGGTCAACCACACCTAAGCGCTGAACGATGGATTCTGCACGGTGTTTC
AGCATAGAGGCAAACTCGGTTGCGAACTTGTTTAGCACGGTAGAGGCATGAATATCGATA
CAAGTCGGGATAAAGCTTTCATCCAAGATAACACTGCCGTCTGGCTTCACTTCTGAGATC
TTCAGAATTGGAATTGATGTGTAAGCACTCTTATCTTCATGGTCATACATCAAGCAGAAG
TTAAGCTTACCGACTACGATATTTGCCATGTCTTCTGAATCATAACAAGCGTCAACCGCC
TCTTGAGATTCCAGCGTGTAACGTGCGCCGTCTTTCTTCGTGCCGAATAGTTCAGAGCGC
TCAGAAGGTAACGGACAACAAAGGTAAACCACTTTGTCAGCAATCGAAGGATCAACGTCT
TTCACTTCTGGAAGTTCAGCCAGCAGCGGCAGCTCAAATGGTGTTCTGTCTTGAAGAATA
CCTTCAGCGCGAGTGATACCAATTTTGCCCAACGCCAGTAGTTGCGAGTTAATCTCTAAG
CGCTTAATGCCCCAATGCAAAGGTGATGCATTTGCGCTCAGCATGCTCGACAGTTTACTT
TGTGAACGATCGAGTTGCTGAAAGTGCTGCGGCTTCATGAACATTCCATCTTGCCAAACA
ACTGGATTGTATAAAGACATGCTTTTATTCCTTAAAAATAAACTTGTTCAATGCCGCGAG
TGTTGTCAGAAATTAACTCACTGCCTTCTAACTTGAGTTTTATGTAGTACTCGCTCTTCT
CTTCAATCACTTCGACTTTACGCCAAGAAGAACCGTCAATATCGCGAAACGCGACTGAGA
ATCCAACCGCACGGGTTGCTGGGTCGAGTTCCAAAAATTCGTGGATCTTTTCACCGGGCT
GCATTTGGTATTCATAACGTTTGATGTATTCATCACCCAGTGATGCTTTATCGTTCTCAA
ACAATGCGAAGAAGTCTAAGCTACGAAACAACACTGGTGACGTCAGTTCGTGAACTCGCA
AAATAACCGGAGAGGATTGTCCGCCTTCACGAACATTTAGAACCGAAGACGCCTCAATCA
CCAACTCAATCGAGGACGTTTCAGGCGTGATGCCTGTTGATTCTTTAAATTGATCCCACA
TGGCACAACCGGATAGCAAGGCGCATCCGAGCAATATTGCAATACTACGCATGGCTTCCC
TTAATCGCTTTGGTGTAGTTTTTCTTGATCAAACCTTTCAATGACGTCTCATTCATTTGA
CGACGGTTATTGGCGTAGAACTCAAGATACTCACCCCATAACTTTGATTTGGTGGTGAAC
ATGGATTTACTTGCAACGTCGTTTGCAAACATGACAGGGTCATTCGTCTCTGATTGTTCA
ATTAGCAACTCATTGAGTGCCTTGTTAAAAATAATTTGATGATCGTTGAGCTCATCCAAC
ATTTGCTCCACCAATTCATTCGGAGACAGCAAGTTCTGACTATTTAGCGTTAACATCAGT
TCCGCTAAGTTTGAATCCGCTTCGCTTAAACCCTGTTCACCTTTAAGTGACTCAACTTCA
TGCAAGTCTTTTTGCAAGTTATCGATACACAAACGAAGACATGCCCCCATTTGTTTAAAC
AGCAGAGCTTCGTTACTGATCAGATCAGGGTTACTAATACCCAAGCCTTCATAAAACGCT
TTACCGATATCTGAAGAATGAGCCACACTCTCAATCGCTAGAGACTCGTTGCTTACAAAA
CCTTGTTGGGCCTCTTTCGCTTTCGTTTCTGGCTGAGTAGGTTGTGCTGATGGAACAAAG
GCTTGTGTTACCTCTTCCCATTTCTGGCTAACAGGCTCTGCTCTTTGAGTAACATTTGAC
GTCGCGTGACTAAGTGGCGCTTCATATTGAGGCTGTTGAGGTTGGTTAACGTCTGGTTGA
ACCACACTAGCCTGAGGCGAAACGGGCTTCGTGTGCGCAAAATCTTCTGGAATGAACGCG
GCTTGCTTAGCTTGCTCTGCCGCTGGTTCAACAGATTCTTTACTCGTGGCAACGCCTCCC
AGCCAATCTTCAGGGATTAAATTTGGAATATCGAATTCAGAATGGATACTGAAACTGTCA
TCAACGACTTGTCGCGTATTTTCGATTGTCTTAGCCGGTGCAGGCTCAGGCTTTTCAACA
TCGCGGATAAGATAGTCGTCTTCACGCTGCATCGAAAACTTTAGATGCGCAATAGGATCG
TCAGTATTAACACCATCTTGCTTGGTCTCCATGAACAAGTCTTCTAATGCACCGACTTTT
TCTTCCTCTTCTACGACCGCCTCACCGAGATTGACGAGTGGATCATTCGATACTCTTTCT
GGGGCAATATCGGCGGCAATATCTTGAACAGCGGATATATGCTCTAATGCAACGCCAATC
TCGTACTGCCCTAATGAAACAACGTCACCTTCAACAATAGATATCGGTTGATTCTTTAGA
ATCTTATTACCATTAACCATAGTGCCATTTGTCGACACATCGCTAATGTAGAAAGTGTCA
CCGTATACACTTATCAAACAGTGTGTACCAGAGATAAAACGGTTATGGTCCGTTAAAGAC
AGAGTGCAGCTAGGCGCTCGTCCAACTGAGCCACCACCTTCTGGCATTTCAATATGCTTT
GCGCCCGTATATTCCTCTGGGCATTTAGAAATAAATAGGACTAGCTGATGTGTTTGCATT
GCTAAACCTTAAAAGAGTAGAGAAACAGAAAGCTCAACTCCACCAATTCCGTCATTAACG
ACTGGAAGAATATAGGAAGCTTGGGGAATAATTTGAATGTGCGCATCAGGGTTACTGCCT
AATTTGATGGCCGTACCAAATGTAACGACTGCACCCAACTCAAACTGATCTGTATCTTCG
ACACTTTCGTAACGGTAGCCATCTTGGTCTACTTTCCAACGGTTTGAATACTGCGAGTAA
CCAAACGATAAGCCAGCACCGACATAAGGAGTAAATATGCTCCACGAGCTCAGAGCGTAT
TGAGGAACAACACGAAACTCGTAATTTGTAACTTCTTGATAAAGGCCGTTTGAAGGGGCA
TTGACATCTTCCGCGAGATAATTCAACCCAAGCCACCAGCGCCAACGGTTGTTATTTTCA
TCGATTGGGCGAGTATGAACAAGACCGTATCGTAAAGCATCTACGTCACCACTAGAGCCT
TCGTCATAGTCAATACTTTCTACAGTGATCATATTGACTGAAGCACCATATCGCTCCCCT
TTTGCCACCGCAAAAGTAGAAAAAAAACACATGGCATAAATGAGTCCAACTTGACTAGAT
TTTGACATTGATTTCCCCAATAAAATCTATTTTTTATTATTTGGAGGAAGGACGATATCA
ATTACACTCTCTTTTTCAAGATATAAAATAAAGCGACCACAACAAAGCACACTTTAACTA
TCAAAATAGGCATTTCAACCATTAACAGGCGCATTATAGAACCTTGATAAATAGCCGCAT
TATTCTAGAAAATTGAATAAGCAAAGACCGTATATCAGCAATTGATAATAAAAAAACACC
TAATATTAAGTTTATTAAAATGTTCATTTACATCATAAAAAACTAACAAAATGAATGAAA
AATAGGATTTTTCCTACACGCAAATTAGCCAATTGATATTAATATTAGGAACAAAGATCA
CACAAAATGGATTTTAATTAGATTTATCGGCTTTTTATTGTCTAAAAATCTTTTTTTATC
TATAAAATCAGAAAAAATGCATTGCATGTCATTTGGCATAGCAGGCGAATACAATAAAAA
AATCTATCTTTATTATTTTATTATCAACTCAGTTGGAACTTAACATTATGTTTTTCAGCG
ACTTCACAAGAAGACCGATCGATGAAAGTAATCCAAGCGGTACCAATCCAAATGGCTTAG
ACGACTTTGATGAAATAAAACGTCAAATAAATGGCTTGAACAAAGTAACAGGCCGTGTGT
CATGGAAGACAGTTCAGACACTATCAAAAGAAATCCTTAGAACGAAAGGCAAAGACTTTC
GCTGTAGCTGTTACTTTACTGTGGCAGCCATTAATAATGACGGACTAAAAGGCCTAGTTG
AGGGCTTAAATTCTGTGCTCGACTTGTGTGTTGTTTATTGGTTCTCCGCCTATCCTGAGT
ACACAAAAGCTAATGCCCGTATTAGTGCGATTGAATGGATGGTTGAGTACACTGAAAAAC
GAATGAAGAAACACCGAGTCCTGCCGGAAGAACTCCCCCTAATTGAAGCGGCTCATCAGC
TTTGTCTACGTATCGAAGAGGAACTTCGCCTTCACTATGGTATTAAGGCACCTTCTTTTG
GACGTATTCGTCGTCCCCTAAATCAGTGGATTGAAGAGATTAAAGAAGAAAAGGCGAAAC
AAGAGAAAACCTCACAAACAAAACCTGCGTCAAATCCTCCTTCAGCAGGCATCCGAGTCG
AAATAGCACCGCCCAATAGACCTGTTCAAAAGAAAGTAGAGCAGCCTAAAGTGGAAGAAG
AGGCCAAATCAAGCCGATTCATTGTCTATACAATGATCGGATTGCTGATCATAGCTTTTA
CGTCTCACTTCATATACAAACAGCATCAATACACAATACTCAAGGAAAGAATTGGGTCAG
CATCACTTACTGAATTAGTGACGATTGTTAACTCGCTCAGTGTCGAAAACAAAAATTACC
AAGATGACTTGCGCTCTGTCACGGTTGAGCGTCTTCATACTTTGATGTCAGGTTGGACAT
TAGATCCAGTCAAAGTGAGCCAGGTCAATACCATTGAACAGTTAACGAATGACCTGACCA
AGCTCTATCCAGACTCATCCTCTGCACAACAACTTCGCGATAATTTTTTAGGCCAACGTT
CTTATTTTGAAGATGAATTTGAGGCTATATACAAACGTTTTGCATATGCTAGAACGGTCT
TTGCCAACATTGCAAAACAAAGTGCAGACAAGGACGCTAAGAAAGCATATGAGTACAGCA
ATTCGCTATTTCCCCTTCTTGGGCGAATTGAATATGCAGAAAAGAACTCTCAGAGAAAGG
AAATTGAACGATCACTCCTTTTGCTGAACGCTTACCTATATAAAATCAACCAGCTACAAG
CTGCAGAAAAAGACAATAAATAAAAGTAAAGAAGTTACAGGCTTATGTTCAAACAAAAAA
TACTAAGAAATCCAGTCGTGGTTTCTACCATAGTGGCTTTGGTATTAGCCGCGATATTTG
CAGCGGTATATTTATTCATACTTGAAGACGCAGATAAGCTTTATCTATGGGTTGGTTTAG
GAGTTATTACTGGTTTTTATTTTACATTCCAGCTTTCCCTATGGCTTAAGAAAAAAAACA
GCTCAAAAGTTCAACGTTTAGAGACGGAAGAAGAAGCTCTTTCAATGGTGATCCGCCCTC
TTCTTTCTAATGCGGGCAAAAAGCCAATCTATCTGATGGTTGGTAATAAAGGGGCCGGTC
GACGTCAGTTTTTGTTTAATTCCAGCGCAATTAAGCCGATGGACCGTTCTCGCACAGCAA
AAAACGATTTCTTCGAATGGTATGAATCTGATGGTGCCGTTTATGTTAAGCCAGATCAAC
GCCTCATCTTCCAGGAAGTTTCAAGCAGTGATGCTTCTCTCTGGAATACTTTTATTGATG
AGGTGATTCGTCATCGTCCGAGAAAACCCTTTTCAGGTTGCTTATTCTTTGTTGATTTCG
AATTCATGATTGTATCTGAGCCAGAGCAGAAAGATTACATCATGACAGCGCTATTGCAGC
GTTTGAACTCTATCACTGAGAAGACCTCGTCTGCACTACCTGTTTATTTGATGATGACGA
AACTCGACAAACTAGATGGCTTTAAAGAATACGTTCACTCTAGTTCACTAAAAACACGTA
TTGAATTTCTGTCCATTCCATTGAAGGAAGCGAAAGGTGTACTTACCGAATACTACCTAG
ATAGCTTCCATAATCTGGTAAAAGTGCTAGAAAGCAACGCTTTAGACGCATCGGCAAACT
CAACAGATATCAACGAAAAGCAAGCCATCCTTGCCTTCCCAAAACAGTTTGAACTCTGTC
AACGTGAAATCAGCTACGTGCTTGAACGTCTTTGCGATACAAACAATGGCGTTTACTCGT
TGGATATTCGCGAAATCTTCTTCTGTTCTTCTTTGCAAGGTGGACGCAAGTACAACTTGT
TAGCCAAAAGCTGCAGTAATTACTTCAATTTACCAATTATCGCATCTGAGCACACGCAAC
TAACTGAAACACCGTACTTTTCTCGCTTCTTGCTTGACTCTCAAATCCTCCCAGAGAGTG
ACTTCGCAGGCGAGAACAAGACTTACCTACGCATGATTCAGCGTCAAAGCCATTTGGCAA
TGCTGGCATCCGTTGTCTTATTGGCAGGCGGTACTTATTTTTTTGTCACAACACTAGACA
GTAACTTGCGTGTTATTAACCAATTGCTGAATATCGACGAAAAAGTTCAAACAGAACAAG
AAGCAAGCTTCAACCAGTTATTGCAGAGTGCTACTCGTGCTATCCAACCCTCATACAATG
CTTGGTTAGAAGGATCACGAGCATTAGATGAAGAAGTAATACCGCTAAATATAAGCAGGT
TAAACGAAAGTACAAAATTAGCGTATGAAGCATTGATTAAAGAGGTTGCTCAACAACTTA
TGCCTGTTATTGAGCAAGGCTACCGTTTTGAACTGACACACAACCAACATGATGTCACAG
CAACGTTGCCGTTATTAAAAGGCTACTTGATGTTGAAGGATCCGACCAAGCGAGATATTC
AGTTTTTACGACGCCAAACATTGCAAACACTGACAGACTTGAGCGATAAGCCGGATGTGG
TAAATCAAGCTATGCGATACTTGGACGCCTACTTCCGCACTCAATTCTCACCTGTAGATA
TCAACATGGATGTCGTTCGAGCAACTCGTCGCTCATTGTTGGCAAATTCAAATGTGGATC
TTGTTTACGCAGGCATTTTAAACCAAGCAGATACTATCGATCTTGGCACACTCGATCTAC
AACGTGCAGTTGGCTTTGAATTTAACAACGTATTTAACGAGCCGTTAGATGACAACCGAC
TAGTAATCGATAAGATCTATACCTCCACTGGCTTTAGTACCTTCTATCGCCCTCGCGTCG
ACTTGATGTCTAAACAAGTGATCAGTGATAACTGGGTGCTAGGATTGTCCAGCTATGTTA
TCCCAACCAAAGAAGAGCAAGAATCGTTTAAAAATCAAGTACGTAAAAAGTACACCGATG
ATTATATCAACTACTGGCGCAACGCTCTCAGTGAGTTAAAAATTCAGAGTTATAGCAATG
TGGGTGATCTAACAAATGCTATCGACCTAATCTCTGGACCATCTTCACCAATGACGACTG
TATTAAAGCAGGTCTATGCAAATACTCAGTTTTCACCGGTAGGAGAAAAAAACGTACTCA
TCTCGAAAGTAGCCCCAAAACTGGCAGAAGTGGCGAACTCTGCGTCAGAAGAGGTTGAAG
AAGTGGTTCAGCCGGATTACTTGTTGATGAAGCGTGTAGAACAAGCGTTCCATCTTCTAA
ATCAGCTTCAAGTAAGCGAGACTCCTAACTCCCCTACTCCATGGGACGAAACTATCGCAG
CTTTAAGCCGAGTTCGCACCTACATGAAAGATATTGCGGATGCTCCCGATCCACAAATGG
CAGCACTTGCAGCCGCTCAACACCGAATGAGCAGCTCTGAAGCCGATCCGCTAATTAAAC
TTAAACAGATTGCTCAGAAGTCACCAGAGCCAGTACGCAGTTGGTTACTTGATGTCGTAA
AGCAAAGCTGGTCGGTAATGATCACCGAATCAGCAAAAGGCATTCAAACCCAATGGTATA
GTGAAATTTACACCAAATTTAAAGAGATAGGACTTGATAAATACCCATTTGATCTCACAG
CAACAGAGGAGATTTCTATCGAAGACTTCGAACTGTTGTTTGCTTCAGGTGGATTGTTAG
ACACATTTATTCAGAAAAACTTCGCACCGTTCTACGATACCAACTTGTGGGTACCAAAAC
AGGTGGATGGTGAAACAATGCCATTATCTTCAGCCTTACTGGTGCAATTGCGCAATTACA
ACGTTATCCGCGACACGCTGATCAATAAGAGTACTAACCGAGTTTATATTCCATTCAGTG
CGAAAGTATTAGATCTTGACTCAAGTGCTATCAGAGCCAGTTTGAAAATCTCTGACACTG
ATATCAACTACTATCACGGTCCGAGCCGAATTCGTGAAATGGAGTGGCCACCGCAAAACG
GCGACTTCAACATTAGTATCACGATCCAAGATGTGACAGACGAAGGTAAACAACACGTTT
TAAATAAGAGTGGTCAATGGGCGATATATAGATTGCTAGGTGATTCGACCCTGACAAACA
CTCATAACGGTAGCTTCGTTAGTGACATAAAAGTATCAGGGAGGGATTTGAGCCTCCGTA
TAACTCCCTTGACACAAAAAAACCCTTTCACTTTGGCTGAGTTGTACAACTTTACGCTCC
CAGAGTCGATTTGATAACAATATAATAACCAGAATAGGCAGAACACATGATTTCTAATAT
GACTTTACAAGGCTTAGATAAGTTAGATCGCAAAATACTTTCCAGCCTGTTAACAAACGG
GCGTGAGTCTATTGCAAATCTCTCTAGAAATATCGGTTTGTCCCGTACTGCTGTCGCAGA
AAGGATCAATAGGTTGGAAAAAACCGGTATTATAAAAGGCTATACCGCACAAATTCGGAT
TGAAAGTGACGGGAGAAAAGCTGCTAGCTATTTACTTATCTCATGTGAAAAAGGAAAGAA
AAACGAAGTAACTAACGCCCTAAAGGAAATTCCTGAAGTACGTCTTACGAGCGTAGTTGG
CGGCAGCTTCGATATTATTGCTTTGATTGAAGCACCAGACCTTCAGTCTATTCACCACCT
TTGCAACGAAATTGAGTCTTTTAATGGGATACAAAAACTAGACACTACGGTTGTACTTCA
TCAGCCGATCAGTCGATAGAGTTTTCCCAATCTCACACACATCAAAAAGCCGCTCATTGA
GCGGCTTTTTGGCCTACAGCATCTAAATGCTACCAATTACTCTGATCTTCACATCTTCAT
CTGTGGGATTGCCTAACCAAAATGTCTGCCCTAAGTTGTTCCCTTCTCCATTGCCAAGTT
GGTTATTTGGAATGCTGTCGAGATTAACTGTCAGTTTGAGATCCCAAGACATCGGGTCAC
GCAAGATGAATCGCATTAAACCAACCAACGTTTTATGCAACTCACCTTCGTAAGAAAACT
GCTTAAATGTCTCGAAGTCAATGTCATCAATGCAAAGATTAAACTTACCATTTAAATCTG
CGATACTCTGCCCTAAATGAAAGCTTTGACCTAATATGCAATTGGCTCGATTGAGTTTAT
TTCGTTGACTGTCTGCAATCTCCACACGGCGATAAACCCATTCTTCGATGCGAACGCTAG
GAAGTGAGAAATAATGTGAAACGATACCTGAAATTAGCTTAGGAGAACGTGTACGTGTCG
ACAGTTGATTAACGTAAGACAGGACTTTTGCACGGTCTAACTCTGCAACACCACAATCTT
GCATAACACCTGATAAACCAGCTAAGTGCAGCATCCGTCCAGAAAAAGCGTCTGTCGCAC
CACTTTGGTACTGTACATGATAACGGTACTTCTTCCAGACACGATAGAGTAAACTGGTGT
AGCGATTATGGAAGAAATCAAAGAAATCTTTTACCGGGTTGTCATCAGGTTCACGCCCAG
TAAGTTTCTCCGTATAAGAGACAGGCAATGGAGAGCTCGAACCATGCAAACCAAGGAAGT
TCGTCTCGACTCGTGAATACTGCTGCCCATTTCGTTCCATATGAACGATAAATTCCATAT
CACTCTTAGGGAAGCATAGATTAGGCGACACGCTGAACTCAATTCGCTCCTGGTGGAAAT
ATTTGTTCTCTCCCACGGCGACAAAGTTAGAGTTTGGTTCAAACTGGTAGTGCTTCTCGA
GCAAAAGAACCGCTTGATAAAAACTAAACTCATTCGATTTTTCAGAAAGTGTATTAATCA
TAGAATCGTCTGCTGCCCGATTAAGCTTTTCCAGTTGTATACTTCGCCGGTTGCCTCATC
AAATACTTCTAGCTCCGTAAAGGAGTTTACACTCGAATACAAACGGATGAATTCGTTCAG
TACCGTTGCCATCAGGAACATATCGCCTTCATTTACGAAGAACTTAGAGTTGGTTACTAG
TTTGAACTGGTTACCACGCACAGACACGCCACGGAATACACGGTCAATTGGTTTCATCTC
TGACGATACAATGCCATCGAGTCGGTGAATCGATGCTCGGTGAGCTTGTCTGTCAACACG
AGAATGAAAGTCATAGGTCGAGAGCAGCACTTTTAATACATCAATGTTTGCCAAAGACAA
ATAATTGAGCGACATGTTGGCAATCAACTGCCATTGAAGCTCGCCGTTTACCTGTGGGCT
TACCGATTGTGTTGGCTTGGTGATGTTTTTAAATGTCGCATACGTTGGCGATTTGTGGGT
CGCGTAAGTAATGTCGCCGACCGAAAGACGTTCGGCCAAATCAGCGTTACTGCATTGCAG
TTTCATGAGTACGGTTTCCGTACCTAAATCCGCAATATCACCATTATGAGTGTGGAACGA
GATATAGCGCTCTAAGCCTCTTCCACTAACACGCTCTCCTACCTTCGACTTGTAGAATTC
TCGCTTGTCTCGTTGGTTGATTTGATGCTCGAACGATTCGAATTCGATTAACGGTTTACG
GCGACGCTCGTCTTTGCTCCAACTCTCAACTTGCTCAATGGAATACACTTCATAGTGCTC
TTGTGTATTACTTTGAGGACGGACTTTGTATTCGTTACGACGGTGCTCCAAACGAATTGG
GTCGCCATCTTTTTCAAACAAATTCACCGCCGGCGTGCAGTGCAACCTTAGGTGCTTATC
TTTAAGTACAACCTCTGACGGCAATGCGCGTTTAAAGTGAAATTTGATTTTCACTGTGCT
TCGTTGTGGAATACCCTTTAGCCACTCCAAACCTGTAATGTCGAAGAACATAAACTTGTC
TGGCAAAGAGAATAATTCTTGCAGCAAACGATAACCCGCGAATGAATTTTTGCTGTAAGG
CAGAAGCGCTTCGTCTTCTTCATGCCCTACCGGCTTAACATATTCTGGCCCTAAACGATG
TTTATAGCCGCCACCGACATCCAACTCCACGTAATCCAAGTAACGGAACAGCCAGAGGAA
GACTGTGCGGGTAATATGAATCTCACCATGCAAGTGCAAACGCAACGTATCTAAACCAAT
TCGAGACAGCTCTAGGCCATGCTCCGTCGACAACGTCACATCAATCGCTGAACTGGTGCG
GCTGTTGGTTTGTTCAATGTTGGTGATCGTGATTGGGTACAGATTCACATCGTAGCAAGT
GCGGAAAAGACATTGCGTGCCCTCCACTTGCTCACTGGCCATTTCTGCGCCACGTTTTAC
CACCGTTTTCTCAGTAACACTTCCCGTATGGGGTTTTAGCTCACTGATGCACAAAGATGG
AATTGAACGCATGTAATGCGGCCACAGCAAAGTCATCAGAGATTGCGTCAGTTCTGGCAG
TTCGTCATCGATCTTCTCTCGAATACGTCCAGTCAGAAAAGCGAAACCTTCCAACAATCG
CTCTACATCTGGGTCGAATGTTCCTTCAGAGAGAAAGTGAGTTAACTTCGGATGATATTT
GGCAAATTCACTACCCGATTCGCGCAAATATGTGAGTTCATCTTGAAAGTATTTGCTATT
ACTCAAGTGACACCTACTAAACGTTGAATTGGCCGTCGGTTCCCATGTAGACATCGATCG
ACATTGGAACTTTACCGCCGTTATGGGAAACTTCTCCGCGAATACCAAAACCGAGCTGTA
ATGGATTGTGGTGGTCTTCACGATAGTGAACTTCGACGTTAAGTAGCCGAGGTTCAAAGC
GTTCTATGGTCGCTGTGATGTTCTTTTGGATGTGGCGAACGAGATTCGTATTATTAGACA
GAACGTCATTAAAATCGGGCAAACCATATTCACTATCGATCATCGCATTACCAGAATGCG
TATTCAGCAAATCTGCAAGATGCAAATGAATAGATTCAATCAAATGCTTGTGGGAGACCA
CTTTCTCGTAGCAGTTTTTTGGCTCACCTAGTTCAATCCGCTCTAAAAGACGATAACCTT
TTTCCATGTTCGGTCCTACGAAAAAAGCAGCCAGTGAAGAATGGCTGCTTGATGGTTTCA
ATAATGGGTTATTGGTCTAGTTTACCAACTAGAGACAAGTCGAAACTTGCGCCCATGTAC
TTGAAGTGAGGACGTACAGACATTGATACTTTGTACCAGCCTGGATCGCCTTCTACGTCT
GATACCTCAACCTTAGCAGCACGCAGTGGACGACGACCACGGACTTCTGCTGGTGGGTTC
TCTTGGTCAGAAACGTATTGACGGATCCACTTGTTCAATTCGATTTCTAGGTCAGAACGC
TCTTTCCATGAACCGATTTGCTCACGTTGTAGCACTTTGATGTAGTGCGCTAGACGGTTG
ATAATGAACATGTATGGAAGCTGAGTACCCAGCTTGTAGTTCATCTCTGCTTGTTTGCCT
TCTGGCGTGTTTGCAAACACTTTTGGTTTTTGAACAGAGTTTGCAGAGAAGAACGCCGCG
TTGTCAGAACCTTTGCGCATCGTTAGAGCGATAAAGCCCTCTTCGGCTAGCTCGTATTCA
CGACGGTCAGATACCAAGATTTCTGTTGGGATCTTCGTTTCGATTTGGCCCATTGCTTCA
AAGTTATAAACTGGCAAGTCATGAACCGAACCGCCACTTTGAGGACCAATGATATTTGGA
CACCAACGGTACTTAGCAAATGACTCACTGATCTTAGAAGCCATCGCGTACGCTGAGTTA
CCCCATAGGTAGTTATCATGGCTATCTGTTACGTGCTCGTCGTAGTCAAACGCCTTAATT
GGGTTATCTTCGACAGAGTAAGGTGTACGTAACATAAAGCGAGACGTACATAGACCTAGG
TAACGAGCATCTTCGTGTTCACGTAAGCCACGCCATTTCGTGTATTGTGGACCTTCGAAA
ACAGACTTCAAATCTTTTAGGTTTGGTAGCTCTTCGTAGCTATCCAGACCAAAGAACTTA
GCCGATGCTGACGTTATGAAAGGTGCATGAGACATCGCGCCCACATTTGCCATGTATTCC
ATCAGCTTAATGTCTGGAGAAGACGCTGACATGTTGTAGTCACAGATTACCGCACCTACA
GGTTTACCACCGAATTGGCCGTATTCGCGAGTGTAGATCTGCTTGTAAAGGCCAGACTTA
ACCACTTCCGGTGCATCTTCAAAATCATCAAGAACTTCGTCTTTCTTCGCTGAAATTAGT
TCGATTTGAATGTTCTCACGGAAATCAGTGTGATCAACAAGATACTTCAGGCCACGCCAA
GTTGACTCAATCGCTTGAACTTCTTCGTTGTGAAGAATCGCATCAACTTGCTTAGACAGT
TTTTGGTCGATTTCAGAGATCATTAAGTCAACCAAAGATTGGTCTACTTTCTCTGTATTC
GAGCTGCTCAGTAGCTCACTAATGAATGCTTCTACGCCACGTTTAGCAACATCAAAACCT
TCATCACTTGGCTTTAAACGAGTTTCGTTAAGAATGCTATCCAGAAGTGAGCCTGATTCA
ACTAAGGCTGCTTCTTGTTCTGGAGCTTGTGCTTCTGCAGACATGATATCCCTTACTCTT
CTTTCGCGTCTTGGTCGTTGCCAATGCTTAGTTCATCCAACAGTTTCTTTCTTGCTTCTT
CGTCTTGAAGAACCGATGCAATCTTCTTACGGAACGCAGGTACGTTACCTAGAGGACCTT
TTAGTGCAACCAATGCTTCGCGAAGCTCAAGAAGACTGTTAAGTTCAGGTACACTTTTCG
CGATCGCTTCCGGAGAGAAGTCCTTCATATTTTGGAACGTTAGGTCAACACCGATCTGTG
CGCCTTCTTCATCAGATAAGCGGTTTTCAACATTTACTTTAACGTTTGGAGACATGCCTT
CTAACACGTCATTAAAGTTGTCTTTATCGATGTTAATTGGGGTACGTTCTTCGATTGGCG
TCTCATCTGCACGTGCAGTAAAGTCACCAACCACCATCATGCTCAGCGGCAGCTCAACGT
CTTCTTGCGTATCACCAGTTGCTGGAACATAACGGATATTAATTCGCTCTTTAGGAGCCA
CCGAGCCGTCACGTGACATAATTAGTTCCTTATCTAACTCTTTAATTAGTCATAAATTGC
TTTCCACTTTTCGTACTGTTCAGGCAAAAGATCCTTGTTTCTGAATAACTGATGCAGTGT
TTTTCGAATCAGGTCTTCTAACTGTGACGATAAGTGGGGTTCCCAGCTCGCGAGATTAAA
CGCTTGTTGCACTTCCCAAGCTTTTTCAAGGTAAGGCAAACACAACGGGTATAATCCAAC
AGACTGGTAAGCTGCTATCAATTGTAAATGCAGCATAAACTGCCCACGTCCCGAGAAATC
CAGTTCGAGTTTGTGTGCGAGTTCTGCGGCATACTCCCCTAAGTTGGCTAGGGTGATATC
TTCCATTGGCAGTGAGTCTTCATCTGTGATGACAATCGTTTGAACGACAGATTGAGCACT
TGAAGAAGTTGCAGCTTGAGTCGATAACCAGCTCAACGTTGCTTCATCTGCAAATGGTAT
AGAATTCTTAAATGTGAGGAGTTCAATGCCCTCTAATGAATCAACAAAACGCTTCACTTC
TTGCTTCACAGCGAACGCTGCGTCATTAAAGCCTAGATTGTTTAACATCGAATAAACAAA
GTAGTGACCCGTCAGCCAAAACGGAGCATCGGTTAACGTGCGCTCCAAACGCTTAACTGT
ATCAATGTCGCTTTCTTGAGAGGCTTTATCGCGGTACTCAGCCTGCTGATCAGACGACAC
AGCCAAACTCAATGGCGTTTCATTGCTTTGATGATCAGGAAGACCATCAATATCATCCCA
AGTTAGGTGACGATAAATTCGGTAAGCTAGCGGCTCACTTGGATTCGCATGAATCATAAC
TTCCGCAACTTTCTTAAGTGTACGTTTAGAAGCGGTCGGCGATGAAAAATCCGTATCGAC
ATCGACTTCTTTTGTTACTGTTTTCTTAACTGGTGCAGGTTTAGGAGCCGACGGAACCGC
TTTTGCTACAACGGTTTGAACTTCACTTTGTGCCGGAGTTTCTACTGCTACAGGCTGTGA
AGCCGTTAGCGGAGCTGTTTGTTCGATGGTAGCCATTGCACCATCGCTTTGCTCATCGAC
AGCCGCTTGTTGAGATAGCGCATTGAGTTGACTACGAATTTCAAAGAAGTCCGCTTCGGA
GTCTTGGTAAATATCGTCGTACTGACGTTGGACTTCTTCGATAGTCGAAATACAACCTGA
AACCAAATCCCATGACTGAGCGCTTTCTGCAAACCTGCTGCTCACCAATTTAAACTGATG
GTTCAACCACTCTACCGCACCATCTCTACCCCGTTTCCGCGACGGGTACAGCTCAACGCC
AAAGCGATTTAACGCTTCACTAAGCAGCTTTAGACCTTGCTCGAAACCTTGCAGACCAAA
CTCTTCTGTAAGCGCGCGAACAAGGTAACAAATTGCTTTTAAATCTTTGCTGTGGTGTTC
AAGAACTTCAGTGGCGTGCGTTTTTACGACACTCCAATCTACCGTTTCGCCAAACAAGGA
TCCGAACTTCTTCACTTCGGATTCCATCATTTCATAACAAAACTCGTAACGAGCATCTTC
ACCGACAGGATTTACGTCAGAGATAGGCGCAAGTAAACGTTCAATTTCAATCACAGACAT
TAACTTCTCTCCTCTGCTAGGTAATCTCTCAAGGCGCGTTCAATTGCAATTGCACCACGT
GCAGGACGAGAAAGTTGATGACTTTTATCGATAGAGTCTGTGGCCATGCTTTCAAGCAGA
TCAGTAATTTCACCAAACTTTGTCGGCGCATTTCGCTCAAGGTCAGCCAGAGAATCGTGA
AGTTTTTGTTTATCAAACACCGATTGCTCCGTCACAGTGCTAAACAGAATGTATTCGCTG
CGAGCAACGATCAGGTCTTTCACCTTTTTGTTTAATTCTGGCGCATTTCCAAAGTACGTT
TTAGCGGCTTTCGCCTCTTCTATGGCTTTGGTGTAGTAATGATCTTTTGCATGCTGTTCA
ATAGAGTCGTTGATGTTCGCCATCACCTTGTTTGGCAGCACTTGGCTGTAAAAGTAAGCC
TCCGATTGATTTAATAACCAAGCCGCTTTCATCTCTTCATCAGCCAACTTCGCTTCACCA
TCCAAGATCAAATTGGCGATTCGTTCATCTTTGCTTCCAGCAACAGCGGAGATTTTCATC
GAGTTTACTGACGCTGTGTTTAACCCTGCCATTACTTGAGTCAGAGTCTTATCTGCGTAT
GGAAACAACGCACCATCATCAACGAGTTTTTCTCGTAATAAGACTAGCTCTTTGCGTAAA
TCCACCAACTCTTTTGGCAAGTCATCTGCCAAAGCTTGGTAAGACATTAATTGTGCTTGG
TTTTGTTTATACAGCGCAGATAGTTTCATTTGCTGTACTTGATAAGCTTCTCGATATGGT
GCTGTCGACACAACGTCTTTTTCCATATCATTAAGAGCCTTTTCAATAATCCAAGGAGGT
TGAGCCAAAAAAGACGCCGTTTGCGCTGGTTTGATATTACTCACCAACGGTGTTTCGGTT
TTAGAAATCGTAGGTTCTGATTTTACAATCGCTTTCCATTCTGGCTGGCTTTGTTGATAA
AGGTAATTACCCGTAATAGCTATAACACTCAATACCAAGCTCGCTTCAAGCACTTTAAAG
CGGCCATAGCCCGCTTTGTCTTGAGGTCTACAATGAGTCAGCAGTAGATCCGCATTACGC
AAACTACTAAAAATGGGCGCATTAGAATGAGAGTCGATGGATTGAGTATCAATACGGGCA
AGTTGCTGAGCAAAAGAAATAGCTGTGTAGCCATGCCCTCTTGGGTTATTTATCACTTGC
TTGAGCAACTTCCAAATATGGTTCGGAATTAATGCAGGACGTTTGCGATCTTTTAATTGC
TTGTGCCAAGCATCACCAAAAATCGCCCCTAAAAATAAGTGACCGCTAAGCAATGCAAGA
GAATAAACGTCGTCTTGTGGCTCAGTTGTTCCCGTCTCGAGATAAAGTGGCGACGCGTAA
CTTAAACTCGCTTCCGCGTGAGATTCAATCTCGCCGATATAACGAGCTGCACCAAAGTCG
ATAAGCTTGACGTAGTCGCCTTCACTAACCAGAACATTCGACGGTTTGATATCAAGATGG
CAAATACCTCGAGTGTGCATAAATTCTAGCGCACCTGCGAGTTGATAAACTAACCATGCA
ATATGATCATGACGAAAGCCTTTGGAAGAATAGCGTTCCATTTTTTCCGCTAGTGATTCG
CCTTGAATCCACTCATACATTAAATATGGTCGTTCAAACTCGTTGCCGAACTTAATAAAG
TCCGCAACACTTGGATGCTGAGAAAGTTCTAATCTGCTTGCCTCATTCGCCAACATTTTG
TTTGCGACTTCTGGGGCGTCTTCATTGACGACTTTGCAGCAAATTTGTTTTTCTGGTTGG
CCTTTTTTTGCGAGGTGGTAAACCGTCGTTCTACCATTTTTAGATGGCAACGTGTCTAAT
ACATCAAATTGTGAAAAAAGAACGTACTCAAGCTTTGGCTTATTTTTCTGCGCCAATCTT
TGCTCGTTCAGTTTCTTTTTCTCAATGGCTTTAACAACCAACTGATCAATGTATCCTTTG
GCTGCACCCTGAATATCAGACACTTTGCACTCTTTTATGGAACAAATATTATTAGACCGA
AATAATATTTGCTGAAACATCCTTGTTTCAAGGGTAGTATTTAAAACGAACAGTAAGCCT
ATTATTTTAGTTATAATTACTAAGTTATTAGACTCTTTGACTTACGCTTTCACTACCTGA
ATTACGTTGTTTTAGAAATTAAAATTTCAACAACGTAATATGACTTCATTTTCATTATAT
ATTTCGACAAAGAATGATTAGCACGCTAGTAATTGAAGTAGCGCTTTATCACCCCCGAAG
TCAAACATCAGCAGCGTTACGGGCTGGTTAAAGTGATGATATTTAACCGCAAATGCTCCA
AGAGCAAGAGATGAACAGTTTCCCATCGTCCCCCATAACTCGTTGATAAGCAAAGGTTGT
TCTGGGTTAATAAATCGCTCAGCTTTGGCACCCAGCGCGAAACCGTAATCTTCACTGTGC
GCGCGCAGGTTCGTCATATCAGAATACACTTCACCGAAAGCAGTAAGCTTTTTACTCGCA
CGCTGTACAAGACGATACATACCTCTTCGGTCTGAAGTGTTCAGTTCTGTATCGATATAA
CCAAGTTGCGCTAAAGGCTTAAGTTTGAGTGTTTCTACGGTATTTCTTCGGCAAAAAATG
AGGCCCGCGCCACCCTCACTTGGAATAACACCCCATGGATTATTGGTGCTCATTACCATG
GTATCGTCGATGAGTTCTTGTATTCTGTTGACCATAGAATCGACGCTAATACACATCATG
GCATCGTATTTATCCAACGACTTCATGGCTTGTAGCACGAAGCTAGGGCCACTATCGTGA
ACTGCTTCGACCACAGAAAGAAAGTCAGAATAGTCACTTTCACCAAGCCATTCTTGGATC
TTCACTAATGAAATTGTCGTAGGCACAGCAATAAGTAATGGAATCGGCTTCAAAGAACGA
GGCAGCTGTGTCAAAAGCGAATCCAATAAATTTGCCGTTAACTCACAGGTTTTTTCGAAC
AAATCACTTTCTTTTGTGTATTCAATTTTGGCAAAGGTGAAACGCTCAATTCCGTCCTCG
CCAACTACTTGGTCGAATCTGGCTAAGTCAGCATTTGCTACACTGGTAGCAATATCCAAG
TTCATGCCAGTAGGCGTCATCACTTCCATTCCCAGCACGTAACGACCTGTTGAGTTATGC
ATGTTCGCTTACCTCTTCCACTTTCGTAATAGACGTCGACACCAATAAATGCTCTTTGCT
CTGGCAAGGAAATGCAGCTGTGTAACTAATTGATATGGTTTTCTTTTCAGCATCAACAAA
TAAAGTGTACATCGCCATGTCAACTGGATAACTGCCGTCTTTGAACGTCGCGATTGCGCG
GTACTTTTCTTTGGGAATGCGGAATGAAATCGTGTCATCATGACAGAAACCACTCATCAT
CAAGCGCTCCCCACCTTTAAGAAAGCCTTTGCATTGTTGATCAGCAGGCGCACTTTGAAA
GAAACGTCGATCAAAATCCAATGGAAGCATAGGCTTGCGGTTCTCAATCCATTCTTCGTC
AAACGTACCAGCCAATGTTTGGCGAGCCTCAAAGAATGGAGGAACAGGTCCAAAGCCAGC
CACTCTTAGATTTTTCGATGTAGAGCTCCATTCTTCTTTTGGATAGAACACAGAAGGCAC
TTTCTGCTCAAGCAGTTCTTTGTTCGAATCCGCCACACCACCGCCAATTCGGTTACGTAA
ATCACCACCAATTGCGCAGGTGTAATCGATATCCTTTTCAATAAAAGGCACAGGTTTGCT
CAATGTGACGCTGCCGCCATGCTCAACCCATACGCGTTCACCGTGAACGGCGAGAGTTTT
ATCGATATGACCATCAATCAGCACACGACATTCTTGGTATGTCACTGGCTTTTTCGCGTA
GCTGCGAGCTTTGCCGTAGACAAGCACATCAGTATTGTTTTTGGTATAAGCGAACTCTTG
GTCGACCTTGATCGCAGAGAAACCTTCTTCGCCCAAATACTGGGGATCGTCGAAGATTTC
GCTGTCACCCAATTCGTGCCAAACCTCACCGTCGAATTGCCATGTGCGTTTCGCAACCAC
AACCCAAACTTCATCACCGTTTTCGTCACGTTGAAAACGGCCTTTAATCGATAGCTCTGG
GTACGCTTCAATATCCCATAACTGCATTGCTATTCCTTAAATTGAATCGTTCACTCGCAG
AAGGTGCGGCCTTTAGGTTATTGAAATTCCAATCTTGTTGGTAAACTGGCATCGCCATGT
CCCAAGGCACGTAGGCTCGAGATTGAATGCAAATTTGTCGCCATAGCCAATCTCGAAACA
AGACATCGACGTTGGCATCTTGCATCGCTGCTAAAGTAGATTCGAAGCTCAATGCGTAGC
CCAAGCGGCTCGGTAGGTTTTGGATATATTTTTCATCTTCCACCCACTCATTGAGCAGAT
CGACGATCTCTTCCCATTCATACTCGACACCAACACCTTGAGGAGTCAGGGGAAGAAGCT
TTCCGTAAACCACATACAAAGCTTGAATCCAAATTTCGCCCTCATCCTCTTCCAGTGTTT
CCAAGTGCTCGATGATTTCTGGCACTAACTTCCAATCGCCACTCAGAGCAAAATCAACGG
GAGCTAATGAAGAGGATATATCAAACGCTTCAAACTCTTTGATCTCCAATAGCTTTGCAA
AGGTCAACACTTGTGCAGAAGGCAAACCGCTCGGCTCAATACCAAAACACTGACGGAACC
ATGTGCCTCTGTCGCGTTTAGTGATCAAACGTTCAAACAGATATTGTTCAGTATTTGCAT
TGTCATTAATCCATTCAATCCCCTCTTCCACATCTTGCAATGCCAGTAGAGGTAGCGCGA
TATTAGAACGAATAATTTCGGCTTTGTGCCAACGTTTAATCAACGCAACACTCAATGCCT
GGCGGACACGTAAGTATTCAAAGTAAAACGTACTGGATTTCGCTTTGCCCTCAATGAGCT
CCGACATCACGCTATCCATGTTTTCAACTGGCGATTGCGTAACAATGACCATCGCGGTTT
GAGCGTCTAACTCTTCGAGTAAACTTAATCCACACAAGAGGTTATCGAACTCAGAACCGA
GCTCTTTTTGTAGCGTGAGCCAAGCATAGATTTCTGGTTCTCGACCTCTTAATTGATGAA
TCAGACCTGGAGCTAATCGATAGAATGACAAGTACACTTTCTTGAGCTCTTCAATTTGGC
GTTCGATCAATTTCAGGTAATCCAGTTCACGGCTCGGATAACCACGTTTATGAAGTTGAA
CACGCTGCCTGATCAAAAAACCGAGGCTCTCAGAAGTGATAGCCAGCTTTTCGTTGCAGA
AGTCCAGCCATGTATCTGGCAATTGGGAAAGGTCTTTAACAGCACGTTCAGCTTTGGCCA
ACGCACCTTCGACTTCTTGATTGGTTATGGGTGCCTTTAGGTGCTCGACACCAATTCTTT
GTCGCATCTACTTATCCGTTGTTAGCGCGCGATAGCAATTAGTTAACACGATGTAATTAG
TTAACACTGATAGTCATCAGTTAATTGCGATCGTTCCGCCTTGAATTTTTTGTGCTTTTT
CTGCTTGAGAAGTAACGTACTTCGCTTTAGTTGTAATACGGCCATCACGCCCGCTGTAGC
GAGTTTCTGTCTCACCACTTTTGACGATCAGTTCTTGCTCCGTCTCAATGACCATCTTCT
TCGCCCGCAATACAAACTCATCAGAGTCATCCAGAATGGAGAAAAAAATGTCCGTCACAA
GGGGCAAGCTTAAGTCGTCGTTCAAAAATTCGATTCGACAATTTAATCGATTGTCGATAG
CCATTTGCAATTCAGAGCGGCGAAAGCCACGCCCTAACCTTGCGGTAAGTGGTTGGTTAA
ATGGGTTGCCATCAAAATCAACGCGAACACTGCCTGTTGATTCGTTAATGGCGACTATGG
TTCCAAAACGCGAAAAGCAAGCCGGTGTATCGGCTTGCTGTTTCGTGATGGTTTCTTTAA
TAAGAGTTTGTTTTTCCATCATTAGTTAATCGCTACGTTACCACCTTTCACGACGACTTT
ATCGCTGCCTTCAATGGTGATTGAAGACCCTGAGAGCTTGATTGAACCATCACTGTTCAT
CACTAAAGAAGAACCGCCTGTTTTCAGTACAATCTTGTCACCACTGATGATCTGCGTCGC
GCCATCGGCTTTGTAAGATGTATTGCCTTTTACCGATACGGTTAAGTTGCCACCCACTGT
TTGGTTATCATCGGCACCAATGTCCGAGCTTTTTGATGCACCAACAGTTAAGTTACTGTT
TTCACCCACATCCAAATCATCGTTCTTGCCGATCTTGGTTGTGCGGTTATCTCCAATTTC
CAAATCAGAATTGTTCTTCACATATTGGGTTTCGTTGGCGTTGTATGTAACGGTAACGTC
TTGCTCTACTGTCTCGGTAAAAGTGCTGTTTACTTGGGTTGTTTTGTGGCCATCAATGGT
TTCTTTATGATCACCATGGACTTCGTTCGTCTGATGACGCGCAACCTTTAAGAACTCATC
CTGACCGATATCTCGGTAACGATTGTTGAGAACTTTGGTCGACATGTCTTTTTGAGCATG
AATGTAGACTTCTTCTTGGTTCGCTTCGTCTTCAAAACTCAGTTCGTTGTAGCCGGTGCC
TTTGTGCGTTTGCGTACGGAACGTAGTACGAGTTTTGTTCTCAGGCAACGAGTACGGAGG
GAAGTGAAGACCGTTATAAACTGCGCCAGTCACCAATGGGCGATCTGGGTCGCCTTCAAG
GAAGGTGACTACGACTTCATGACCAATACGTGGCAAGTAAACCGCACCCCACGTTGGAGC
AGCCATTGATTGACTCACACGAATCCAGCAACTTGCATGTTCATCGTTGTTACCGTAGCG
ATCCCAATGGAACTGAACCTTAATTCGTCCTAGTTTATCGGTGTAAATCTCCTCCCCTGC
AGGACCAACTACAACCGCAGTTTGCGGACCATCCACTACTGGAGCCGCCAACTTGGGCGC
TTTGAATACAACATCACGTGGAATACACGTGAACTGGTTGTAGTAAGTAGTTGGCATGCC
ACTCGCTTCGTCTTCGTGCACTTGTGGGTCTTGCCCTGTGTGCATGACGGATAACATGAT
GTAATCACGGTTGATTTCAGAGCGAGGATGGTCACTGATGTTAAAGCTGTAACCAGACGC
CAAACGCATCACATCACTGCTCGCTTCTACTTGCTGATTATCGACAATGTGCTCAAACAT
CCACTCAGTGGTTCTCACCTGCCCCATTACAGGGTCAACATAACGTCCAGGATAATCAAA
CTGCTTTAAATCTTGGTCCAGATCACCTGCGTGAGTCATCTCTTGCGGGATCTTTGGCTG
CTCGTAGTTGTAGTCAGTGTAAGTAACCTGACCCGTTCTCACACGGTTAACTAACTCGAG
ATCGGAGATATGCTCACGGTCAGCAACACCCCCACTATCGGCATGATATACGATCGGCCC
AATATAAGATGCATTGAGAGGAGAGCTAACCAGTGGAGCAATGGCATCATTACTATCGAC
AATGATCATTGTGTGGTTTGAATCGGTGTGGTCGAAATAATACCACATACCGTGTTCTGC
CATCATACGCTGAACAAAGTGTAGGTCTGACTCACGGTATTGCAGTGCGTACTCCTTTGG
TGGATAAATACCAGACAATTCAAAGCGATAGTCGGTCACTGAACCATCATCAAGCACCTC
TGTAATTATATCTTTCGCTGATTTTTGTTGGAAAATACGACAGTCTTGGCGCTGTGATAA
AAACCAAGCCTGCGGAACCAAAATTAACTGATAGCGAGAGAAGCGACGGCCTGTACCCAA
ATAACGAACTTCGTTCACCACACCATTGAATATGCGTGCCGCGCTTAAGCCTTGTCCATA
AAGAGTCAGTGTACCTGCTTTTCGTATTAACGAATCAAAAGAGATATCTGGATCAAGTGA
AAGTAATGAGAGACTGATGTGAAAAGGTTTCGAAAGCTCTTCATTTACTTGAAAGCTTTC
TACCCGAAACTCGTGCCCACACCCTGGCACTTCAAATTTAAATTCTACGTCATTCACCAT
ATCTTTTACCTGATACAAATAATCGAATTAGGGCCAACAATTGTTGGCCCTGAATCTTTA
CGCAAAAAGCAATTATGCTTCGCGTGGAGCACGCCAGTCGTCGTTACCAGCTGTACCACA
GTTTTCGTGAGTTACTTCGATTGCACGGTAAGTAAACTTAAGAACTTCTTCTGTAACGCG
ATCAGCTGTTGCTGCATCTTGACAGTGGTTCATACGAGTTTGGATATCTACCAATAGCGC
ATCAATCAGCTTGATTGAGTAGTAGTGCTCTTGCTTGCCTTGAACTGAAGTACGGTAGAA
ACGAATCAAACACTCAGGAAGTTTTTCACCAGACACTAGTGCGTTAAATAGTAGTGGAGA
AGAACGGTCTTGAACTTTAGTCACAACAAGTGGACGGTGTACACGTTGACCAGTAGGTTG
ACCACTTTGTGGATCACGTGGAACAGTTAGCACGTGATCAAGTTCTTGTACTAGGAACTC
ATCAACGTGAGCTTCTTGCCATGTGTTACCTACTGAATCTGCAGAGTATGTATCTTTAGT
AATGTGACCTTGAGTTTCACCGTTGATAGACATATATGCTGGAGTTGGCATCGCTATTTC
CTTTTCTAAAATCTGTTTTGTTTAAATCACCAAATCGCTTATCACCGCGACTACTTGGTA
TAATCAAACTCCGTGCCAACTTTTAAAGTAGAGCAAAAACAATGAGTTACAATAAAACCC
CATTATAGGTTAATTTATTTCGTACAATTTATTGGATAAAAAACCAATAAATTGGAATCA
GATAATAATAAATTGATTCAATTTTAAAAAGTTAAAATAACCATATACAAAGAACAAAAT
AAAGTTAATAACACTGGCATTTTAGTCGTATTAACCAATAATTAATTCACAATAGCAAAG
CATAATTACTTGTGATAAATATTCCCACTAACATAGCCATTCAAATCACCAGAAAACGAT
AGTTAAAATATCTTGATAAAAAAATGGCGTAACCACTTTTAGTATAATAGCTCTCACCTC
TTTTCCTCTAAAGAATAAAATGGCTATGATAAATATAAACCTTTCTTCATTAATTCAGCG
TCTACACCCGATAGCTAAAGTAGCATTAGAAGATGCCGCAGCACTCGCAGTCTCGGAAAA
AGCAAACGAAGTTCAAATTGAGCATTATTTACTGAGTCTATTAGAAAGGCCAAATAGTGA
TTTTGACGTCTTATTAAGTCATTTTGATTGTTCTGAGAACTTATTGAGACAATCGGTTCG
ATCCACACTCGATACCAACGCCAAAGGAAATGGCAGCAAACCTGTTTTTTCTGCTTTATT
AATCGAATGGTTACAAGAAAGCTGGCTGGTTTCTTCTTTAGATCTATCCGAAACACAAAT
CCGCTCTGGCGCCCTACTCCTTACTCTTGTTAGCAACCCTCTGCGTTATGGCCAACATGG
TTACGCCTCTATTCTTGAAGCAGTAAACCCTGATAGCCTTAAACGTAACTTTGCAGAACT
AACAAGCCACTCTATTGAGGCGCAAGTCGCGACTTCAGAGAAAACACAAGCTCGTGAAGA
TGGTTCAGCACTGAGCAAGTTCACGACAGACTTCACTGGTAAAGCACGCAAAGGCGAAAT
CGATCCTGTTTTCTGCCGTGACCAAGAAATCCGCCAAATTGTAGACATTCTTGCTCGTCG
CCGTAAAAACAACCCTATTGCCGTTGGTGAGCCGGGCGTTGGTAAAACCGCAGTAGTAGA
AGGCTTGGCACTTAAGATTGTACAAGGTGACGTACCAGACAACCTTAAAGGTGTTGAGCT
TTACGGCTTGGACATGGGTCTTCTGCAAGCTGGCGCAAGCGTAAAAGGCGAATTCGAAAA
ACGCCTAAATGCAGTATTGGATGAAGTGAAAAACTCGCCAACACCGATCATCTTGTTCAT
CGATGAAGCGCACACCCTTGTTGGCGGCGGCAACCAAGCGGGCGGTAGCGATGCTGCTAA
CTTATTAAAACCTGCCCTAGCACGTGGTGAAGTAAAGACAATCGCAGCAACAACATGGTC
GGAATACAAAAAGTACTTTGAGAAAGATCCAGCTCTTGCGCGTCGTTTCCAACTGGTGAA
ACTCGACGAACCGTCTCCTGAGCAAGCAGCATTGATCATTCGTGGTCTGCGCCCGGCGTA
CGAGAAATCTCACAATGTTTACGTACGTGACGACGCTATCACCGCAGCGGCAGCGCTTTC
TGCTCGATACATCTCTGGTCGCCAACTGCCAGACAAAGCGATCGATGTACTAGATACGGC
ATGTGCACGAGTGAACATCAGCCTTAATGCCATTCCTGCTTCTGTTGAGACTCTTCAGCA
AGAACTTGCAGCTCAACAGCGCGAGCTTGAAGCGCTTGAGCGTGATGCTCTGCAGCAAAC
TGGCGACAAGCACAGCCTTGCTAACATTCCAGACCTAAAATTGGCAATGGAAACGACAAA
AGAAGAGCTAGCAGAACAAGAAGTGCAATGGCACAAAGAAAAAGAGCAGATCCAAGAGAT
GATTGCTCTACGCTCTCGCTTACATGAACTGGTCTTTGGCAAAGTAAATGAAGAAGAGCT
TGTTGTAGACGAAGATTCAGAACAAGACGTTTCTCCATATACAGAAATGGATGAAGAAGC
GGTCCGCATTGCGATTTCAGCATGCCAAGAACAGTTAGACGCAATCCGCAATGGCAACCC
ATTAGTTCACTTTGAAGTTGGGCCAGATGAAGTCAGCCACGTTATCTCAGACTGGACTGG
CATTCCAATGGGTAAGATGCTTCAAGACGAAGCAGAAACCACGCTAAAACTGAAAGAAAG
CCTAACACAAAGCATCAAAGGCCAAGAATACGCTATCGATGCACTGTCTGAAGGCATTCA
AACCGCAAAAGCTGGCTTGGGTAATCCAGACGCACCGACAGGCGTATTCCTGCTAGTTGG
CCCAAGTGGCGTGGGTAAAACCGAAACTGCTCGTGCGATCGCTGATCAAATGTTTGGTGG
TGAGCGCTTTATGACGACCATTAACATGTCTGAGTTCCAAGAGAAGCACACGGTATCTCG
CCTAATCGGTTCGCCTCCTGGTTACGTAGGTTACGGTGAAGGCGGCATGCTGACAGAAGC
GGTACGTCAGCGTCCATATTCTGTTGTACTTCTTGATGAAGTAGAAAAAGCCGATCCAGA
AGTGTTGAACCTGTTCTACCAAGTGTTCGACAAAGGTACGCTGAACGACGGCGAAGGCCG
CACCATCGACTTCAAGAACACGCTGATCATCATGACCAGCAACCTTGCGACGCACGAAAT
TGAATCTCTGGTTCACCAGTCTAAAGAAATTGATGCTAACATCATCGCAGAAGCCATCCG
CCCTACTTTGAACCAACACTTCAAGCCGGCGCTGTTGGCACGTATGTCCGTACTTCCGTT
TGTGCCTCTGTCTGACGAAGCAATGACAGAAATTATCCACCACAAACTAAACAAAGTTTC
TCAGCGCCTACATAGCCATCACAAGTTGTCCCTGAGCTACGAAGAAAGCTTGGTCGAGTT
CGTACTAGGTAACTGTCGCCTTGCTGAAACAGGCGCACGTAACATTGACGCGGTCATCAA
CCGTCAGTTACTACCTCAGCTATCGACACAGCTATTGGTGCATGATAAGGATGATTCACA
CACGCAAATCACAGTTTCTGTCGATGAGCAAGGAACACTGACCTATGCGTTCAGCTAACC
ATAGCGAACTTAGCAACGCCCTACTTGCGATCAGCCAATCTTTGGCTGATCGCAGCCAGC
TTACCCAAACATTGGATGCCGTGTTGACCGCTGCGAGACAAATGACCTTAGCAAAGCACG
GCATCATTTATGTTTTGGACCAGACAGGACAGGCGTTGATTCCAAGTACCGCTCACCATA
ACGATAAAACGATTGTTTCCCACCCTTGGGAGGCATTGCAGATTGATTCCGCTAGTGAGA
ACGACCCATTTAACTTTGCCATTCGTAATGGTGAAGTGGTTTTGATTAACGAGTTATACA
AATACAAAGGCTACGACTGCGAAAGCATTTATCAAACAGAGCAGACATTGGGACTAAAAA
GCGAGAACTTACTGGCTTGGCCTTTGATTGATAGCGAAAGCAAAACCATTGGGCTGTTAG
TCTTACTCGATTTGAACGTCATCGATAACGAGGCAGCCTTGACTGAGTTTTGTCGTATGG
CTGCGAGTAATATTCGCCAAGCCGTTTGGTTAGAGCAATATGGGCAAGTGATTAAAAGCC
TCAGTGCCGATAATCAAGCCCTAGTGCGCGAGAACACTCAGCTCAAAAAACGTACTCAGA
AAGCCTATCAAGGTCCTATTGCAGAGAGCGAAGAAATGCTCAATGTCTTGAATCGTCTTG
ATAAGGTGCTATCTCTTCCTGTAGACGTTCTGTTGCGTGGTGAAACGGGCGCTGGTAAAG
AGGTGATCGCGAAATACATTCACGAAAACTCCAACCGTTCAGAACAGCCTTTGATCGTAC
AAAACTGTGCGGCAATTCCCGAACAGTTGTTAGAGTCTGAACTGTTTGGGCATAAGAAAG
GTTCATTCACGGGCGCGGACAAAGACAAAGTCGGTTTGTTTGAAGCAGCCAACGGCGGCA
CGCTTTTCCTAGATGAAATTGGCGATATGCCAATGCTACTACAAGCGAAGTTACTGCGTG
TACTGCAAGAGCGTAAAGTTCGCCCTATCGGTACCAGCAAAGAGATTGAAGTCGACGTTC
GCGTTATCGCTGCAACCCACTGTAATCTTATGCAGCAAATCAAAGATGGCGGATTCCGTG
CCGATTTGTTCTATCGTTTGAATGTGTTCCCTATTACATTACCACCATTGAGAGCTCGCA
AGTCAGACATTATTCCCCTTGCCGAACATTTCGTGCAACACACAACCAACACGCTAGGTT
TGCCGCAAGCGCCAGGGTTAAGTGCCAACGTACGTAAACAGCTCCTTGCCTACCAATACC
CAGGGAACGTGCGTGAGCTTAAGAACATCATTGAGCGCTCGGTGCTACTGTCCGATTTTG
AAACCATTACTCACATTGAGTTTGGCGAACAAATCCCAGAAGATGTGCCAAATATCGACA
TGAAAGCAGCCTCACCTACCCCAGACCAACCTGCTTACGAGCGGCAGGCACAAGCGGATT
TAGAAGACGCCTCAAAGAGCCTTAAGGATGTTGTCAGCCAATACGAGCGTACAGTGATCA
TCGATTGCTTAAATGCGTGTAATTGGCACACCAAGAAGGCCGCTGAGCAATTGGCGCTGC
CAATGAGCACTCTCAACCATAAGATGAAGAAATACGACATTTCTGCGGCAGGTTGATGGG
GCTTAAAAAGAAAATTCTAAATTCAGTATGAAGTCATAAGAAAAGAAAAACCGCCCGAAG
GCGGTTTTTCTTTGCATCTAGGAAGGGTTATCAAGTGACTTTTCCAAGGGCTTGGGTGCT
TGAGTTACCGCAGGTTGTTTCTCAATCCAATCTTTCAGCCATTTCTTGCGTTGAGATTCG
TTATACTGCTTCCAAGTTTCAGCCGCAGACTTGTCTACGCCTTCCTCTGTCGACTCTTTC
TCAATTAGCCAAGGCATATCACTAAAGAAATTACCTGCCAAAGCACTATCCGCATTTAAA
GAAGGAATAGAAATTACAGCATCACGACCAATATCATAGTTATCAACTCCATTTAATCCG
ACTTGTTTTAGATGAGCAACCGAAAGCTCCAAGTTCGCTTTACCACCAATTACACCACCA
AACGGTCTTAGGCCTTTTAACCTAACTCCCGTTGGTGCGACATATTCCAAGTTAAACCTC
ATGCAGTACATCGTATAGTTTTTGCTCTTAGATAGATCATTCTCTTTAGTGAGACTGCTT
ACTGCTTCACCTATAAACTCACTCATGGCATCAACTTGTTCTCGATGGTTTTCTGAAATA
GATTCAGTAAACATCCATTCTTCGTTTTTATGGGCAAACTCACCAATATGATACATATCG
GTGAAGTAAAGAGGACCTTTAACTGGCTTGCCATCATTTCCGTCGAGCGCCAGTTGAATA
CACATATTCACTGCTTCCCACGGCATACCCAAACGTTCATAAAGTGCTTTTTCATGACTT
TCACCCGAAATCAGCACATAAATACTGGCAGGATCGTCTTTCTTTTTGTTTCCCCATGAG
AAACCATCACGCCAGATATTATCAGCCGATTGGTACCATTTTCTTTCACTGAAAAAGTTC
AAACCAGACGCTTTGGTGTCTATAGCCACCACTTGCTGTTTAATGCCATGAAGTATAGGG
ATGGTATTTTTGTCTCCCTCACTTGCCATTAAGGTAAAGCTCTCTACCATAAGGTCCTGT
TCACGTAGACGCAGTTGCTGCTCTCCCAAATAGGTATCAAGTAAAACCAGTCTAGTTTCC
GTACTTAAAGCGCCAATTTGCAACTCATCTTCAGCATCATCAAACTTCTGCCCCAGACTG
TACTCTTGTGGTAAATAAAAACTATGTTGCCCTTGATTCGTTCTAATTCCCAAGCAGTAA
CGCATATTTTGGAAGCCTCCGCCTTTTACATAGCGTTTAAAGGAATCCGCTTCTGCAAAA
TAGTCACTTGGCTGACCCGATATCGCTGCTCCGGAAACTGCCATACTGAACATTGCATCA
GAGAACATTAGCTTTGCTTTAGAGGTCATTGGTTTCATACCGTCGATCATCACATCACCG
AAGCGGAATGAAGGAATATGCTCAATAGCAATCAACGTAGCGCCGTCATCAACCCCCTGT
TGCTTGTAAAAAGCACTTATTCGCCCATCAGGATCAGCGTTGAAGTCACTAACCTTCATT
GGCAGCATCCAGTCACTGAAAGCTGGACCTTTAATATTTTCGAGCCCGTCGACGCGATCG
TAGCCAATAGTAACTGGCTTCGCATACTTGTGTTCTTTTTTAAGTACCAGCTGCACTTTC
ACTTTATCGTATGGACCTAGGCGACTGTTGCTAGATTGCTGAATCCAACTGTCATATGAC
ATCCATTCTGGTTCATCACTTTCAGTATAACGAGCTGACTGAACAAGTATTCGACAATAG
CCGATTTCATCTTTCTTTAACTCACTTCCCTGCGGGTTAAATGACTCGGTAAAGTTATCA
AACATCGTTTCATTTGGGTGTTCAAACAACATAGTTTGTATCGGGAAGATTTGATTAAAT
GCACCTGACGCTTTAAAGCTATCCCTGTTTTCGGTTATAGAGAGATGAGAAACGTTGCTT
TTAGTTGTTATTGGAGCAGGCCAATGCTGCGCACCTTGTGGCATCTTTGTCGACAATTCG
GTGTAGTACTCGTTATCACAACGGTTCTTCCAGTTAGCCGCTAAGGTGTTTCCTTTGATC
GTATGTACAGACCAATCATCGCTCAAAATGTAATTCTCAATATATTCCTTCACCTTGTAA
CGCTCAACCAAGAACCTAAACGAGATGTTAGAAATCCTTTTGGTTTGAGCTCCTAGGTCG
GCGAGTAATAACACTAAGCCATTAATAGCAAGCGCTCGTAGTTGGTAGCGTTTTAACACC
TCCTTACGAACTTCTTCGCTCTCAAGGTGAGTAATGAGTTCCTGATAAGACCTACATTCA
ATACCTACATCTACCTTACTGCGTCGCAAATCGTTAAGTAACTCGATATGTATTTTTGCC
AGCCTTTCAAGCTCACTGACAACCTCATGGCTTTGCTTTAACTCTTCTAGGAAGGAGTCC
AACATTAGACTATCAATCACTTTCACCGCAGATATTGCTGTCTTTGAACCCTCTATGGCA
AGCATAAACCCTCTTGCCGCAGGAGCTATAGCAGGAATATAGGAAGCGACGTCAACGACA
CTGTCAAAAATTGCCATTCGCAGGGCGACTTCTGCTTTATCTTGCGCAACCATCTCAGCT
TCTAGAGCAAGCCTAGAGCGTTCCATTGTATGCGAACCATAGCGACTAGGATGAAAGAAT
ACGTTCAGAGACTGTAAGTAAATACGAATCACAACTCGACGGTTTTGTCTTAGATTAGGG
TTATTGCGGTCGACTTTTTCACCTTGCTTGGGAACATAGACCGGTTTACTTTCACCAAAA
GCGGCTATCGAAACACGACCGTCAAAAACAGGAAACTCCTTCATGAGCAGTTTTTTCGCA
TATTCTGCGCGCTCTGCCGAGACCTGCATGTTTGCTTTCTCGGTACCGACCTGGCAAGCA
TGCCCTTCAATCTCTACTCTAAGGTTTGGCTCATCCTCTAAAACGTTGGCAAGAGAAGCA
GCAAGCTGTTTAAATATAGATGCATGATCCTTTAACTCTTTTTCACGCGAATTAAAGGCA
AATTCTATTTTTATTCCTGCGCCTCTAGAGCTATTTACGAGAATGGCGTCAATCTGATTG
CCAGATTGATCACGCGCATCTTTTAAAGCTTGTTCGAGTTTATCTTCCTGAATATGGTTA
GCTGTCTTCCAAACTGGAATTTGAGCAAGGTAGTCTTTTGTAACTTCTTCTGTTCCTTGC
TCTGCTTTATCAACCTTTTTATTTTGATTAACCAGCTGTTTAGCTTTGTTATACAAACTA
AGTGCTGTCAATCCCGTTCCGAAGCCATTAAAACCAACGGTTTTACCACCAGAAAGCCAA
GCTTCCGCAACTCGCCCGGCAACCACACGTCGGTTACCCAGACTTGATTCTAAAGAAAGA
GCTAGGGCGCTTGCCCGAGCTTCATTGGTGTTAAAAACCTTATCGTGAAATAGCGCCTTC
CAACCAATACCCGCGATAGCTGGAGTGTGGAGTTCCTGCAACTTATCAAGCGCTTCTTTC
GTACTGTAAATACCGTAATACAATTCGCCCGCCGCTTTCATCGCAGGCGGCATCTCGGAC
TTAACTGCTTCCCAATACAGTTTCGAGACGTTATTAAACACTGCTTGGCGACCATCACGG
TCTAGAGTGTCTTGCAAGCTGCCGCTCAGCAGCCCAGCTCCTAGCTGAGCAGACACATCT
CGGATATTCTTGAGTAACGCAATACTTCTTGAAGCTGGCGTATTGGCAGTTGCACCTTGT
ACATTACCGTGAAGGTAATGTTTCATATTTCCAAAGTACTGAGGGTATTGATAAATCAAG
GATTCCTCGAGGGAGATCATATCGCCACTGACAATAGCAAATTTCCCTAACGGAGTGCTT
GAAGAAAAGGTAATCTGTTCACGTAGCTCGTAAGTGTAGACTGTATCTAAACCTTCAGAA
AATTGCTGAATATGAGCGTCTTTAATAAACTGTGGAACGCCATTTTTCATCTGGCTTGGA
ATAAATTCGACACGGATACTGTATAAGCCTTCTTTAAAATCAGCAGGATCAACGTGAAAC
ATCGCACATGGGTATTGCTTAGCATTTTCTTCTGAATGCTCATCTTCAGGTAATGCTGCT
TGTACTGAAGAACCTATTGTTTTGTATTCCCCACCTTCTTTGGTTGAATCAAATTTTTGC
AAAGTAACCGTCGCACTTTCATAACCTTGATCAGAAAAAACTACAGCGCAACTCGCCACA
ACAGGTAAAACGAAGCCTTTTAGTGTCTCTCCCGATTCACTTACATCTTCATACCACTTG
TTATATTCTGCCTGTTCTTCGCTGAGTCCCCCGTTCGCAGCTGGTTCGTAAGGCTTAGCC
AATTGTTCAATGCTGATCTCTGTCAAGATCAGTTTTGCTTCGCTGTTTTCCAACTGGCTA
CTCAACTCTGCAACTTTTGTAGCTAACTCTTTGGGGTTTAACTCAGAAAGTGAAGCTATT
AAAGGCAAGGGCGGAAAGCGGAAAGTGAAGGTCTGCTCACCCTCTTTGGGTAGATCCCTA
CCTAAAGCATGAATTGTGTGCTCTGGTGTCAGGACCTCAAAAGCCCCATATTGATCGGGC
TTTCCGTTACCCAGTGAACATAACTTAAACTCATGATTAGTTGCCCACAGTTTAGGGTTT
TCATTATCAGTCACGTTAAGCATTGGCACTTTCGCTAACGGGCGAATATTGGAAATATTT
TCTCCAACTAGACTCGTTTTGGAGTGCCATGAAGGGTAAGTTTTGTCGTTATTTTCATCT
TCTTCGGCTGCAAAGTAAGCGCCAAATAAATAATAACTAGCATGTAGCGGTATTGCATTG
CAGTTCTCTACAAGGCTCATAAATCCCCCTCTTTAACAAAATCACCATTATTGGCAAAAG
CGTTGTATAGAGAAGAATTACCAGCACTATGGCCTGTCCCAATTTGCTCCCATTTTAGGT
ATGGTCCAAATTCATTGTTTTCTGTTGTCTTGCTCAATATAACTCTAGCCGCTCCATCTC
GTGTGTAATTTACATCTTTACCTAGAATTTCAAAATAACGTAACTTACCTACCGCTCTTG
GAACAATTTCTTCCGACTGGAAGGTTCTATTTTTAACGTCAATAAGATAACGGTGCGTTC
TGGTTTCTGACCAAACATAACGTCCTGTTGGGCTAATTGCTTTCTTACGGAACTCCTTGG
CATCCAAATCACCTCCTCTTTTTTTAGGTGCAACAGAATAAAGCAGTTCATTCGTCTGCT
CATCGAAAACTGCTACTCCATATGCAACAACAACAATTCGTTTTCCATTATATATAACAG
AGTATTCATTAAAATTAACTTCCGTTTCTTCTTTTTCACCCGTCGCTAACGTGTACTTCC
AGTCTTTAAACTTGTCTACGTAGTAAAGATAGCTGCTGTCTTCAGCCCATAGAAACTCTG
GGTAGCCACGTGAACGACCTAGTTCAATATACTCACCCGTCTTAAGATCTTTAATTACTT
TAAACATCCCTTCTGAGGCCGAATAGGCCAAAGCCAAGTAGCGATTATTTGGAGAGACAC
GCATTAGACGAACTTTGCCAACAAACTCATCTGCGACCAGACGTAAGTCCGTCCCATCCG
TTTTGATACTCCACACTTTATCCCTTTGATCATAGTGGTCTTTCGCTTCATTTCGGGCGT
TATCCCAACGAAACACTACACGTGGTAAATCATAAGAGCCTTCATTGGTGAGATCTTCAC
GTGGCCATTCTTTAGCTTTAAAAATAAAGTGTTTAGGTTTACCCGTCTCTTTGTCATAAA
TAACGTAATTGTTTTCTGTGATATAAACACGACCATCTTCCCACTGTTGAGCATTTTTTT
CTGCGATTCGGTCTTGAACCGTCTGAGGTTTTGGCGCGTGTTGTTCTGGTTCCTTGGCCG
ATTCTTGATTACAGCCAGATAAGACCGCTAAAGTAATCAAGCATAATGTATGACGTAGAT
TCATCTTATATTCTCTTCGTTATCTTTCTCGATCGCGTTTAATAGTGTGACAACGCAACT
CGAATAAGTTGTTTTGTTAACTTGGCTGATCTTTTTTCTTATAAGCCAGTAAATCCGCAA
TGGGTGTTTGAGCAAAAATGACCGTTTTATTATCTCTTCCGTGATGACTATTGCCCTGAT
AACCACGGAGAAGATCCACTTCTTTAACCTCTGCAGGCCAACCAGTAAAACGAATCAACC
TAGAACCATTCTCTTTTTTTATACATTGGCGCAAGCACACTCGCTGCGACCAATCACCAT
CGCTTTGCCTTAACTCAAAGTAATCATCTGACTCGTCCAGCGTCGTATAGCCCGGATATT
CGAAAACTATCTCGACAGATTTAAGTAAATACACGACCGCTACATTTTTATTTATCTGGC
TTCGTAACATTGCGTATTTTTCAGGTTTTGAGGTCGCAGCACTTGGTAATACTGAGAGCA
GACGAACAGAACCGTCTCCCATTTTAAAGCTTTTCTCACTGCTGTAATGGTTAAGATCAG
TGACTTTTATGGCCTTGGTTCCGGGATCACTTTCTAGTTCAGATAGTTCACTCTCGCTCA
ATCGTTTACTGTTATAAGCCAAATATACTTCTTGAGGCTCACCTTTAATCTTGTAAGGAA
GCCATATATGCGGGAGAGGGTAACCTTGCGCGCTCCGCCCCACTGGGCTAGAAGCATTAA
TAGGGCTCAAATTTGTTTCAATCTTTTCTTTGATTTGTGGCTCATAGCCGGTCATGACTA
TCTCAACTTCTTCCTCAACTAAGTTGAACACTCGAGCCTCTCCAGAGCCATTCAAAGAGC
CTTCACTTACCACCTTGCCGTTCTGCACGATTTGGAAAGGCTCATAAGCGAAAACACCGC
CTGTTTCAGGATTGGTCATATAGATATCGGCGTGCCTTTTGGGTCTAGAGCCTTCACGAA
CACTATTAATGTCCGTATCTGAAAAGTAACCATTTTCCGTAATTGCCACTTCGCGCCAAA
TTTTATTGTTCCAAACAACATACACGTAGCCTGACTTAAACACTTCTGCAGCTTCATCTG
ATTTATCGCTACCAGGGAAGTGCAGCGGAACCACAGGCACCAACACGTTATCCCACTCAT
CCATTTGAGTTTCTTTATCAACGGGTTGCAGGTCTTCGGCGAGTTTAAGCAAGATTGGCT
GAGGCTGGTCGGAACAAGGGATTTTGATATAGAGCGTTTTGCCCTCAGCTTCGAGATCTT
TAAATGTCGCGAGGCTGCGGTGTTTGTTTTCTGTATCAGCCTTGCCTACAGTAACTTTTT
CTTTTTGAGCTTCGGTTTTTCCCAACATCAAACATGCCGCGTTGCTAGACCACTGCCCTG
CAAACTCGACAACGATTTTTTGGTCTGGACTTGGCTCAGAAGGGACATGCGTGTAGCTAC
GAACCAAAGTCACGTCGTCCTTTACCTGCTTATAACCCGCTTTATAAACTTTGCTCTCAC
CAGTCGATGAGACCGATTCAAGCTGTGCTTTTAGTCTTGGGAAACTTTGTAATTGGGTAT
CTGTTAACGGCGTTCTACGAGAGAAAGAAGACAACGCAACCCAGTTCCCATTTCCTAGCT
CGTGTCGAATAGCCGTTAGCAACCCGGAGCTAGACTTCTTGGCAGAGATTGAGATCTTCT
GAGCAAGCTCTTTAGGAAGGTTTCTGAGAATGTCTTCTGAATTTCGCACACGCGAAAGCT
GCCCTATACACTCATCAGGTGTAAGGACGTAGGATAGCTCGTTGGAGGAAAGCTTCGAGC
TAGGTATAAATTTGCAAACTAAATGCATTTGAATTCTCCACAACCAACATCGTAAACATG
GTTGCGGTGACGTTTAAGCTGATAAGGCTTACAAGTACGATTTGGTGTGCTAATGCTACT
AATTTAATTCATAACATTCAATCACATAGAAAACTTCCAGAAAACCGAAATGCCCGAGAA
ATAACAAAACCACAGGTTATTTGGTTGTTTTAACTATCAATTCAAACTTATTACCCTTCA
ATCCAACTCAAAAGGCAGGCTTTAAGCAAAAACAGTTTTTTACTTTTGGGCAGAAGTTAA
CAAATTCAATTTAAGCACTGATAGCCGAAGGTTGAGGTTCTGGAGGGATACGCCTTCCTC
AGTAGCAATAAATAACCTATCGCGACTGAGGAAGTATGAATAAAAAGGTGAGTGCGTGTC
ACACCCACAAAGGTGTAACTAATATGAAGCGATGCTAGGCTAATTTCACTTCATCATAGA
TACACAACTCAGGTAGTAATCACTACCTAATGCAGAACTCTACACCTAGGGTATAGACGT
GCATGTAACTATATAATATTAATAGATATTATCAACACGGCATATTCACCATTGAAGATC
ATCAATTACCATCACAATCACAGTATTGCCTCGTAAAAACAAAAATGGTCTAGGCATTCT
AGATGTTTCACCTTGTATTAAGGCGATAAAGTTATCTGATTCATTTATGAAAAAAGCATA
ATCATTTGAACTAGATCACTTAAATACAAGCAAAAAGAAAGCGAGCTTAATGCTCGCTTT
CCTTTAGGCTGCTTTCTGGGAAGGTAACTCCGCGGAATATCTTTCCCAATAGCTTGGAAC
AACAAGCGCTGTAGTACTAGAGTAATTGAATGTTGTATTCACCTCATCAGCGGTCGCAAA
GAGTGAATTGGCACCATTTGCATAAACGGTTATTACTCCGTCTTTCAAAGTAGACAAATC
AAGATCAACGGTCCATGTACCATCAACTAACACTGTTGCACTGCCTAGAACCACCAAGCT
ATCGGTATCAACAGCTTTGAGTGCTATTATCTCCCCCGCCTCAAAACGAGTAGTTGTGCC
ATTGATAGTTACTGTTGTATTACCCGATACATCACTGATGGTTCCGATCGTGATCGTTGG
GGTAATTGGCATCGAATACGTGCTATCTTCTGCGCCTGTGTTGCCTGACAAGTCTTGGTA
GTCTTTCACCACCAATCCAACGGTCAGCTCTGACGTTACTGGCACAACAGCATCACCGGT
CCAGACACTCGCGTCAGCCGTTTGGGTTAATGCCAGCGCCGAACCGCCCAACGCCGCGCT
TACCGCTTGGAGTTCTTTGTCGAACTCCAGTCTGACGGTCACGCTCTGTCCTTCCGCTTG
GTGCGTTGGGTTAAAGGTCGCGTCGCTCAAGGTTGGCAATGCTTGCGATAGCATGAAGGT
GCTCGTTTCTGTGGCCTCGACATTCGATGCGTTGGTCCCCGCCACCACCACGGTGTAGGT
GCCATTTGGCTCACCACTGATGTCCATCGCGTTGCTCGTCCAAGCGCCACCACTTTGTAC
CGTGGCACTGCCGCTGGCGATAACCGTTTCACTGCCTTGCGCTTTGATTTCTACGCTCAC
GGTTTGGCCATCAAAGCGGCTTGAAGTACCGGTGATCTGCAATGCGGCGGCGTTACTGCT
ATCCACATTGCCTACTGGCGTGATCGCCAAGGTTGGTGTGATCGGCATCGAGTGGCTGCG
GTCTTCTGCGCCCGTATTCCCCGAAAGGTCTTGGTAATCTTTCACCACCAAGCCTACGGT
TAGCTCTGACGACACTGGCACGACAACATCACCGGTCCAGACTTTCGCATCCGCTGTCTT
GGTCAGTGTGACGGCGGAACCACCCAGCTCTGCGCTTGCTGCTTGCAGCGCTTTATCAAA
CTCCAGTGTGACCGTCACACTTTGTCCTTCCGCTTGGTGCGTTGGGTTAAAGGTCGCGTT
ACTCAAGGTTGGCAATGCCTGCAATAGCGTGAAGGTGCTCGGTTCTGTGGCCTCGACATT
CGATGCGTTGGTCCCCGTCACCACCACGGTGTAGGTGCCATTTGGCTCACCACTGATGTC
CATCGCGTTGCTCGTCCAAGCGCCACCACTTTGTACCGTGGCACTGCCGCTAGCGATAAC
CGTTTCACTGCCTTGCGCTTTGATTTCTACGCTCACGGTTTGGCCATCAAAGCGGCTTGA
AGTGCCAGTGATTTGCAATGCGGCGGCGTTACTGCTATCCGCATTGCCTACTGGCGTGAT
CGCCAAGGTTGGTGTGATCGGCATCGAGTGGCTGCGGTCTTCTGCGCCCGTATTCCCCGA
AAGATCTTGGTAGTCTTTCACCACCAAGCCCACGGTTAGCTCTGACGACACTGGCACGAC
AACATCACCGGTCCAGACTTTCGCATCCGCTGTCTTGGTCAGTGTGACGGCGGAACCACC
CAGCTCTGCGCTTGCGGCTTGCAGCGCTTTATCGAACTCCAGTGTGACCGTCACACTTTG
TCCTTCCGCTTGATGCGTCGGATTGAATGTTGCGTTGGTCAGTGTAGGCAACGCCTGTGC
CAACGTGAAGTTTGTGCTTTCTGTTGCTTCCACGTTTGAGGCATTGGTCCCCGTCACCAC
CACGGTGTAGGTGCCATTTGGCTCACCACTGATGTCCATCGCGTTGCTCGTCCAAGCGCC
ACCACTTTGTACCGTGGCACTGCCGCTAACGATAACCGTTTCACTGCCTTGCGCTTTGAT
TTCTAAACTCACGGTTTGGCCATCAAAGCGGCTTGAAGTACCGGTGATCTGCAATGCGGC
GGCGTTACTGCTATCCACAGTGCCTACTGGCATGATCGCCAAGGTTGGTGTGATCGGCAT
CGAGTGGCTGCGGTCTTCTGCGCCCGTATTCCCCGAAAGATCTTGGTAGTCTTTCACCAC
CAAGCCTACGGTTAGCTCTGACGACACTGGCACGACAACATCACCGGTCCAGACTTTCGC
ATCCGCTGTCTTGGTCAGTGTGACGGCGGAACCACCAAGCTCTGCGCTTGCGGCTTGCAG
CGCTTTATCGAACTCCAGTCTGACCGCGACACTTTGTCCTTCCGCTTGATGCGTCGGATT
GAATGTTGCGTTGGTCAGTGTAGGCAACGCCTGTGCCAACGTGAAGTTTGTGCTTTCTGT
TGCTTCCACGTTTGAGGCATTGGTCCCCGTCACCACCACGGTGTAGGTGCCATTTGGCTC
ACCACTGATGTCCATCGCGTTGCTCGTCCAAGCGCGACCACTTTGTACCGTGGCACTGCC
GCTAGCGATAACCGTTTCACTGCCTTGCGCTTTGATTTCTACGCTCACGGTTTGGCCATC
AAAGCGGCTTGAAGTGCCGGTGATCTGCAATGCGGCGGCATTGCTGCTATCCACATTGCC
TACTGGCGTGATCGCCAAGGTTGGTGTGATCGGCATCGAGTGGCTGCGGTCTTCTGCGCC
CGTATTCCCCGAAAGGTCTTGGTAATCTTTCACCACCAAGCCTACGGTTAGCTCTGACGA
CACTGGTACGACAACGTCACCGGTCCAGACTTTCGCATCCGCTGTCTTAGTCAGTGTGAC
GGCGGAACCACCCAGCTCTGCGCTTGCTGCTTGCAGCGCTTTATCGAACTCCAGTTTGAC
CGTCACACTTTGTCCTTCCGCTTGATGCGTCGGATTGAATGTTGCGTTAGTCAGTGTTGG
CAACGCCTGTGCCAACGTGAAGTTTGTGCTTTCTGTTGCTTCCACATTTGAGGCATTGGT
GCCTGTGACAACGACGGTGTAGGTGCCATTTGGCTCACCACTGATGTCCATCGCGTTGCT
CGTCCAAGCGCCACCACTTTGTACCGTGGCACTGCCGCTGGCGATAACCGTTTCACTGCC
TTGCGCTTTGATTTCTACGCTCACGGTTTGGCCATCAAAGCGGCTTGAAGTACCGGTGAT
TTGCAATGCGGCGGCATTGCTGCTATCCACATTGCCTACAGGCGTGATCGCCAAGGTTGG
TGTGATTGGTATTGCGTTGGAAGAATCATCTTCGCCCATATTACCAATCAAGTCTTTGTA
CTTACTTACAAATAGGCCGACATTGAGTTCTGGAATATTGGGGACTTCAGCCCTCCCCGT
CCAAATTTTCTTATTCGCTGTAGCAACGAGTGAAGTAACATCATTATTTCCCAGTTTTGC
TGTCGCTTCTTGCACTTCCTTATCGAACTCAAGTGTGATGTTCACCGACTGTCCTATCGC
TTGATGCTTAGGATCAAAAGTCACTTTTGACAGCGTTGGTAATACTCCTTCTACCTCCAA
AATCAAACTATCCCCTTTTCCGGGGATAGAGTTGACGCTCTCATAACTATCATCGTCGAC
CCGTATGATTATTTCTTTATTTTGCTTTTCTGGAGTTGTGTAGGTAACGGTCCAAGTTAT
ATTGTCACTGGTGTTCCATGATACTTGCTGAAGCTCTCCAGCTTCGTTTTTATCACTCGC
TTCTAATTTCACATCGGAGAAACTAAATTCTTTAACCTCTTCTGAAAAAGTAAATGTAAG
CGGGATTTCAACTCCACCAGCCGAAGGGCTAGGTGATGCAGTTGATATTGTTAACTCTGG
AACGGTTGCTGCCTTTACGGTAGCGCTTGTTGATTTCTCAGTCTTATGGTTCGCCAAATC
CAACGCGGCTACTTGTAGCGTATAGGTACCAGGAGTCAATGAGTAGTGCATCACATAAGG
ATCATCTACACTAACAGGCTCTGTAACTGATTGTGGTCCCACTTTTACCCCACTCCCGTT
ATCTGCTGTAGATGTCACTGAACTCAAGTTTTTATCTGTAACATACGCTGTTACATCTAA
ATCATATTTACCGTCCGTTGGTGTCATAGATACTTGATCAGCAGAAACACCAGATATTGC
TGGTAACTCGTAGTCAACGATAGATGTGATGCCTTTGGCACCATATGTTGTACTAAAAAG
TTCAAAGTCTGTAATAGAACGCCCTATTGAGTCGGTGACCGTCACTTTATACATATATTC
GGTCTGATCTTCAGCGTCAAAAACCATAGTATCAGACCCTGTCGATGAGACGATATTCCC
TGAAAAATTTAGCGTATCACCTGTACTTGGAACTAAATCGATAGAGTAATTTGATGCCTT
TACATCATGTCCTTCTTTTGAAGTCACATTGAATAACTGACTTTCTTTTGTAAAAGCTAG
TTTGCCTCCTTGCAAGCTAGTCATTCCATTAAATGAGACCGTAATAGTAGGTACAGACAC
GTCAATATCCACAGTCTTACTTTCACTCCAGCCCACTTTATCCGTTGCTTCAATGCTTAC
TCGGATTTGATTCAGCCCTTGCAGCTCACTTTTTGGCAGCTCGAAATAAAGATGTGAGTT
ATCTGCATTTTCCTCTTTATTAAAAACATGGCTAGGGTTGACGGTTGTGTATTTGACGCT
TGCAATACCGCTTCCTTCATCCCTAATAGAAAACTGGAACCTAACCAAGCTTGAATCTGT
AGGGGATTCACTGACAACAGCGTCACTATCAATTATTGGTTTGCTGTTATCGACCATCAC
ACTGACGTTATCGCTACTTGAGTCTCCCCACACATCAATAGCTTGGATGCTCGGTTTGAT
CACTTGTCCATCCAAAGTCGCACTTAGAGGCGCTTCAAATGTCGAACAGGAATAGCCCTC
TCCACAATCGTTAAATCGTGAAAAGTTCCCTGGATGATCATTGAGGTTATATGAATCCCC
ATCCACTGTTGCAATCACATTTTCTAAAATTGATTGTGCCCCAACCTTCACTTTAAAGTT
CATCACCAGCTGAGCGCCTCGAATGATACTGTCATCCGTTGGGCTTGTGATTCCAATATC
AACTGAACCTGGAGGTGGCAACAATAGTTCTAGAGAATGATCTGAGGATGTATTACCTGC
CATATCAGATAAATTTTTAATGGTATATAGATGTTGTGATACCCCCGTTGCGATGATATC
CGAATAACGTTCGGTGTAAGTACACGTAGTAACCCCAGCACTCACGCTACAACTTTTTGG
TTCAAACGTTATATTAAAACGGTTTCTAACTAACAACGGTCGTTTCGTTGGCCCAGTATT
CACCCCTGATAAGTTATCTTTGAAGCTCAATGTTAAGCTCAACATTTTGTTTCCATCGGC
ATCAAATTCAACTTCGTTACCTGTAAATAGATAGGTATCCTCTAATGCTGCTGGTGCTTC
AATATCCATCATATTAAAGCTGAATTTGCTCACCGTCTCTGTATCGTTCTGGCCCACTGT
CCTAGTAATTAGAACGACAGGTGCAGTAGACATGTTTACATCTGTCGTCACACTACACTT
ATAACTTTCCTGTGGATTAGTGATAACGCCAGAGTAAGCATTGCTCAATCCATCATTTGG
AGCTTCGCTTGAGGTGTAATTTTCTCTTACCCAACATTCTAGAGTCCGAGCCTTAACATC
ACCCACAGGGTTGAACTCGACACTCAACGTCTTACCCGAGATATGAGCCTGAAAATTTTC
AGGTTGCGCGACAGATAACACGACCCCTTCGCGTTGAACATTAATACTTTCCGAACGTTC
TACTACTGGCCGTGTTTCGCCTGAGTTATACAAAACATTGTTATAAACTTTGAACTTTAG
TTCATAGCTTCCATCCTGAGATAATTCTGCAGAAGTTAGTCTTCCCTTCCACTTACCCGT
TTCATCTTCACTAAACTGTATATTATTGGTTTGATCGCCGTATCTATAAGTGCCGTCGAT
TTGAGGAATTCCACTTGCATCTTCCGCATCAAGGGTAATAACAACAGGATCGTTGCGCGT
AACTAACCCACCAGTAATCGGCGTTCCATCTTCATAGGAAAAAGACACACTATGAATTGT
TGGCAACTTGTTTTGCACTTTAATCGCGTAATCTACCTCTGTCGTATTCCCGCGAACATC
GCTGCCCCTGAGTTTGATTGTACGGGTTGAACTATCACCATCATTCTGTCCTTCTAAGCT
CACTTTCATATCTTCATCTACTTGTGTGCCGGTATCAGAAGGTGTATCGATAAAGCTCCA
ATATTCCAATGTCGTCTTGTTCACACCATTTGATGAAGGCGTTCCCGTTTCGCTCAGATC
TTGAGCTGAAAGTGAAAACACGTAGTTACCACGATAATAACTTTCCGAGTTAAACCCATT
CAGAGTTAACGTAGGACCATCTCGGTCAATAATTATCGTTCGTGGCTCTGTCTGAGATTC
GAATCCATACTCATCTATCGCCTTAATGAACAGGTTCGCCCTCTTATTTGCATCAATGGT
GATACTGTCACTTTGTATACGACCAATTTCCATTTCAAATGGTTGTGTTGGATCTCTAGG
TACAATTGACTGTATTGCAGAGTCACCAGCTTGTTGCCACAGCTCGACGTTACTTACTTT
AGAATCATCAATGACTGAACTCAGCTTCACTTGAAAATCAGGTCCCAGGACGTAGTTACC
AGCAGAGTTTTTGTCTACGATCCAAGGTTCAGACAGTTCAATTACCGGGCCTTTGTTGTC
TACTTGAAAAACAAATTCGCTTGTCGACTCTGCTTGAGGGTAAGCACTGTCTTTCGCTTT
TACGTAAAACGAGTTCGTCTCTTCATACTTAAACGCCCCGGCTATTAAACGAACCTCAAT
GTTTGGTTGCTCTCCGAATAGATAAGGCTCCACACTGTCTGTAGGTTCAGTCTCATAATG
TTGCAAAGTAATACGCTTACCAAACTCCGTCTTCATATCAATTTCAACTACACTGCCTGG
ACTCAAGTTACCCCAAGAAATATCCGGCACCCAAGATGAGTTTCCACCCAAACGCTTATT
GATTGTTCCTCCATTAACAATCGGCCCTTCAGAGTCAATTAAGATATTGAATTTTGGTGA
ATTTGTAGTTTGACGATTAACAAAGTTCCCCAAATTGTCTTCTGCATTTACATTGACAGT
CCAGTTACCATCTCCCGGATAAACGACTTTACCTTGGCTCGCACAAAGAGTACCTGTACA
TAATTTAACCTTAAATGAATCTTGCGTATTACTGGAAAACTGATCGCTTGTGTAATCGAC
CGTTGTACCATTTGAGAGATCGACAAACGATAAACTCCGCTTATCCAGTTGGTCCCCCAC
AAGATCTTGAAGTTTAAATGTCAACTCATGAACTGAATTCGCATTTAAATAAATATCCTC
GCCAATTGGGTTCCCTTCCAAGTCGTTTGGTGGAATGTAAGTCGCTGCGGGATAGTCATT
ATCAACATATAGAGTTTCAATATATGGGTTTAGATCGGTATAAGCGTTACCTTGGGTATC
GACCGCCGTTGTCTCCAGAGCAAACTTGATGATGTCTATTAGGTCTGTTGATTGCGTATT
GAGTGTAAACAAATACTCTTTGCGGAATTTATTGCTGTTGCCAGACTCATCAATTCTCAG
TTCCAATGGTATCGCGGTATTAGGCTTGCTCTGTGCATACCACATGCTCTTGAATGTAGG
CGCATTTTCCGTATTTTCAACGATACCTGATGGATCTTCCAAGACAATTTTAGAAACAAC
TTCGCCTGCTACGTAACGTTTGTTGCCGACCATAGTTTCTCGGCCAGTCTCTATTGTTAA
CGTTTGTTTAGGCGCTTCTTTATCTATACTTTCTCCCTCACTATCAAAAATAGCGTCTTC
GTCTAGCTTTGGATTTGCCTGCGATATATCGTCAGCATAAAGCTGGGCAATATTGGTTGG
AATTCCGTATTTTTCCGTCATGATGTTGTAGTAAGACTGAGCGAGATCTTTACGGTAAGT
GTCAGAACTAAACTCATAACTATCTAATTTAATTAGATTACCTCCAGATCCAATACCGTT
TGCCTTACCGTCATAGCTCAGATCATCATAGATAGCAGAAGCAAAATCAGAAGAGTTATT
ACGTGGCGTGTCTTGAGCTAAATCATCGATCGCTTCAACGAGGAATCGATGCAAGTAGTC
GTTGGACAGTTCATCTGGAATTGGGTTTTCTAACATCTCGTTAGTCGCATAAGATGTCAC
TGTTGGATCAAAACCGAAAAATGAATCGTTTCCACCGGACAATGCATACTTCACATCCGT
AAGAATGAGAGCCGCGCGCTCTGAGGTTTTGTCTCCGGCCTCAACTTGATTCCAGCGATA
GTCAAATAGGCCTGTTTGGTAAGTAGATAACTCCGTAACATAATAAGTATTCGAACCGTT
CAGTTCGAAGTATGCGCCTATATTTGCATCGTTTAAGTTAACGCTAGCTCTTGCGCTTTT
ATTATCCTTCCATTGATAGTAATGCGGATCAGTTCCATCAACACCAATTAAGCGAACTCG
CATAAAATCATAATTAACAACATCGGTTGTAGTCTCACATGAAGCAACATCAAACGCGGC
AGACTCATCACTTTCCGGTTGCTGAATCGTGGAGCAACTAGCTAATGACGTAAACTCTCC
GTTAGGGTTTAAACCTTCCAATTGAACACGTGCACCAATGAAAGGTGTCACGATAGTCAT
CGTCGGCAAGTCGAAACTGCTTCTGAAATAAACTTCTTGAGTCGTGCTTTCATTCTCTGA
CTCATCAATAGCTTGAATTACCAGTTTTTGGCTCGCGTTTTCTGAGACGTTTTTGAAGCC
ATCACCTAGGATCTCCTTTACAAAAGGGACATAGTAAATAACTTCATCAACTCGTCCGCT
ACTATCCAAAATGGTTTCGTGAGGAATGCTTGCGGTTATGGCGTCCGTCGAAGCTAACGT
CTGCGTTGTATTTTGGAACGCATAGTTGTTGTCATTGTTTTGACTTACGTAATACTTCAC
GACGAGCTTAAGTTTGTCAGCACTTGAACCTAATACAGTCTCTGAACTCGCATCAGATAT
TTTGACACGAACGTAAGGAATCTTTTTTTCTTTCAATAAGTTAACATTGAAGTTTGCGAA
ATCAATCCCACTAATGGATTTAAGACCTGCGCTTGCATAGACATAATCTATTTTCAAGTA
ATCTCGGCTGGACTGCACGTTATCAGCTGTATAAGTATCTTGTGAATATACGCCCTCGTA
AGTGGTTCGTTCTCCATTAAGGCTCACGTTGACGTAACTCATGGGCGTACCTTCCGGGTA
TGTGATGATCTGTGCAGGTGCTTGATCATCTCGGCTCACCGCATGTTGAAACTCACCGAC
ATTGTCTTTTGTATCAGTGGCTTTTATATCAAACGTGGTAGTTGATAAGAACTGGTCTGT
TAAATACGCTTTGCTAAATTCACAGGCACTTCCCGACTCTGACGTAACGGGAGAACAAGC
AACATCGTCAGGCAAACCACCCTTAAATGACACACTGACGGACTTAATGTCCTGAGACGC
TTCTTTTACAAGACCTTTAAGTACATATTCTTGAAGCTCATTATTGATAGCGCTAGACGA
GGTCACGGTGATAACTGGCGCGTCGTTATCCCAAGAGAAATTGACATAATGACCTTTACC
ACCGCCAGGAAGCAATTTATTTCCGAGCACATCTGCAGTGTATAAGACTAAACGTGCAGC
AGTAACCTTGGAAAGGCCAGTTTCTTGGTCGACATAAACAGCATCGATCGCTTTTGTATC
AATGATTACTTTGATGTTCGTTTCACGAAGACCAACCTCAAACCCTTGCGCATCCACCGA
ACAAAACTTACTGCCTGACGTCAGCTGATCATTACATTGAAACTCACCTTGCCATGCACC
GTTGAGTTTGTATTCAACAAATGCAGACACTGACTCAACACCAATATCGTCATTGATTTT
GATATCTACGATGTCTTTACCTGCCAATACATCATTGTCTGTTCGAGTTGCAGTTGGCGG
AATGGTATCAATATCTGTGTCATCACGAGGTGGAATGACACCATCTGTTTCGCCAGCGGT
TCCAAGGCTATTTATTTGTTGGCTAAAGGCAACGTAATCGTCAGCGTTTGTTCCTGAAAT
GTTGAGTGTAGGGTCATTTACAACTATCAAAACTTGCTGAGAGAGTTCTTGAGTGTACAC
ATCACTGGTGATTTTCTGCTGACCAAATGTAAGTGGTGTGACAGCTCCCGTTGCTTCGCT
TATTTCTAGGCCATCAAGAAGGCCGTCTGCAATGACATCACGAAACTGTACATCAGCTAA
ATGCATTGATGTATATACATTGTCTTCGGATTGACCGTACCTTTGGATCATGTCATAAGA
GTAAGAAGAGTATGCAGTAAGCAATGCACCATACTGATGCCCCGGCGTTGCAAAGCTACT
CTGCCCACCTTTAGTAATATCAATTGGTGTGGTTTCATTGACATCAAAACCGTACATGCC
ATTAATACTATCAAGAGCTTGAGAGACAGCGTCCGGACCAGACACGCCGCCTGCAATTTT
ATATTTTGCGAAACCGGAAACAATATTGGTCAGAGGCGTCAACATCAACTTTTGGTTACT
ACCTTCACTGAAGTTCACCACGCCTTCTAAACGCAACGTTTTACCAACACTCGAGGACAC
AATCTCTTTTGTTAAAGGATCGGTGTAACTACCTTGTTGTGCGACGACATACAATGGCAT
CGAAGACGATTCAAATTCGACTTTGTAATCACCAAATGCATTGGAAGATGTGCTCGCTAG
CTTCCTTCCTAGCTTTCCATCTTTAAACTCAAACACCTCAATTTTTGCACCATTGACTGG
AGCGTCAAAAACATTACCTGAGATGGTTCCTGTATTCCTCGCAGGTGGCGTATTATCGCC
ACCGTCCCCTCCGCCACATGCACTCAATAATAGTGAAGTAGCCATGAGACCTAACGTTGA
TTTTAGCGTATTTTTAGTGAACATAATAATCTGGCAGAGTATATTTTTGCCGAGATTATA
TTATTGTGTGGAATTTTCTCAACGCGACAAAATAACCATAAAATAAAGCAAAAAAACTAA
AAAAACAGACACTTTTCAACCCTATTCTTAGTGCTATTTCATATCTATCATTATTTAGTT
AGTAAAAACAAAGGAATTGTCGTTAGTGACGTGTAAGATTTTATTTTAAATATTATACTC
CCCTCAATTTTCAGCTTCTAAGCACAGTTTTCATTTAATGACAAGTTTAATATTAAGTTC
ACGTAATCATAACCTTGCTCTGCCTCTTATTACCATCGCACTCACTATTATTGCAGGCGT
ATCTTTTAGTCATTATCTGCTCACTCCCGAGGAACAATCAGAAGTTATATCCCATAGTTA
TCAAGGTGTTCTTTTCGATAAAGAAGCTAACAACAGTATAGAAAAAACCTACGATAGTCA
CTTTCAACGAACAAAGATCACTACTGGCGTTATTAACTATGCTTTTGTGACTTCTTTGAT
TAATGCAGGCTTATCTCAACAAGAGATAAAGTCACTGATTAAATTGATTGAAAGCGAATT
TGACATTATAGGTTCGGTTCGAAAGGGAGATAAGTTCTCACTAAAGACCCGAACCAATAG
TTATAATGAAAAATACATCAGTTCCTTTTACTATTCCGGTAGTAAAAAAGACTTTTTTAT
TATTAACGATGGAAAAAATAATGCTTACGATGAATATGGAGATAGGTTAACGCGAAAGCC
TTATTATTCATTTCCACTGGCAAAAGAGTACAAAATTAGTTCTGGTTTCAGTTTAAAACG
AAAACATCCTATCACAGGTTTGAATACCCCACATTTAGGCACGGACTACGCAGTACCTGT
TGGAACACCGATATACTCTATCGCCGATGGTGTTATTGTTAAGTCACGATACAACCGTTT
TGCTGGCAACTACATTAACATTCGTCACACTAACGGTTCCATATCTCGTTACTTACACCT
ATCACGTAGTAGCGTCAGGAAAGGTGACAACGTAGTCAAAGGACAAGAAATAGGACGTTC
AGGCAATACGGGAAGGACAACCGGACCCCATCTTCATTTAGAGCTCTTCGTAGATGGCGC
TCCGGTAGATTATGCTCGTTACATCAAAAGCAATCAGGCTCCGTCTTTGAACATACAGAT
GATGCTAGCAGCAAAGACAGAACGAGCAGAGCTAATAAAAGAATTACTATGAGCCAAACC
ATAATTCCGGAGTACCGAGCTAAATGAGTACAAGCTTGGCTGAGGGAACTACTGTAGACA
AACGCACTTCTTTCTCCTGAAGTTAAAGTTGAAAAACCGAGTTCTCTACAACTCAGTTTT
CACCTTAAAGCACTCCGGCACTCATTTGCTTACCCATGATAATTTATTTTTCATGTAGTT
AACAAGAATTCTAGGTAGCTACGTCATGCATTGGTCTGATTCGCTGGATAGTTCGGCGCT
GCTTGTTCTTTAGTTGGATGTGACACAGTTCCAGCGCCAAACCAAACGCCATCGCAAAGT
ACACATACCCTTTATTGATATGGATTGCGAAGCCTTCGGCCATCAGCAAGCCACCCAGCA
ATACTAGGAACAGTAGCGCTAAGGTTTTGAAACCAGGGTAACGAGTAACTAGGTTATTGA
TCTTCTCAGCAGTCATAACCATGACCAATGCAGAAGCAATAATTGCAGCAACCATAAGCG
GTACTTCACTTGTTAAACCGACTGCTGTGATGACAGAGTCCATCGAGAATACCGCATCAA
CCGCAACGATTTGTAACAAAACCACCGCCAATCCCGTTCGTACATGGGTAGAGTGATCGG
TTTCGTTGTGAGTTAACCAGCTCCAAAGCTCTTTTAAGCTTTTCGCTAACAAAAACGCAC
CACCCAAGATCATTATCATATCTCGACCTGTCACTGCATGGTTTGCAACGCTAAATAGTG
GTTGGGTAAGTTGCATGATCCATGTGATAGAAAACACCAATCCAATACGCGCTAACACCG
CAAGACCAATACCTAAGTTTCGTGCAAGCTTTCTCTGGTGGGATGGCAATCTTTCACATA
AAACGGAAATAAAAACGACGTTATCTACGCCTAAAACAACTTCGAGAGCAAATAAGGTGG
CAAATATCACCCATGCTTCAGGTTGCATGAAAAGTTCTAACATGAGTATGCCTCCTGAGA
GTGGAAGCGATACGGAGAAGGGTTCAGTCGACTAAAGGGGTCGTCCATTAATTATTTATA
CCTCTGTTACTTAGGGATCTAGAGTTAAGCACCTCTTGGTTTGCAACACAATACTCTTTT
CAACACAAAAACTAGTGTCTTTATTTGTGCTCTAAAGGATTCTTTCCATCTCACCCCTCC
TCTGTTTATCACTCGGAAAAGTTTATAGTGTAGGCTTAAGGAGCATCCCTGTTCGGAACG
CTTCTATATCAAGCATATTCAGACATTCGGCAAGTAAAACGACAAGTCCGCCAAGCATCT
TTTATCAAATAAAGCCAACAATGGACCTTAAGCTATTCCATTGAGCTCAAAGAAAAAGAT
GCTATTTTTACTCAGTGATCAATAGTAAAAATTTGTTTCATGCTGATATACTGGCAGAAA
TCACAAGAAATCATCGCTCTCATGGATTATATCGCTCTATCGCGCATTAGCTTAAAACAC
CTCACCGTCCTTCACATGTTGCTGACAACTCACAGTGTCACTCAGGCGGCCGAGCGACTT
TGTGTGACGCCTTCCAGTGTCAGTAAAACGCTAAGCCAGTTACGTGAAACGCTCAAAGAT
GATCTTTTCTATCGTGATGGTACACGTTTAGTGCCCACACCATTTGCGTTGAATATTGGC
CCGTCCATTCACGGTATTCTGTCTAGCATGAACGGCCTATTGCACCAAGGTTCATTCAAC
CCAGCTTATTATCAAGGTACGTTTTCTCTGTCGATGAGAGGCAGTTCTTTTGAGCTGTTT
GCTCCCGTGTTAACGCGCATTTCTCAACAGTTGGGGAACAATGCTCACTTAAGCGTCCAT
GCAAAAGAAGAGATGAGTTTTGATTCACTAGTGAGAGGACAAGTCGATTTTTTGCTGCTG
CCGCATGACATCAGCCAGCCGCCAACTCAAAATAAAGACTTGGTTTGGCAAACAATCTTG
AAAGATGAAATGGTATGTTTAATGGGCGAATCAAACCCGTTAGCTAAAGCGCCCCTGTCG
ATTGAAGGCTATCTTTGCGCTCGCCACATCGGGATTCACGATAAAGATCTTTCTCAGCCT
TACTTCGAGCAAAACCTCACTCAGCAGCATTCAAAGCGTAATATGGCGATGCGTGTGGCA
GATTTCGGTTCGGCAGCCGTCATGTGCCATCATTCCGATTATCTATTTACGTGTTCAAAA
CTGTGGGCGGGAGTCGCACATCAAGCGAAAGGTTTAGTGCAGCGCTCTTTACCGTTTGAT
TACGGGCAAGTGGCTTACAGCTTGGTGTGGAACAAAGCGAGTCTCAATGATCCTGCTCTG
AGATGGCTGCAACAACAGTTGCTTGATGCTTGTAAAGAGCTCGAAGGCTGCGATAAGTAA
ACCGCGCGCAATCCTAAGTGTGTAAAGATTAGAGGCTGCTCTAAACGAATACGGAAGGAA
CAGCAATAGGACGATCAACAAACTTTCCAAGCTGTTTCTTTAGTTGCTCTATCTCTTCTT
TTGAACACTTGTCCCAACTACGTGCCTCTCCTACCACGCCATGATGTTGAAAGGCATTGA
GGCGAACGTGTACCGAGCTTGGTAGCGCATTAAGATACCGCCCTACCGATTCGATTTCCG
TATCTAAGTCACTTTTACCGGGAATATGCAGAAGACGTACTTCGTGCAGCTTTTGTTGTT
CTGCAAGAAACTCAATCGTCTGAAAAACTCGGTGATGTTCTCGGCCAGTTAACCAACGAT
GTGTGTCGGTTTGCCACGATTTTAAATCAATCATTGCGCCATCCATAAAAGGTAAGACAC
GCAACCATCCCGAGACTGACAATGAACCATTGCTGTCGATGAAACAGGTGAGGTGCTGTA
GTTCAGGCTCCCGCTTGATCCCTTTAAACAGCTCAATAATGAAAGGAAGTTGTAAGGTAG
ATTCCCCACCGGATACCGTCACACCGCTAATAAAAAAGCGTTGTTTTCGTATCAAATCGA
GCATTGTCGGCACAGAGTAGTCAGTAATTTTTGGATTAGATTGGTTCTGACATATCTCTA
TACAATGATCGCAGTGGGTGCACTCCTCTTTAAGCCAAACAACGTTGTTGCTTTCGTCGA
ACTTCAATGCGCCTGCCGGACACTCTGCAACACAATCACCACAGTGATTACAATGGTTGA
TAGTGTGAGGGTTGTGACAGTTCAAACACTGATAGTTACAACCTTGTAGAAAGATGACTA
GACGATTTCCTGGCCCATCAACACAAGAGAAAGGAAGGATACGAGTTACTTTCGCCAAAA
GGCTTTCACTTCGTCTAGACATCTTGTTCTTTCCGTCACCAGTTACTTGTAGACTGGCGA
CATTTCTTGGCTCACCACTCGTGGTGAACGCTCTAAAATTCCAGTGTTTTTCGCCGCTTC
AGCGCCCAAAAACGTCGTATTAGTACGGGAACCTTCCGCATCGTATTTCGCGATATCCGA
TAACTTCACCATATAACCGGTCACTCGAACTAAATCATTCGACGCGACGTTTGCGGTGAA
CTCTCGATACCCCGCGTTCAACGCGCCCTTGCATAAATTGAACATGGCTTCTGGGTTTGA
CTTCACCGTTTCATCAATCGTTAGAATATCGCTGATACCCGCTCGATAATATTGATGATG
CGCCGCAGTTGCTTGTACATAAGTAACAGGGTCTGGCTCGTTACCGTAAGGAAGGCGCAC
ACCTGGCGTTACATCCAGATCGAGACTGATACCACCTTGAGCATGCAACAACGCTTTGCC
CTCTAAGCCATATCTCACAGGCGTAGAATCAACCAATGTCGCTAGTGACGCTGAAATCTC
GTGGCCTAATGCATTTGCACGTTCGTCTTGTCCGTAGCGGGAAGTTTGCCCTTCTTTTTC
AAGAAGTAAGTTGACCGCTTCAGCCATACCATAAATGCCGTACATTGGCGCAAAGCGTGA
CTCTTCAATCAAGCCTTCTTGGGTTAAGAAGCCTTGGAAGAACTGTGATTGTTCATGCAA
GTGCGAGCTTCTTGCGTCCATCAACTCCGTCATTAGTTGATGATACGTCGGTAATACATT
ACTGAAAAAATCGTCGCGACTTGCTGCACGTTTCGCCACTTCTTTTAGATTCATGCGTAC
AAGCGTGTTTGAACCACCAGCTAGCGGGAGTGAGTTGTAGCAACTGACGATACCAAACCG
CTCTCCGTCATAAGCATTTGCGTGAATTGGGTAATTCGCAATATGAGGCTTGCTACAGTC
ACAAATATTTTTCGTCGCCTGACGTAACAAATCATCTGGTGTGATCGATTCGTCGTACAT
AAACGTGAGATTTGGTGCAATTTGCTTGAGCTCTGCGTCCACACGCAAAATAGTGCGACA
GATAATGTTGTCTGTCGGCCCGATATTCACGTGCATGAAGGCATCCGGCAACGTGCGATC
CAACATGATCCAGAAATGTCGAAGTTTTTTGTAAATCTGCGCTTCAGTTTGGTCGCCTAC
ATAAGGCATCAGGACGTCGTCTAACTGCCCTAAATACACGGGAATATTAGTAACTGACGG
CACATGATGATAGATGATGGTAAGCATATTTAGCGCATCATCAAAATCTTCTGCAGGTGA
CAACTCCAAATATTCAGAGCCTTGAGATAAAAACTTAGCATAGTCAGGTAAAACGTAACG
CGGTTTAAAAGGCGCATGACCTTCAAACATGTCACAGATTACGCCATCGCTCATCGCTTC
ACGAAGTGCTTCAGAAATGGGCATGTATGGAATACATGCTTCGGCTTCTAAAGCGAGGAA
GTTAGACTTCTGTTTCGGAGACAAACGGCCGTCAGTTGCGATATTGAGAAAACGCTGTTG
GAGTTCAGATAGGCTTGTCATCAAGGATGTTCCTGCAAAAAAGACCACGACATCTGGATC
TGGGTAGGTACAGACCATTACCCCTAAAGGGCTAGATTGAATTTTACGCCTAGTTAAGCC
TTGCCACTAATGAAAAAAAACAAACCGTTAATTTCCATATTGGAAATAAGCTATCCCTAA
ATTAGGGGTTACCTCACAATCTAGCTGCGATTCGCCGTGGATAGCATCACACCAGCACTG
ATAAACACCCCACCCGTTAAACGATTGAACAACTTAGCTCGTCCTGCTTCAAATAACCAA
TTGGATGTTTTCACCCCTAATAAGGCGTAAAAGGTTAACCAGCTCAATTCGAATACTACG
AACGTACCCGCGAAAATCGCATATTGGGTCAGCAGCGAAGCGGTTGGGTCAATGAATTGT
GGGAATAGTGCCGTAAAGAAAATAATGGCTTTCGGATTACTGGAACCAACGATAAAACCA
CTGGTATAGGCGCTGACGTGGCTGGTTGACACCTGTGCAGAGTCGGACTTCGCAAAATCG
TTTTGTTTTGATCGAAATGCTTGAATGCCTAACCAAATCAAATATGCCGCACCACACCAT
TTGATGATGTTAAACACGAACTCAGAAGACGCAATCACAACGCCTAAACCGGTAAAAGAA
AGGGTAAGAATGATGGTAATCGCACTTAAACTGCCTAGAGCCGTCGTCAGTGCGAGACGA
AAACCGCTGCTGACGCCTTTACTTAAGCAAAGTAGAGAACTTGGCCCAGGAGAAGCAGTG
AGAACGAGTATCGCGAGAGTGTAGTAAATCCAAGTATCGAGTTGCATTGGCGCTCCTTTC
CAATCATGGTTTGATGCCACATATTAAGCCTTAAGCTAAGTGATGTAGCATCGACGCTTC
TATCCTTGAAACGTATTTCTGAGGCAAATGCGCAACCCAAATTGCGCATTAATTATGCAA
CCAAAATACTCGCTATATGCAATTGTGTAAAGAAAATAGTCAGTAATGATTCAAGCTAAG
CACCGACTTAGTCATAGAACGGTTTTGGGTCGATTTCTAAAGATGAAGGCGCTATCGCTC
TTTCAATTTTGTGCGTACTTGTTTTTAAATCCACCATCGCGACATCAATGTATCGTTTGT
ACTTACGGGAGTAGAAACATTTCACTTCTGGCTTTAACGCTTGAGATGGATTCGAAGACC
ACACAATACCCACTCTGCCATCACTGAGTTCCACGATAGAACCGACTGGATACACACCAA
TGCAGTTGATGAACTTGTAAACCAGGTCAGGGTCAAGATGGAAAGGCGTTAGACTGAGCA
AAATCTTAAATGCTTCTGCTGAGCTCATGCCTTTTTTGTAGCAACGATCAGCGGTGAGCG
CGTCATAAATGTCGACGATACAACTCATGCGACCATGAATCGGAATCTCGTCGCCCGATA
GTCCGCGCGGATACCCCGTTCCATCAAGCTTTTCATGATGCATTAAACACACGTCTCGGC
TGACATCGCTCAACCCTTTCACTTCAACGATGATCTCGCCCGCGAAGACTTGGTGCAACT
TCATGTGCTCAAACTCTTCTGGCGTTAAACGCGCTGGCTTGTGAAGAATTTTATCGTCCA
CTTTGATTTTACCTACATCGTGAATGATGCCACCAATCGCCAATTGCTTGAGGGTATCTT
TGTCTAAGCCTAAGTGTTTGCCGAACGAAACCAACAGACAGGCGACATTTACTGAATGCT
CGAGTAAATAAGAATCTTTCTGGCGCAATGCAGAAACACACTGCAAAGCGTCTGAATCAA
TGAATACACTTTCGATCATGTCATCTGCCCACGATTCAATCTCGTCGACTTGGATAACTT
TGCCTTCAAAAGTTTGGTTGAGAAGTTTCTGCGCTAGGCCTTTTGCTTCCGCAATCAGCT
TTTTAGCACGCTTGTGTTGGACTTCTCGCGAGCGATACGCACGTTGTACTTTGCTTGATA
CGGAAAGCGTTTTATCCCCTACTTCGATATCGATAGGTTCTTCGACGGGTTTGAATACGC
ACTGCTGAGCAGAAAGTGATTGATCAACCCAAACGAATTTCACGCCACTTGCGCGAAGCT
TTTTAATGCCTTCTGCGCTCGAAACTCGACCAGCATTGGCTAAATTGACTCGTTTGTTAT
GCTCTATCGCGGTAACAAACATGCCGACAGCAACATCTGCGATTGCAATTTTAATTGAGT
CTTCTGGGTTGTACTGCATATGGTGACATTTATTAAATACTATTAGGTAACGCGTGCATT
ATAAAAGATATCGCGCATAGCTGTTATAAGAATCCTCAATTCATTTCAATTAATGAGTAT
TCAGTCAATTAATAGAGCGATTTACTTCATAAAACCATTTTATTTTTATGGACTTAGCTC
AAGAAATGACAGCATTATTAACTAATTTTAATAATTTGAGGAATGCATCAATAACTATTT
CATATAAACACGATTTACTGTTGACTAAGTTTTATAAATATCGATGATCAGCAAGTTAAA
CTGAACGAAGTTTTATTCATTTGAAAGCGCAAGAACATGACTGTCTACTATTTTAAATTA
GCATTTGTATCTTAATAATGCGCATGATTACTTCATTTCCCTGTTACAGGAACGCCCACT
CATCTCTGTTGCCAGTAAGGCACGAGGAGGACATGTCTTGACCACCATTTTTGATCAACA
GGCCTCAGACAATGATCGCGAGTTTCTCAAGATCGTCGAAGAACGCTTTATTCATATCTT
TGATGTGTTCAACGAAGGCCTCTTCTACATGGACGAGTTCGGGACGATGGTTTTCTACAA
TCAGGGATTTTATGAGCAACTTGGAATCAATGCAGGACGCATCAACCTAGATCGTTGGTT
GGATTTGGTGCATCCGTTGGATAGGGAAAGATTGTCCAAGCGTGTCGATGCCCACATTAA
CACCGACAATAAGCGTGTCACAACCACTTACCGCCTGCGCAAACCCAACGGGCAATACGT
TTGGATTGAAGGCGTTGCGATGACCAAAGAAACTGAGCATGGCCATTATATGGTGGGTAG
CCATCGCGACATTTCAGAACGTAAATTGATGGAAAGCTACATTCATCAAGTCGCGTTCCA
TGATAACGCCTCAGGTATGGCAAACCGCGCGCATTTGTTGCTTGATATTGAAGAACACGT
CTGTTCGACAGACACGCCAACGTCGATTTGCTACATCCAAATCAATGAGATCAAATCCTA
TCTGAACCAGTACGGCAATGAACTGGTCAATGGCTTGGTGGAAAAGCTGCTGCAAACGCT
CAGTCATCTGCCATCCCCCAACTGCTCAGTGTATCGCGTACATGATGACGATTTCGCAAT
TTTAATTCAGGACGATTGCTCAATAGACACGCTTCAAGCTTACGCCGAGACGATAAAACA
AACCTATCACGAAGCCGTGGTGGAAGAAGGCCAGTATCTTGGCAGTAACATCAGCATTGG
CTTGTACCCTTGTATCGACCCTGCGCACTCTGCGGATGAAATTTTGCGTAAAGCTGCAAG
AACATGCCAATACGCCAGTGAACAAAATAAAGATAGGATTGCCATTTACAGCCAACGCAC
TCAACACGCGGTAGATCGTTACTTTTTTATCGAGCAAGGTTTGAAAAGCGCACTAGAAAA
GCAAACCTTGAGTGTGAAGTTTCAACCAATCATTAATGCAAAAAGCTCCGAAGTGGTGAG
TTTTGAATCTCTCGTTCGTTGGCGTAGCAAAGAGTTTGGCGAAATTTATCCCGATGAGTT
TATTCCCGTAGCCGAGAACAAAGGCTTGATCGTCGAGCTAGGCTATCAAGTGTTCGCGAA
AGCTTGTCAGTTCATAAAACAATACCGTGAACGCTACCAAAATGAAGTAAGAGTGAACGT
AAACGTCTCCGTTCTGCAGCTTATGAATGGTGAGTTTCCCTCAAGAATCAAAGCCATGGC
TGACGAGGCTGGCGTCGCACCTCAGTCTATCGTGCTAGAGCTCACCGAAACATTCATTTT
GGATAACAACCAAACGGCTATGGCCCCCTTAAACACGCTTCGTGAGTTGGGCTTTGCGTT
GTCTTTGGATGACTTTGGTTCCGGGTACAGTTCTTTAAACTGCTTCTTTGATTTACCGAT
GACGCAGATAAAAATCGATAAATCGATGGCTTGGAAAACGCTGACAAACCACTCTTCGCG
AGAGTACCTAAAGTTTTTGATTGCAATGTGCCACGAGAACAATATTGAGGTAGTGATTGA
AGGCATTGAGGATGCGAAGATGTGCGACTTCTTTACTCAGATGGGCGTCGACTATTTACA
AGGTTACTGGTTCTCAAAACCCTTGTCTGTCGCAAGTGCTAGCCGATATTCATTGAATTC
ATAGTTCGAATTTTGGAATTCTCACCTGTTCCGCACAGCCACCGTTTAGTTACCGGTTTT
TACATCGAAACAGAACGTGGCTGTGGCGAAAACTCAGGTTAACTTTACCCACCTATCTTA
AGCGGTCAAACACAACGTTTTGATCTAAGTGCTCGTGATATTGCGTGTAATCGAGCCCCA
TATCAAAAATGTATTGTGTAACGAGGTTTCTTACGCACTCAATCAACTGATTGGCTTGCC
AAGGCTTTTCGAAATAGCGATCGATGCCCGCAGAGTTAATCGCATTGATCGTATCAGTGT
GCGTGGCCTGCCCAGTCAACAAGACTTTGCGAGTGCGAACAAAGCGGCTGTCTTTGGAAA
TTTCCGTCAGCAGCTCAACACCCGTTTTACCTGGCATCACGTGATCCGAAATAATTAACG
CGATCATTTCACCATCTGCATCAAGCTCGTCCATCAACTCAAGCACTTCATCAGCAGACT
CACAATCCTCAATATTCAGCCATTTATTCAACGGTTCTAGATCTTGTAGAACCGCGCTTA
ACACCTCTCGTTGGTCATCAACGCAAATTAAATTAAGCTTCTCCATGTTCACCCTCTACC
GGTAATTTGATTCTAAAAATGGTCTTTTCACTGTCACTTTTTACGACAATGGAACCGTTG
TAACCTGCAATAATTCGTTTAACGATCGAGAGCCCAAGCCCCAACCCAAAAGACAATCCG
CCCTTCTTCGTTGTAAAGTTCGGCCTAAATATTTTTCGGCGTGTGGCCTCATCAATTTCA
GGGCCGTTGTTGGCGATCGTGACTAAAATCTTTCCTTTGCTCACGCGTGTATGAATTTCA
ATGGTCGGCGACTCAATGTTGATCATCGCATCGCACGCATTCTTTAAAATATTCACCCAA
ATTTGAACAAGCTCAGTTTGCGATCCAATAAAAACCGGCAGTTCTGCAGGGCTGAAACGC
ACACTAACGCGCCTCAAATCACTCTGCAGCAACGCCAATGCCCGATTTATCGAATCGTTA
ATGTTGATGGCCTCATCAAGGTCGATATCCGTTCTGCCCAATTGCTTAACGGAACGAACA
ATGCCAACTGTATGCTTAGACGCGATACGCAAGTCGTGCAGGTCTCGCCCAACTTGCCAG
TAACGAATCGCCTCTTCTGGCCTTTTTAACCAATGCTCCGAGAGGTAGTTGCTCGGCACG
GCTCGCGCTAAATCACGTGCCAACTCTTTAGGCAACCCATAATATTTTTCGAAATGACGA
CCGCGCTTTCTCGCTTCACTAGACGATACTTTTTGCCCTTGCATCAAACCAAAATCAAAG
AACTGACTCGCCTCTGGATGCACTTCTTCAAGCAGCGTCATAATGACGGATTCTAAACGC
TCCGATTTACTGCTGACCACACCAATCGCATTGTTAAGTTCGTGTGCGATACCTGCGGCT
AACTGACCGAGTGTTGTCATTTGCTCTGCGGTGTGGAGCTTTTGCAGCGCCTTCTCTTTG
GCTATCGCTTCTTGCATCGCGCGGCGCTGACGGCGAGACAACTCATTCACCATAACGGGC
ATAAACTGTGTGGTTAATGGCCCGTAAGTTTCTTCTTCAACGGCTGGCGTATCGCGTTCT
ATCCACGCAAGTTCTACATCGGTTTGTGCAATCACCGTAGATGAGGCAGTCCATGTTCCT
GAAAAAAAACTGTGCACTCCAATAAATGCCCCTTGAGAGGCAGAAAATACCTGAATGGGT
TTTCTGTCTTCGTCCGCATAGAAGCCAGCAAGCTCTCCAGAGAGCACATAGTATAGACGG
TCGTTGTAGCCTTGCTGTTCGATCAATACGGAGCCGGCCAACACAGTCAGCCGACGTTCG
ATATGATTAAAGTAGCGTTCTACTAACGCATCTAACTTGGTTTCGTACATGTATTACCCA
ATATGCCCAACCGTATGAAGAATCCACACCATCGCAAAGCTTAGCAGTACACCAACAATA
CCAAGTACCGCACCCACTCTCGCCATTTGGCTACTTTCTACATGGCCAGTGGCATGCGCG
AGCGCGTTAGGCGGTGTACTGATAGGCAGTGACATACCAAGCGAAGCCGCGAAGGTCACA
ACAAGAATAAGCGTGACTTCACCTCCTAATGGCGTTAAAGAAGCCATGGACGTACCAAGT
GCAGCCATTATTGGCATCAGCAAGTTGGCTGTGGCCGTGTGCGACATGAAGTTTGCCATT
AGTAAGCAAAGGAATGCCGCGCCGAATAGCACCACATAAGGCGAGAATTCATCAAATGGA
ATACTGTGCACCACCAGCTTCGCAAGCCCTGTTTTGTCGAGCGCTAAACCTAGAGCAATA
CCACCCGAGACTAACCAAAGCACATCCCAAGAGATCTTTTTGAGGTCTTCTTTGTTGATG
ATCCCTGTCAGCGAGAACACGGCAACCGGAATTAAAGCGACGGTGTATGAGTTCATGCCA
TGCGCTGAGCCCATCAACCAAAGAATGATGGTGCCAGCGAATGTGACGTAAACAATCATC
GCCTTTGGTGTTTTTAGGAACTTACTTTTGATGTTCAGATCAATCTTAGTCTGCTCGGCT
TTGTATAAATAGCCTATCAGAAGCCAAGCAAGCGCCATCATGATCACCACAAATGGTACG
CCGAACACCATCCACTCCCCAAAAGTAATCAAGTTATCACCCACGAGGTATTTCAAAGCA
ATCGCGTTTGGTGGCGTACCGATTGGCGTACCAATACCACCGATGTTCGCAGCAACAGGA
ATACACAGCGCGAATGCAATTCGGCCCGGGTCTTTAGGCCCAAACACGGCGATAACTGGC
GTTAATATCGACAACATCATCGCGGTGGTCGCGGTATTCGACATAAACATCGAGAATATT
GCGGTGATCAGCATCAGGCCTAACATGACAAACTTAGGGTTTTGCCCAAACGGCTTGAGC
AACACCCTAGCTAGGTTCACATCCAAACGATATTTGGTTGCGGCCATTGCTAAGAAAAAA
CCACCTAAAAACAGCATGATGATTGGGCTTGCAAAGGTAGCCATGATTTCGTGATATTGC
AGTAGTTCGCCAAAATGAGGCTGCCCTTCTTGTGTTCGAAACAAGACAATGCCTTTGTTC
GAAATGAGCAATAACTCAAGCACGATGATCACCACCGACGTGGCATAAATTGGAATAGGC
TCGAACACCCAACAGAGCGCAGCCAGCAAAAAGATCGCGATAACTCGCTGTTGGACGATG
GTGATGCCGTCAAAAGGAAACGCTGACAAAGGCATCAGCCAAATAAGTAACGGAATCACC
GTTGGGATGATGTATTTGAGATATGGGCGCATAGTACTACTACTCTTCCTGAGTTGGTTG
GCCATGACATTAGGCATTTCGAGCCACATTCAGTCATCTTTCTATCAATCTGATTTTTAT
GAACAACTTTGCGGTTGTGAGATAGAAACATACCTGTTTGATAACTCTGAGTAGAGATTA
TGTACACTGTTTTGAAACGAAATTTTGGTCTTAGATCAATGAACTGGAATTCACATCAGA
AAACATCTCTTATCTGTGTCCAAGCTCACTAATTACGCGATAGATACTTCTTCATCACAT
AATTAGTTAAGTGTTGCCCTCTCACTTCAACTTCTTGATGTTTAATCACTTTAAATCCCA
TTCGTTCAAAGAACGGACGAGCAGTGATACTGACCTCTGAGTACAAATACGGTAACGCTA
ATGACTCCGCTTGAGAGAAAATATGAGCCATCAATGCGCGGCCAACACCTGTCCTTTGAT
GCCGATGATGACAAAAGAAATGGTCAATGAAACCATCTGGCTGTAAGTCCGCGTAACCGA
CAATCTCACCTTCAATTTCGGCAATAAATGGGGTAATGGTGTCCATCCTTGCTTGCCAAG
TTTGTCGTTCAAAATCATCGGGAGCCCAAGCTTTCACTTGATCTGTTTGGTAATCGCGGC
AGTTTACTTCTCGAACCGTATGGTAGAAGAGCGTCCATAGTGTTGGCGCATCATCAGCTC
GATAGCTGCGTATTGAAAGCATCATTACAGTGTTCCAGACAGACGAAACAAAAACGTGGT
CACAATCGCGCTCACTAACAACGTATTGATTGGCAAATAGTGCGGAAATAAATAAGGCAA
ATAGCGTAAATCTGGTTTGGTGATAACTCTTTGAGGCTGGATATCTAGGCTCTTCGCGAC
CTCACAAGCCCGAACCGTTAACGGATGTTTAAAAAGCCATTGTGAATAAGCGCTATAAAG
TGCTACCACTCCCGCCATTCCGATGATTTCTATCAACACAATAGCCTCTAGAGTAAAAGG
CAGTAAAGTTGGGCCACTCAAAAGCAGCACCGCGGCAAAAAGCCACTGTTTGTACGTCAT
CATCCATCCTTGAATTACATTCTATAAATGTACATTTGAGACCAATCGTCCATGATCAGC
CTTGCAAGCGTATTTTCTATAAGCCAGTGTACTAAGTTATTTTGATTACTGACCAAAATC
AAGTGGACGTAAACAGAAACAAACCGAGTTAGACTACCTCAACAGCATCCACACAGTTGA
CACGAGTGATTCGACTATCTTCGATAATGAAAAACGCATCTTGAGGTAAATCTTGCTGCC
AAACTTGAGTGTAATCCATACCCAACAGCAACCCTCTCAGCACGATGCCTGTTAGCCCAT
GGCTCACCACGACAATATCTTCGTCATGCGCTACATCACTCAACCAACTGGACAAACGCT
CCCTTACCGACTCATAAGTTTCACAGTTTGGCGCTTGAAGGTACCAGTCATTTTGAGCCA
ATAAGTTGGGAATTTCTTGCTCTAGGCTGGGAATCGTTCTTTGCTCCCACTCACCAAGAG
AAAACTCTTTTAGCCTAGGCTCTTTGTTGAGGTTTTCATACGAGTAGTTAAGCTCTTCAC
ATACGATTTGCGATGTTTGCAGTGCTCTCCCAAGCGTACTTGAGTAGACACGGAAAAGAC
GGTTTTCAACATACTGTTTGAGCGTTGTGCCAACGCGTCTTGCTTGGTCGCTGCCTTTCG
ATGTCAGTGAGGAGTTACAGTGACCTTGTAACTTTTTGTCTGCGTTAAACTCTGTTTCAC
CATGGCGCAATACGAATATTCTTCTCGTCATTTCTTTACCTTAAACGGTTTAAATTCATA
GGTAAGCTAACGTAAAGTCGCCAACTGGGCAAAAAACACTATTTGAGTCAAATTTGACAC
AGAATGACTCGCCTCATTATTCCTGAACATCCAAAATTTCATAATGGCGCTCAACATTCA
CGGTCACCCGCCCCCAGTCTGAATCTTTGACTCGGAGTTGATGGTGCTCAAACGTATCTC
GATTTGTAAACTCTTCGTACACATCAAAGCGCAACGGGTTGTCAGGGTTTTCCACCACTT
GAAACACAAGGCACCCAGCCTCGCTTTTAGTTAATCGCATATGAATAGGCAGCGCACTTT
TTACCGTTTCAAGTTCCTCTTCAGGCACCAATATAAATCCGTTTAACATGACTTTGGGCA
TCACGACTCCATATCAATTTTACTACCTACAAAAAACGCATAACCGAAAAGTTATGCGTT
AAAACCATTAATGCGGATTGAAAGGTTACCCAATTATTTTAACGTGAGGGTAAACACCTC
GTTGTTCACGCCACCAATCATCATTGGTTTTCCAAGCTGATCTTGCTGGACAAAGAGCGT
GGTTTTTAACTCACGACTTGAATGACGAGATTTACTTTTGCGAACCACAAGCACATCAAC
AACGTAATCCGAATATTCCTTAATCACGGAGCCTGAGAGCTCGATGATTTCCTCATCATT
GTCTTCAACGGCGTCAAATCCTCGATCAACCTGTATCGGTGCTGAAACCGAGGTTTGTCC
GTAGTTTAAAACCGCGGTTTGAGGCTCTTCAAGCTGTGAAGCAACACTAGTAAAGGCAAT
AAAACACGTTGCCAATAACGCTTTGGATATTATTTTCATTAGTATTTTTCTGATTTCCGG
CAAGCAAATAGAAATAAAGACCTTAGATAAGAGTTTGATAAATAGTTAATAATGGCTATC
TAAGGCGTGACTGGAAACAATACCGATTTCATTATGAATAAACAACTTTTACAGCATGTA
TCGTAATGTGATTTATCTCATCTCGTTCGTAGACGTTTGCAGTAACCACACGAAAGCCTG
ACTGTTCTAGTTCCGTAATCAAAGATTGTTGTGAAGATACATGTCGATAAACATGGTCAT
TTTTGGTGATTTCGTAGCTATTACTGTCTTTAGCACACAAGCTGCTCACAAAGAAAACAC
CATTTTCAACCAAAGAATTATAGATATGACCTAGAAAAGTATTCCGATCTTCACCAATGA
TGCAGTGTAAACAGTTTCCATCGATCACCACATCATAGATCTCTGGAATCTCAAGCGTTT
TCTCGGTCAAGTCCGCGACGTAAAACGCCCCTTGAATGCCAGTATCTCTCGCTTTTTCTT
TTGCCCAAGATATGGCAGTCGGTGAAATATCAATACCTGTTACTTCAAAGCCTAATTTAA
AAAATGCTCGACAGTGATGCCCTTCGCCGCAGCCAACTTCCAAGAGTTTGCCAAAAGTCG
GAGCTCCTTCTAGCTCAATAAAGCGCTGAACAAGAATGGCTTGCGATATTCGCTCATTGC
CTCCCCATCCTTCCCAGCCCTCTTTTCGGGCTTGAACATACATATCCTCGTGGACATGGT
AGTTCGCTTTCATATTCATCCTTGATAATTCCTTACGTTAAAGCGCTATCGACCTATCAA
TACATTACGGGTTGTACGACTCAACATGTTCATGTACTGCGTGCATTATCGACGCTTTAA
TATCCTTTAAATATTTCGCGTGTGGGCACCACATTGAAAGCGGCAGCTTCATCCCTTCTA
GCATGAGGTCGATACTCACTGGCTCGATACCCTCTGCTTTAAACTGAGGCTTAGTTAATG
CTTTGGGTAACCACGACCACCCTAACCCCTCTCGCACCATATTGATGACAACGGAGAGCT
GATCGACTTGCTCATTATTGGCTGAAAATATGAATTTCTCTTTTAAACCTTCATCGACCA
GCGATTTTAGAATGAACTGTCTCTCGGTCACCATCGCGTCAACGACAGAGCTCTGATCTA
ATTTCGCTAATCGTCCACCAGCTTGAACATAAGGAACGAACTCGACGTGGCCTAAAAAAA
CCGAATCCATGCTGTGCATCGCGCTACTTTCGTGCACATTAACTAACCCAAAGTGGATTG
AGCCATCAACAATACCGCGCTTGATTTCAGCGCGATCACGCACTAATAACTCAACACGCA
TGGTCGGAAAATCTTTCGCTAACTGTTTGCGAATCATGAACAAAGCAGAAGGCGGCATAA
AGCTCGAATAGGCAATCACCACGCGCTCCAAACCTCCGAAAGAAAGGCTCAATGCAATGT
TTTCAAATATCCTCGCCTGTTCGACTGTTTTCTTGGCGTAGTGATAAAGCAAGTGACCAT
CTTCGGTAGGCTCAACAGAACGGCCTACTCGGTCAAATAAAGTGATAGCCAACTGATCTT
CAAGATTGCTGATGACTTGCCCCGTTGTCGTTCGGTGCTTATTGAGCTTAACGGCTGCTT
TACTAAATGATAATTCTTCATACACAGTGACAAATGCCAACAGCTGCTCAAAGTTAAACG
TCATGTTATTCCCCCACGTTCAGTGACTTACTCAAAATATCACTATCGTTCACCGTCGTG
TCATTAGAAATGAGTGAGATGTGACAATCGAACAGTTTATTGCCTCGCGGTTTACTATTC
CAGATTTCTATACCATCGAGAGCGCCATGAGTTTCTTGACAGGGAAATCAAACGTAGGCT
CAACAAACTCATACTGGCCTGCGATCGTTTCTAGCTCCGAACTCCCATTGTCATAAGTCA
ACTCTAGTACGCCATACACCGCATTATTGGTATGACGTAACGCTGCAACCGGAGACATAC
GCTTGACTAAACAGGTCGTAAACACCACCGCTGTTAACTCCCCAACACCAGCAGGTGGCG
TCTCAAAATCTAGCATCGGCCTTTGACTTATATAGATAGATTTCGGTGTCGCTAGCATCA
TCGTGAAGTGTTCTTCAAGCTCAATATTTGTCACAAGGATGAGCTTCGGCCCCATTTCGA
GGGCCTTTTGGCAAGCCTGCGTCGCTGATTCAACATTACTAATCTTGACTCCTGTAAACT
GCTCCAGCACATACTTACTCGATACAATCACGTCGGCCATTGGCATCAGGCTCTCAAACA
ATGGAGCGTGAGACTCTTTATCAGCGATAGGCTCAGCTAGCTCTGGGTGACAGACATAAA
GTACTTGGCGACTTTCCTCTTTAACTCGCGTAACCAACTCACAAACTGAATCGCGGAACT
TTGAGTCCGTTTGATAACCCGCAATGACAGCGCCACATTCAGATAGCTGACGGAGGCTTT
CTACACCATCCGTCAACGTTAGTAATTCATCGACAAGGCTTCTACCGACAAACACCTCAT
GGTCTTGTGTTTGTTGTTCATTTTGAACAGCGTGGATTGGCCATATGTCCAACCCCATTC
GTTGAACAGGAAACCCGGTCACGCTGCTATTTAAATGCCTACCTACGCCGTAAGTTTTAA
TTGAAATGATACCTTTCATCGCTATGCCTACATTACTTTTCTGTACATCTATTCATTGAG
TATTCGGCATAGCAATTACGCTCGAATCCCTCGCTATCAAGTGTTCTCACAAATAATCGA
GGTTATCCATAAGCTGGTAGAAGAAACCAATTGAACGGCCGTACTCGTCTACACGGATGC
GCTCATTCACACCATGGAAACCTTCAAACTCTGTTGTATTCTCCAACTGAATTGCCGTAA
TCGTGTAAACATCTGGCGCAAAATCACGAGCTTGGAAATGCTTCGAATCCGAGCCACCTA
TCACGAAGAAAGGCGAAACAATTAAGTCATTGCCCCAAGTTTGGCGTATTGATTTCTCAA
GAATTTTGTAACCATCAGAACTAGGGTCCGCAACGTTGGTTGCAGGCGTTGAAGCAGAGA
TATCACGAACCGTAATACGGTCATCGTTAATGGCTTTCTTCACATGTTCAATGATCACTT
CCGGAGTATCACCAGGCATCGGTCTGAAGTTCACCACCGCAGTCGCGGCTGGTGGCAAGA
CATTGTCTTTAATGCCCGCATTAAACATGGTTACCGCCGTTGTGGTGTGCAGCATGGCTC
GCGTTACTTGATTTTTGGACATAACATCCAAGAACTTCTGCTCTAACTCAGTGATAGAAT
CATTGTTCCCGTAAGCAACCGCTTTATACATCGGTTGCTGCTCTTCCGGCAGTTCAGGCC
CCATGTATCGATATTGATAACGTATCGCGTCGTGAATTTTGTACGGGAATTGCGCCTCTT
CTACTTTTGTCACCGCTTTTGCAAGAGCAACGATATTGGATTCCGCTGGCGGTTGTGATG
AATGCCCACCCACTGCATTAATCGCGATTTCTAAGCTCACAAATCCTTTTTGTGCAATAC
CAATCAACGCGGTATTTTCACGAATCCCAGGAAAAATGCCCGGTACAAGCGGCGCAGATT
CATCGATGACGAATGCAATCTTGTCGTAGCGCTGCTCAATGATATCGGCAGCATGTTTGG
CTCCCTCTGGGCCACCGACTTCTTCATCGTGACCAAAGACAAACAATATTGTTCGTTCTG
GCTGAAAGCCTTCTTTGATTTTCATCTCCGCGGCTTCAAGAATCGCATGAATCTGGTTTT
TATCATCGAGTACACCGCGCCCCCAGATGTAACCGTCTTTTATCGCGCCAGAGAATGGGT
CTTCTTTCCACTGACTACGCGATTCTTCGGCAACTGGGACGACGTCTTGGTGTGCCATAA
ATACCGCTGGCGGTAATGCCGGATTTTTGCCTTCCCACGTATAAATCAGGCTAAACGGTC
TAGGGTCGCCCACAACTTCACGCTTCAACGTTTTGTGTACAAGCGGGTAAGATTGCTCAA
TAAAGTTGTGGTAATCGTTAAAAGCCTGCTCATCAAAATCACTGAGATCTTGATTGGAAA
TCGTTGGGAATTGCACCGCTTTTGATAGGCGTTTTGCTGCCCCATCTAAGTCGACCTTAA
CTTCGATTTGCTCCACGCCTTTCATCTGCATTGAGCTAAAGTCTTGATCGCCTGCCGCCC
AAGCTGCAACGCCCACAGTAAGGGCAATTGCTGAAGCGACGCCAGCGAAAATTTTTGAAT
GTTTTGTCATGTCCATTTTCCTTTTCAATAGGAAGTGAATTGGATTAGTGCTCGTTGATA
TGGTCAGTATTATCGAAAAGCGTTACCTCAACCAATCGCTTATGTAGGACCTAACCCTAC
AAACGGTTTCATCGCATAAGGACGTAATAGACAACCATCAAAAGCTTCGCTCGCAGAGCT
CATCACCTTTGGGAACTGGTGACATATGCATGCACCGAAGTGTTACAAGTCAGCGCTTTT
TCTGATCTGCATCCTTCATGTGAACATCAATTTGAGGGTAAGAGATTTCAACATGATTCT
CTTTGAAGAGTTGATTTATTTTCTTATTCACCAAATGCAATGTTGGTAAACGATCATCAA
TGGAGTTGATGTGAAATCGAAGCTCGAACTCTAAACTGCTATCACCAAAAGTAAGAAAAT
ACACGCTTGGAGCGGGAACGCCTAAGACCAGTGGTGTATCTTCTACTGCCCTATACAATA
GCTCTTCAACCAGTACGATATCGGAATCGTAGGCCACACCGACTGGAATCACTACCCTTG
TGACCGAGTCCGTTAATGACCAATTTATCAGCTTATCTGTGATAAAAACTTTGTTAGGCA
CGACAATCTCTTTGTTGTCCCAATCAATGATGGTGGTTGAACGAGTTTGAATTTTACTGA
CGGTACCTGACAACTCATTAATGGTGACTGTGTCACCTATTCGTATTGGGCGCTCAAAAA
GTAATATGAGGCCAGAAATAAAGTTGGCAAATATCTCCTGCAAGCCAAACCCTAACCCCA
CACCAATCGCAGCTACGAGCCATTGCAAGCGCTCCCACTCTATGCCTATCGTTGTAAACA
CGATGACAATACCTAGCATCAATATGATATACCTAAGCAAAGTAGTGATTGTATAACCTG
TACCAGGAGACAGGTTCATCCTGCGTAAAACTAACAATTCAAGAAGGCCTGGGATATTTC
TAATGCTCACGAATGAGATGACCAAAGTCAGCAAAGCGTACATTAGTGACTTTAAAGTAA
TATCGACCGCTTCAACGCCACCACCCGAAGATGGTGTCACCTGCCACAAAACAACATCAT
CCATCCAGTTGGTTAACTCTAACTGGCTCGTCCATACCGTCGATAAAACGGTGACCAATA
AGATCAAACTCAATCCTTTCAGTAACGTCATCGATTGTTCACTGATGGACTCCTTATCTA
ACCCCTGCTCTTCAATGTCGAATACTGATGCTTCTTCAAATCCCCCCTCGTTTTCACGAG
CTATCTTTTCCTCACGCTTAGCAAGAAAACGCTGATAGCTCAGTTGTCTCTGCTCCAGAA
TCAACCAGCGCTCACCTAGCTGATAAACCAAAAATACGCCGATAAGTGCGAACACGTTGA
GTTGCTGAAGGACGAGTATCTTCCACGACCCCACATACAAACCCAGCATAGCCATGCCGA
TAACAACAAAGAATGAACCTAGAAGTGAGTAGTAGATAACAAAAAAGCCCACTCCCGATT
GGAAGAAAGCAGGCAGATGATCATTCACATCCCCAAGATTTAAAACGCTTTTGTAAAGTA
CAAACAGCAGGCCAACCACCAGCAGATAAAGGATTCGTAGAATTTCAGCATCATTTTCTT
GCGCAGTTAAACGGAAAAAGTAGAAGCAAACCAGCGTAATCAGCAAAGGAAACATGATTA
TTCTAATTCGATAGTGAATGGTATGACACATTTCCTTAGACCAGCGAAAATGCAACTCAA
GCATTCCTTGCTTTCGACTCAAATGATAAAGAAACCCTACGCTCCACAAAAGCGCGCAAC
TGGCGATCATTATCTGATCATACAAAATTGATGGATAACGCACCCAGTTGAAGTCGAGGA
ACCACACACAGGTGAAGAAAAACACCGGTAGAATTGAAGATGCAACAAACGTAATAGCTA
ACACTATGATGCTGTTAGAAAAACTGTCCTTTAATGGATTGCCAAATACCTTTTTTTGTC
GTTGGGAGACAAGATCGAGCTTTAATCTCGACCAACGATTTAAAAAAAGTAATATCATTG
TGAATGCGACCAAATAGATAAGTGAAATTCGAACTTTATCTAACTCAATATTTTGAGTGA
TGAAACGGATTGGGGATGTCACACCAAATAGCTTTTTGGTGTCTAGGTTAAAAATATTTT
TCCAAATTGGTGCGTTACTATAAGTCCAGACTTGACGCTCTTTAAGAAAATCTCTGGCTT
CTGCCAGAGCAAGTGAATAATCACCAGAAACAACAATCAATGTCTCTATCTGATTTGAAA
GTGCCTTATATAACGAATTTAACTGCTGAAGCTTCTCTAAATCAATACGCTCTGTCGCAA
TTAGCCTTTCTTCTTGAGACTGGCTAACTGCCCGTATGGCCTTGGAAATCTCATAAGTTC
GAATGTTAACTTGCGAGCGGTAGTCTTGCAGACTTTCCATTTTGATGGTTTGGGGCAACG
CTTGGAGCATGACTCTTGTATAAGCACCGAATGCCGTGGTCTTATTCAGCCAATCCAGAT
TGCTTTTTATTACCTCCATTTCCTCGACAAGCTCTGCATACTCGAGACTCATTCGCTCTA
AATCCGAGGACATTTTGACAATTTCCAAATTAACCTTATCAATTTCTACATCAATCTTAT
GAGTGTTTGAAAAGTTCTTGGGATTGAGCTCGATTTCCTTTTCGACAAAGTTTTCTCGAT
TGAACACTCTTGTGTTTTCAGCATCATCTTCACTGGCGAGTAAATAGATGGCAATCGACA
TCGCAAGCATGGCTATGAAAGCCACGATGTATGAGTAGATTTCTTTTTCTCTAATCATCA
ACAACCCTCGCCAACGCGTGGACTCAGAAGATGCTATCCCATTACAATGAACTTACATGC
CCGCTCTATCTATGGCTAATTTCTTCTGCCAACTCCTCAAAAATATTGGTCAGAGCGATA
CCTAGTCCTTTCGCTAATTCTTCCGGCGTTTTTTCGGACAACGCCACTTTGCTGGCAATT
GTTTTATCGAAGATAATGGTCGGACGAATACTAGAGCTATCCACTAAGATGAATTGTATT
TCCATTATAGCTGTTGGTGTTTGATCCTTTCTGAAGTCACCAAACAACTTGGTCACCACG
GTTTTCAGGATTAAGTTGGTGGCCACGCCTGCACTATAAGGAACAATACTCCCAACCACG
CCTGCGCGGCTAAGCGAAGTTGGTATTTGATTTTCGATAATCGCACTAGGTTCAGTGATG
TAGCGGTTGTAGTAATCGCTTTCAAAACTGACATCGGACAATCGGAATACCATTTGAGTA
TTGTTGAACGGACTTTCTACACGCACGCTATCTATCAGTATCATTTCATATTTTTCAAAA
TACGTTTTGACGGGCGAATCAGCGACAATGGCGTAATTCTTTGGGCTCTCTGCAGGCTGA
CTCATGCCACAGCCAAACAAGACAAGAAGACTACAAAACAGCAGAACATATTTGTTTCTA
TTCATATCTGACCACACTTAATTTGGGTTAAAGGTATTCGTACATCAATTGATTTTTAAT
TTCTCGGGCTCAGAACTAAATATGATACTGGATGGCTGGTTCTTCAAAGTTTCAGAAAAG
CTTTTCAAATTCTCGACTGTTACTCTCAAGTCTTTGATGACGTAATTAATATCTGATTGG
TTGTCTGCCATGATCACATCCAACCTGACCGCAGCTCGATCTAAATGTTTTATTAACTTA
TTGATGTCGCCTTTGTCTTTGAGCGAAGAGTTTAGGCTTTTGCTGATTTGCGCTAAGGAA
GAAACAATCTCTTTCACTTCAGGATCCGAAATAACACCATCTACACTCTTCACCATTTGA
TTCGAATTAATCAATAACGCTAGTAACTGTGCGTTCAGAGCATCAGCATCGAGCGCGCTA
ATGGATTGATTGAGCGTTTCGATTAACATGTTGATATTTGCCACAAGCGTATTGATATCC
GCCTCATCCAAGCGAGCGATTAAACTCTGTATCCCTGAGACAATCTTACCCGCGGAGCTT
TTTGTCGACGGCACATAAGGGTAATTTGGCTTCCAGTTAAAACTTAACCCTTCATCCATT
GACGTGTAGTCAAATGACAAATACTGCTGGCCAGTAATTCCGGCCAATTGTGTCGTCGCC
CTAAGACCACGCTCAATGGAAATCTCAATGCTTCTGTTCCATTCTTCGATTGTTCTCTTC
GCCCCAGTAATTTCGCTGCGTACGACAACATACGATTTTCGATTTTCTCTTGGTACTGCG
GCTTCATAAAGGGCATCAGACAGTTCTATCGAAACCACTTCTCCTGCCGTGATTCCTCGA
AAACGTACAGGCGCCCCAACCTCAAGGCCAGAAACCGACTCGTCAAAGTAAGTTTCAACA
ATTATCTTCGGTTCAAACAAAGACCGACCACCCAAAATAAATAGGACAACAAACAACGAG
ACCAATGCTGAGACGACAAACAACCCTAACTTGTAACTGCTTTTTGAATCATCCATTACT
TAGCTCACTTTCTTCTGTTAGTACGTCGGGGTGCCGGTTGAAAAACTGGCGAACTCTCAT
GTCCATACTTTGATCTCGCAACTCTTTAGGGTAACCTTCCGCAATAATGCCTTTAGACAC
TGGGTCGAGCATGATTGCCCTATCCGCAATGGAGAAAATACTTTGCAGTTCGTGTGTAAC
AATAATGAACGTGTACCCTAAACTCTCTCTTAAATTTAATATGGTTTGGTCTAAGTTCGC
AGCGGTGATCGGGTCTAAACCCGCTGAGGGCTCATCTAAAATCAGAATATTTGCGCCAAT
TGCCATTGCCCTTGCAATCCCCGCACGCTTTAACATTCCACCAGATAGCTGGCTTGGCAT
CAGCTCGGCGGAGTGCCCCATTTCCAATAGCTCCAATAATGTTCGAGAAATTTTGTTTTT
TTCCATCAAACCAAGGTCGGTAAATTCATCTAATGGGAAACGAACATTTTCCAATATGTT
TAACGACCCAAACAAAGCGCCACTTTGATACATGACGCCCAGTTCTCGTTGTATTGACGC
TTTTTCTGATTCACCAGCATGAACAATACTTTTACCATTAATGTAAATATCGCCAGATAT
GGGCGCATACAAACCGATAATGTGCTTCATTAAGCTGGACTTACCACATCCTGAACCGCC
CAAAATCACGAGGATTTCACCACGCTTGACGTTAAAAGAAGCGTTCTCTAGCAGGATCTT
ATCGCCATATCCCATTTTTAATCCCGTGACTACAACTGCATCATCGGTTTGTTGGTTATC
TAATTTCAAATTCATCCAGCTTCCTTAGGTCAGCAACACGGTAAAAAAACCATCAATGAC
AACAATCCAGATGATGCTGCTTACCACCGCGCTGGTTGCTGCTAAACCTACCGAGGTCGA
GCCTTGTCCTGTGGCTAATCCCCTTTCACAACCTATGACAGCAATAATGAATCCAAATGT
GGTGGCTTTGATCAAACCAAAGAACAAATCCCAAACGGAAAGCGCGTTTAAAAGCTGGTG
ATAGTACTGAACAAAGCTGATATCGAACTTTAGTAAAACAAGAGCACCACCCAAAACCCC
AATAATATCGGCAAGTACCGTAAGTAGAGGCAGAACGAGGACTGAAGCATAAATCCTCGG
GATAACCAGAAATTCGACCGGACAGATCCCGAAAGTGTGCAGCGCGTTGATCTCTTCATT
CACTTTCTGAGTCCCAATTTCCGCCGCGAATGCAGCCCCCGTTCGACCGGCAAAAACAAT
GGCAGTCATTAGTGGACCAAGCTCTCTAAACATCGAAATGCCAATTCCATCCGCAACAAA
GAGAACTGCACCAAATTGTTGAGCAACAAGACCAATTTCAAAAGCAATGATGACCCCCAT
AAGAAAACCAATTAACAAAATGATTGGAACCGCATCAGCGCCTGCCCTCGTAGCGATATT
TGAAACCGTGGTCCAGTTAACGTTTTTTCTTCGGTTGATCCCTAATTTAAAAACCAATAC
ACATTCTTTGATAAATCGAACCACAGAGCCGACATAGACAAGCATCTCCCGCGTAGCGTT
TCCCACACGTTCGAAAAAACCATCTTCTCCACGAGGTATTTGGGGTGCATTCTCGATATT
TGATGGCGGGACAAGTTCGGCCAAGCTAGCACTAAGGCCAATAATTGAGATTTCAGCGCC
AGGAGGCCGAAAGCGAGTTTGTAAATCAGATAAAAAAGCGACACCTGATATATCAACAAA
AGTTAAGTTGCTGGCATTCACCACGATGGGAGAGTCGGGATAAGACTCCAAAATGTCGTT
CGCTTTCTCCCATAAATCTCCAACCATGGCAGAAGTAATGCTTTCAGCTAACTCAATTTC
TAAATTGCTTTCATCCATACACTTCATCCCATCAACCGCCGAACAAGCTTATCGTCAGGG
CATTAATCGTTTCCGGCCAAATCGACGAACACTGCCCTTGAGTAAGCTTAGTCAAAGATT
CAATGATTCATTGTCTAACATGAACAAAAACGGGCATTCATGGACATTGATGAGCTGGCA
ATAGCTCTACTGTTCAGGCTTTGAGTAGCAAGCGCATCACTCTTCGGTTTTTCGGTGCAG
AACAAGGCTCAGATTTTACTTACACCATTTGTAGGATGGCGTCCTACAAATGCGATTATC
TGCTTTTCATCTCTTCCCTTATCTTTGCCTCATCCAAGACAAACGAGACAACTTCATGAA
CACAATGCCGCACGAGCTGGTATGGGGTGAAATCTATTTCCCGCCGCTGCTTTTAGTCAT
CGGATTGGCTTACGTTCTGACCACGATGGTGACTTCGCTAGCAACGAGATGCGGACTACA
TAAGTACGTTGCATTCCCTGCACTGGCAGAGCTAAGTCTGATTGTCATTTTTACCGGCGT
TATTGGCCAATTTATTTCGATCTTTTGAGGAAAGCACACTGTGATTAAACGTTATCTCAT
TACCCTTATTTTGTTGTGTACCGCGGGTACTGTGCTTTACACCCACTACCAAACATACAC
AAACAATCCATGGACGCGAGACGGACAAGTGAGTGCCTATGTTATCTCCATTACGCCTCG
AGTCACTGGGCAGGTTACACAGGTGTATGTTGCTGATAACTCAAAAGTAAAAAAGGGAGA
TTTGCTGTTTGAGATTGATCCAAGCACATACGCTGCGTCTTACCACAAAGCACTGGCAAA
CCAGAAACAAGCGACTGCATTGCTAGCAAAGGCACAAAATGAAGAACAGCGTGCGCGAAA
ATTAGAGAAACGTACGCACGGTGCGGTACCTGCGTTAACACTTAGCAATTTACACAATGC
CGTACAAACAGCGCAGGCAAATGTTGAACTTGCGAAGGCGAACATTGAAGAAGCGCAGCT
TAACTTGGACTTCACCAAAGTTTACGCGCCGACCGATGGTTACATCACCAATCTAAACGT
TCGAGTGGGCTCTCAAGTGGTCGCTAACTCCCCTGTTGTCGCCCTTATTGATGAAAATAG
CTTCTGGATTGAAGGTTACTTTAAAGAAACAGACCTCGCGGGCATTGCCCCTAACGACCG
CGCAACCGTGACATTACTCATGCATGATGACGTCGCGTTAGAAGGCAAAATCAAAAGTAT
TGGTTTTGGCATTGCGAAAAAAGATGGCACAACAGGAAATGACCTTCTGCCAACAGTGAA
CCCTAACTTTCAGTGGATTCGCTTAGCTCAACGTATCCCAGTCAAAGTGACATTGAATGA
AATGCCAAAAGATCTGCAGCTTCGCGTAGGCATGACGGCATCGATAAAAATCATCAAACA
CTAATTAGGTGAAGGTCATGCTGAGTTCATCGACTAAAGAAGCAATAAAAGCAGCGCTCT
CAATTGTTGTCGCTATTTGCCTTGCACTGTGGTTTCAGTGGGAAAAACCTTATTGGGCGG
CCATTGCGGTTGCTGTTATGGCACTAAATGAAAGCTTTGCCCACTCAATTCATAAAGGAC
ACAACCGCGTTTGGGGAACGCTCATCGGAATCGCTTATGCACTTTTCTTAATTGGTACGT
TTCCTCAAGATCCATTTTTGTTTTTGAGCTTTTTAACTCTGTTTCTTGGCTTGTGTATTT
TCATGTCGAGTGACGAGAAATATGGCTACATATTTTCGATGGCTTTTACGGTTTGTGCGT
TAGTTGCTTGTATGGGTCAATTTGACGACCAAACTATATTTCATTTCGCGACATTACGAC
TTCAAGAAACAGTTCTAGGTGTAATAACATTCTCTGTTGTTTATCGAGTCATTTGGCCAG
TAAATACTGAGCAGAAATTTATTCAGCAGTTTGAAGAAAGTCGAACGTTGCTACTGGAAG
CTCTTAAAAATAAGCACGACTTTAACCTTGAAGCGCTAGAAGCCAATTCAGGAAATATCA
ACAAGCTTTATCAACTGCTTAACCTACCGTTAAAAGGCAGCTATCGGCTCAGACAGCACC
GACGTGCTTGGCTTGAGCGAGTCAACGAACTGACTCACATTCAAGAAAAACTACTAAACC
GAGGGGATAAGTCAAATTCAAACAGTGCAGAATGGAAAGCTCTTACCGAACAGTTAGAAA
ACTTTTATGTAGATAAGCCTCAAACTTCGCTCATTGGTGTCAAAAATAGCAATAAAATAG
AAAGCATTAACTCATCACTTCGCCAAGGAAAACGAACATTTTTCCAACATATCAAAGAGG
ATAAACGTAAAGTGTTTCACGGGGTGTCGATGTTCGTAACATCATTGCTCGTTTGGATTT
ATCTCCCAATACCCGGTGGTTCTATTTTTCCGATGATCGCAGCGGCTTTTTCTTGCATCT
TACCTACAATGCCACCGAGCGTGCTTAAAGATGCGTTCTTTGGTGTTCTAGGCACAGGAA
CCGTAGTTCTACTGGAGTACGTGTTTTTGATGCCACTCATGACTGAGCTATGGCAGCTAG
CGTTATTTTACTTCATCAACACGATAGTAATTTGGGAGGTATTTTCAACACCCAAAATGC
TGATTCATCGAGTTCTAGGGATTAATCTATTGGTTGTACTAACCTCCGGCGCGTTAAACC
TGACTCCAATATATAGAATTGAAACACCAATTTTAATGCTGACGAATATTTTAATTATTC
TTCTGATAGGCAAATTGTTTTCTGACCTGTTTTGTAAACCTCAAAATGTGCGCAGAGTTT
AGAAACTCGATATTAATAGTCATGCTATTTATGTAATGAATTTTGAAATAACACATACAC
ATTTTTAGGAAATGGGTATTTATAATATTAAAGAGAGACCATTGTGAAATTAAAAATAGG
ACTGGTATTTTTAACCACTTTATTTACCCAGTTAAGTTTTGCTCAAGATTCATTTTTCCC
TATTTGGGGAGATGAAGCAGAAAAGCGTGGCTATTCACTGCCAAAACCTTATGGTCTTTC
CCTTTCATACATGGATATGAGCAATCCAATCACGGTCAACAGCATTGATTTAACAGGACA
TCCGGTACTTGAGGCACTTGATATTGATGCTAACCACGCCGATTTTAAAGGTTCCAATAT
TACTCTAAGGGGAGACGTGTGGATTTTCCCGTTTATGAATATCTATGGAATTATTGGTTA
TACCCAAGGCACGAGCACAGCAAAAATTAACGCGTTAAGTTGCGACACTTCCTCCGTACA
AGGTATCGGAAACAAAGTTCTGTGCTCGCTGCTCGATGCAGCGGGTGACGAGCTACCGGA
TAGCGCCGCATTTGAGTTAGAGATGGACGGAGGAACCTATGGAGCAGGCACCACATTAGC
TGGCGGTGTGGGAAATTGGTTCGCACTACTCGATATGAACTACACCTACACCAGCATAGC
CGCAATTGATGGCAATATTAAAACCTTCGTGGCTGCCCCTAGAGTCGGATATCGCTGGCA
ATACGATGGCGGACGCGAACTGCGCGTATTTGTTGGCGCCATGTATCAAAATGTTCAACA
AGAATTGTCTGGTGACCTCAAAAGCTTAAACCTACCACCGCAACTACTTGGCTTAGTTGA
AAACTTGAGCCCTGATGCGGGCTTCAATGTCAGTCAAAGTGCCGATGAGAACTGGAACAG
TGTTCTTGGTTTCCAATATGCCTTTAACAAAGACTGGGAGATATTGATGGAGGCCGGATT
TGGGGAACGTGAGACCTTATTCTTTTCATTAGGTCGTCGATTCTAGGGTTGAAAGCATGA
CAAGATTACTTCCTATTGTTTGTCTATTTCTATCTGAAGCAACTCTCGCCGAAGCGGCTA
ACCAAAAGTCAGAAATGCAAGAACTGACAAGCTATCAGCAATATCAAGCGTGGCTTGAGA
ACTTATTGCTGGAACTAGGCGCGGATGGTCAGTTCGATCCTGAAAAAGGCATCGACTGGA
GTGTCATGCCCGGTCCCTTTTATACTCCAGAGAAAAAGTTTGGTATTGGCGTCTCGGCGG
TCGGCCTCTATAAGCCAGATATCAATGATATCGACTCCCAACCAAGCTCTATTACCGTTA
ACGGTTTTGGGTCAATAAATGGTGCTTATGGGGTATCTATCAACAATGCCAACTACTTAA
ACAACGATAAATACCGCTTGTTTGTTGACGCTGAACTAACGGATTCTCCCGATGTATTTC
ATGGTATGGGCGTTGATGCTGGAATGCACAATGAACGAGTTAATTATGACCGACGCAGTT
ATTCCGCCTCAATCACTGGTATGACGCGTGTATTACCATTTACCTACTTAGGCCTAGGAC
TCTCCTTCTTCCACAATGAAGCGTCCAACGCCAAACAAGAAAACACACACATCTCCTGGA
TAGGTGATGATTTGGCGGAGTTTCCTAGCACGCAGCGAAATATTGGCGGCATGCTCAACC
TCACTTATGACTCTCGGGACTTCGCCCTAAATGCCTCAAAAGGCAGACTGATTGAGCTTG
AATACCAGCGCTTCAGCACTGAATTAGGCTCAGATAATGATTTTGAACGTGTGAGGCTTA
ATTACAGCGATTATCGTTCCCTATCGTCAATTCCTGGTGTTTTGGCCTGGCAAATACGCT
CCGAATCCAACTTCGGCGACGTGAGCTGGGATCAAATGGCAATGCTCGGAGGTGCTGAGG
CTCTTCGTGGCTATGAACAAGGCCAATATCGCGGCAGAAATATGCTGATTTCCCAAGTAG
AGTACCGGCAGCCGCTATCTGGGCGCCATGGCATGGTGTACTGGTTAGGAGCAGGCACAC
TGGCTGAAGAATTTGATCAACTGGGTCAAGACGAATGGCTCTACTCTGTCGGCGTTGGCT
ACCGATTTGAAATCAAGCAGCGAGTTAACCTGCGCTTAGATATCGGCTTTGGTAACGATC
AAAGTGGATTTTACTTTGCAATTAATGAAGCGTTTTAACTGAAATGAACCGTATACTTTT
TATATCTCTTTACACTGCCACCCTTTGTACCTTCTTGGCTGGATGCTCGTCCGACAATTG
GGCAGTTCATGCGATGCCAAGTTCGAATCAGGCCGCTGATATGCTTGAAGGTGATTTGAC
GACCAATCAAAATTGGTATTTGGATGAGTCTCGCTACCCTCAATTGACCGTACCGCAGAA
CGTACGCCCGTGTTGTGCCTTTGGGGATATGCAGAAAGTCAAAATTGGAGCAGTTCCAGT
GCCCTTCTTCAGACTGAGCAACGTTGTCGAACTTGAGGAGATAGGCCCGCACAAGTTTGC
CAGCGGGATATATCACTACACACCGTCATCCTCATCGGCATTGGGTCATGGCGGCAGCGA
AAATAACGGAATCTTATACACGCAAAAAGGTGGCTTTATCGACCTCGCCCATGTGCGCGA
TACCGCCGATGACACCATGGGCTTATTTTTCGAGATACTCGCCAACTTAGGCCAAGCCCA
TCGCATTGATTTACCTGCTGAATTAGGACCAAGATACATCGAGATGGCCTCGTTCGACGC
ATCTTCTCTAACCGGTGAACAAAGGTGGTCTGTGGCCGCTCATTTATCTGCGCGCTTAGC
CTACTTCAAGGCTGAATCCCACGAGATCGCCCAGTGGCACGGCTACGCAAGTTTTTCAGG
TTGGCCAGAAACCATTTCCGCCTACTCGCTTGAAGACCTCTACTCCAACATGTTGGGATC
TAAAATTGTACTTAACCTCATTCAACAACATAAGATGCTGAGCGAAAGAGAATACAACCA
AAATGTAAGTTTACTTCTCAATGCAAGTCTGCAAGAGCTTGGCGTCGTTGATAAATCTCA
ATCAAAACTGGTATTAGCCGCCGTCGACGGTAAATGGTGGAACTCACACGAGTCAATCCC
AAACAAATACATGGTTCTGCAACGTCACTATGACCTAGGAGATGTACAAACGCCCCACCG
ACTAACACCGGAGTTATTAGGAAAAGAGAACTCGAACTTACAGTATCTCGCGCAATCTCC
CGCGATAGTGCTCACCATACCAGCATCTGTAGAGTCGCTGGATCTAGATAACATTGCCAA
GTTAGTACTTGAAGTAGCGCCGAGTTACGCAGATACCTTCAACCACATCCCAAAACGTAT
CTGGTCAGAGCGTATCGAACATACTCAGTTCGCCGTTATTGCGCAGTATGCAGAGTTACA
AGATGGTCAAGAAATGAAAGCGCTAGATGTGGCGGAGAAGTAATTTAGAGAAAAAAGGAC
AAAAGAAGGAATTTCACTTGAATATCAATAAGTTACAGACACAAAAAAGCCCACCAGAAA
AGTGGGCTTCTTCTAAAATTTGGTGGGTCCGGGCGAACTCGAATCGCCGACCCCTACCAT
GTCAAGGTAGTACTCTAACCAACTGAGCTACGGACCCAAATTTTTTATTCCTGACCATTC
AATTCAGAATGGTGCGTCCGAGTGGACTCGAACCACCGACCCCCGCCATGTCAAGGCGAT
ACTCTAACCAGCTGAGCTACGGACGCATATCTCTGGAACGAGAAGGATATTAGCTATATC
CGATCAGGGGTGCAAGCATAAATTCATCAACTTTGAATCGTTTGGTGAAAATGTAAACTC
AACACCCGTTTTCAGATGATTTTATCGGCAAGCCCTTCGTCTATTGGGGATAAAAGTGTG
ATCTATATAACTTTTACGATTTTGTTCAATTGTCGTAAGGCACTTCACTTAACATCCAAA
TTTGTAATGTCTGGGAAATATCAGGGCAAAAACCAAACAGAATTTGATATTTAGGCTCAA
ATGGCTCACCAATGTAAGTAGTGCGGATCAGTTTACCCGTTTTGACATCGACTTGAGTAC
TTACTCTGCCTTTAAAGTTTTGGAAAATCACAAACTGCTCGCTGTGATAAACCATCTGTT
CACGATAAAACAAAAAGTGGTCTTGTGGCGTCTCCGTCAGTTTGCACTCCAGCGGCTTTA
AGCTCTGTATTCCTTGCACGTGTGGAGCTAGCAGCAACAGTGCGAGTATCCATCCATATC
GCATACGACTTCCCTATTCCGCTTTCTTTCTCAAAGTATAGGTCTTGGCGTATTGGGCGA
TACAAAAAAGGCTTCGATCTACACAAATCAAAGCCTTTAGGTTTATCGTTTTATTGGTTG
TATTAGTCGTCAGACTCAAACACCACATTGTAGTTTTCAGTATAAGTACAATTAGGTTGA
CGACTGCAGGTGAAAAATCGTCGTCCTTTAAATTCACCTTGGCTGGCGGTTTTGATGATC
ATCGGACTGCCGCATTTCTTACAAAAACGTACTTCTTTCTCAGGCTCGATCAAATCAATA
TGCGCCGCCAACAAACGGCGTAAACGCCCCACTTGATAACTGTGTTTTACTGAAGTCCCG
ATCAGAGGCAAGTTGGCAGATTTACATACGTGCATCAGCAACTTCTGACGCTCCGCCTTG
CCTTTATTCAATTGCTGCCCGTTATCAAACTCGATAATTACGCGCGGTTCTAACGTTCTT
GGGTCACAAATTACGTAGTCAAAATAACTGCGCGCGATGCGATTATTGGCCACGAAAAAC
TGCTTTTTATTCTTGATGTCTTTCGGAGCAACCAAAGTAGACATGTTCACCTTGGCAAAC
ACGACAGCATGCTCTCCGACTGCGGCTCTTAGCGCATTGAAAAAAGCACCTTCTTGCCCT
CTTAGTAACGGGCCTTTCGCACGATATGGATAGTCACGCGTGTCGTCGTGCTTAATCACG
TACTTTTGAATAATAATGAAGAATACAACCAGAAGAACAACAATGATAAAGATGTTGGTC
ATAGATAAAGTGCGCCTAAAACAACTAGTTGCTCAAAGCGTAAATGGAAATGCTATACAG
AGCAACAAAACCTATCAATTTTGAGGTGCGATGACATAAGCAATGAAGAAAAGTTCGCGG
AGGATAAGCAAAAACAAGCCAATCTTTCTAGGGATTGGCTCTTGTACGTTCTGCCTGATT
AACAATCATTAAGTGTTAGCGTCTGGTTGATTGTCTGGCATGGCATCAATGAAAGTTGGC
AGTTGGTTGCAAGCATCTACAATTGCGTTGATAACCGGATAAGGCGACATATCAACTCCA
AAACGTTGCGCGTTGTAGACTTGAGGCACAAGGCAAATATCAACGATGCATGGCGAGTCA
GTCACACTGTATTTACAGTTTCCATGCTCTTCTCGATATTTGGCCAGTTTCTCTTCTAAC
GCAGCAAAGCCTTGTTTGATCCAGTGATGAATCCACTCCTCTTTCTGCGCTTGTTCACAA
CCTAATGTTCCTTCCAGATACTGCAAGACACGCAGGTTGTTTAAAGGATGAATTTCCATG
GCGATGTCCTGCGCCATCGCCAACGCTTGATAACGTAATGGCGTTTGTTCAGGAATGACC
GACACATCTGGGTAGTTTTCTTCAAGATATTGAATGATCGCGAGTGACTGGTTTAAGCGT
AAGTCGCCATCCACCAGCACAGGTACCAGCTCTGAGGCGTTAAGATCGTGGTATTGCTCA
TTGTGCTGTTCACCGCCATTGCGAACTAAGTGAACAGACACTGAATCATACGCCAGTTGC
TTTAAATTCAAGCATATACGCACTCGATATGCCGCCGAAGATCGCCAATATCCATAAAGA
ATGATGTCATCGCCCATGGCTTGTCCCTATTTTGCTGTTTAATGTTTCAAGTATTGACTA
ACTTGCTGATCAATAGCACCAAAAATAGTATTACCTTCAACATCAAACATCTCAAGTTTG
ATCGAATCACCAAACGACATAAAGTTTGTCGTTGGCTTGCCATCACGAATGGTTTCGATC
ATACGGACTTCCGCGATACATGAATAACCAACGCCACCTTCCTCAATCGAAGTGCCATGG
TCAGTGCCTTGCTTGTTGGACACCGTGCCAGAACCGATGATTGCGCCAGCCGATAGTGGG
CGCGTTTTTGTGGCATGAACGATTAAATCTGCAAAGTCAAAAGTCATATCAACGCCAGCG
TTAGGGCGACCAAACGGCTTGTGGTTGTAGGTGGAAACCAATGGTAAATGAACTTTGTTT
TCATACCATTCATCGCCCAATTCATCAGGGGTAACCGCTACAGGAGAAAACGCCGAAGAC
GGTTTAGATTGGAAGAAACCAAACCCTTTTGCGAGCTCCGCAGGAATCAAACCACGCAGC
GAGACGTCGTTCACCAACATAATGAGACGAATAGACTCTTGCGCCTCAGCAATACTTGCG
CCCATCGGAACATCTCCAGTTACAACGGCAACTTCGCCTTCAAAATCGATACCCCATTCG
TCGCTGGCAAACTCAATATTGTCGCAAGGGCCAATAAACGCATCTGAACCACCTTGATAC
ATCAGAGGATCAGTCCAAAAACTCTCTGGCATTTCTGCGCCGCGCGCTTTACGAACCAAC
TCGACATGGTTGACATAAGCACTGCCATCCGCCCACTGATAAGCGCGAGGTAACGGAGAC
TCACAGTAATGCGCCTCAAACTCTTCAAACCCTGCGACCGTGCCGTTGTTCAGCGCGGTG
TAAATTTCTTCCAATTGTGGTGCAACAGCTTCCCAATTATCGAGCGCGACTTGCATAGTC
GGTGCTAGGTTTCTCGGGTGGAACACTTCTGTTGCGGGTACGCAGCGCGTTAAGTCTTTG
CTCACGACCATCAACAGGCCGTCACGAGTCCCATTTTTCTTGGTTGCTAATTTCATCCTT
GCCCCTTATTTCTCTTGCCAGCTATAGACGTATTCTTTGTTTTCTACTTTATCCAGTTCA
TCCGAGAACTGGAGTGCATGACGGGTATCGATCATGACTGCGACCTCATCCGTAAACTTC
TTCTTATGTTCTCGACCCGCTTTAAACGCTTTTGGATGCGGACCATGAGTAAAGCCTGCC
GGATGAAACGTCACCATACCCGCTTCAATGTTATCGCGACTAAAGAAGTCACCTGCGTGG
TAGAACAACACTTCGTCATAGTCATCATTGTTGTGGTAGAACGGTACTTTAAGTGCACCA
GGGTCACTCTCAATTGGACGAGGAACAAACGTACACACCACAAATCCCGCTCCTACAAAT
GTAGTATGCGCCGACGGTGGTAAGTGGTAGCGATGTGACATAAGGGGACGTATATCACGC
CAATTCACTTTCACTACTGCTAAGTCGCCATGCCAACCAATCGCGTCTAAAGGATTGAAC
GGATAGGTAATCACGCTAACTTTATCGTGGCGTTTTACCTGAACCTCGGTGCGGTTTTCA
GAATATTGCGCACGAAACTCATCATTGATAGATGGAACTTCCAACACCGCTGGGTCAAAT
ACCGCGTGATTCCCTACCATGCCCTTTTCAGGTAAGGAGTACGCTGCATCGGTGTTTTCA
ATCATGAGAATGAACATGGGTTCACTCGGCTCTAAACGCCAACTCGTTGAGCGCGGGATC
ATGACGTAATCCCCTTCGCTCACTTTCAGATGACCATAGTCACAGTAAAGATCTGCCGTA
CCTTGGTGGATGAACAGCAGCTCGTCGCCATCGGCATTTCTCACCAAGAAATCCATCTTT
TCATCCATGCGCCATACACGTATTTTACAGTTAGCGTTGTGCAGTAGGTGCGGTACTGAC
CAAGGAGAGAGCTGACTGGCTTTATCCACTAAGGTGAAGTCAAAAGCGCGTGGGCGTAAG
TCACCTTCCCACTCACACCAACCGGTTGGCGCATGTTGATGATGAAAATGTGCCGCAGGG
CCGAAGAATCCACTTCGGCCAGCTTCACGTTCATAAATTGCCTCATCCGGGAAATCCGCA
TGTGCTTGTTTAGAGCACACTCCCTCCCGATGCGGAAATGTGATCCATTTATGCATCGCT
TAGTACTCCTCGGCGAATTTGATCTTCTTCAATCGATTCAAATAACGCTTTGAAGTTACC
TTCACCAAAGCCTTCATTGCCTTTGCGCTGAATGATTTCAAAGAACACAGGGCCAATAAC
AGTCTGAGTAAAGATTTGCAGCAAGATTCCGTCTTTCATTGGCGCGCCATCAATCAAGAT
CTGCAAATCACGAAGTTTGCTGACATCCTCAGTATGGCCTTCAACGCGCTCATCGACTTT
CTCGTAGTAGGTGTCTGGAGTTGGCATAAAGTCCATACCGCGGTCACGTAACGTTTGCAC
CGTTTGATAGATGTCATCCGTTGTCAGAGCGATATGCTGAATACCTTCCCCGTTGTATTC
GCGGATAAACTCTTCAATCTGCGATTTGTCATCCGAGGATTCATTGATTGGAATGCGGAT
TTTGCCACACGGCGCCGTCATTGCGCGGCTGACAAGGCCGGTCAGTTTACCTTCGATATC
GAAGTATCGAATTTCTCGGAAGTTCCCGATGCGCTCATAAAAACCAGACCATACATCCAT
ATTACCTTGCTTAACGTTGTGCGTGAGATGGTCTATCTCGTACAAGCCAACGTCTGATTT
TGCTAAGCGATCGTCTGCATCGTCATAAAAACGGAAATCGACGTCGTAGATGCTCTGCTT
GCCATAGCGATCAACGAAATAAAGCAAGCTTTCACCAATACCGTAAATGGCAGGGATACT
CAGTTCCATCGGACCAATTTCAGTTTTGTATTCTGTGCCGCCGTTTTGAATAGCATGTTC
AAGCGCAACCGTCGCGTCTTTCACACGAAACGCCATACCACATACAGATGGGCCGTGAAC
TTTAGCAAACTCCTCCGCCTGGCTATGAGGCTGGGCGTTCACGATAAAGCTGATGTCACC
TTGTCGATACAACCATGCTTCTTTCGAACGATGTTTGGCTATTTCAGCAAAGCCTAGCGA
TGTAAATAACGCTTTTAGTTGTTCAATGCCTTGGCTGTCAGCAGCTGTGTATTCAACAAA
CTCAAATCCGTCTGTACCTAATGGGTTGTATGTGTCCACCATGACTTTCTCCTTGCGTCA
CTAATTTGTTTACAGCCTCACTGAGCTGTTTGAACTGATTTTTCTAACTTGGCGCAGGTA
GAGAGAAATTGGAATACATCAGCCGAAATCTCTATTTCTATGGGTCTTACGGAGAAATGT
AAAATTAATGTTACACCATAAAATCATCAATGTACCCGGTTAAAAAGAAACAAAAATTAA
ATTGAATTTCAATCAATTAGGTTGATATTTTTCGATTTACGCCACACCATAAAATGTAAA
CAACTTGTTACCATGGTGATTTTTATTGGCACCTAGCGACTTTAGATAAGTCTTTGGTTT
CATTTAAAGAGAGGTTGGAAAGAGTGAAACAAGCGGGAGTTTCAAGACAACAAAGCGCAC
GTAAAAAGCGGCCAAGCTCTTATTGAACTTGGCCTATCCAGTTGGCAGTGCGAGGATATG
AGTAAACAGAGACGTCATTAATCCACAAATGTGATTTTGCTTCAAATACACCCTACTTAT
TTACAGTGCACCTTGCAGCAATTATTGACTGCTTTCATCAGTTACATATTTGCTTCGAGC
CATAGTGCATTACTGTCTCCGCTCTCAATTACCAAATTGTCACTTGCTAAACCACTTTCG
TGATTGCGTCGTCACTTCTGGCATTATCCTCGGTCAGAATCGTGTCAGGCAGTGATTTTC
TTTGATTCAACGCAGCTTCACCTACATAAAGCTGTGCAATAAGAGAGGTTCTGTTCCCTT
TCGAGTCCGTGCCATTGATTTCGAATTCACATCGTTTCTCGGTATCGCCCTCGACCCCAA
AAGAAAGAGACACCCAAATGACACAAATTAATCAAGAACGTCTAGTTGAACATTTCTGCC
AACTGGTTCGTATCGACAGCGAATCTATGAATGAAAAACAAATTGCAGAAACGCTGGCTG
AGCAACTGGGCGAACTAGGCTTTACGGTTCACAAGCTTCCTGTACCAGAACACATTTCTA
ATGGCTTCAACGTGTACGCACGTTTAGAAGGGAAAAAAGAAGGCTCAACCCTAATGAGCT
GTCACATGGATACGGTAACGCCGGGCATTGGTATCGAACCGATCATCGAAGACGGTATCA
TCCGCTCGAAAGGCAACACTATTCTTGGCGGTGACGACAAATCTGGCATCGCTGCCATCA
TGGAAGCAGTGCGTTGCATTCAAGCTGAAAACCTAGAACACAAAACGCTCGAATTGGCGT
TCACCGTACATGAAGAAGGTGGCCTGTTCGGTTCTGAATACTTCGATATGTCTCACGTAA
CCTCAACAGAAGCGATTGTACTGGACACAGGAGGCCCAATTGGAACTATCGTAACGGCTG
CTCCGGGCCAACAAAAGATCGTCGCAACCATCAAAGGCCGCCCTGCACATGCAGGTCTTG
CGCCGGAAGAAGGCATCAGCGCGATCATGGTTGCGGCAGACGCAATCAACCAAATGAAAC
TGCTTCGCATCGACGAAGAAACCACAGCGAACATCGGTATGGTCAACGGTGGTCAGGCGA
CCAACATTGTGATGCCAGAGCTTAAAATCGTGGCTGAAGCTCGCTCTCTAAATGGAGAGA
AGCTAGAAGCCCAAGTCAACCACATGATTTCAACATTTGAGTCGGTATGTGAAAAACATG
GCGCAGAAGTCGAAATCGAATCTAGCCGCGCGTACGACGCCTTTGTTATCGAAGAAGACA
ACGCGCACGTAACCGCAATCAAAGCGGCGTTTGCAGATATGGGTATCGAAGCGTTCACGA
AAGGCACTGGCGGCGGCAGCGATGCGAACAACTTCAACAAGAAAGGTCTGACAACCGTGA
ATTTATCTACGGGTATGGCTAAAGTGCACACCACTGAAGAGTTCATCGCCGTTGACGATA
TGGTAAAAATCTCTGAGTTCGTTAAGCATTTTTTGGTGAAGTAGCCTCACTCAAATATTT
AGATTAACTTCCGACTTTCATCCCCTTCTCGCCCTGCGCGAAGGGGATTTTTATTTTTGC
CCTCCATAAATATTCTTCCCTTAATGCCAACTTGGCAATCAACCGCGATAAAAATTCTAC
CAGCTCACTTTTTGAGACCGAACAGCCCAGCTTTTAGCACCTTGTTACAACCATGTTAAA
ACTCGATTGTACAGACAATTTATACAATATACATTTTGAGCACCTTTCAGGATAAATAGA
GTGAGACAAGGATGAAATTACCTAAACTACTTTTGCTAGCATCGATAATGAGTCCGATAC
TGGCTACACCGAGCTACGCAGTGCCGTATCCGGCTGGTGTGACGCTTGCCGAGACGCAAG
AAATTACGCTCAACAACGGTGCGGAAGTCACCTCTATCGATCCTGCAAAACAAGCCGCGG
AACCTGCGTTCAACCTTGGTCGAGACTTGTTTGAAGGCTTAACCATTCAGGACAAACAAG
GCAAAACGATTCCTGGGATTGCAAAATCTTGGACGGTGAATGACAACAATACGGTTTACA
CCTTCCACTTGCGCGATGCGAAATGGTCAAACGGCGACGAAGTGACCGCTCAAGATTTTG
TCTACAGTTGGCAACGATTGCTCGACCCTAACACGGCATCACCTTACGCTTGGTTTGCCG
CCATACCGAATATCCTAAACTCGCAAGCCATTATGAAAGGCGAAGCAAAACCTGATTCAT
TGGGCGTGAAAGCATTGGATGAAAAAACCTTCCAAGTAACTTTGGAGCAACCAATTCCGT
TCTTCATAAAACTCCTGAGCCACCCCGTTCTTGCTCCGGTTCATCAAACAACGGTAGAGA
GGCACGGCAGTAACTGGACACAACCAGAAAACATCGTAACCAACGGCGCGTTTACCGCTT
CGGAGTGGAAGGTAAACGAGAAGATGGTAATGAAGAAAAACCCGCACTATTGGGATGCAA
ACAACGTCGTCCTAGATAAAATCACTTGGCTGCCGATCGGTGATGCGAATGTCGTGCTAA
ATCGCTACCTAGCAGGCGAAATCGATCAGGTCATGTCGATTCCTGCCGCACAAAAAAGGA
AACTAATAAGCAAACTGCCTCAAGATGTGGCTGATACAAGTGCTTCGCTAGGTTCGACTT
TTTACTACCTAAATACGCAAGAAGGGCCGACCAAAGATCGTCGAGTTCGCCAAGCCCTCT
CCTACGCCATTGATCGCAATCTACTGACTGATTCGATTTTAAGAAATGGTGGAATTCCGA
TGTTCACGCTAGTACCACCGCAAACCGATGGGTTTCAATCGCACACACCGGAATATTCAA
AGTGGGACCAAATCCAACGAATTGACGAAGCAAAGCGTTTGTTAGCAGAGGCAGGCTACA
ACCAAAGTAACCCACTTAAGTTGACGTTTACCGTCCCGACTTTCTCGATGGATGTAAAAA
TGGCGACAGCCATGGCGGGCATGTGGAAGAGCCGTTTAGGCGCACAAGTCACTATCAAGC
AGTTGGAACCTAAAGTCTTCTATGCCTTGAAAGAACCCACAGAAATTACGCGCGGCGGTT
GGACTGCCGACTACAACGAGGCATCAACTTGGTTAGATATCTTCGTCTCAAATGGCGAGT
ACAACGATTCACGTTACCACAACCCGAAATACGATGAGTTGATGTCAAAATCTAAGACCA
TGAGCGACCCATCTGAGCTATATCTGCGAGCAGAAAGCATGTTGATTGATGATATGGCGA
TCATTCCAGTTTACCGTCCCGGCAACGATCAATACCTGATCAAGCCTTATGTCGGTGGCT
ACGAGCGCACTAACCCCGAGTCCTCGTACTACCGCAAGAATGTCTATGTGAAAGTCCACT
AAAGGCATGTTTCGGCCTGTGTCGATAAGGTAACTAGCACTGACATTGCCAATACATGGC
ATACCTTCTCGAACCTCTCTTTCCTCGGTAATGAGCACAGGCCAATTTTTTTCACCTTTT
ATTCGACGCGGCGGGATGTGGCGTCGTTTTACCAAAGGATGATGGATCATGATTTGGTAC
ATTCTGAGACGGCTAGCCATCGCCGTTCCAACCTTGTTGTTTATTGCGCTGGTTTCTTTC
TGGTTGATGCACATCGCGCCGGGTGGCCCGTTTGATATGGAACGCCCAATGCCAGAAATC
GTGCGCGCCAACATCGAAGCAAAATTCCACCTTGATGAACCGTTTCTGGTTCAGTTTTGG
ATTTACATTACAAACTTTGTGCAGGGTGATTTAGGCCCAAGCTTTGTTTACCAAGACTTC
TCTGTCACTCAACTGGTTGCCCAATCTTGGCCCGTATCGGCAATGCTTGGGATGCTTTCT
TTTTGCATCTCAGTCCCACTTGGGATGCTGCTCGGCACTATTGCCGCATTAAAGCGCAAT
AGCCGTTTGGACTACGGATTAATGACACTCTCGATGACGGGCGTGGTTGTTCCTGCTTTT
GTTTTGGCTCCCGTGCTTGTCACCATTTTTGCGATTCAGCTTGGTTGGCTCCCCGCTGGC
GGCTGGGAAGGTGGGCAATTAGCTTTTCTTGTTTTGCCGGTATTAAGTCTGGCCATTGGA
TCAGTCGCTAGCATCGCGCGTGTCATGCGCGGCGCGATGATTGAAACCCTCAATCAGCCT
TACATTCGCACCGCAAAAGCGAAGGGATTATCGACCGCGTACATCTTGTTCCACCATGCA
CTGCGTCCGTCATTGATCCCCGTCGTCGCCATGCTCGGGCCAGCTTTTGTCTCTGTCGTG
ACGGGCTCTGTCATCATCGACATCTTTTTCGGCACTGGTGGTATGGGCCAGCACTTTGTC
TCTGGTGCACTGAATCGCGACTACGGCTTAGTCATGGGCATCACCTTAATTGTCGCCTCA
CTCACCATCTTCTTTAATCTTGTGGTCGATTTGTTGTACACGGTAATCGACCCACGTATC
CGAGTTTAGGAGTCAAACATGTTTTCGATTAAGAAACTGGATACTCAATCCTTACAAGAC
CAAGTCGTAGACAATATCGAAGCGGTTGAAGGTCGTAGTTTGTGGCAAGACGCCTGGGCT
CGTTTTCGAAAAAACCGTGCCGCGATGACATCGGTTTATGTGCTCGCGTTCATCACTTTG
TGCATCACGTTTGGCCCCTCGATTGCGGCCTTTGGACACGATGAGATTGATTGGGACGTA
CTCGCCGACCCATACGAACTAGGAAAGCCATCACTTAGCAGCGGCCATTACTTTGGTACC
GACGATCTCGGCCAAGACCTGTTTGCCCGCACCATGCAAGGCGGTCGCCTTTCGATTTTA
GTTGGCTTTGTCGGCGCGTTAGTCGCCGTCGTTATCGGAACGATTTGGGGCAGCGTTTCA
GGCTACCTAGGCGGCGTTGTAGATAGCGTGATGATGCGCATCATCGAAGTATTGGATTCA
GTACCATTTATGTTCATGGTCATCCTTTTCGTCACCCTCTTTGGCAACAACATCTATCTG
ATTTTTGTCGTAATTGGCATGGTGTCATGGTTGGGAATCGCTCGCGTGGTACGCGGCGTG
ACCTTCGGGATTAAAAAGCGCGAGTTCATCGAAGCGGCACATTCCATTGGCGTGTCAAAG
TTCACCATCGTTCGTCGTCACGTGATGCCGAACGTATTGGGAATTGTAATGGTCTATTCA
TCGCTCATGGTGCCCGGCTTCATCATGTTTGAATCGTTCTTGAGCTTTTTAGGCTTAGGC
GTCCAACCACCAGACACCAGCTGGGGAATACTGATTTCCGAAGGCGCAAAAACCATTGAT
GTTGCCTTGTGGATGCTGCTTTTTCCATCCCTGTTCTTGGTCACAACCCTATTCTGTTTC
AACTTCATCGGCGATGGCTTACGCGACGCTCTTGACCCGAAAGATCGATAAGGACAACTC
CATGCTATCTATTGAAAACATGAACGTGCGCTTCGATACGCCAGACGGACAAGTGCAAGC
GGTCAGTAACCTTTCCTACTCGATCAAAGCAGGAGAAACGCTCGGCATTGTGGGTGAATC
AGGCTCTGGTAAAAGCCAATCGGTATTTGCGCTGATGGGGCTCACCGCCGACAACGGTAA
TGTCTCCGGTGAAGCCTTATTTCATGGCGAGAACTTACTCTCAATGTCCAAGAAACAGCT
CAACCGTATTCGCGCAGAGAAAATCGGCATGATCTTCCAAGATCCCATGACCTCTCTCAA
TCCATTTATGAAGATAGGCAAACAGCTGAGCGAAGTGTTGATGGTACACAAAGGCATGAG
CCGAAAACAAGCCATTGCGGAATCAATACAAATGTTAGATGCGGTGCGAATCCCATCGCC
GGACACACGCCTGAATCAATACCCGCACGAGCTGTCTGGTGGCATGCGCCAGCGAGTTAT
GATCGCCATGGCGCTCCTGTGTAAACCAGAGCTGCTCATCGCTGATGAGCCAACCACCGC
GTTGGACGTGACCGTACAAGCCCAAATTTTGACTCTGTTGCGTGAGTTACAAAAAGAGTT
CAATACCGCGATATTGCTGATCACGCACGACATGGGCGTTGTCGCCGAAATGTGTGACCG
CGTGTTGGTAATGTACGGCGGACAAAAAATGGAACAATCAGATACGGACACACTCTTTGC
TCAGCCCGCACACCCTTATACCCAAGGCTTACTGAGAGCAATTCCTTCGATCACCGAAGA
CATGCCTCGTTTGCCAACTATCCCTGGCAATCCACCGAGCGCCTTAATTAACCACCAAGG
CTGCCCGTTTAGAGATCGCTGTGATTACCGACTCGCTCGCTGCCAAGCCGAAACGCCGAA
GTTTATGCCGCTCAATGGTCGTCAATCCATCGCCTGCCATGTCAAAGCCCAAAGCAGCAT
TTCACTCATCCACCAGTCGGCTTAAGGAGACGTTATGAATCAGAAAGAAGTGTTATTGTC
CGCTCGCGATCTGCAAGTGCATTTTCCTGTTTCGCGACACCTCATTCCGAGCCGAAGAAA
GATCGTACAAGCCGTCAACGGCATCGATTTGGATGTTTATCGAGGCGAAACGCTCGGCAT
TGTTGGCGAATCAGGCTGCGGAAAATCCACCTTAGCGCGTGCTCTGCTGCGCTTAGTTGA
ACCCACGCACGGTAAGCTCACTTGGAAAGGTGAAGACATGCGTGGCTTCAGCAAAAACAA
GTTAGCACGTCGTCGCCAAGAATTTCAGATGATATTCCAAGACCCATCGGCGAGCCTCAA
TCCGAGATTGACGATTTCAGAATGTATCGCAGAGCCGTTACTCACACACCAACCTCAACT
CAAACGCGCCGAAGTCGAAAAACGCGTCATTGCGATGATGGACAAAGTGGGTCTGTTGGC
AAGCCAACGTAACCGATATCCGCATGAGTTTTCTGGCGGTCAGTGCCAACGTGTTGGCAT
CGCGCGCGCCTTAATTCTCAATCCGGACTTAGTGGTGTGTGATGAACCCGTCAGCGCATT
GGATGTCTCGATTCAAGCGCAGGTCATTAATTTGCTCGACGACCTTAAACAAGAAATGGG
ACTGACACTGGTGATGATCGCTCATGACCTAAGCGTTGTGCGTCATATCAGCGACCGAGT
AATGGTGATGTACCTTGGCAAACCAATGGAAGTGGGACGCTACGACCAAGTGTTCGACGA
TGCTCAGCATCCCTACACAAAAGCATTGCTTTCTGCGGTACCGATTGCCAATCCGCAACT
TGCACGCAACCGCGACATCCAATTGTTGCCCGGAGACCTCCCTTCTCCGCTCAACCCACC
CAGCGGTTGTGTTTTTAGAACCCGATGCCCAGAAGCTACGGAACTATGTGGGCAGCAAAG
CCCAGTCAAAACAGGCACTGAGCAACATCATATTTACTGTTCAAACATGATTTAGGACGT
TTTCATGAATACAACAAACTCGGTTAACCAACGCCTTTCATCGCTACGCGACGCAATGGC
AAACTACAAGGTTTCGGCCTACATCGTCACAAACAATGATCCCCACAATAGTGAGTATTC
CGCTGACCATTGGGCTGGACGCACGTGGATTTCTGGCTTTACTGGCTCGGCTGGTAATGT
CGTCATAACTCAACAAGGCGGTGGATTGTGGACAGATGGTCGCTACTACATTCAAGCAGA
AGAACAATTACATGGAACAGGGTTAGACCTTTTCAAAGCGCGTCAGCCGGAAACCCCCAC
CATTCCTAAATGGCTTGCGAATACCCTCGACGAAAACAGCGCGATTGCCGTGGATGGACG
CTCGATCAGCTACGCATTTTACCAAGAACTTAAACAAGCGCTTGAGCCAAAGAACATCGA
GATTGTTCTCGACCTCGATCTGATAACGCCAATCTGGACTGACCGCCCGAGCAGACCGAG
CGCAGAAATTTTTGACCATCCGGTTGCGTTTTCTGGTGTAGAAACCAAACAAAAACTCGC
AGATATTCGTAAATGGCTCAATGAAAACCATGCGGACTGTTTATTGGTTTCAACCCTTGA
CGATGTGATGTGGACACTGAATATTCGTGGCGGTGACACGCTTTACTGCCCGGTTTCAGA
ATCCTACCTTATTGTCGAGCGAGACCGCGCGACGGCGTTCATCGATAAACAAAAGTTACC
AGCCGAGATAGAGAAGAATCTGACTACGCAAGGTGTGAGCGTTCGTCACTACGAGTACGT
CAGCCAGTATTTGAATCAGCAATGTGAAGGCTTGTCGCTTGCTTTTAGCCCAGTTTATAC
CGACAGCTTGCTGGTTAACTCCATTGAGCAGAACCTTTCACTAAAGCCAATGCCTTGCCC
GGTCACCGATATGAAAGCCATCAAAAACCAGACCGAGTTAGCCAATCTCGAACAGTCATT
GACGGACGATGGTGTGGCTGTCGTGAAGTTCATGAGCTGGTTAGAAGACCAAGTCCCAAG
CGGGCTTGTTACTGAGCTGTCAGCCGAGGCTCAATTGAAAAACTATCGCCGTCAAACTCG
CCATTATGTGAACGACAGTTTCCGGACGATTGCAGGCTTCGCCGCACATGGCGCGAAAAT
GCATTACGCCGCCGATGAAGAAAGTAATGCCGTTGTCAATGAAAGCAATTTCTTCCTTGT
AGATTCTGGCGGTCAATACCTTGGCGGCACAACAGACATCACCCGTACTTTCCACTTCGG
GTCACCGACCATTAAACAGCGCAAAGACTACACGTTAGTGCTGAAAGCGGTCATCCGACT
GACTCAGACTCGATTTATGAAAGGCTCTACGGGTGCCAATCTCGACATCATGGCGCGAGG
TGTGCTGTGGCAACATGGTATTGATTACAAATGCGGTACAGGACATGGTGTGGGTATTTG
TTTGAATGTCCATGAAGGGCCACAAAACTTCTCGCAAAGCCACCGCGAAGTTGAGCTAAA
ACCTGGCATGGTGATCACCAATGAGCCCGGTATTTACCGTGAAGGTGAATACGGTGTTCG
GATCGAAAACATCATGAAAGTGGTTGAAGTCGAGCAAAATGAGTTCGGTATTTTTTATGG
CTTCGAGACCATTACGCTGGCACCAATCGCCACGAACATGCTTGATGTCTCTTTGCTAGG
CCATGATGAAATTAACTGGCTAAATCAATACCATTCTCGCGTCTACCAAGCACTCAGCCC
TTCTCTTGATGAGCACGACAAAGCTTGGCTTCAGCGCGCAACTCAGTTTGTAGAACTTTA
GACAAACTGCCCTATCTCCCGATTTCATTTTCATTTCAAACTCCCTGTTTGATTGCCAGC
CTTCGGGCTGGCTTTTTTTATCCGCCTATGTGCGCACCTCTTCTTGTTGCTGAAAGCTTT
TCTTTGCACAAATAAATGCCAATGATTAACGCTCATTAGTCGTCACAGAAAGCACTACAT
ACGCTCCGCCGATGACCAGATACAAAAACGCCCTGCCAATATGACAGGGCGTTTATTTGT
GTAAAAATGCGTTACTCTCGGCAAGCTTCCGCGTCAAAATCAACAACAATCGCGGCATTT
TCAAAACTGCCAGAGACTTTGATATAGCCCCAATAATTGGCTTGGCTTGAAACGGTTATG
CACTCTTTGTTACCAGCATTGTCTGACCAACCATGTAGGTTTGAACCATCTGGCCAGCCT
AGGTTGCTGTATTCAATTTTGAGGTCACCCGTGCCATTGCCAGTTGAGATAGCAATGTTC
GCATGTTCATTAACTGCCGGAACACTCAGCCAAATGGTTTGCTGATTTGACAAACAGACA
GGCTCGCCAGCATTTAAACGACCACCACTCACTTTGCTTTGTACCGCGCAATTTTGAGGA
AGCGTACTACTACCGCCAGTCGCCGAAATTGTCACATTGTGGGTCGCGATTGCTGTCAAA
CCGTCATTATCTGTCACTGTTAAACTGACCGTGTACTGACCTTCACTCCCATATTGGTGC
GTCGGCTGGGTTTGTGTGCTGGTCGTGCCATCACCGAAGTCCCACAACACACTGACGATT
TGCCCGTCTGTATCCGTACTGTTCTCACTGCTGAATGTAATGCTTTCACCGACTTTTCCC
TCATTGTTTGCGGTTATTACTGCATTAGGAGCGCCACCTGAAACCAATGACTGTTGCCAC
TGTTCAAACTCGCTCTGGTATAGGTTTGCCCATTGATTGATGGTCGCCTTGTAATTGCTC
CAATTACCTTGGCGTGTTTCCACCAGCATTTGGTTTACATCATCTTTATGTCGCTCAAAC
ATAAATCGAACGGCCAGATAGCCCCAGCGATAAATTCGGTCAACATCAAAGCCATCGTAT
GTGGTTTCAAAAACCTCGCTCAAGGTGTAAGTTGAGCCGTCTCGAATCGTATCTAACGCC
GCTTGATTGTCTTTTTCGTTTGCGATGTATTCTGCAATGCCTTCACTCCACCACACTACC
TTTTCAGTTGGATGACCAAAACCGCCATAAAGGTCGAATCGGCCATCTAGGTAATGCACG
TATTCATGTTCTAAGTTCCAAACAAAATGGTCAGGGTTCGCGTAAGACGCTTCATAAGCG
ACAAAGTTAGGAATATTGCCCGGCTTGGACGGATCACCCTCAAGGTACATGCCGCCGTTG
TTGGTACTGATATCAAAGATTGGCCCCGCGTATTTACCGTAGTCGTCACTGGAATCAAAA
ATATTCACTTGAAGCTGTGTATTATGATCATCAGCGACTGGCTGCTCGCCTGTTTCCAAA
GATTGATGAAAATACCCTTCTTCGTAACCCATTTTGCTACAAGCGGCCACATGCTGCTCT
TGCGTCATGTTTTGCGACAAAATACGGATGGTTGGGCTACAAGTGTAGGTTTGCGATAAC
ACCAAACCTTTGAGCTTGGTTTCGAAATCACAAATTCCGTACTCGCTGCATTCGGCGTAG
TAGGAGACCGTATCCGCAGCAGCAAGCCAAACGGCATCCCCTTTTCCATACATCTCGTAG
CGAGCAAAAATATCTTTTAACTTGCTACTCACCGTTGTGGCAGCGCTGCCCGAATATTTG
GTCAGACGCCCCAATTCGCGACCCGCATTTGCCACCATAAACTCGTCGCTCGCTCCTATC
GAGGACTCTCTCAACGCAAAGTCGCCCAATGCTTTTGCAAGTTCGGCTTGGTTACCGATG
ATTTGCAAATATTGGTCATTCCACTGACCGCCGAATAAGATGGTAAACACCCCATTCACC
GCGTTGCGCATGTACCAGTTTTGAGCGTATTGGTCATTCCAGCGCGTCAGCCACTCCGTC
ACTTGCGGTAAATAAGCGTGTTGCAGCCCCGCACTGTCCATCGTGATGATCACTTCACTT
AATACCTTGCCGTGCGGGTCGCTGTTTTCGTAAAAATTAGCGTTGTTTACAAACGCGTCT
ACCGCCTCTTGCACAGCGGGCGTGACCCAAGAAACAAACGAGATATTGTTGTTGTAAAAC
TCGGCGTAATAGCCAGCGCGCAAATACAAGTACAAGGCTTCAAGCTCATCACTACCGCCA
CCAGTATAGGCTTTCGCCAAAGTCACCGTATGCTTTGCCACGTTGTACATGTGGTCCGAA
TCAAACGCCGCTTCTTGCACTCGGCTTTGAGCAGAGAACAGCTCGTTGATGCAATTTGCA
CCTTGAGTTTTTATCGCGCTGATCAAGTCGTTGCTGTTGGTGGTTGTGAACGATTCTACG
TCACAAACCACGCTTGACGCTTCAACCGATTGGGTAGCCCGCGTACGTAGCGTCTGTTTC
GGTAGCTGTGGTAACAATTCTGTCGGTGCATACTCAGGCTGCGCCGTTTCTACACCGTGT
TCGTGCTGATGATGTTCAACTTTCTCTGTGACTTGCGCTACTGGCTCGCTCATTGCGAAC
GCAGCAGTGCTGCTCAAGGTTGCCGCAATCGCGACGCTGAGGGTTTTCAGTTCCATCGTT
GTTCTTCTATATAATGTGTTCCTTAAATGCCGATACCACGTGACATCACTTCGTGCTCTT
TTCACAACGAAGAGCACCCTCATATAAATCTGAATGAGCTTTAAAATAAATAATTCATTA
ACAAACAAATTTAGCGGTATCACTTTTTAGTACCCAATTCGCCACACTACGAACTTTATT
AAAATCGATTTGCTCAATAGACTTTGATGAACTAGCACTTAAAGACGCCACAACGAAGGA
TTTTGGCGTTATGAAAAAACCAAGCTACACTATCGCTCTCCCAACATATTTAGAATGAAA
TCTATGACCGATGCCGATATCGAACTTCAGCACCTGTGGTTAGAAATCCAAACGCAACGC
TGGCAAAACGTGTCCCGTTTTTTATTCAGTTACTACTGCTATAAAAACAATTTAGTAAAT
AAAAACAACAAGGTTTGTTGGGAAACAGCCCGTGATGTGTTGCCAGCCTCTATCAGCCTT
AAAACTCGTAAACAGGCGGTTATTGAACCTTTAGTTCCTGAAGAAACCGTGGTTGGTTTG
CTCAAAGCCATCAGTAAAGATGGAGAGATGACGTGTGATGTGATGACGGCTACGCTTAAC
GCGTTTTTGCACTATGTGGTGATCAGCAAACAGGAGAAGCTACAGCTTAAACCTAACATG
CCAGCGAGCTGGTATCAGCAGCATCACAGGCCTGTATTCGCCCGTTTTGAGCAAGCGGGA
ATAGAAATTCAACAAATCAAATAGCCCCCCTATCGAGCCGCAGACGTAAAAAAGCGCCCA
CAAGGAGGCGCGTTCGGTCAAAGGGTGAGTAATTCCTGGACGAGAAAGCTCTGAGCAACC
GAAAAAGGCTTATTTATTCTTGAATCCCACGAATACGGACATTGCGTCTGCGTAAGATCT
CCAACGTCACGAGCAAACACACGGACATAAAAATCAGCAAGGTCGCAACAGCCAAAATTG
TCGGGCTGATTTGTTCTCGGATCCCTGACCACATCTGCCTTGGGACGGTTTTTTGTTCTG
CGCCCGTTAAAAACAACGCCACGACCACTTCATCAAACGACGTGCCAAACGCAAACAATC
CACCGGAAATCATGCCGGGACGGATCAACGGAAAAGTCACATGCCTAAAGGTATAAACCG
GATTTGCGCCCAAACTGGCCGCCGCTTTGACGAGGCTTTGATCAAAACCACTCAGCGTCG
CGCTCACTGTGATCACGACAAAAGGCGTACCTAGCGCGGCATGCGCTAAGATAATGCCAA
AATAAGTCTGAGATAAACCCAACCGAGTGTAGAAAAAATACATCGCAGCGGCAGAAATAA
TCACAGGCACAATCATTGGAGAAATCAGCAACGCCATAATGGCATTTCTAAACGGCAAAT
TGCTGTTGGCTAGTCCCAATGCGGCTAACGTACCCAAACCCGTCGCGATCAAGGTAGCCA
TGAGCGCAATAAACGTGCTGTTTTTGAGTGCTAATAACCACTGCTCATTGGTGAACATTT
CTTGATACCAGCGTACAGAATAGGCGTCTGCGTCCAAGTTCAGCATACCTTCTGTAAACG
TAAAATAAGGGGTGGCATTAAACGACAAGGGGATGATTGTCAGAATAGGCGCAATGAGAA
AGAACAGCACCAGTCCACAAAATACCAAGTAGCCTGCGTAAGCCATTCTCTCACTTTTTG
AAGCGTAGTTTGGTAGTGCCATGGTTATCCTCCTACCTTAATGTTATTTATGCCAACCAC
ACGGTTAAACACATAAAACAGCGCGAGCACGACAAACAAAAGCAGCCCACCTAACGCCCC
CGCCATTCCCCAGTTGAGCGAGGTTTGCATGTGGTACGCAATCATATTGGAGATCATTTG
CCCACTCCTTCCACCCACGAGTGCTGGCGTAATGTAAAAACCAATCGAAAGAATGAACGT
GAGCAACGCTCCAGCGCCAATACCCGGTAAAGTAAGCGGCATGTAGACTTTGACGAATGC
AACAAGAGGGGTCGCCCCTAAGGAACGAGCGGCGCGGAAATACGTTGGACTGATGCCTTT
CATTACACTGTAGAGCGGCAGAATCATAAAAGGCAATAAGATGTGTACCATAGAAACAAC
CGTACCAAAGGTATTGTGTATCATCTGAATTCGCTCAGACGTTAAACCAGACCAAATCAA
TAAATCATTAATCACCCCCTGATTTTGCAACAACACAATCCAAGAGGTCGTACGGACCAA
TAGTGACGTCCAAAAAGGCAGTAGCACCACAATCAACAGCAAGTTGGCGCGTTTGTCTGG
CAAGTTTGCTAACAGATACGCCACGGGATAAGCCATCAACAAACAAATCACGGTAATTAA
GATCGACATCCAAAAGGTTTTAAAGAAAAGGTCAACGTAGATCTGCCGTTTTTCTGGTTG
CGCTTCAATCTCGCCCATTTCGTTCACCTGCATATCCAATGCCGCAAGGTAATGGTTGAC
GGTTATCGCACCGCTCAGGTTCTTAAAAGCAACCCAGTGTTTTGCATCCGCCCAGCGTTT
ATCAAGCCTACTCAGTTCTTTTATTGACGTAGGAAGCACTTCTAAACGAGACAATTTTCG
TCCCGTTTTCATCATCAAACTGCGCATGCCAGAGACTTCTATGTTCATGCGATTGGCGAT
TTTAGGCAGGGCTTTGGTCTCATACAGTGCCAACAGCTCAACCGAAAATGCTTCTACCAC
TTCGGAATCTGGCAATCCTTGATAATCCCAATGCGCTAACGCTTGGATTGTTTTCGGCAT
GGCCTGCGGAATATCTCGGTTGTCGACACTGCGATAAAGCATTTCTAAAATAGGAAACGC
AAATGTGAGCAAAATAAAGCATACCAACGGCAACGTCAGCATGATTGAGCGTAGGTTTTT
ATTGCGCTCCGCTTTTTGCAGTTGGGCTCTGAGCTCGCTCTGTTGGTAATTCACATGTCG
TTCGATTTCCAGCACCGAATCTAACGAGGTTAGCTCTCGACTCATGCCGCCACCTCTTCG
GTTTCTGGTTGAATCGCATCTAGCGCATGGCAATCTGTACTTTTCCACCCAATTCGACAA
ACCGTTCCCGGAATAAGGTTCAGATGCGTTCGGTTGTCGTTCGGCACTTTCACGACAAAC
TGACCAACCAATTCAACGTCGACCACTAACCGATAATGATCACCGTGATAAATTAGCTCA
CGCAGTACGCCTTCAATTTGGTTATCACACGATTCGTCATCAGGCTGGATGGAAATTTTC
TCTGGTCGAATAGACAAGGTGGTGCGCTCGCCGTTTTGGGTCACTCGAACCGGTTTGGCA
ACGAAGTGAGCGGGGCCGACCTGGACTTGGCATCGCTCTGATTGCCACCCTTTTACCACA
CCAGAAAGCTGATTATTTTCACCAATAAACTGAGCGACGAACGCGTTACTCGGAGATTCA
TACAGTTCCGTTGGCGGGGCAAGTTGCTGCACTTCGCCTTGATTAAAAACTGCGATTCGG
TCAGACATAGTGAGCGCTTCATCTTGGTCATGCGTGACATATAAAATCGTAATACCGAGC
TTTTCGTGCAGGTGTTTAATCTCCATCTGCATTTGCTCACGAAGTTGCTTGTCCAACGCG
CCCAAAGGCTCATCCATCAGGACGAGTTTCGGTTCAAACACAAGCGCTCTCGCCAACGCG
ACACGTTGTTGCTGCCCGCCAGATAACTGCTTTGGATAACGGCTGGCAACGTGCCCCAAC
TCGACCATGTCCAGTGCGCTCTGTACTTTATTTTGAATGGTTTGATTATCGAGCTTGCGC
ACTTTTAGAGGAAAAGCGAGATTCTCCGCAATCGTCATGTGAGGAAACAGCGCGTAGTTT
TGAAATACCATTCCGATGTCGCGTTTATGTGGCGCAAGATTGTTTACCGGAACGCCATCA
ATGTAAATCCCTCCGCCTGTTGCCGTTTCAAAACCCGCCAGCATCATCAGACACGTTGTT
TTGCCTGATCCAGAAGGCCCCAACATGGTGACAAACTCTCCGGGTGCGATGTCTAAGTTG
AAGTCTTTAACCACCAAGTTTGCACCGTCGTAGGTTTTCTTAACATGTTGAAAGCTCACA
TAATCCTTGTTTGCTGTGCTCATGGCATCCCTCCGTTCATTTTTGTATAGCGAAAATAAG
TAGAGCGCCACAAAGCGCCCTACTCACTAGCTCAATTACAGATTGTATTTTGATAGGTCT
AAGCGGGTAGCAAGCGCGTGCTCCACCATCTGGATCACTTGTTGACGCTCCTCACCTTTA
AGCAGTTGGCGCGGTGCACGAACTTGCTCTGAACCACGGCCACACACTTGTTCAGCAAGC
TTAATGCATTGAACCAGCGTAGGAATGGTGTCGAGACGCAGCAGCGGTAAGAACCAACGG
TAAATTTCTAACGCTTCTGCATAACGGCCTTGGCTCGCCAGCTTGTAAATTGCAACTGAT
TCTTCTGGGAACGCATTGGTTAAGCCAGAAATCCAGCCTGTCGCTCCTAACATCAGCGAC
TCAAGCGCAATATCATCAACACCGCTGAACACGGTAAAACGATCATCGAACTTGTTGTAA
AGCTCAGTGATACGACGCGTGTCGGTAGTCGACTCTTTGATTGCAACAATGCTGTCAAAC
TCAGCCAGCTTCGCCATGATATCGAGATTTACATCGACGCCGTACGCAACAGGGTTGTTG
TAAATCATGATAGGCATCTCTGGTGTCGCTTCTGCCAGCGTGCGGTAGTAATCATATGTT
TCGCTTTCAGACGTGCGGTAGACCATCGCAGGCATCACCATACACCCGTCGATACCAATT
TTGTGCGCGTCTTGCATGTAATCGATAGCCGCTGTGGTAATTGACTCTGCCGTACCAGCA
ATAAGAGGAACACGACCATTAACCACTTCTTTGGCAGCTTGTAGCACCTGACGCTTTTCT
TCCGGATATAGCGCGCAGTTCTCACCTACCGTACCAAGGCAAATAATACCGTTCACACCA
TCTTTAATTTGGTTATCGATAACGGTTTGTGTTGCGTCTAGGTCAATGGACTGATCTTGA
CGAAACTGCGTACTGACCGCCGGATAAACACCTTTCCAATCTACTTTCATGAACTTCCTT
TCCTTTATGTATATTGTATGCAATTTATAAAGACGAGCGAAAATGCTCAAATTTGGCTTT
CAACGCCATGTTTTAACAACACCGCTTTTACTGCGGCTAAATCAGCCAAGGCACTGCCAA
CCGATTTATATAAGGTAATCACCTCGTCACTTTGACGCCCTTGCACTTGCTGAGCGCAAA
GCTCAGGCAACTCCCCATAAATGTCTTCAGGTGTGAATACCCCCTCTTGAATTGGGATCA
GCAAATCTCCCGCTTCCGCCAACACATTAATGCGACTGTCGACATACACATTCGCTCTTT
GCACCGAGACAGAATCACATTCACGCTTGTCTAAGTCGTGATTACCGACCAGATCAATGT
GTGTTCCCGGCTGCACATCAGAGCCATTAAACAAAGGCTGAGCAGACGCAGTAATGCAAC
TGATGATGTCGACTTGATCAATCACTTGCTCAACGTTTTCGACCACAGACACAGAGAACT
GTCGCTCTTCTGGCAGTGATTGATATTCAGAGGAAGACAGAATCTGATCCACCGTTGCGG
CAGCCTTTTCTGGGTTTCGTCCCCAAACATAAACTTGTTTGAGTGGTCGAATCGCTGCGT
AAGCCCACGCAAAATAAGGGGCTAAGTTGCCAGTACCACAAATCAACAAGCGGGAGGCAT
TTTTGCGCGCTAAGTAATCGGCGGCTAAAGCAGATGCGGCAGCTGTACGCCAAAAAGTTA
AGACTTTACCGTCCACCAGCGCGATAGGTTCACCATCTCCGCGTTTGAAGACCAACAACT
TAGATGCCAAAGTATCTTTACCTTGCAGAGGATTCTCAGGAAAGTAAGTAAATGCCTTAA
CGGCAATCAGTTCTTGGTTCCATGCGGGCAGTAAAGCAAAAGCTTCATACTTCCCCTCTT
CTAATGACATCACTCTGCGCTGCGGAATCGTGGCAGGCTGCGCATAGATGTCTCGCATGG
TTTCAATCAAAGAGTGCATACTCAAACTTTGCGCGACTTGCTGTGCATCGATGACTTTCA
TCACTTCTCCAAAATAGGTACGTTGAGTTCCAATTTGGGGTTTAACTCATCAATCGATAA
ATAAACCCCTACAGTTAACGCCTAATTAAGCAGCCAAGTATTGAACTCTTCATTCAACTC
ATCGGCATAATCAGACCACCATTCGTCGTTAATCAAAAACGCCGTTTTAAAGTTCTGAGG
CGCGGTCGGCAGGTTCGCCAGAATCTCTGGGCTTACTTCTGCGGAAGAAGACTTACGAGT
TGGGCCATACGCGACGTATTTAGCTTGATCTGCCAAAGGCTTAGTACCCGAAGAAAAAGC
AATGAAATCGAGGGCAAGTTTGGTATTCGCACTTCCTTTAGGAATAGCCCAGCCGTTCAT
GTAACCCATTTGGTGATCCCAAATGATGCGAAATGGTTGGCCTTCATCTTTACGCGCGTT
GTGTATCCGGCCATTGAAAGCAGACGCGATTACCACTTCTTTATCTGCCAACATTTGTGG
TGGCTGCGCACCTGTCGTCCACCAAAGCACTTGCGGTTTGATGGTGTCGAGTTTGGCAAA
GGCGCGTGCTCGCCCCTCTTCAGTTTCTAGTAGGCGGTAAACTTCGTCAGGTTTAACGCC
ATCGGCCAATAATGCCCATTCAAGGTTACCTTGAGGTTGCTTTTGTAGTGCTCGTCGACC
GGGAAAGTTTGTTAAATCAAAAAGGTCTGTCAACTTGGTTGGAGCCGTTTTGCCTTTGAA
AGCATCCTCGTTCACCGCTAAGACGGTCGATACGACGATGGTGTTAATCGCACACTCGTG
GATCGCCCCATCGATAAAATCCTCTTTTGCTGGTGTCCCGTCAGCGCCGGGAGGCAGAAT
ACTGGGGTTGACGGGTTCCAAAAGCCCTTCCGCGCAGCCTCGAACAATGTCTGGTTTATC
CAGCGAGACCAAATCCCAACGCACGTTGTTTGCTTCTACTTGCGCTTTAATCTCCGCCAA
ACCGCCACTGAAATCCTCCGATACGATCTCAACACCAGTCTTTTGGATGAATGGTTTGTG
GTAAGCCTCTACTTGGCTTTTGGTGAACGCGCCACCCCATGAGACGACCGTTAGTTTATC
TTCAGCGTATGCCGAGGTACCCAACAGCATTCCTGAAATCAACATCACCAGTGGTGTTTT
CGTCATTCGTGACATGGTTTACTCCTTTGGTTGTTTTTCTGGAGGTATCCGTTACGGCTG
TTGGATACCACATTTGTTAAATTTTCATTAACATTAGCATTAAATATATTTTATACAATA
TTTAATTCTAAAATTTTTTAGGCAAATCGCTGTAGTGTGAACGGCGTAATATTCACCGAT
GTTGGCTTATCTGCAACGAGCTCAGAGATGAGGTCTGCAGTGATCGCCGCTTGAGTCAAT
CCCAAGTGCTGATGACCAAATGCCAGAAATATCTTGCCATTAAAACACTGGTCGATTACC
GGCAACGAGTCGATTGTTGAAGGTCGATTTCCCATCCACTTTTCCTGCTGTTCCAACGGA
TTTAAACCGGACTCAAACATCGCGTTCCCCTGCTGATACAACATCTCTGCGCGCTTCATG
TTTGGTGGCGATTTCACATCGGCATACTCGACCGTTCCCGCCAAACGTAAGCCTTCAGAC
ATGGGCGTCATAATGAACTTTCTGTCCGCAGAACTGATAGGAAACGGCAATGACTCACGC
TTGTCATTCATCATGAGATGGTAGCCTCGCTCAGCTTGTATCGGGACATTCACACCGGTT
AACTGGCGAACCAAAGCTTTAGAATGAACACCCGCTGCGACCACAATTTTGTCAAAAGAC
ATTCGCTGAGTATTGACCAAGACATCGCCGTTTTTACTTACTGCGTCTACTTCTTCATGG
ACAAGTGAACCTCCGAGTTTTTCAAATGCATTACTTAGCTCAACACAGAGTGCATAAGGG
TTTATTGTATGTCCTGTTTCTGGAAAAAAGACGCCAAACCGAACCTTTCTGCTGAGTTCA
GGAAGCCGACGTCGGATTTCGTTTTGCGTCCAAAGCTCGTACCGAACACCTTGTTCCGCT
AACGCATCAAGCGTACTTTGATAACCTTCAAACAAGCTTTCGCTTTCAAACGTCAGCAGT
GAACCATCCATCTTAATCAGCCCACTTTTTCCGATCGAATCTAATAGCAGATTCCAACTC
TGAACGGCTCGCGTGTTAAGGCTTGTTATCGCCTGCGTGGAAGCTTCTGCCGCTGAAGGT
TTCGCTTTCAATAAAAAACGTATCATCCAACCGACGGTATTGGGCAAGTCTTGCCAACGA
ATAGAAACTGGACTTGTCGAACTCAATAACATCTTGGGTAATTGAGGGATCAAGGCCGGC
GTGGCAAGAGGAAAAACTTGCTCGGTTGCGATGTGGCCTGCATTTCCTTTCGAGCAACCG
TTGCCTACCCCATTCGGATCAAAAATGGTGACGTGATACCCCTGCTGTTGCAGTTTTAAG
CCAATCGACAAACCGATGATCCCCGCCCCTATAACCGCGATGCTTTGATTTCTGAGTTCT
TCCTTACCCAACATGAATATGCTCCAAGTCACATTTGAAAAAGCAGATTGTATACAATAT
ATTTTACATTACGATAACATCAAGCTCGTTCGATTCAACCCATTTCTTCAGCAAGGAGAG
AAAAATGAGACAAGGAACCTTTTTCTGTATCGATGCCCATACCTGTGGAAACCCAGTGAG
ATTGGTGGCTGGTGGTGTTCCACCACTTGAGGGCAACACGATGAGTGAAAAGCGTCAGTA
TTTCTTAGAGCATTATGATTGGATTCGACAAGCACTGATGTTTGAACCGCGTGGCCACTC
AATGATGTCGGGCTCCGTTGTTTTACCGCCTTGCAGTGACAATGCAGATGCTTCCATCCT
TTTTATTGAAACTAGCGGCTGCCTGCCTATGTGTGGACACGGTACCATTGGTACCGTGAC
CACCGCCATCGAAAATCGTTTGATTACGCCGAAAGAGGAAGGACGTTTGATCCTCGACGT
GCCAGCCGGCCAAATAGAAGTCCACTACCAAACCAAAGGTGACAAGGTCACGTCAGTAAA
GATTTTTAATGTTCCAGCTTATCTTGCGCATCAAGATGTCACGGTTGAAATCGAAGGTTT
GGGAGAAATCACGGTAGATGTCGCTTACGGCGGCAACTACTACGTCATTGTTGATCCACA
AGAAAATTATGCGGGACTTGAACACTACTCCCCTGATGAGATTTTAATGCTCTCCCCCAA
AGTGCGCACCGCCGTTTCTAAAGCAGTGGAATGCATCCATCCAAATGATCCCACGGTTTG
CGGCGTCTCCCATGTACTTTGGACAGGGAAACCAACGCAAGAAGGCGCAACGGCTCGCAA
TGCCGTTTTTTATGGCGATAAGGCACTCGACCGCTCGCCATGTGGAACAGGCACGAGTGC
ACGCATGGCGCAATGGCACGCGAAAGGAAAACTCAAATCAGGCGAAGATTTCGTGCATGA
AAGCATCATCGGCAGCCTATTTAACGGCCGTATTGAGGGTATCACCGAAGTAAACGGGCA
AACGGCGATTTTGCCGAGCATTGAAGGTTGGGCACAAGTGTATGGCCACAACACCATTTG
GGTCGATGACGAAGACCCGTACGCGTACGGATTTGAAGTGAAATAAGGACAGTAAGGAAG
AACAATGAATTCGCAAAACTCACAGGTGTTTTACGCCACCAACGCCTTTACCGGTGAACT
ATTAACGACGGCGTTTCCCGTTCATGGCGAGATAGAAGTTAACCAAGCTGCAGAAGCTGC
AGCCAAAGTTGCACGCAGCTTTCGCCGACTCAGCAACGAAAAGCGCGCCAACCTACTCTG
CTCTATTGCGTCAGAGTTAGAAGCAAGACGTGAAGATATTGTCGCGTGTGCGCATTTAGA
AACAGCGCTTCCACAGGCACGTTTAGAGGGGGAAGTCGGCAGAACGGCGAACCAGCTACG
ATTGTTCGCAGATGTTGTAAAATCTGGCAGTTATCATCAAGCCATCTTCGATACGCCAAA
TCCTGAACGCCAACCTCTACCAAAGCCTGACATTCGTCGCCAACAAATTGCCATTGGCCC
TGTCGCCGTCTTTGGCGCTTCGAACTTTCCGCTGGCATTCTCAGCCGCGGGTGGCGATAC
CGCATCTGCACTTGCGGCTGGATGTCCGGTTATTGTTAAAGGTCATACCGCGCACCCGGG
AACGAGCCAAATCGTCGCCGAATGTATTGAAAACGCACTGAATAAAGAAGACCTGCCTTC
AGCTATTTTTACTTTGCTTCAAGGTAACAAACGTGAACTTGGCCAAGCGTTAGTGACACA
TCCAAAGATTAAAGCCGTTGGGTTCACAGGCTCAGTTAGTGGAGGGCGTGCCTTATTCAA
CCTTGCTCAACAGAGACCGGAGCCGATCCCTTTTTATGGAGAACTCGGCGCCATTAACCC
AACCTTTATTCTCCCAGAAGCGATGAAAAACAACGCCTCACTTGCAGAGCAGTTTGTCGC
ATCAATGACCATGGGTTGCGGCCAGTTTTGTACAAAACCGGGAGTAGTGTTCGCGTTGAA
TACTCCAGAAACACAAGCCTTTATCGAAACCGCTCAGGCTTTGATTCGTCAACAGTCCCC
TTCTACGCTTCTCACTCAAGGTATCCGAGAAACCTATGAGAACGAAGTCGTAAAGCGAGC
CGCTGATCAGGGTATTAACGTGACTTACTCTCAGGCTGAATCTCCAAATGTCGCCTCTGC
GCTGTTTGTCACCGACAGCCAAAACTGGCGCACAAACCCAGAATGGGAAGAAGAGATTTT
CGGCCCTCAATCAGTGATTGTTATCTGTAAGGACTTCGAGGACTTACTCGATCTAAGTGA
AACACTGAGCGGCACCCTCACCGCTACCATCCACGCGACTGAAACAGATGCCCCACTCGC
TGAGCAGTTGATTCCATGCCTGGAAGAAATTGCCGGACGCCTAGTGTTCAATGGCTGGCC
AACTGGCGTAGAGGTTGGTTATGCGATGGTTCATGGTGGGCCGTATCCTGCGTCAACCCA
TGCGGCATCAACCTCTGTCGGAGCAGAGGCAATTCACCGTTGGTTACGCCCGGTCGCTTA
CCAAGCGTTGCCAGAAAGCTTGTTGCCCGATTCATTAAAAACGTCTAACCCGTTAAACAT
CCAACGCGCTATCGACGGTAAAACGTCATAACAGGCAACATACACTTAGCTAAATGGTTC
AAAAAGGCACCAGTTGGTGCCTTTTAATTCACTCTACTTCTCAAAACCTTATTTCGTAGT
TGGCTTAAGCCGGAAAAACAATAAACTACTAGAGTTAAATGGATTGGATACAATATTTAT
TTTTGAGGGGAGCCTTCAATGTCACAAAAGCCTGTTTTTAAGACGCGTACTCAGCTCGTT
GAAGAAGCAATTCGAACTCAGATCCTGAAGGGCGAGTTAAAAACTGGTCAGCCTTTACGT
CAGGATGCGTTAGCAAAAGAGTTCAATGTCAGCCGAATTCCTGTGCGTGAAGCACTAGTA
CAATTGGAAGCGCAGGGTTTAGTCAGTTTCGAGCCACATAAAGGCGCGACAGTGACTGAA
CTGTCTCCAGATAAAATCGATGAGCTATTTGAACTGCGTGCGGTTGTGGAATGCCACATT
CTGGAACGTGCGATTCAAAACATGACGGATGAAGATCTAGAACGCGCTCGTGAAGTTCGT
GAACGTTTCGAAGCGGTGGTAAATAGTGGCGACGAAGTGGAAGAATGGAGTAACTATAAC
TACGAATTCCACAAAGCGTTATACGCACCTGCCAACATGCCAGAAACCATGGATGTGATT
TACAACTTAAATACCAAATGCGATCGCTACATTCGTATGCAGTTGTTATTCACCACAGGC
ATTAAAAAAGCGGAACAAGAACATTTGACCTTGTTTGAAATGTGCCAGAACAGAGATATT
GATGGCGCAAAATATCTGTTGAAAAAACACATTCTAGAAGCAGGTACAGCTATTCGTAAC
TTGCTGTTAGAAAGACAGAGCCCAAATAACTAAACAGATAACTTAGGGGAATCACGGATG
AATGTTGGACCTAAATTTCTGTTGGCGGCGCTGCGACAAAAAATAAAAGATGAAGGGCTG
TGTTACAGCTCTTTATCAGAGAAAAGTGGCATTCCTCTCTCGAGTATTAAACGACACCTT
CACAATCCCTCTCTCGGATTGGATAAAATTCTCCTCTACCTAAACTACCTAAATACTGAC
CTCATCGAACTAGCCAATTTAGCCAATCAACTCCAGCATGAAAACGAACAAATGCTGACG
GATGAACAAAGTGCACTCTTTCTCGAACACCCCTACCTCCTGGACTTCATCTATATGGTG
ACATCTCGAAATCTTGAGCCGAAAAAGATTGCGGAAATGTACAACCTAACAGAGACAAGC
CTGCGTTTTTATCTCCGCATTGCTGAGATTCTCGGTTATGTGGAAGATTTCGGTGATGGT
TTGTTTTATCGCTCCGGCCGCCGATTTTTGATGGAAGAAGGCTCAGATCTCGACTCTCTA
TTTCGTGAACGTTTTCAGATAGAATCACTTTCGCATGAAGTCAGCCCCGGTATTTGTATT
GGTCGTATTCGTCTGACCGAAGCGCAGCGATTGCAGTTAGAAGATGATGTTTACAATAAG
CTGGTCAAGTTCAATGCGCTCAATACCTCCAACCAAGATGGCGAGTTAACTAACGTTTTA
ATGCGTTGCACTCCAGGGACACAAATATTTTTCTCTGACGGATTACCCAATATTGATGGG
AATTTATTAAAGTATGTTTCTCAGCTCAATCAACGTGTTTAAATTAAATCGCACATACCA
ATATTAATTCCAGACTTAAAATAAATTGAACAAGTCAGTATACTTGGTCAAACCAACCCA
TTTAATTGACATTAAATTCTGTTAAAACACGTTATTTAAATATCTACATATAAATATACT
GCTAAAACACAAACCTACCTTCCGTTAAACCTATCACAATATTTAAATATAAATTTGCGT
ATAAACAGTTGAAATTTATACATTCACCAATGCTAAGGAAATAAAAACAAACAGATTAAA
TAATTATAAAATCATCACTTGTAGGGACATACAAATATGAAATTTCAGTATTCTATTGCA
ACGGCAGTTACTCTAGCGTTATTACAAGGCTGTGGCGGTGGTGGCGACGGCGCTTCTCCA
TCCATCAATACGTCAACCAATTCGGCATGGACGCAAGGCGATTACAGCAAAACCTCTAAC
GAATTTGCCAACCGATGTGAAACGCCAAGAACGGGCTTAGATCCGTACGCGGGTTACCAA
CCATACCCAGACAAAGCAGGTTCAGCGTTGCAAGAAAAACTCTTTTTACGTGCTTTTACC
AATGAAACCTACCTTTGGTACGATGAAGTACCGGATAGAAACCCAAGCTTTTACAGCAGT
GTCATTGCTTATTTCCACTCACTCGTGACTTCTGAAACAACTGCAACTGGAAAAACGAAA
GATCGCTTTCACTTCGCTATTCCTTATGATGATGAAATGAAATCCTCACAATCGGGATTG
GTTGCTGGGTTTGGATTTAATTGGTCGTTCATTCAAGCGACAGAGCCTCGAGACGTTCGT
ATTTCTTATACGGAAGACAACTCTCCAGCTGCGTTAAATGGTATTGTTCGTGGAGATAAG
TTAATAAAGATTGGCTCAATCGATGTGGTTAATACTTCAAACAACGCAGAAATTAACACG
ATTAATACCACGCTATTTAGTCCAGAAATAAATAAAGAATATTCGTTTACATTTGAAACC
GTAGATGGATACAGAAAGTCAGTAATACTGAAAGCCGCAGATGTTGCGACTTCTCCGGTT
CGTAATGCGAAAGTCATTGAGCACAACGGTAAAAAAGTCGGTTACCTGCAATACAACTCG
TTCGAGCCAAGCGCACAAACACCGCTCATTGACGCCTTTAATAAATTGGCAGAAGCTCAG
GTTGATGAAATTGTTATCGATTTACGATACAACGGCGGCGGTTTAGTGCTGCAATCTTCT
CAAGTTGGATACATGCTCAGCGGCGCGGATAAAAATCGTGTCTTTAGTGAGCTTATTCAC
AACGATAAGATCATGAAAACCATACCTAATGGCGACAATGTATACCCATTTACTAACGTA
GCCATCGACTGGGCAGCAGGCAAGTTCTCAGACCAAATGTTGCCTACTCTAGGCAAGCAG
CAAGTTTATGTGCTGACCTCTGGCGGTACGGCCTCTTCAAGTGAATTACTGATGAATGCA
CTGCGCGGTATTGATGTTAATGTTATCCAAATTGGCTCAACCACAATGGGTAAACCTTAT
GGATTCGCACCCGAGCAGAACTGTGGCACCATGTACTACACCATTCAGTTTAAATCTGCG
AACGAAAAACAATTTGGCGACTTTGCCGACGGTTTTGTTCCAACACCTAAGAGCCAAATT
AGCAGCAACCTTGGTTTAGATAATCGAGTTGAAGGTTGTTGGGTAGATGACGACTTAACG
AAGCCGCTAGGCGATACATCCGAGCGCATGCTATCTGCCGCACTCAACTACATGGATACA
GGAACTTGTCCACAAGTGTCGCCTGCGAGTTTCAACACAATGCCACTTAACAGCGACTCT
CCAGCACTTAAGGATCACCGTTCACCACTAAGAACAGAGGCTATACATGTTGAGATCAAC
TAGATCAAGGCGCGCAACAGCTATAAGACTTTGTGCTTGTCTTGGACTAACACCACCGAT
TTTGGGGTGTGAAGCAATGTCACGAGAACCTGTTGAAGCCTTAAGCACTAAAACCACACC
GGAGGCCGTAACGGAAGTACAAGCTGCGATTGCACAAATTCAAGGTACGCCAGCACCGAG
AATCGCAAGCAACGTATTTGAATCGTCTCCGCACTTGTTGATTGAGAAAGGCAGAGTTAA
AGGCAAGGATAACGTGCTACTAGACGGTAGCTATACCGATTTTCCTGACCAGTACACATT
GCAGATTCGCGGTACAACCTGCGGACTGTTCTACGCGAAAACAGACCAGTTTGTGCCACT
AACAGCACTGAATTGTGAACCAGTCACCAAACGTTGATCAAAAAGCCCGCTGAAAATTGC
GGGCTTTTCTTATCTATTCTGCTGAACAAATACAACTGATAAAATTATTTCAGCTCAATC
CAAGTCTTTCTTTGCTGCTTGTCCATGAATGACCAAGCCATAAAACGACTGATCTTTTGG
CCTTGGCTCATTTCCACCACACGAATCGCTTTAACTCCCAGCTTTTCTAGCTGCTTACGC
ATCGGACGCACGTTGTCTTTTTTCGAAATCAACGTCGTAAACCACAGCACTTGAGAGCTG
AATGCTTGGCTTTCATTGGCCATTCGACGAATAAACGCCGCTTCTCCACCTTCACACCAA
AGCTCGGCGTTTTGACCACCAAAGTTCAAAGTTGGCTTGCCCTGCTTCACTGGGCTATTT
TGCTGCTTGACCCCTTTTTTGCGCTGGTTTGCTTTTAGGTTGTCTAGTTTACGCTGACTG
CCCATCGCCGCATCTTCTGCTGAACGATGAAACGGCGGGTTACAGGTCGTCACATCAAAG
CGATCATTTGGCTTAATTACACCGCGATAGATGTGTGACTCGCTCATTTGTTGTACGAGT
TCAATTTTTCCGTTTAACGCGACGTTGCGTTCAACGATATTGGCTGCGGAGTCTATGGAT
TTCGGATCAACATCGCTGCCCGTATAGTGCCAGCCATATTGAGTAACACCGACGATCGGA
TAAATACAGTTTGCTCCAACACCCACATCCAGCGCGCGTACGTTCTGATGACGGTATTTC
CCTTTGACTTCACCATCAAGCAGTTCTGCCACTCGGTGAATGTAGTCCGCTCGACCAGGA
ATTGGTGGGCATAAATAGTGCTCAGGAATATCCCAAAAATCAATGTTGTAATACGCCGCG
AGAAGTGCTTTGTTCAGCATTTTCACTGCATTCGGGTCAGAGAAGTTGATTGAATCCTCG
CCTTTAGGGTTCTTGATAACAAACGATGCCAGCGCTGGCTCACTTGCGATTAGCTTTTTG
AAATCATAGCGACCACGATGCGCATTACTTTCATGCAAGCCACTTTTAGCAATCTTGATA
AAATCCACATCGCTCTTTTCTGCCGATAGTTTCGCTTTCACTGCTGCTTTCTTTTTTACA
CGCTTCGGCTTGGCCTTGTTAACGTCGTTATCATGCTTTGGCTTAGCTGCTTTAGACGGA
GCCTGTTTCGCGTTGTGGCTATTGTTCTTCATTCGAATTCGCTTTTAAATCGAGGTAAAT
CATAAACAGACGAGCATCAAGTTCGAGTTGGTGATACTCAGGTTCCATGTAACAACACAG
TTGGTAAAACGCTTTATCGTGATTCTTCTCGCGAGTATGAGCCAGCTCATGCACCACTAA
CATTCGCAATAATGCCTCCGGCGCATCTTTAAAAACGTTCGCAATGCGAATTTCGTTTTT
TGACTTTAGCTTCCCGCCATGATTTCGGCTGATCACACTATGAAGCCCCAGCGCGTTGTT
CACCGCATGAATTTTCTTATCGTAGACTACTTTACTGATTGGTGAGGCTTTCTTCATATA
GCGGTTTTTAATCGCTATTGCATACTCGTAGAGAGCCTTCTCGCTTTTGATTTGGTGTCT
ATCTGGATAGCGCTTTTCGAACCAAGGGATCAGTTTTCCATTGTCGACCAATGAGCTCAC
CTGCTCAACGATGTTCTGAGGATAGCCTTGAATGTATCGAAGTGACGGATGCATGAGTGT
TAAGTCTGCTATGACAAAATAAAGGCGCCAATTCTAGCTTTTATCAATCTGTAATACCAA
TAACAGTCGACCGTACGCAACTTTAACAAGGATAAATTGTTGTGTTATTGCCTAACCTTG
TAGAGAAGCTAGGCATAACGAGACTACATAGGAAGCAAGTGCTCTTTGATAAAACCTACG
TTATCGTGGTTTTCTCTATCCTGTTCTTTTGGCAACTGCATGTAGTCACCATAAATCATG
GATAGGTAATCATCGTATCTAGCGATGCATTTATATTGACGATCTTCAAATGGGCACGAA
GTATAATCATGATAAAGCGATGACTCCGTAAACTCTTTAGCAAGGTAACTGCTGCCAATG
CTCACGGCATAACCATCATCATTAACTGAGCATGTTGAACACAACCCTTTGATTGCTGAT
AGAAACCATTTTTTAGGCAAAAGCTTTAAACACTTTTGAAACAACCGGAATGCGATATTT
ACTATTGGGTTTGCCCTATCATGTCTCGAACGTTGAATACGAGCGAAAAAGTTGATCGCT
TTCATTAATGAGAAGCGTAACTTTGCTGCCCCCTTCTCTTTACCAAGGCTATCAATAGGA
AATATATCAATATTGATCCCGACGCCTTTAATTCGCCCGTTCGAAATAACAGAATCATTC
AGAGATAGCTTGCTGAACAAAAACGGATAAGGATTGTGCTTGGTGTCCAAATTGAAAAAC
GTGAAATCAGGATACTCTTTGGCAAAATTTTGCAACAGGTATTCGTAATCTTCCCTTGGC
ATCATAATATCGATGTCATCATCCCAAGGAATGTAACCTTTGTGGCGTATCGCCCCTAAC
AGCGTTCCACCCGCCAGCGAGTACTCCAAATCGTGACGCTCACAAAACAGATGCACTCTA
TCTAAAATAGACATCTGTACGCTTCTGAGCTGCTCAAATGTTAGTTTTTTCAATTTAACT
TACCTAATAAACTCGATGGTTTTCTCTAGACCAGATTTCAGATCAACCCTTGGCTTCCAG
CTCAGAGCTTCAATTTTCTCCGTACACAACTTGGTTCTTTTATATTGACAATACGCATTG
TCGTTAGATATTTCATGCTTAACAGAAGAAATGCCACCACCTAGGTCCGAAAGAAGGTTT
GCCAGTTGCAATATCGAAACTTCTTCCGTTTCATTGGCAATGTTGTACGCAGTATTTACC
TCACCTTTTAACAACACCAAAAGCATTGCTGATACAGCATCTGTGACATAGCAAAATGAG
CGCAGCGCACTTCCATCGCTTTTCAGCACTATTGGTTGATTATCTATCACGCAACCAACT
AAATCTGACATCACGCGTCCATCATTTAGGAACATACCTGGCCCGTAAGAATGAGCGATT
CTCACTGCAGTGAAAGGAACGTCATGCTGAATGGCGTAGCTTTGTAACAATGTCTCAGCC
ATTCTTTTACTCTCTGGGTAGCAAGATCTTGAGTCCAATGGGTCAAAACTGCCAAAGTCC
CTTTCGCGGATCAGCTCTTGACTCTCTAAGTTTCCATACACTTCACGAGTGGACATGAAC
AAAAAGTTTTTTACTCGTTTGTTTTTAACGAGCTCAAGCAAATTCATGGTTCCAACAACG
TTGGCCTGAATAATCCCAACAGGATCGTGTTTGATATGATATGGGCTTGCATTGCTCGCC
GCATGAATAACGAAATCGACTTCGTCATCAAACTCAATCGGCTGGCAAACATCTTGGTAA
AAACATTCAAATTCACCGGTCAGCTCACCAAATAAGTCTTGAACTTTCTGTTCACTACGG
GCTAACAGCAAAACTCTGATGTTCAGTTGATCTTTTCTATTGAGATAAACAAAAAAGCGA
ACCATACAAGCTGCAAGCATTCCTGTCGCACCCGTAACAAGTACAGTTTTATTTCGCAAC
GAACCCCATGACTTTTGGCTCAAGTACAATTGCTCGTTATCATCACTGATGATGTTAATC
CGATTATTTTTCATATAATTAACCAAAAACCTGTAGATTTTCCTGCGTATCGATTATTGC
CTTAAAAATAAAGAAATCGATGGGTGACGTGATTTTAATGTTTTCAGAAATGCCAGAGAC
TAGGCGGACATCGTATCCGTACTTTGTCATCAACGAACATGAATCGATCGCTTCGGTGTA
ACAGTCCTCACGCGCTTGACGATGTACTTTAAGAATATCGCGCAAATAAAAGCTTTGTGG
CGCTTTCGCTAATCGAGATAACGAACGATCGTGAACGTCTTTCACGACGTCTTCATTGTC
GACAAGGACAAAGGTCTCTACTGGAGGACAAGTAGTGATCGCACTACCGTGACTTTTGAC
CGCTTCGATATTTCGGTTGATAATTTCGTCATTGATTAAAGGTCGAACGCCATCATGAAT
CAATACAACAGAGTTATGATCAAACTCTTCTTCTATCTTACATAAGCCGTTAAATATAGA
CTCCTGGCCAGTTTCACCACCGGGAATAACAAACTTCACTTTCTGAATATCAAATTTGAA
CAACAGTTTGCGTAAATAATCGATCCACGGTTCAACGCAAACCACAACAATGGCATCAAT
GTTTTTGTTCTCTTCAAACTTCTCAAGTGTGTATATAATTACTGGCTTGTTATATAGCTC
TAAAAACTGCTTCGGTTTAGTGCTGTTTTGCATTCGGGTTCCGACACCACCAGCAAAAAT
CAAGGCAACATTCATAATTCACTCCTAAATCATAGATATCATTTTGTTAATGCTAGTGTT
CACAGTCTCTCTATATCGCTCATAGTGATTAGGTTCGTAACCTTCCGCGACAGATAGGGT
TAAGCGATCAATGATCTCATTTGCATCAAAATCTTGATGAGAAAAGAAACGTTCTGGATA
ACCTATACACTCACCGAACATTTTGACTTTGTTGTTCCAAACAAGCCCTACAACAGGAAC
AGTCAACGAATAAGAAATAATGCAGGCATGAAGTCGAGCGGCAATTGTGCATTTAAATGT
TGAAATAAGCTCAACCAGCTCTCTTGGCGTTTGTGGCTCAATAACGTTTAGTTGCTTCCC
TAGATAGGTCTCCAGATCTTCTAGAATATCTACGTCGCTTTTCAAGCCATTAGTAAACAG
CTGATAAGATTGCCCTCGAGCTTCCAGTTCTGAAATAAGCGAGGCATATAGCTCGATAAC
TTGCGTTCTATCCAGATCAATACCGTTATCTTTGAAGATCCTTGCACGCACCAATCCAAG
CCCGACAACATCTCGCGATTTTTTCTGTACCCCATAAACTTCTGAGCTGAAAACTGCTGA
ATCTGCTACTTGAGCGGTTTTGATGTACCCGTTTTCTATGTAGCCATCATTGAGTAAGCT
CAAATCATCACGTGTCGTAACCATTTTTATAGCACTATGATTCAGACTTTCTTTTAACAA
TCGACATTTGTAGTTGCTTTGGTCATAACCTTCGACGCCCACAGCGTTGAAAAAAATCGG
GCATGGCTTATTTGCAACCGTGTCAACTAAAGCAGAAATATGCGCCCAACAATCTTGGTA
CTTAAACTTAATCATTCCTCCGCCTGCAAATACAATTGCAGACGCATCATTAAATTTATT
TTTGTAATCTCGTTTATAACAGCCGACTTTATAATCAAACGATGAGCTAGAAGATAGTCT
GCTTAAAATTTTATTTATTACTTTTCTTTTTAATCTTTTAAAACTATTAAATTCATTTGA
ATAATTTAGGTTAAACCTTTCAACAGAGAATTCATTATCTATAATATTCTTCTTTATAAG
ATATTCTGCACTATCTGCTATCACTTGATCACCAAGGTTTGTGTCATGTGTATAGCCAAC
CATCACCAACTTTTTCGCTGTCATGCTCTTATACCTTTAGTCTTATCATTTTCTTTTCTT
CTACACCTAAAACCAGCCAATACGTTAAAAAGCTAATCATCCCGAATGAAACCAAAGTGG
TAGAAATAAACCTTAAAATACTTTGCTCGAAACTTATCGTTAATGAAAACAATACGACTA
TCGTTGGTATTAGTACTTGAAGCGCTTTGTTGATGACAAATAATATATATTTCTTAATGG
ATAACCCGGCTTTGAGCTTGAGAAAAGCGAGCCTCATTCCACAAGAAACTACCTCCATAA
AAATGGAAACAACAATAACGGTGTAAGGGGGATAACCTAACGATAGGAAAATATAAGCCA
ATGGCACAGTTAGCAGCAGCACTGACCCAATAGTTGACTGGTAAGCCTTTACGTCTCCGG
TTGCTTGTATAGCCGTTTGAAGACCAACCGTCGTAAGGTTTACAAACGCAAGAACTAAAA
ATAGCTTGATAAAAGTCAGTACACCATCAGGATAATCTCCCAACCATATCGACAACATAA
AATCTGTTTCAAAAAAGATCGGCAGCGCGATGACTGAGTAAAGCAACAAGCTAAAACGGC
TTGCTAACATGGATAAGTGGAGCATTTCCTCCCTATTATCCTTGCTTTCTGCCTTTACGA
TTCGTGGATTGAATGCTTTCATGATGTTAATGCTAAATTCCTTTAGCTTTCCATTTACTT
GAACAGCAATGGCATAAACAGCATTGATATAAACGCCAAAGAAATGATTAAGCACAACAG
CTAAGCCTTGAACTCTAGCAACGCCACAAATGGCGCCAAACGAGTTCCAACTAGTGAAGC
CAATCATTTCTTTAAATAAGGCAATATCTAATTTGAAGTTTAGAAGGTTACATTCTTCAT
ATTTAATCCGACAGTAAACCACCTTCACAATAAGCATTGTCCAAGAAACTAAGACAAACA
AAGCTCCCAGAGAAACTAGTTGATTTTCAAAGAAGACAATCAAAAATGCCGCAATCAACT
TAAACAGTGATTCAAAAACACTAAATACAGCATCAATACCTAAATCTTCATTGGCATTAA
TTTGCGCATTAAATGGCACGGTTACTACAGATGCTAATACGCCGACAGCCATAATCTGGT
ATAACGATTGAGCGGAAGAAACAACTGATACTGGTATGTTAATTAAATCTTCAAAAATAA
AAGTTTGCAGCGAAAATAACAGTAAAAAAATAATCATTGCAACAACAATATGTAGCGATT
TTGTGGTAGCAAAGACGCTAGTTCTTTTTTCTAACTGTTGGGTACTGTAAAAAGACAAAT
AACGCTGACTTGATGTTGTCATTGCTCCATTTAAAAACAGCATTAACGCCAAAACGCCGG
CAATAAGATTGAAAATACCGTAACCTTCAACACCAAGTTGATGGAGTAAAACACGTACCA
TATACAGGTTAACTACGGTCGTAATTAGCATTTTGACGATCTGAAAAAGAGTATTTTTCG
CGACCCGCTTCCCTGACATTTTCTCTTCCGAATTTAAAGTAAAACTCGACGTTTAAGTGA
ATTAGTTACAACAATTCATAAAAACGTCATATCAATGCAACAATTAGCATTCAGATAGTA
GATAAAAGGATATTTAAGTTCTATTGCTACAGGTACCAATCAAAGCGTTTGGTACTTTTT
CCCAACCTTACGTTCTTTATTGGCATTACATTTTTATGACTTTCACTTTCCAAACCTCAT
TCTTTTACTCAACAAATCAAGTTCTGGAGAGTTGAAGAAGCATATAGTAGACTTCGCCTC
CCAATGATAATGGAGAGAAATTCAATGAAACGTGTCGTTCTTTACGTCAAAGACAAATGC
CCTCACTGCAAAGATGCTCAACGTTATCTTGATTCGAAAAACATTAATTACCGCCTTTGT
AACGCGAAAATGCAACGTGGTCGTAAAGAGCTTGATGCACTTGGTGCTCGCTCTGTGCCT
GTATTGAAGATTGGTGACCGAGTAATGATCGGTTGGAATCCGAAGAACTTCGAAAAGATG
TACAGTGGCAGTTAATCGCCTATAAATGGATAGTGACAAGAGCTTCTGAATTAAGAAGCT
CTTTTTGTATCAGACGTAACGTTTCACAAAATCAATAAACGTCCGATCTGCGATAGATAA
ATACCCTTCTTTCCGCCAAGCTAGTGCCAAATCGAGCGTTACTGGTGGATGAAACGGAAT
GCCAACAACCCCCTTCTCGTTTTGAGTAACAAGCTCGAGCAGGGCCGTTATGGCAAACTC
CTGCCTGACGATGCTCAATATCAGAGGCAGCAAGTTGGTTTCAAAGGAAGATTTCATGCT
GAAACCGTGCTCTTCACTGACATGGTCTAAGAATTCTCGATGAAAATATCCGTGCTGAAA
CATCACCAATTCATGCTCGAAAAACTCATCAAACGTTATGGCTTCGCGCTGCGCTAGCTC
ATGCTCGGGAGCAACAACGGCCACCATTTGGCTGCTGAACAAATGGTCCGTTTCTAGATC
TTCAGGTACGTCGTCACAGCTGATCACTCCGATATCGAGTTGTCCATTGAGCAACATTCG
ACGAATAGACTGAGTGCCAGCCTCAACAAGCGTCAGTTTTAGATCAGGAAACTGACTCTT
AAACGCCATCACGATACGCGGGAAGAAGTAACTCCCCATCATAGAAGGCGTGCCGAGGCG
AACTTCTCCTTTCGCTAAACCTTTTAGTTCATCAATCGCTAATTGCGCATCGTGCAGTTG
TTGAATTACTCGTTGCGCATGAATCAGTAAGGTTTCCCCCTCTTTCGTTAGGCTGATTTT
CTTATCTTCACGACGAAACAACGTCACGCCGAGTGACTGTTCGAATTTTTTTATCGAAAT
GCTTAACGCTGGTTGCGCGATATGAAGTGCCTTAGCTGCGTGGGTGATATTGCCATGCTC
AGCGACAGCCAGAAAATGTTTCAGTTGTTTCGATTCCATAAGATCAAAAATATATCGTAT
CCATATTTTTAATATATTTTTTTAATCCATATCCAACTGATAGATTGATCACAATCTCCT
TTATTGCTCCTATCAGGCAGGAAACATGGTCAGCTTTGGTACTCCGGAATACAAACGCAT
TACGCTATCTCTGGCGCTTGGTTCTTTTTTGGTTTTTTCTAACCTATACCTTTTACAACC
TATGCTGCCGACCTTCGCAACGCTGTTTTCCATTTCAGAAACGCAGGTTAACTGGTTGTT
TGCCGCCTCAACGTTAGCGCTTTCATTCAGTTTGGTGCCAATGGCGGTATTGTCCGAATC
CATTGGTCGTAAGCCAGTGATGATGGTTGGCTTGTTCTCTATTCCTGCCATTTCTGCGCT
GATGCTACTTGGAGACTCATTTATATTTTTGGTGGCATGCCGAGCATTAATCGGAATCGC
TTTAGCCGCATTTGCCGCTGTTGCCGTCGCATACATGGCAGAAGAGCTTGATAAGCACGC
ATTTTCAATGGCCATTGGTACTTACATTGCAGCAAACTCATTAGGTGGCATCGCAGGACG
TATTAGCGGCGGTTTGTTGGCGGATAACTTTAGTGTCGATGTCGCCATCGAAGTCATGAT
GGTTGTAACATTGATTGGCGTAATCTGCGTTCACTACTTACTGCCAAAACAACGCAACTT
CACACCGTCATCCAGCAGCTTAAGACACCAAAATCGCGCCATTATTGGTCACTTCCGAAA
TCAGCGGGTTTGGTTTGCAATGCTCATCGGCGGGCTTAACTTTGCGTTGTTCGTCAATCT
TTACTCAGTGATGGGCTTTCGTTTGGTTAGCGCGCCACACAACGTTCCGGTCGGTCTGGC
ATCGTTGATATTCATCTGTTATCTGGGAGGAACTTTTTCTTCTCGATGCGCAGGGCATTG
GAGCAAACGTTACTCTTCTATTCTAGGTATGTTCTTAGGCGCTGTGGTTAGCATGGCAGG
CATGTGGATTGCGGCTTTTGAGAGCCTCGCCGCTATGCTTATCAGTCTTCTGCTGATTAG
TTTTGGCGCGTTTTTTACCCATACTTTGGCTTACGGCTGGGTAGGCCAAAACGCAACACA
AGCAAAAGCAACCGCAACAGCTTTGTACTTGGTGCACTACTATGTTGGCGGAAGTTTAGG
TGGTTTTTTATTGCTCTACTGTTGGCAACATGGCGGTTGGTCAACCGTACTGCTTGGCGG
AAGCGTTTTGTATGCCGTGATGTTTGCTGCCATTGCCTACTTAAAACACATTTGTGAAAG
CGTAGATACCGACAGCAACACTGATGTAGCAAGCTTGGGAAGAAGTTAATCGACTTCTCT
GCTATGCTTGCGCCAAATTCATAAAAGCAAGAAAGTCGTATGCCAACGTGCTCAACACAA
GAAACACCGAATACAGATATTAATGCGATCACGCAACAAGTCGATCAATGGCTTAATGAT
GTCGTGATTGGTCTGAATTTGTGTCCTTTCGCTGCAAAGCCACAGCGTAACAAACAAATT
AAGATTTTTGTCAGCGAAGCAACACAAGAAGAAGCGCTGCTTGAGGATATTCTGCTGCAA
CTTATTGAACTCAGCACCACCGAACCAGAAAAGCTGGAAACAACATTGGTCGTCGTACCT
AACATGCTGCAAGATTTCTGGGACTACAACTTCTGCATCGATTGGGTTGAAGGGCTGATC
AAACAACAGGATTGGGAAGGTATATTCCAAGTGGCGACTTTCCATCCAGACTATTGCTTC
GGTGGTGCAGCGCCAGAAGATGACGAGAACTTAACCAATCGATCACCATACCCAATCTTC
CATCTTATACGAGAAGAGAGTATGGAAAAGGTGTTGAAGCACTACCCTGACCCTGAGTCT
ATTCCCGACACAAACATCGCGCGAGTTTCTGCTCTTTCAGAAGAAGAACGTAAAAAGCTC
TTCCCTTATCTATTTCGTTAAGCCACAGTTTAGAACCTCAAGAGACGATTTCTAATCAGT
TAGATTCTGATCTCTTGGGGATTAAAGTGCGGTTTGGTATCATTGCCCCTTCAATCGATT
CAATGGACATTAGAATGCAACTGTCAAAGCTAACCCAAGAGATTTTTGATCACTTATACC
GTGACATCACCGAGTTCCGTAGTACGTTCGACCTACCAGTCGCAGACGCTGCAAGCCTAG
ATGCACAAGCAGACACACTACACACCTCTTTGGCGATCGAAGAGCTAACAGAGCTAGCAG
AAGCAGATTGTAAAACTGAACAAGCCGATGCGATTGTAGACAGCGTTTACGTTCTAATGG
GTCGTCTAGTTCACCTTGGTCACAGCAAAGTAGAAGATAACCTAGCGATCAGCTACCTCA
TTGATCTTTTACTGAACGTTGCAGTAAACCGCGGAATCGACTTTATTCCTTGCTGGGACG
AAGTTCATTCAAGCAACATGAGCAAAGTATGCCGCAACGAGCAAGAGTATACTGAGACCG
AAGCCTTCTACGCAGAGCAAGGTATCAAGTTGATGGCTGTACAAAAAGGCGAATACATCA
TCGCAAAATGTGCACAAGACTTCGTGTCTGAAGGAAAAACCGTACGTAAAGGCAAAGTGC
TCAAGTCGGTTTACTACCGTCCAGCGGACTTAAAACCGCTAACTCAATAAATACTTGGTT
AAGTATTCAAGAAACAAAAAAACGACCTTATACGGGTCGTTTTTATTTTATCAGCACAAA
CCTAGGCTCTAATCGAAGATCAAATACGGTCTCTCGTCTATCATCACTTTTCTGGCCTGA
GTTTTGAACACTTCAGCGAGACCAGCCTCGGAGAGCACGTCATCCGCCCTGCCCGACGAA
TGCAACACACCATTACTGAGCAATAACACTTTATCGGCATGTTTAAGGGTGCGATTCAAA
TCATGATTCGCCACGAGCACGCCAATACCTTGCGCCGCGATAGCATTGATTAACTGATAC
AACAAACCTTCTTGAGCGATGTCGAGCGGAGCCGCTGGCTCATCTAAAATCAACAACTGC
GAGTATGGATTTATCGTTCTCCACACTTGTAAGCATACACCCGCTAAGCGTACGCGTTGC
CACTCGCCTCCTGATAGCGTTTGAATGCTGCGGTGCAACTTATCTTGCAGTTGGACGAGC
TCGACCACCATATTAACGGCATCACGAACTTTACCATCAGTGATCGCAGTGCCACTTGGC
AAGGACAACGCAAGATATTGAAAAACATCGACGTTAAATGCAGGTCTAGATTGCTGACAT
AAGTAACCGCGAACATGAGCTTGTTCCGACAAAGATAACGTAAGCAAGTTCTTGTCATCC
ACATGAACTTCACCGCTCGCTCCGTCCCTGCCAGTTAATGTGCCAGAAATCGCTGCAAGT
AACGTGCTCTTACCAGAGCCGTTTGGTCCGACAACGTGGACGACTTCGCCATCTTTGCAT
TCAAATGAAAGTGGCAGTAAACGACTTCCAACCGCTATATGCTTAACGCGCATCATGACT
CTTCACCAACATCCAAATGAAAATAGGCGCACCGATAGAAGTCGTCATCACACCTAAAGG
CAGTTCTGCGGAATCCAGCAATAGTCGCGCACCAATATCTGCAAAAACAAGCAAAGCTGC
GCCAAATATCGCCGACAGTGGCAACAAGTAACGGTTTTCTGTGCCAAATGCTAATCGCAG
CAAATGCGGAACCACCAAGCCAACAAAGCTAATGATGCCACCTAACGCGACGGAGCAACC
AACCAACACTGAGATGGCTAAAATCAACTTCCAGCGCATCTGATGAACATCGACACCGAG
TTGAGTGGCATGAATCTCTCCCAGCATTAACTTATCGAGTGGTTTACCTTGGCAACATAG
CCAAACTAGAACAGGTAACATGACTAATGTTACCGTGTGCTGATACCAACTCGCGCCACC
AATGCTCCCCATAAGCCAGTACATTAGCTGGCGTAGACTTAAATCGTCACTGAAGTAAAA
AGCCCATGTCACGATGGCACTAGATAAAATACCCAACGCGACACCGACTAACAGTAAACG
CGCTGTCGTGAGATGCATCGCCCGAGCAATACCAACCAATATCAGCGTGAACAACATCGA
GCCAGCTATCGCCGCCAGCATAAAGATCATAGGCGTTGGCAGCACAGGCAATGCAAACAT
CACCAAAACCATCGCCAAACTTGCGCCCCCAGAAATGCCAAGCACGCCCGGCTCTGCCAG
CACATTCCCCAGCAAAACTTGTAGTGTGGCACCAGATACGGCCAATGCAGCTCCTATCAT
TGCTGCTGCGACCAATCTTGGCAGACGCAAATCCAGTAATAGCTTTTGCTCAAATACAGA
GAGGGATTGAAAAGGAGAAAGGAAAACCTCCCCGACCATCAAATGAATAGTAGAGAGTAA
AACGAGTACGACTGACATAATCACGAGATTACGCTGCCAGCGTCGCTCCTTGTTCAAGAT
AAGTTGTTGAAAATCCATAGTGGCCGATAAAAACAAACGAGGCTTAACCTTACAGTTAAG
CCTCGGTAGATTGCAATTAACTTCTAAGAGTAATGTTGGATTAATCGTAAACCAACTCAC
CCTCTTCAAAACGTGTTTTTACTTCACAAACCATCAGCGCAGCACGTTGACCAATAGCGA
CATGACGATTTGGGAAGACAATCGCTTCGTTGTCATTTTTAGCCATCAGAGGCTTGTCGC
CATCATGACCAAAGACTTCACCATGAACAAACGAAGTAAAATTCTCCACATTGTCGTCAA
ACATGAAATCGAAATCATCATGCAAGCGGACGATAGTGCGACTTACGCGATATTTAATAC
ACGGTTTCGATAAGTGCTCTGGCTGAGCTTCTGCAATCAAATTACGCAGAGCCAAGTCAA
ATGCCGTTAATCTGTCCAGAGCGTTTTCACCAATTCTAGCGACGCGGCCAAGCTCCATCG
TTAGCGCTTGTGCACTGTAATTCTCTGCACTGTACCAACTGAACGTACTTGATGGTGAAT
TGGATAACAACACAGCTTCAATATGCGCACTATCGAGAAAATCTACCAACGCTTTGCTGC
GAACTGGGTGGCGCGTTTTTGGGCTTACCGCAAACGTGTAATGTTTCGAACCACGAATAG
CACAATGCAAATCCAGGTGCCAACGCGTTTTTGGTTCTGTATCTTGATAGAAATCTCGCA
CCAACAGTTTCAGCGTATCAGCAATCGCCAGTTCTTTCGTTGGTTCGTGCTCTTTTTCAT
CGAATAGACGATTGAGGTTTTCTTCTAGGAATCGTGTATGCGCCAGAGTTGACTCAGGGT
GAGCAATAATGAATAGGCAACGTGCATCGACTTTCTGGAATCCAGATTCGATGTCTTTGA
TGATCGAATCCACCAGCTCCATCGGTGCGGTTTCATCCCCGTGAATACCACAAGAGATGA
TGATGTTCTTCGTTTCCTGAGTCGGGTTTTCAGGAATGACTTCTAGCACACCACGCTGAT
AGAGTTTGAGTTGTACGCCGTTTGATAGCACCTGCTCCGCTGGCGCTACATCAATATGAA
CATCTAACGTGTCAGTTAAAAACGATTGGCGAAAGAGAGACTTCGTCATGCGTTACTCCT
TAATAGCACGGCGGGTATGTTAATAAATTGTACAAAGGATTTTTGTTGCTGCGATCTCAC
TTATGAGTAGAAACCGCTAAATTTATCAAAAATCCGATACCCATTTGCGCCATGCACTCA
AATCAAGCATTGAGGCGTTTATTTTTTAAACAATTACAAAGTGTTAGGGCTGTGAACTTT
ACCACAGCCTTCTGTAAGATCATTATGATTTGATCAAGTTTGAGTGTCTGTTAACCTTTT
GAGCCGATTTTTTCGGCGGTGTGCGGATTCTTTATACAACACATGGTCATTTGCTTTGTC
ACTGCTTCTATGAGCAAGCGGCTATGCGAACCAAAGAAACCGCCAGTACCACCAAATAGT
TCGAACTGAAGCCCTATCCGAGCAAGATTCATCAACTAGGGTCAACAGAACTCAACGTTT
TATTGGCTACGCTGCGCAAGTAGGCGTTCAAACTCATCGACTTTGTCGCGCACGAGCTCC
ACGCTTTGTTGCCAGAAGTCTGGTTTGGTTAAGTCCATCGATAGATGTTTTTCAACCACC
TCTTCTGCCATCATGTTGCCAGTATCACGCAGTAAATTAACGTAATCAATGTAGAAGTTT
TCACCTTTAGCTTCACGTTGCGCATAAATGCCTTTACTGAACAAGAAGCCGAATAGATAC
GGATAGTTATAGAAACTCACATCGGCAATCGAGAAGTGCAGCTTGCTTGCCCAAAAATAG
GGGTCAGCTTCACTCATCACGTCTCCGTACCAATCTTCCCACGTTTCTGACATCAGATTA
CAGAAATCCTGAGCGGTTAATTCTCCCTCCTGACGACGTTCGTAGAATGCTTTTTCAAAC
TCGTATCGAACAGGAATATTGATCATTAACGCCAGCGCAGAAGACAGCTCTTCCCAAAGC
ATTTCGAGTTTGTCGTCCACACTTTCTGCTTTCGAGATCAAATGATCGCGTACGATATTC
TCTGCAAAAATAGAAGCGGTTTCTGCAAGTGTCATTGGGTAGTAAGTTTGGCAAAGCGGC
AGATCTCGAATAACCCAGTTATGGAAGGCATGACCAAGTTCGTGAGCCAATGTCATCAAA
TCAGAACGGCTACCACTCCACGTCATGAATACCAACGGTGTGCGCGTGGCTGGTAACTTA
GTGCAGTACGCTCCCAAACGTTTATTGGCATTTGGCGCGGCATCAATCCAACCGTTTTGA
ACCATTAAACGCACAAACTCAGACATCTCTGGGTTGACAGTTTCAAACGCTTCGCAAATC
ACATCGATTGCTTCATTGAAATCGTAGACTTTAGCATCACCGCTTAATGCACGCATTGCA
GCAAGGTGGTTCCACGGCTTCATCTCATCCAAACCGTGCACTTGCGCCATCAATTTACCG
GCTTTTTGACCAATATCACGACTGTCCTTCGCCACTTTCATCATGGCAGCCAAGGTTTCA
GATTGAATGCGGCTACCGTACAAACTTGGATCTAAAAAGTGTACCTCTCGCTTAGTCGAG
CGCTTTTTGTTTTCAGTTAAACGCCAGCCTGCAAGTGCATTTAAAATCGCGGCGAAAGAC
TCTTGGTGCGTTTCCATTGCTTTTTGGACGCCACGCCATGCCGCTTCTTGGCGGTCAAAC
TCTGAACCGTAAAGGATACTTGCAGCTTGGGAGAAACCGAGCTCTTCAGTAGTGCCATCA
GCATGGTCTAACGTAACCTTTAACGAACCCGTCAAGTTGTCGTACAAATTGCCCCACGCG
GATTTTCCGTCCACACTCATCGCAGCTAAAAGCTTTTCTTCTTCCATACTCAAGCGTGTA
TCTGCCAGTTTTCTCGACTCCATAATAGAGAAAGCTTGACCGCTGATGTCTGGATTTTCG
TGATCGAGAACGCGAGCAATGAACTCATCATCTGCATGCGTTAAGGTAAGTTCAAAAGCA
CTAAACGCTTGAGACAATTCAGAGAAAATACGCATCATACGACCAGAAAGCGCTTTCGCT
TCGGCGTTAGTAGCGTTCACTGAGGAGTAGCAATTGGCGAAGTTGTAGACCGTGCCCGCC
AAGCGACTTGCTGCTTCGTTGGTCAGAATGGCATTTTGCATCACTTCAACATTTTCACAA
TCTTGCGATTGCTTATTCAGCAGGTCAATACATTGCTCAACAAGAGCGATATCGTCTTGA
ATTCGAGGATCGGCAAGGTCGTTGTAAACGATGGATAAGTCCCAACTAGGAGTGGTCATT
TTTTAGAGTTCCTTTTGATGTAATCGAATCGGTCTTTCCTCTTCCTCCTAACAAAATAGG
ATTTAGAAAGCCGATTTCTTCCATGACTAGGGCTGCTTTTCTTCCTTGATTTGTTTCGCG
TTGAAGGCCAACAGCGCCTGATTTTAATCTTCTACAAGAGGCACGCCTATTGAACGAACT
GAGGCGTAAATTTGGTCATCAATAGTAATTGTTATATGAGTGACTGAGGCATTTCCTATC
GCCAATGTCGAATACCATTGAGGATTGCGCCAATCCACGCCCAAAACATGAGCGAGAATT
ATTCGAATTACGCCACCATGCGTGACAATTAACAAGTTGTCATTGATATCGTTAATGATT
TGAGACCAAGCGCGACTAACGCGCTGAGAAAATGTGCTTAAGCTCTCGGCATTAGGCAAC
GAATGGTGAGCGGGTGATTGCCAAAAGGCATCGAGTTTTTTCCAATGTTCAGTAAGCAAA
TCAAATGGCATGCCATCGAAGTCACCAAAGTCCATTTCTTGCAGATCGTCTTCGGTGGTC
ATTGGCAACAATTGTTGCTCAGCTAATATTTGCGCCAAATCGTGACAACGAGAAAGCGGC
GACGATATTATCCCCGCTACGTCGTATCCTTTGGTTTTCCAAGCCATGGCGATTTGCTGC
TGCTCGGCCTCTTTCACTTTGAGATCAGTCTGACCATGTAAGCCAGGCGCGGCGTCTACT
TTTCCATGACGCATAAGATAGATATTGAGCGTTTTCATTACCTTCGTATCCTATTCTTTA
AGAACCAATGGCAACCCTGCCGAAACAAACGTTACTCGAGAGCATACTTGAGCAAGTTGT
TGATTCATGCGCCCTGCATTATCAACAAAATAGCGGCTCACAGCACCCAGCGGCACGATG
CCCATTCCCACCTCGTTAGAGACAAAAATCAGTGTCGCGCGAGAATTTTCAACCGCTTGA
GTGAGCTTTTCTATCTCTTGTTCTAATAACTCGTTACTGCAGGCTTCACCTAGCTCAAAA
ATCCAGTTGTTCAGCCACAGCGTTAAGCAATCAACCAATACAACGTCATTAGCATCAAAA
TGAGCAAGTAAATCAGGAAGTCGAAGGTGGCATTCGTGTTCATGCCACCCTTCCCCACGT
TGAGCTTGATGATGCTTAATCCGCTCTCGCATCTCATCATCAAATGGCAACGCAGTAGCG
ACATAATGTAATGACTTGTTCTGCTTTTCGGACAACTGTCTTGCGGTTTGTTCAGCAAGT
TTCGATTTTCCTGAACGAGCACCACCGAGAATTAACTGCTTCATATATTTTGATAAAACG
CGATTAGAGTAAGGTAAACCAAGAGTTCAGAAAGCTGCTGCGCTGCACCTAAGCAATCGC
CAGTAAAACCGCCAATGCGCTTAGTCAGCCAACGTTTGAATGCAAATCGAAATGCAAACA
AAACGATGACGATAAATGATGTCTGTATTACTCCGAGAAAGAGCGAAGCCACGCCCGCAG
TAAACAGCAAAATGGCAACTTCAGACGAGGACTGTTTGCTCGCAAGCGGCTTGCTTTTCG
AGGTGTCACTGTCACTCACATAAGGCATGTCGTAAATTAGCGTTGCAGCGAGGGCACGAC
TCGTGGTGTAGGCCACAACAATAACGAGCCAAAAATCAGGCAAATGCACCAACTCGCTCC
AAAGGACAAACTTAGCCAACAACGCCATCACTAATGTTGCGGCGCCATAAGTCCCGATGC
GGCTGTCCTTCATGATAGAAAGACGACGCTCAACCGTCATACCGCCGCCAATGCCATCCG
CCATATCAGTCAAACCATCTTCGTGAAAAGCACCGGTGAGCAACAGGCTGAACGCCATGG
TTAATACAATAGCAACAGAATCAGGGAAAATAAGTTGAGTGAAGTAGAACACAAGCGCGC
AAAGCACACCAAGAATCACACCAACCAAGGCAAAATATCGCCCGGCTTGGTTCATACGCT
CTTCGCTGTAAGGTAAGTCACTCGGTACAGGCAAGCGGCTAAAAAAGCTCACAGCCAAGA
GGAATAGCTCCATTTGATAGCGTAGCGTTGCTTGTCTTGAACTTTTTGACTCAGACACTA
AACCGTTACTCCTGCACTCTCAAAACTGGCCATTTTATTATAGAACTGCGCAGCGGCCTT
CAATAGCGGCAATGCCAACGCAGCACCTGTTCCTTCACCGAGGCGGAGCCCTAAATCCAG
CAAAGGCTCGGCTTTTAATGACTCCAACACAAACTTGTGTCCGTTTTCTTCTGAACGATG
TGCAAACAGCATGTAGTCACGTGTTTCTTCATCTAGTAACGTGGCAACATACGCCGCGAC
AGAGACAATAAAACCATCGACAAGCACTGGCGTTTTCAAACGCTTCGCCTCAAGGAACGC
CCCAACCATCTGTACGATTTCAAATCCACCAACTTGCGATAATACGGCTTTGGCGTCTAG
ACCTCGACAACGACTTACCCCTTGAGCAACCAACTTTAACTTTCGGCTCAACTGCTCTGA
GTTGATGCCCGTACCAAGACCAACACAGTGGTTTACCTCAAGCGGGCTGAGTGCCGCCAA
TAATGCGGAAGCCGAGCTGGTATTTCCAATACCCATCTCGCCAAACATCAGTAAGTTAGA
TCCTGAATAGATGGTGCTTTGCGCCACTCTTGCACCATATTCCAAACCAAGCGCTACTTG
TTCAGAAGACATCGCCGCTTGCTTTGAAAAATTGGCAGTGCCATTTCCTAAACGCTGCTC
AATTAAATTCGGATGAGATTTAAACTCAGGAACCATGACTTCGATTGGCGCAAGCATACC
GCAGTCAATCACTTTGAATTCGATTTGGTTTACATCGCAAAAGCAGTTAATTGCCGCACC
TCCAGCAAGGAAGTTTGCAACCATTTGCTGGGTAACTTCACTCGGTGCGATGCTAATGCC
TTCCTTCGCAACACCATGATCGCCAGCAAACACCAACATTGTTGGCTTGCGAATAACAAT
CTCTTCAACGGCTTGTGCTTGATCTTGGCTTTGAATCAACGCTAATTGCAATGCGACTTT
TTCTAGCACCCCTAGAGCACCTAAGGGTTTGGTTTTGTTATCGATGCGCGTTTGAATATC
TGCGGAAAAAGAGCAATCCATGTTTGGTATTCCTTCAAGTAATTGGTGTTCGTTCGATAG
AAACGTTGTCTACAGTTGCGTATGCATTACGACGAGACAAGATAAAAGGCTGACGACGAA
TGAGAGAACAAGTGTACGCCTCTTTCATTCTATTTCATCTGATTTTCTCTTTTTGCTGAT
GTTTTTAGCATTCTGACTGTCATATTGACAATAATATGATTCTAGGTGGCTGTTTTTACA
TAAATAGAAAAGTGATACGAATACATATCACCTGGGTATCCAGCACAAAAAACCAAGCCC
ATACAACCAAGCAAATCATTGAAATCTATAACCAAAAAAACAAACCAAAGTGACTAAAAC
CAAGCATTTATAACATGTCTAACACCTAATAAACTCAACGATTGGCACAACAAATGCTTG
AATTAACTTGTCCCAATAAAATGGAGAGAGAATTATGTTTGCCAATCAAAGTCGTCGCCC
TGCTAAGAGAAGCAAGCCCAAACCGCAGCGCAAAACCCGGCGCTCAATTCCCTTATCACT
CTCCTGAGCCTAAGACCCGTAAATAACGGGTCTTTTTTTAACATGCGATATCGAGCTCGC
CACTGCACAAATTTGATGGAGAGTTGCGGCTTATTCTTGCTCTTTCAGCGTGTTGGCATA
AGCTACTAATGCCTAAACACTTGTTCTCTAAAGAGGAAGCATACAATGACAAACGATGTT
AACACTTGCGTAATCATCGCTGGCGCAACTGGGTTAGTCGGCAGCAGAGTGGTCGAAAAC
CTCATTGCTCAGTCAGGTATTTCTCATTTGTACTCCCTCTCCAGACGCCCACTTAAAGAC
ATTTATGACCCAACAAACAAAATCATTCCAATCATTGATGCAGAGCTCACTATTCATCAG
TGGAATGAAAATCAAACAGCGCCCGATATAGGTTTCATTTGTTTGGGCACGACTCTCAAG
CAAGCAGGCAGTAAAGAAAACCTACGTAAAGTCGATGTCGAACTGGTCACTTCGGTCGCA
CAGCAAATGAAAATGGTCGGCGTAAAACGCCTTGCGGTGGTGTCTAGTTTAGGTGCCAAC
CGTTCCTCTCCTTCTCACTATCTTGCTTGCAAAGGACAAATGGAGCAGAACATTGAAAAA
ATGGGATTTGATGAAGTGGTGTTTGTGCGTCCAGGCCCTTTAGTTGGTGAACGCGATCAC
CCGCGAAGTGATGAAAAGCTTGTTCAAGCTTTATTCAAAGTCATTCGCCCACTTATGATA
GGGAAATTGTCTAACTTTCTGCCGATTAAAGCCGAAGAAGTGGCCAAAGCGATGATTTAT
CAAGTTTACAGTTATCAGGAAAATTCGGTTGTTTATCTACAAAGAAAAGAAATGCTCAAC
CTACTGCATCATTATGACTAGTCATTTTGCTTAAAAATCACGCTAAACAGTAAGTTCACG
AGATTTATCTCTCATTTTTATATTCATTTTAGATCTATCTAATACCTGTTTGTCATTTTT
AAAGTTATATCCTGAGCGTTATCTTACGGCATCAGTATATAACCCCGTATAAAAAACAGT
CGGCGTTTCACGCCAGATTGATAAGGTCAGATTATGGATTTTGCAGTGATAGCCTCTCTT
GCCGTGTTTATAGGCATATTATTCTTTCTTTTTACCCAGCAACAAAAACAGAACACCCTT
TCTCGTCTCGTTTTAATTGGTCTTGTTACTGGCTCTCTATTTGGCTTGGCTCTTCAGCTT
GTTCACGGTGAAGGCAGCGACGTCATTTCGAAAACACTAGAATGGGTTGGTATTGTTGGT
AGCGGCTATGTCGGCTTGCTAAAAATGGTGATCATGCCACTTGTGTTGGTTTCGATGATT
TCTGCGGTAGTAAAACTGGAGAAAGGTGGCTCACTTGGCAAAATCTCTGGTCTGACGATT
TCTGTGTTGCTAGTCACCACAGCAATTTCGGCTTTGATCGGTATTCTTGTTACTTCTGCG
TTTGGTCTGTCAGCGGAAGGGCTAACTGAAGGCGCTCGTGAAACGGCTCGAATTGCGGTT
CTTGAAAGCCGAGCGGGTACAGTAAGCGATCTAACCATTCCACAAATGCTAGTAAGCTTT
ATTCCGACAAACCCATTTGCAGACTTAACGGGAGCACGCTCAACCTCAATCATTGCTGTT
GTCATTTTTGGTGTACTAACTGGTATTGCAGCTCGCAAAGTAATGATGGAAAAAGAGGAA
TTGGAATCACCAATTCGCACGTTTGTTGAAGCGGCTCAATCTATCGTTATGCGCTTAGTA
AAAATGATCATGGCGCTTACACCTTACGGTATTGCTGCATTGATGGCGAAAGTGGTTGCA
ACCTCAAATGCATCCGACATCCTAAACCTACTTGGTTTTATCGTCGCGTCATACGTCGCT
ATTGGTTTGATGTTTGTTGTGCACGGCATTTTGGTTTCATTCGTTGGCGTTAGCCCTGTT
GAATACTTCAAGAAAATTTGGCCTGTATTGACGTTTGCGTTCACTTCTCGCAGTTCGGCG
GCAACCATCCCATTGAATATTGAAGCGCAAGTGACCAAGCTCAATGTGCCACCAGCAATC
GCGAACCTATCTGCTTCTTTCGGTGCAACAATTGGTCAGAATGGTTGTGCGGGTATCTAC
CCTGCGATGCTAGCTGTGATGGTAGCCCCAACAATGGGTATTAACCCACTAGACGTAAAC
TTCATTCTTTCTCTGATTGCGATCATTACTATCAGCTCGTTTGGTATTGCGGGCGTTGGT
GGCGGTGCAACATTTGCGGCATTGATTGTTCTTCCAGCAATGGGCTTGCCTGTAACGATC
GCTGCACTTTTGATCTCAATTGAACCTCTGATTGATATGGCTCGTACTGCGCTGAACGTT
TCTGGCTCAATGACTGCAGGCACCATTGCAAGCCGAGTGTTGAAGTCCTCAGAAGCTGAA
ACGGCTCTTGAAGAAACGAAAGCCTAATCCTTATTTGCTGCCTAAGCAGACAAATGCAAA
ACTTCAAGCCGATGGTTCGCCATCGGCTTTTTCATTTTCACAACTTCACCTTGCATCTTT
CGTTGCTAGTCAAGGCGTTGAATGGTCTAATACTCTTATCGGTTCCGTAAACGGTAAGCA
GAATGCACCAAGATAATCAGCCCACTTTTTTCTTCTTTGACTACGAGACTTGGGGTACAA
ATCCCGCGAAAGATCGTCCAAGCCAATTTGCTGGTGTTCGCACAGATGAAAACTTCAATA
TCATCGGCGAACCTCTGGTGATGTACTGCCAGCTTCCTGCTGATTATCTACCTTCTCCGG
AAGCCGCATTAATTACGGGTATTACGCCGCAAAAGGCGATGCAAGAAGGCCTATCTGAGC
CTGAGTTCATTGCTAAGATTCACGCCGAGTTATCGAAACCCAAAACCACCAGCCTAGGCT
ACAACAGCATTCGTTTTGATGACGAAGTGACGCGTTACACCTGTTACCGCAACTTTATCG
ATCCATACGCGTGGAGCTGGCAAAACGGCAACTCGCGTTGGGACTTGCTCGATGTATTGC
GTGCATGCCATGCGTTGCGTCCTGAAGGCGTAGAATGGCCCGAGAATGAAGACGGCTTCA
CCAGTTTCAAGTTAGAACATTTATCGGTTAAAAATGGCATTGAGCACAGTAATGCGCACG
ACGCGATGGCAGACGTTATCGCAACGATTGAGATGGCAAAGAAAGTCAAAGCCGCACAGC
CAAAACTGTTCGATTACTTCTTCTCTATGCGCCACAAACGTAAGCTGAATGAACTGGTTG
ATATTGTAAACATGACACCGCTGATGCATGTCTCAGGCATGTTAGGTCGCGAATGCCAAT
ACACCAGCTGGATTGTGCCTGTCGCGTGGCATCCAACGAATAACAACGCGGTTATTACGA
TTGATTTAGCCAAAGATCCGCAGCCAATTCTTGAACTTTCAACCGAAGAGTTGCACGAAC
GTCTCTACACAAAGCGTGAAGACCTCGGCGACCTACTACCCGTACCGGTGAAACTGGTTC
ACCTCAATAAGTGCCCTATTTTAGCACCAGCGAAAACGTTGACGGCGGAAAACGCAGAAA
ACATCGGCATTGATCGTCAGAAGTGTCTCGATAATTTGGCACTACTTCGCCAGCACCCTG
AGATTCGAGAAAAACTAATCGGCTTGTTCTCTATCGAACGTCAATTTGAAAAAAGCGATG
ATGTGGACACTCAACTTTACGATGGCTTCTTCTCTCCAGCCGACCGTGCAGCGATGGATA
TTATCCGCGAAACCGATCCAAACAATCTTGCTGCCTTAGATATCGAGTTTGACGATAAAC
GCATCAAACCGCTGCTATTCAGATACCGTGCTCGTAACTTCCCAGGCACTCTCGATGAGC
AAGAGCAACGACGCTGGGCACTTCATTGCCGAGAGGTATTTGAAAGCCAAATCGAAGAGT
ATATGCTGAATTTAGAAAACTTAGTTCACGAACATGAAAGTGACGAAAAGAAGATTGCAA
TATTAAAATCCGTTTACCGTTATGTAGAGAGCCTAGCCTCCTAATTTCTACTTATCCAAG
CGCACCTTATGGTGTGCTTGTCGTTTATATGCTGTCAAAATGATAAAAGATCGATTCTTA
CAACTGATCCAACTGCTCATCTCCCTCTTCCTCATCATGGGAGCACTTGGCATCGGAATT
ACTATTCAAAAATTCACTGGCGTTTCTGTTCCCGGAAGTGTCATCGGTATGCTTGTACTG
TTTTTCTCCATGACACTTGGCCTTGTCAAAGTGGATTGGGTAAAACCGGGCGCAACGCTA
TTCATTCGCTACATGATCTTACTCTTTGTCCCAATCAGTGTCGGACTCATGCAGCACTTC
GATATGCTACTTGCGAATGCATTGCCAATCATAGCTAGTGCAGTCGGTGGTTCACTCATT
GTCTTGGTCAGCCTTGCTTGGCTACTGGACTACTTGCTAAAGGAGAAACATTAATATGTG
GTTAATTGTCACTATTGTCGTTTTCCTGATTGCTCGCCAAATCGCAATTAAGATCAACAG
CCCACTTGCAAACCCTTTGTTGATAAGTATTGCAGTACTGATTCCTTTATTAACGTACCT
CAATGTACCGTTTGAGACATACTACGCCGACAACGAAGGCATCAGCTTTTTACTACAACC
AGCTGTTGTAGCGTTGGCTTACCCTTTGTACGAGCAACTTCCTCAAATCAAAGCCAACTG
GCGAATCATCACGTTTGCTTGTACGCTCGGTAGTATTATGTCAATGGCAACCACAACCCT
CATCGCTGTTGCATTTAAAGCTGACATCAGTTTAATCGCTAGCCTAGTAGGTAAGTCAGT
GACCACTCCGATTGCAATGGAAATCTCAAGCCACCTTGGTGGCGAAACGGCAGTCGCTGC
AATCTTAGTACTGATCGTAGGTCTTCTTGGCGCTATTTTGGCGTACCCAATCTACAACCT
AATCGGCATTAAGCATCCAATTGCTCGTGGTTTGACGATGGGCACAGTATCGCACGCGCT
TGGTACTGCGACTTGCGCAGAGAAACAACCTGGCGACGCAGCGTTTTCATCGTTAGCGTT
GGTGCTATGCGGCATCATCACCTCCATTCTCGCTCCGAGCTTTTTTGGTTTAGCAGTCTG
GCTATATCAATAAGTCATTGTGACGGTTTGTCCTCCTTCCGACAGGCCGTCACTTTCCTT
TTCTCATCGTAGTGCGCCGTTGAAAACGCTTTTCGCTACAAAGCACACTTCCCATCTAAC
GTGCTCTAACAAGATTCATAACTAAACGCTATCTTTCGCTGCTAGCATATTTTCATTACT
TGGGTATATGAATATCCATTGATATAGTTATTTATGAGACGAAGTTAACGCTCAACACGA
TTGCAATCGAATACATGTGTGAGCTCACTCTAATTATGTAACAGAAATATCAATTGCATT
ATTTAACGTGATCTAAAGCACGGAACATTTCTCTCCTTTGCATAGAATAACTGTCCATGC
AATAACAAGGATTCAACATGAAAAGTCGCATTGAACAGGCGCTAGCAAGCGCTCCTGAAG
CACTTTCAAAACAACTTGCTCCTATCGTCCTAGCCGACGATTTTGATGCTACTCTTTCAG
CGCAGCAGTTTGAGCAATTGCTTTCAGCTACCAGCCTATCAGATAAAGAGCTGCGTGTTG
CTCTACTTCCTTTTGCCGCTGCATATTCTTACGCTCCTATTTCTGAGTTCTATGTTGGTG
CAATTGTTCGCGGCTTGTCTGGCCGTCTGTACTTTGGTGCAAACATGGAGTTCTTTGGTG
TTCAGTTAGGCCAAACTGTTCACGCAGAACAATCTGCAATTAGCCACGCTTGGATGAAAG
GCGAACACGGTGTCAAAGACATCACCATCAACTTTAGCCCTTGTGGTCACTGCCGCCAGT
TTATGAACGAACTGTCGACTGCTAAAGAGTTGAAAGTTCAGCTACCTGAGCGCGATGAAA
AGTCATTACATGAATACTTACCAGAAGCCTTCGGTCCAGCAGACCTTGGTATTGAGTCTG
GTTTGATGGCCGAAGTAAAACACCAATTTGTGTGTGATGATAAAGACGCATTGATTCAAC
AAGCCGTCGAAGCGATGAACATGAGCCATGCGCCGTATACCAATAACCTCAGTGGTTTGG
CATTAGAGCTCGCGAACGGTCGTGTGTTTAAAGGTGCTTATGCAGAAAACGCCGCATTTA
ACCCAAGCCTTCCACCGCTACAAGTAGCACTGATTCAAGTGTTGTTGGCAGGCGAAACCT
TCGACAGCATTAAGGCTGCCGCTCTAGTGGAAAACTCTGAGGGTAAAATCAGTCACCTAG
CAGACACACAGTCTACGTTAGAAGCGCTAAACCCAGATATTCCAGTCAGTTTTGTTAACG
TATAAAATTCACTAATATGTCATTAAAAGCTCTACAACATGTAGAGCTTTTTTATTGACA
AAAAACCACAAGCAAACGTTTGCTTCACAATGAAAAATCAGTATGATCCCCTGCAATTTC
TGTCTCATCACTTTATTTTGTAAGGGAACACTATGTTCGGTACTGCAACCAGCGCAAATG
CTACCCGTGTATTACTATTAGGCTCTGGTGAGCTTGGTAAAGAAGTGGCAATTGAATGCC
AACGACTAGGTCTAGAAGTGATTGCTTGTGACCGTTATGCAGACGCACCTGCGATGCAAG
TCGCTCATCGTAGCTACGTGCTTGATATGTTGGATGGTAAGGCTCTAGAAGAGATCATAA
ACAAAGAGCAGCCAGCTTACGTTGTTCCAGAAATAGAAGCTATCGCGACCGATAAACTTG
TCGATCTTGAAGAGAAAGGCCTGAATGTTGTGCCAACTGCGAAAGCGACCAAGCTCACCA
TGAACCGTGAAGGCATTCGTCGCTTAGCCGCAGAAGAACTAGACCTATCCACCTCCCCTT
ACCGATTTGCAGACAACTACGATGACTTTAAAGCCGCAGTAGAGCACGTAGGTATCCCAT
GTGTGGTCAAACCTGTCATGAGTTCATCTGGCAAGGGACAGAGTGTCATCAAAACGGAAG
ACGATATTGAAAAAGCATGGGACTACGCACAAGAAGGCGGCCGAACTGGCGCAGGTCGAG
TCATCGTTGAAGGCTTTATCGATTTTGATTACGAGATTACTTTGTTGACCGTTAGAGCAG
TGGACGGTGTTCACTTCTGTGCGCCAATTGGTCACCGTCAAGAAGATGGTGATTACCGTG
AATCATGGCAGCCACAAGCAATGTCGGAAAATGCAATCAAAGCAGCAGAGTACACGGCAG
AGAAAGTCGTAAACGCTTTAAGTGGGTACGGTATTTTCGGCGTAGAGCTCTTTGTTAAAG
GTGACAAGGTTATTTTCAATGAAGTGTCTCCTCGCCCGCATGACACTGGCATGGTTACGA
TGATTTCTCAAGAAATGTCCGAGTTTGCTCTTCATGTTCGCGCATTTACTGGAATGCCGA
TTAACAAAATCGTTCAGTATGGCCCTTCTGCATCAGCGGTGATCCTAGGTCAAGGCACAT
CAACGGACATTCGTTTCGACAACCTTGCGAAGGCTTTAGCGCAACCTCAAACTCAAGTGC
GCTTATTTGGCAAACCAGAAATCGATGGTCGTCGTCGTTTGGGTGTCGTGTTAACTCGCC
GTAAAACTATTGAAGAGTCTGTTCAAGACGCGGTCGAAAACGCAAAGAAAGTAAAAATCG
TTTACTAATCTTTGAGTTCTCAACAATCAAAAAAAGCGCAGCTTTATATCGCTGCGCTTT
TCTTTTATTTGCGAGTTCTATTCATAAACTCACTAGTACGGAAATCGTCTTACTGAGCTT
CAATTAAGTACACTTCTTCAGAGAAGCGGCTTAAACCCTTCTTCGCGATCTTTGGATGAT
GTTCATCAGCTTGATCGACGTTTAAGCATGTTACCTTGTAGCCTGCAAACAACTGTTGAA
TTTCTTCCAATGGCACACTAAATGGAGGACCAGCCATTTCCTCTTGCGGATAGTTCAATG
TCACAAGCAAAATACGACCGCCCGGATTCAAAAGCTGCTTCAAGCGCGCTACGTACTCTT
CTCGCATATCTTGCGGCAAAGCCACCAACGCAGCGCGATCATAAACAATATCGGCTTGAG
AAACCGGAGCCGTAAAGAAATCACCAGTATAAATCGACAGTTCATCAAACTGATACAACT
CGTGCATACCACTAATTGGGGTCACAGTTGGTGTATAAAAGTGTTCAGCAAAGAAAGAAC
GCACCGCTATTTGGCTCAGCTCAACCCCTTCCACAGAATCATGTTTCGTTGCTAACCAAA
CGAGATCTTCAGACTTACCACACAAAGGAACCAAGACTTTGTCTTCACGTTTCGGATTCG
CATGGTGCCAGTACGCTGGCAATAGAGGGTTCACATCTTCCAAATGAAAACCGATTTGAT
TACTGGCCCACTTACTGTGCCAAAATTCTTGATCTCTCATTCTTACTTTCTACTTGTTGG
CTGATTTTCGTTTTGTGGGGTAAGACTAATGATTTTTTTAAATTTGTCTATGCCGTTCAT
CTTTGGTTAATACTGTGATGATAGGATGTCATCGTTCCTTGGAGAACAAACTCTTTATTC
TCTAAGCAGAATAAAGAAAAGAGAAATGGTGATCTAACGCACGATTCCTCCAAAAGGTTA
ATTTTTAGCCTTGGGATCTTTCGGAAAGTCCCCATAAATAAGTTAGTACCTAATTTGCCC
AGTCTTAGCGACTTTTACGTTCCCATTTTCTAAGTGCAAGCAAGTTAAGGAGAGTGAATG
AGCTTATTTCTACGTACTACAGCATTGATGCTTTTGGTACTAAGCCGTGCGCCGGCATTC
GCCGCACTTCCTAATGCCCCAAGTAATGAACAAAATCGTTCCCCTAGTCAAAACGAGGTT
TGTTCTAAACTATTTAAACACAGCCTTAGCGGCTTGTATGGAATCCAATCCATCGACTCT
CGTCCAACCCAGCCTTATTCAGATTTCGATATTCTTTACAGCAAAGCGCATCAAGCCCAA
TTCGAGCTTGAAACCATTTGTAAAAGTACCGCCCTACTCAACGATGCTCAGCCATATTTC
GCTGGCGTAAAATCTAAACATCGCGCCGAAGAAAAAATCACACATGAACTGGATGGCCAA
GTAGAACGCATTACTGACTTAGCTCGTGCGACTATTGTGGCGGAAGATGTGGCAAGTTTG
GTCTCTATTTACGAAACGCTAGAGCGCGAAACAACTATCGTTAAAGTCAAAAACCGCTTT
AAGAAACCTGGCCCTTCTGGCTACCGTGATCTGAACTTGTTAGTCCGTTTGCCAAAAACG
AATTTGATTGCAGAAGTACAGCTGCACTTAAAAGCGATTGCGGATGTAAAAAATGGTCCT
GAACACGACCTGTATGAGCAAATTCAAAAGCTTGAACGTCAAGCATCAATGGAAAAGCGA
AATCTAAGCGAGATTGAAATGGCTTCCATTAAGAATATGCGTAGCCAAGCGAAAAACTTA
TACCAACAAGCATGGCAGCCTTACTTAACGACGCATTTAGAAGCGGCATAAACAAAAACG
CAGCTTGAGAAACAACAAAACCACCGCAATGCGGTGGTTTTCGTTTGTATGAAAACATCA
AGTTTCATACATAACAAAAGACCACGACTAAGCGTGATCTATTTGATTGGTTTTACTGTT
CTTTTTTTAGATTTTCTACACGAGCTTTTAACTTCTGGCCCGGGCGAAACGTAACTACAC
GTCGAGCAGTAATTGGAATATCTTCACCGGTTTTCGGGTTACGACCAGGTCGTTCATTCT
TGTCACGAAGATCAAAGTTACCAAAACCTGACAGTTTTACCTGTTCGCCACTTTCCAGTG
CCTTACGAATCTCTTCAAAGAACACTTCCACCGTTTCCTTGGCGTCCCGTTTACTAAATC
CTAATTTATCAAACAGGTTTTCTGCCAATTCGGCTTTTGTGAGCGCCATAAAACTTTCCT
CAAAGCTATGTTAAACAATGCTACCTAGTGTAGCGCCAGAGCAGTTTTACCCTACCAATT
CAACAACATATCGGGGTTACATCAGGAAGTGTATGACAAGCTTATGATTTTCGCCAACTT
TTTTCTTTGCGAATAAAAGGAATGCCGATGTATAAATTATTGTTAAATAGCGACATTTCA
ATATTTTTTGTTTAGTGAATGCTTAATTACAAAAAATATCCAGTCAATATGACTAAACAA
TAACAACAAAACGACATTAATCACTATTTAATAAAAATATCAGAGATTGGCTATTTTACA
GACACATGACATAAAACTTGTCGGTATTTCAGTGATTTGTATGTAACTTGATACGTAACA
ATTAGTTCAAAGGTACGACCACTCCATATAGCTAATGTGCTTTGAGAAAGCTTGATTTAA
TCCACGGTTCTCATTGTTTCACCATGACGCAATGCATAAAGGTTTGATACTGTGATTACC
ACTTAGTTGATTAACCAACTAAGCGCACATCTACCTCATATACACTAAGGCGACCATGAT
TAATCAGATCATTAATATTCTTTTTCCTGTGTTCGCCCTTGTCGGTGTGGGCTATCTAGT
CGGACGCCATATCAAACCTGATTTTCGCCCCATCAATCGAATTAATATCGATGTATTCAC
GCCAGCTCTGGTGTTTTCCTCATTAGTGAGCATGCCGCTCGACTCTGAACAAGGCCCCCT
ACTCTTAGCCGCCATCATTGCGGTTTTAATTCCGGGGTTACTCATGATTCCGATTTGTAA
AATCACTGGGCTAACATTTAAAGCTTGGGCTCCACCTCATATGTTTCGAAATAGCGGGAA
CCTTGCGATACCGTTGTTCACTTATACATTTGGCGAAGTTGCCCTTTCTTCTGCTGTACT
GCTGTTTGTAGTATCAGCTTGCTTACATATCAGCGTAGGTGTGATGTTGTTAAGTAACGG
GAATCCATTGAAACAAATCATGAAGATGCCAATTTTCTTATCGGCATCGCTCGCATTATG
TTTGAACTTATCAGGTATTGGCGCGTGGACACCGTTGTATGAAGCAACAGCACTACTAGG
GCAAGCCGCTGTTCCGGTAATGCTGCTTTCTCTTGGCTCACAAATGTGTCATCTAAGACT
GGATGGATTAAAAGTTGGCGTTTTGTGTACCGTTCAATCGTTAACGACTGGCGCAATCGC
GTTTGCAATCATTTATTGGCTTATTCCTTTACCAACCATGCAACTACAAATGATGGTGCT
GTTCACCATGCTACCTCCGGCGGTCATGAATTATCTATTTGCAGAGCGACTGAATATCGA
ACCGATGACAGTGGCATCCATGGTGTTGTTTGGGAACTTCTTTAGCGTATTGACGTTGCC
ATTGCTCCTAAGTTACACGCTGTCGTTGACGTAAGTGAACCTTGAGAGTCCATCGTTGCT
GTTGGTAGGCAAACCTGAAGGTTTGGATTTTCGACACAATCTTTCTATGTAATCTTGTTT
CACAATCTATGGTTGCATGAGTGGAATAGGCATAAAAAAACCCTGCCGACTTGGCAGGGT
TTTCAGTCTCTTAAACAGTTTGTTACGCTGAGTTAATTAGTCGCGCAGAGCTGCACCAAA
CTTCTCTGATACGTGAGCAACGATAGCATCAACCGCACCAGCGATGTCTGCATCTTCAAG
CGTACGCTCAAGTGACTGTAGAGTCAGAGCGATAGCTAAGCTCTTCTTACCTTCTTCAAC
GCCTTTACCTACGTAAACGTCGAACAGCTTCGCATCTTTAAGGAACTCGCCACCTTGCTC
TAGACAAGCGTTAACGATGTCACCAGATGCAACAGCTTCGTCCACGACTACCGCGATATC
ACGACGGTTTGAAGGGAACTTAGAAAGCGCTACCGCTTCTGGGATCACTTTGCTGTTGAT
TGCAGACCATTCGATTTCGAATACGATAGTGCGACCGTTTAGACCGAACTTACGCTCAAG
CTCAGGGTGAACAGTACCGATCACGCCCACTTCTTTGCCATCTACGATGATTGCCGCAGA
TTGACCTGGGTGAAGAGCTGGGTTAGCTTTTTTGCTTTCAGGTGACAGTGCTGCGAAAGA
GTACGCTTTTTCGTTAGCAGACAGTTCTAGAACTGCTTCTAGGTCGCCTTTAAGGTCAAA
GAAATCAACCGTGTTAGTTTCGATATCCCAATGTTCTTCACCGCGAGTACCAGCGATAAC
ACCCGCTAGCATAGGCTCTTGGCGCATGCCGTTTTCTGCAGATTCACATGGGATGAAACG
TAGGCCGTATTCGAATAGACGAACGCGTGGCTGTTGACGCTTCTGGTTGTGAACAACCGT
GTTCAGTAGACCTTGGATAAGACCAAGACGCATTGCTGACATGTCTGCAGAAATTGGGTT
TGGAAGTACTAGAGGCTCAACACCAGGTACTACTAGCTTTTGCTGCTCAGGCTCAACGAA
GCTGTATGTGATTGCTTCGTGATAACCACGGTCAACAAGAAGATCACGAACGCGTTTCAG
TGGAAGATCCGCTTCAACGTGGTTGTGCATCTTAAGTGCTGCTGCTGGGTTTTGGTTAGG
AATGTTGTCGTAACCGTAGATACGGCCAACTTCTTCAATCAGGTCTTGCTCGATAGCGAT
ATCGAAACGCCATGTTGGCGCTACTGCCACCCAACCTTCTTCAGAAGCTTCAACAGTCAA
ACCTAGGCGCTCTAGGATTTCTACTACGTCAGCATCAGCGATGTGGTGACCTAGTAGGTT
GTCTAGTTTAGTACGACGTAGAGCAACTTTGTTTGGCTTAGGTAGGTCTGCTTCAGACTC
TACTGCAACAACAGGTGCTACTTCACCACCACAGATCTCAACTAGAAGCTGAGTTGCACG
CTCCATTGCGCTCACTTGTAGTGCGTAATCCACACCACGCTCGAAACGCATTGAAGAATC
AGTGTGCAGACCGTAGCTACGTGCACGACCACGGATGTGGTCAGGCGCGAAGAATGCACA
CTCAAGTAGAACGTCTTTAGTCTCAGTTGTTACACCAGACTCTTCACCACCAAAGATACC
TGCGATTGCAAGCGCTTTGTTGTGGTCAGCTACAACTAATGTATCTGCGTTTAGTTCTGC
TTCGCTGCCGTCTAGAAGTGTTAGCTTTTCACCTTGCTCCGCCATACGAACTACGATGCC
ACCTTCGATCTTCGCTAGATCGAACGCGTGCATTGGTTGGCCTTGCTCTAGAAGAACATA
GTTAGTGATGTCTACTACAGGATCGATAGAGCGGATACCACAGCGACGCAGTTTCTCTTG
CATCCATAGTGGCGTTTCAGCTTGAACGTTTACGTTCTTAACCACACGACCTAGGTAACG
TGGACACGCAGCAGGTGCTTTCACTTCGATAGACACTTTGTCTTCGATTGAAGGAGCAAC
CGCTTCTACTGATGGCTCAGTCACGTCAGCGCGGTTAAGTACGCCGACTTCACGAGCTAG
GCCACGAATGCTGAAACAGTCAGCGCGGTTTGCTGTTAGGTCTACGTCTACTGTTACGTC
GTCTAGACCTAGGAATTCACGGAAATCGGTACCGATTACTGCGTCTTCTGCTAGCTCCAT
GATGCCGTCTGACTCAACGTCGATACCTAGTTCCGTGAATGAACAAAGCATGCCGTGAGA
TGGCTGGCCACGTAGTTTCGCTTTTTTGATTTTGAAATCACCAGGAAGAACAGCACCAAC
TGTTGCTACTGCTACTTTCAGACCTTGGCGACAGTTGTGCGCGCCACAAACGATGTCTAG
AAGCTCTTCTTCGCCAACATCAACTTTAGTTACGCGCAGTTTGTCTGCATCTGGGTGTTG
ACCACATTCAACAACGTGACCTACTTTAACGCCAGTAAAAGAACCAGCAACAGGAAGAAC
GTCGTCTACCTCTAGGCCGGCCATTGTAATTTGGTGAGTTAGCTCGTCAGTAGTAACCGC
AGGGTTTACCCACTCACGAAGCCATGATTCGCTGAATTTCATGTTGATGAACCCTCTGGA
TTACTTGAACTGTTTTAGGAAACGAAGGTCGTTCTCGAAGAACGCACGTAGGTCGTTCAC
GCCATAACGAAGCATTGTTAGACGCTCAACACCCATACCGAATGCGAAACCAGAGTATTT
TTCAGGATCGATGCCTACGCTACGTAGTACGTTCGGGTGAACCATACCGCAGCCTAGTAC
TTCTAACCATTTACCGTTTTTGCCTTTCACGTCTACTTCTGCTGAAGGCTCAGTGAATGG
GAAGTAAGATGGACGGAAACGCACTTCTACTTCTTCTTCGAAGAAGTTACATAGGAAATC
GTGCAGAATGCCTTTCAGCTGAGCAAAGTTTACGTTCTCATCAACGAGCATACCTTCCAC
TTGGTGGAACATTGGGGTATGAGTTTGGTCGTAGTCGTTACGGTATACACGGCCCGGTGC
GATGAAACGGAATGGTGGTTTACCATTTTCCATCGTACGGATCTGTACGCCTGACGTATG
AGTACGCAACATCAAATCTGGATTGAAGAAGAAAGTATCGTGGTCAGTACGTGCTGGGTG
ATCAGCGGCGATGTTTAGCGCATCGAAGTTGTGGAATGCATCTTCGATCTCTGGGCCTGC
TTCGGTGTTAAAACCAAGTTCGCCAAAGAACTTCTCGATACGCTCTACAGTACGAGTTAC
TGGATGTAAACCACCGTTTTCAATACGACGACCTGGCAGTGTTACGTCGATTGTTTCTGC
TGCTAATTTCGCTTCAAGCTCTGCACTTTGTAGTGCGTCTTTACGAGCTGCGATAGCTTG
CTGAACTACGCCTTTCGCTTTGTTGATCTCTTGACCAGCTTCACGGCGCTCTTCTGGTGG
TAGTTTACCTAGGCTTTGAAGTTGAGCAGTTAGCTCACCTTTTTTACCCAGATACTGAAC
ACGCACTTCATCAAGTGCGACTAGCGATTCGGCAGCTTCAATTGCAGTGCTCGCGCTAGC
AATGATCTCTTCTAGATGTTGCATCGTTTCCTCATCTACCTGTTGGTAGTGTCCATAAGG
GAGTGATTGGTTTTTTGATAGCTGTACATAGTAGCCAAACCAGACACCAATGCCAAATTG
AATTATGAAAAGAAGAGGTTATTGAATAAAAAGAACACAAAAACGTAAAAAAAGCACTGT
TATCGAACTTAACAGTGTGCGAGCGCTTGTGTAACAAGCACCAGTTTCATAAATAAGCTT
AGAAACATAGAAGGGGAAAATGCATTAACTTGGTAGCAGAATCTCACCATTCAAATCATT
CTGAACTAATTAGTTTTGTCGGACAGAAACCGGCTCTAGCGTTACGTACTTTTGAACAGC
CCGAACTCTATTTTTACCTTCTTGCTTCGCTAAATAAACGGATTCATCGGCTGCGCGAAT
CAAATCGGTGTACGTACTCATGTTTTCTGTTCGCTCTGCAACGCCAACACTGATGCTACC
TCTCCACGGTTCATAACACGTTGGAACGAGCATTTGAGACACCTGTTTTCTTACCATTTC
CGCAACATGTAACCCGCCGTCCAGTCCTGTGTCTGGACAAATAACAAAGAACTCATCACC
TCCCAATCTGCACACAATATCATCGCTACGAAAATGATATTTAAGTGCCTGTGCAAGCTC
GATTAACACCAAGTCTCCGGCCTCATGCCCACACGTATCATTGACTTGTTTAAAATAATC
CGCATCAATCATGATACAAACCAAAGGCAGTGTTTTGTGCTCCGTGTCATCCCAAAGCTT
TTTCAACGTTTTGATTGCACTGCGTCGATTAGGAAGTTGAGTTAATGAGTCCGTTAATGA
CAGCGCTTCCAGCTGCTTATTTGCCGTTAACAACTGGTTCGTTCTTGCTTCTACTTTTTC
TTCTAATTCCAAATTGAGTTTTAAGAGGTCACGATTACGTTCGGACACTTGAGAAAACAG
CGCATTGAGTGCTTCTAGTAATGGCTCGGTAGACGCGTTAGCTTGTTGCTCTTGTTCGCG
ATAAGCTTCTAAAGGAGAAACGCCTCGTTCGATGGCTTTGATCTGTTTCGCCATATTTTG
ATCGATGCCAAGAATGTGGTACGCCAACCAATGAATGAGAAAATCCAACAACTGCTCTGC
TGATTGCCGATTATCTTCGTTAATAAAACTTTGCATGCTGACAATATCGCCCATAAAAGT
GCGATGTACTTGAATATGCTTTTGGAGATGCTCGTGATGAATCCCCACTTCTCTCATTAA
ATTTTCCTCTTCTTTGAAGTAAAATTCGGCGTAACGAGAGAGTTCAAATAACGCGCTCTG
AATATCCGCTATCGAAATCGTGTTTCGCGTCAAAAGTTTGCCGTACTTATTAATAAACTC
AACGAGATACTGGTGTTGATCGTCAACATCTTCGATTCCTGTTTCAAAATAGATGTCCCA
ACGAAATGAATTCAACGTTACTACTCCCAATATCAACGAGTCTATATCAAGTCACCATGC
CGCAACCTGAAATACCACAGTAAATATAGGGAATAGTAACGATAAAAGTTTTCTAACGCC
TCACTGAGTAGTCAAAATAATGACAAAGATCTCCATGATGGATTATTTTCGCTAAGCAAT
TCAGCAAATCTAAAAATAATACTGTATAGAGAGCTCAATAAAATCGTCGTCTCGAGCAAA
ATAAAGTAAGTCTGTCGGCGTATCATTTTTAAATAACCACGCATCAACTTGCCACTTCAG
ATGGTTCGATATTCTGCTAGAGGCTTCTAACTTTGCGTTATAAACATCTGAGTTATCCAA
ATCTTGCGTAATCCCAGTGAGAATTTCAGTTCCATCCTCATCATTTAAGGCAAAGCGGAC
ACCTGCAAACACATCATTTTGACCGATGTTCTGTGCGTTATTTCCCCGACTATCATAGAG
GTACTCTCCAATAAGGCCGACATCCCAAACCGTATCAAAAGCGCCGACGATGGTATATTC
GAAACCCGTCACCACGCCAACATGATGGTCATAACTATCTCGATATACACTTTCAAGCTT
CCATAACCAATCTCCGACAATGCCTTGAACATCAATACCGAAATGACTCATCAGCGCATA
ATATGGTTTGAGTTCACCTTGCTCGAATCGAAAATAGGGATCTCGATTGGTCCCATACAA
ATAGCTCAAACCAATATCCCAATCACCCAGCATTTTGGAATATCGAAATGCCACATCAAT
GTGTTTCTCTTCCCTACTCGATTCATAAATAGCGTTGTCAGAAATAACAGGCTCCGTACG
TAAACGTCCGTCTTGACCAGCAAAAGTACGCTCCCGAAAATAAGGAAGTACCATGGCATG
AAAAGCGCCCCAATCTTTAATCGCCGTAAAATGTACCATTGGCTGACCCAGTTTATCTTC
GCCATCAACCGCTTCCACGGCATCTGTTTGGTTCACAACATCAACCAGATGCGCGGACTC
GGTGACGCCCCAAAACACTTTACTGATCCCAACTCTAAGCTCGTAATCATCCCAATACGT
GAGAAAAAGCGCTTCTCTAATGTCACAGTGGGTTCTTTCATCATCGAGGCTATCGACTCG
AAAAAACGGTGTGAAGGTGAAGCTACTCTCTCCGCTTTGGAAGTCCCAGTAAAGTTCAGG
CTGAACTACAACAGAGCTTTGGCCTTTACTCTGCCCTTGCAGCCCTTGAGAGAGAAATTG
TCGATGCTCAACATTCAATTGCCCCGCAAGCTCAAATGCGAACAGCGAGGGCGTTACCAA
CATCGCGAGTATTCCGCCAAGTTGGTTTACTCCTTTGCCCATATTCATACCACTCCCTTA
TTTAACTCGCTTGAGCACGTTTTTGTTGAAGTCGTTCTCTTCCAACCCTGTTTGAAAGCG
CAAATCGCTAGTGTTCAATTCTGTACTTTTGCCAGTTTGGTGATTCGTCATTGCCATGGT
ATGTGCACGCCAATATTTATCGAGGTACTGCTTATAATTAGCGAAAGTTAGAGTTTTCAA
TAACGCGCCTTTTCGGTCGTAAAACTCGACTTTGAGAGGGCGATAATGCGCCTTGTCAAG
CCATACTACCTGCTTGGTATAACCGGAGTTCTTGTCCGTTGGAATTTGCTCTAGCACGAA
TACGTCTTGCCCGTTAAACTTCTCATCCTTGAGGTGGTTAAAGCGGTATTTTTCGATTTC
AAATGAACTCAAGTCTTCATACGCAAACTCGCTTCCCATAAACGGGCCCGACTTATTACG
TGACGAAATTCGCTTTACTCGCTTTAAGGCAGGTAAATACAACCATTGGTCATCCGCACC
AATGGTATGAGAATGGTTGAGAAAAGCCGTACCCGTGACATCCCGAGGCTGGTCAAAAAT
GGTCAGCCCTTTGTCGCCATCCCCTTCAACTTCGAGAGATTTCAATCGCATAAGGCGCGT
ACTGCTTTCACCTTGTGCGTTCTTTAAAATCATCTCCATGGTTGCGATAGAGTCGCCCCA
ACCTTCATCTCTTGCTTTTCGCTCCTGAGCAATTTCCAGCCCTTTTTCTTCATTCGCATA
AGTGAATGGCGATGCAACTAGCGAAGCCGACAACATCAAAACTTGCAATACGTGGTTCAT
TTTTTTCATGGTTCAATTCCTTTTAATTCTGAGTTACGACTGAGTTGCAGTGATGGTGGA
CGACGCTTTCAAGCGCGCGTTATCAGACGGACTTTTTTGTAAGTACGCTTTTTTATCGAA
TAGCATTAGTAAGGTTGGGAGGAATAAGAAGTCCACAACCAAAGCGATGAAGATAACAAT
GGCGCTGAGCTGCCCCATATCCGCATTCAGCCTGAAGCTAGACATTGCCAATACAGAAAA
GCCTGCCACTAAAACCACCGTAGTGATCCACAGTGCGCGACCAACGGTATGAAAGGCGTA
ACGAACGGCTTGCTCTGCAGTTTGCCCCTCGCGGCGCGCTCTTTGATATTTGGAAAGGAA
GTGAACGGCATCATCGACCACAATCCCAAGCGTCAATGTCACAACAACGGATAAGCCGAG
GTTGATTTCACCCGATATCAGTGCCCACAAACCAAAGCCAATGACCGCTGGCGCAATATT
GGGCATCAAACTAATTAGCCCTAATCTCACGGAGCGAAGTGCAAAAATCAGCAAGGCAGA
AATTAAAACAAGCGTGATCGGTAAAGTGGACAGCATGCTAGCCATATTCGTCTCTCCAAT
ATGGGCGAACATTAATGACGGGCTTGATGCAACCACTTGATACTGAGGGGCATGCTCTGC
AAACCATTGATAGATTCTGTTTTCTAAATCGACCAGTTCCACACTGCCGAGGTTTGCCAC
GGTCAACACCATTTTGATCGAGGATTTATCGACATTGATTTGATTATTGAGGTCAAGGCC
GTACGGCAAAGACATTTCGTAAAGCAGTAGATATTGCGCTGCGAGCTCTCGCTCTTGAGG
GAGCAAGTAATACGCCTCATCATCACCATGCATGTTCTTGTTGAGACGCTTATAAACATC
TGCCAATGTCGCCACATGGTCTGTTTCAGGTTGGTCTCGTAGCCAACTAGAAAACTCACC
TATCGTGTTAAGAAAATCAGGAGCGGCAATACCTTGAGACTCGTTGGTTTTAATCGCAAT
GCTGATGTTGGTCATACCGCTGATTCGCTCTTCCATAAAATCAGAAGCCTGACGAAACTC
GTTACGTTGACCAAAGTACTCTACCGATTCGTCATTCACCTTGTTAAGTGGGATAAGACT
CGCGCACACGACAATGACAACAACCGAAAGTGGCAACAAGGCTCTTCGTTGCGAAACAAC
AAAGTCACCTAAGCGATCCATGACATGTTTTTGGTCTTGTGACGTTTCCATTTTTACGTG
GATAGGCAGCAACTTGAGCAACGCCGGCAACAAGGTAACGGAAAGAAAACAGGCGACCAT
AACACCTAAAGCAGACAAGTTACCGAAGTCTCGCAGGACAGGAGAATCGGACATGTTCAT
CATAAAGAAGCCAATCGCGGTTGTTACGGATGTAATCAGAATAGGCACGAAGTTCAAAGC
GATACTGCGCTCGATTGACTGCACTTTCGTGAACCCGTTTTTCATTGATTGACGCTTGGT
CGCAATCACATGAACACAGTCAGCAACCGCAAGCGTCATGATCAACGTTGGAACGTTTAC
CGTCGCTGTGCTTAAGAACATTCCAGCCCAACCGGAAATGCCCATGGTCGCCATCACAGA
ACCAATGATGACAATCAGCGTCGCTATCACACTTAGAATGGAACGCAGCATGATAGTCAA
AAAGACCAAAATCACAACGAGCATGGTTGGCACTAATGTCGAGCTGTCATCTTGCGCGGC
AGTCATAAAAGCGTGGTTCATAGCAATAATGCCCGCTTTATGAAAAGTCACGTCAGGATA
CGCGCGTTGGTAGCGGTCAATCATGGCATTGATACTCGACACCACCTCCTCCACTTCTGC
GGTCTTATCCATCTCGGGCAACTGGACGGTAATATTCACCACGGTGACATCGCCTTTCTC
TGACACCAATGCGCTTTTTAAAACAGGTTCACTGAGTGCAATGCTTTTGACCTTGGAAAT
TCGTTCTGGGGTCAGTTCGTATTCACTGTACAGAAGGTCTTCAACCAACAGATCATCGTC
AAAGGCTTCTGTGTGTTGATAGTTAGCGATAGAGTCAACACGGCTCGAGTACGGGACTTG
CCAAGCGTCGACTGTTATTTTCTGGATAAGAGACAAGGTCTGCGGGGTAAAAATATCGCC
ATCTTCAGGCGCGATGACGATGGCAAGGTTGTCCGTTTTTGCGAACGTGGTTTGGATTTC
ATCAAACGCAAGCAGTTGCTTGTTAGTACCATCAAAGAAAATGTCGTAATCTCCTCTGAA
ATACAGGTTTTTACCTCCTATTGTAGCGACAATAATCAAGAAAATAGTTGCTAGTAGAAC
GAGCAAACTGTATTTGGTGGGTATCTTCCCCAAACCAATTCCTTGGTGTTGCTGAGCTTT
ATGGTGTGGCATCACACTCTCCTTTGTGACGTTTCGTCAAATTTAAAAACTAAAAAATCA
GCCAGCGCTGTTTTCTAGTTTTTACGTAACTTTTCAAATGCCTCTCTAGGTTCTTCACCT
TAAGCATCATCTTTTAAGTCAAATATTGACGATTCGTCACTTTAGTGTGATAAAAAAGCC
AATCATCGTTTGGATTGGCTTCTGTAACCGATTTAGCGGTTCACTGTTTCTAAGTAAGCA
ATCTCTTCGCTAAAGAGTTCCTGTTCTACTCGACGCCAGGTTTTCCGATAGTCCCACTCT
GTAGAAAGTGGCGCCCAACCTAAGCCGTCTAATAACATATTCGCATTGTGCAACACAGAA
AATGGGTCTTGGATTCGTTGTATACAGCGACTATTCGATGCGTTTTGCGCAAGCGCGTTA
GAACCAAATGCGATAGACCAGTTAGCAAACACAATAGCATCCGCACCTATAGCAGGAGAA
AACTTTAGATCTCCGCACTCTACGGCATTATTGACCAACGCATCTGCACCGGAAATCACT
TCTTCTTCTAGCCGATTCAGCTCATTCAAACGTTCAGGTGATGCTTTTTCCAACACCCAA
GGCGTTTTAGCTACAATCGCGCAAGTCGACAGCACTGGCTCCATTCGAGCGTAAATACGA
TAGCCTACATGCATCGCAATAATTTTCTCTCGAGTATTGCCATCGAAGTTTGCCGTGCGC
TCGAAAAATATCGCTTCGCTTTTTAACGAATGGATACAAAGCGCAAGTATTACGTCTTCT
TTGCTGCAAAAATGATTGTAGATGGTGCCCTTAGAATAAGAGCTAGCCGAGGTCAGCTTA
TCCATAGTGAGGTTCGCAAACCCCTGCTCTTGGACGAGTGACTTAGCCAGTTGAATAAGC
TCAACTTCTCTATCCGCAATCGCTTGTTGCTTTTTGGTTAGCCCGGACGAGACACGACAC
CCGTCTCGCTTACCATCCTTTTTACAGCGAAAGTTAAACATAATCCTTTGATCCGTATAC
CCACACACTCCTGATAATTGTAACACGATTATGTAAAACAGGAATGCCACCATTTTTGAC
GAACCGTCATAATTGACACTTCGTCATAATAGATCAAAAAACAAACATTACAAGTATGAA
TTTATCCATAACGAAAAATTACAAAAATCTATAGTTGTATCATTAAAATGCAAAAAAAAA
GGCTAGACAAACTGATGTGCTGAAGATTTAGGCGAGAGATAGACGTTAAGCCAAGAGCTT
ACAAACTCGATATTTCCCAATACCTAAGATGCAAGCCATTGGCTCTGAGAGATAAGTGAA
TGGATTAAATTGAAAGGCTTGGTTTATCCCCTGCTGCTGCAATTGCGTAGCGAATATCGT
CAATAAAACGAGATTCTGTTTCTACAATTCCATCAGAGAATGTCACTGGTTGATGTGGCC
CAGCAAGTAGAACTACGTTTGTGAAGTCGGAAACATTAAAGTTTTCAGCGACAACATTCT
TCGAGTGAAAATCAATCACCGTTTTCGCTACTTGATCTTCAAGCTCCAGCAACTGTTCTT
CCGTAATTTTCATTCGCGCCAAAGCAACACGAACGCATTTATCATGTGTCGTTGTTTGCT
CTTTGATTATCTCGGTGTACTTATCGTTTAACTTCGAGTTTTCTGCGTAGCTGTAGTACA
GCGGGCCGTGCAACGTAATACTTTTGTTTTCATCTACGTAAACAAGGTCTAGCAACTCTA
GTGCACCCAGATAATCAGACATGCTTTGCTCTGATAAGTCGTATTTTTTCTTTAAAATTG
TGTATCCATCTTTTCCGCGCAACATCCTCAGTTCACGATAAAAATCGTAAAGATGTGGGA
ACTGAAAAAACACTTCATCTTGTGTTCGACTAAAATAATCTTCATCTTCACCTTGCAACT
GATTGGCTAACTTTTGCAATTCATCCAATGTACAGTCAATCGCACGACAATATTCAAGCA
GTTTATCTAACGCGAGGTTGGTACTGGTTAAATGTCTCTTAAAAGTGGACAGTGGCATGC
CCATTTTTTCAGATAGCTCTCGATATGTTAGCCCCTTTGTTTTAATCGCTTGTCGTAAAG
CGGCTAGCAAATATTCGGGAGTCAGATCTCTCATCTACTATTCCTTTTGGCAATGTTACA
GCTTTATAGTATTTGTAACAATTTAGAGCTTATTAGCAAGCTATAAGTTCATATTTTTAT
AATAAATTCTTGAATTAATATACCAACAACACCAATCAACACACAAATAACATAACCCAA
AAGACATTGAACTTGGTTATATATATCTAAGTCATTTAATAATAAAAGAAATAAAATCAG
TTTACCTGATCGCAATTTGTATGGCTTAGATAAGTAAAACAAGAAGATAACACCAGATCA
CATAACTAGTTTTAGAATATTTACCCTACTTAAAGCCAGCCAATAAAATGAATAAAAATT
CACACTCATAAAAAATTACCAATAAAACCCTAGGATTAAAATTTGAGTTTTTAACATTTT
GGAGTGAAGCCATGGCTTACTCAAACCACTTAAGGGAGAGTCTAAAGAAGGCGAAGAACC
GATGTTGCCTCGCCAATCAAAAGCAATTCTATTCCACGAGCTTTACAGCGGTACCAAAAG
CAAGGATTTCAGATGAACCATCGACAATTGAGCTTGTAGTAAAGCGAATTCCTACAATCG
CATCGGCGCCTTTCTGGTTCGCTTGCTCGACCATACGTTGAATAGCAATGTCACGTGCTT
CGGTCATCATTTCGGTGTATCCGCGGATCTCTCCACCAACAATGCTTTTTAGACCAGCCA
TTAGGTCTCTGCCGATATGCTTAGATTGAACAACGTTGCCCGTCACCACTCCTCTAACTT
CTGCTATTTCCTTGCCTGGAATCGTATCTGTTGTTGTGTAAATCATGTCGTGCCCTTAAT
GCTATGAAGTAAGTACAGTACGTTACCACCAAGCCTTTAAATATGAAATCAGGATAGTGT
TAGTAAGTTATATAGAAGTGGCTGTGCGTGAGTACCTTTATTGAAAGTATTCAATGTGAG
AGGAGTGTAACCAGAAGTGATGCAAACAAGTAAGAAAACACACAGAAGAGAAATTACAGA
TAATAAAAAAGGAGAGCGAATGCTCTCCTTTCCTTAAACCTAAACTGCTAATTAAAGAGC
AGCTTTCGCTTTTTCAACTAGAACTGCAAATGCAGCTTTGTCGAATACTGCGATGTCCGC
AAGGATCTTACGGTCGATCTCGATAGATGCTTTCTTAAGACCGTTGATGAAACGGCTGTA
AGATAGACCATTTTGACGAGATGCCGCGTTGATACGTGCAATCCATAGTTGACGGAATTG
ACGTTTCTTAGCGCGACGGTCACGGTAAGCGTATTGACCAGCTTTAGTAACTGCTTGGAA
AGCTACGCGGTAAACACGTGAACGTGCACCGTAGTAACCTTTAGCTTGTTTTAGAACTTT
CTTATGACGTGCACGAGCTTGTACACCACGTTTTACGCGAGGCATTATGCTTCTCCTAAA
CTAAACGATTGATAACTAAAAAGAATTAAGCGTATGGCAACATACGGATTACTGCAGCCA
CTTCACAACGTGGAAGGATTGCATTTGGACGTAGTTGACGCTTGTTCTTAGTAGTACGCT
TAGTCAGGATGTGACGTTTAGTAGCGTGCTTGTACTTAATACCACCAGCAGTTTTCTTAA
AACGCTTAGCAGCACCTTTGTTGGTTTTCATCTTAGGCATGATGAATAACTCCGCATTGA
GTAGTTTAATAAACAATGTAATTAGGGCGAACAAAACCCATCCGTTGCCTTTTATTCAAA
GGGAAACGGCTGGGTTTCAATTACTTTATGAGCCGTTAATTACTTCTTTTTAGGGGCTAG
CACCATGATCATCTGACGACCTTCAATACGGCTAGGGAAAGCTTCTACTACAGCAATTTC
TGCAGTGTCTTCTTTCAAGCGGTTTAGAACGTCGACACCGATGTCTTGGTGTGCCATCTC
TCGGCCACGGAAGCGAATTGTTACCTTCACTTTGTTGCCTTCTTCAAGGAAACGCGTCAG
GTTGCGTAGTTTTACCTGATAGTCTCCAATATCAGTTCCAGGACGGAATTTTACTTCCTT
GATCTGGACCTGCTTTTGCTTCTTCTTCTGCTCTTTAGCAGATTTGCTCTTCTCGAAGAG
GAACTTACCATAGTCCATCACACGACAAACTGGTGGCTCGGCGTTAGGGCTGATCTCAAC
GAGATCCATACCAGCTTCTTCAGCAGCTGCAATGGCTTCTTGAATCGATACAACACCAAC
TGATTCACCGTCAGCGCCTGTTAGTCGAACTTCACGAATACCACGAATTTCACCGTTGAT
ACGGTGCGGGTTTTGTTTTACCGGCTGTTGGCCACGTCTTCCGCCTTTAATAGCTTATTC
CTCCAGATTGAGCTTACGGCTAGAGATCTCGTCTTGGATGTATGCGATGAAGTCATCCAC
TTTAAATTTACCAAGATCTTTGCCTTTACGAGTACGTACTGCAATTTCGCCAGCTTCCAT
TTCTTGGTCACCAACAACAAGCATATACGGTACACGCTTCAAAGTATGTTCGCGGATTTT
AAAGCCAATCTTCTCATTTCTCAAGTCCGCTTTAGCTCTAATTCCACTTTTTTGTAGTTT
TTGTACGATTTCTTGAACATAACCTGACTGTTTATCAGTAATGTTCATAAGAACTGCTTG
TTCTGGCGCCAACCAAGTTGGGAAGAAACCAGCATATTCTTCGATAAGGATACCGATGAA
ACGTTCTAGAGAACCTAGAATTGCACGGTGAATCATTACCGGAACAAGACGTTCGTTGTT
TTCACCTACGTAAGTTGCACCTAGGCGACCAGGTAGGTTGAAGTCTAGCTGAACTGTACC
ACATTGCCATGCACGGTCTAGACAGTCATATAACGTAAACTCGATCTTAGGACCGTAGAA
TGCACCCTCGCCTTCTTGAATCTCGTATGGAATTTCCATTGATTCTAGAGACTGTTTCAA
TGCTTCTTCAGATTGATCCCAGATTTCATCTGAACCTACACGTTTTTCTGGACGAGTAGA
CAGTTTCACTACGATGTTGTCAAAACCAAATGTTTGGTACGTATCGTAAACCATCTTAAT
ACAGCTTGTTACTTCCTCTTGGATTTGACTCTCAGTACAGAAGATGTGAGCGTCATCCTG
AGTAAAGCCACGTACACGCATGATGCCGTGTAGTGCGCCAGATGGTTCGTTACGGTGACA
TGAGCCAAACTCTGCCATACGTAGCGGAAGATCACGGTACGATTTCAGACCTTGGTTAAA
GATCTGAACGTGACCAGGACAGTTCATTGGTTTGATTGCGTATTCACGGTTTTCAGAAGA
AGTTGTGAACATCGCATCTGCGTATTTATCCCAGTGCCCAGAACGTTCCCAAAGAACGCG
GTCCATCATTAGTGGACCTTTCACTTCTTGGTAATCGTATTCGTTTAGTTTGTCACGAAC
GAACACTTCTAGATCACGGAAGATAGACCAACCATTGTGATGCCAGAACACCATACCCGG
TGCTTCTTGTTGCATGTGGAATAGGTCTAATTGCTTACCGATTTTACGGTGGTCACGCTT
CGCCGCTTCTTCTAGACGAGTTAGGTGCGCTTTCAGTGCTTTCTTATCGTGGAAAGCAGT
ACCGTAGATACGTTGAAGCATTTTGTTGTCGCTGTTACCACGCCAGTAAGCGCCTGCAAC
ATTCAATAAAGTGAAGTGTTGACAGAAGCCCATGTTAGGAACGTGAGGACCACGACACAT
GTCAATGTATTCTTCATGGTGGTATAGGCCCGGACGATCATCGCGAGATACGTTTTCGTC
TAGGATTTCCACTTTGTACGGTTCACCACGTGATTCAAATGTATCACGTGCTTCCTGCCA
GCTTACTTTTTTCTTAACAACTTCGTACTTGGTTTTCGCAAGTTCTTTCATACGCTTTTC
GATCTTTTCAAGATCTTCTTGCGTTAGAGACTCGTCTAGGTCGATGTCGTAGTAGAAGCC
ATTGTCGATGGTAGGACCAATCGCCATTTTAGCTTGTGGGTATAGCTGTTTTAGAGCGTG
ACCAAGAAGGTGAGCACAAGAGTGGCGAACGATTTCTAGACCGTCAACTTCATCTTTTAC
TGTGATGATTTCTAGGCTTGCGTCTTCTTCAATTAGATCACACGCATCAACGCGGTTACC
GTTAACACGACCAGCAATCGTTGCTTTTGCAAGACCGGGACCGATCGATTGCGCAACTTC
CATTGTAGATACTGGGTTGTCAAATTGACGCTGACTGCCGTCAGGAAGAGTAATAATAGG
CATGCTATGTCCTTTACAGTGGTGTTGCATACCAAGCAACACATGTTATTCAAATTTAGA
AGCTATTTGTTGATAAATAGTTGAGAAGCGATAGAGGTCGCTCAGTAACACGAATACCGG
ACCGCTATCGGAAGAGCGATTGTACCTAGCTCACATTTAGATTGCAAAGCGCGATTTCAG
TTTGTCATTGAAAGTTCACTACTAAATAAGCTACTCGGCGAAAAACACCATTGATATAAT
AAGCGGCACGAAACAATGAGTGACACTATAGTTAATTTATTGAGTAATCTATATTTAGGT
ATTCATCATGAAGAAAAAACGATGGCAACCTACAATATTGGCTTTTGCTTTTTGGTTGCC
TGCTTCTACTTTTGCCTCTAACGACCTTTACGGACCACTTCGATCTTACGCTCAATCGCC
AATGCAAGTGGTCAGTCATACCAACCATCTCCGCTCTGGGTTTAGCTTACCTTCAGAGTA
CATAGAAGCTTATGGCTCGGCGACAATAGCGAGTGTTTGGGCTCATACCGACGAATACGC
TTTGGATTATTACCACAACCAATTAGAAATTGGAGCTAAGTGGCAAGTCAGTTCTCAATG
GCAATGGGAACTCAATTATCGCTGGGTATTTGCCGCAGATAATCATCTGGATGGCTTAAC
AGAAAGCTTTCATGACCTATTTGGAATTGGACAAAACGGGCGAGATAAAGTTGATAAAAA
CCGCTTTTACATCTCAATGCCGCAATATGATGTGTTGGAAGACGGCTTCGAAGGCCAAAC
CATCGCGAACAACCTCTCGATGTACGTTCAATACCAAATATTGCAAAATGAACGTCATGG
TCTTTCGCTAGGGGGAAGCCTCTACTATAACAAAGTCGCGCACGGTACCTTTAAAGGCAG
TAACTTTGAGCAAGGCGTGCAACTCAATTACTCTTATCGGTACGGAGCACACGCTTTCTA
TTCAATGTTCGGGATGACTTTTCGTTCTGACGATCGTGCTCTTCTCGATTTACCTTACCG
CCACAACACCGCTGCAATGGCGGGCGGATATCGTTATGCACCTTGGGAAAACCACCACTT
TATTGTTGAATACCACTGGTATCAAGGATCCACAGAGGGGCCAGCAGAATTTGCCGATGC
GTCAAATGAAATTGTGATGGGATATCGCTATCTCATGGGCAACTCTGCCCTTGAAATCAT
GGCGATAGAGAATGCGAGAAATATGGATAACAGTACCGATATCGCATTCACGATTGGATA
TCGGTACCTACTTTCATCTGACTCGGAAAGCGAGTTTTTATAGACTCAAGGTTGGTGCCA
CTGCGGCTGCCACTTGCGCATCAGTGGCATTGATTGGCAATGTGAATGAGCGATACTGAT
CACCTGAGAAGCTCAAAGAACGGTCAATTTCAGCCAAACAGTGCATCACCTGCCCTTCCA
AAATGAAAGACAGCTCAATTTCCTTTGAAGACACAAACCCGCTATTGCGAAACTCAAGCT
CTTGATAGATACCAGAACGGGAGGCAAAAGAGCCGCCGCGCAAAAAGCCTTTTTCGACAT
CTGCTTTCACCATAGTAAAACCAGCTTGTTCAATCGCTCGAATAACGCGAGATGCCACTG
GTAGTGGTTTCACTTCAATGTAATCGCGATCTCGTGGGTCGATAGCAAAATCAATATCCA
GAGTGGTTTCTACCCAAACATTGCACTGGTTCTTCAATGCGCTAACCGCAGTGATAGGTG
TTTCGTCATGCAGTTTTAGCTCGAAAGGCACTTGTTTTTCTTCATTCGGTTGAATCACAA
ACGGGTCAACCGCCTTGAGCTGGTCGATAGTGAAGGTTTGATAACTTACGCTATCGTCCA
CTTCAACTTTCATTTCTGTGTTCAATTTAATGGTGATAGCGTCGATCTGCTGTTCAACAT
CCCCACCTTTGATATAAACATGTCCCTTCAGCGTCGCACCTTGAAACACGCTCATTTCAT
CCAAAATAGTATCCACTTTTGCAGATCCAATACCCAACGATGCTTTTAATTTCTTAAACA
TGTCTTTCCTTTTTTGCGACTGTTTTTATTAGTTGTGCTTTGTTTACACAATTGCCTTAT
AAGCTGCAAGCAATAGACCGCAAGAATACGGCTTGATTCCATTATCGATTCAAAAAATAT
CAAATCAGCCAAATCATTCAGCAAGCAAATGCCCGTTATTTGTCTCTAAATGTCGTATTT
GTCGATAACTATTTGCAATTTGTACCCAAATTGAGCAGTATTTGTATAGTCAATTTAAAA
GGTATCACTATGTCTGCGCCACTCTACATGCAAATCAAACAATTTATCCTCGATAAAATT
GATTCCGGAGATTGGATGGTCGGACAGCGCATTGCGACTGAAATCGAGTTGACTGAACAG
TTTGGTGTAAGCCGAATGACAGTAAACAAAGCGATACGAGATTTGGTGAATGAAGGGAAA
CTACAACGTCGCCCAAGGTTGGGAACGTTCGTTTGTGACCCTAGTGAGAAATCAGAATCC
CCATTACTAGATATTCGCAATATAGCGGAAGAAGTCAGTGACCGAGGACGCCAATACAGC
AGTAAAGTAGTTCAGCAAGTCGCGATAAAAGCGGATGATAGCATCGCAATAAAACTTGGT
GTAATGCTTGGTACAACGGTGTTTTACAGTGAGATCATTCACTATGAAGACAGCACACCT
ATTCAGTTAGAACTGCGTTGGGTAAACAGCCAGTACGCCCCGAGTTATCTTAACCAAGAC
TTCACCCAAATTACTCCTAATCAATACCTATCTAATAACTGTCCGTTGAGCGCGATTGAA
CACACGGTTGAAGCCATTGTTCCCGATAATCGCATCAAACTGGATTTGAAAATGCAGGCC
AATGAACCTTGTCTTCTTCTTAATCGTAGAACATGGAGCCAAGACAAATTGGTCAGTACA
GCTCTACTCTACCACCCAGGTAATAAGTACAAGCTGAGCTCTAAAGTTCTGCTCTAGGTG
CATATAAACAGCCTTCCCCACTACGTTTTGATCACATTTTAGCAACATCACGCTTGTCAC
CGCATTCTTTTTGACCTATTTATTTGTATATACATTTAAAGATACAAATCAAAGTAGGAA
TGAGAGAATGGATTTGCTGATTGAGAATGCCCGACTAGTTAGCATGGAACGTGGTGAAGC
AGGTTACTTACCAACGCCGCCAGCCCGTGTTGGTATTCAAGCTGGTAAAATCGCGGCTAT
CAGTGCTCATCCAGTTGGAAGAGACACCCCTCAAATAGAAGCGCTTCTGTCTCCTCAACA
CTATTCGCAAACTATCGACCTACAAGGTCAACTTCTGACGCCGGGACTCATTGATTGCCA
CACCCACTTAATTTACGCGGGGAATCGCGCGAATGAATTTGAGATGCGCTTAAACGGCGT
GCCTTATCAGGAAATAGCGAAGCAAGGTGGCGGTATCCTTTCCAGTGTAAACGCCACTCG
AGCTGCTACTGAAGAGCAATTAATTGAGCTCGCGTTGCCTCGTTTAGATGGCTTGTTAGC
AAGTGGAGTTACGTCGGTTGAAGTAAAATCAGGCTACGGCTTGACGCTCAAAGACGAACT
TAAAATGCTGCGTGCTGCAAAAGCCTTAGAACAAGAGCGTAAAGTCAAGATCACAACTAC
CCTTCTTGCCGCCCATGCTTTACCCCCTGAATTTGAAGGTCGCGCAGACGATTACATCGA
ACATATTTGTCAGGAAATCATCCCAATCGTCGCAGAGGAAAACTTGGCCACCAGTGTGGA
TGTGTTTTGTGAGTCTATCGGTTTTAATTTGGAGCAAACCGAAAGAGTATTTGCGACAGC
GAAACAATATGGCTTACACGTAAAAGGCCACACAGAGCAACTATCGAACCTTGGTGGCAC
TGAATTGACTGCACGATACAAAGGCCTTTCGGCTGACCATATCGAATATCTCGATGAAGA
CGGTGTGGTCGCCCTTTCGAAGTCCGATACCGTCGCCACACTACTACCCGGTGCTTTTTA
CTTTTTGAGAGAAACTCAGTTACCACCGATTGAGCTACTAAGGAAGTACCACGTGCCAAT
GGCTATCGCCACCGATGTAAACCCAGGTACATCACCCTTTTCCGACCTGACTCTGATGAT
GAATATGGCGTGCACCCTATTTCGTCTCACGCCACAAGAAGCATTGCGCGGCGTAACGCA
ACATGCTGCACAAGCACTTGGCTACACCAACTCACGAGGAGTGATAAAAACAGGTTTCGA
TGCGGACTTTGCTATCTGGGATATCGAACACCCAGCAGATTTAAGTTACCAAGTCGGAGC
AAAACGTCTCGTAGGTCGTATAGTAAATGGTGAATATGTTTCACACGGAGGCTTTTAATA
TGTCTCAGTCAGATTTACACCAGCAAAAATTTCACTGGCAAGGCCGTCATGATGCTGAAG
ATGGCAAATTGGGTCAACGCATTCACCACGTCGTTAAACATCAAAAAACAAGCGAGCTAG
AGAGAGCCTCTCAAGGCGTATCCATTCTGGGTTTTGCTACCGACGCAGGCGTTGCGAGAA
ACAAAGGCCGAATTGGAGCGAAAAAAGCACCAGATTTGATTCGTAGAGCGTTAGCGAATC
TCGCTTGGCATAAAGATGCCCCGCTTTATGATCTTGGGACTGTCGTTTGCGATGATGACT
TGTTAGAAGAAAGCCAATCACGCTGTGCAAACCTCATTTCAGAAGCGCTACCTCACACGC
CAACTATCGTTTTGGGGGGCGGACACGAAATTGCGTGGGCATCGTTTTCTGGTCTAGCGG
AATATTTCAAAACGCATCATCCAGAAAAAAAGCCAAAAATTGGCATCATTAACTTCGATG
CGCACTTCGATTTGCGTGCGTTCGAAAGTTCATTAGCGGATGTAAAACCAAGCTCAGGTA
CACCATTCAACCAAATTCATCATTTTTGTCAGCGTAATAATTGGGCTTACCATTACGCCT
GTTTGGGGGTGAGTCGCAGCAGCAACACGCAAGCTTTGTTCCAAAAAGCAGACGAGCTGA
ACGTATGGTATGTAGAAGATAGTCAACTCAATTACTTGAATCACAGCTACCACCTAACCC
AACTGCAACACTTTATCGACGATTGTGACTATCTCTATCTCACCATTGATTTGGATGTAT
TCCCAGCAGCAACCGCGCCAGGCGTAAGTGCTCCTGCGGCTAGAGGTGTAAGTTACGACA
CAATCGCACCTTTTTTAGAACGAATTCTTCACTACAAAAACAAGCTTATGTTAGCCGATA
TCGCAGAGTACAACCCGAATTACGATGTCGATAGTCAAACCGCTCGCTTAGCTGCCCGTT
TGTGTTGGGACATCGCCAACGCCATGGCGGAGAAAGAACATAAACCTCAGCCTATTAAAT
AACCATCACTTTGAAACCTAAGTGAATTTGGAATAACAAGACCAAGCAAGCACTTGGTCA
TCACGAGAAACTAAAGGAGTCTGAAAATGACACAGCGCCAGGGACAAGATCCACGACTTG
ATACAAGCAGAACAATTCGTGCACCTCACGGAAATAAACTGCGCGCAAAATCTTGGCTTA
CAGAAGCCCCACTTCGTATGCTGATGAACAACCTAGATCCTGATGTGGCAGAACATCCAC
ATTCATTAGTGGTATACGGCGGCATTGGTCGCGCAGCACGAAACTGGGAATGTTACGACA
AGATTGTAGAAGTACTAGAAAGACTCGAAGATGACCAAACGCTTTTAGTGCAATCGGGTA
AACCTGTGGGTGTTTTCCCAACCCACAAAAACGCACCGCGTGTGCTCATTGCTAACTCAA
ACTTGGTTCCGCATTGGGCAAATTGGGAACACTTCAACGAGCTTGATAAGCAAGGTTTGA
TGATGTACGGCCAAATGACCGCGGGTAGCTGGATTTATATCGGTTCACAAGGCATCGTAC
AAGGCACTTACGAAACCTTCGTGTCAGTTGCGAAAAAGCACTTTAACGGCGATGCAAAAG
GTCGTTGGGTTCTAACTGGTGGTCTTGGTGGCATGGGTGGAGCTCAACCACTTGCGGGCA
CCATGGCAGGTTTTTCAATGATTGCCGTTGAGTGTGACGAATCACGTATCGATTACCGTC
TGCGTACTGGTTATGTTGACCAAAAAGCGACTTCCCTAGACGAAGCACTCGCAATCATCA
CCGAATCGGACACGCCAGTATCTGTAGGTCTTCTAGGTAACGCGGCCGACGTTTTCTCTG
AGCTTGTTGAGCGCAATATCACACCAGATGTAGTTACTGACCAAACCTCTGCGCATGACC
CACTAAATGGTTACCTACCACAAGGTTGGAGTATGTCTCACGCAGCAGAAATGCGTCTGC
AAGATGAAGCCGCTGTTGTAAAAGCAGCGAAGAAATCCATGGCAGTACAAGTGCAAGCGA
TGCTTGATCTGCAAAGCCGTGGCGCGGCGACTCTCGATTACGGTAACAACATTCGTCAGA
TGGCACTGGAAGAAGGCGTAGAAAATGCGTTTGATTTCCCAGGCTTCGTTCCAGCTTATA
TTCGTCCTTTATTCTGTGAAGGCATTGGTCCTTTCCGTTGGGCAGCTCTATCTGGTGATC
CAGAAGACATCTACAAAACCGACCAAAAAGTAAAAGAGTTAATTCCTGACAACCCACATC
TGCATAACTGGTTAGATATGGCGCGTGAACGTATTCAGTTCCAAGGTCTTCCGGCTCGTA
TTTGTTGGGTAGGTCTGAAAGATCGTGAGCGCCTTGGTCAAGCGTTCAACGAAATGGTGA
AAAATGGTGAGCTGAAAGCTCCTATCGTTATTGGTCGCGACCACTTAGATTCAGGCTCTG
TAGCAAGCCCGAACCGAGAAACAGAAGGCATGATGGACGGCTCTGACGCAGTATCAGACT
GGCCACTATTAAACGCATTATTGAACACTGCTGGCGGCGCAACATGGGTATCACTTCATC
ACGGTGGTGGCGTAGGTATGGGCTTCTCCCAACACTCGGGTATGGTCATTTGTTGTGACG
GTAGTGACGATGCTTCTCAACGCATTGCTCGCGTACTGCATAACGACCCTGCAACGGGTG
TAATGCGTCATGCTGATGCGGGATATGATATCGCCAAACAATGTGCAGCCGAGCAAGGAC
TAGATTTACCAATGCTCAACGAAGAACTGAAGAAGCTCAAGTAAGGATGAAAGAGATGTT
AAATTTAACGCTAAAGCCAGGTCATATTAGCTTAAACGAACTGCGTCAAGTGAGCCGTTC
CCCGGTCAACCTTACTTTGGACCCAGAGGCCATTCCGGGCATTGAAGAAAGTACTCAAGT
CGTCGATCGCGTCATCGCAGAAGACCGTACCGTCTATGGTATCAACACCGGTTTCGGTCT
TTTGGCAAACACACGAATTGCACCAGAAGATTTAGAAACGCTACAAAGAAGCATTGTTTT
ATCTCACGCTGCGGGTATCGGCAAATTCATGTCTGATGAAACCGTTCGCCTCATGATGGT
TTTAAAAATCAACAGCTTGGCTCGTGGATTTTCTGGCATTCGTTTGAAAGTCATCAACAT
GTTGATTGACTTGGTCAATGCGCAAGTTTATCCATGCGTTCCTCAAAAAGGCTCAGTCGG
AGCTTCAGGCGATTTGGCTCCCCTAGCCCACATGAGTACGGTGCTGCTTGGTGAAGGTCA
AGCACGTCACAATGGCCAAATCGTATCCGGCTACGAAGCACTAAAAATTGCTGGTCTTGA
GCCTATCACACTAGCGCCAAAAGAGGGCTTAGCGTTACTCAATGGTACACAGGCTTCAAC
AGCATTCGCGCTAGAAGGTCTGTTTATTGCCGAGGATCTTTTCGCGTCAGCAACCGTGTG
TGGTGCCATGTCTGTAGAAGCCGCACTAGGCAGCCGTCGCCCATTTGACCCTCGAATCCA
CCGTGTACGTGGTCATCGTAGCCAAATGGACGCGGCAATGGCATACCGTCACCTACTGGA
TACATCGAGTGAAATTGGTGAATCGCACACCAACTGTGAAAAAGTGCAAGACCCATACTC
ACTGCGTTGTCAGCCGCAAGTGATGGGCGCGTGTTTGCAGCAAATTCGCAACTCCGCTGA
AGTATTGCAAGTAGAAGCGAACTCCGTTTCTGATAACCCATTAGTATTTGCAGAAGATAA
CGACATCATCTCCGGCGGTAACTTCCATGCAGAACCTGTTGCGATGGCAGCCGATAACTT
AGCTCTCGCCATTGCAGAAATTGGCAGTTTGTCTGAACGTCGTATGGCACTTCTCATCGA
CAGCGCGCTATCAAAACTACCGCCATTCTTAGTCGATAACGGTGGCGTGAACTCTGGCTT
CATGATTGCTCAAGTAACCTCTGCGGCATTGGCAAGTGAAAACAAGACCCTTGCTCACCC
AGCCTCAGTAGACAGCTTACCAACATCAGCAAACCAAGAAGACCACGTGTCAATGGCGAC
ATTCGCGGCTCGAAGACTGAAAGAAATGGGTGAAAACACTCGCGGCATTCTGGCTGTCGA
ATATCTATCGGCGGCGCAAGGTTTGGATTTCAGAGCGCCAAATAAATCGTCAGAGCGAAT
CGAAATTGCAAAACAGATGCTGCGTGAAAAAGTGTCGTTCTACGATAAAGACCGTTACTT
TGCACCCGATATCGAGCAAGCAAACACATTGTTGAAACTCGCTCTACATAACGCACTGAT
GCCAGAGAATCTTCTGCCAAGCGTACATTAATCTATAGAAGCAAACTCCAGTCTAGGCTC
CACCTCTTCGTGGAGCCTTTTTTGTGTCTATACTCTTAACAATTCGTGAGTGATATCAGA
GTCGCGCGACGCACTTATTCGCATCATAAATGGATAAGCCATTCAAGCATGTGTTTTTAA
ACGTTTATCTGCTGATTTGGGTGCGCATTGTCAAAATGCAGTGAACTTTCTACTGGATGG
ACCATTGCTACTCAGATATTCGCATATAATCCCTTACAGTTTTGGTTACTACTTAATAAT
TATGTTTCTAACACCTTATTTTTCAAACAATAATCATCAATTTCAATTCACTCGTGAACA
AGCAAGTCACTTTGCTAAGCGCGTGGCTGGTGATTACAACCCTATTCATGATGAAGATAA
CAAACGCTTTTGTGTGCCTGGCGACCTGCTATTTGCCGTTCTACTAAGTAAAGAAGGCAT
CAGCCAAAAAATGCGCTTTCGTTTCTCTGGCATGGTAAATGATGGCATTGAGCTGCATAT
TGAAAATAAGTGTGAAAAAGAAAGCGCAGTCGTAGATGAGGCAGGCAAAGAATACTTGCA
CATGTCTCGTGAAGGCGAAACCAATCACAACCCGGCTTTTATTGAGCACGTGGTAACGAA
TTACGTGCAGTTTTCTGGCATGAACTTCCCGCACATCATGGTTCCTCTTATGGAAGAGAA
ACAAATGATGATCAACTGTCAGCGTCCACTGGTTATTTATGAAAGCATGGAAGTTGAATT
TTCACGCTTAGACCTTACACATCCTGAAGTGGATTTTACTGGTGCGACGTTTGATGTAGA
CGGTAAGCGCGGCGTGGTGACTTTGAACTTCGCATTCAAAGAAGACGGTGAAGTGGTCGG
TAAAGGCATTAAACGCATGGTAGCGAGTGGTTTGAAACCATACGATCAAGAAGCCGTTGA
CGATCTTGTACACCGCTTTAATGAGCGTAAAGATGCATTCCTAGCAAAGTTCGTTAAGGC
AGCGTAACAGACTGCCGAATTAGCGATAACAATCGGATACCAAAAAGAAAGCCCAACGAT
TGATGTTGGGCTTTCTTTTTACTTAAAAAATGATTCGATGGCAGCTCAGTATTCAAATCC
AGCGACGAACTTGGTTTTTATAATCCAAGTATTCCTCACCAAACAACCTTTCCAATACAT
GTTCTTCTGGTTTGATTTGAAATCGATTCATATAACTAACAAACAGCACACCGCAAAGCA
CCACACTTAAATGTTGCCACCATAAACCCACCGCAATGATGAGCAGTAACAACGCCATGT
ACATTGGGTTACGTGAGAAGGCAAACACACCAGTTCTTACAACGGAAGATGCTGCATCAG
GTTTTACTGGGTTCACGGTAGTCTTTACTTTGCGAAATTCATATACACCGGCAATCCCCA
TGTAGCCAGACAACAAAGTTAGTGCACCGACTACAAACTCAACAAAGGGCACTCGAATGT
TCATGCTCGGCGTCAAGACTTTAAGCCCGTACATCAAGAGTATGACCAGCATAAACACCG
CAACAGGTGGGACTTTGAGTTCAAGTTTTCTCAAGGTTCAGATCCTTTGAAATGGAATGT
TCATCATTGGGAAAAAAGCCCAGTTAGACTGGGCTTGATGTCATTATACCAAAGTTAACA
GTGCTTGAACGGGATGCTTAGGCTTTGTTCCTTCAAAGCGTTTTACTTGGCTTCGGCAAG
AATAACCAGTAATCAAACATCTTTCGTTATCTAACTTATCTAGGTTTGGTTTCCAACTTA
AATTGTATATGTCTTTCGACATCGACAGCTTATCCACCTCGTGGCCAAATGTACCCGCCA
TGCCACAACAACCAACCGGTACTGTGTTCAATACCGCGCCAAAGCGAGCAAAAATAGCGC
CCCATTCTTTCTCTGCGTTCGGCATTTTGGTTTTTTCAGTGCAGTGCGCAAACAAGTACC
ACGGTTCCTGATTTTCCCGTTGCTTTGCTACTTCAAACGCTTCCAACCTTGGGTACAGCC
ATTCGTGTGCCGTTAGCACATCGAAATCGCCTCGCTTGCTACCGAGTACTTCCGCGTACT
CATCTCGATAGCACAGCACCAATGCCGGATCAACGCCGACCAACGGAATGTCTAAGTCCG
CCACCATAGCCAAGAACTTCGCCGTATCAGCCGCGGTATCTTTAAACTGACGTAGGAAAC
CTTTGATGTGTTGCGCTTTACCATTTGGCTTAAATGGCAAAAGCACTGGATACATACCTA
GCTTTTTAACCAGCTTGACGAAGTCTTCAACAACGTCCGCATCGTAATAACTGGTAAATG
GGTCTTGAACGATTAATACGTGCTTGCTCTTTTCAGTCGAAGACAAACCACTCAACGCTT
GCAGATCATACGGCGTTGTCAGCGACTCTACGCGCTGTTTCAACGTAGGAACAGACAACA
ACGGCGCATCCACATACCCTACTGTTGAAGCCGTTAAACTCTTCACCCACGACTGTTTCA
ATACGCCGTTCACGACTGCTGGTGCCTTTGCCATCATTGGCAGCATGGTTTCAATGTTGG
CAACCAAATAATCTTTTGCCGGACGCTGATAGCGCGAGTGATAAATGTTTAAAAAGCGGG
AACGGAAACTTGGAACATCCACTTTGATCGGACATTGGCTCGCACACGCTTTACACGCTA
AGCAGCCGTTCATTGCTTCATAAACTTCATGAGAGAAATCGTATTCGTGACGACGATTAA
TGGAATGACGCACACGATCAATCATGGTTTTGATCGATGTTTTGTTTTCTAACGTTTGCT
TTTCTAGGTCAAGAATATCAATACCTTGCTCAGTAAGCTGACGCAACCATTCACGAACCA
ATCCAGCGCGCCCTTTTGGCGAATGACGACGATCAGCCGTCACTTTCATCGATGGACACA
TCGGCGAGCTGGTATCGTAGTTAAAGCACAAACCGTTACCGTTACATTCCATCGCTTGCT
TAAAGCTGTCACGTACTTGTACGTCAATTTGGCGATCATAGTAACCACGTTTGGTGTCGG
TTACTTTTACCAACTCTGCATCGCTATCAAGTGGCGTACAGATTTTACCTGGGTTCATTT
TATTGTGTGGGTCGAATGCAGCTTTTACGCGTCTAAGCTCAGTAAACAACTCTTTACCAA
AGAACTCCGGACCATATTCCGAACGGAAACCTTTTCCGTGCTCACCCCACATCAGGCCGC
CGTATTTCGCTACCAGCTTGACAACTTCATCAGAGACTTCATGCATCAATGCTTCTTGGT
GCGGGTCGCACAAGTCCAACGCAGGACGCACATGCAGCACCCCTGCATCAACGTGACCAA
ACATACCGTAATTCAGAGACTTGCTATCTAATAGTTCGCGGAACTCTACAATGAAATCGG
CCAAGTTTTCTGGTGGTACACACGTATCTTCAGCGAATGCGACCGGTTTAGCGCGGCCTT
TTGCAGCGCCTAACAAACCCACCGCTTTTTTACGCATGTTGTAGATACGTCCAATACTCG
CCACATCGTTACAAACTTGGTAGCCGATAATGCCCGCTTCTTCTGTTTCCAACATGATAT
CGAGTTTGGCGGTTAACGCCTCGACCTGCGCAGTAACTTCTTCTTCGTCTTGCCCTGCGT
ATTCCACCATATTGATGCCAAGCATTTCTTTGTTTGGCACGTCGGTGATCAAATCGCTCA
CGGTGTGCCAGACAATGTCTTGCTTCGCGAGATTAAGTACTTTTGAGTCAACAGTTTCGA
CAGATAGCGCTTTCGCTTCGACCATAAATGGCGCGTTGCGCAGTGCAGAATCAAAGCTAT
TGTATTTCACGTTAACTAAGGTACGCGCTTTCGGAATTGGCGTCAGGTTTAGCTTCGCTT
CCGTAATAAAGGCCAATGAGCCTTCTGCTCCACACAGCACTCGTGTGATATCGAAACGGT
CATCTTCTTCATTTAACGCGTTCTTTAAGTCATAGCCCGTTAGGAAGCGATTAAGAGGAG
GAAATTTATCCACGATCTGCTGGCGTTTATCTCGACAAACTGATTCCGTCACTTGTAACG
CCGTCGCGGCAAACTCGCCTTCTTTTGGATAACCATGAGACAAATCAGACTCTAAAATCG
AGCCGTCAGCAAACACCGCTTGCAACGACAGTACATGATCAGACGTTTTCCCGTATTTAA
GAGAGCCTTGACCAGAGGCGTCGGTATTTACCATCCCGCCTATCGTTGCGCGGTTGCTGG
TCGACAAATCTGGAGAGAAAAAGTAGCCGTAAGGACGAACCGCATCGTTCAACTGATCTT
TCACTACACCAGTTTGAACGCGAACCCACCCTTCATCTTCATTCACTTCCAATACTTTGT
TCATGTGGCGAGACAAATCCACCACAATGCCTTTGGTCAGCGACTGGCCATTTGTGCCGG
TACCGCCACCACGAGGGGAGAACGTGATTCTTTCGTACTTTTCTTGATTGCTCAGTTTCC
CGATGAGAGAAACATCTTGAGTCGTTCGAGGATGGACGACTGCTTGAGGAAGTTGCTGGT
AAACGCTGTTGTCAGTAGCGACAGCTAAACGACTTGAATATTGGCTTTCGATATCGCCAG
TGAATCCGGCTTGCTCAAGCTCTTTCAGAAAACGAAGAACAAGAGGATCGACATCAGTTT
GCGAGTGTAATCTTGGTAACATTTGCTTCCTGCCCCTACGACGCTGATCCCATCAGCTGC
GGGTTATCTAATTATTTGCTCATTTCTCATACAGCGCAGCTATCAGCACAACAAGACGCC
GCAAAAAAAGTGAGAGGAGTAATATTCTTTGAATTTCGTCACTTTACAACATTTAAAAAG
GCGATCAAATCAGAATCTCAATACAATAATTAAACTTATGCTTTATTTTTTGAGGCTTGA
TGCCTTACATTGGGATAGAAATCGCGTTTCTAGATGAGCTTTCAGAATGAAAAAAAATAA
AGTTGTTACCACGGAAGATATCCTTCTAAAACTTTGCCAGTCTGTTTCTGGCGTTCTTAC
TTCGGCCACCTCTTCTCAAGTTAATTACTCCGCAATGGTTCAAAAGATCAACAAGACCAG
CCTCAAACCAGATTTTGGCTGTTTTGTCCTATTTGATGGCGGATTTACCGGACTTGTAGT
GATTAACTTTACTGCAAAAGCCGCTTTAGAGATTTACACCAACTACATGCGTAACATGGG
CATGCCAGAAGAAGAACTGGCTATCTCCCATACTTCTGATGAAGTTGCAGACGTATTGGG
TGAACTCATGAACCAATTGGTCGGTGACTTTACCAATAAAATCCGTAAAGAACTGCAAAC
CAACATCACGCAAAACCAGCCGAAGATGCTGGCACTGAACAAACAGGTAATTTTGCAAGT
TGATACCAATTTGGATCGCCCTCAAGCACGTCGTGTGACGTTCTCGACCGCAAACAACAA
CATTTTCTATTTAGAGCTAGCGATGGACAAAACAGAGTTCATCCAGCTTGAAGAATTTGA
AATTGCAGAAGATGAAAACCCAGATGACATCTTAGAAGCCGCGCGTAAAAACATGGCAGA
AAAAGAGTCGGAATCTTCGAACTCTAAAGATGACGCTGACGACTTACTGAGCCAACTGGG
TTTGTAACCGTCAGACACGCCATCCCAAGAGAAGTCATCTCGATAAGGTAATATCGTTTC
GCCTGATTAAGACGACCTAAAAACGCCTAGCCTCGCTCCTTGCGGGGCTTATTTTTTCTC
GGAAGAAACCACTTCCACCTCGCCTTGTATTTCGTTTTTATGTCAAAAAAGGTAATATGT
CTGACTTCGTAAATTTTCTGCTTTCGTTACTGGTTGTCGATGGATAAACAAAAAGCTCTG
AAAAAAATCGCCAAGTGTTTGGAACTGGGTAACTCCGCCAACGTGAATGAGGCGGCAAAC
GCCATCAAGATGGCGCATCGCCTTATGCTCAAATATGGTTTGGACAAAGACGATATTGAG
TTTATCAAAATGGGAAAAACTCAATCTTCCCATTTGTTGCCGTCCAACATCAGTTCTACC
CTATTGCGCGTGATTCGTGGCATTAACACTAAGTTTGGTGTTGAAGCCGTCTTGTTGAAT
CACAAAGGGCTTAAACGCGTTGAGTTTATTGGTGAAGCCGATCGCGCTATCTTTGCTGCC
TTTGCTTTCGACATCATCTATCGAGAATTGAATGAAAGCACCGGCCAGTTCCGTAATAGC
TTTGCAGGTTCTGGTACGTCTTCAATGGAAGTGACTCGTCGCGTTAACTCTTTTGTTTCT
GGCTGGGTAGAAGGCGCACTTGAAAAGCTGCCAGTGATCTCACCGGATGAAGAGTCTGCA
AACAAAATCAATGATTACATTGATAAAGAGTTTCAGAACATCGACCGTGAAACGTTCAAA
AAACAATTAAGAGAAGCCATGAAGAATCTGACGGAAGACTACGAAGTCGGATTAAAGAAA
GGCAGAAAAGTCTCTGTAAACCGTGGTGTCGGTGGAGAACAAGCCAGAAAAATGTTGGGC
AACACCTCGAAATAAGCGCAACATACTCAACTAGATACGTAAAAGTGGGTTGATATTGAG
CGTTATAAGAAAATTCTTACACAGCTCTCTATCAATCTTACTTTCGCATAACAAATATCA
ATATCTACTGATTCATAATTCGCATCCCATTATGAGGCACTCTTTCGCCTCAGTTTTATA
CGGAGATTTTCCCTTGAAAAAGATGTCTATTGCACTGGCACTAGTGCTAGCTCTTACAGG
CTGTCAAGCTACTCAACGCCAAAATGCAACAACGGGTGAATACGAAACGAACTCTACCAC
GCAAGGCGCGCTAATTGGTGCTATTGCTGGTGCAGCGATCGGTTTGGCAACTGGTGATAA
CGCAAAAGAACGTCGTAAACATGCTCTTATTGGTGCGGCGGCAGGCGGTGCTACTGGAGC
AGGCGTCGGTTACTACTTTGACCAACAAGAAGCAGAACTGCGTCGTGCGTTGCTAAACTC
TGGCGTACAAGTACAGCGTGTAGGTGAAAACCAACTTCTACTTCGCATGGAAAATGGCAT
TGGCTTCTCTTCAAGCTCATACCAACTGGATGCAAGCATCCACAATACTCTACGTGGTGT
TGCTCGTATTCTGGTTGAATACCCAGATACAAGCCTAGTCATTGATGGCTACACAGACAG
CACTGGTAGCGAATCATACAACCAAACGCTTTCTGAGCGTCGCGCGGAATCTGTTCGTCA
GTTCCTAGTGTCTCAAAAAGTGGCTCCAGGCCGTGCAATTGCACGTGGCTACGGCGAGCG
CAATCCAATTTGCTCAAACCAAACTTCTGAAGGTCGAGCTTGCAACCGCCGTGTTGAAAT
CCAGATCTTGCCACTGAAGTAATTTGGTAGCACCATAACGGTAATAACAAAAATTACCGG
AGCAGGCCTAGCAACTTACGCTAGGCCTGACACATTCAATGTCATTCAAAACCATCGCCC
TATCCTTTACGTTAAGCAGCTGTCTTTCTGTATCTGCATTTGCTTCTCAAGCACCAACAT
CCCCAGCAGAACAATTTGAACTGGCGCAGCAACTGGCTCTTTCTCCAAAATCAGATTCGC
CATCGGATGTTCGCTATTGGCTAGAGCAATCCGCAAGCCAAGGCTATTTACCTGCGCAGA
AACAGCTGGCCGAAGACTATTCCCGAGGATTGACCGGTGCGGTCAATTACCCACAGGCAA
CGTATTGGTTTACTTCTGTAGCGTTGAATGACCCTCGCGACCGCGGTTTTTTGTTAGCGG
ACTTTGTTCAGCATCACCAAAAAGACATCACCACCAGCGATCTCGTTGAGGCGTGGTACC
AATTAGCCTCGGACACCAACCCTCAAGCGGAAGAAGCTTACAATCATTATCTCGAAGAGC
GCTTCAATCAACTGCGTGCAAAGCAAGTCTCCGAAATTGTCGAATTAGATAAAGAAGCGA
CAAAAGAAGAGCAGCCTGTCGCTCCACAATCAACCGTAACGTCTGATAATGGCACGATTA
TGTGGTTGGCTATTGGTGGATTGGTGATCGCTCTAGCAGGCTTCGGTGGATGCGTAGTTC
TAAGAAAGCAGCAACGAGCCTTGGCCGCACAGTCTTCCCAGGAGGCAAACCAAACTCAGC
AACTTAATGCAAAAGTAAAAGAGTTAGAGTTCACGAATAAACAATTGAAGCGTCAGTTGG
AGAAAGTATTCAAAGAGTTTAAAAAGACTCGCAGCCAATCCGACAATCATAAAGTTGCGG
TTGCCTGCGCGATGTTTGGTTACACACCACAAACCATTCCTGATAACCAAGCAGTGAAAC
TCCGCTATCGACAACTTTCAAAACTCTATCATCCAGATACTCGTGGAAGTGAAGAAGAAA
TGAAACGTTTGAACCAGGCGTTTAAAATCATCTCACAAAATGTTACAAAATAGTAAACCA
CAACTAGAGGGCGCTTGATGGCTAGCTTTAAGTCTAAGTAAAACAAGGTTCGCAATCGAT
CTCGCTCTCAAACAAATTAACAGACATTTAACGTCAATCTCTTTTTCATGCCATAATGCC
CGGCGAAAAATAACACCTAACGACTCATATTTATCTAGGTGGGGAGAAAATCAATGTTCA
CTGAAGAAGGCACCTGCGATTGGTGTAAAAAACCTAGTTTTGTTACTCGTCACGATTATG
TAGATGGCAAATATCATCACTCTTGCCAAGCCTGCTACGACATGGCGAAGATCGATGTTC
GTCTATTTAACCAAGGCGAAATGCAAATGCGTGAGCGCATGGCACAACGAGCGAGCTAAT
CCGGTTAGAATCAATGGAACTGATTTTCAAAAGCGCCTTTTAGGGCGCTTTTTTGATCGC
TTATGATTCACATCTCTTCCCCATAATCACGACGTAAACATGCTCATCGTGTAACTCATA
CCTGTATCGACCATCAAAAACCACTGTATAACACCAACAAAAGCACTGTATATACAGTAG
TAAACACCTGTATATATCACTCGGATAATGTTGCTAACTTCACACTTTTCAATCCATACC
CAACATATCAAGAACAAAAACAATTCGTTAAAAATCAATACCTTAAAAAATCACTCAACT
ATCAGCGAGCGTTATCTCACGTACTTATCAGTAAAAATGGGTTGATCAGATACCCAAAAC
AAACTACTGTATACACATACAGCATGTATAAAGGAACAGTAAGATGCAGTTACAAAGTCA
ATCTCGTACATACTCACGTTACAACGTACTGGCACAAACCACTCAACCAATGGATGTGTC
TGATCAGCTTCTTTCTAAGTTGGCAGTATTGTCACAGCAAAAACAATGGATTCTGTTTAC
CGCTGAGTGTCCTCGTCCTGATTTTGAGCAACTCACTGCTTCCAATATTTGCTGCAAAAA
CGTTATTCAGATGAAGCCGTCTCAACAGCTTTCTGAAGTCGAAATCGTTATCAAAGCCAT
TCAGTCTGGCAATGCCAGCGCGGTTGTCGCATCAAACAAAATTGCTCTTATGAACCAATC
CATGTTGCGTGACATCGCTCAGCGTTATCAGTGTGAAGTCTTTTTCGTCGAAGGCAGAGT
AAACCAGTATCACTAACAAGATCGACGTTATCCATCCTGCATCTCGCCTCCTTTTAAGGG
GGCATTTTTTGTATTAAAGAAAAGAGGCAAACGTTTGCTTTTTCTCTGGCGAGTTAAAAT
AGTTCTGGTATGATGCCCTCATTCGATTTATTCAGCTGATATTTTCCGCTGAATATCTTC
TCCTTAAGACGTTTGATTAAGATGATAGGAATGTCGCAATGAGCCTTGCTAATCAAGTAC
TTGCCGTCAATGACGACCTGCCAATTCGCACCCACAAACCCGTACACAGCGGAAAAGTTC
GTTCAGTTTACTGGTTAACTGAAGAAGACAGTGCCCGACTGATCAAAGAAAAAGGATACG
ATGTCGCACCAGATGCGCCCCTGGCCATCATGGTGATCAGTGATCGTATTTCTGCTTTCG
ATTGTATTTGGCATGGTGAAGGTGGGCTTAAAGGTGTACCGGGTAAAGGTGCCGCATTGA
ATGCCATTTCAAATCATTGGTTTAAGCTTTTTAAAGACAACGGCTTAGCTGACAGCCACA
TCTTAGATATTCCTCACCCATTTGTTTGGATCGTTCAAAAAGCAAAACCGGTAAAAATTG
AGGCAATCTGCCGTAAATACATCACTGGTTCCATGTGGCGTGCATACGCAAATGGTGAGC
GCGAGTTTTGTGGTATCCAACTTCCTGAAGGGTTAGAAAAAGATAAGGCGCTACCGAATT
TGCTAATGACGCCGTCAACCAAAGGCATCCTAAAAGGCATTCCTGGTGTACCAGAAGCAG
ACGATGTGAACATCACTCGCCAAAATATCGTGGACAACTATGAAGCGTTTAACTTCTCAA
GCGCAGAAGATATCGCTCAGTACGAAAAACTGTTGAAAGAAGGCTTTAACGTTATCAGCC
AAGCGTTAGAAGGAATCGACCAAATTTTTGTCGATACCAAATTCGAATTTGGTTATGTTC
ATGACGCCGCAGGTAATGAAAAGCTGATCTACATGGATGAAGTTGGCACGCCAGATTCTT
CTCGTATTTGGGATGCAAAGGAGTACCAAGCAGGTAACATCGTTGAAAACTCGAAAGAAG
GTTTCCGTCAGTTCCTACTTAACCACTTCCCTGACCCAGATATCTTATTAAACAAAGAAC
GTATGCCAGAGCGCGAAGCTCTTGCACGCGATAACGATCTTCCTGTTGAATCTTTGATGG
ATATTTCAAGAACCTACATTGGTATCGCCGAGAAAATTACAGGTAAACCAATTACGTTAA
GCGAAAATCCAAAAGCTGAAATCATCGAAATTCTCAGCAAAGAGTACGGTTTGATCGACT
AGCTATCTGAAAGCTGATTGAAAATTGCCAATAAAAAAGTCCGCCTTGATAAGCGGACTT
TTACTTTTTTTGCCAGTTTAGATTAGATAATGTCTAACGTTGTGCCATTTGTCGTAGACG
CCGACTTCGTCGTCACCTGATACTTTTTATCTTTGATGGTCGACACCAAGTACCACGTCG
ATTGAGCGGCATCAGCAGTAAAGGTCACTCGCATAAAGCCACGTTGTTTGATGTCAGCCC
ATTTCAGCTCGGAGACTAAATGCGGCAAGGTGTATTCCATTTGAGCAATCGCCACCGGGT
CCAACGCCAAATACTCTTCTAACCCCGGAGAGCTCACCGAGCTCGTCGCAAACTCGACCC
CTATCGGATTATTTGACACATCTTTTAACTCACTTGCCCACGCGTTGTGAGTATCGCCCG
CTAAACACACAAAATTGCCACTACTTGCTTTGGCCAGTTGGTAGACTTTTTCACGCTCGA
CATAGTAACCATCCCAAGCATCGAGGTTGTAAGGCAGAGAAATGGGATCTGCACTTGGAT
CGGCAAGATAACCCGTGATCGCTGTATTCACCGCCAACAACGCTTCTGTTTTCTTCTCTT
CTGTTGACGTAAACAGTTGGAACATCGCCGTCATCACTGAACTTGGTAGCTCCATTCGCG
ACATCAAAACTTGTTGGCCTAGAACGTTCCATTTTGCATCGTGCGTGTTGAATTCATTCA
TCAACCAAGCAAGTTGTTCAGTGCCTAGCAGCTCTCTGTCTGCACTGCGTGATTGAGCAA
CTAACCCACCGATGGCTTCCATTGTTGGTGCACTGAGTGAGAAGTAATCCAACGGTTTAT
CACGACCAACAAGGCGCGTATCGAGCATCATGAGATTCACTAAGTTGCCAAATGAGAACT
GACGATAAATCAACATGTTTGAGAATGTATTCTCACGAACTGGCAACCACTCAGTCCATG
CAGCCGCAGCGGCGGCTCGACGGTCGATAAAGCTACCTTCGTCGTCTTGATGGTTCTCTG
CGCCATTTTTCCATGTGTCATTAGCTAACTCGTGATCATCCCAAACTGCAATCATGGGCA
GTTTGGCATGTAATGCTTGCAGATCTGCCTCTTGACGATATTGGGCGTATCTTTTTCGGT
AATCGTCCAGCGTGATACATTCTGTGCCTTTGCTCGGTTCGCGCCCTAATGCAGCGGCAT
CTTCACTGGCATAGCCTCCAGCCCCATATTCATAAATGTAGTCACCAAGATGTAACACAA
CGTCGAATGGCGATTGTTCATGTTGATTTAAGATCTCGCGATAAACGTGGAAATAACCCG
CTGGATAGTTGGCGCAAGACACCACCGCCATCGATGCTTTTTCGACACCATCTTCAGGCA
GAGTTTGAGTTTGCCCTACCTCACTCATCATCTCGCCGACCATAAATCGGTAGTAGTACT
GAGAATTGGCGTTGAGGTTTTGTACGTCCACTTTTACCGTGAAATCACGTCCTGTATCGG
TAGTGAATACGCCACTTTGCACGACATTGGAAAACTCCACGTCGGATGCGACTTGCCAGG
TCACATCCACGTAACTCGCGGCTGTAGTCACCCGAGTCCAAATAATCACTTGTGCTTGAG
TCGGATCGCCACTGGCGACACCATGTTCAAAACTAACGGCAACGGATTCATTATCGTCGC
TGCCACAACCGATTAGACCGGTAGCAACGGCGGTTGAAGAGACAACTTTCATAAAGTCTC
GACGAGACAAAGACATACTGACTTCCTTTCTTATTGTGTTTTTGTTTTTGCCCAAATAAC
GCAACGAATAAAAATCTCCCTATCCGCAGACAAAAGGGTATTGATTCGAGCTCACAGCGT
CGATGATTTGGGTCGGTAATTTGTCCTAAAAACACTAAGTTAGAAGCTAGTTATGACAAT
TGCATTTCCAAAGGTTACATTTTTGTTAAATTAAGTGTAAATACTCTATATTCATCACAC
TTCCAACAAAAGTGGCATTGGACTAAGCCAATCAATAATATGAGCTAGACAGAGCAGGTG
GAATGCATGGCACTTGAGATACGAAAAAGCGACCCAGAGAGGTCGCTTTTGTGGTGATTC
TATTTAAGCGTATAAGTGAGATTAGAAGGCCACGCTTAAAACTTGATATTCAGAACATCT
TGCTCCGATGCATCGACCTTCAACTTACTGCGAGATTCAATATATTCAATCTGCTTTGAG
TCGAGTGAATATGGCATGACAACACGTAATTCATTTATCCCTTCATGCTTTGCGAGCTGA
GTTAAACGAACTAAGTTCGATTCATCACTTTGACGTGAAGACATCGATTTTAATGCCGCA
TCCCAGAGTCGATCTTCCGGTCGGCTCAACTCTGCAATGTTCTGCTTCCACATCAAACCA
AAAATGGGCGCAATGGTGGCGAACGCCTCTAAGAAGGTCCATTTCTTACTTCCTGTAGCT
CCTAAAAAGCTGGTGTAGTCGAACTCAATGCATGTCTTTCCTTGTTGATCCATTCTCTGC
CCCCGACACTCGAAAATGAGATATACCAAATATCGTTCAACTATTTTGATATAGCAATGG
GATATAAAAGAATAGTCTTTTATGCCCTTAATTACATTCAAAAGGAAATATTAAAACCAG
CTTTGTAACAAGTGATGCACAGCTTCGCCATATATAAGCATTCAATTGATTAATATTTCA
AACAGCAAACTAAAAACAGGGCTTAAGCGATGATGTCAATACCAAAAGCTTATAGATTCA
TCAGCTTAATACCAAGCCCAACACGGGTTTGAGAATGGTCATAGTCGATCAGCGTTTCAC
CGTAGCCATGGTAACCTTGAAGATATACACCAAGAATGTCATTGAAATAGAATGTGTAAC
CTAGTTCAACCCCACCTTTATCATCAGCAAAGTTGTAAAAACCGCGTGTATTGACCACGC
CCGCACGGGTATAAACTTTCGCCCACAACTCGTAAGGTGCGTAGTAATTTTCCATGTCGT
CATTTTCTGTGGTAATCACCCACCATGCATGTACGCCATACTCGACTGGGCCAGAAAAAC
GCTCGGCAGCGACATATAGACGGTCCCAACTGCGTGACAGTTTGCTGGATTGACCGTTCG
ATTCATGTTTGTAACCGGCTTCAACATGATTGAACAACAACATGTTCGATTGATGTGCTA
AGAACACTTGCGGCTTGTAGTTTGTTTCTCTAAATGGCGAGGAGATATCAGAGTTTGCCA
GTTGCCATAGGGACTTTTGAGTATAAGCCCCCATCAAAGCAGTGCCTGAGCTGAAGCGAT
AAAATGGAATTGATGCTGAGATCTGAAACTTCACTTCAAAATCTTGCAGTGAATCCATCT
CTGAGCCCATTTCGCTATAGGCGCTTTGGTTGATGTCTGTGGTGTATGTACCTAGAACGT
AGTTGTCTTCGTAGGTTGAGATATGGGTAATGTCTTTTCCGTAAGCAAGTACGGGGCACA
ACAAGAGCGGAATTACTTTATACTTCATCGTTATCCTTTTGCCGCCAAACCATAAAGCGG
CAATATCATTCCTTATCATCGATAACTTCGACAATAAACAGCAAGGGAAAAGCGGTTAAA
GCAATTTTCATTCCGGATTTTATAATTAGCTGAAGATTTTACAATAAGCCGCAGATACAC
AGCTCTATTGTTATCAGCTCGTTGATAAAAAGCTTATTTTACATCTACCACACGGCTGGC
TTTTTTGTACTGAACTTTCCACCCAGCCCATCTTGGAAGTTCCCAGCGTTTAGGGTCACC
TTTGCGATTTCCTTCTGTGTAGATGACATGAACCAACTTGCGAGACACAAAATATTCCAC
ATCAAGCTTGAGCTCAGCTAACACGAGCTTCAGAGGGTACTGCTCTGCGAAGTCGTTGTA
TTCCCACTCGGGAATGCCTTCAAATGGAAGGTCATCGGCCTCGAACAACTCGATGTCATC
AACACTTTCAACGCCGAGCGTTGCCAGTTGTTCAGTCAGCCAAGCAGAAAAACAAAGTTC
ATCAAGGACTTTCTTATCCACCAGTTCAGTATTCAGACCTAGAGAGTTGTAGATTTTCCA
GTGTTGAATTTGTTGTTTTCGCAATGGAGAAAATCCTGGCAACAACATTTCTTGTTCGAT
CATGTCGGCAATAGATTGAATCGCCACTTCACCTTGTAACGCTTGATGCTCAGTGAATAT
TGTCCGACCAGCGTACACTAAGTGCATAGTTGCTAGCGGAGTATCATCTTCGTATTGAGT
ATCACCTTGGTGCCATTCTCCCAGTTCGAGCGTTTTAATGAGTTCGAGCGAAATCGGCAT
CATGACAGATGCAAGGTTGAGCGTTTGTTTAACTCCCCTACCCGGTACGCTGTGGCTATC
TAGCACCAAAGCCGCTTCACTTTTATCCGGAAAACGACTGTTTCGACCAACGACCATTTC
CATCGAACCATTGCCAAGTGCATCTCGGCGGCGTTCTCTGCGCACAAACATCAATTCAGG
ATGCAAAGCCGCTATCGCTTGAGTCAGTTGATCTCGTCGATAGCGCGAAGCCACTTCCAA
TTGAGGCAATTCAAATACGTCCCGCATCTGCTTTGCTAAGCCTTGCGCTTCTTCCAGCAC
ACTGGTATCAACAATCACAGCAGGAAGCTGTTCTCCACGCACCAACCGAATCATTAGCGA
CGCGTCACACCCCAAAGGTTCTTCTCGCTCTAGTGCCTCTGCTGCCTCTCCCCTTTGCAG
TTGATACAGCTGTGCAGGCACGGAGAGCGCTGCCGCTAAATCGATCATGGCTTCTTTTTC
GGCTTTGGTCGGAATGCGAGTCACCAGATCGGCGAATAGCGCGTCAATTGGCAGTGGATA
GACTTTTTTGCCGTGCTCAGTTACGTCACCGTTATCGTCTAATGCACCCATAGCTTGCAA
ACACAGAAGTGCTGCGTTCAATGACTTTTCTGGAACCGCATCAAGAAAGTGCAACTCAGA
TAAACGATAGCCACAACACGCCGCCGCAAGCATGGGCTCTACCAGCTCTTCACGATGCAA
CTCCGGTGGCGTGACCAACTCTAATGGAGCATGTTCGCCAAATAAACGGATACAAGTGCC
TTCTGCTACGCGCCCTGCACGCCCCATTCGCTGTACTGCACTGGCTTTTGAAATGTTGGT
TAATGTGAGAGCAGTACGTCCGTTGCGCTGAACCGTTCTTCGCTCCAAACCGCTATCAAT
CACAATGCGGATGTTAGGAATGGTAAGCGACGTTTCCGCGACATTGGTTGCCAGCACCAC
TTTGCGCTGCGCTTGAACAGTTAAAGCTCGATGTCGCTCTTCATCACTGACCGAGGCATG
AAGCTTCACCACCAGCACATCATCCAAGTGCTGTAACATCTGCGCGCACTGAGTGATCTC
TTTTCGACCCGGTAAAAACACCAAGATATCGCCTTCCTCATCTTCAAGGGCTTCTTTTAC
TGTTTTCACCACGTCATTTTCACACCCTTTTTTATTGGGAAGATGACGACTGTCTATTAC
TCGATGAGTCACCGAGACAGGAAAACAGCGCCCTTCCGAACAAAGACGATGAGCATTAAG
ATAATGTGCGAGTTTTTCGCCCTCTAATGTGGCAGATGTCACTATCAATCGATGCTGATT
TTCTTGCTTCAAAATTGCGGTTAGTAGATCAATGTCCCAACGACGTTCGTGAAATTCGTC
CACTATCACGATGTCGAAGCTTGCAAGTTTGTCTTCCGCAAACCAACGCAATGCTACACC
CGGCGTCACAAACACGACTTCCGTGTTCTCATCGAAATACGCATGCAGCTTGATCGCGTA
ACCAATTTTGTTACCTATCGGCTCACCAGATTGCTCCGCAAGAAACTCAGCTAATGAGGT
ACAAGCAATTCGACGTGGCTCGATGACCAAAACAAGTCCGTGCTTTGCCGCCCAAAGAGG
AAGGCGTGTTGACTTACCCGAACCCGTTTCGGCTTCCACAACGAGGTGGTGGTGCTTCAC
GTGTTGGTCAAATTCAGCTTGTAAGCTATCGATAGGCAGTTGAAACATAAAGAATGGATT
TTGTTGTGATAATGCTGAGCATTATACCCAAGTGAAAAAATCCTGCTTTAGGTATCTCTT
ACAACAAATATTGACGATATTTTCGTCGGTAAACGAGTTTTTTTGCGACATTACATTGAT
GTGCGTCAACGCATGTTTACAACTAAATGGTGAACCCGTTAAAATTTCGTGCGCATCCTT
CAACCCTACATTAAGGCACCCAATGAACAACGATAAACGCCCACTATATATTCCATATGC
GGGTCCGGCTCTTATGGCAACCCCTCTATTGAACAAAGGCAGTGCTTTTTCTGCTGAAGA
ACGTAGTTCATTCAACTTAGAAGGTCTGCTTCCAGAGACAACAGAAACAATTCAAGAACA
GGTAGAACGTGCCTACCAACAATACAAGAGTTTCGAAAGCGACATGGATAAGCACATTTA
CCTGCGCAATATCCAAGATACCAACGAAACCCTATTCTACCGTTTAGTACAAAACCATAT
TTCTGAGATGATGCCGATCATCTACACGCCAACCGTTGGTGCTGCGTGTGAGAACTTCTC
GAACATTTACCGTCGTGGTCGTGGTCTATTTATCTCTTACCCGAACCGTGATCGTATCGA
TGACCTGCTAAACAACGCAGCCAACCACAACGTAAAAGTGATTGTTGTGACTGATGGCGA
ACGAATCCTAGGTTTGGGTGACCAAGGTATCGGCGGTATGGGTATTCCTATCGGTAAGCT
TTCTCTGTACACCGCATGTGGTGGTATCAGCCCTGCTTACACATTGCCTATCGTTCTGGA
TGTGGGTACAAACAACCCTCAACGTCTTGCTGATCCAATGTACATGGGCTGGCGTCATCC
TCGTATTACGGGCCCTGACTACGATGCATTTGTAGAAGAATTCATCCAAGCAGTACAACG
CCGTTGGCCAGATGCACTTATCCAGTTTGAAGACTTCGCGCAGAAAAATGCGATGCCTCT
ACTAGAGCGCTACAAAGACCGTATTTGTTGTTTCAACGATGACATCCAAGGTACGGCAGC
AGTAACCGTAGGCTCTCTACTGGCAGCATGTAAAGCGGCGGGTACTCAACTTTCTAAACA
GCGCATCACTTTCTTAGGTGCGGGTTCTGCGGGTTGTGGTATCGCAGAAGCGATCATTGC
GCAAATGGTATCGGAAGGGATTTCTGACGAGAAAGCACGCTCTCAAGTTTACATGGTCGA
TCGCTGGGGTCTGTTACAAGAAGGTATGCCTAACCTGCTTGATTTCCAACAGCGTTTGGT
CCAAAAACACAGCAACACAAAAGAGTGGGAAAATGAAGGAAATGGCTTCTCACTACTGGA
TGTAATGCGTAACGCGAAACCAACGGTACTGATTGGTGTATCAGGTGCTCCTGGCCTATT
TAGCCAAGAAGTAATCGAAGAGATGCACAAACACTGCAAGCGTCCGATTGTCTTCCCGCT
ATCAAACCCAACCAGCCGTGTTGAAGCAACACCAAACGACATCATCCGTTGGACAAACGG
TGAAGCGCTAGTGGCAACGGGTAGTCCGTTTGATCCTGTGGTTCACGAAGGTCGCACTTA
CCCTATCGCACAATGTAACAACAGCTACATCTTCCCAGGTATCGGTCTTGGCGTTTTAGC
GGTTAACGCAAAACGCGTGACTGACGAAATGCTAATGGAATCAAGCCGAGCGCTGGCTAC
ATGTTCTCCACTTGCGATTAATGGTCGTGGTGCACTTCTACCACCTTTGGAAGAAATCCA
CCTAGTATCGAAGAAGATTGCTTTTGCCGTTGCGAAGAAAGCAATCGAGCAAGGTGTGGC
ACTGGAAATCACAGACGAAGCGCTAAACGATGCCATTGACCAAGCGTTCTGGCAGCCAGT
TTACCGCCGCTACAAACGCACAGCATTCTAAGCTTGAGACAACTTGTATAATTATTAGCC
CCTACTCTGTAGGGGCTTTTGTTTTTTAAGCTGTTTTTTATCATCCTAACCAGATTTTGG
CATAAATGGGCTTCTCTCTTTTTGTTTCTATCAGATATGATGAGGAATACACATTTATTA
AAGGGTATAAGACGTTTTGCTGTTTTCTCGTATAAGGTCAAAGTGGAAGCTTAAGTGTTC
GTGGAAGCGAATTGCTTTGATTTTGTCGATCTCTTTATTTGGACTCCTCCTGTCTGTCGT
TGCCATCGACCGCTGGGTCGCATTGCAGGCCAAAGACAATATCTTTATCGATTACGACCA
AATACCCCAGCACGAAGTCGCGGTGGTGCTTGGTACGAGTAAATACATCGGAAAGACACT
CAACACCTATTACACTCATCGCATCAATGCAGCGATCGAGCTTTATAAGCAAGGCAAAGT
GAAACAGTTTTTGCTTAGCGGAGACAACGCACATCGCTCTTACAATGAGCCATGGACCAT
GAAACGAGATCTGCTTAAAGCTGGCGTTCCAGAAGAAGTCATCCATCTCGATTACGCTGG
ATTTAGGACTTTGGACTCCATCGTGCGAGCAAAAAAGATCTTCGCCTCAGAGCGTTTTTT
GATCGTGACTCAACGCTTTCACTGTGAGCGCGCGTTGTTCATTGCCGATGCGTATAATAT
TGATGCACAGTGTCTTGCGGTTGCAGGCCCAACAGCGAATAAACAAAAAACTTCGATGCG
AATTCGTGAACTGCTTGCTCGTGTGAAAGCATTTTTGGATCTCTACGTGATGAATACGCA
GCCACGCTTCCTTGGCCCTCAAGAGCCAATTCTTGCGGTAGAAGACCCAACAGAAGCATC
AAATGCTGAGCGCAACATTCCTATAGAATAATCGGCTGGCACCATTTTCGTGCATCACGT
CACACATGAATAACAATTCGTTAAAAACAAATGGGTAGAGTTCTACCCATTTCCAAATCT
CAACCTCACATTTTCTTATTTCGCCTACGATTCAGGCCAAATTGCCCTTCGCATTCGCAG
TAACATTTAATCAATAAATAACTACAAGTCAGTTACCTTGCCATAAAAAACCGACAAAAA
GGCAATGCAAAAGGAGCACACCCATGACCGCACTCGCTGTGACACTGAAGAATTGGTTCT
TCACTCGCAACAGCATGATTTTGAATGCCAATATTCTGCTGTTCATTATCTTGTTTAATA
CCCTACCCTTTGAACCACAAGTCGTAACCGGCATCAGCATCTTAGTTTTTGTTGCGATTC
TTTGGTTAACAGAAGCGATTCACGTCAGCATTACTGCTTTGCTGATCCCGATGCTTGCCG
TCTTCTTGGGCGTATTTAACACCCAAGCTGCACTGAATAACTTCTCGAACTCAATCATCT
TCTTGTTCTTGGGTGGCTTTGCTCTCGCCGCTGCGTTGCACAAGCAGAAACTTGACCAAG
CACTTGCTGACAAAGTGTTGCTGATTGCTCGTGGTCGAATGTCTGTCGCGGTATTTATGC
TGTTCGGTGTGAGCGCAGGTCTTTCAATGTGGATTTCCAACACAGCAACAGCCGCAATGA
TGCTTCCTTTGGTGTTAGGTGTCATGACGAAACTGGACGCGAAGAAAAACCACAACACAT
TCTTGTTCGTTCTTCTCGGTATTGCTTACAGCGCCTCTATCGGCGGTATCGCTACGCTAG
TTGGTAGCCCACCAAACGCGATTGCTGCGGCCGAAGTAGGTTTGAACTTCACGGAATGGA
TGAAGCTAGGTCTGCCAATCTCTTTGATTTTGATGCCAATTGCGATTTTGGTTCTGTACA
CCATGACCAAGCCAGATTTGAGCCACAAGTTTGAACTTGACCACAAACCTGTTGAGTGGA
CAAACGGCAAAATGGTCACACTGGCAATCTTCTTACTTACCGTCACTTTGTGGATTTTCA
GCAAGCCGATCAACACCATGCTTGGCGGTTTTGCAAAATTCGACACCTTGGTTGCAATTG
GTGCCATCTTGCTGCTAGGCGCATCTCGAGCAGTCGAATGGAAGGACATTGAAAAGACAA
CAGACTGGGGTGTTCTGATCCTGTTCGGCGGCGGTATCTGTTTGAGTAACGTTCTAAAAG
CGACAGGCACCAGCGTTTTCCTAGCGCACAGCCTAACTGGCTTCCTCGAACAAGCAGGTG
TATTGCTCACTATCCTTTCTGTGGTTGCCTTTGTCGTCTTCTTGACTGAGTTTGCAAGTA
ACACAGCAAGTGCTGCGCTACTGGTCCCTGTGTTCGCGACCATTGCCGAAGCACTTGGTC
TATCACCAGTGATTCTGTCAGCACTTATCGCGGTAGCCGCATCTTGTGCCTTCATGTTGC
CAGTTGCAACGCCACCAAATGCAATTGTGTTCGGTACGGGTCACATCAAGCAAAAAGAAA
TGATGAGAATCGGCTTCGTACTAAACATTGCTTGTATCGGTGCACTGACACTGTTCGCTT
GGTTGTTCTGGTAAAGAAACACTGACTCGATTAGCACTACACTGCTGTTCACGGTGATCG
AATTGATAGCCCAAACTTCCCCTAAAGTGGTGTTCAGCAGTTTCCCTCTTGGTGGCCAGT
TGGCCACCTTTTTTTATTCTTTCTTACCTCGTATTGGCAGATTCACTTTGCATTCTTCCC
TCTATAGGGGAATTCCTAGCGCTCAATCAACCTCAACTCTTAAAGCCTGAACAAACTCTC
ATACCAGCTTCAATGAACAATCGAGCTCAATAGCCTGCCAACACAAACTGTAGACACAAA
AAAGCCGTCATACTTTGCTTTCATAAGCTCAGTACAACGGCGCGTTTAAACGAAAAGTGT
GAATCGCTAGAACGTCATGCTATCTATTTATGCCTCATTCTTTTGGCAACTCAACAATCC
ATAGTTCACTTCAACGCGGTTTCGACCATTACGCTTAGCGAGATACAATACTTCATCGGC
TCTTGCCATGGTCTCAGTTACGCGCTCATTTTGCATTTGGGCCACACCAATACTGCAAGT
AAGCGCCTCACCATGAACCCACAAATGGTTTGCGACATTCTTGCGTATCATCTCGGCCTT
TTTCACGGCTTGTTCGATATTGGTATCTGGGCAGAAAACCACAAACTCTTCACCACCCCA
ACGAACCAAACGGTCATCAGGTGCAATAGAACTGGCAACGACCATGACGAACTCACGCAG
AATGTCATCCCCCATTTGATGCCCGAACTTATCGTTAATCTTCTTAAAGTTGTCTAAATC
CATATAAAGGATGCTCAACGTCGAGTGCCCCCAACGTACTTGGCGTGCTTGCTGTTCCAA
CCAAGTTTGTACAGCATGACGGTTCATCGCTCCGGTTAGCGCATCTCGGTGCGCCAACTC
GGCAAATTCGTAATTCTGCGCGCGCAAAGTGCCATTCACTTTTTCTAGATGACGATGACG
ACGCTTCGCTTTTTCATACGCCGCTCTGTTTTTTCGTAGTTCATGCAGAGAGAAAGCCAG
CCCTAAAGCCATCCAAGAAAACAATAGAGCAAACAACAACGTTTCTTGTGCAAGATAGGC
ACCTTCAAATTCGATCTTATCAATCACAATTTTGTGCTGACCAAGCACAGCACCCGAACC
AGTGGCAATATCAATACGCGTAATGTTCGAAAACTCTGGCGCAGAATGTTCAATATCGAC
CTTGTTATCCGCAAGCCACCACGTCATTACCTGTAAGTTCTTAATCGGAATCTCGATGGT
TTCACTAAAACTCGATGGAGAAAACTGCATGCCATTGTATTTGATGGTGTATTCATCATC
CGGTTTCGAGTATTCCGGATTGTAGTTTCTCAGATAAAGACGCAAGTCATGGCTTGGGTT
TTGCCCATCTCCCGCCTCTTCATAATGAAGCTTTAATCGGATGGTATGGTAATTAGAAAG
ATCGATGCCATGCGTTGGCTTCGCTACATCGGTATAAACCGAGATACCGCAATACGGCCA
AGCATAACTGCTTTTTTTCAGCTCACAATTGAGTACCAAGCTTTGCGCATCATAGGTGAT
ATCGGCCGTACTTAGCCCACCTTCGCTCGCATCTTTTGTCGCATAAATATTGAATTGTTC
AGGTGTGATGACGAGCTTACGCGTGTCACCTAACACACTGTACAGAGCAACTAAACTGAT
CGTACAAATCGAGAGAGCGAAGATTAATTTGTGTATCCACTTCATAGGCAAGTGACCTGC
TTAACTTATATACAACACAGTGTACCCAATGATATTTCGAACTTCAAATAAAGTCATTTA
TCAAGAAACAAAATTACTTTTGGCTTGAGTTCTTATTTCCGATACATGGTAACGCGTTTT
GAACCGTTATCACGGTTTAAAATCGTCCAATTTGATGACTTACTTGTTATTTGCGAAGCA
ATTCACAACCACTCAAGCGAGGCACCATCAAGCTTTGCGACGAGAAACAATGGCCATTCA
TTGTGGAAACATTGCCAGTTATTAACCCTGTCAACCCTGCATCTTGAGCGCACTTCGTTA
TATACTGTCGAAAAACACAATAACGAGTAATGTCATGTCATTAATTGCTACTGGTACGCT
AAACAAAATGCGTGCTTCTCTCGATGGTGCCGTCAGCTATCGTCTTCCTGTGGGTGATGA
AGAAGTCGATCTGTCACCGTTTCTCGGTAAAACACTCACGTTGACGCATACTGGCAATAT
TTTTTGTTGCTCATGCGGTAAGAAAACCAAGAAGAGCTATTCTCAAGGCCACTGTTTCGT
GTGTATGAAGAAGCTTGCGAGCTGCGATATGTGCATCATGAAGCCAGAGACTTGCCACTA
CGATCAAGGCACATGCCGCGAACCGCAGTGGGGAGAAGAAAACTGTATGGTGGATCACTT
CGTGTATCTATCAAATACATCAAGCTTGAAAGTGGGCATCACTCGCCACACTCAAATTCC
AACACGTTGGATTGATCAAGGTGCAACTCAGGGTCTGCCCATTTTCAAAGTCAAAACGCG
TCATATCTCTGGCTTGATTGAAGTGGAACTGGCAAAGCATATTGCAGACAAAACAAACTG
GCGCACTTTGCTTAAAGGCGATGGTGAACCGATTGAATTACAAGATCGTTTTGCTGAACT
GCTTCCTCTTGTGCAAGACAAGATTGCTGAAATCAAACAGCAATTTGGTGAAGATGCCAT
CGAGGTGCTGAGCGAAACCATTACCGATCTTAGCTACCCCGTTCAGCAACACCCAACGAA
AATCACCTCTCATAACTTCGACAAAAACCCGGTTGTGACTGGTATTTTGCAAGGCATCAA
AGGTCAGTATCTGATTTTTGATACCGGTGTGATTAACGTCCGCAAATTTACATCTTACGA
AGTTGAAGTAAGCGCGTAGATACGTCTGCTTTACTATACAAACTTCCTAGATAGAAAAAG
CTCGAGCACTGGCTCGAGCTTTTGTTTTTCTTCGTTCAGAGCGATGAGAGATTAAGCATC
AAGGATGCTTTCTAGCACATCAAACAACATATCCACTTCTTCAATAGTGTTGTAATGCAT
ACAACCAATTCGTACGACCCCACCTGATTCTTCAATGCCAAGCTGACGAACCAAACCAAG
TGCATAAAAGTGGCCATTCCAAACACAGATATTGTGCTCACCTAAGGTCTTAGCGATAAA
CTCTGGTGAATACTTGTCAAATGTTAGGGCAAACGTCGGCGTACGTTGCTGACAATCTTC
GCTCTCAATGCCATACAGTTTCACACCTTCTAGCGCGTCGAGTCGTTGCAAAAAACGCTC
ACTTAAACGCTGTTCGTGTTGATTGTAAAGCGCGTAACTTTGTTCTAATCGCTGACGAAG
TGGTAAGTCGTTGTCGCCAAACTGAGCCAAATATCCCACTGCAGCCGCAACACCAGCAAG
GCCTTCGAAGCTTTGTGTCCCCGTTTCAAAACGACCCGGACCAATATTCGTAGCCGGTTC
TACTTTATAAGGACGAAGGCTGTGCAACCATTGGTCAGCCACGTAAGCGATACCTACATG
CGGTCCAAAGAACTTATAAGCTGAACACGCTAAGAAATCACAGCCCAGCGCTTGTACATC
GACTAAGTGGTGAGGAGCATAATGCACAGCATCGACATAAACTTGAGCACCAACACCGTG
CGCCATTTCAACTACGCGCTGAATATCGACTATCGATCCCGTGGTGTTTGACGCATATGT
CACTGCAACCAAACGTGTTTTTTCTGAAAGCAGGCTTTGTAAGTGCTCAAGATCTAAAGT
GCAATCAGCTTTATTGATTCGAACTTGGTGAACCTTAGCTCCTTTGTCTTCTGCTGCTTG
TTGCCAGCTTGAAACGTTCGAGTAATGGTCAAGCGCTGAGACAATGATCTCATCCCCTTC
TTGCCAATCACGACTGATTGCACGGCTTAACTGGAACGTCAGTGATGTCATGTTCGCGCC
AAAGACAATATTACCAGACGAAGGGGCATTCAATAGCGCTTGTGCCGACTCGCGCGCACT
CTGCATGACATCGACTGTAGCTTGGCTAGAGAAGTAATGCCCACCCAAGTTGGAATTAAA
ACGCCCAAGGTAGCCGACCATTGAATCAAGCACAGATTGAGGGACTTGCGAGCCGCCAGG
CCCATCAAAAAACGTAACTGGTTTGTCATTATGATACTGAGCCAGCGCGGGAAACTGTTC
TCTGATTTGATTAAGATTGAAGTTCATTACGTTTGTCCGTTGCGGTTAATACAAAGACAT
CCATGTGGCCTGCTTGGTCATCAATCACAGAACGAATTGGACAGGCGTTGTGCCAAAGTT
TGCTGTCAGCCAACATCGCCACTTCCCCGTTTTCTAATACTTTGCGGAAAAATGGGGCTT
GGTTATGGCTACTGTATAGCATGATGTCACCACCAATGATGTTGTGACGACTAACACCAA
CCATCGCGATATGATCAAAACCGTCTTGGTGCACACCTTCTGGCGCGACCTGCGTTTCGC
TATCTAATGCAGTGATTCGAATCTGGTGAATTTCGATTTCTTGACCATTTGGAAGGTGGT
TCGCGCTCACGAATAGCGCACACATTTCGCGAAAGCCTTCACTTGCTAAAATGTCTTTCT
CGATAGGTTCAAATTGACGAATGACATCACCCTGAAATCGGTTGATATCTGAAGACTGTA
CAAAGCTGTTCTTGTTCAAATCGATCACTTGTCCATCTTCAAAACTCACGACTGAGTAGC
GTCGTAATCGATATTGCCCATCAGCGTGCTCAGTATGAGGTAACGATTCAAATGAAGGCG
AAAGTTGCTCAATTGCTGCCATGCTGAGCTGAGTTAAATGTAGAGTGTTCTCACGCGAAT
GTAACATCATTGACTCCTTTAATGAGGCACATTTAATTAACATTTAATTTACAACATAGA
TTACGCAAATATTCTGCAATTACCAGCTTTTAACGTTGATAGCTTCAACATAAATAAAAA
AACGAGATGAAAACCCACAAACAAAAGTTAAATTAGGTATATGTTTTAGATTAAAGCTTA
AGCAACATTTGAAACTAGATTTCTCTACTGTAAATAGAATTTTATGCTGGATTGAGACAA
TTTCTATCACGCGATAGTGAGTTCTAATCTATAACCATTTATTCGATCTCAATCGCCGTT
TATGCTTTTAAAGCTATAAGAATTTCCATACAATCGAGAGAAATGTTCAGCCCTCTTTGG
AGCCACAATGAGCGACGTAAAACACTGTAAACTATTAATTCTTGGTTCTGGTCCAGCAGG
TTACACCGCGGCAGTATACGCTGCGCGCGCGAATCTAAACCCTGTGCTTGTGACGGGAAT
GCAACAAGGTGGTCAGCTAACCACTACAACAGAAGTAGAAAACTGGCCAGGTGATGCAGA
AGGCCTAACAGGCCCAGCATTAATGGAACGCATGAAAGAGCATGCGGAACGTTTCGAAAC
AGAAATCGTATTCGATCACATCAACGAAGTTGAACTGTCTCAACGTCCATTCCGTTTAAA
AGGTGATTCTGGTGAGTACACCTGTGATGCTTTGATCATTTCAACAGGTGCATCAGCTAA
ATACCTAGGTCTGGAATCAGAAGAAACGTTCAAAGGTCGCGGCGTATCGGCATGTGCTAC
GTGTGACGGTTTCTTCTACCGCAACCAAAAAGTAGCGGTTGTCGGCGGCGGTAACACAGC
AGTTGAAGAAGCGCTGTACCTATCTAACATCGCATCTGAAGTTCACCTGATCCACCGTCG
TGATTCATTCCGTGCTGAGAAGATCCTCATTAATCGTCTTATGGACAAAGTGGAAAATGG
CAACATCATTCTTCACACCGATCGCACACTAGATGAAGTTTTGGGCGACGATATGGGTGT
AACTGGTGTTCGCATTAAAGATGTAAACACAGGCACAACTGAAGATCTTGAAGTGATGGG
CGCGTTTATCGCAATCGGCCACCAACCAAACACCCAGATCTTTGAAGGCCAACTAGAAAT
GAAAGATGGCTACATCGTTGTGAAGTCGGGTCTAGAAGGCAACGCAACGCAAACCAGCAT
TGAAGGTGTATTTGCAGCTGGTGACGTAATGGATCACAACTATCGTCAAGCAATCACATC
AGCAGGTACAGGCTGTATGGCAGCTCTGGATGCGGAACGCTTCCTAGACGCACTTAGTGA
CAAATAACTTTTCACATTTGTGTCATATCCTTAAAGCCCAGCGGTATTCCCGCTGGGTTT
TCTTTTGTATACTACCGCCTCATTAAAACAATTATCATTAAGCCTTCACGATGGATAAGA
AAAAGCAAAGCAGCTTGAATAAGTGGCTTAAGCAACAGAGCAAGTTAGCCAAGCGCTGGC
TCATGATTGCGATAGGCCTAGGCGTACTTTCAAGCGTGTTTTTATTGGCTCAAGCAGCCC
TGCTCGCCTCCATTCTTCACCAATTAATCATCGAACAAGTCGATAAAAGTGAGCTCATTT
GGCACTTTGTCGGATTAGTCGGAACCGTCATCGGCCGCGCTGCATGTACGTGGGGCCGCG
AAATTGCGGGCTACCGCTGTGGCGAACAAATCCGAGTTTACATTCGACAGCTCATTTTAG
ACAAAGTCCACAAGTTGGGGCCTGCTTACATTAAAGGCAAACCAGCAGGCAGTTGGGCGA
CATTGATTCTAGAGCAAGTTGAGAACATGCAAGACTTCTTCTCTCGCTACTTGCCTCAAA
TGTCGCTGTCGGTATTAGTTCCTTTCATCATTTTGGTTGTGGTATTCCCAGTTAACTGGG
CGGCAGGTTTAATCTTCCTTGTGACGGCCCCACTGGTGCCTATTTTTATGGCATTAGTTG
GTATCAAAGCCGCGGAAGCGAACCGTAAAAACTTCAAAGCAATGCAACGCTTGTCCGGTC
ACTTCTACGACCGATTGCAAGCGATGACGACCATTCGCCTTTTCGACCGCACAAAGTCAG
AAACTGAGACCCTGAAAGGGGCATCAGAGGTATTTCGTACCCGCACGATGGATGTACTAA
AAATCGCATTCCTTTCTTCTGCGGTACTAGAGTTCTTCACTTCTATTTCTATCGCTATTA
CTGCGGTTTACTTCGGCTTCAGTTACATCGGTGAATTGAACTTTGGTTACTACGGTGCTG
GCGTCACCTTGTTTGCTGGCCTGTTCATCCTGATTTTAGCTCCTGAGTTTTACCAACCAC
TTCGAGATCTCGGTACTTTCTATCACGCGAAGCAACAAGCGGTGGGCGCTGCCGAAAGTA
TTGTCGAGTTTCTTGAACTAGAGGTAGATCAAGTGAAAGATGGAACTCAATCTCTTGAAC
AGAACACGCCAATTCAAATCGAAGCTCAAGATTTGGTTGTTTTCAGCCCTGAAGGCAAAC
AATTGGCTGGCCCTCTGTCATTTTCATTGGAAGCCAATCAAAGCACTGCGCTTGTTGGCC
CAAGTGGCGCAGGTAAAACCAGTTTGGTTAATACCATTCTTGGCTTTATGCCATACAAGG
GCAGTTTGAAAATTAACGGCTGCGAGTTGTCTCAACTTGATCTATCGACTTGGCGCGAAG
CTGTCAGCTGGATTGGTCAAAACCCAATGTTATTGCACGGCAGCATTCGTGATAACGTCA
CGCTTGGTAAACACGATATTCCAGACGCACAAGTGAATACAGTGCTCAACGATTCTTACG
CGGCTGAGTTTGTTGAAATGCATGGCCTGAATTACGCAATCTCTGACCGTTCAGGCGGTT
TATCTGTAGGACAAGCTCAACGTCTTGCACTTGCGCGAGCAATGCTACAAAACGGCCGTT
TCTGGTTGCTTGACGAACCAACAGCAAGCTTGGATGCGCGCAGTGAAAAACTGGTGATGG
AAGGAATTAATAAGTATACCCAATCCACCACTAACTTGATGATCACTCACCAACTTGCAC
CTTTGCAAAACGTTTCACAAATTCTCGTGATGCAAGATGGTCAAATCGTACAACGTGGCG
ACTACGCTACCCTAGCCTCACAAGAAGGTTTGTTTAAAGACATGTTAGCTGCCAACCTAG
CGCAGCGTGAATCAGACAAGGGGAACCTAGATGCGTGATTTACTCCCTTATCTAAAACTG
TATAAAAAACATTGGTTCGGTTTGTCACTGGGTATGCTATTGGCGTTCCTAACACTTGCT
GCATCTGTTGGCTTGCTCACTCTGTCTGGTTGGTTTATCTCCGCAGCAGCAGTGGCTGGT
TTAACCGTTGCGCGTGAAACCTTCAACTACATGCTGCCAGGTGCTGGCGTGCGCGGTGCC
GCAATGGCACGAACAGCTGGCCGTTGGGGTGAGCGCGTTGTAAGCCACAATGCGACATTT
AAGTTGCTAACAGACCTGCGCATCTTCTTCTTCAAGAAACTTGCTCCGCTTATCCCAGGC
CGAGTGTCAACAATGCGCGATGCTGATCTGCTGAACCGTCTGGTAGCCGATGTGGACGCA
ATGGATCACGTTTATCTGCGACTTATCAGCCCCGTTATTATTGGCATCTTTGGCATTCTG
AGTTTAACCGCAGTCTTAGCGTTCTTTGACTGGCATCTTGCGCTACTTTTAGGCTCAATT
CTTACGATCATGCTTTTGGTGTGGCCAGTGCTTTTTTACAAACTGGGCAAAAACAACGGT
GAGCACTTAACGCAAAACAAAGCTCAGCTTCGTGTCGCGACACTCGATTGGCTACAAGGC
TATAGCGAGCTGAGTATTTTTGGTGCAGAAGAACGCTACCGTAACCTGATTCTTGAAAAG
CAAAAACAACTGCTTTCAAACCAGTTTGTAAACGCTAATCTGACTGGTATGGCGTCAGGA
CTTCTGATGTTGGTGAACGGCCTGACTTTAGTTGTCATGCTTTGGTTTGCTGCTGATGGC
GTTGGTGGTCGGGCACCTGATCCTTGGATCGCCCTATTCGCTTTCGCGACGATGGCAAGT
TTTGAAATTTTGATGCCTATTGCGGGTGCGTTCCAATACCTTGGTCAAACGCTGACTTCT
GCCCGTCGCTTGAACGAAGTGATTCTCGCTGAGCCTGATGTTGTCTTCCCTGAGCAATCT
AAACGCGAAGAAAAGCCACTGGATATCGAGTTCATCAACATTGATTTTGCATATCCTGAT
GGACAACAGAAAGTGCTGAAAGACCTTTCGCTTTCACTTCCTTTAGGCTCGAAAACCGCA
ATTGTTGGTCAAACGGGTTCAGGCAAGTCGACTGTGATTCAACTACTTTGTCGCTACTGG
GATGTAGACCAAGGTGAGGTTCGCATTGGTGGTGCTTCACTAAAAGATTGGTGCGAATCC
GATCTGCGCTCAGCAATTACCGTAGTGAGCCAACGAGTAGACGTGTTAAACGGCACACTA
CGTGACAACTTGTTAATGGCGTCACCAAATGCGACTGATGAGCAACTGGCGGATATCCTA
ACGAAAGTAGAGCTGGGTGCACTGCTTGAAGAGCCGGGTCTTGATGCTTGGCTGGGTGAT
GGCGGTCGTCAGCTTTCCGGTGGTGAGAAACGTCGTATTGGTATTGCGCGAGCGTTACTT
CGAGATGCTCCGATTTTGCTTCTTGATGAGCCAACCGAAGGCCTCGACAAGCGTACCGAA
CAAAAAGTCATGGCGCTTTTCAACGAGTATTTTGCCAACAAGACGGTTGTGTTCATCACT
CACCGACTCATCGAATTAGAGAACATGGACAACATTTGCCTTATGGAACAGGGCGAGATC
ATTGAGCAAGGCGACCATCAAACGCTACTCGCTCAACACGGTCGTTACTACCAGTTGCTT
CAATCTCTATAAGTAAGACTAAAAAAAGCTCATCTTCGGATGAGCTTTTTCATTGACTAA
CTCAACAAATTTGAAGAACACTCTAACGACCAGACTTCGCCAAGTCAGCTGACATTTCGG
CTTCTGGCACCATCCCTCCCCCGGTCGCCCAAACTAAGTGTGTGGCATTTTTCAAACGTT
CATCCGTAAGCTGTAAACGAGTCTGGTAGTGTAGAGAACCCGATACATGCACCGCGCCCA
TCATTCCGGCTAATGCAGAGGGCTCCAAATTGATGCCTTCTCGTTCGCTCAACTCTCCTA
AAAGCTGATACATACGTTCATCCGTCACGGTGTAGTAACCATCAATTAACCGCTCCATAG
CTCGCCCAACAAAACCAGAAGGACGACCAACGGCCAAGCCATCTGCTGCGGTGAGATTAT
CTATACCGATATCTTGCACCGCTATCTCATCATGCAAACCCGTATGTACTCCCAACAACA
TGCAAGGAGAATGTGTTGGCTCAGCGAAGATGCAATGCACGTGGTCACCAAAGGCCACCT
TTAGCCCAAAAGCAACACCACCTGGCCCACCACCAACACCGCATGGTAAATACACAAACA
GTGGATGACGTTCATCAACCACAATACCTAAATCATCAAATTGTTGTTTTAAGCGTTCAC
CTGCAACCGAGTAACCTAGGAACAAGGTTTGTGAGTTTTCATCATCGATAAAAAAGCAGT
TGGGATCGCTCTCTGCCTGTTTTCGACCTTGCTCAACCGCAACACCATAATCTTGCTCGT
ACTCAACCACGTTGACACCGTGCGATCGAAGTTTGTTTTTCTTCCACTCTCTCGCATCGG
CAGACATATGAACCGATACTGAAAAACCAAGCTTGGCACTCATCATGCCTATCGACATGC
CTAGATTTCCCGTTGAACCAACCGCGATGCTGTATTGTTGGAAAAATTGTCGGAACTCAC
CACTCAGCAGCTTGCTGTAATCATCACTCTCACTTAACAACCCTGTGGCAATCGCCAGTT
TTTCTGCATGAACTAACACTTCATAAATGCCACCACGGGCTTTTATCGAGCCGGATATTG
GTAGGTGACTATCAAGCTTGAGCATAAGGCGGCCGAATATTGGGACGTTGTACTGAGTTT
CCAAAGCCGCTTTCATCTTTGGAATGTCCACTACAGGCGACTCAATGAGACCAGAAGCGG
CTTTGGTTTCAGGAAAAGCTTTCATAAGATAAGGAGCAAAGCGCTTGAGCCTTGCGCTCG
CGACATGAATATCTTCTGCGTTCAATCCGACGTGTGGCAAACCTTCTTCAAGCGAGGTCA
CGTTGGGATTAAACCAGCAAACTTCATCTAGGTTGATCAGTTGCTCTACAAGTGGGAATT
GTTTTTTAAGCACTTCCACATTCAGCTTGTTCATATCCTCTATCCTACAATTCGTTCTTT
AGAGTCTTCCATTCAATTGGTTACGCACATAAACAAAAGCGCCGCAATTGCGACGCTTTT
AACTCATTCAATTTGTGCTCTATGCGTAGTTTTGCTCGAACTCTTTCATGAAGTCGACCA
ACGCTTGCACACCTTCTAGCGGCATTGCATTGTAAATCGATGCGCGCATACCGCCCACCA
CACGGTGACCTTTTAGCGCCTTTAGTCCTTTTGCATCTGCAAGCTCAAGGAAAGTCGCGT
CAAGTTCAGGCTTCGCTAATTGGAAAGGAACGTTCATTAATGAACGGTTCGATGGATGAA
CGCCGTTGCGGTAGAAATCAGACTGATCAATGTAATCGTAAAGCAGTTTTGCTTTTTCGC
GATTCACTGTTTCAATGCTCTTAACGCCGCCTTGTGCTTTAAGCCATTTGAAAACAAGGC
CAGACAAGTACCAAGCAAACGTTGGTGGCGTGTTAAACATTGATTCTTTTTCAGCAAGAA
CTTTGTAATCAAGAATACTTGGTAGCACTTGTTTCGCCATGCCGAGTAGATCGTCACGAA
CGATCGCGATGGCAATACCTGATGGGCCAATGTTTTTCTGAGCCCCCGCGTAAATCACAC
CGTATTTCGATACGTCGATTTCACGAGAAAGAATTGTCGAAGACATATCAGCAACTATTG
GTTTGTCGGTGATTGGAAGATCATTGATTTCGATGCCATCGATGGTTTCATTTGGGCAGA
AGTGAACATAAGCCGCTTCTGGGGCAATTTTCCATTCGCTTGCAGGTAGAACAGCGACTT
TACCGTCAATCTCTGTTTTGGCATCAAATACGTCAGGTTCGCAGTACTTCTTCGCCTCTT
CGACTGCACTTTCAGCCCAGTAGCCACCATCGATGTAGGTTGCAGTTTCTGCATCACCAA
GTAAGTTTAGCGGAACAGCGGCAAACTGAGCACGAGCACCACCTTGGCAGAACAGTACTT
TGTAGTTGTCTGGAATATTCAGCAAATCACGTAGATCTTGCTCTGCTTCTTGTGCAACTT
TGATGAACTCTTTACTTCGGTGACTGATTTCCATTACCGAAGTACCAAGACCTTGCCAGT
CGATAAGTTCCTGTTGTGCTTGCTGCATGACAGCTTTTGGCAAAGCCGCTGGCCCTGCAC
TGAAGTTAAATACGTTGTCCGTATTTTGTTCCATGATGCTCATTGCTCCTGCTATGTAAA
TATTACGAAATTAATATCACGTTTTTATGGTGATAAAAACAAGAAAAGAGGTCTTAAGAC
CTCTTTTAAACTGAAAACGTCAAATTAACGGAAAGCTCGAATCGTAATCGGCTTATTTCT
GCATCAACGCGGGCATTAACAGACCAATCAATGGAAATTCATGACCATTTTCAAACTTAA
GCTTGCCTTCACCGATTTGAGCTTTAAGTTCATAACCACCATCGACTTTTTCAATCAACT
CCATGATCAAAAGCTCATCAATGCCTTCTTGGATAAATGGATAGTGTTCAACAAGTTCAT
CTGAGAAGTAAGTACTCAATTCGCCGTTTGTTGCGGTCATCAACTTCATTGGGTCTTGCG
TGATATGGTCTGTACCTTGAGGGACAGATAATTGCCACTCGTTGCGGAATTTACCTTCAC
CAAACGCCAAAGAAAGCTCATTAACTGAAAGCTTAAAGCCCTTACTAAATAGCGTGTCGA
TGTGAGGCATTAATTCGGACACCTGTTGTTCATCAAGTACTGGTGAGCTTTGATAGATCG
ACATAATTTGATCGAACGAATTACTATCGACATCTGCAATAGCAAAATTCAACTTAAAGT
TATCAACATCAGTGCCATCCGTTAGGCGCATTTTTTGAGCATTAATGTTCAATTGGCTGT
TTAGCTTCTCACCGGTTTCGTCATTCGACGTGTTGCCGCTGTAGCTCGCCTTTTCAATCA
AAAATACCTGTTTAAGCGATGAATCAACCACATCTAACTTTTCTAGAGAAAAGGTTTGTT
CACCAAGCCAATAACCTTTCGCTTGCTTACCCTTACCTTGTCCACTCAGATCATTCAGGT
GTAACTCGTCACCATTTTCAAAATCGACTTGAACTGAAGGAATCGATACTTGGTACTTCA
AATCACCAAGCACGGTAACATCGCCAGTCACTTGCGCAGGACTTGTCGAAACCGATACGC
CTTGCGCTTCATTGCGATAGTTCCAGCTGTCTAAATCCAACGTAAACGCAGTGTTACCAT
TAAGCTGTGTTTTGCTATGCATGGTAAGCGGGAGAAAATCGTTATCCACCAACTTAGAGT
CTGCTGTCAGGCTAGTTAAGCCATGGCTTACATCACTCGTAACTTCGAACATAATCGGCA
AACCATCGCGTTCAAACTGTGTTTTCAGTTCAGGGTCAACCACTGAGTATCGAGTTAATA
CAACGGAAGAAAGGTAGCCGCGTTGGTATTCAACAACTTCGCCTTTGATCATCTTATCGT
TCATATTGGCGATACCGTCTTCAATAATCGACTGACCAATTTGACCAACCGCAAGCGGCC
AACACAACGCCAATGAGATTGCACCACCGATGGCGCCTAGTTTTTTTAAGTTTTGCATAA
CATCACTTTTCAGGTATTTGCGCTCAGTCTACCCCAAACTATTAACGGATAAAACATTGA
GATAAATCAGACTATTGATGCTAATTCTAGTCCATTAGTCAGGAATCATACGCAGCTCGC
ACTCATTACGCCGTTTTATTGATAAAGTTTGCTTGGCCAAGTTTTAACCGGAGCTCAACC
ACCTGTGAATCGTTACGCTGTATTGTGTCTCGACAATAATCCAATCAGTGCAGAGCAGTT
TCGATTGGAACTGTCGGCTTTCTCTAGCAAGTTTGATATTTTTTCTGTCGAGTCGATAGA
AGAAGCGCAAAGCGCGTTGGAATATCTTGAAGAAAGAGAACAAACTGTCGCGTTAGTGAT
CGCCAGCCATCACGCGCACTTTAATGGTGTGGATTTTCTCATTGGGCTGGACAAAACACC
GCACACAGAGCGCGCTCGTAAGATTCTCATCAGTTGCTCTTCAGATATTGACGCGATACT
CACGGCCGTCAATGAAGGTCGTTTGGATCATTGTTTGACCAAGCCTCTACCAGATAACGT
CCTTTTTAATACCGCTCAAAAAGAGCTGACGCAGTTTATCTTACGTAATTGCAAAGAAGA
CTTGCTCAGTTATAGCCAAATCTTGGACCAGCACAAATTGCTACGTGCTCATATCGAAAA
TCAGATGAGCAATTACCAAGCAGGTTTCTTACACGACTATCACTCGATGTCTGATAATGA
ACTGGCAGAACAAGTAATCTCTGCCTTGCAACAATTTTTCAAAGAAAATGACGAAACAAA
AGCTTGTCGAACCTACTCTCCTGAGCATTTGCTGACGGTTGAAGGAGAACCTAACAGCTT
TTTATGGTTCATAACCAGCGGAGAAGTGGCGCTTTACAAAAGAGACGAACAAGGTATGCA
GCGAGAAGTGGTTCGCCATACCAAAGGGAACATTGTCGGCGGCATGTCATTTGTAACTGG
GGAATGCTCCTTTTCTACTGCACTTACGCTTACCGAAACAGAAGTAATTAAACTTGATAG
AAATGTGTTCCGTAAAGTAATGCAGAGTGACTCAAACCTTCTCCCCCTATTTACGAACTT
ACTTCTTCGTCATTTCAATCGCCGATTACAGAGAAGCATCAACACAAAATTACAATTGCA
GAAAACACTCGAGTCACTTGAATCGGCTCATCAACAACTGATTGAAAGAGAGAAAATGGC
CATGCTCGGCCAGTTGGTTGCGGGCGTGGCCCATGAGTTGAACAACCCAATAGCTGCGAT
TTTGCGTGGTGTAGAAAACCTCACTCATACCCTCGAAGGACTATTAACTCAACTTCCGAC
AGCAGAAGTACAAATCAAAGGCGTTCAGCTTCTAACCAGAGCTCAAACCGCCAAGCCAGC
CTCGACTGCCGAACTGCGCTCACGCGTCAAAGAACTCAACAGCACGTTACCTGATCGTAC
CATTGCCAAAAAAGTCGTCAATTTAGGCCTAGAGAGCGATTCCGAACTCGTTTCCCAACT
CGCCAAGAAGAAAGACAATGCCTCCTCTACCCTAGAGACGTTAGAACAATACCACCAAGC
AGGTGCTTCTCTCCGTTCTATCAATGTTTGTGCCGCTCGTATCGCTGACATGGTGAAGAG
CCTAAAAGGCTACGCGAGATCTGATGATGAACGCATGCACTACGCCGATATCCATGAAGG
CATCGAAGACACTTTAGTGATTTTCGAAAACAAGCTAAAAGTGCATCAAGTCTCAACAGA
TTACGCCCCACTTCCGCGTATGCTTTGCCAACCTATTGCATTGCAACAAGTGTGGACCAA
CCTAATTTCTAATGCGATTGACGCCTTTCCTGATAAAGGATCGTTAAAAATACAAACGAG
AGAAGTTGAAAAAAACCAACAGCGTTATGCCGTGATTTCATTTGAAGATAATGGATGCGG
TATTCCGGATTCGCAGAAAAAAGCAATTTTTGAACTCAACTTTACAACCAAAAAAGAAGG
CAACTTTGGCTTAGGTATTGGACTGTCTATTTGCCAACAAATCGTTGCAGCACACAAAGG
CTGGATTGATGTTCAATCGGAACTCAATGCCTTTACTTGTATGACCGTCTGGTTACCAGT
CATTGAAGAAGGAGATGAAACATGACTAAGTATCTGATTTTATGTGTCGATGACGAACGA
GAAGTCTTGGATAGTGTCCTTCAAGATTTAGCACCATTCGAAGAACATTTCATCGTTGAG
GGTGCAGAGTCCGTTACGGAAGCAAAGCAAGTGATTGAAGAGATGGCGGAAGAAGAAGTT
CAGCTTGCGCTGATTTTGTGCGACCACATCATGCCAGAACAAACGGGCATCAGCTTTCTT
ATAGAACTGAGTCAAAATGGTGACACCAAAGCAGCAAGAAAAGTACTCCTAACCGGGCAA
GCGGGTCTTGAAGACACCGTTGAAGCGGTAAACCATGCTAGCTTAGATTATTACATTGCC
AAGCCTTGGAAAGGTGAGGAGCTAAGACAAGCAATTACATCCCAGCTAACAGCCTTTGTT
ATTGAAAATGATGACAATTTGTTGTCTTGGACGACGATTCTCGATTCAGAAGCAATCTTG
AATGCAATGGCAGATCGCAGAGCCAGCTTCGGAGAGTAATAGTTGAGAATAGCTCTCTAG
CAACTAGTGGCGCGCTTTTTGCTTTTGTTACGTCACCATTAAGTCAATTGACAAAACCTC
GACACATTTTTGTTGGTCGTAGACCTTCGTTTTTATTATGATGTCGGACAAATCAGATTA
CGGTTCAAGCATTTGCCTGAATCCATGGAAATAAAGAACAAGGTTTATCGTTAGTTATGC
GTAAAACACTATTAGCCGCTGCCCTATTAATGGCATCAAGCCATGCCCTAGCCGCAGACC
GCAACGCGCCTGCAACTATGAGCAACTTTAGCTACGATTATTTCGAAGCTCGTATCGGCG
CAAGCCCTGTGACATTTGGTGCTGGCTTCAGCAAATCTATTCACCCGAATGCGCACGTTA
TTGCTCGTATCGACTCTGAGTTTGATAGCGACTTTGATTCTGCAGCAGGTTTTGGCTTTC
ACTCACCGCTAAACAACTGGGCAGACCTTACAGGTGAAATGCTAATGCGTGTGGTTCAGC
CAACAAGCTCAAGCAGCACAGATGTTGGTATGGAGCTAAACCTAGGCGTGCGCCAATGGC
TTGGTCCTCAACTTGAAGTGGGTGGTAAAGTTGGTTACGTTTCAATCGACAACGATGACG
ATTGGACAGGTTCTGCTTACGCGCGCTTCCATTCAACAGAGCTTTTCTCTCTTGGTGCTG
AAGCTCGCATCAACGATTTCTACGGTGATCAAATCATGTTCACTACACGCTTCAAGTTCT
AATTGGCGTGAAAAAAGCAAAACCGAGGCAATTGCCTCGGTTTTTTTATTCATAAAATGA
CTAACTCAAATGAAGTGGTCAAAAACATCAACATCCCTTTTCTGCTTTTAACACTTACTT
TTCTGACTCGCTAACTCCATTAGAAACGAGTCAATCATTGTGTGGTTCAGTTGCCTTATT
CACACAGTGCCAGTAACTGTTTTTTGCGCGGCTCTTGGATTAGTTTCCAGTGCACACCAT
CAATGGCACCAGCAAACTTCCACAGCAGTTTAACGTCAACATCATTGCCGTAAGCAACTC
TTACTTTGTTGAACACTTCAACTGGACCAAGTTCCAAAAAGGTTTCAACATCATCAATAC
CCGCCTTTTTAACCATGCGCTCTAATGTAAGCTGCATGTTCGGTAGATCTCTCAAACGTT
TACTTGCAGAAGACTTTTGGTATTTTCGCTCCTTAATTGAGCAATCAATAGATTTGCGTA
ACAAATCGTCAAGACCAGTAAATCCGGACTCAAATAAATCGGTTACGTCATAATAGTTTA
CAGTAGCCGTCGTCTGTTTTTTGACGTGCTTGTATTTTTCACAATTAAGCAGAGTAAATT
CTTCGTCTAAACCATTACCGCCGCGCAAATAACAGCAATCATTGCTGACAAGCGCAAACA
TGGCGTCATCGCTAAACAAGCCGATACCACCAAACATAGAACGTTTCTGATACTCATTAA
AATTGCGTACATATTTAAAAAAAGCTTGGTCTGTCATGTCCATTGACCTCTTTAATCTGA
ATAAATTACCCCGATTAGCGATGTCACCAGATAAACAGCAGCTTGTAGCGAATTTAAAAT
GTCGATTTGTTGGCGATATTTTTGTGAGTTGTGCTCACCAACTTGCTTAATCATACTTAA
CGTTGAAAAATAAGTTAGGACATAGGTCACATATAAAAAAGTATAAATTCATCATACGTG
ATTAGTTTCACACTTATTGGGTATTTAGCGATATTTTTTTGACGCATGGCGTGCCAAAAA
CCACGCATCGTTATGATCCGTATACCATTTATAGAGAACTTAGTACGCATTTCATTGATA
ATGTTCTTCGGGTAAGGGTACACTGTACGAAAGTTCTCTAACACCACGTCACAATGGAAC
ATCTATCATTTTTTTGGCTACCAAATAACAAAGATAAGCTTATACAAGCGCTTGAATCTG
AATTCGCCCAATTGGTCGAACAATCCATATCTACGGGTAAAATTTCGTTACCACCCATCC
CCGATGTAGTCATCAAAATTCAAAAACTTTGTATAGAAGAAAACACCACGGTTTCTGATG
TCGCAAACTGCCTTTTAGAAGATCCAGGGTTAGCTGCTATTGTGATTCGCGTAGCCAACT
CGGTGATTTTTAACCGAAGAAACATTACTTGTAGTGATTTAACTACCGCCGTCTCTCGTT
TAGGCATCTTCCGCGTCCGAGACATCGTGACCGCACAAGCTATCGAGCAATTGAAACACG
CGGTCAATCTGAGTAAAGAGTGTAATGATATACTGGTAAAAAGCGCGGCCGTCTCTCGAG
AGCTTGGCGCCACGATGGTGCTGGTCGTACAAGAATTCCACAAACACGAGCCTTCTGTTT
ACACACATCTAGAGCTGGAAAAGGCACTTCTAGTTGGCTTATTGGCCGATATTGGCTTGT
TCTGCCTCATTAACGAATATCACCTGTATCTGGATAGTGGCAATTACCTCGACCCTGATA
TCGCATTGCAAATCTTCCAAACTCGCTGCTCTGCAACCAGTAAGTTGGTGCTAGAACGCT
GGGGTTTCGACAACGATTTTCGAGAAGTCTCTTCAAACGAAAAGTTTGTTACCGCTCGTC
CAGAAGTCAGTTATTTGGACATTGCTCGAATTGCAAACCACTTATTGATGTTCCGCAATC
AAGACGAACGTATTGATGAACATGAAGTGGAATTCAATTTAACAGGTGCAGAGGTCTTGT
ATGACCTAAGCAATATGAGTGATACTGACTTTCAAAACGAAATCAACGCAGTACTCAGTG
CTAGCGGCTTGTAATTAAGTTAACTAACGTCATCCACGATAAACATTAAACTCAAGGTCG
AGTGTTGTTTTGTCAGTGGCTTTTGTCTCCGGCTTGTCTCACTAAGGAATTATCAAGTTT
TATGTTCTCAGGGATGCTATTCATTTTTGCCCCTCTTGTAGTGGGGTACTTAATTCCTAT
TTCTCGCGCAGCTTTACTAGAGAAAATTAACCAATCAACTTCATACCTTATTTACGTCAT
TCTTTCGTTGATGGGTTTAAGTTTAGCTGCCTTAGACAACTTGAGTAGCAACTTGCAGAG
TATACTGCTGTACGCTGGTACTTTTTTCGTCTGCTTGAGTGTATGTAACTTACTCGCTCT
GCCAATAATCGATAAGATTATTCCGTTGCAGACCAATCACAACCAAAACAAGCTTCCACT
TTCTTCTATGGCATTAGAATCAGTAAAACTGATTGTTGTCGTTGGTGGAGGCTTAATTGC
TGGTCTCATTTTGCCGATAGGTCTGGAGTGGGTAGATACCGCGAGCGAATGGATCCTCTT
TCTTCTGCTCTTTTTCATCGGCATTCAACTCAGAAACAGCGGTTTAACTCTGAGACAGAT
CTTGCTCAACAAACAAGGCATGGCGATTGCTGCCATTGTTATCGCCACTTGTATGCTCGG
CGGCGTTATCGCTTCTGTGATTTTAGACTTACCACTTTATCAAGCATTAGCGATGTCTTC
CGGATTTGGCTGGTATTCATTAGCAGGCATTTTGATGGGCGACGCATTTGGTCCTGTGTT
TGGTGGGGCGTCTTTCCTTATCGAACTCATGCGTGAGTTGATAGCGCTGGTCGCGATCCC
ACTCTTTATCCGTAGCTACCCTTGTACAGCTATCGGTTATGCGGGCGCAACTGCGATGGA
CTTTACATTACCTGTGATTCAAACCACAGGTGGCGTCCGCTGCGTCCCTGTCGCTATTGT
TAGTGGTTTTATCTTGAGTTTACTTGTGCCCGTTATGATGCTTTTCTTTGTATCACTTGC
TAGCTAGATCTCAGGTTTTATCTTTAACATCCATTACAATACGGCAAAAATTTAAATACC
CAGTTAACGTTAAAGTGGTCAGTACACTGACAACTTATTAATTTGAATTTTGTTATTTAG
CCCAACGATTTATACAACAAATCCAATTGATAAGAGCAACCTCATTCGATGCGCTTTAAC
GTTAATGAAGGGATAACAACCAGAAGGAAGAAGAATGAAACGCTTTGTCGTTGCAGCGCT
CCTCGCTACAAGCTCAACTTTTACGTTTGCCGCAGATCAACAGTGTCTTGCTAACAAGTA
CGATGGCTATGTCGATGCTTCACTACAATGGTATCAAGATCTTGTTGATTTAACGGTCTC
CCAATATCCTGACTTAAAAGAAGTCAGCCAGTGGTTCTTAGATGGTCGCAAACACCACTT
TGAACTTAATCGTGAAGCTGTTCATTACTTTCTTAAAAATGATCCAAGCCGCGTAGCAAC
AGAACAACCTATCGAAGCTTGGTTAAAGTTAGAGCAACACGATGTCAAACAGCTTGCAAG
TCGTAGTGATGATTTAGGCGAAGCCGCTAAGAAAACATTTAGCGATCGTCAATCAACCAA
TCATCCGAAAAACTACGAACTTCGCTCAGCGTTTGCTGATCTGTTAAGTCACCCTCAACA
AATTGACACGGCACTCAACAAGTACAACCAATCGATTGAGAAGCTTGAAAAACAAAAGTG
TGACTAGTCGCTAACTGACTCTAAAACCTCCGGTTTAGAGCGATTAGATATGACCACGCT
TTCATTTCAGTAACATGGGTTTCAATAATTAAAACGGGACTTTGCGCCCGTTTTAGTTTA
GATTGTGCCGCTCGCATTACCAAAATAACTACAAATGATTCTTTGCCATGGTTAAGGAAC
AAAAAACCGCTGACGTTAGCTTTGAGAGCTTGCTAAAGATCTTCACCGTACCTGAAGGTC
CTGATTCTACGTTGACAAAAATTGACGAAAGTCTCTCCCGAAACTTAAACCAATTTCTTC
GTGAACACATCGTGGCAGAAGAAAAGCCTTTACGTGAAATCGAAAAAGACTTTTCTTCTG
CTCAGATTCCTGAGCAACCTGAATTCGTGTCAGACCACACCGAGCACCTGCTAGACACGT
TAGTGTCGCACTCGGTTCACACTTCAGCCCCAAGTTTTATCGGTCACATGACCTCGGCGC
TACCCTACTTCTTGATGCCTTTATCCAAGATCATGATCGCGCTAAACCAAAACTTGGTTA
AGATCGAAACATCAAAAGCATTCACACCTCTTGAGCGTCAAGTTTTAGGGATGTTACACC
GCTTAATTTACGGCCAAAACGACAAGTTTTATCGTAAATGGATGCACAGCGCGAACCATT
CACTTGGTGCGTTTTGCTCTGGTGGCACAATCGCGAACATTACGGCACTTTGGGTTGCAC
GCAATAAAGCGTTGAAAGCAGATGGTGCTTTCAACGGGGTAGAAAAAGAAGGTCTATTCA
AAGCCATGAAGCACTATGGCTACGAAGGCCTTGCAGTTCTGGTTTCTGAACGTGGTCACT
ATTCACTGAAAAAAGCAGCAGACGTACTTGGCTTAGGTCAAGAGGGTTTAGTCGCAGTGA
AAACCGATGCAAACAACCGTATTGTTGTTGACGACCTAAAAACAAAAATTGCCGAGCTTA
AAGAACAAAACATCAAACCAATTGCAGTTATCGGTGTAGCTGGCACGACAGAAACGGGGA
GCGTCGATCCTCTGTCGCAGATCGCTCAAGTGTGCCAAGAGCACAATTGTCACTTCCATG
TGGATGCCGCTTGGGGTGGTGCAACGTTGATGTCTAATCATTACCGTCATCTTCTCGAAG
GTGTTGAACTGGCTGACTCAGTGACTATCGACGCGCACAAACAACTGTACATCCCTATGG
GTGCAGGCATGGTGTTGTTCAAAGACCCCGACGCGATGAAGTCCATTGAACACCATGCGC
AATACATCTTACGTAAAGGTTCAAAAGATTTAGGCAGTCATACACTAGAAGGCTCTCGCT
CAGGCATGGCCATGTTAGTGTATGCGGCGATGCACATTATTAGTCGCCCAGGCTACGAAC
TATTGATCGATCAAAGTATCGAGAAAGCGCGCTACTTTGCTGACCTCATCAAACAGCAAG
ATGACTTCGAACTCGTTTCTGAACCGGAGCTTTGTCTACTGACATACCGCTATCTACCGC
CATTGATTCGTGAAGCGCTAGATAAAGCGGAAGGTACTCAAAAGGAAAAACTAAACGAGC
TCATCAACCAGCTCACGCAGTTTATCCAGAAGCGTCAACGTGAAACGGGCAAATCGTTTG
TTTCTCGTACAAGACTGAACCCTGACCAATGGCAAAGAATGAACACCATCGTATTCCGAG
TGGTACTTGCCAACCCATTGACGACTAGAGATATCTTGAGCTCAGTACTGGACGAACAAC
GCGAAATCGCCAAACAAGCACCAAGTTTGACAGCAAAAATCGAAGAAATGGCCTCAGATA
TTTTAGGCGCGTAAGCCTAAGAATGAGTTACATCAACTTGAAAATTTCTTTCTTTTTGAT
GTAACTCAAACATCATTCTCGAGCGACTGGCGCAACAAAACTACGATTCCACATTCAATT
CTGTAGTTTTTACAACATTTTGTTTGAGGCCTGTCAAATTCTCACTAAATAGTAACCGTA
TTTGGTTTAGCCAGATTGAAGATCAGGTTTATACTGAAACTATGGCGCTGGTAGTTTTCG
TTAACGCCCCTCTCTAACTTAGAAACCGATGTGTTTCCACCCGTTAACAGAGCCAGCGAG
TTGTTCTCTATACCCTCGTGAACACTATGAATACATTAGAAAAAATTCAAAAAAATCTGG
AGAATTTCAGTAAGTCAGAGCGCAAAGTTGCAGAAGTAATTATGGCGTCTCCACAAACTG
CGATTCATTCTAGCATTGCAACGTTAGCAAAAATGGCTGACGTGAGTGAGCCCACTGTAA
ACCGCTTCTGTCGCCGCCTGGATACCAAAGGTTTCCCGGATTTTAAACTTCACTTAGCTC
AGAGCCTTGCTAACGGTACGCCATATGTAAACCGTAATGTGGAAGAAGATGATGGCCCAG
ATGCATACACGCATAAGATTTTCGAATCGACAATGGCGTGCTTGGATGTTGCTAAAAATA
GCCTAGACCCGATGCAAGTAAACCGTGCGGTTGACTTGCTGACTCAAGCAAAACGTATTT
CTTTCTTTGGTCTTGGTGCGTCTTCATCTGTTGCTCGCGATGCTCAAAACAAGTTCATCC
GTTTTAATATCCCAATTACTTGTTTTGAAGATATTGTCATGCAACGCATGAGCTGTATTA
ACTGTAGCGACAACGACGTGATTGTTCTCATTTCTCATACTGGTCGCACGAAAAGCCAAG
TTGAAATTGCGAATCTGGCTCGTGAGAACGGTGCAACTGTCATCGCTATCACTGCGAAAG
ATTCTCCATTAGAGAAAGCAAGTTCACTGGCTATCACTTTAGATATTCCTGAAGATACGG
ACGTATACATGCCAATGGCAAGCCGTGTCGTTCAAATGACCGTTATCGACGTATTAGCCA
CAGGCTTTACACTTCGCCGTGGTACAGGTTTCCGCGAAAATCTAAAACGCGTGAAAGATG
CCTTAAAAGACAGTCGTTATGACAAGCTAAGTCAGTACTAAGCATTGATTAAGGGGAGCC
AATTGGCTCCCCTTTTTATTTCTTCTCGCAACGACTTTACTTGTATTTACTCGTTCACAC
TTGATAAATCGCTTCTCGATTCCAATACCTCTACTGAACTCATGTGCGGCGTGGTTTCTG
CAGCGCAATCTCCGCTGCAATCGCACACTTGTTTTAGTATGAACACCAAACGCTCCTGAT
TAAGAGGTAAAGGGTTACCTTTAATCGCAACAGACTTAAGCGCATCGTTTGCTACCTGTT
CAAACGAAGTTTGGCAAACACCAAACTTACCAAGCAATGGCAATTCTAGCTTATCTAACA
CCATCGTGACCCAAAGCACGCCGTCATGTTCATTCGCATTCGCTCTGTCCGTGACAAGTT
GAGCCAGTTTTCGATAACGATTGATCACATCATTCCTGCCCGCTAGCTTTGCTGCATTGA
TGTTTTCTTGCATCACATGGGGTGCTAAACGTGCAGTTATCACACTGTGCGGAGCATCAA
GTTTCCCACCAAGAGCAGAGGCTAACCCATGAGCAGCGCCCAACTTAGCGTTAGTGATCG
CCATCCCTCCAAGCAAAGCCGCAAAAGATAAATCCGAACGAGCCTTATGATTATCCTGCT
TGCAGCCTGCAATCACGGATCGACTCAATCGACGAAGCCCTTCTTCGCATACCATATCAG
TGAGAGGATTCGGCTCGCCGCACACATAAGCTTCCATCAGATGCGTAAATGCATCCATAG
CGCCTCGTCCAGATGTGTATTGATCAGTCCCATAAGTCAATGTTGGGTCGACAATCGCAA
CGTCAGCCAACATGTCCGGACTTCTTAAACTTACTTTTACTTTGTCCTGCCCAGACTTAA
GAACGGCATTTCTAGTCACTTCTGAGCCGGTACTCGCAGTCGTGGGAATTGCGATGAAGT
GAATCGGTTTAGCTTTGAGAGGAACGTTTCTTCCAACTACTTCCACATAATCGTAGACAT
TACCCTGATTGGGAATGATTGCGGCCAATGCCTTGCCCATGTCGATGACGCTACCACCGC
CGATCGCGATGACCATATCAGGTTGAAATTTTCGCCCGAGCACCGCCGTCTCTTCCACCA
TCGTAATGTTGGGCTCCCCATTGATGGCGACGTGCTGATAACGCATATTTTGAGCTTTGA
GATAATTGATGATGGGCGTGGCGCGCTGAGTATCTTTTCCCGTCACGAGCAAAACGCTAT
ACCCAAATTGATTGATAACTGATAGTGAAGATTGGAGCGCTCCTTCACCGAAAATAATCC
GTGTTGCAGTCATAAACTGAAACATACACTTCCTCCCCAAAACGACAACTTTTAATAGAT
TGCTATGGTTTGCGTTAAAAAAAGTTGACCCAATCCACCTTGCCATCAATAACCCTTCAG
AAAGTATGTTTTTATGCGTCACTTCACATAGTTACCATGTCATTTTTAAGGTTTATTTTT
GTCCGAGTAAGCTGTTATTTACGTCTTTTGGTTTAAAGCTCGTTTAGTTTTTATCCGATA
GATTTCGCCTATAGATACAAGAGGTAATTGCTGCTTTATTTCCGTATCTGGATAAGGCAT
AGTTACTTCAACAAAAGAGAGCGCACCAAGCCTCTATGTTTGTACGCTTTCAAAAAAGAA
TAGATTTAGGAGAAATAAGAATATGTTCGTTGTTATTTTTGGTCGTCCTGCATGTCCTTA
CTGTGTTCGCGCTAAAGAACACGCAGAAACACTAAAAGCTAAACGTGATGACTTTAACTA
CCGTTACGTTGATATCCAAGCTGAAGGCATTTCTAAAGCAGACCTTGAGAAGACAGTTGG
CAAACCAGTTGAAACTGTTCCTCAAATCTTCATCGACCAAGAACACATCGGTGGTTGTGA
CGATTTCGAAGCTTACGCGAAAGAGCACCTAGGTCTATTCGACGAGTAATAAGCATTAGA
TTTTTTAAAAGCCGCATCATGCGGCTTTTTTATTATTTTTCAGCTTGTTACTTCCCTAAG
TCAACTAATAGCAAAACCTAAAAAAATTCACTTATCTTTTTGCTATATTTAGTTACAATT
CGCAGTTCTAAACCTTTTTTTGGCACACACTTTACCGAGCCACACAGTGAACATAGACGT
CGTACAACTTCTCGATCAAAACCCCATTCTTCTAATCTTCGTCGTATTAGCCATTGGCCT
TGCCATCGGAAAAATTCGCTTTGGAAACCTACAGTTAGGCAACTCTATAGGTGTTCTAAT
TACCTCGCTGATCATGGGTCATTTAGGCTTTTCCTTCAACGCTGAAGCGCTAACCATCGG
CTTTATGCTCTTTATCTATTGCGTTGGCATAGAAGCTGGACCTAACTTTTTTGGCATCTT
CTTTAGGGATGGTAAACACTACTTCATCCTCAGTATGACCGTGCTTGTCGCTGCAGTGAG
CTTAACTTACGGTTTAAGCCACTACTTTGGCCTCGATTTCGGTCTTTCTGCCGGCATGAT
GGCAGGAGCATTGACGGCGACACCTGTTCTAGTTGGTGCTCAAGATGCTTTGAACTCAGG
TCTTGCAACAATACCGCGCAATATGGATTTTTCTTTGGTATTAGAAAATCTATCCGTAGG
TTACGCGATGGCTTATCTGATTGGTTTGATCAGCATGATCATGTTCGCTAAGTTGCTACC
AAAGTTACAAAAGCAGAACCTTTCAGACTCTGCTCAACAAATCGCTCAAGAGCGTGGCCT
TGGTAACTCAAGCCAGCGCAAAGTTTATCTACCTATTATTCGCGCATATCGAGTTGGCCC
GGAGCTTATCGATTGGACAGACGGCAAAAACTTACGAGAACTTGGTATTTACCGCCAAAC
GGGTTGTTATATTGAGCGTATTCGCCGTAATGGTATCCTCGCCCACCCTGATGGTGATGC
GATTTTGCAAGAAGGCGATGAAATAGCACTGGTAGGCTTCCCTGACAGCCACGCTCGTTT
GGACCCAAGCTTCCGAAACGGTAAAGAAGTGTTCGACCGTAACCTTCTCGATCTGCGTAT
TGTGGAAGAAGAGATTGTCGTTAAGAGCGACGCGATTGCCGGCAAACGTCTATCTGATTT
GAACCTGTCTGAGTTCGGTTGTTTCCTTAACCGTGTAGTTCGTGCGCAAATCGAAATGCC
AATGGATTTAGACATTGTTCTTGCCAAAGGTGATGTGCTTCAGGTGAGTGGTGAGAAGAG
TCGTGTACATGGCCTTGCTGAGAAAATCGGTTTTATCTCGATTCACAGCCAAATGGCCGA
CTTATTGGCGTTCTGTAGCTTCTTTATTCTTGGCATTATGTTTGGCCTAGTGACCATGAC
ATTTGGCCAAGTGTCGTTTAGCTTAGGTAACGCGGTAGGCCTTTTGCTGTCAGGTATTAC
ACTAGGCTTCCTTAGAGCCAACCACCCTACTTTCGGCTACGTACCACAAGGCGCGTTAAA
CATGGTCAAAGATCTTGGTTTAATGTTCTTTATGGTCGGTATCGGTTTGAGTGCTGGTGG
CAAGATGTTCGAGCATTTGACTCAAGTTGGCCCACAGGTGATTGGTCTTGCGTTTATTGT
CAGTGTCGTGCCTGTTGTGATTGCTTACCTTGTTGGTGCATACATTTTGAAGATGAACCG
CGCATTGCTATTCGGGGCAATCATTGGCGCACGTACTTGTGCACCAGCGATGGATGTCGT
AAACGAATACGCGAAGTCGACGATTCCTGCTCTTGGTTATGCGGGTACTTATGCGATAGC
CAACATCCTAATGACGCTAGCTGGTACGATTTTGATAATTCTGAGTTAACCGTTTTGGCG
GAACGACTAAATCATCAAATACAAAAAAGGCGCTCAGTGAGCGCCTTTTGCATATCTATC
CAATCAATTAGATTTGAATGAAGTCTGTTTCTACAGCTGGGTTTACATCCGCTTCGTAAT
CAACACCTTCGACACCAAAACCGAATAGCTTCAAGAACTCTTCTTTGTACTCAACGTAGT
CAGTTAGCTCTTTTAGGTTTTCAGTTGTAATTTGTGGCCATAGCTCACGACAGTGTTGTT
GGATGTCTTCACGCAGTTCCCAATCATCCAGACGTAGACGATTCATATCATCCACTTCTG
CTGCGCTGCCATCTTCTTTGTAAAGACGTTGGCTGAACATGCGGTAGATTTGCTCCATAC
AACCTTCGTGTACACCTTCTTCACGCATCTTCTTGAATACCATTGCGATGTAAAGAGGCA
TAACCGGAATTGCAGAGCTTGCTTGAGTAACAACTGACTTAAGTACAGCAACATTTGCGC
TGCCGCCAGTTGCACCCAGTTTCTCGTTTAGCGCTTTTGCCGCACGGTCTAGGTCCATTT
TAGCTTTACCTAGCGCGCCATCCCAGTAGATTGGCCACGTTAGTTCAGTACCGATGTAGC
TGTAAGCGACTGTCTTACAACCTTCCGCTAATACACCAGCGTCAGAAAGTGCATTGATCC
AAAGTTCCCAGTCTTCACCGCCCATTACGGTTACTGTGTCTTTGATTTCTTCTTCTGTCG
CAGGCTCAACGCTTGCTTCAATGATTACGTCTTTGTTGGTATCAACCGCTGTCGATGTGT
AAGTCTCACCGATAGGTTTAAGAGCTGAACGAATAAGCTCACCTGTTTCTGGCATTTTAC
GCACTGGTGAAGCCAGTGAGTAAACCACCATATCAACCTGACCTAGGTCTTCTTTGATCA
GATCAATGGTTTTCTGTTTCGCTTCATTTGAGAAAGCATCGCCGTTTAGGCTTTTAGCGT
ATAGGCCTTCTTCACGAGCAAGCTTTTCAAAAGCTGCCGCATTGTAGAAGCCTGCCGTAC
CAGGTTTCTTCTCTGTGCCTTCTTTTTCGAAGAACACACCGATAGTTGATGCGCCGCCAC
CAAATGCCGCAGCGATACGAGAAGATAGACCGTAGCCACTTGAAGCACCAACGACAAGAA
CGCGTTTAGGCGCGTTTTTGATTGGGCCTTGCGCTTTTGTGTAAGCAATTTGTTCTTTTA
CGTTAGCTTCACAACCAACTGGGTGCGTTGTAGTACAGATAAATCCACGAATTCTAGGTT
TGATGATCATATTCAACTTCCTTTAAAAAACCTTGTTAGGATAAAAGTTTCGCTCGAAGT
TCGCATCTAATTTCTGTAAAAATGCTTCGAAAATGCAAGTGGTTGGAGCACTATCTCTCC
TTGTCATGAATAAAAGACACAAAAAAGCACCTCTAGGAGGTGCTTTTCATTACCAAGGTT
CACTCATTAGGCTGCTGGATTCAAGTGTGATTTTTTCGGGCTATCAGTACGAACTTCAGA
GAAATCATGACTGAAGTGGTCTACTTGAATAGCTTTGTAACGAAGTTGGTCAGCAGCAGT
GATCTTTTCAACCTCTTGCTCTGTCAACACACCAGCGTCAAGTGCTTGCTGTAAGCGATC
TGGCAGAAGACCTTTACGAGCCACTTTGCCATCTTTCGCTGCTTTCATTAGCTTACGCTC
CAATGGTTTGACGTCGTACATGGCTAGGAAGGCATTTTCCATCAAACCTACGCTATCATT
TTCGGATTTGCCGATGTAACACAAGTGGGTTAAACGGTCACGCTGCACGCCTGGGGTCAT
CATAGCTTCAGCAATGCTGACACTTAACTCATCACTTGGTTTGTCGAAGTGATTCCCTAG
TGGGAATAACAAGCCTTTCAACACGCCACCAACATATTTCACTGGGAAGTTTGCGTACGC
TTCGTTCAGCGATTTAGCTGCGTTGTACAAACAGTATTGGACAGCGTAATGCACGAAGTT
TAAGTCGCCTTGCTGACGCCCTTCATCTTCGTATTTTTTCAGCGTCGCGGATGCCATGTA
CAGGTAGCTCAAACCATCACCCAAACGTGCAGAAATCATCTCTTTACGCTTCAAGTCACC
ACCTAACGTCAACATGGCAAAATCGGCGCTTACTGCTAACGCTCGGCTCAGGCGGGTGAT
GTCTTTATAATAGCGCTGAGTTGGACCACTCATATTCGCTTTCACAAAGCGCGAGCCTGT
TAGCGCTGCACCTAGCGCACCAAACGTATTCCCCATCGCATGACCAATATGTTTGAACAA
TAGAGAATCGAACTCTTTCGCACCCTGCTCTGAGTCTGGATTCGCCGCCGCTTCCATCTC
TTTAAGCACATATGGATGACAACGGGTCGCACCTTGACCAAAGATCATCAAGTTACGCGT
TAGGATATTTGCACCTTCAACAGTAATCGCAACAGGAATACCCAAGTAGTGTTTCGCAAG
ATAGTTCATTGGACCATCTTGAATCGCACGACCTGCGTGAATATCGAACGAGTCGTTCAA
AATCGTACGTGCAATTTCAGTCATGTGGTATTTGGCAATAGCCGTAACAATGCCAGGTTT
CTCTTTCATATCGAGAGAGGTAGTCGTCAACGTACGCGTTGCTTCCAAAAGATAAGTCAG
ACCGCCAATACGGCCCATCGCTTCTGCTACCCCTTCGAACTTACCGATAGACATACCAAA
CTGCTTACGTACGTATGCATAAGCGCCAGTGGTTCTGGTTGTCAGGTGGCCGATTGCAGT
ACCAAGTGCTGGCAGTGAAATACCGCGGCCAGCAGACAAACACTCAACCAACATACGCCA
GCCTTTACCCGCGTAATCTGAGCCACCGATGAGCCAATCCATTGGAATGAAAACATCTTC
ACCACGAGTCGGACCATTCATGAAAGCAGAACCAAGTGGATCGTGACGCTCACCAATTTC
AACGCCGTCATGGTCAGCAGGAATGAGCGCACAAGTAATGCCTACGTCTTTCTTATCGCC
GAGTAAACCGTCTGGGTCCTGCAGCTTGAAAGCTAGACCAAGAACAGTCGCAACAGGTGC
AAGTGTGATGTAACGCTTGTTCCAGCTAACTCGAACACCAAGCACCTCTTCGCCATCGTA
CATGCCGTAACACACCACACCCTGGTCAGGAATGCCGCCCGCATCTGAACCTGCTTCCGG
TCCAGTCAAAGCAAAACAAGGAATGTCCGTACCATCAGCAAGACGTGGTAACCAGTAATC
TTTTTGCTCCTGAGTGCCGTAGTGAGAAAGAAGCTCACCTGGACCCAACGAGTTAGGAAC
CATTACCGATACCGCAACACTAATACTACGCGTTGCAATACGAGACACAATCGTTGAGTT
TGCCAATGCAGAAAACTCACGGCCACCGTACTCTTTCGATATAATCAGTGAGAAGAAACG
TTCTTTGCGCAGGTATTCCCACACCTCCGGTGGCAAATCACGATCTTCTTTCACGATTTT
TTGATCGTCTAGCATGTCTAAGAGCGTTTCAAGTTCATTATCCATAAACGCTTGCTCTTC
AGCAGTTAACGTCGGCGCGGGGTAATGATGTAGCGTCGTAAAGTTTGGCTTGCCAGAAAA
CAACTCGGCATCCCACCATACACTACCGGCTTCCATCGCTTCTTTTTCTGTACTCGACAG
CGGAGGAAGAACTTTCTTAAACACTTTAAATGCTGGGTCACTAATCCATTTTCTTCGTAG
AGAGCTCATAGTTCAGATCCTTTTGTTCACGTCACCGCTTGCGGCTAATCCTTATTATTG
GTTTCACTTTTTACTTGTCGTTATCGAGCGACTATTTCGCCGACATACCAGCGGACAAGT
AAGGAATCAGTAAATCGACGACAGATTTCACATCGATTTCTTTTTCAAACTTGCTTTCTG
CCAGCTCGGTCAAAGCTTGACTTGAGGCCATCGTAAATACGCACGTTCCCAACGTGAAAT
GTAATCGCCAAAACAACAACTCTTCCGTCAACTCTGGGTTTGCTTTCATGATAGAGAAAG
TAAATAAATTCAATACTTCTGAGTATCGAGTGCTGATAAACCAACGCAAATGCCCTTGTA
CATCGGTGTAACCTCGACCAATCAACAACATAAATAGTGCTGTACCATTTGGTCTAACAT
CATTAAGTGTACGCAGCGGTAAACGTAATGATTCAAACACTTCGTCCATGTTGTAGCTTT
CGCGGGTATTCAACTCAATGAGAGACGCCTTTATGCTCGGCATCAGTGCTTCAAGGTATC
GGTCCAACACCGCGCGCACTAACGTCTTTTTGTCACCAAAGTGATAATTCACCGATGCAA
GATTCACATTTGCTTTGCCTGTAATGGTTCTTAGCGACGTATCATTGAAACCATATTCAG
CAAAAAGTCCTTCTGCGACATCGAGTATTTTTTCTTTTGTTGTGCTTCTCGGGGCCATTT
TAATCACTCGTATTAAACAACTGTTTGAAAATATACTCCCGAAACTTTAGATTAACAAAT
GATTAACATCACATTTCCAGACATTGGTCGGACCACGAAGTAGATAAGCCACTTAAAAGA
ATGAATTTGAAACGAATAAATTTAGTGCAAAATTTTTTGAAAAAAAATGGAACTGTTCTG
AAATAGCTCGGTCTGAATAGATGTAACAACTAGGGCATTTAAAGTTTCACTGGCCGTCAA
ACTTGTTTCAATCTAATTGTTACGTTGCTGCTTTTTTCTTATTAACTCCTATGTTTGTAT
CCGCCCAGTCAACTTTTCGGCTGGGCTTTTTTTCGCCTGTCGATCAGGCTTTATCTAACA
CTCTTCAAAAACAAAAAGCCTCCCAACTGGGAGGCTTTGAGTTACAAATCAGTTAAATAC
GAAGTTAGTCTTGTGCTTTCTTTGGTAATGAGAAATGCAGTAGAGCGTAACCAAGTACCG
CTGCAGTAGTTGAGCCCATCAAAATACCTAATCGAGCGTATGTATCAAACTCAGGGCTTA
CGTTACCGAACGCCAGTGAAGAGATAAAGATCGACATCGTAAAACCGATACCACACAACA
CTGATACCGCGAAGATATGCTTGAAGTTTATACCCTCTGGTAGCTTCGCAACGCCCAGTT
TCACAGCTGCCCAGCTAAAGCTGAAGATACCTAGAGGCTTACCAATCAATAGACCTAGTG
CAATACCTAGAGGCAGCATTGAAGTTAGGCCAGACATCGATACGCCTTCTAGCGAGATAC
CTGCGTTCGCAAATGCAAACAGAGGAAGAATACCAAATGCGACATAAGGGTGAAGAGCAT
GCTCCATGTGTTTCAGTGGAGAGTGTTCGCCCTGCTTTCCTTTCAGCGGAATCGCGAAAC
CGATCACAACACCTGCCAATGTTGCGTGAACACCAGACTTAAGTACAGCAAACCACAGAA
TCGCACCTACAATCATGTACGGTGTTAGCTTGGTGACTTCTTTCGCGTTCAGCATGAACA
GTACACCTGTCATGACGAAGCCGACAAGCAATGCCATTGAAGAAAGATCACCGGTGTAGA
ACAGAGCAATGATGACTACAACACCTAAGTCGTCAATGATCGCAAGAGCCAACAAAAATA
CTTTTAGGCTCACTGGTACGCGCTTACCAAGTAATGCCATGATACCCAGAGCAAATGCAA
TGTCTGTCGCCGCAGGAATTGCCCAACCAGAGATCGCTTCAGGGTCATTTGCATTAAAAG
CAACGTAAATAAGTGCCGGAGCCAACATACCACCGACCGCAGCAATTGCAGGGAAGATGG
CAGTTTCTTTCGATTTTAACGCGCCTTCAAGCAGCTCGCGCTTTACTTCAAGGCCAATAA
GTAGGAAGAACACAGCCATCAGACCGTCGTTGATCCAGTGAGAAACAGACATACCAAATA
CATAAGTATGCAGTAGAGATTGATAAGTTTCGCCCAGTGGTGAGTTTGCAATGGTCATCG
CTATTGCCGCTGCAATCACGAGAAGAATACCACCTGCGGATTCCATTTTGAAAAAGTCAC
GGATGACATCGTTCATGGTTTCGTCCTTATATTTATTATCTTAATAAACGATTAACAAAG
AATGATAAGAGTGTATAGCTGCAGAAAATTTTAGAATAATCGCTTGTTCAGAGTATAAAC
TTCGATTTTTCCGAGGTTATCTTCATTACTCATCGTATTTTTCAACAAACTATTGAGACG
AAGTAAGCCTTCTCGCCTCCTCTTATCTATCCAGTTATTAACCAAGATCGTTATTAAAGT
AGCATAAGATGATGTCTCACTTCACGGTAAGTCTGTGATTTTTTAGACAGAACTAACGTG
CTTCAGACACAAAAAAGCCACTTTGCTAAGTGGCTTTCGATAGATTTTAGTAGCCGGTGA
GCTGCATAAAGCCCCACGCCTCGTTGGAGCCAGAAGCCAAGATGGGACCTTCCCAATAAG
GGATAACAAATGGCAACCACATATCGGATTTTATGATACGAGTCGTCAAATTAATTTTGT
GTTCAGGTGCATTGATGATCCATTGCAACGGTAAACGTCTGCCATTCGACAGGCTTGTTA
CCTGCATTGGCGTAATCGAGACCTCTTTCTCTGATAGATTGACCACTTTTCCCGAACGGG
TCGATAGCGTACCGAAAATATGAGGCGTCTGACCGTGGTGACGGTAACGGCTAACCGTTA
ACGCACGTCCATCATCCAAGTTAAAGACAAACCAATCCCAACCTTGTTGACCTTGGCCGA
TTAAGCCACTGCCCCATTCTTTTTGCGTCCAGGCTGAGCCTGTTACGGGGATGAGGCGGC
CATTTAAGTTCAATGTGCCTTTTACATTAAGAAACGGTGCGCTAAAGCTAAACGAAGCCA
CAGATTGCAGTGCATGTTTAACTTGAAAGCCTTTGTCTCCATTTACCACAAACGGCCCGC
TTGTCATGGTATTCAGTTCGAGTCCGAATGTGTCCGTTGTAACATTGAGGTTGCCTGGAA
ATGGTGTAGAGCCTAATGAGCGCCAAGTCCAGTTATCTATCCATAAACGGAATGGTCGGT
TTGTCATGCCAGCTTGACCAATACCACCACGCGCAACACGCTGTTCTTTCCACACATGCG
AACCATGGCTCACGACGACATGTGAGATGTACAGTTGTGGGTTTTGCCAACCGCTGGTTT
CTCGTTCATCGGTGGCGACGCGAAAATAGCTCCACTGCACGTTGTAAGTGCGACCTTGCT
TATCTTGCAGCTTCGCAAAGTAGTTCCACCATTCATGTTGATATTCAGGATGGAAGCGAA
AGTCTGAAGGCAATGAGACATGCTCGTCCGGTAAAACCGGCTCAAAAATGGTTTTATTTT
CTCGCGTCAGTACCGAATTAATTTCGTTTTCTTGGGTAGCAGTAGGCTCTAGCCAAAACG
TTGAATACAACGTCGCTCCAGTCAACATGGCAAAAACGACAACGATCAGCATCGAAGCAA
AAACGCGCTTTTTAGAGTTTTGTTTTTCCACTACAACGCATCCCTCAACGACTTCATTGG
CGTACTCTTAATCATTCGAATTACGGGTAACGCCCCGGCGATCATAATCGCGAGCATTGC
CCAAGCGATAGTTTGTGCATATTCCCAAGGAATGGTTTGCAGTTCGAGTGACCAACCAAA
AGATTGTTTAATGATGATATCAACAATTAGGTGGGCCAAGGCCAATCCTAACGGTACTGC
AATAATCGCAGAAATGGCACCAAAGGCGAACAGTTGTAACCCCCCCAAGGCAACCAACTC
TTTGCCAGAAACACCCATGCATCTCAGCAGCGAGAAGTGTCTTTGACGAGAGAGTTCTCC
TGCTAGGGTTGCAAAGAAAAGACCAAATACAGCAATGATAAGAGTAATGTTTCCTAACGT
GCCAGCGATTGCAAACGTGTGATCAAATACTCTCATGGCTTGATTGTAGATATTGCTGTT
GTCGAATACGCGGTCTTGTGGCAATCGGAAGACATTTTCTAAACGATTCTTCAACCCTTC
CCCATTCACGCTGTCTTTCAGCAATACGCCTAACCCTACGTTGCCCGTTCCGGCAAACGC
ATAAAGCCAGTTTCGATGGGACATCATCACTTGGTTGTATGGGTTGCCATAATCGTAGTA
CACACCCACGACTTGCCAACCTTCACCCAGTGGCGCTTGCAGATCAATGTAATCGCCCGG
ACGAATATCCAGTTTGAGAGCCATAGATTCACTGACCATCAAGCTCTTAGTTTGATGCAG
CTGATACCAGTAGTTTGGAACACCGAGCTTGACCGTTAGCGAATCTAGCTCTCCTTCAGA
AGGACCTGTGCTGACCACTTGCAACGCGCCATGCTCGGTAGGAACATCTTTTTCCCAGCG
CCACCAAACCGATTCAACTTCTGGCTGATCTTGTAACCATGCGCTCATTCGCCCAGCCGA
GTTGTTTGTTGGATAAATATAGATATCTGCGGCCAAGCGTTGGCTTAACCATTTGTCAGT
GGTGTCTCTAAAGCTACCCACCATGGTCTCAACACCAATATTCGCAGCGAGCGCCAACAT
AAACGCCATCGTTGCGACACCACGATAGCTCATACTTGCCGCCGCATCAGCAAAGAACCA
ACGCACACGAACCCAGCGTAACGTGTATGAGAAGCTTTGGAACATATGCCACATCAAAAA
TGGCATGAATAGAGCCACACTCACCAACATCAATGCGATAATGGCAAAACCCGTCTCTTG
CGTTTTAGGTGCTTGGTAAACCGCAACCGCGGCTACACAGAAAGCACATGCCGCCAATGC
TTGCCAAGAAAACTCTCTTCCTGCAAAGCGCATTAACGATAAACGCGAAGACAAACGAAT
TGGTTGCGATTTCAACAATCGAATCAGTGGCCACAAACAGGAAATCAAAGCGCCCATCGC
CGACATAATCAAACTGTATAAACTCGACTGCCACGACCAACCGATAGTAAGGCCAACGTT
GGCGTCATATAGATCGCTCAAACTGGAAGATACTGCAGGGATCAACTCGTTCGCCAACAT
GAGTCCAAAGAAGTTACCGCAAGCCCAAGCGACCAAAACGAGGATCGAGAGCTCAAGTAA
TAGCGCTTGCGCCAATTGGGTTCCATTCACACCGGTTTGACGCAAAATGCCGACTAATCG
CTGACGCTGAATAAAAGACAATGACATCGCTTGATAAAAGATGAACAGTCCAACCAAAAA
CGACAACATCCCCATCGCGGTTAGGTTCATGTGGAATGCTTTGGTCAAAGATTCAAGCTC
AGTACGAGTGTTTCGTACCAAAGTCATGCCATTTGGCAGTATGTTTTTTAATGCGATCAG
TTTTTCTTCTGGCATCTCGCCACATGAAATCGCTGAAAGGCCCGAGCTTCGCTTCAACAT
TCTTAATAAAGAAATGTCGGTAACTAAACGTGTACCTGATAAGAGCTTGTTTTGATCCAC
TTGAACAGGACCAAGACGGCTACCATCATTCAACTCAATAAAGTCGCCGTCTTGCCAGTT
CATGTAAGACGCCAAATCTTGACTGATCAAGATCGGATACGGCGGCTTCATCAAGGAGAG
AACAGGCATCTCATTAAGTGACTTGCCGTGCTGAAGAGGGATCATTGCGACAGGATCGAT
GCCAACGAGCATCAAGTTCATGTCCGTTTTGGCATCCAGATGAAGAACGTCGAAAGGCGC
ACATTGGTTGAAACCAGCGCGGCGCAGCTGAATGTAAAAACCTTGAGGAATTTTATTTGC
GGAATGTTTGGTACGAATTCGGTAAGGAAGTGGGTTTGAGAAAAGCTTCTCACCTGTTTC
GTAACTCTGCTTCGCATGTTGGTTGATAGAAGTAACACCAACGAGAAGCGAAACACCAAG
CGTTAAGCCTAACCAGACGAGAATAATTTGCAGTGGGTAACGACGGTAATGACCGAGTAG
TGCCTTAACTACGGGCCATAACATGCAGTTGCCCTCCTTGAAGACGAATTTTCCCTTCCA
TGTGTGCCGCAACTTTCTCACTGTGCGTCACTAATAACAAGGTACAGTCCAATTGGCGTG
CAAGACTGGTCAGCAAACGCATTACCGCTTCCGCATTTCGCTCATCCAAACTTCCCGTTG
GCTCATCGGCAAGCAGAATTTTGGGTTCCATGTACAACGCGCGCGCAATCGCAGCACGTT
GTTGCTGGCCACCCGACACTTCTTCTGGATAGCGTCCTAATAAAGGCATGAGATCCAGAG
CCGAAAGAATTTGACGCCAGAGACCTTTATCTTCCGGTAACCCTTTTAGTTGACGGCAAA
AACGGATGTTATCGGCGATGTTCAAAGTAGGAAGAAGGTTGAATTGTTGGAAGATGTTAC
CAATATTGTTGCGGCGGTAGAGCGTTCTTAAGTGTTCTGGAGCATCATGCATCGCAAAGT
TTGGAAATTGAACCTCGCCTGAATCGGCGGTATCTAAGCCAGCAATGACGTTTAGCAACG
TACTTTTACCAGAACCACTTTCCCCCATCAGAGCGACTTGCTCACCTTGCTGTAATGTTA
ATTCTGCCCCTTGTAGCACAGGATGAAACTCTCCCCCGTCTACATAGCCTTTACATAGGT
CTGACAGTTTTAACATTGATTTTGCCGCTCAAATGGTGTTTAAAAATTGGGATCAGAATC
TACACTAAAATCCTGTTAGTAGGAAGTATTTTGAATGCTTGATCACACTATGAGAGTACA
AATGCAACTCGATTCACTTTCTACAACAGATTTTGTTGACGTTATAAGCAGATTTTTGCA
GCAATTTTTCTAGCTATAGCAAGCAAAAAACTTGAAACGGCTGCAAAATACGAAATATAA
GCAAACTATGAACGAGATTTATTAGAAACTTCAACCAGCTTCAATATCGCTACTTTTCAA
TTAAGTTTTTCATCCACTTTTTGCTCTTCATTCGAGGCAAGCAGATACACCACTTCACTA
CCTCTTCAGTGAGGAAAAGTAGATACACCCACTGTGGCTCCCAACCCAAATATATCGCTG
CAAACGCAGCGAGCGGAATACCAATTATCCATTGAGCAAACACATCTTGATACAGGCAGA
ATTTCACATCTCCACCAGCACGAAGAACCCCCACAATGACCATCATAGGCACTGAGCGCA
ATATGACACCAAGTGCCAGAATCACCATGAACTGCTCTGCCAAATGACGAGTCTCGGCGC
TCAATGCACTGAACGCATCGAGTATGAGCTGATTGGTGAAAAATAAAAGTACCGCAACAC
CGAAAGCAATCAGAACATTCAAGATTACCGTCGCCCAAGCTTGGTAATACACAGGTTCAA
AGTTTTTCGCGCCGAGTTGGTTACCCACTAAAACCGCAGCCGCGTTCGATAGGCCAATCA
TCATAGCGAGAGCAATCGACTCAACAGGCGTCATCACCGACAACGCTGCCAAACCTTGCA
CGCCTGCTTGTCCCATGATCGCGTGGTAAGCAAACAGCCCTCCAGCCCAAGCGAGAAAGT
TGAACGTCGTGGGTAAAGATAAGCTAAGAAAACGAGTGATTTTGTCCAACACTAAGCTGG
CACGAATATCGCCCCAACCAAAGGCGATAATGTGTTTTTTCAACCACAAATAACCAAATA
AGCAACCAACTTCAATGGCTCCACTGATCACCGTTGCAATTGCGGCACCGGTAATACCAA
GGGCAGGGAAGCCTAGGTGACCGAAAATCAACACCCAGTTTAAAAACACGTTAGAGAGAA
TACCGATGCCGCTAAAGAAAGTACTCAACCCTGGTTGATGCATAGCACGTAATCCCACCG
CCATACTGGCAACACACGCCACTGCGAACATACTGGCTGATGAAATTACCAAGTAGCTTG
ACCCAAGCTCAATCACCTCTTGGGAGTCCGTGGTCAAGCCCATGATTGGCTGCGGGAAAA
AGACGAATAAACAAACGGCCAGCGCGGCAAACACCATCGCAATCATCCAAGTCAGCGACG
TACTTTGTCTTACGCCAATTTTGTCTCCCGCTCCCCAGTACTGCGCGGTAAGCAGTGCGC
CGCCCGTGGTCACCCCAACTAACATGATGGTGGTAACAAACGTCGCTCGAGCTGCGACTC
CCACAGCGGCAATTTCGGCTTCACCAAGTTGCCCTAGCATCAATACATCGACTAGGCTTC
GGCTGGAAAACATAATACTTTGCAGCGTGATGGGAAGTGCTATTGCGAACAATCGACGCA
AAAAGGCTTTATCTGCGTGAGTTGAGAGTTGAGATAGAAAAGTCACGAGCACTCCAACGA
CAACTTATTGATAGAATGGGAAAAGTGTCTCATGATTATACCCAGCGGTGATTTTTCCAC
CAGCAATAAAAGGACGGATAATGAAAAAGGTGTTGGTATTAGGTGCCTCTGGTTACATTG
GTTCTCAGCTTCTTCCTCAACTGCTCGACAAAGGTTACAGCGTAACTGCAGCATCTCGAC
ATATTGATTATTTGGAATCTAGGACCAGCCCACATCCTAACCTTACACTGACTTACTTAG
ACTTGGCGGACGCAGAAAGTACACTTTCATTAGTTGATGACTTTGATTTGGTGTTCTTTC
TGGTGCACGGCATGGCACAAGGTGATGATTTTGTTGAATACGAATTGAACCTTGCTTTGA
ACTTTAAATACGCATTGGAGCAAAGCCGTGTCAAACACGTTATTTATTTAAGTGCCATAC
AGCCACAAACTGGAAACTCGCGCCATTTAGCCGCTCGTAAAGCCACTGGAAAGATCATTC
GACAATCCGGTGTTCCGGTGACAGAGTTACGTGCTGGCGTCATCATTGGTCCCGGCTCCG
CCGCTTTCGAGATCATGCGAGATTTTGTCTACAACTTACCTATTTTGATTGCGCCTAAAT
GGGTCGACTCAAAAGCCAACCCCATCGCCCTACCCAACCTCAATCACTATTTATTGCAGT
TGGCCGAAGCATCACCCCCAGAAGAAAGCCAAATTTATGAAGTTGGTGGGCCAGATACAC
TCAGCTACCGCGAGCAATTTAAAATAATTTGCCGAATCACCAACAAGCCTTATCGGCTGT
GGTCGACACCGTTGCTTACACCCCAAATGGCATCGTACTGGCTCGGTTTGGTCACCTCTG
TGCCAGCAAACATCGGCAAAGCATTACTCGCAGGGTTAGAGCATGACTACATCGCCGATT
CCAAAGCGATTGAAGCACGATTTCCGCAAACGCTGATCAGTTACGAGCAAGCGGTATCCG
ACACCATCCAAGATGAAGGCACGTTTGTGCGCAGTAATGTTTGGGGCTTTGAGCCAGCGG
CACTTCGTCGATGGCAACCGGGGTATGGCTACTACCCTAAACAAGCCGGTGCGAGCATAA
AAACTCAAGCCTCCGCTGCGGCATTATGGAAAGTGGCTCAAAAAATCGGGAGTCGTGAAA
AAGGCTATTACTTTGCCAACATTTTGTGGCGCACACGTGAATGGCTCGACATCTTTTTTG
GTGGTGGGAAACCGATACGCGTTTCTCCTCCGGGGCCGGAGCTCAAAGTCGGCGATTATA
TAGACTCTTGGAAAGTGATTCGCTGCGAGGAAGATCAGTTCCTCTCCCTGTTTTTTGGGA
TGAAAGGCCCAGGGCTTGGACGTTTAGAAATTACCATCAAAGATCATGGTGATGAACGAG
AACTGGATATCACCGCTTGGTGGCACCCACAGGGATTTCTCGGACTGCTTTACTGGTTTG
CCATGATGCCAGCCCATCTATTCATATTCAAAGGCATGGTCAAAGCCATCGCGAAAGAAG
CCGAAAGTATCAGTATTACTCCTCAGGAGGAACAGTCTCTGGAGAATCTAGAGAAATAGG
CAGGTGATGAGCAATCCCCGCATGGCAATCAATGCACGATTGATCTCGACTTTCCATCAT
CTGATGTCGACGCGCAACGGTTCGTCCTTGCGCTTCGAAATCCATCTTGTCAACGGAATG
GCAATATCGACACTGTTTTGATTTATTCTCGATAAACTGCTGTGTGACTTCAGCAGCCAA
CCTCGGGCGATGCTCCGCCTCGAAGTTATCAAGTGTAATGTCCCCCTTCAGTTTGTGATA
GATGTCGGCTGTAGCGCCGATTTTCAATGCGATTTTAGCAAAAAACTCCCTAGGGACATG
GCAATCACTGCACGTAGCGGCAATCACACCCTGAGCATTTTTGAAGTGTGGAGATGCTTG
GTACTCCTCAACTATCGTATCCATCCCAATATGGCAACTGTAACAAAACTCGTTGCGATT
GGTGTAATCCATACCAAAGTGAAAAACACTGAGTGCCGCCCCACCAAGGATAAACGCCAA
TAAGCCACCAATTGGTATGCCGAGCATCCATTTTCTGTTTGGTTTACGCCATAAACTCAT
TGGTGATCATCCCAAAGCAGCGCTAGCGATAACTCGCATAGTATTCTACGAGCGCGTTTA
AATCATCGGAACTAAGCCCTTTGAACGCCTCATCCATTTTTTTATCAACGGAGCGTTTGC
CCTGCTTAAACTGTTGCAACGTAGTGGCGAGATAGCCCTTCTGCTGACCAGCTAAAATCG
AAGCTTCATCCAGAGCGTTACTGCCACCATCCGAATGACAGTTCTCGCAACTTTTCGCGT
GGATAGCCTTACCTTTCATCGCTAACGCTTGATCGAAAGACTGCTTAGCAGGCACAAACT
CAAGCCCAGCATAATGTTTTGCTAACTCTTCAATCTGCGCTTCAGATAAAGATTTGACTA
TCGTCACCATGTCGCCTTTTTGGCTCGTGTCTCCGTATACGTGATTAACCGAAGCTGAGG
GTCTGCCTTCAAGGTAACGCAACATCTGGTCAAAAAAGTTGAACTCGGGAATCCCTGCGA
TGGTCGGAATATTCGTGTCTGAGCTAACACCGTTTGGCCCATGACAAGCTTCACATTCAT
GTTGTGAAATTAGCTCACTTGGTGACGCTAAACTGTGGGAGGCCAAAACTGAGCTAATGG
CTAACACCGAGGAAAATTTTAGAGATAATTTAATTAGTTGGTGCATATTAGACTGACTCC
GTAGTAATTATCTTTGTTAATCAAAAACAGACAGCGAATAAACGATAAGAAAATCATTTT
ATAAAGGCGACTTAAAACCAACGATATCCAAGATAAATATATTAAGCCGTCAACCATTTA
AAGTAGCGTAGTTCAATACCCTTACTTTTTCTGCACCGACCTCTTCAAGAACAACAAACC
TCAATACAAATAATTGATTTAAAAACACAATAATTTAAAACCCAAAATTCACGCATAGAA
AAAGCGGTTTATTTTAATAATATTTCATATTGCGTCTATACTCTTACAAGCCATGTATTT
CGATTTATTCAAGCGATGTAAATATGGATATTTTGCTTTTGGCTTGAATACAAAATTAAT
ATTTCAATCAATTGCTTATTGAGATATTTAACCATTCCAACGCAATCCCACTTACTTTAG
GACGAATCGAGAGGGACTATGAACGGTTTAAAGTCGATCGCTACATTAATATTTTTTATT
TTACTGCTCACGGGATGTGGTCCAGACAGCAAAAACGATCAGAATACATCACCACCTGCA
CTTGGTGATTTCGAAATCAGTGTTTCCGAGCCATCATTGGTCACTCAAGAAACCGGAGAA
ACCAAACTGGTAGTCGATTTTACCGTCAAAGACGGCAGTGGCAGATCTCATGAGCTAGAC
GAAACGAAAGACTTTCGCATCGCACTTCTTAAAGCAATGCCCTCTCGTGTCGATACACAA
AATTCGAGCGATCCAGCCTTTGCCTTCAATGGGCGTCATGGCAATACCTATTGGAAGAGT
TTCCATCACTCAAGTAATACCACAAATAACCGTGCCAGCATGGAGAGTGTTTGGGATGGA
ACACTAGTAAAAACAGACGAGGGGTATCGCTACACGTTTGCCATTCCTGACGTTTTGAAA
GTATCCGATCCTTATACTGCCGACTCTTCTAGCAACAACGGTTTTATCGCTTGGGATGCA
GATAAACTCCACCGAATCGTCATGGCGTATGGCGAGCAAGGCAACGGTTTTACCTACGTG
TTTGAATGGGTGCCGCAAGAAAGTTCAGATGCAGCAGTGTCCCGCAATGTGATTGAAACA
GGCACCTGTGAAAACTGTCATATGGGCGAACCGCTTCATCATGGACCGGGCTATCGCTCA
ATTGATAACAACATTGCCGTTTGTACCGCTTGCCACAATGACAGTAATCCTGGCGCTGCG
CCAGCCAGACGCCCTCTCGCTGCCGTTGTTCATCAATACCACGGTAATGTTTTCAAATTA
GGTAGCGACAGAAATAACACCGATACTTACAAACAGCCTGTCGACGAGAATGACGTGCTC
GTTACCGACATCAATGGTTTAGTCATTGAAGGCAACCCTTTCCCGCAAGATGCCCGCAAC
TGTACAACCTGCCATTCAACCGATGTCGCGAAAGCATCAGACGCCAACAATTGGTTTGAA
CACCCAAGCCAAGTTGCCTGTGAGACCTGTCACTTGTACCGAGACAGAGGCGCGCATGAT
AATCAAATCGGTACGGCTTGGGTAAGAAACGGCGAGCCACAAAACTCTTGCTCGGGCTGT
CACCGACCTTATGACCGAGACGACAATGGCGATCCAATCATCGGCCAAGACGCAAGCCGA
AGTGCTAAAACGGTTCACGTAGTGCGTTTAGAGAATCTTGCAAAGGCACGTGATTCGCTC
GAAATCAGCGTTGAAAGCGCGCGATTTATTGATGACCAGTTTGAGGTTGAACTAAGAGTG
TCGAAAGCGGGCTCAGGTATTGGCTCCATCAACGAACTGACCCCTTTCATTAATGAACAT
GGGCACCTCAATTTGTTGCTGAACTGGGATAACGGCCAAGGCCCGATGGTCGCAAACAAC
AGTCTCAACGTCGCCGATGATGGCGCACTTGGTGACGGCTGTGAGGCTCAAGGAGAAGGC
CTATTCTTGTGTCATAAAGACTTCACTGACGCTGCGACTAAGCCAACCTCCAACTCTACG
TTGACGGTTAACATCGCCGACATGCCACTTTGTGCCAACCGTAGAGATGGCGAGCTCGCC
GAATGCGTCACGTTTGAAGGCATCGATCTTATCAAATCGCCTTTCGTCATTGCCGCCAAT
AACGCATCCGGCTCGTTTGATGTGTCTGGCATCAACAAGCAACGCAAACTGCCAGTGGGC
GCGGACATTTCATCGTGTAACGATTGTCACAAAGAGCTGACTATCCATAAGCTCGGTGAG
CATCCACATGCCGCCACCGACTTCCAACAATGTAAAAATTGCCATAACTCTGAACGTTCT
GCGTTTTATCCTGGAATGGCGGCTGATCTAAAGTACCACGTGCACTCATTCCACGCCTTT
GGCTCCGCTCATAGCGGTGAAGCGTCTTTCCCTGGCGCAGTCAACAACTGTGAGGCCTGC
CATACCAATACTCAATACAACTTACCTAGCCAACAAAATACGCGCCCTTCTCTTGCGAGT
GGTAAATACTTTAGTCCTGCATTAGTCGCCTGTGGCGCGTGTCACTTAGAGTCATCTTTA
GCTAATGCTGACCCGGATACTGTGGCAGGAGATGCGCCTCTGAACCATATGCTGAATCAC
GGCGCGGTATTTGGAGCAGACACAGCAGCACAAGCCATGGGCTCCGAACAATGTGCGACT
TGCCATGCCATTGGTCAGTCACAAGGGATAGATAAGGTTCACAAGGTATACGACTACCGT
TGAATTCGTCATTGAACACAATGCTTTGACAATTAAGGATAAGAAAAGGAAGAGCTATGA
AAGCAATGTTTCTGCGGTGGTTGGTTGCTGGGATACTTGGGTTAGGCGTCATCTTCACCG
TCAGTTCGGAAGATGTCGCCAAGCCAGAACCCGAAGCGGCGACGTTAACTCAAGAAGAAA
TTGAAACCATATTAGACACCAAGTTTTCCGAGGGGAAATATTCACGCCGCGGGCCAAATG
GCTGCCTTCGTTGCCATGACGATACATCAGATAAACCTGCAACGGGTATTTTCGATAACA
TCCACGGTAAGTCCGCAAACCTGCATGGGCCAATGAATGATAAACAGTGTGAAGCATGCC
ATGGTCCAGTGAACAATCACGAGCGCAATCCACGAAAAGGACAAGTTCGTGAGCCAATGA
TCACTTTTGGACCAAACTCCCCTGTTCCGGCCGAAAAGCAAAACAGCGTGTGTTTATCTT
GTCACCAAGATGCGAAACGCTCGACTTGGCATAGTAGCGAGCACGCTTTTGAAGGGCTGT
CTTGTGCAAGCTGTCACCAACTGCATCAAAAAGACGATCCGATGATGGTTGCCGAAATGC
AAGCAGACAAATGCACCGATTGTCACTCCCGCACCAAATCGGATATCCACAAACGCAGTC
GTCATCCTATTATCGACGGCGTCATGACTTGTTCTAGCTGCCACAATCCACATCAGACAT
TAAATGAAGCAAGCCTGAACTGGTCAACCGTCAATAACGCTTGTTACGAGTGTCATGCGG
AAAAACGCGGCCCATTTTTATGGGAGCATGAGCCAGTAACTGAAGATTGCACATCCTGCC
ACACACCTCATGGTTCAGTGAACAAAGCCCTGCTCAATAAACGGCTGCCAATGCTTTGTC
AGGAATGTCACCGTGTGCCACATGCAAACGTAGCCATTCCTGAAAACGACTTGAGAGTGC
GCGGCGGAAGTTGTTTGAACTGCCACAATCAAGTGCATGGCTCTAACCACCCACGTGGTC
AAACATTAAGTTATTAGGAGGGAGGCATGAAACTATCTCAACTGTGCATCGCTATTTCCC
TTGCTTTTGCTGTGCAAGCGCACGCCAACGATTATTCGTTACAACGTTCTCAACCAGCCG
ACACTAGCCGCTGGCAGTGCAGTGAATGCAGCAGCGACGGCACATGGAGTGGAGAAGTCA
GCGCGGGCGTCGGTTACCTTAACAACGACGGTTCCTCTCGATTCTATAATTGGAATCCGC
CCGTTTACGGTACAAACTCTGACAATAAGCACTTTAACGCGAGCCTAAACGCCGATATCG
AACAATATGAAGACGACGGATTCTACAATCGAATCGTCGTCGAAGATCTTGGTTTGCAAC
GCTTCTTACTGCAGTGGGAAATGGGCCAGTACGACGGATTACGTGTCCTCGGCAGTTACA
GTGAAACTCCTTATTTCTGGAATCAGTCCTCACTCAGTGCGTATCATCCAAGAGAAGATG
CACTCGTTAGTGGTGACCTATCGAAATATGAAAACTTAGTGACGCGAGAGACATTTAAGC
TAGAACTCAAGTACACACCACATACGCCATGGAAGCCATATGCATCCATGAAGCACGAAC
GTAAAGAAGGCACCACTTCGCTCTATTCATCGACCATTCCGGGTTACGCCAACGCGCCTG
GATTCATACCCAAAGCCGTCGATCATGAAACCTTAAATACTCAAGTAGGAGTGAGCTACA
TTGAAGATTTGTGGCTGGTGGATATTGCGTATCGCGGCTCGTTTTTCCGCAATGACAAGT
CCGCACTCTATTACGGCGGCATTACCAACCCTTACGCCAATCACCTTGCGTATGAGCCTG
ACAACGACTTTCACCAATTTGCTGTCACAGGGAATTATCGGTTGAATCAACAAACGTTCA
GTGGCCGCTTACTTTGGTCACAGACGTCTTCTGAAGGCGGGTTAAATCCGTTTCCGCAGT
CCCCCGTTAACTCCAATACATTCCATGGCGAAACCAACACTTGGCAAATGAGCGCGGATT
ACCACAACAAGCTTTCGCGAGACACAGCTTTCGCCATTTCTGCTGACTATTCAGACAAAG
ACGATAACTCCGATAGAAACACCATCATCGGCTCTACAAGAGAAAAATACGACCACACAA
AAACCAAACTGGAAACAACGTTAACGCATCGTGTTGCGTCTGATGTGAAGGTGAATGCGG
GTTATCACTTCAAACAAGACGAGCGAAGCTATGCCGACCGAAAACGTACCGATGAACAAC
GCGTTTTTGTTGGTGCTCAGTACAGACCAAACAGTCCGTGGCAATTAGGCGGTAAAGTCT
CCTACTCTTTCCGCGATGGCTCTGATTGGCAGGACGACAGCAGCGACTCGCCTAATTTGC
GCCAATACTATTTAGCCGACAAAGAGAGGATTGAGCTCCGTGGCGACGGCAGTTATGACA
TGACAGACGATGTCCAGCTACTTGCAGAACTTTGGTACGGAAATGATGACTATGCAAAAC
CCGATATTGGTTTAAGCGAAGGGGAAGATTACGGCTACGACCTCAGCCTCAACTTCAATT
TACTCGACGGATTAAGCGGGCATGTTTTTTACAATCAACAGATCATCCGCTCCGAGCAAC
AACAAGCAAACTCTGACGTTGTCGGCTGGAATCGCTACACCACCAAGCTCAAAGATGACA
TCACAACCATTGGTTTTGGTGTGAGTAAAGAGCGACTGCTGGACGACAAACTTTCTATCT
CATTTGATTACAGCTACAGCCAAGCGGACAGTAAATCTTCAACCACATCTGGTGGTTACC
AATATCCTGATAACGAGGCGAACTCGTATCGATTTGAAGTCATCGCTGACTATGAAGTAT
CTGAAAATCAAAACGTGCAGCTTAACCTTCGTTATGAAGACTACTCAGAAGAGGATTACT
TGTTTAACAACGAAACCGGAACGATGGGCGACGTTTTGCAAAGCTATGAAGGTCTGTATG
GCGGCGTCTATTGGAAATATCGCTTTTAAGCACAGTGTGACGTAACAAAAAAAGCATCAG
ACGTTTCAAGCGCCTGATGCTTTCGTATTTCAATTCTACTGCTGTGAGATGTTGATTAAG
CTTGGAAGCTCAAAGGAATCTCAGCCAATTGGTTACCTTCGTTTGCAGGGAAGATAAGGT
ACTCACCGTGGTATTTCACCATCGATTTGTAGTCCGTCACTTTATGCACCATAAAGCCCG
CTTGCGCTGCTTTCTCAACAAACTCAGCATGGTTGCCACGCACAAACCAGCTCATCGGTT
TAACGAGCAACTCGCCGTCGAAGCAGCTTTCGCATTGGTCTGCACATAGTGCCAAAGAAT
TTTGACCTTCCGTGAAGATTTGGATTTTGCCACAACCAACCAATTGTTCAGAGGTAGAAA
CCTCCCAACCCGCTTGCTCCATTACGTCCAAAAAAGCTTCGACGTCAGAGTCTTTGATCA
CTTTTGAATCTTCACCTTCAGGGAAGAATTGCGCGTAGAAAGCAGAAATACGTTTGAAGA
TAAACAACAAACCAGCGTCATTCCCCTTTGAACGACCTGCCTTTTGCCAACGAGTTAAGT
CATCGCCGACCGTTCGACCAAAACGCTGAGATTTCAGAGCTTTTGTTACCCAACGAACAA
GATAGTGGTTGTTCGCCACTGGCGCATTGGCCAACTTGCCAGAACGATGTTCCTGCTCCA
GTTCATTCAGAGCAGAGTTAACCAAGTTTTGAATTTCTTTGGTGTAATTCGACATTACGC
CTTTCTTCCTAAAGTCCAATAAAACAGTGCTGAAAGCACAGAACAAGCAAACATAACGAT
GATCATAGGCCACGCAACATTACCTGGTAGTGATGCCACCAGCGCGCCAACCAATGAGCC
GATACCGAATCTTAACGTCCCCGCCAGAGACGATGCCGTACCCGCCATTGATGGGTAGCC
ACTTAAAAGCAGCGCCATCGCATTACTACCAATCGTCGACAATGTGCCGATAAACAGCAC
AACAAAAGGCACGATGCCCCACAATCCGAAGTCCATCAACCAACTTACGAACAGACCAAT
GCCAGCCAAAAGTTGCACGAACAACCCAAAACGAAGCATGGCATGAGAGCCCACTTTTTT
CACCAAACGACCGTTAATGCTGGTCATGATGATCATCGCCACAATGTTCAAACCGAATAA
GTAACCAAATTGGTCAGGTCGAACACCGTATAAATCAATATAAACAAACGAACCCGCAGT
TAGGAATGCAAACATCCCCGAAAACGAGAATGCACCAGACAACATCAAGCCCAACGCTTC
AGAACTTGAACACAAACGGGCGTAGTTTTTTAATGTGGTGCGAAAACGCAGTGGTTGGCG
GTTTTCTGGTTTTAGCGTCTCCGGAATTTTCCAAAACACCAGCAGAATGACAACCACTGC
AAAGATAGCCAGCACCCAAAAGATAGAACGCCATCCAAACCAAATCGCAAGGTGACCACC
AATCATCGGCGCAACCAACGGGGCAATCGTGATAACTAATGTGACGAAAGACATTGCGCG
CGCAAAGTCTTCACGGTCAAACATGTCACGCACCACAGCTTGAATAATGACCGCTGCAGC
CGCGCCAGCAAAACCTTGAGCGGTACGAACATAGGTTAACGCATCAATGCCGTTTGTGGT
CGCACTCACCACCGCTGCTAACCCAAAGAAAAGCACACCCAAAATCAGTACAGGTCTGCG
GCCAAAGCTATCGGCAAGCGGCCCATGAATTAACTGACCAATCGCAAAACCCGCCGTATA
AGCCGTCAATGTAATTTGAACCGCACCAGGTGCAACGCCCAAATCTTTTGCGATGGTCGG
CATTGCCGGTAGATACATGTCGATCGCCAATGGCGTTAGCGCGCCAATTGCACCGAGCAC
AAGAAACAGTAAAAAACTGATTTGAGATTGGGGAGCGCTTTGAGCTTTTTCTGTCATTCT
TTTACCTCTAGTTGTGTCCTTGCCATCAGCCATTTCTTTGCAGAAACTAGCAAGGATGCT
TCTCGTACCATTGAAAACAAAGCACAGTGCTTTGCTGATTCAATTTTCGAGGGTCATAAG
GACGAATGTTTACCAAGGTGGCCTTGACGAGCTCGACATAGAAAAGCGCATGATAACGAT
GCATGTTCACCCGATAATTGCGCGCAATAAACCAAAGATGACAGCTTGATTGATTCACTA
CGGACGGATGTTTCGCGAGAAAAGTATGCGTGAGCCTGTGATAAAACGCCGCGGCATATC
ACTGAGGTTAAGCATGCATACCGAAATTGTCTAGGCACGAAAACATTTTGGTAGGAATCG
TCATTTTGAGCCAATTCCTACCAAAAGACTAGTTCCTGTCAGGAACTAAAGAATTTCCAA
[truncated: 4,795,960 more chars]
