# Supplementary material for: Genetic Diversity and Population Structure of Vibrio parahaemolyticus Isolated From Clinical and Food Sources
Source: Front Microbiol. 2021 Jul 27;12:708795. doi: 10.3389/fmicb.2021.708795 (PMC8353399; doi:10.3389/fmicb.2021.708795)
Supplement: Supplementary file 8 [file Data_Sheet_8.ZIP › original files of sequencing results8/L5.fna]

>contig1
ACATGTTTGAACGTTCCACATTAAAAGGCTTGGCGCTACTGGGTTCCGTCATCGCTGCGG
CAACGGGCTACGGTCACTTATTCAGCGTCGAAATCACCGAAACAGGCGTTAATCTTGGCG
GCGCTGTTGGCTTGGCCATTCCCGCCGTGATTGGTGTGTATGAAGCGCTGCCGGACAGCT
GGAAACCGACAAAAAGTGTAGGGGGCTTGGATGGAAAGCGCCCTAGTTAACGCCTTATCG
GGTCTGGGCTTTTCGTCGGAATCGCTTGTGCTGTTTGCTTTGATGGGGATGAATCTGAAA
TACCAGATTGCTATCAATAAGCAGTTAACCCAAGGGCTGCAAGAAGTCCGAGAAAGTGTT
TTGGTTCTAACTGCCACGCGCAACAATGATAACTAAGTCTTAAACCGTGCGAACTGGTTC
GAAACGTCATTAATGACGATTTACACAGTGAGTAGGGAGCCGATACTTTTGGCGGGTCGA
TTGACCTCGACAGGCTTCAAACGAAAGCCACCAAAGCAGAAGCCTAAAAAAAGCCGAACC
CTTAGCGATGGGGATCGGCTTTTTTGTCTTTGCACATTGTCAGAACCTATTGGTTTGATA
GAAAATATAGTGGTTTTCTACCAACAAATAAAAAAGGCTTAAAATGTTTATTCCAATCAA
CTTTGGTGACCGTGTCGCAGAAAATGAAGCTGAAAATTTGAACTCTTATTTTGTAGAGAC
GCACGCTTGGAAGGAGCTTTACGAAGGTAAAAAAGACGTTGTTTTCGGTTCAAAAGGAGC
AGGTAAAAGTGCTCTTTATACTCTTTTACTTCAAAAAGAAAGTGAACTGCTAAGCTCTAG
GAATACGTTTCTTCTTTCAGCAGAAAAACCTCAAGGTCAAACAGTATTTTCAGACATCAG
CTCGACTCCTCCTACATCAGAAAAAGAATTTGTTTACTTGTGGAAGATTTACTTCTGTCA
ACTTATCGTAGATTACCTTCAAAAAAACAACCAATGCAAAGGGAAAGCTAATGAGGTTAG
GGATCGTTTGGTAGAAGCAGGACTAATTCAAGAGACGAACAATCTTAAGCGTTTACTAAA
CGGTGCCGCGTCATTTGCTAAGAAACTTGCAAATATTGAGTCTTTAGAAGGTGGAGGCAG
TTTAGTAGAGGCATCAGTCTCTGGACGGATCACGTTTAGAACACCTTCTTTTGAAGAGTC
TCAAAAGGGGTTACTATCTGTTGATGAATTACTGGTACATCTAGATGAACATCTACGATC
TATCTCAATGTCATGCTGGCTACTTTGCGATCGATTGGACGTAGCATTCGATGAAAGCTT
AGAGCTAGAGAAAAATGCACTTCGCGCACTATTTAAAGTTTATCGAGATGTCGAAGAGTA
CCAACAGATTGCTCTAAAAGTATTTTTGAGAGATGACATTTGGGCTCGAATTACAAAAGA
AGGTTTTCGCGAAGCTAGCCACATAACTAGAACGACCACAATCTCTTGGGATAGTAAAAA
CCTCCTCAACTTAATAATTCGAAGAGCTCTTTGTGACACTAATTTGGTGAAACATTTTAA
TGTAAATACCAGCGAAATCATGAACGATCACAATCAGCAAGAGAAGTTTTACTATGAAAT
CTTTCCTAAGCAAGTTGACCTTGGGGAAAAGAAGTCAGAAACATTTGAATGGATAAAAAG
CCGAATTAGAGACGGTTTGATGAACACTCCACCTCGAGAGTTGATCCACTACTACAATGA
GATTGTTACACAAGAACAGCGCGAACAAGAAATTGGGAATGACAAAGTTGAAGAGCCAAA
TATCGTTAGCAGGGCTGCCATTAAAAATGCGACGATAGAGGTTTCCAAAGTTCGTACAGA
ACAAACTTTATTCGCAGAGTTTCCTGAGTTGAAAGAGAAGATACTCTGCTTCGAAAATAA
AAAAGCAGAGCACAATTTATCGACACTTCAAGAGATTTGGGGGGAAGATGAAGAAGTATC
TAGATCAATAGCTAACAAATTAGCTGACATTGGCTTTTTTGAAAATAGGCCGGCAAGAAA
CGAACGTATCTTCAAGATTCCTTTCATTTACCGTCCTTACTTAAACATTACGCAAGGTAA
AGCATACTAGGTAATTCGCTTCTTACTTGGTATCCACTTGGCGGCTTTCATTCGACGGCC
GCCACGAAACGGTAAGACGTTTTCTTTAGCGGGATAAACCTTGGGATACTCAAAGTGTCC
GTACATTTCCACAAACTGACGATGTTCGTCACGCCAGAACACAAAGCTTTCCAATTCTTT
AGGGCTAAACTCACGACCAGACGGTGTGATAAACACAGCTCGTTTTTCACAGATACGAAA
CCCAGACCAACGCAAATCATTAGGCAAATAACCAAGCGCCTTAATCAACAGTAGTTTTTC
TGCCATTGGATTGATAGAAACCGTACCATCAAGCCAACGAGTAATCGTGGGTTTGGATAC
GTGAAAATATTCAGCGCCTTGCTTAATGGAGGTAAACTCACGCCAAAAGAGTGTGCGGAA
TGATTCGTGAAACATGACAACGCTCGCATATTGAATAACTGACTAAAAATATTTTTCTTG
TTGTTTTGGGCGTTACCGAACGCAACATTATGTGGCGGTCAGGGTTTTATTGGTTTTTCG
TTGATTGCACAAAACGAACGTCACGAATAGTACAAGTAACTTGCGTTATGAAAATCGACA
AAATAAAAAATTACGGCTTGGTTATCAGACACTTATGAAACACTTAATCAAAGAGTTAGC
CTTTGTTAACAAACCACCTCTTGGTGCGCATTATGGGCGCTTATGTTGAATGCGATTGCA
TATGCGTATCCTATAAAATGTCTCTCTTTTGAGGGACAATTCAATGAAGTATCACGAAAT
GACTAAAAACTATATTTTTCGTGAATTTGAATGTGGTTTAACCGTCGAAGAAGCTGCCAA
ACTTTGTTTAAAAAATGTGAGGACGGTCAAAGAATGGGATAAAGGAAAATCGATTCCTCC
AGAGTGTAAACGCTTGATGAGGATGAATAAGGGTAGGGAATTAAGCTCTTGTGAAGAATG
GGAAAACTTCGTAATGAGGCATGATCGGTTAGAGCTACCTACAGGTCAACTGGTAACAGC
TCAACAAGTTTTAATCGGTGTCGCTCTTTTAGAACTTGGCGCATCAAATGATATAAAAGT
TGCCCACCAGATACTTAAATATGCAAGGGCGTTAAAAAGGTTCATATAAAAAGGCTCAGA
ACCTCTTTTAGTCAAAGATCCAAAGTGTTAGATATCTAGAGTATAGAAGCTAGATATCTA
ATATTTCATTTACTATTTCTATATCACTTTCATTAAGAATAAATATTTCAGAATAGCCAT
CTAACATATCGGAGGTTACTTCAAGATCACGCTTATCAAATAAAAGGTCGATAATTTCTT
GCTCTAATAAAAAACAGTCTAACAAAGTACCATCAACAACTTTAATCGTTTGAAATTCGT
AAGCTTCTTGTTTCAAACGTTTATCTACAGTTTGAGTTGTAATCCCCACTTTGAAGCGCT
CTTTGTTTTCTATATGAATGCGAACAAAATACAACCAAGCAGGTTTGTTTGCTAACGCAT
TGTCCCTTTGTAGAATAGTTAAGTTATACCTACCTGAATTTATAATTCGGTTTCCTGCTT
TAATTGCTTCTTCTAGCGATAATCCTGATTGTACTCTTGACCTAAGCGTACCGACGGAAA
TACCTTTTTTATCAGCTAAATCTTTCAAAGAGTTATACATTTCGCCTTCATAAGTTATTG
TTCTTGATGTTTCTTTATCTTCAATACCTAATGCTTGTTCAATTGTAGAACCGCCAGCTA
ACCGAGCTAAAAGTACAGCAGGAGTGAGCCCGTAAGCCTCAGCTGCAGCAGCCTTACTAC
TAAAGTCAACGCCTTCAACTGTTAATGGCTTACTTTTTCCATCAAGCGTAACTGCGTCCT
CAGGTGAGTAACCATAGACCACGATTCTCTGGCGAACTGTGTACTGAGGTAAGCCATAAG
CATCAGCTAGAGCTTTATAGCTTGTATACAACTTTCCATTAACGGTTAAACGTATCGGTT
TTCTCTTATTTTTAGCAACGTCTCGTTGTTTCTTTAAAGTCCCTTTTGGTATTTCGTCCA
ATCCTATTGACTGTATAATTGTAGCCCCTCGACTTAAACGATCCCTAATTGTAGCTTCCG
GTACATTATGTAAGATAGACAGCTCATTTATCGTGTACTCCTTTCCATCGACATTAAACT
TGGTTCCTCTAACCTTTCTTCCGTCTTGTACCTTCTCGATACCTAAAGCTTGTTCGACTG
TAAAACCATTGGACATGTGAAGCCTATAAGTTCCATATTTTACATTCAGCTTTCTGCATG
CATCTGCAGCACTTTTATATCCAACTCCGTTAGCATAAAAGCGGAAATTAGCTTCATCAT
CAGGAGCCACATAAGACTTTCTCTTTTTTAGAGGTACAAGATCATCCCCACGACAGCCTC
TAGAATATCGCTTATAAATTGTATTTAAAGTCATGCCGTACTCTTCAGCAATACTTGGCA
AATTTTCGTATACTTTCCCCTCAACTGTATGCGAACCTAACTTTGTTTTTATTGTTTTTT
GTTTAGGGTGCAACAGAGCTTTATTTAAACTCCAACCGTTTTTCAATCGTGTTCTTACAG
TTCCTATACCAACAGTTACTTGATCTGTATTGTCTCGGTAACATGATGTCAATGTCGTAT
AACTTTTCCCTCTAAAGACGTATTTCATATCTAATCCCTTCATAGCCCAACATGTTGTTA
AGATTTAAGTAAACCTAATAATCTATTTATAGGATACCATCTTCCTATATCTTGAGTGAT
GCTGCATGTCTAAAATACATATGTAAAAATGCTTCCTTGGTTTAATTCTATTTATGACTA
CGCGGACTGTTGGACTACAGTGGAATTTACCCCCGTAATACAGATTCGGGGGTTTAACCT
CCCGCCGCACGTCGCGCAATCGTCCTAGCCCGTCCTCACTTGCTCCGCGCGTCCGTCGGA
GATAACCCAGAAAAGAAGAATAAGCATTGCTCGACACTCGCAAAGCTTTGATGTAGTGAG
TATGCAGCGTTCCAGTAGGTTAACGCGCCTTTGGTGTGGATAGTCTCTGCAAGGCTGGTC
TAGCAGGAAGGAGGGCGGCAGCATCCAAGTGGCTTTGGGCTGCTAACCGCGCCGATTAAG
TAATGAAGCTAGGTTTTGCTAAGGTGGGCGGCTTGGTGCCTCGTCGTCGCTCCGCAACTC
CTTATCCCTGCGGGGCTGGCACCGTGCCTTTAATTGAAGTAGTCGACCAGTTTGCCTAGG
AGGTATCTCGCAAGGTCATACGCGAGTACCACAATGACGGCGTTCACTATCGAGAGATGA
TCAAACAGCTCGATGATTTCAACCAGCTGTCCATGCGTTACGTATTCATTCATTAGGTTT
CGTCTCCACTAAACAAACCGCCAACGGGTTTGAGTTCAATATCTTGCTCTTGCCGTTGTG
CATATTGCTCATACGGCGAACACGTGACATAGAAGTTGGATGCGCCGTGGGACAACTGGA
CGAGACAATCGTCCAGATATTCCATCTTGACGCCCAACTTGTTTAGGAATCCGTCATCGA
GGTAAGTCACACCGCGCGGTGTGACAACCTCAAAATGCACGTTGACGTGTATCGAGGTGG
CTTTGTGCCAACGTTCCACCGCAGAGACATAGATACTTTCTGAGTTCGCCAGTGGGAACC
AAGCCGGAACGGTGCCTACGTCATGATAAGACTCATTCCCGCAACCAGAACCCGTACAGC
CAGAACCACTAGAACCCATGACAGAACCAGGCGAACCACTTTGACCAGGACGTGCTTGAC
CTTGCGAAGTCGAAACGCCACTTTGCTGCGAAGTTTGATGAAGCTGCGTTCCTTCCGCAG
TTGTCGTCTCAGAATCAGAAACCATACCAATAAGCGCATAAACTAAGTACCCAAATGAAA
GCACGACCAGTGCCATAGCTGCTAAGAATTTCGGGTTAAGAAAGATGTTCTTTCCAAGCC
CCGACTTGGTGATTTGCCCCGTGACAGTCGAGGCGTAGAGGAGGTGGACGTCAAGCGGCA
CCTTGAGGTTATAAACCACATCGTCTTTGCTTGGTTTGGTGACCGTTCGAGTTGGGTCAT
GTTCCAAGATGCGCGGTTTGCGGTTGGAAAAGAAGATCCCATCTTTACCCTTATGTTGCT
TGGCCAACTCCGCGACACCTTTTAACTCTTTCGGGATTTGAGCAAAGTCAGGTGTGAGTA
ACACAATGTCCCAGTTGTAGTGCCGGTGCTCCATAAAGGCGTTGTTAAAGTTCTCCGGAT
AGATGATGCGTCCTTGCTCATCAAAACGTGTACGTTGGCAATCGTCTATCTCGCCATTGT
CCAAACTGGACGTATCAATCGTTAGCCAGCGAGAGTGAAACAGCTCAGAGAATCCTTCCG
GCAAGTGAGGCTCAAAGTCAGTGAAAGGGCGCTTGTGTATGTTCGCCATTTTGAAACCTG
CATTGACCGAGAAGATTTGCTGACACTCATCAATGAGGATGAACGCGCCAATAGGAGCCC
AACAGAAGAAGTATTTCCAAAGCTCGAAGCCTTCAGGGTTGCGAGAGCTAATGCGAATGA
GCCGAGCCGTATCAGGAAACTTTTCACCAAGGCGTTGTTCAATCACTTCAAGTGGCTGCA
TGCCATGAATATTCGTAATGCAAATTCGACCTTCACGCAGTGCAGGCAGTAAGTCAAACC
ACACGGCGCAAGCCGATTTGTAAGAGCCACCGTGACCGTATCGAAATGAAGTAGCCATTC
AATCACCAGTTAAAGAAACGCATAACTAAAGACGTAGCGAACGCATCAAAGATGACACGT
AGCCCAGAGGTGACGCCGTATTCGGTCAAGATATAACGGACGTCAGAGGGAAGCGCATTA
AAGCGGTCTTCGACAAGCGTATAGACGCCATATTCTTCGAGCAGCAGCTGCGCAATCTTG
AGTGCGATTTGTATCGAGGCAATCTTGATATCGAGCCAAACTGAGATAAGCCACATCGCG
CCGTATTCAAACGCGTTCTTTATCCATTCAATCGCCACATCAAAGAAGTCGAGAAAGGTT
TGCCCAATGTTGGCAATAAACTCTAATGCTGAGTAGATGTATTCCATGTTATTTACTCCG
ATTACCAAACAGAACCCAAAGGGCGATTAAGGCACAAATGAACAGCACGACAGGGCGCAC
GTAGCCCGATACCGCATCAAAACGCTGTAGTCCTGATTCAACGGTTGCGCCTTTGATATT
GAAAGACTTGTCACTCAATGTGCCGTTATTGAAGTTGGTGCCGATAGTGATTAAGCCTTT
GATATCATCCACATAGCCTTGAATGGATTCGGCTTTTTCATCTATCGTGGTTTGCAGGTT
GGCAAAGTCTTCTGCCGTGAAGATTTCGCCAGTGATAGCGGTACCCGTAGGTGTGCCAAA
CTCTGAGCCAGTCAATAGACCCTCAATCGCATTTAAGCTGCTATCGAGTTCGCCCACGGA
ATCACCAAGCCCTTTTAAATCGTCACGAATGCCAATAGTGGCGTTGGTATTGTTGTTCAC
CGCCGTAGTGATATCGCCGTTGGCCTGTTGGATGAGTGCCTTGGTGTTGTTATAAATCTT
GTTGTCATTGATTTGCTGCTCTTGAATGGCTTGGGTGTTATCGACCAAAGAGCCTTTCAC
ATCAATCACCGCGTTGGTGATGTCCGCGTGTGACTGGTTGATATCGACGTTAAGATCATG
AATGCCTTTGTTCACATCCACGTTAAGCCCTTTAATAGCAGAAAGGACTGCCGTGTCTGT
CGATTCATCCGTGTCAGGGTCTTCTACATCCGGTTTATCATCAACGACACCGGGATTAAC
CGTGTTGGTTGAATCGTCGGGTAGGACAGTTGGGTCTTCAATCTCATCGGTTGGGTCATC
TGGGTCATGGGTTGGGTCTTCTGGCGTATCCGGTGGAATGATGGGTTCATCTGGCCCATT
CACGCCCCAGAAAAGTGTGCCACCGTCACACTGACGTCCAGTGTAAGCAAAGCGCAGAGA
GCATTGAGAGTCGGGCGTGTACTGTCCATCAGGAACGCCAGTGCAAATAATGGTGGATTC
GTTCTTAGTCACTTCACATCGAGTGGCACCATAGTCACCGTAGCACGCGCCCGTCACCAA
TTCGCCGTATATGGCAGGGTGCCAGTACAATTTCACCGTATCGCCAATGGACTGTTTGAA
CTGACAAGCATCCATGCATGAGCCATCAGGATTCTCTCCATACTCACAAGCAGGAACGAT
GGGTTCACACGACACGACGTACTCGTCTTCTACCTTTTCATAGTCAGGCGGACATTGAGC
CGAATTTTGCAAGAATCCAGCAGCACGATAAAGAGGCCAAGAAGGACTGGTCGTGTGACA
CATGATATCTACAACGTATTTGCCATGCCTCAAATAACAGGACTTAGTAGAAAAATCCTT
GTAGTTAACAAATTTATTCTCATAACAAGAGACATAAGAGGCAGGGTTAACTCTCAGACC
CAATAGCAACTTACAATCGGGATAAGCTGAAACGTCTGAAACCTTATAGGTTGGTTGAGC
CGCGCTTGCATTAAGTGATAAGAACAAGCACGAAAACAAAAGTAAAAAGAGTGACTTATT
CACATTTGCACCATTAAAAAAGGGAGCCGAAGCTCCCTTATCCGTTGATTAGTGAGTATT
GATGCCACTCACAAAGCCGTGGAGGAATGCCCCCGCAAAGGCAACACCTAGAACGATAGC
GAGAACATCTCCAAGTAAATTACCCGATAAAGGAGGCATAGAGGTGAGCCGTTAGCGGCG
TAAGAAGCCAACAACCATGGTCACACCAAAGCCCAGTGCAGCCATACCAATCAGACCCGC
CACAACCAGTGATACGTTAGCTTGACCACCGGATACCGCAGAGTTGATTGCGCCCGTGAT
ATCGACTTCAGCGAACGCCGGAGAGACAGACGCGGCCATCAGTGCAGCACCAGCTGCGGT
CTTTTTGTTTACGACTGCGTGTTTTACGTTAGTTACAACAAGTTCTAGTTTTTTCATAAG
ATTTACCTTTTACTCATAAGGCGAACAACACGACCCACCCAGTGACCAACGACCATGTTG
ATCAAGAGCACGCCACTGACATACAGGAACAAGTCACCGTTGAAGAGGACTGGTTCCTTA
TATTCTTGGTAGTCCACCGCCGAAATCAGCACGTATTCTTGGCAATCCGCAACAGGCGTT
TTCGTTGCTTTCAAATTGCCATACTGGTTAACGACGGTGACGCATACAGACATTTTTTAG
CCTTGAACGGGTTTCATTGAAGCTTCGAAGTGCTTCTTAATTTCTTGGTCGACTGGAATA
AGCTCAGTCACGATAGCGCCTGCCAATGGGTCTTCTGGGTTAATCTCCAAGCGCAATTGG
TATTCGCGGCGAGGAACGAGAGCACCAGTGCGCTCAAGAAGCAGGGCATATTCATGGTCA
ATCATTAAAGGTTGATCCCATTGGGGATTCACATCACCCGATTCACCGATAGTGCGGCGT
TTGAATTTCTCTGAGTTGATTTCACGTAGAGGACGTGACACGTTCAGTTGAGCACTGTCG
CCACGTGCTGAGTTCCAAGTGATATCCATGCCAAGTACAAAAACGGATTTAGCCATTTGT
TAAGTCTCCAATATGTGAGTCACCAACTTGCCGTAGGTATCGGGGAAGGTGAATTTCGTT
CCATCACGGACAAGGGAACCGACCACGGTTTCAATGTCGCCCTCATGGAATTCGATAAGT
GAATTAAGGATTTTCCCGTACTGACGACGCATCCAATGCGCAGAGGCCAGCAGGTCTAAC
GCTGCGCGTTTCGTCGGGACAGGTTTGGTATTGAATTTCTTAGCGGTAGAAATCGAGGCT
GCGAAATCATTGAGCGCGGCATACGCGCCAGCTGGATTCAGCAACACATCAACATTCCAT
TTTTTCAGCTCGACTTCAGAGCGATACCAGACAAGACCCGTGTTTGCGAGTTTCTGCTCA
AGAGCCTTGTTGTAGATACGCCAGTAAATGCGCGAGGTACGCGAACCAATCGAGTATTGC
TCTTTGGTGTAAATCGGTTTGCCGTCTTTGCCGATACTGGCAATGGTCATATCTTCATGA
AGCACAGGGCCACGACCACGTTCGGCGGTGCGGAAACAGTCGTCACGCCACGCCTTGTAA
GCGTATTCACAATCAAAAATTCCGTCGTAATCGTCATAGGCCAAGTCAACACGCGCCAAA
GTTTGCACACCAAGTACATTGGTCAGCCAGTCATGCAGCGACCACGTAGGACGACGGGCA
AATACATGCTTGCATCCCGTTCCGTTGATTTGGAAATGCACCGTGTCATTGTTACCGCCG
ATACCAACGAAGCCGCAGAAGTCCTCACCATCTGGCGAAGTCAGTTTCATGGATTCGGTG
TAGAACTGGAAACCCAAACCGCGAGGTGCTGACAGCGACAAACCAAGCACTTGGTTGGTG
AAGATGCGCAAGCAGTCTTCCAAGTAATTGCGATAACAGATATCAAACGCTTTGTTGTAT
GCATCAATCTCGTCGGAAGTCTGAGCGACCGTCGGATTAAACACAGGTGGAGCAGGGAAC
TTAGGCGCACGACAGTGACGCTGTAACAGTCCAGATTTGGCAAAGCCTTTGTATTCCTCA
TGCTTGTGCAATCGACGAACCGCATCATGACAATGACGTAAGTCTTTCACAGCAAACGTA
AAACACAGGTAATCAATATGAACGCTTTGCTCATCGAAACTTTTAAGGATGTTAGTTGCA
GTAGTCATCAAACACCCCCAAGTTGATACGTTGTTCAACGGTCGTGTTGGTGATGGACAC
CAACTCATAAGAAGTGAACTGAGAGGAAGCCCAAGACTCAAGATGAGACATGGATTTAAG
CAAATCCCATTCGTCGCAACCTTTGACCAACACAGAAACCGTGTAGTCAGGTAGCAAGTC
GTAATAGATGATTTGAGCTTCGTTCATGAAATCGCCTTGACCAGTTCCGAACGACCATCC
AAGAGGTCGAATACATTAAATTCTGTAGCGATTAAATACAGAATCTTATGTATCGTCAAT
ACAGCAAATTATGTGTTAAAAGACTAAAATCGGTTTAATGACGTGAATTGAGGATGCTAC
AAAATGTATACAAACAAGCTGCTCGACGCTTATAAAGACAAGATGAACTACGTTCAATAC
AAACAAATAGCTCATGACTTGGGTGTAAGCCCGCAAATGATCACTGAAGTTAGAAAAGGT
CGAACATTTCTTAACGAGAATCAGATACTTATGCTTGCAGACGCTGTAGGCGAAGACAAA
GAAAAGGCTCTGATTGGCTTAGCGATGGATAAAGCAAAAACGCACGAAGCGCAGACACTA
TGGCAGAACATAGGAAAAAAGTTTAACGGACTTGGATTATCAAGTATTTCAATGGCTTGT
GCTGGATTGGCCTTAGTGATTGCAAGTCCACAGGAACCCCTATATCAGTGCGCATTATGT
ATATTATGTTAAATGTAATGTAACCATACGTCAGATTCTTTCTACTTTGCTCTCCTATCT
CTTTCAGATTTTAAATTTGAGCTAACTTTAGGAAGCTGATTAAACATAATCAGTATTTAC
CATAAAATACTTAATATAGATCTTAATAATCTATCGATTGTTAAGATCTATATTAATGAC
TACGCCGTTTCTATTAATGATTGTATAGCTTCATAGATATCTTGCCTGCGAACTGGCTTT
GATACAAAACTATCCATGCCAGCGTCCAAACACTTATCTTTATCACTTTCTAGCGCGTGA
GCTGTTAAAGCGACGATTGGAATTGTGATTCCTTTCTTTCTAATCAGCCTAGTTGCCGTT
ATTCCATCCATTACTGGCATCGAGACATCCATCAAGATCATATCGATTCGGGTATCGTTT
TCTTCGAGAAATGTAAGCGCCTCTGCGCCATGGCTTGCAATATGCACATTATGGCCAAGC
TTGTTGAGAATCAATTTAATGACAAGTTGATTTGATTGGGTGTCTTCGACGATAAGCAAG
TTAAGAGCTTTGCTTGGTCTATTATGCTCAATTTTTACAGGACGGCTTTGGTTGTAACGT
GTTAGAACTGGAATTCGAATAGTGAAGTCGGAACCCTCATTCTCGCGGCTTTTTACAGAG
ATTTCACCTCTCATCATTTCAACTAAGTGCTTGGTAATAGCAAGCCCTAAGCCTGTACCA
CCAAACCGTCGAGTAATTGAGCGATCACCTTGATGGAATGCCGTAAATAAATGGGCTTGT
TTTGCTCTCGAGATTCCAATTCCGGTGTCAGATATAGAAACTACAACTTCGTCATTTTCT
TCAGCGACAGAAACAGACACACTTCCTGAGTCCGTAAACTTGATGGCATTCCCAATCAAG
TTAAAGAGAATCTGTGACAGCCTCGTCGAATCAATCCAATACTGTTTGTCTGATGAGATC
TGACAATCAAAGTTAAAAGAAAGATTCTTAGTTATAGCTACTTGTTTTTGCTGAGAAATT
ACAAAAGTTACAGTGTCATTCAAATGTATCCACTGTTCGTTTAATTGGAAGCTACCGGAT
TCAATTTTTGAAAGATCGAGAATGTCGCTAATGATGGCTAGAAGAAGCTCAGCGGAGCAT
TCCATTTGATTGAGGGCATCAAATTGTTCATCTGATAAGGTAGATTGTCTCAGGATGTCT
AGCATTCCTAAAACTGAGTTAAGAGGCGTTCTGATCTCGTGGCTCATCATTGCCAAAAAC
TCAGATTTTGACTGGTTGGCTAGTTCTGCTTCTTCACGAGCTCTTGCAAGTTGAGTCGTT
CTTACCTCAACAATACGTTGTAACTTTTCCTTTGTTTCTATGTCGATAACAGCACGTTCT
ATAAGGGGTCTAAAGCGCCTTAGAGTCTCTTTGTTTTCAATACTAAAATGCCCTTTTTGA
GCTCCAATTAATAGTATGATGCTTTGTGTTACTTCCGAACGAATGCCCGTTAAAATTACG
GAGTTAACATGTGTTTTAACAAAGCTATTTAAGTTCTCAAACTCTAACAATTTCGCTGGC
TCGAATAATAGAATACACTCGCCGTTTAATGCGCGATCCATTGTGTTACCGTGTAACCAC
TCTACCTTATCAAACACGCTATTGGTTGAGATTAACGTCTTGAACGGATAACGGTTGTCA
TCGCGGGTGATGACAATAAAGTCTTCAAAACTGATGTACTTTTTTAGAACGCTGTTTAGC
CCCGAAAAAATTTCATTACGATTTTTTGCCTCGCTCATTGCAGAGATTGCTGAAAGAATC
GCTTTGTTTTCATCGGCAAGCAATTTTTCCCGTTGTTTGGTCTGCTTTAGCTCAACTAAC
GCTTCTTGTAATGCTTCTTGTTGGTATGTGTCTAAATATTTATCTTTCATAAGGTTTATG
GAAAATCGCTGATGAGATCATCAAGTTTCCATGTCCATTTTCGCCGCCGATAAATCTTCC
CTGCTCACCAAAGGTAAATGGGCATATAAATGGCAAGTGTTCCAGTTCCTGATTAATTTG
TTCGCAAACGCTATTCATGTCTTGCATTAAGTGCAACATCGGTCCTGCACAAAATATATT
TATGACACCAATTTTTCGAGATTCTTCTAATTTTTGGTTAAATGCAGCATTCACGACTTT
TGCCGCTCGAGCGATTAAATGCTCCCTACTCCCTTTCATCAAAGTAAGCTCTTCCCCTAC
CGAAATCTGGGTAAATAGCTCAATCCCCCCATCTTCGGTCTCACGTATTGGATGGGAAAG
CTTGTAATAAGGTCTATCGTACAAATGTCCGGCAACTCTTCCCAAGGGATAAGCGCTGGA
GTTGGTAAAGAGTAGGTTTTCTTTGCTAGTTAGGTTTTCTTGATGACGAGTCCACTTTCG
ATAAGTATCTAGTGCTGATTCACCATCTATTTCCAGTAAACACCGTCCTTTTGCTTTGGA
AACAATGCCTTTGATGTTGGTTGGTGTGTGACCTGCACTAAAAGCAATATCAACGGGATT
AGAGGAGTAAAATAATGTGAGGCTAATCCCTTGCTTTTCATGGCCTTGCGCTGTAATCAC
TGACCATTTTCCCTCAATGTGGTTATCTGCTGCAGAACCGCCAATGATAGGAACAAGTGT
GCCGAAGCGTTCGTCGATCGATTCGATAATCTTTTCTTCTTTCCCAGGAGTTGCATGAAG
AAGAATTAAGTTAGGTACTTCGCCAATTCGATTAGCATTTTGAAGAGCCATATCTAGAGC
GACGGAGACACACTCATTTTCTTCACAATTAGAAATACCGGTTCCATAAGCATGTGGGCC
TGAGTCATAGATAGCCATAGCCGCTATGACTGGCCCAACGTGAAAACCCTGATCGGTCAT
AATGGCTTGGCATGAACTTGAACCGTGGAATGGAACACCAGGGAAATATCTAAGAAAGGC
AGAGCGAATGGCTCTGAAGTCGAACTCTTCTGTGTAATAACAGATGATATAAGACAAGTG
TTCTTGCCTCAGCTCTGAACGAAGCCTCTCTACTGCTAAATATTCGTCGGTAATATGGGT
AAATACTGATTGGCACTGCATACGCTTTTATTATTGTTTGTCACGTTACTGTTATACCAT
TACGACAAATTATCGTTAGGCTAGAAGGTTCGAATTTCACAAAGAAGATGCCATTATCTC
GTGTCAGATCTAATTTATAAATGCACTAAGACAATATTTTGGTTTATTTTGAGCTTAATC
GTTTTGGTTGCAGATATAGCATTCCATTCAGCTCTATAATGATTGTCGCTTATACTATCA
AACACACCAGATTGATTCAGATCAATTTTTAGACCTGTACTTTCAGTTGTTTCAATCAAA
ATCCCACTCGAATCACGATTAATCGTGATTTTATCTTCACCAATTGTTACATCACATCGC
TCTTTTTGTGAACAGTCAACGCTTGTGCTGGTCTCGTGCGTAAAGGTTCTCCAGAAAAAC
GCACCAACTAAAAGACTGAGCATGATTAAGATTTGTGCAAGTCTCGCCTTTGTTAACTTT
TGTGCAGGCATAATTACTAATATCCTTGTTACAAACTTCAAACTTTTTAAATAAAAAATG
ATTTCCAGAGCTCCGGTAAGGTTACTACTCTGTCATTGAATTGTTAATTCAAGTATAGTG
TCACGCTGAAAATGCCACTTTTTATTAAAGTCAGCAATAGAAATAAGGTGATGATAACAC
TTGAGTTCTAGAGTTTACTTGGGTGGTGTTACGACGCAAGTCGTGTTGGAAGTAAAGTGT
AGTTAATTAGAAATTGGAAGCATGCAAATGAGCCAAGTAAAGCAGCTTGAACAAAACTAC
AACTATACAGTCGTTCGCCAATTTACCCTTGTGACCATTTTATGGGGCATAGTTGGTATG
GCTGTTGGTGTTTTGATTGCCGCTCAATTAGTTTGGCCACAGCTAAACTTTGATACGCCG
TGGTTGACGTACAGTCGTTTACGTCCACTGCATACTAATGCGGTAATTTTTGCGTTTGGT
ACTAGTGCCCTGTTTGCAACATCTTATTATGTTGTTCAGCGTACATGTCAAACACGTCTT
TTTGGTGGCCCACTCGTTGCCTTCACCTTCTGGGGTTGGCAAGCAATTATCCTAGCCGCA
GCGATTTCTCTACCTCTAGGTTTTACCTCAGGTAAAGAGTATGCTGAACTAGAATGGCCT
ATTGATATCGCTATTGCGATTGTATGGGTTTCATATGCAGTGGTGTTCTTTGGAACGTTA
GTGAAACGAAACACTTCCCACATTTATGTGGCGAACTGGTTTTTCGGTGCATTTATCATC
ACAGTAGCAGTACTTCACATCGTGAACAGCATGGCTATCCCTGTATCACTGGGTAAATCT
TACTCGATTTATTCCGGTGCGGTGGATGCAATGGTGCAATGGTGGTACGGACACAACGCG
GTAGGTTTCCTACTCACCGCTGGTTTCCTAGGTATGATGTACTACTTTGTACCTAAACAA
GCTGAACGTCCTGTTTATTCTTACCGTCTGTCTATCGTTCACTTCTGGGCATTGATCTCT
CTATATATTTGGGCAGGTCCTCACCACCTTCACTATACTGCGCTACCAGACTGGACACAG
TCTCTGGGTATGGTGATGTCTCTTGTTCTATTTGCTCCTTCATGGGGTGGTATGATCAAC
GGTATTATGACGTTGTCTGGTGCTTGGCATAAGCTTCGTTACGACCCTATTCTACGATTC
CTAATCGTTTCATTGTCTTTCTATGGTATGTCTACTTTCGAAGGTCCGATGATGTCGATT
AAGACAGTAAACGCACTATCTCACTACACAGACTGGACCATTGGTCACGTTCACTCTGGT
GCGCTAGGTTGGGTTGCAATGGTTTCAATCGGCTCAGTTTACCACTTAGTCCCTCGCCTG
TTTGGCCAAGAGCGCATGTACTCTGTGGGTCTGGTCAACGTCCACTTCTGGTTAGCAACA
ATTGGTACGGTTCTTTATATCGTAGCAATGTGGATCTCTGGCGTGATGCAAGGCTTGATG
TGGCGTGCAGTTAACTCTGACGGCACCCTGACTTACAGCTTCGTAGAGTCAGTTGAAGCA
TCTTACCCATTCTACTTTGTACGTTTCCTAGGAGGTTTCATCTTCCTATCAGGTATGTTC
TTAATGGCATACAACACGTACAAAACGGTAAGTGCGCCAAAAGAAAGCCTCAAGGCTATC
CCTCATCCGGCATAAGGAGATTTAAGAATGAGTAATAATTCTAATAATCGCCATGAAATT
CTAGAACGTAATGTCGGTTTGTTGGCTATTTTTATTGTTTTTGCAATCAGCTGGGGTGCT
CTTGTTGAAATCACTCCTTTGATTTTCCAAAAGCAAACCACAGAAAGTGTAGAAAACTTA
CGAGTCTACACTCCTCTGGAAATGGAAGGTCGTGACATCTATATCCGAGAAGGTTGTAAC
GTTTGTCACAGCCAGATGGTTCGTCCTTTCCGCTCTGAAACGGAACGCTACGGCCACTAC
TCTGTAGCAGGTGAAAGTGTGTGGGAACATCCATTCCTATGGGGTTCTAAGCGTACAGGT
CCTGATTTGGCTCGTGTCGGTGGTCGTTATTCTGATGAGTGGCACCGAGTACACCTACTT
GACCCTCGCGAACTAGTTCCTGAATCAAACATGCCTGGTTTCCCTTGGCTTGCTGAGAAC
GTATTAGATGGCAAGCTGACTCAGAAGAAACTTGAAGTGTTCCGCGATCAGTTTGGTGTT
CCATACGAAGATGAAACAATCGCGAATGCGGCTAAAGAAGTAGAAGGTAAAACAGAGATG
GATGCAATCATCGCTTACCTTCAGTCTCTTGGTCATGCAATGAAGTAAGGGGATCATATG
GATTTCGGTACAATTCATAGTATTTATACCGTAGTGCTCTTCGCGAGTTTTATCGGCATC
GTATGGTGGGCATTTAGCAAGAAGCGTAAAGCACGCTTCGAAGAAGATGCCAACTTGGTG
TTTGCTGACGAAGAACAAACGACCCCAAATAACCAAGGAGTGAAGAAGTAATGACTACAT
TCTGGAGTCTCTGGATTATCGTGATTACTATCGGTACGCTAGTAGGCTGTGCGATCCTCC
TGACTTGGTGCGCCAAAGATAAAATGGGCGTCGAGGAAGGGGAAGACATGGGCCACGAGT
ACGATGGTATTCGCGAGCTAAACAACCCTCTACCGAAATGGTGGACTTACCTTTTCGTAA
GCACGTTTGTGTTTGCAGCAGTATATCTAGCCCTGTTCCCAGGTCTAGGTAGCTTTAAAG
GCTTTTTAAACTGGCAAAGTTCGGCTCAAACCGTTCGTTCGCTTGAAGAGTCAAAAGAAG
CTATTGCACAGGCACAAGAAAATAAACAACTCAACCAATACGCAAAAGAACTGGATGATG
CGGATGCCTACTTCGGCGAAGCATTCCGTAAACTTGCTCATAATGCGAATGGTCTACGCC
CTGTTCCTGAGATCGCGCAAGACCCAGAAGCATTAAAAGTTGGTCAACGTTTATTCTTGC
AAAACTGTTCACAATGTCACGGCTCAGATGCTCGCGGTCAAAAAGGTTTCCCTAACCTAA
CTGATGACGCATGGCTATATGGCGGTGAGCCAGCAGCAATCGTAACAACCATCATGCATG
GCCGTATTGGTCAAATGCCAGCATGGAAAGATGCGCTTGGTGAGCAAGGTGTCCAAGAAG
TAGTAAGTTACACATTAAGTCTATCGGGTCGTAAAGTTAACGCTCGTGAAGCTGCAGCAG
GTAAAGCTCGCTTTGTTGTGTGTGCAGCGTGTCATGGTACAGATGGTAAAGGTAACCCAG
CAGTTGGTGCCCCTGACCTAACTGACCAAGACTGGCTATTTGGTGACTCGCGTGCTGCCG
TAACTGAAACCGTAATGAATGGCCGCTCTGGTGTAATGCCAGCATGGAAGGACATTCTAG
GTGAGGATAAGGTTCAACTTGTTGCCTCTTATGTCTGGAGTTTAAGCAACTCAGACAATA
AGTAACATTTCAATAACAGCCCCTTTCACAGGGGGCTGTCTTTCCTTTAAATTTAATGCC
TTACATTTTTTCATTTAGCTGTTGAGAACTTTTTTATGGTAAAGCCTTGGTATAAACAAT
TCTGGCCGTGGTTCCTAATCATCCTTCCTCTTACGGTAGTCGTTTGGACAATCGCCACGG
TAGTCGTCTTTTCAAACAACTCTGTTTCTCTTGTTGCTGAGGATTACTATAAAAAAGGCA
AAGGCATAAATATCGACATCAGTAAAATGAACGTCGCTCGTGATCTTGGTCTTAATGCGA
ACATTTCTTCTCTAGATAACAATATCGTAATTGGCTTTACGAAAGGAGCGCTAACGCACT
ACCCAGCGCTTACAGCAACGTTTACTCACCGTACATTACCCGATCGTGATTTTACGAAGC
TAGTTACCGCAGATGCATCTGGCAACTATCGTTTTACCACTGAAGACGCTATACAAGGCC
CGTGGTTTGTTGAACTTCAACCACACGATAAGCAATGGATGATTCAAGGCAAAGTCGAAT
TTCCAGCAGTTTCAGTCTCATTAATGAAGTAATTTTATGTGCAAATCCTGTTACCACTGT
GGTGAAGATGTACCAGCAAACACGGATTTTAAAGTAGAAATACTTGGCGAAGTTCGTGAG
ATGTGCTGCCCGGGGTGTGAAACTGTCGCACAAACTATCGTAGATAGCGGTCTTGTTTCT
TACTACCAGTACCGAACCGCACCCGCTGAAAAAGCAGACCTCGTTCCAGAACAACTTCAA
GCTCTGATCCACTATGACAATGAAGACGTTCAATCAGAATTTGTACGTAACCATGACAAT
GTATCTGAAGTAACATTATCTCTCGAAGGTGTATCCTGCGCCGCTTGTGCATGGCTTATT
GAAAAGCAAGTATCCAGCGCTAAAGGTTTAGTCTCCATACGGGTAAATACGACAACAAAC
CGAGCTTTGCTTGCGTGGGACAAAACTCAAGTTAAGTTAAGTGAACTGCTTTCAGTTATT
CATAATCTTGGTTATAAAGCCGCGCCATTTGAAGCAGACAAACAAGAAGCATCTTATCAC
CGAATGATGAAGCAGTACCTTTACCGATTGGGTATTGCTGGCTTAGCGACGATGCAAGTA
ATGATGCTTGCTGTGGCGTTGTATTTAGAAGTGTTTGGCGATTTGGAACCTGAATTTAAA
AACTACTTCCGATGGGTAAGTTTGATTTTCGCTACACCAGTTCTTCTTTACTCTGCCCTA
CCATTTTACCTTAATGCTTGGCGAAGCATTAAAGGGCGAACTCTAGGCATGGACGTCCCA
GTTTCGATCGCTTTGATTTTCGCTTATGTTGCGAGTTTAGTTGCGACAGTAACTGAGCAA
GGCGAAGTATTCTTTGAATCTATCTCGATGTTTACCTTCTTTTTGTTAGTGGGTCGATTC
TTAGAAATGCGCGCTCGCCGCAAAGCTGCTGCTGCTAGCGGTAACTTGCTCAAGCTTATC
CCTGCCATTGCAACAACACTAGACGGCGAACAAATTCCAGTTAAAACGCTGAAGATTGGT
GATCGCATTCGCGTTCTCCCTGGCGAACATATCCCTGCTGATGGCAAAGTGATTTCTGGC
CGTATTCATATTGATGAATCAATGCTGACTGGTGAGTCTATTCATGTCGTAAAAAAAGAA
GGTGATGCTGTTTATGCAGGTACATTAAACGGAGATGAATCATTTGAGTTGGAAGTCACC
AATTCAAAAGCAGACTCGATGATTTCAAATATTGTGCGCCTTCAAGATGAAGCACAGCAT
TCGAAGCCAAAAATTGCAGAAGTTGCGGACGTCGTAGCACGCTACTTTGTTGGTGTAATT
CTTATCATCTCAGCTGGAACCTGGTTTTATTGGCACCAAACCAAACCAGATGATGCTTTT
TGGATTATGCTTTCGGTTCTCGTCGCTACATGCCCTTGTGCATTATCCCTTGCTACACCG
ACCGCACTAACTTGTGCGACTTCACGAATGGGCAATTTTGGCATTCTGTTGCGAAAAGGC
CATGTATTCGAAACGCTTTGCAAAGTTAATCATCTCGTCGTCGACAAGACAGGAACATTA
ACGAAAGGTGACATCGAGATTAGCCGTACGAGCACATTCAAAGAGCTTTCTGAAGCGGAA
AGTCTGGCCCTTGCATCTGCTCTTGAAACTCATGCAAACCACCCTATTGCGCGTTCATTT
ACCGGTTTCAGTAATGACGAGATTATTGTAACAGATGTTAAAAACGTGATTGGCTCAGGG
ATCGAAGGGGTTTGGAATGGTAAGACGGTAAAAATTGGCAGCTCCTCGTTTGTGCTAGAT
TCAAGCACTAAAGAAAGCAATGCCATTTACTTGTCAATAAACAACGAACACGCTGCAACT
TTTTATTATCACGACCCTATTCGCAAAGAAAGTCAGGCTTTTATTCAGCGTTTTGCAGAA
GCAGGAATCAAAACAACCCTACTTACCGGTGACTCTATTCAAAACGCGCAGCCAGTTGCT
GACGAAATTGGTATCGAGCATGTGATCGCATCTGCAAAACCAGAAGACAAACTCGCGTAT
CTTAAGAGCCTTGATAGCAGTGATATCACCATGATGGTTGGTGATGGCATAAACGACGCA
CCTACTCTAGCGGGAGCCCATTTATCCGTGGCTATGGGCGGTGGTACTGACGTTGCAAAG
GCATCAGCAGATATGACGCTTCTTGGAGATAACTTAGAAAAGTTATTGGAAGCTCGCCTA
TTGGCTCTTCGTACAAGAAAGATTATCCGTGAAAACTTAGCTTGGTCATTAGGCTACAAC
TTGTTAATTTTGCCGTTAGCGGTTGCAGGGCTAGTTGCGCCTTATATCGCGGTTGTTGGG
ATGTCAGCAAGTTCAATCATTGTTGTATCTAACTCACTGCGACTTCTTAAAGAGAAGTAA
ACAAGAGAACACTTATGGAAAGCCTTTATATTTTAATTCCAATCGCGATTGTTCTTGTTT
GCGTTGCTGTCGCTATTTTTCTTTGGGCGGTTCGAAGCGACCAGTTTGAAGATCTTGAGC
GACAAGGACACAACATTTTATTAGATGAAGAAGAACAATCAGACAATAAGAAACCGTAGT
ATGTTTTATGAATCCTGATTTTTTAGGTGCTTTGCTTATCGGCCTTGTCGGGGCCGGCCA
TTGTATGGGGATGTGTGGTGGTATCGCATCCCTACTTTCCTTAGGTAGTTCAAGCTCAAA
ATCCTCCCCAACCATACCTTTATTCTACAACCTTGGACGACTCAGCAGTTACGCCTTAAT
AGGCGCACTTGTCGGAGGTGCAATATCAGGGTTATCGGAACTCAGCGGCTTAGCTCAATC
TCTTGCGTGGCTGCGTTTTGTTGCCGCAATCTTCATGATTTTGGTTGCGTTATATATTGC
GAAATGGTGGCAAGGTTTACTCATCGTAGAAAAGATGGGCCAGCACCTTTGGAAGTTTAT
CTCTCCAGCTGGAAAAAGCCTTTTACCACTTAAAAAGCCAATACACGCACTGCCCTTTGG
TTTTGTCTGGGGGTGGTTACCATGCGGGTTAGTTTATTCGGCATTAACATGGTCGGCGGT
GTCCGGTAGCGCAGTAAATGGCGGCCTAATCATGCTCGCTTTTGGTTTGGGAACGCTGCC
ATCCATGCTCGCTGTTGGTTACGGAGCTAGCCATTTTCAGAAACTGCAAAAATCATTAAT
ATTTAGAAACATCTCAGCATTAATCTTAATTGTCTATGGCGCGTATACTGCCGCGGGTGC
CATGCAGATGCTTGGTTTCATATAACGCAAAACTCTATACCACCGATATTTTTGCTATCC
TTTAGGATTAAGCGGTGCTAAAATATTGATGTATATCAAATAGTGAAAGGTTGTTATGAT
TTCTGAAAAACCTGCAACAAAGCGTATCCAATCAGGCGGTTGCGCGATTCATTGCCAAGA
TTGTAGCATTAGCCAACTGTGTATCCCATTCACTCTGAATGAATCTGAACTTGACCAGTT
GGACCAAATCATCGAGCGTAAAAAGCCTATCCAAAAAGGACAAGAGCTATTCAAAGCAGG
TGATGAGCTTAAATCTTTGTACGCTATCCGTTCTGGCACGATTAAGAGCTACACAATCAC
AGAACAAGGTGATGAGCAAATCACAGCATTTCACTTAGCTGGTGACTTAGTTGGTTTTGA
CGCTATTACTGGTGACTGCCACCCTAGTTTCGCTCAAGCTCTTGAAACATCAATGGTTTG
TGAAATCCCTTATGAGATCCTTGACGACCTATCAGGCAAAATGCCTAAACTTCGTCAGCA
AATCATGCGTTTAATGAGTAACGAAATTAAAGGCGACCAGGAAATGATTCTTCTGCTTTC
TAAGAAGAATGCTGAGGAGCGTCTAGCTGCTTTCTTGTACAACCTGTCAACTCGCTTCTC
TCAACGTGGCTTCAGCCCAAGAGAATTTCGTTTGACCATGACTCGTGGCGATATTGGTAA
CTACTTAGGCCTAACGGTTGAAACCATCAGCCGCCTATTAGGTCGTTTCCAAAAATCTGA
AATTCTGAGTGTTAAAGGTAAGTATATCACCATCTTAGATCATGATGCGCTAATGGAACT
TGCCGGTGTAACAAAAGAGTAATCTCGCTTACTTATTGATGTAGCTCGAAAATGAGCTAC
ATCATGTTTCTCATAAAATCCCTTCGAAAGTCCTCAAAAAGTTCCCCAAACTAAGCTACA
GTAAAAATATACGAAGAGTCTCCAATTTACTGATTTAACTTGTTTTCAGTATTTGGTTTC
GCAACATAAGTGGGCTTAGTTATGAGTATATACAGTAAGATTCTTGTTGTTGCTGACATC
AATAATGATGAACAGCCTGCACTCGCTAGAGCGGTTCAATTAGCTCAAAAGAGTGTATCC
AGAAGCCGAATCACCTTCTTCTTATCCATCTACGATTTTTCCTATGACATGACCTCAATG
CTGTCAGTCGATGAAAGAGATGCGATGCGTCGCGGCGTTATCCATCAACGTGAGCAATGG
ATGCGTAAGATTGCTCAACCGTACTTAAACGATAGCTTCGATTTTGATGTTTGCGTTGTG
TGGCACAACCGTCCTTACGAAGCAATCATTGCTGAAGTGTATGCTGGTGGGCACGATCTT
CTAATCAAAGGGACACGTAAACACGATGTTTTAGAGTCTGTGATTTTCACGCCGACAGAC
TGGCATTTATTACGTAAATGCCCTACCCCTGTACTTTTGATCAAGAACTCGGATTGGCCG
GAGCAAGCTAATATTCTCGCTTCTGTACACGTGGGGTCAGAAAACCCAACTCACATTGAT
TTGAACGACGCGATGGTTGAACGCCTCAAAGAGATGTCAAACCGTCTCGATGCTGAACCG
TATCTCGTCAACGCTTATCCTGTTACACCGGCTAACATTACGATTGAGTTGCCTGAATTT
GACCCAACGACCTACACGGATGCGGTTCGTGGCCACCATCTCACCGCAATGAAAGCATTG
AGACAAAAACATGGCATCGACGAAGAACAAACCATCGTAGAACAAGGTTTACCAGAAGAC
GTCATTCCTGCAGCAGCGGAGCGATTAAATGCAGCAATGGTGATTTTGGGTACGACTGGT
CGTACGGGTCTTTCAGCGGTCTTTATCGGTAACACGGCAGAGCATGTGATCGATAAGATT
AACTGTGATGTACTGGCATTAAAACCAAAAGGTTATATCAGCCCTCTCGATCCAAATACC
GCAACGTAGAGCAAATAATAAAATATAAAAACGCCCCTCTTTTGGGGCGTTTTATTTTCG
GTTTCAGCAAGTACAAAATAGGAGGCATTGTTGCCTCCTATTTACTAGATGTTCGTTACA
TCGATGAATAGAGATTCATCGATGTTAGTTGAAGAAACGACTGCTTCACTAAACTCATAC
TCTTCGCGGCTACCGTCACGATCTAGCGGCAAGTTTACAAAATCAAACAACTCACGGTCT
GCCAATTGGCTTGGGCTTACGTTTTGGATTGATTTGAAAATCGCTTCTACGCGTCCTGGC
GTCTTCTTATCCCAATCAATCAGCATTGCTTTGATTGCTTGGCGCTGCAAGTTCTCTTGA
GAACCACATAGGTTACAAGGAATAATTGGGAAATCTTTGTGCTCTGCGTATTTGATCAGG
TCTTTTTCGCGGCAGTAAGTCAGCGGACGAATAACCACGTTACGACCATCATCAGAGCGT
AGCTTTGGTGGCATTGCCTTCAAACGAGAACCATGGAACATGTTCAAGAACATCGTTTCT
ACGATGTCATCCATATGATGACCAAGTGCAAGTTTTGTTGCGCCGATTTTCTCAGCAAAT
GAGTAAAGCGTACCACGACGTAGACGAGAACATAGACCACACGTTGTCTTACCTTCTGGC
ACTTTTTCTTTAACTACTGAGTATGTGTCTTTATCTACGATGTAGTAAGGAATATTCAGC
GTCTCAAAATACTCAGGCAAAATATGCTCTGGGAAACCAGGTTGTTTTTGGTCTAGGTTA
ACAGCAACCACTTCAAATTTGATTGGTGCCGCTTTTTGTAGATTCAACAGGATATCGAGC
ATCGCAAATGAGTCTTTACCACCGCTTATACATGCCATGACAACATCGCCTTCTTCGATC
ATGTTGTAATCTGTAATGGCATTTCCAACATTTCTTCTCAAACGTTTTTGAAGCTTGTTG
AATTCAAGGGTTTCTTTTCTTGTATCTTTCTGGTTCATTGCGGGCTCTCACATCGCCGAT
AAAATCGACAGTAGGACTTCCTAACATGGGTTTCTTTGGGGCGTGGATTATACGGGCTTT
TGCAGCAGGATTAAATGTTTGTATTGAAGGATAAGAAAATAAGTGCGCTGATTTACCAGC
ATGGAATAGAAAAAGAACCGCGAATGCGGCTCTTTCGTGAAGATAGTGCTATTTCTTTGC
TTGAGGCAAATAAGGAAGCACTCTCATCGTTGGTTCCGGTAACGTTATTGTTCCACCTTC
GCCAATTTCACTCAAAGCAACCTGCACTTTACCGTTAACAATCGCCTTCTCTTGTCCATT
TGAAAAAACGATCTTACCGTTCAGTTCGTTGGCAAACTCCATTGTGACGCCCTGTACTTC
AGGTGTGAACCATCCAGCAAACATCCCCCCTAAATCCTCTAACATGCTTTGCATTTGAGG
CATTAATGGCTTCAGTTGCTCGTAAGAAACACTACCCTGTAACGGTTCTTTCGTCATAAC
AACTAAAGAATAATCACATCGGCTATCTTTAGGAGTGTGTACGAATACCAAAGGATTTGC
GGATTTTAGATTTTTGTCGATCGGTAATGGCAGTTCTTTCGACGCTGGAATCACAAACTC
TTCGTAGTGTTCTTCCTTTTCCATCCATGCTTTTTCAATCGTACACAGCTGCTTAGTTCT
GGCATCGACGAAGAACACACCGACTTTAACGTCATCATGCCCTTCTTTAGTGTTATTTTT
TAACTGAGTATACAGTTTGGAATACGTAAACATATACTCTTGAGCATGCGTTATCGGTGA
CGAGAGCAAGAGTGCTGCACTTCCTAAAATTAAGCTTAACTTTTTCATTCGATTATTATT
TTATTGAGTCCAGTAGGCGTTATTGTGACGAATCATCGAGCGTAAGTCATTAACGTATGC
AATGCCCCTCTCGGAGTAAGACAACAGTCCATGAGTGAGTTCTGATGCTGTCGCCACGGA
GAACAAGTTTTTGTGCTTATCTGCCAACATAGCTCGAATATCACGTAAGTCAGCGTAAGC
TGGATTGCGATTCACATTCATAAAGTAGCCATGAATTGACTGCTGAACTGAATCGAATTT
TTGAACTTCGTGAGTTTTTCCTGCAGCACGCTGAGCAGGCACAATTCCGCAACCCTGTTT
ATAACACCATTGGCCGAACAAGTTGTTTGCTTGAGTAGCAAAACGAGAAGTACCCCACGC
GGATTCATTGGCAGCTTGAGTTAGCACTAATGCTTCTGGTAAAACATTGACTCGCTTTAA
CATTTCAGTCAGCCAAGCTTCATCAACATGACCATCATGAAGAGGAAACCCATATAACTG
CGCTAATCTTTCTGCGTAAGCTTCTTCGTCCGGCGACACTTCTCCAATCTCAAGAGAGCT
TAGAAAAGCACGTTCTTTTTCAATCCTGTGATTTTCTAGTGCGATTTTAGGCCGTAAGAA
ATCGAAAAATGCCGCCTTTTTTTCTTTGGCGTCTTTGATAGAGTTAAAGTCTGGAATGTC
CCCAATGTAGGGCAAGTGCGACAAATCAGGATGTGTCACCGGACCTTGAACAACATTAGG
ATCATTCGCGCTTTTGAACTGGTGGTCGTAATGCAAATATGGACCTACCGAAATAAAAGT
GGCGGCTATACAGGCAGCCGCCACTCGTAAAGTCATTAATTTTAAAGATTTAGGCATTAA
ACACCTGAGATTTACCATCGTGATCGTTATCATTTTTTTGTGTTGCTACGATCTTAAGTT
TGATGCCAAACATTTCTCGATAAAGGATGCCCTTCAAATGGAAGAAGAATGGCAAGACAA
AAATAAAGCCAATACCGTAGAACATAGCCGCAACAATAAACATCAACATAACGCCCATGT
AAAGCCCTGCCACAACAAAAATCTTCTTATTGATCGCACGTAGTGATAATAATAACGATT
GCATAGGTGGCACTCTTTTCTCGCAAATCAGTAAGATAGAGTGACTAAACGCCATTGCTA
AATATAATGAAAGCGGTGGAAGGATCATTCCCGCGACACCTTGCAACGTTAAACTGAACA
GCGTTGCAATAATAACAGGAACGGTAAATTGCAGACCTTTACCGACATGACGAACTTTGG
TTTTTAACCCTGCTACATGACTCATCGCCATCAAACTGATCCCAGCATAAATTGGTGCGC
TGATCACTTCATAACTAAAGTTAGCGATATAAATAGCAGAAACGATATTAGCGGTGAATG
CTTCCGGATTTTCTATCGCATCGAGAATGACACTTGGGTCGCCCAATTGAAGTTGAAGTG
CAATGTAGAAAATCCCCAATTGGACAAAAAGCAAAAGAATAATCGCTGGTGAGAACGATA
AAAAGTGTTGAATGGTTGCGCGCCAAGCTTCACTAAATACAGCACTCGCTTTTAGTTCGT
AGTCGCCAGACAAAGCTCGCTCTACACTCCCCCCAAGATTGAAATCTTTTTCAAAATCGT
TATTCATATATTATCCAAGATTAACTTGTGAATTTTTTACTGGTATACCAGTCAATTAAA
GTGGCCAACATTATAAAGAAATCTTTCCACGTCTAAAATCAGAACTGACGTTCTATCCTT
GCAATATCTACTATTTGGTTGATAATTGACCACTCACAAAACTATGAAATTGAAAGCAAT
TGTTGCTAATGACAAAGCCCTACCAAACTGTGTTTAAAAGGCAAATAACCTCTTAAAAAC
AGTATGGTAAGGAATGATTACTTTTGCCTGCAAAATTTTTTCTGTTTCAAGATAAGAAAA
TGCTTTAATTTCACAATTTTGGTGATTATGATGCGCGCCTCAAAAGTGAATGACTTATGT
CACACTAATTGGCGTAAACCCAATTTTAACGTGGGAGAAATACAGACGTTGAACGCTAAA
CAGCAAGCAGGAAAGCCAGTTATTCGTTTATCTGGTATCAGCAAAAGTTTCGATGGAAAG
GAAATCATCGGTAATTTAAATCTTGATGTTAATCATGGTGAGTTTCTGACGATTCTTGGT
CCATCTGGTTGTGGTAAAACGACGGTTTTACGCATGATCGCTGGTTTTGAAACGGCAGAT
AACGGTCAAATCGTATTAGATGACCAAGATGTAACGCAAGTTCCTGCAGAGCATAGGCAC
GTCAACACGGTATTTCAGAGTTACGCATTATTCCCTCACATGACCGTATTCGATAATGTG
GCATTTGGCCTACGCATGCAAAAAACGCCTGCGGCAGAAATCGAACCACGTGTAATGGAA
GCGCTACGTATGGTTCGCCTAGAAAAAATGGCGCAGCGTAAGCCGCACCAACTTTCTGGT
GGTCAGCAACAACGTATCGCGATCGCGCGTGCGGTTGTAAATAAGCCAAAAGTACTGCTA
CTTGATGAATCGCTTTCTGCTCTTGATTACAAACTTCGTAAACAAATGCAGATTGAGTTG
AAACAACTTCAGCGTCAACTTGGTATTACCTTTATCTTTGTTACTCACGATCAGGAAGAA
GCTCTATCGATGTCTGACCGCATTATCGTTATGCGCGATGGTGTTATCGAACAAGATGGC
TCACCACGTGAAATTTACGAAGAACCTAAAAACTTGTTTGTTGCTCGCTTTATCGGCGAG
ATTAATGTCTTCAACGCAACAATGCTTGAACGCATTGATGAAAAACGCATCCGTGCGGAA
ATCGAAGGTGTTGAGTCTGTCGTTTACTACGACAAAGAAGCACAAGCAGGTGACAAACTA
CAAGTGCTGCTTCGCCCTGAAGACTTACGTATCGAAGAGATCAAAGAGTCTGAAGAAAAA
GGCATTGTTGGTCACGTCACTGAACGTACCTATAAAGGTATGACGCTAGACTCTGTTGTC
CAACTGGACTCAGGCATGCGCGTGATGGTTAGCGAGTTCTTTAACGAAGATGATCCAGAT
GTGGACCACTCTCTCGGCCAAAAAGTCGCTATCACTTGGGTTGAGAGCTGGGAGGTAGTA
CTCAATGATAAGCAAGAAGATTAATCTTCAGAACGCAATCATTACCCTAATTGTTGGTTG
GCTAACACTTTTCGTGTTGGTTCCAAACCTAATGATTATCGGTACAAGTTTTTTAACGCG
TGATGAAGCGAACTTAATTGAACTGACTTTTACTTTCGACAACTACCTTCGCTTACTTGA
TCCATTGTACGCAAAAGTGCTGATGCACTCTTTCTACATGGCAATCATTGCGACGTTGTT
GTGTTTAATCATCGGCTACCCATTTGCTTACATCGTGGCAAAAATGCCTGAGAAATGGCG
CCCGTTTATGCTGTTTCTTGTGATTGTACCGTTTTGGACAAACTCACTTATCCGTACTTA
CGGTTTGAAGATTGTTCTTGGCACACAGGGCATCTTGAACAAGTCATTAATGGCAATGGA
TATTATCGATAAGCCATTGCGTCTTATGTATACCGAAACAGCGGTAATGATTGGTCTTGT
CTACATTTTGCTTCCGTTTATGATTCTGCCTCTGTATTCGGCAATCGAGAAGCTAGACAA
CACCTACATTGAGGCTGCAAAAGACTTAGGCGCAAGCAAACTGCAAACCATCACAAAAGT
GATCTTGCCGTTAACGATGCCAGGCATTATTGGTGGCTGTTTGTTGGTACTTCTTCCTGC
GTTAGGTATGTTCTACATCTCCGACCTTCTAGGCGGAGCGAAGAACCTATTAATTGGTAA
CGTAATTAAGAGCCAAGTATTAAACGCTCGTGATTGGCCATTCGGTGCGGCAACCAGTAT
CGCACTTACTATTGCAATGGCAATCATGCTGTACGCCTACTACAGAGCAGGCAAACTATT
GAATAAGAAGGTGGAGCTAGACTAATGGGACGTACAGTTAGATTTAGCTTTATGGCGCTG
GTATATGCATTTTTGTATCTACCAATCATCGTATTGATCGTAAACTCATTTAATGCCAAC
AAATTTGGTATGAAATGGGGCGGGTTTACAACCAAATGGTACGAAACCCTAGTTAACAAT
GACAGCCTTATGCAAGCAGCGTGGCATTCACTTAATGTCGCGGTGTTTTCTGCAACAGCT
GCTACTATTATTGGTAGTTTGACGGCCGTTGCCCTATTCCGTTACTCCTTTAAAGGTAAA
GGTGCAGTAAACGGCATGCTGTTTGTTGTAATGATGTCACCAGACATCGTGATGGCAATT
TCATTGTTGGCGCTGTTTTTAGTTTTAGGCGCGCAGCTTGGTTTCTTTACTCTATTGATT
GCACACATCACATTCTGTTTACCGTTTGTTGTGGTAACCGTTTACAGCCGCTTGAACGGC
TTTGATGTGAAAATGTTGGAAGCAGCAAAAGACCTTGGTGCAAGTGAATGGGTTATCTTA
AAACAGATCATCCTTCCTCTTGCGAAGCCAGCGGTTGCTGCAGGTTGGTTACTAAGCTTT
ACTCTGTCTTTAGACGACGTAATTATCAGCTCGTTTGTAACAGGCCCAACATACGAAATC
CTACCATTGAAAATTTACTCGATGGTTAAGGTGGGTATTTCACCGGAAGTGAATGCCTTA
GCAACGGTCATGTTGATTGTATCTTTGGTTCTTGTAGTAATTTCTCAGTTGCTAGCAAGA
GAAAAAGTAAAGTAAAATCCGCATCCGTTAACATCACGAAACAGAATGGTTACATGCCAT
TCTGTTTTTCTATCTACCGTCCAAAATGATTTGGACAACGTTTGGTTTGGAGCTAACGTC
AATGAAAAAATGGGCTACTCTATTAGCTGGTAGTGCATGTGCGCTTTCTCTGTTCTCAGG
TTCAGCGGCAGCGGACGATAAAGAATTGGTATTTATGAACTGGGGTCCTTACATCAACAG
TAATATCCTAGAGCAATTTACTAAAGAAACAGGTATCAAAGTGATCTACTCGACTTACGA
GTCGAACGAAACTTTGTACGCAAAGCTAAAAACTCATAACCAAGGTTATGACCTAGTCGT
ACCTTCAACTTACTTCGTAGCAAAAATGCGCGATGAAGGTATGCTACAAAAGATCGATAA
GACTAAGCTGAAAAACTTCGGCAACCTAGATAAGAACTACCTAGATAAGCCTTACGATCC
AAATAACGACTACTCTATTCCACACGTTGTTGCGATTACAGGTCTAGCAGTTAACGCTGA
TATGTACGATCCAAACGACTTCCAAAGCTGGGCAGACCTATGGAAGCCTGAGCTTGAAGG
TCAAGTAATGCTAATGGACGATACTCGTGAAGTATTCCACATTGCCCTACGTAAATTGGG
TTACTCAGGTAACTCTACAGATCCAAAGCAAATCGACGAAGCATACGCTGAATTGCAAAA
GCTGATGCCAAACGTTCTAGTATTTAACTCTGATAACCCGGGTGCACCATACATGTCTGG
CGAAGTTGGCGTTGGTATGCTTTGGAACGGCAGTGCGGCTGCGGCGCAAAACGAAGGTCT
AAACCTTAAGCTAGTCTTCCCTAAAGAAGGCGGTATTGGCTGGGTTGATAACTTCGCAAT
CTCTTCTGGCGCGAAAAACGTAGAAGCAGCGCACAAAATGATCGACTTCCTACTACGCCC
TGAAATCGCAGAGCAAATTTCTCGTGACACTGGCTACCTAACCGCCGTTACAGAATCAAA
CTCGAAGTTTAAAGACGTAGCACCGCTGTTCCCTTCTCAAGAAGATCTTGACCGTGTTGA
ATGGCAAGACTCGGTTGGTGATATGACAGTGAAATATGAAGACTACTTCTTGAAGTTGAA
AGCGGGTCAATAATCTGATCTTGCCTACTAAGGCATCGACTAACTGAAAATAGGCAGCGA
TACGCTGCCTATTTTTGTAATTGACTGATATAATTATGCGTTGCTAGGTTTATTTAGCTC
AGTTTCACAGAATTATCGCTTCCCTAAAAAGGCTCGGTATAAATTGATTTAAATAAACGG
GATTGTGCTTATTGCGATTTGGCTCAACTTAATAACTGCGACTAGTATTGATTTGTCCAA
TCGCTAAACAAAACGGAAAACAAATGAAAAGTAAATTCTACGCAAGCGCTCTATGTGCAG
CGACGCTAATCGCTACCCCTGCAATGGCGGCTGATCAAGAACTGTATTTCTACAACTGGT
CGGAATACATTCCAAACGAAGTTCTTGAAGACTTTACAAAAGAAACTGGCATCAAAGTTA
TCTACTCTACATACGAATCTAACGAAAGTATGTACGCGAAGCTAAAAACGCAAGGTTCTG
GTTACGATTTGGTAGTACCGTCTACCTACTTCGTTTCTAAAATGCGTAAAGAAGGTATGC
TGCAAGAGATCGACAAAAAGAAACTTTCTCACTTTAGCGATCTTGACACCAACTTCCTAG
ATAAACCATTTGATCCAAACAACAACTACTCTATCCCTTACATTTGGGGTGCGACGGGCA
TTGGTATCAACGCAGATATGCTAGATAAATCGTCTGTTTCTAAATGGGACGATTTCTGGG
ATAGCAAGTGGGAAGGCCAACTAATGCTGATGGATGACTCTCGTGAAGTCTTCCACATTG
CATTAACAAAGCTTGGTTACTCGCCAAATACAACGAACCCAGATGAAATCAAAGCAGCTT
ATGAAGAGCTGAAAAAGCTAATGCCAAACGTATTGGTATTCAACTCTGATTTCCCAGCAA
ACCCTTACCTTGCAGGTGAAGTGTCTCTTGGTATGCTTTGGAACGGCTCTGCTTACATGG
CTCGTCAAGAAGGTGCGAATATCGACATCATCTGGCCTGAAAAAGGCACCATTTTCTGGA
TGGACAGCCTAGCAATTCCAGCTGGCGCGAAAAACGTAGACGCTGCTCATAAGATGATCG
ACTTCCTACTACGCCCTGAGAACGCCGCTAAGATCGCACTAGAGATTGGTTACCCTACTC
CAGTTAAGACGGCACATGAGCTGCTACCAAAAGAGTTTGCTAACGACCCAAGCATCTTCC
CTCCGCAAGAAGTAATGGACAGCGGTACATGGCAAGATGAAGTTGGCGAAGCGAGCGTAA
TATACGATGAGTACTTCCAAAAGCTAAAAGTAAACAACTAAATCGTTAGTTTTAAAGATA
TGAAAAAGCGGCTCATGTGCCGCTTTTTTGTATCTAATAGTTAGGTTAAAGTTTTTATGC
TTTCGTGTCCAAAGCAAGAATTTCATCCACAAGCTTCGGTACTTCAACGCTTGCTTTACC
ATAGCGTTTTTCTTCAAATTCACTTTCAACCGCACTTGGCTCAAGGTTAATTTCTATAGT
ATGAGCGCCATGCATTTTAGCATCATGCACAAAGCCAGCGGCCGGATAGACGACGCCCGA
AGTGCCGATAGAGACAAACAAATCAGCTTCTTCCAGTGCTGCGTATATCTCTCCCATTCT
CAGTGGCATTTCACCAAACCACACAATATGTGGTCGCATTTGTGATGGGATCTGACAACA
ATGGCAAAGCTCACCAGTTTTTATATCTTCGGTATGTTCAATAACTTGGTTAGATTCACT
ACATCGCGCCTTAAGTAACTCACCGTGCATGTGAATCACATTTTGGCTGCCACCTCTTTC
ATGCAGGTTATCAATATTTTGCGTAATGACCGTCACCTTTCCCTCTAATTCCGCTTCAAG
ACGGCCAAGAGCAAGATGCGCAGCATTCGGTTTGATCGTTTCATCTTGAAGCTTTTGACG
GCGTTGATTATAAAAACTCTGAACAAGGTCTGGATCTCGAGCAAAACCTTCAGGTGTTGC
TACATCTTCAATTCGGTGATTCTCCCACAGGCCATCTTGGGCTCGAAATGTTTGAATACC
AGATTCAGCCGAGATACCTGCTCCAGTAAGTACTACAATATTTCTATAAGGGAAATTCAT
AACTTATCCTTGTTGTTCTTTTTCATTAGCTTAACACTGAAAGAATAGCAACTGTAGTAG
TATGGATTAGACCATGGTCGTAATGGTCACTATTAGAATTACATTTTGAGAGGAATCGCA
ATGAGACAAGTATCTCTGGCGCTTATATTACTTACGACTTTAGCAGGCTGTCAGCTGACA
AATGTGGAAGGTGAAATTGACGACGTAAAAGTAAAAGTCAGCACAAATGATGACAATCAT
GGGCCGCACGGCAATGGTGGCTTTTGCCCTCCTGGTCAAGCTAAAAAAGGCAACTGTTAA
AACGGCTTATATATCGGTTTGAAGCAAATAGTTTAAAAAAGAGCGGTTTGATGCCGCTCT
TTTTTCGATTAATTTAATCTTCGTTAGTAGACGATATTTTATGAATCGCTAAATCCGCAC
CATTAAACTCGTCTTCTTCTGAAAGCCTTAAACCTGTTAGAGCGTTAATTGCGCCATAGA
CCACAAGAGCACCTAAAACCGCAATGGAAATGCCAAAAAATGTCCCTAAAACTTGAACCG
CGAAGCTAACACCGCCCATTCCACCAAATCCACTTTGACCAAAAACTCCTGCAGCGATCC
CGCCCCAAGCACCACATACTCCATGCAAAGGCCACACACCCAGTACGTCATCGATTTTGG
TTCGGTTTTGCAGGTAAGTAAACAGATACACAAACAAAACCCCGGCAACGGCACCTGTCA
CTAATGCACCAAGCGGATGCATTAAATCTGACCCCGCGCAAACCGCAACCAAACCGGCCA
AAGGGCCATTGTGAATAAAGCCAGGGTCATTTTTACCCGCAAGTAATGAAGCTACGATAC
CTCCAACCATTGCCATCAACGAGTTCATCGCCACTAAGCCACTGATTCCAGAAAGAGTTT
GAGCGGACATAACGTTGAAACCAAACCAACCAACACAGAGAATCCAAGCCCCAAGTGCCA
AAAATGGGATATTAGATGGAGCGAAGTTCGTATGCTTTCCTGCGCGGATACGACCTCTAC
GCATCCCTAAAAAAGTAACAGCCACCAGCGCAATCCATCCACCAACGCCGTGCACAACAA
CCGAACCTGCAAAATCGTGAAAGCCATAACCAAAGGTGCTTTCAAACCAAGCTTGAACAC
CAAAGTTTCCGTTCCAGATCATTCCTTCAAATAGTGGGTATACGACGCCGACAGTGAAAA
ATGTTGCGATTAGAATCGGATAAAAACGAGCTCGCTCCGCGATACCACCAGAAACAATAG
CAGGAATCGCCGCAGCGAAGGTCAGTAAGAAAAAGAACTTAACCAACTCGTAGCCATTAT
CTTGAGATAAGGTTTGAGCATCAGAAAAGAACGTGCCGCCATAAGCAACCCAATAACCAA
TAAAAAAGTAAGCAATCGCAGAAATACCAAAATCGGCAATAATTTTAACGAGTGCGTTTA
CTTGGTTCTTTTGGCGCACGGTTCCCACTTCAAGAAAAGCAAAACCAGCATGCATCAAAA
AAACCATGATGGCACCCAACAATAGAAAAAGTGTATCGGAACTTTGTGTGAGAGCTTGTA
CAACGCCATGTACCTGATCGGCAGTTACACTCATTATGTTTATCTCCGTTATTTGTAGCG
CACTCATCCTGTGCATCAAAGTTAAAGTCATCACCAATTTGGTGAATGAAATTCACAAAG
CGTCTATTGCAGCAATTACCGTTCCATAATTTACTCTTCTAACAATTAGAATTTAATTCA
TTGTTTTATAAAGCCTTAAATAAAATCAAAAACATTTATTTGTATTGATTTTATCTATTC
AAATGCACCAATGTAGGGTCTATGCACCAATATAATGCGCACAACATGTATGCGGTTTAA
TTAATATACTCTGGCCATAAACGCAAAAAGCCACCTCATAAGAGATGGCTCATACATTAA
ATTTCTAAATAAATGATAATTTATCGTGTGATCTTCCCTGCTTTTACATCTTCTAGCCAA
CGTCCTTCAACGAGATATGGAGGAAGCCAACCGGTTTCAATAGATAAACGGTTGCCTTTG
TCGTACCACATACAAGCCATGCCAAGCAGAGGGAAATTAATGAACGTGCGGATGCCTATC
CTATCTGGTCCTAATTCTCGAAGATGATATTTCTCTTGGAACTGTAGGTTATTAATGAGC
ACTTCTTCAAAGTCATGACCGATGTCAGTTGTCAGGGCAGCAAAAGTTTCCAAAATACCC
ATGGCGATTTCTAACGCCCAATCATCACCCTGAGCAATTGCCGCGTCCATCGCGGCTACC
AGCTTATCGGGGTAGTCTGCTGTACGGTTGTGGAATGACTGAATCACATCCACCAGCATG
TAAGAAAGCTCACCCGCCTTAGTGGAACTTTGTTTCATCAGAGAAATCGGAAAGTTTGCC
AATACGTCCATACTTGGCCTGTCACGCACGATCACCGAAGTGAAATAAGCATCAAGCCAC
ATTGAAGGACAAATGAAGCCCATTTCTAAGATACCTTCACCATCCCATGTTACTTCTGGA
TAACCGAGTATCTGAACAGTTAATGGCTCATTCGGAAACATAGCCAGCCGATGATAACAA
GCCCACATTAATGAAGTTTCATAAAGGCGTAATGTACAAATTTTTTCGTCTTCATGTGAG
GTTTGAAACCATGTATACCAGCGAACCTGGTCAATGGCAAAATCACCAAAACTAACCAAG
TTTTCTCGCCTGATTTTAAGACCTTCTTTTCGCTGATCTAATATCTTATTGATGAATTCT
TTCTCAGAATAAACTCCACTTTCACTCAGCTCAGGATCTGCTTTGCGTTCTACAATTTTG
ATTGTTCCTTTACTTTGCATTTTAACGTAGTCCTTTGGAATCAATTTTAAACTCTGCCAC
TTCTAGTTTTACATCTGAGGGATTCAAGCTATTCGAGTAAAAGGACATAGGCATCTTTAA
AAAGGACACAAAATGCCAAGTATAACGCAACAGGAACATAAGAGATGATGACCTTGTTCC
CTTTGAACCTTAGCGAGTTATATTTCCGGCTTTTACTTCTTCCAGCCAACGTCCTTCAAC
GAGATAAGGAGGAAGCCAACCGGTTTCAACAGATAAACGGTTACCTTTGTCGTACCACAT
ACAAGCCATGCCAAGCAGAGGGAAATTAATGAACGTGCGGATGCCTATCCTATCTGGTCC
TAATTCTCGAAGATGATATTTCTCTTGAAACTGTAGGTTTTTAACGAGTACTTCCTCAAA
ATCATAGCCAATGTTAGTAGTTAGCGCAGCAAAGGTTTCTAGGATCCCCATCGCAATTTC
CAACGCCCAGTTATCCCCTTGATCTACCGCTGCGTCCATTGCTGCAACCAGCTTATCAGG
ATAATCCGATGTACGGTTGTGGAACGACTGAATGACATCTACTAACATATAAGACAGCTT
ACCCGCTTTAGTAGAGCTCTGCTTCATTAGAGAAATGGGAAAGCTTGCCAATGCGTCTAA
ACTTGGTCTATCACGCACAATTGTCGATATAAAATACATATCAATCCATCTATTAGGATT
TATGCACCCCGTTTTTAAAATACCTTCCCCATCCCACTTTACTTCAGGATAGTCGAGAAT
CTTTATAGTTAATTCATCATTGGGATTCATAGCAAGTCTATGATAACAAGCCCCCATTAA
TGAAGTTTCGTAAAGACGTAATGTACAAATTTGTTCGTCTTCATGTGAAGTTTGAAACCA
TGTATACCAGCGAACCTGTTCAATGGCAAAATCACCAAAACTAACTAGGTTTTCTCGCCT
GATTTTAAGACCTTCTTTTCTTTTATCTAAGATTCGATTGATATAATCTTTCTCAGAAGC
AATGCTATTATCATCTAACTTGGGCCTTGCTGTACGCTCTATAATTTTGACTGGCTTTTT
ACCTTGCATTGTTGAACTAACCCTTCTTAATCAATTTTAAACTCAGCTATTCCTACTTTT
ATATCTGATGCATCACCTGTTTCCGGAATACTCGCCTTGGTGTGAATATACCGTATCGGA
TCACTCGTATTGAGTTCAGAGCTTTCTTTATATTCTGCTTTATTCAGCACAAGATCTTTA
GTGAAGATCGTGCAACCTTCCTCCCCACCAACTTTCTCTGAGTCAAAACATGCGCATTTA
CAAATTCCTCAATCCCAACAACGTACTGAACTTCGTGTCTGCTGCCATCTAAATGATTGA
TATGACGATAACAAGCAATCTCGTTTTTCTCGCAATCAATATGGTTTAGGTCGTGTTCAT
ATCGAATATGATTTTTACCTTTGGGTTTTCGGATTTTGACTTGCGAGCGAACACCATCTT
CTCCGACGGATGACTCTTTTGCAGCTTCTAAAATCTGATCGCAAACCTCTTGGGGAACGT
TATTTGGCGCCTGATACTCTGCCAGCATTTGCTGTAAGCATTTTAACCCTTCTTCACAGA
GGAAACCTGTTGGGTCAATCCACTAGATGGGGTTGATTGAATATCGGTAAACATATAAGC
CACCTCGTGAAAGGTGGCTTATATACTTGAATTGCTAACTAAAGGAGTTTATCGAGTGAT
CTTCCCTGTTTTGTCAAAGTTAAGATTCTAGAAGCTTTTCCAGAAAAGCTTCTAGGTTAT
CACCGTCTAATTCACAAGCACCAAAATCAAAGTCAAAATAGAATATTTTACCTTTGTTAT
CATTACCATAACCTATACAAATAACCGCTTCTCCTAACGTCCCCAAAAAAGGGAATATTA
GGTATTCATCCAAATACTCCTCATAGTTACTCCAAATATCTTCTAATTCATCTTTCGGGA
ATACCTCTTCAATGATAATAAACTTATCTGGTATTTTTTTACTTAACGTACCGTAAAGTG
AGACCACCACCTTTTTTGAGGTAACATCAGAAAAAATAGGTTCCTCCCATATGTGTTGAA
TTAAATTTTCAATATCTGAAAGGCTAATCATATATCAACTCCTCATACGAGCTCTTCTGG
AGACGAGTAATTTAACTTGTTGTTAGGATTTAGAAGATTATGCTGTATCACAGATCTACC
ACCTGTATGAGCTACACCACCATTTCTAACTGAATGCACACTTTTAGGTATAAGCATCAT
AGTTTTACCATCTTGATGATGATGCCAAACATACTTTGATTTGTCGTATTTAGTTATTTT
AGCTCTCGCCATAGCCAAAGGCACATCATTTGCCATATCTCCCGTTAGTCCTATAACACG
CACTGTTTTCTTCGAGTAAGGTGTAAAATCTGGGAACCCGTCAGAGTCAAACCTAACATC
ACCACCCTTAGTCGTCACCGTTTTTCCAGCAAACTCAGAATTTATAATCTTACGTCCACC
TACAGTTTTACTCGTTTTAGTATCATATACTTGAGCGTCACATTTTTGAACATTAACGAA
GTCATATATATCGACAAAACCTTCAATTCCAACAGTATATTGAATTTTTCGTTTACTACC
ATCTGAATAGTTAATATGACGATAAAAAGTAATCTCGTTTTTCTTGCAATCAATATGGTC
TAAATCGTATTCATATCGAATATTGTTTTTACCATTGGGTTTGCGGATTTTGACTTGCGA
GCGAACGCCATCTTCTCCGACGGATGACTCTTTTGCAGCTTCTAAAATCTGATCGCAAAC
CTCTTGGGGGACATCGCTTTGCGCCTGATACTCAGCCAGCATTTGCTGTAAGCGTTTTAA
CCCTTCTTCACAAAGGAAACCTGTTGGGTCAATCCACTGGATAGGATTGACTGCATATTG
GTAATGGTTAATGCCACCAGCAATAGATATCGGGTCTTGTTGGATAAAACGTCCTAGCTT
AGGGTCGTAATACCGAGCGAGGTTGTAATGTAAGTTGGTTTCTTGGTCGAAGTACTGCCC
TTGAAAACGCAGTGGATTTCTCACCTCTTCAACGTCTATAGAAGCAAATCCATGGACATC
ATAACTTGCACTCCAAACGATATTTCCGGCACTGTCTTTTAGTCGCTCCGGTTTACCTAC
CTGATCACATTCATACAAATAAATTGAGCCATTTTCTAACACAGCCAATGGGATGTAGGT
TTCTGGTTGATATAAGTACCAACGAAAGCCATCGGCCGTGCGTTCTCCGAGCAAACGCTC
ACCTTCCCAAAGAAACTCGGTGATACCATTTTGAGTAATTTTCTTTGTTCTACGGCCTAA
TGCATCATATTCATAGTGACTAATACTCGAATCACCATGTACTTCTACCAGTTGACTTAA
TGCGTCAAACACACGTTTTTGAACCGTGCCATCGCCTTCTCGTTTAACTTGATTACCTTG
TTGGTCGTATTTGTAACGAACACCTGCATAAGCTTCAATGCGGTCACTCATTACCTTAGA
ATCAGCCAAAGCGGGATTTCCAAAGCTATCTGATTCAAATGTTGAAGTCGAACCGGCTTC
ACTAACCTTTGTAACGTACCCGAGGGTATCGTACTGATAGTGAGTTGCCCCTGCAGTATT
ATCTAAAATTGAAGAGATTCGGTTCTGTGCATTGTATATGTATTTTTTTTCTCTACCTGA
CCATTGCTGCTCGACTAATCGACCGACACCGTCATAAAGTTTGCTCTCTCTGAAACTCTC
AGTTTCAGTGACAGAAAGCCTCCCCATAACATCATATTGGAACTCAATTTTTGGTAATGA
GTCATCGCTAAACCGGATTTCGGAAAGCCTACCATTGGTGTCGTATGAAAAGTTAAATGA
CGTCTTGTCTGGTAAGGTTTGCGAAACACGCTGTCCGACTCGGTTAAACTCTTCACCGAT
TTCAAATTGACCTTGAATACGCTTAGTTAAATGTCCAAATGAGGAATATTGATACTGTAG
AGTTTGATGACGATTAGAGGCTAAAGTCAGTCTTCCACCTAACGTATAGTTAAAGTGATT
CTCAACAATATTTTTTCCATTTCCCGCTTTAATATGCTGAAGAAAGCCAGCATCGTCATA
GCTGTATAAAACGGTCCTATCTGCAACATCTTTTCGGATGATTCTTCCCATAGAGTCGTA
TTTGAATTGGCTGTGTAACCCATCAAATCCAACGGTACCTGATAGTAAACCTTCACTGTC
GTACCAAAACTCAAACGCTAGACCATCACTTCGAACTAATTTCGTTAGGTTACGTTGTTG
ATCGTACTCGTAGGAAATATGGCTGCCATCAGGGAAGATTACCGCTTCTTGTTGAGCCAA
AGCTCCCCATTGATAAGACGTGACACCTTCTGGTGTCTGTATCTGTGCAACACGACTAAA
CTCGTCATAAGCGTACTCTTCACTGTAACCGACTTTGTCTTCGTCGTTGAAATATCTTAT
CGATGTGCGGCGTCCGTAATCATCATAGGAAATCTGGGCAACACATCCATCGGGATACGC
AATCCCATTAACTAAATCGGTAGCGCCATAACTGTAACGAAGTAAAGTGCCATCTACTTC
ATGAGCGACTAATCTTTGTTGTTTATCCCACCACCAACGACTCTTCTTACCATCTTCAGA
CTCTCTCTTTACGACTTGACCATGTTTATCGTATTCATACTCCGTTACGCAACCTAGAGC
ATCGATATCCCACACTCGTTGGCCAAGACTGTTGTAATAGGCCTTTTCAAGATCACCATC
AGGAGATACCGTTTTTACAAGCTTACCTAAGCTGTCATAACCATATTGAATTTGAGCACC
GGAAGAGTGCAGTTTGGAAATTAATTGGCCTTGCTGATTGTACTGGTACTGTGTTGTCGA
GTTATCTGGGAATACCGCTTTCTCTTTACGCCCTAAATGATCATAGTGCCATTGCCACGT
TCTTCCTGTCGGGCTCGATTTTTCAAGGAGATGACCTTGCTCATCATGAATGAAAGTCCA
CTCATTATCTAAAGAGTCAGAATAAGAGGACTTTGCGCCCTCATAATGGAATCGATAATC
GTAAATACCTGAGTCGCCAAAGTTTCTAATGCACTTAGCACTCGAGCCTTCTCCTGACCA
TTCAAAGTAATGCGTAAACCCTGTTGGTCGAACACGTTTGGCTATCAAATGTTGGTCTTG
ATACTCATATCGCTCAGTCAAACCCAAATCATTCGTCGCACCAACAAGATCGTCTTGCTC
GTCATAGATATATGTTGTTAATACTTGTTCTGTCTTTGCGTTCAGCAATTCAACAAGGCG
CCCTTGTTTATCATATTGACACTCAAGAACTGGTCGCTTGTTATGTGCAACTTCAATTAG
GCGATGGTTTCTTGAATAACGGAGTTGGAACGTCGAAAAGATTCCATTGCGGACTTGCTT
TAATAGCCAAATGTCTTCTACCAACTCAAAACGATATTGATCACCACTAGAGAGAGTGAC
AATTCGTATATTTGGGTTTAGGAAATGACAGCTTGCTCCGACATAGACTTGATAACTTGT
TGAACCATGCTCAACTGGTTCAAATTCAATCTCGTCTGCAGAATCGCTTATAAATTCCCA
TGAGGTGACGTTGTGCTTTTCATCTGTGACTTCTTTCAGTTCAAATTGAAAAGCATGTCG
CCAACCGTAACCAAGACCTTGATTTCGGGAAGCTTTGGATGAGCGATACGTTCTTGACCA
AACGAAGCCATTGGGAAGCTCTACATCATTGAGTGTTAATATTTCTTCGCCCGTTACTAG
AGAAACCGGATCTCCCGCTTTTTCATGACATTCGCTGCCCGTCTGTAAAGGCTTTGCAGA
GGCTGAATTCTTAGCTTGGGTTTTAGAAGATGTATGTGCTTTGTTCTGCTTAGACTTTGC
TTTTACTTGCTTAGGTACCGGTGTTGGTTCACTGGATATTGTCGCGTTTTTCTTTGTTTT
AGGGAAACTAGCGACATAAAGAGAACCATTCACAAGTGCTTTTGCAAATACAGGCGCATA
AAGCTCTGGTGTCAGTTCTTCATCCGGTACGTTTGGGGGAAACTGACCAAGTAGATGATA
CAACTCTTCAACACGGCTTGAGCGAAGCGGTACGAAGTCATCTAGAAACGCCTTCGCACT
CTGTTCTGAGTCAAACTTTTTGTGTTCACCTTTTGGGATTGGCTGACTGGAAAAATGATA
GCTTTGACCAAGGCAGTTGGTGAGAGGGATAACAAATTGAGGAATCATAGTTGTAACGAG
TGTGTCCTTTCCTATTGCCTACCACTGACTTCACAAGTTTGCTTGTTTTCATCTAGCAGG
TACTGAGAATACAAAGCAAACGTGTGAAAGCCGGATCCTTTTCAGAATTCGACTATTCCT
TGACTTGAATGCACTAAGGCGAATTTGATGCTCTTTAAAAAAGAATTGCTGAGCGTCGCG
TACTCTAGCGGCTAAAAATGCCTTGAGTAAATGAACAATAGTGTGAGTGAGACTGAGGTC
TCAGCGATTTGCCTTTTAGAGAGCAATTTCTTTTGTTAATTTGATTCGCTCCCCAGATAA
CAAAATTCACCAAGAAAATTCACAATAGTCGCATGACTGAGATACCGTGTCTCACACAAG
AGAAGTTGACTCAAACTATAGAACGTTATGCTCATGTCCAGCGTGTCACGACAAGCTTCT
GGCTTTCCATTACATAATCGAAGCAATAAAAAAGCCGCCCTAAATAAGGCGGCTTTTGAT
GTTGTTAAGGTTCAATTATAGGTTTGGACCTGTAGAGGGAGTATGAGGTTGATTGTTACG
CAGTTGCTGCATGCCTTGGAACATACGGATGAACCAGACAAGAATAGCTAACGCAGCGAA
TACCATTCCGACCCAAGGGATGAAGTAAGCGATGTCTTCGATCAACGTACTTTTCACCCA
ATAGTCACTCACCCCGACTAGCACACCGTTAGAGGTCGCTACAGTGACAATCAGCACCAC
AAAAAACGTCAGGTAGAGAAAGAAAGTACGAATCAGACCGTAGTAATGAGAAATCACTAC
GTCGCTGTCCTCCCCCTTATCCAAACGGTAACCCGCATAGATAATTGCGATAACGCCTGA
GATCAAAAACGTAAACGGGGTAAAACAACTCAGGATATACGCAATCCAAATCCCGTTATG
ATGTTTGTTCATTCGCTTTCGCTCCTTTCTCTGTCGTTGGTTTTGATTCTGTTTCGCCCA
TCGCTTCTTTAGACTTCACTTCTTCATACCAAAGGTCGTGATGCTCTTTCGCCCATGTTT
CATCGACTTCACCAGTCACCATGCCTTCTAACGCACCTTCCATACCGAATAGACCGATAT
AGATGTGGAAAATAAAGCCACAGATCAGAATCAGGGCTGAAATGGCATGAACTAGGTTAG
AAAGTTCCATATCTCGGCGAGTTTGCCCAAAGATTGGGAAATCCAAAACTAAACCACTTA
CAGCGACAATAGCGCCAAAGAAAATCAACAACCAGTAGATGGCTTTCTCACCACCGTTTG
AGAACCCTGCCGATGGATGCGTTCCTTTGTGCTTACCAACCATGCCGCCCATTTTCATGA
ACCAACGAATATCCGTCATGTTTGGAATCGACTTGCGCCACCATTTCAAGAGTACAAACA
TCAGTAAAATGAAGAACAGTGGTCCCATGTAGTTGTGGTATTGCTTCGCCAACATGACGA
TAAAGCCCCAAAACTCGGTAGGAACATACGGTTTTAAAAAGTGCTTACCGTAAACCAGCA
TCAAACCACTGAATGCAAGCGTTAAGAATGTAAACGCCATACTCCAGTGGAGAGCGCGAT
CCAAGCGAGACCAGCGCTTCATCTTTTTGCCTGTACGAGGCTTACTTAGCATCAAAGGGC
CAACAAATACGTAAGCCATGATAACCATCGCGATACTGCCGAAAATCGCGACAGCACCAG
CAGGAGACATCCATTTCTCTTTTAGAATGTACCAAGTCTCACCAGGTTTACTGATTAATA
CGCCATGTTCTGGCGATTGAGACGTGGTATAGCCCTCTTGCCCCTCTCTGACTTCGCGCC
AATAGTCTGCCCCGGCGAGTTGCGTTATCTCCTGTTGAACCACTTTAGAAGATTGCTCCT
CTGCTGAAGCAGGCATTGCGAAAGTCAGCAGCAATGCCGTCATCATTGACAGCATTGCTA
GAGACGCACGTTTAAGAGTGTTTAACATGTGCCTCTCCTTACTTAGCTTTTCGTCGCATC
GTAAGAAAGATCGTTTCCGTCTGTCCAACCTGCGTTTTTCGCGCCGCGCTCTACCACTCG
TTGACGGAAAATATCAGAGACTTTCTCTGCGTCACCCGCAAGTAGTGCTTTTGTTGAACA
TAGCGATGCACACATCGGTAGTTTGCCTTCTGCGATACGGTTCGCACCGTATTTTTGGCG
TTCTTCTTCTGAACCTGGTTCAGTGTTTGGACCGCCTGCGCAGAATGTACATTTGTCCAT
TTTGCCACGTTCACCGAACGCTTCTTGTTTCGGGAACTGCGGAGCGCCAAACGGACAAGC
AAACAAGCAGTAACCACAGCCGATGCACAGATCTTTATTGTGAAGTACGATGCCGTCTTC
TGTATGCTCGAAACAGTCAGCTGGACAAACCGCCATACAAGGCGCATCTGTACAGTGCAT
ACAAGCAACAGAGATCGAGTTTTCACCCGGTTCACCGTCATTAAGTGTCACAACGCGACG
ACGTTGGATGCCCCATTCAAGCGCATCGTCGTTTTCGTTCTTACATGCAGTAACACAGCC
GTTACACTCGATACAGCGTTTGGTGTCACATAGGAATTTCATTCGTGCCATTGTCAGACT
CCTTACGCTTTACGAATGTTACATAGGGTTACTTTGGTTTCCTGCATCAAAGTAACAGGG
TCGTAACCGTAAGTGGTTGCCGTGTTGGCGGCTTCGCCAACAACATAAGGTTGAGTGCCT
TCTGGGTATTTAGGGCGTAGGTCTTCACCTTCGAACTTACCGCCAAAGTGGAACGGAATG
AACGCCAAGCCAGGTTTCACACGACGTGTTACCATCGCTTTCACCTTGATTCGCCCCTTC
TCTGCACCTTCAACCCAAACATCATCACCATCTCTGAAGCCAAGATCGTTCGCGTCTTTC
GGGTTCACTTCAACAAACATTTCTTGTTGAAGCTCGGCAAGCCAAGGGTTTGAACGCGTC
TCTTCACCACCACCTTCGTATTCAACCAGACGGCCAGAAGTCAGAACGATTGGGTACTCG
CCCGATTTGTCTTGCTCTTGAATTGATTTATACAACGTAGGAACACGGAAGATTGCATCT
TTGTCATCCCAAGTCGGGTAATCCGTTACAAGGTCACGACGTGGTGTGTACAGTGGTTCA
CGATGCAGTGGTACGCGGTCTGGGAACGTCCAAACAATCGCACGCGCTTTCGCGTTACCA
AATGGGATACAACCGTGCTTGATCGCGACACGCTGAATACCGCCAGAAAGGTCAGTCTTC
CAGTTTTTACCCTCTGCTGCCGCTTTCTCTTCAGCCGTTAGATCGTCCCACCAACCAAGT
TGTTTCAACAACTTGTCAGTGAATTCTGGGTAACCGTCTTTGATTTCACAGCCTTTCGAG
TAACTGTCTTCTGCAAGAAGGCTCTTGCCTTCGAATTCCACACCAAAGCGCGTACGGAAG
TTACCGCCACCTTCTGCAACCGTCTTAGACGTATCGTATAGAATGTGTGTGCCTGGGTGT
TTCATTTCCGGTGTACCCCAACATGGCCAAGGTAGACCGTAGGTTTCACCGTTGACAGGG
CCACCTTCCGCTTCCAATGTGGTTTTGTGGAACGTATGCCAGTTTTGTTGGTGCGCTTTC
AAACGCTCTGGGCTTTGGCCTGTGTAACCAATCGTCCACATGCCTTTGTTGAATTCACGC
GTTAGGTCTTCAATAACTGGCTGGTTGTTTTCAACACGGATGTTTTTGAACAGAAGATCT
GAATAGCCTAGTTTCTTCGAAAGCAGGTACATGATTTCATGGTCTGGTTTTGATTCGAAC
AAAGGTTCAATAACCTGATCACGCCATTGTAGAGAGCGGTTAGAAGCGGTAACACTGCCG
TATGTTTCAAACTGCGTTGTTGCAGGAAGCAGGTAAACGCCGTCGGTACGGTCGTTCATT
ACCGCAGCAACAGTTGGGTATGGGTCCACAATCACCATCATGTCCAACTTCTGCATCGCT
TTTTTCATCTCAACACCACGTGTTTGAGAGTTCACTGCGTGACCCCAGTAGAACATTGCA
CGGATGTTTTCGCGTTGACGAATGTTGTCTTTGTTTTCCAGTACGCCATCCACCCAACGA
GAAACAGGAATACCTGCACTGTTCATTGGTTTTTGACCACCGTAAGCGTTGTCATCGAAA
CGACCTTTAATCCATTCGTAATCGATTTCCCACACTTTTGACCAGTGACGCCAAGCCCCT
TCAGAAAGGCCGTAGTAGCCCGGTAGCGTGTCAGAAAGTACGCCTAGGTCGGTCGCGCCT
TGTACGTTATCGTGACCACGGAAGATGTTTGCGCCGCCGCCTGATTTACCAATGTTACCA
AGCGCTAGCTCAAGCACACAGTAAGCACGTGTGTTGTTGTTACCAGTAGTATGCTGAGTA
CCACCCATACACCAAACAATACAGCCCGGGCGATTTTCAGAAAGCAGTTTTGCTGTTTGG
TAAACGTCTTCTTCGCTTACGCCTGTTACACGCTCAACTTCTGCTGGCGTCCACTTCGCT
ACTTCAGCACGGATTTCATCCATACCGAATACACGTTGACGGATGAATTCTTTATCTTCC
CATTGGTTTTCGAAGATGTGCCACAACACACCCCAAATGAATGCTACGTCAGAACCAGGA
CGAAGTGATACATAGTGATCCGATTTTGCTGCCGTACGTGTACGACGAGGATCCGCTACG
ACGATCTTACAGTTGTTCTTCTCTTTCGCGATCAGAATGTGCTGCATCGCTACTGGGTGT
GCTTCAGCTGGGTTTGAACCAATGAACAGCATCGACTTACAGTTGTGCATGTCATTGAAA
GAGTTGGTCATCGCACCGTAACCCCAAGTGTTCGCTACACCCGCCACGGTTGTTGAGTGA
CAAATACGCGCTTGGTGGTCAACGTTGTTAGTGCCCCAAAGTGATGCCATTTTGCGGAAC
AAGTACGCTTGTTCGTTGCTGTGCTTTGCGCTTCCCAAGAAGTAAACCGAATCAGGGCCA
GACTCTTTGCGGATGTCCATCACCTTGTTACCGATTTCTTCGATCGCTTGATCCCAAGAA
AGCTTTTTCCACTTACCGTTTTCAAGCTTCATTGGGTATTTAAGGCGGCGCTCACCGTGA
CCATGTTCACGCAGTGCGGCGCCTTTTGCACAGTGACCACCGGCGTTAAATGGGTGGTCG
AATGCAGGCTCTTGACCCGTCCAAACACCATTTTGAACTTCTGCGTAAATACCACAACCC
ACTGAACAGTGAGAACAGATAGTACGTTTTACTTCTGTTTTCGCTTCTGGATCGACTGAT
TTTGCTTGCGCTTTCTTCATCATTCCCGGTGCGAATAGACTAGCACCAACCACTGCGCCA
CCAGCGGCAAGCGAAGTGTTTTTCATGAATGCACGACGAGATACGCCAAGCTGGTTCGTT
TCTTTGCTCACACTGTCGGAGCGTTTGACAAGTTTCATCCGTTATCTCCTAAAGTGTGTC
GTAGTAATCGCGAATGTGTTGAGTTTCACGATACCCTTTCTTCTTCACGTCTTTTTCAGA
AGGCTCAACCGTTTCTGAAGCAACGGCCACTTTCGTGGTTCCCGCAACAACAGCACCAGC
AACGGCAGCGGTTGTGAAGCCTTTTAGGAGATCCCTACGGCTTGTGTTTATTTCTTTATT
ATCTTTCATCATTGCTTCCTTACCTTACGGTAGATCTTTGGAGACTCATGCCTCTCTATC
GATATGACCAAGTACTGCTCGATTACTCGTAATCAGTGACGTTTTTCACATCAATTTTTA
ATTTGCTCTTACTGCTTTTGGTGTTCACGCTAAAGCGCACTTGCTCTAACGTTAAAAATG
CATCGCAAAGCTGCGCAGCTGGCTTGTAGAAGTTCACGCTTTCTGCGTTCTCTAGTTGGC
GCGTAAAAGATTGGAACCAAGGGGCGATGTGTTTGTTAAACACCGCTTGTTGAAGTTCTT
CCTCTTCACCCGTCAGCATTGCCATCACTTCGCACAGTGCAGAAATATGGTCTTCAGGCT
CTTTCACGTTCTCTTCTCGTTCGATGCCTAAAAGATCCAAATCGCGACGAATTTCCGCTA
ACGGTTTTTCCATCATCGAGCCAGTACGATGCCAAGATCCGAATGGCACAACTTCACCAC
GTCCAATGCCAATAAACAGATCTTGATATTCTTCTTCTAACGCTTCTCGCTCCACTTCGT
TCGCGGCTTGTTGCAGTGCGAGCCAAGCTTTTTGCATCGCGCTCTCAGACGGTTCAATTT
CTAGCGATTTCAAGAACGCCAGCATTTCATCACTAGGCGCACTACGAAAAAGTGCAGATA
GAACGAGATAAATGTCTGTTCTCAGTGTTTGTTCTTGTTGTGTGTCCACTGCGATCTCCT
AGTATTTCAATTGGTTCATTGGATCAGCCGCCATCGATTCAAACATGTCGATCACACGAC
AGTCTTCACACATGGCGATACGATTAATGGCGGCTTCATCAGAGAAATGAGAATGACCAC
GAAGTTTGTTTTGCAGCATGTCGATCATCGATTGCGGAGCAAAAGGCTTGTGACAACGAA
TGCACTCGGCTGCCTTTTCTTCATGAATCACAACCGCTTTCTGGCGTTCTTCTTTCACCC
AGTTCATACGAGGAGTAAGCGTCAGCACTTTCTCTGGACACGCTTTCTCGCACAGCCCAC
ATTGAATGCAGTCTTGCTCGACGAATTTAAGCGACGGAGATTGGCCGTCCGTATGCAATG
CACGTGTTGGACACACCGCCACACAGCTCATGCACAACGTACAATCTTTACTTTCACAAG
AAACCGTGCCGTAAGGTGCGTTCGCTGGCAGTTCAACAATGTTCTCAACTGGAATACGCG
ATGCTGACAACGCATCCAACGCCGTAAATAGACGCTGACGTTTGTTACCTTGCAAATCAC
CTAATGCCAAATCAAAAGACTCGGTACAAAGTGTCGGAGCACCTTCACGTAGTGACTCTA
GATACAGAATGTCGATGGTTTCTTTGGCGATACCAAGTTGGTCGAGCAGCTCTTGAGCAA
TACCTACTTCGCTATTAAGCACACGAATAATGGTTTGAGGCATAAAACGCGAAGCAGCAA
ACAGCACCTGAGTGGCACCGTTCACAAGCGCGGCAAACCAAGTATCTATACCAACCGAAG
GCAGTTCTTCCACCACAATTGGAATCACATTATCTGGCAATGCTTTTAGTGCCATCACGT
TGTAGCTCTCGTGGCGAGAACTACAAATCAATACGATAGGATCTAAACCACCCGCTTGCT
CATAGTTGGCTAGCGTACGTTCAATAAACTTTTGTGTATCTTCGGGGTTTGGCAATGCGT
AATGAATAGCTTCTGTCGGACACGCTGTAGCACAAGTACCCACGCCTTGGCACAGGTATG
GGTTGATCTCGATGCGATGGCCCGTTTTGTCGCTGCCTTCACTCGATAGTGCCCCTGCCG
GACAAGCATCCACACAACGTTCGCAACCTTTTACGCCACGAGAGCTGTGTGCACATAGAT
CGGTATCTAAACGGAAGAATTTCGGTTTATCGAACGTCCCCATCAAGGTTGGAATTTCTT
CCAACGCTTCAGCCAGTTTCGGATAGCCACGACCAACTGGGTAGTAGCCCGGTACTGGTA
CTTCTTCCGACATGCAGCTGTTTAGGCAAAGATCGAGTACGATATCGAAACAATCGCTAT
TGATCGCGACCTTGGCAAGATTGTTGGTCGAACCATGATTTTCAATCAGAACTTCAAACG
TACCTAAGAACCCTGAAACCTGAACCGAATTGGCGTAGTAAAGCTCGGGATTTGTTCCCT
TTTCGCCATCGGTAGAAAGCAGCGTTAGGCTGTTCATTTGCGACAATTGCGCTGCCGCAC
TTTCGATGATTGCCGTTGGACCCACAATCAAAGTATTACCGCCGCTTTCATAGCTTACGG
TTGGTGGAATAAGATTGGTCAACTCTACGGTATTTTCGAAAGCGTACAGCCTCGCTTTAC
CGTTATTGGAAGTTGCTTGTTCTAATAATTGTTTCAGCATTGCTCAATTCCATTTATGAA
CATGGATAGTCTTTTCCATCTCTTAGTGTAGTTAGCGCCGGAGATTCTGCTGATTAACTT
ATCAATGAGCATTCTTATTCCGCCATCTATAGGCGATGAATACTACGCAGTGCGTCCGTG
CTAACTTCAACCAGATTAGTATTGAGCAACAAATAGCAAATGTCATGCCAATAAAATATC
AATTAAAATTCAACCACTTAGATATTTTACCGACAAATAGTAGGGATAAAAAAACCGGTT
GAGACATTTTGTCCCAGCCGGTTCATTGAGTGTTTAGTCAAAATGTACCTATTCTTTGTG
TGGTATATTTTGTCTCACCTCGTTAGGCGGTGATTCCTCAGCAAAAGTATCACCTTTACC
AGGCACTGTATTTATATACAGTTCATTTTCATCTTGGGTAATTCCGGCACTTTTTTCGGC
GTTTGGTTCTGTGTCTTCAACCACTTCAGATGCGATATCGTCAGCGTTAAGTTCAGATCC
TTGCGTCGTTGCAGCGTCTGGTTCTTCTTCCACTTTTTCTTTAACCCAATCACGTAGCGT
CTCTGCGACGTCTTTAGAAAGTGACTTTAAGTTACTGTAATCATCATCGTAATCGTCTAG
GCCATCACGCACGTTAAATTCTTCGGACAAGAACATTTTGCGCAGCGCGGCTTTCTTAAC
GCTTTCTGAAGCTTCAGAAACCAGCAGTTGCGCCACAGACATTTCTTCGGGCTTTTCAGT
CTCTACACTCGCGGTAATGTCTGGTGACTGACTAACCTCATTGACGTTCAAAGCGTCTGA
GCTTTCGTCAGCGTTTGAAAGCGCTGTGACACAATCTTCGGATTGCTCCGTCTCTGCTAT
CGGCGTGATCTCTTCATCATGTTGGGAAGATTCTTCTAATTTACGTTTCGACCAACGGCT
TAAAAAACTAGTTGCCATTTGCTCTGCCCGCTCCTTTGCGTTTCTTACGTCTTACTTCTA
ACAACTCACCGTGGCGACCAATAAAGGCTTCCATCCAAGCCTGAACGGCTAACGGCATAT
CGTTGGATAGTACAAGGTTGTCGCCATCCATATATTGCGCCGCGACAGATTGTGAAGCCG
TTAGTAGCTGTATCGCTGGTTTTTCACCAGACTCGACGTTATCCATCACTAAAAAAAGTT
TAGGTTGCTGAGAGCTTAAGTTAAAGCGGTAGTCTGTACGCTCGTCTTTGTGCAATTGCA
ACAGACAAACATCTGGAGTCTCTTCCGTCGGATTTAGCGCAAATCCCGTCAACTGCCATT
GGGTTGTCACCCAAATCCCTGTACTGATCTCATGCTCAACAAGCTCTACGCCAATTGGCC
ATGCGTCTTCAGTCTTCTCGTAATTGTTCTCGAAATCTTTCTTATCCGACATAACTCACC
CAGTTTTTCTATTTTGGTCTGAAAACTCACAGGACATTTTGACCTTGGCTTTCAACCATT
TCATCGCTACAAAGCAATAACCGCGCCAAATCAATCCTATATACAGCGCTATACTCAAGT
ACCAAATTAGTTGAAACTCAAATTTATTGATGTGTCATTACTGCGATATCGCAGTTTTAA
TGCATTGTTGACATAAAACCTCGCAATTTTTATGGGAACCGCTATTTTGGAACGAGATTT
GCTTTGCTAACCACTTAGCAAGCTAAATGCGTAGCAACCTAACGCTCTTAATCACTAGGA
CACGACTGTGCTGAAACCAAATATTATTAAAACCAGTGAAAATCCCCTGCAAACCATTGA
AGTCGATGTGTACGACGAGTACGGCGAAAAGCTCACGAAGCAAATCGCTTGCGAGCGTCC
TCTTACGGTCATGCTGAACTGGAAAGAAGTGGTCACGCTCATGACGCTAGGTTCGCGTCC
AGAAGCGCTAGTACTGGGTTATTTAAAAAACCAAAGCTTCCTGTCCGATCCGGCAGCGAT
TGAATCCGTCATTATTGACTGGGAAACGCATTCCGCAGCGGTGATTACTAAAGAAAATAC
CGAACATTTAGAAGGCGCGCTGAAAAAGAAAACCGTCACATCTGGCTGTGGTCAAGGCAC
CATGTATGGCAACGTGATGAAACAACTTGAGAACTACCAAGTGCCTCAAGTTCCGCTTAA
GCAATCAGAAATCTACTCCGCACTTGAAGCGTTGACTCATTACAACGACACCTACAAAAA
AGCGGGCGCGGTGCATGGCTGTGCGGTTTGCAAAGGCAATGAGGTATTGTCATTTGTGGA
AGATGTCGGCCGTCACAACGCAGTGGATACGCTTGCAGGTGAGATGTGGCTCAAAGAAGA
GACAGGTGAAGATAAAATTTTCTACACAACAGGTCGCCTTACATCAGAGATGGTGATTAA
AGTAGCTCAAATGGGCATTCCTGTTCTGCTTTCTCGCTCTGGCGTTACTCAAATGGGATT
AGATCTAGCGAAGCAATTTGGCATTACGACCATTGCGCGTGCGAAAGGTTTGCGATTCCA
AGTATTTACCGGAGCGGACAAGATTGAGTTTGATGTGAAAGGCGAAAACGCATCTCGTTA
ACGAGAACACATTACAAAACCGCCGATTAGTGTAAACTTATAACGATTGGGATAAGTAAA
TCATCACGTTATGAAGGCTTAACTAAGCGATATAAGCCAGAAATAGCAACGTTTGTTGTA
GCAATAACAATACTTGTTTTAATTGATGCTAACTACAGCTCATTCACAAAGGATGTGAAC
TATGGACAATGACCAACTGTGGAATTTTTTGCTCACGCCCAGTGGCATTATGCTCTCAAT
GATCATTACATTTGGTGTCGTCGGCATATATGCGTATCTAACCGGTCAGTTTAAGGATTA
AGACCAATTAAAAAAGCCTCGCTAAATAGCGAGGCTTTTACTTTTCAAGCGCTGTATGAG
TAATTACGCGTCAACGCCACGAGATTTCAAGAACTCAGAGTAAGTACCTTTGAAGTCTGA
AATCTTGCCATCGCGAATTTCGATAATACGTGTTGCTAGCGAGTCTACGAACACACGGTC
GTGAGATACGAAGAACAACGTGCCTTTGTATTGCTCAAGCGCGGTGTTCAAAGATTCGAT
CGATTCCATATCCATGTGGTTGGTTGGTTCGTCCATTAGCAGCATGTTTGGCTTGTGCAT
CATCAGCTTGCCAAGCAACATACGACCTTGCTCACCACCAGACAGCACTTTTACTGACTT
CTTAATGTCGTCTTGACCAAACAGCATACGACCTAGGAAACCACGAACCACTTGCTCGTC
GTCGCCTTCTTGACGCCATTGCCCCATCCAATCCGTTAGATTCATGTCTTCTGCAAACTC
ATGCGCGTGGTCTTGCGCGTAGTAACCGATGTTTGCATTTTCAGACCATTTGAACTCACC
CGCACGAGGTTCAAGTACACCAGCAAGCGTGTTTAGAAGAGTTGTTTTACCCACACCGTT
CTCACCGATGATCGCAACGCGCTCACCCACTTCAAAAATTGCATTGAAGTCTGAGAACAA
GTCCTCTTCAAAACCTTGGCTTAGGTTTTCAACAATCAGAGCGTTACGGAACAGTTCTTT
CGACTGTTCGAAACGAATGAATGGGTTTTGACGGCTAGACGCTTTAACTTCGTCCAGTTT
GATCTTGTCAATTTGCTTAGCGCGAGACGTAGCTTGTTTTGCTTTCGATGCGTTAGCAGA
GAAACGCGCCACAAAAGTTTGTAGCTCAGCGATTTGAGCTTTCTTCTTCGCGTTGTCGCT
AAGTAGACGTTCGCGAGCTTGAGAAGCCGCGGTCATGTACTCGTCGTAGTTACCAGGGTA
AACACGTAGTTCACCGTAATCCAAGTCAGCCATGTGCGTACATACTGAGTTTAGGAAGTG
ACGGTCGTGCGAGATGATGATCATCGTGCAGTTACGCGCGTTTAGCGTGTCTTCCAACCA
ACGGATCGTATCCATGTCCAAGTTGTTGGTTGGTTCGTCAAGTAGCATGATGTCTGGGTC
AGCAAACAGGATTTGCGCTAGAAGCACACGCAGTTTCCAACCTGGAGCCACTTCGCTCAT
CAAACCGAAGTGTTGTTCCATTGGGATGCCTACAGCAAGAAGCAGTTCACCCGCTTTTGC
TTCTGCCATGTAGCCGTCCATTTCCGCGAATTGAACTTCAAGGTCAGCCACTTTCATGCC
GTCTTCTTCGCTCATTTCTGGCAAAGAGTAAATACGATCACGCTCTTGCTTCACTTCCCA
AAGCTCTTTGTGACCCATGATTACCGTGTCGATCACCGTGAATTCTTCGTACGCGAACTG
ATCCTGGTTTAGCTTTGCAACGCGCTCGTTTGGATCGTAGCTTACGTTACCGCCTGTTGG
CTCAAGCTCACCGCTTAAGATCTTCATAAAGGTTGATTTACCACAACCGTTAGCCCCGAT
TAAGCCGTAGCGGTTACCTTCGCCAAACTTAACTGAGATGTTTTCAAATAACGGCTTAGC
GCCAAATTGTTGAGTGATATTCGCTGTGGAGATCAAAACCTTTACCTTAGCAATTTAAGT
GTATTGAGAAAAAACCGGGCAACGGTACTGCTTCAAGCTACATACTTCAAGTTTTGTTTT
TATTAATTAATGGGAAATATGTTTCGTTACCTGTGTTTTTCTGTACGAAAAGGCGAAAAA
TCCATGTCATTTGTCGTACTTAAAGTGGCAACGAAGGATAAGATGAGTAGATAAGAAAAA
GGCCAATTTTCACTGACCTTTTTTGATGGAACTGGCGTTGGTTTACGTTACGCGATGTTC
GTCACTTCCAGCAGTAGCTCGGCTTTCTTCGGTAAATAGATGCTGAATGTACTTCCTTTA
CCCCACTCCGATTCGGCTTTCAGCTCGCCACCCGTTTGACTGAGAATACTTTGCGAAACC
GACAAGCCTAATCCGGTACCATCACGTTTCGTCGTGTAAAACGGTGAGAAAATTCGATTT
AAGTTTTCTGGTTTGATACCGCAACCATCGTCGATAACATGAATCGCCGCGCCCTTTATT
TCACCTTCTTCAATCCAATCTTCACTCATTACGATCAGTTTTCCTTTACCGTTCATCGCG
TGAATGGCATTCATTTGCAGGTTAACCAAAATTTGTAGCAAGTGATGGCGATTAATTTCG
ACTGGCGTATGCGCTTGTAAATCGGTAACAAATTCGACGTCGCGCTTCTTAGTACCGGTT
TTGACCAATGTGATGCTCTCATCAATGATCGGGTTGACATGTTGCCAAGTGATTTCATCT
TGAACACCGCCTTGGCGACTGTATTGCAATAAACTGCGAGTGATATTGCGGATACGGTCA
ATTTGCGCGTGAATTGCATCAATTTCTTCTTGAACTCGACTCGCATCTTCACCCAATTCA
AAGTGAATCAACTCAACGTTACCAAGAATTACCGCAGTTGGATTATTGATTTCGTGTGCA
ATCCCGGCGGTCAGCTCACCGAGCGCCGCCAGTTTTTCATGCACTACCAATTTATCGCGG
GTTTGGTTGAGCAACTGAATGTGAAGTTCGAGTTCCTCAGTTTTTTCTCGCAAGCTAGCC
GTTCGCTCTTGAACTTTACACTCCAACTGCGCCGCAGCATTTTTGAGTTCGATTTTGCGG
TCTTCTAAGGCGTCAAGCATATTGTCGAACTGCCTAGCCAGCTGCGCCAACTCATGATGA
TCATCCAGCCCCAGTGGACCAATACGTTTCTCTTTGCCAAGTTGAACGAGCTTAACGACT
TTATGAATGCGCTCAATTGGTCGGAACAAATCACGCGAACCGCGATAGACCATCACGCCA
GAGACCAGTAATAGCATTAAGGTAATAAGGCTGATTTCGGCGATGTTGGTCATGTACGCT
TTCACAAATGGCCACATCAGGTAGCCGGTATAAAGCATGCCAATGACGTTATCGTACTGG
TCTTTGATTGGTTGATAAGCGGTGATGTACCACGCGTCGTACACATACGCGCGGTCGACC
CATTGCTGACCTTTAGAGAGCACTTGGTTATACACTTCTGCACTCACTCGCGTACCAATA
GCGCGCCCTAGCCTATGGTCGCTGTCTAGAGGAACGTTGGTGCTCACACGCAAATCATCA
AGAAACACGGTCAACGTACCCACAGGACGAAGGCGGTCATTATCACTGAGATAAATGAGA
TCGCGGATTTGATCCACCAGCACAGTACTGTTGTTGAGGAGCAAACCACCATCAAGGAAG
CCGATCAAATCGTTCGCTTGGCTGTATACCGGAATAACGGTACGGCTCACCAAGCCGCGC
GCTTCCATTCCACCGTCAGCCAGAATGGGCACTTCAGCTCGCTTGGCGAGTTCCGGATCG
AGCTGTTCGAGCTCTTCCCGATTAAGTACATCAAAAAACGATTCGCGCTTGGTGAGATCC
ATAAAACGGAATTTGTTTTCCATCGAATTAACGCGTTGGAAAGAGAGAAAGTCTAGGGAG
TAACGTTTTTTCTGTTCAGTAACCCACTTTTGTAGCTCGTCTTGTGGTGTCCCTTGATTG
ATTCGGGTTCGGAAGTCGTAGGAGTCAGCAAACGCTCGCACGTAATTGGCTTGCTTTTGT
TGTAACAACGTCACGCTGTTATTTGCTACACCCAAACGCTCTGACACATCCAGCAGCGCG
TTTTGCCACGTGTAATGGATAGACCAATAAATCGTAATACCGATCAGCGCTATCAACGTA
AGGAAGATCGGTGCAGAGGTTAAAATCAATAAGCGATAACGCACCATGGTTTTAAAACGG
TGCGTCCATTTCGACAATCCTTTGTGCTGCTGCCAGTTAGTCGGCATATCCCTCATCCTC
AGAATCCCATTCTTTGTACTTGCGTTCTAACGTCTTGCGTGCAACGCCTAAGTCGCGCGC
TGCTGCCGATTTATTGCCTTCATGCAAATTAACGACTTGTTTGATATGCGCTTTCTCGAC
TTCTTTTAAAGTCCAATTGTTTGGGTAGCCTTCGCCAGTAAATTCTTTGCCTTCTCTAAA
AGTTGGTAACTCGGCGGAGTGAGAAACGGTAATCGATACATTAGGCAGAGAATGACCACC
GTTCAGCTCTCGCCAGTAATGCGCTGGTGGCTTACCAAGTAAAATGCAGCGCTCGATGAG
GTTCTTCAGCTCACGAATGTTGCCCGGCCAATCGTACTCACTCATGGCTTCCATGTCTTC
GTGCGCCCATTTTGGCGCAGGCATACCGAGCTCGCGCGTCAGCATGTTGCTGAAAAATGG
CACTAACTCAAATAAGTCGGTTTTGCGCTCTCGCAGCGGACACACTTCAATTTTCAGAAC
GTTTAAACGGTAATACAGGTCACTGCGGAAATTTCCTTGGTTGACCTCTTCTTGCAGATT
ACGGTTGGTTGCCGCCACGATACGGACATCAATGCTGATCTCTCTTTCTGAACCGACAGG
ACGAATTGTACGCTGCTCTAACACACGCAATAATGATGCCTGCATGGAAAGCGGCATTTC
TCCAATTTCATCAAGGAATAAAGTGCCGCCATTCGCTACGCGGAACAAACCTTCGCGTGA
CTTTTTCGCTCCAGTAAACGCACCTGATGTGTGACCAAATAACTCACTTTCGAGTAGCTC
TGGCGCAATCGCCCCACAGTTGATAGGCACAAATGGGCCCGTTCGCCCACTTGCTTGGTG
AATGCCTCGTGCGACCAACTCTTTGCCCGTACCTGATTCGCCTTCAACCAATACTGAGGC
ACGTGATGGAGCAAACTGTGTGATAAGTTGTTTGAGCTGACGCGTTTTTTCTGAACCACC
AATGATCTCGGAAGTATTGTGACGCTGATAATCACGCTTCATGGCGTACTGCATGCGCTC
GTTCAAACGGCGATCCATACAGCGGCTGACCGCTTTTAACATCTGCTCAAGGTTGAATGG
TTTGAGGATAAAGTCGGAAGCACCGAGCTGCAGCGCTCGAATGGCAATTTCTAGATCCGC
ATAACCCGTCATGAAAATCACATCGGCGCGTTTTTCATCATCTTCAAACGCTTCTTCCCA
CTCAATCCCAGAACGCCCCGGCAGATTAATATCCAGCAAAATCAAATCATAATGGCGAGA
ATTGCGCAGTTGTTCTGCTTCTTCGATGCTGCCAGCGGTGTCGACATGTGAGAAAAGCTT
TCCCAATGCCTTTTTTAAAATGGCTTGCATGCCCAATTCATCATCAACGACCAGTACGGA
AAAGGCGTTATATTGTTGGTTTGTACTAATATGGGATTGAGTAGACATATTTACCCCAGA
TGGATTCGGATGGGACAGAGTGTACCAAGTTTGAAACGATATACCCTACAAAAAGTGCGA
CATTTTGTACCAACGCAAACTTTTGTGCAAATAACTCCATGAATCCGCGCATAAATCAAA
CATTTTTGGCTTGTAAAATGTTGGCATCTTGTTTGCTATAAGGGGTATCCAAGTGATCTC
AGGATGTTGGAGAACTTGCTATTCCAACACCCTAAGGCAACTTGTGATTTGAGCAATCAA
GATCGCTCCGGAGACTTCGCTGTCACCTAGACGGATAGAAGCCAAAGAATCATTGGAAAG
GAAACACATAAAAATGAAAAAAATTGCGCTAACATTGGCCGCAACGTCAATCACGCTTGT
AAGCTACTCTGCATTTTCTGCTCAAGACGCTGAACACGTCCGCCTAGCAACTACAACCAG
TACTTACCACTCGGGCTTGCTTGACTACCTACTTCCACAATTTGAAAAAGACACTGGCTA
CAAAGTCGATGTTATTGCTGCAGGTACTGGTAAAGCGCTAAAAATGGGCGAAAACGGTGA
CGTAGATTTGGTGATGACTCACGCACCAAAAGCCGAAGGCACATTCGTTGAGAAAGGCTA
CGGCGTTCTACCTCGTAAGCTGATGTACAACGACTTTGTGATTGTTGGCCCTAAAGCAGA
CCCAGCAAAAATCAAAGATGACGAAAGCGTGTTAGATGTGTTCAAAGAGATCGCGAACAA
AAACGCAACGTTCATCTCTCGCGGCGATGATTCTGGTACGCACAAAAAAGAAATGGGCTT
TTGGGCTCAAACTAAAATCGAACCAAACTTTGGTGGCTACCGCAGCGTAGGTCAAGGTAT
GGGCCCAACTCTGAACATGGCGTCTGAAATGCAAGGCTACACAATGTCAGACCGCGGTAC
ATGGTTGGCTTACCAAAACAAATTGGATCTAGAAATTCTGTTCCAAGGCGATGAAAAACT
GTTTAACCCGTACCAAGTTATTCTTGTTAACCCTGAGCGCTACCCAACAATCAACTACCA
AGGCGCAAAAGCTTTCAGTGATTGGTTGGTGAACCCTCGCGGTCAGGAACTTATCAATGG
TTTCCGCCTGAACGGTAAACAATTGTTTGTTGCGAATGCTGAGAGCAAATAACGCAATAT
GAATCTTGCTGATACAACACTGGAAGCGCTTCGCTTACTGGTGAATTTTGATGCAGACCT
ATGGGAGATCGTTGCGGTCTCCTTTAGTGTTTCTATCACGGCAATATCCTTAGTGGTATT
GCCGGCTATTTTAATGTCCTTTGTACTGGCGTATACCGACTTTCGCGGTAAATGGTTTTT
GCTGTCGATCGTGAATACGCTACAAGCGGTTCCTACCGTCGTGATTGGCCTTTTACTGTA
TATGTTGCTATCACGCGCTGGCCCTTGGGGAGACTGGCAAATGCTGTTCACTCAGAAGGC
GATGATCTTCGGCCAAATGGTGATCTGCTTCCCTGTTTTGGTATCGATGATGCATGGTGC
ATTGCAATCTAGCGACCGTCGCGGAGTGGAAACCGCCATCACCCTAGGCGTCTCCATTCC
GCGCGTGGCCGCTACGATGATTTGGGAAACCCGCTTTCCTCTACTTGCAGCTATCATTGC
CGGGTTCTCACGTATCGTAACCGAGGTGGGCTGCTCAATGATGGTAGGCGGAAACATTAT
GGGCGTGACGCGCAATATTCCGACCGCTATCGCAATGGAAAGCAGCAAAGGTGCTTTTGC
GCAAGGAGTTGCATTAGGAATTGTATTACTATCTTTAGCGTTGGCACTAAACTTCTTCTT
ATCAAGCATGAGAGGCAAAGGCTACCTCAGAACATAAAACATGAAGCAAACAAACGACTC
ACCATTAACCCCATGTAGAGGCGCATTATGACTATAAAAATCACCGCCGAGCAGTTATCC
ATGCGCTTTAAAGAGCGTGTGCTTTTCCACATCCCTGAGTTAGCCATCGGCCCAAATGAT
GCCATTTATCTCAAGGGTGACAATGGTGTGGGCAAAACTACCCTACTCAAAATCCTTGCT
GGCTTGCTAAAACCTTCTACTGGCGATGTTGTAGCACCAAAAGATACGTGGCTGAAAAGA
CTGACGCGCCGCAACGGCCGTGTCGATGTGATTTATCTCCATCAATCTCCTTACCTTTTT
GACGGCACTGTTTATGAGAACGTAGTCTATGGAGTGAAATATCAACAAGACACACCAAAA
GATAAGCGAGCTCAAGTTATTCACGCACTCCGCATGGTAGGTTTGGAAACATTAGCGGAC
GAACATATCTCCGTGTTGTCCGGCGGTGAAAAACAGCGTGTTGCCATGGCAAGAGCTTGG
ATCTTAAAACCGTCGATTTTATTGATGGATGAGCCAAGTGCGTCTTTAGACCAAGAGTCC
ATTGAGCGATTGGTGGTGATGGCAAAAGATCTTTTGGATCGTGGTTCCAGTATCGTGGTG
ACAAGCCATCAAACCAACGCACTGACCGACTTATGTAAAAAACAGTGGTGGATTAAAGAC
AAGACTTTGATAGAGTCTCCTCTGTTGTATGTCATACCAAAAGAAACATCCCAAGAGAAT
GCATATGCTTCAACCAACACAAACTAGTTGGGTCATTTTGGCTGGTGGCCAAGCCAGCCG
TATGGGTGGAAAAGATAAAGGTCTGATTGAATTAAATCAGAAGCCACTCATCGAACACGT
TATTGAACGTTTATCTCCACAAACACCACGCATTTTAATTAATGCCAATCGAAACCAAGA
TGCGTACAGCAAATTTGGTTTCGTATTTAGTGATCAATTCAAAGATTTCCCTGGGCCTAT
GGGCGGTATTCACGCGGGTTTGATGCATGCTGAAACTGACTGGGTCGGATTTGTACCTTG
CGATAGCCCTCAAATTAACACCGACCTTGTCGAGCGTTTCTGCCAGGCAGTCAAAGAAGA
CAGCGATATTTTGGTCGCTCATGATGGTGACCATCAGCAACCTGTTTTCACGCTCTACCA
CAAGCGCGTACTGCCAAAACTCACCGCATTTTTAGAACGTGGCGACCGCAAAATCATTCT
GCTCTACAAAGAGTGCAACACCAGTTACGTTGACTTTAGCGACTCACCAAACTGTTTCGT
CAACTTGAACACTCCGGAAGAACTGGCGCAATTTGGACAATTAGAATCATGAAACACACG
CTAAACATTCCTATTCTTGGTTTTGCAGCTTATTCAGGCACAGGCAAAACCACGCTACTT
GAAGCCCTATTGCCAAAGCTGACTGAAGCAGGTTTACGCATTGGCATGCTAAAACATGCG
CACCACAACTTCGATGTCGATAAGCCGGGTAAAGACAGCTACCGTTTACGCAAAGCCGGC
GCGTCTCAAATGCTGATTGCTTCTCGCAACCGTTTTGCGTTAATGACAGAAACGCCAGAA
GCCGAAGCGGAGTTTGAATACCTCTTAACTCGTTTTGATGAAGACAAGCTCGATGTAGTT
TTGGTCGAAGGCTGTAAAAACATCGCGTTTCCTAAAATTGAATTGCACCGTGAAGAAGTG
GGTAAACCTTGGCTTTACCCTCACGATGAAAACATCATTGCTATCGCTTCCGACAGTGCG
GAGTTAGATTCTGAGCTCCCTCAAATGAACATCAATGATTTGGATGCCATCGCTCAATTT
GTTCTTCAATACGTTCAAGATGCAAAAGCACCAAAATCTAAAGAGAAAGACGCCGCATGT
TGCGACACTCTTTCTCCGGCTTTCCTTTCTGTGGTTCAAGGCCAAGAAAAAATCCTTTCT
TTGGTGAACACGGTTTCGGAAATAGAAGCATGCAAGATTGAAAACGCTTACGGGCGCGTT
CTCGCGGAAGATATCATTTCACCAGTAAACGTGCCGCAGTACACCAACTCCGCTATGGAC
GGTTACGCCATCCGCAGTGATGATGTTGACCGCGATAGCTACCAAATCGTCGCAGAAGTG
ATGGCGGGCCATGCTTACGATCAGCCTCTTGAAGTTGGTCAAGCGGTGAAGATCATGACC
GGCGCACCGACACCACGTAACGGCGACACAGTGGTCATGCGTGAGCAAGCCTCTCAAGAA
GGTGACAAGGTCACCTTTAACGGTGCGCATATCAAAGCAGGCCAAAACGTTCGTCAAGCA
GGTGAAGATCTCGCTATCGGCAGTGACGTCTTTACCGCAGGCACTCGCCTAGCCTCTCCA
GAAATGGGCATGATCGCTTCTCTTGGTTTTGGTGAAGCGAATGTGTTCCGCAAATTGAAA
GTTGCCGTGTTCTCCACCGGTGACGAAGTACAAGCACCGGGAACAGAGCAAAAAGCGAAT
TCTATCTACGATTCCAACCGTTTTACCATCATGGGCATGCTTGAAAAGCTCGGCTGCGAG
ATCTTGGATTTCGGTATTCTGGAAGACAACGAACAGTTAATGATTGAAGCGTTGGAAAAC
GCATCGGCGCAAGCTGACGTGGTTATGACTTCTGGTGGCGTATCCGTTGGTGATGCGGAT
TACATCAAACTTGCCTTGGATAAACTTGGTCAAGTCGATTTTTGGCGAATCAACATGCGT
CCGGGACGTCCACTCGCGTTTGGTCAAATCAACAACAAGCCGTTCTTTGGTCTACCGGGC
AACCCTGTTGCCGTGATGGTCTCTTTCATTAACTTTGTCGAGCCTGCACTGCGTAAGATG
CAAGGCGAACAAGGCTGGAAGCCTCTGAAAGTGAAGGCCATCGCGACTGAGAATCTTCGC
TCTCGACAAGGTCGTACCGAGTTTAGTCGAGGAATCTATGAACTGGATGACACTGGCCGT
TTAACCGTTCGTACAACAGGCAAGCAAGGCTCTGGCATTTTGCGCTCAATGAGTGATGCG
AACTGTTTGATCGAAATCTCCCCAGCTATCGATACAGTAAAAGCGGGAGAAAGCGTGACA
ATTATCCCACTTCAAGGCAGAATCTAGCCCAAACTAGAAATTCAAAGGTCAGCGAGTCTG
GCCTTTTTGTTTAATACAGAAACCTTTTCAGAGAGACAGCTATGGCTCGCACCATTCTTT
ACACTTACAAAGACCAAGACAAAGAACTGACGTTCTCATACCAGCAGCACCGCAACATTC
AAGAAGCGGTTGCAGAAGCAGAAGGTATCGATATCACTGAGTTCCTAAAGATGGAGCAAC
AAATCGAAGCAGTGTCTGACACTAAAGCGGTGCGCAACTACCGCGATAACTACTTCAGAA
AATTAGGCTTTAGTAAAATCACCCTAGCTCAAAAAGAAAACCTAGGCGTAGGCAAAAAGA
ACAAATAAGCTTAGCTGCAAACAGAAAACTCGCGATTCGTCGCGAGTTTTTTTATACATG
CTATTTTTGTTCGTGCTCTGTACTCAAGCATATCGAAGTTACTTGGGTATATGAGTTACT
TCGATATATAAGTAAAAAGCCCCGTTTTACCTTGATGGTCTAAACGGGGCTTTAAATTTC
TTCTTACTTTATATCGAGTAAGGTTTCCGTCACTACTTGATGTGTAGGAACGCAGCGCCA
CGTACACCACCTGAATCACCGTGTTTTGCTTTGATGATCTTCGGACACTTCGCGACAGAA
AGCAGGTACTTAGGAATACGTTTTGGCATCTCTTCGTAAATCAATTCGAAGTTGGAAAGA
CCACCACCCAGCACAACAACATGTGGGTCAGTCGCTGTAAAGATGTTTGCAAAACAGATA
GCCAGCAACTCCATAAAACGCTCAACGTGCTCAACAGCTTTCGCCTCACCTTCTGCGTGC
GCTTTAATGATGTCGATCGCTTTCTTCTCTTCACCGTAGTAATGGGCATAAAGAAGTTCG
AAGCCTCGGCCAGAAAGGTAACTGTCTAAACAACCTTTCTTGTCACAACCACAGCCCAAT
AGAGGTGCGTTTTCGCCTAAGTGGAACCAAGCATCGATAGGTAAACGAGTATGGCCCACC
TCACCTGCTACGTGGTTACGACCAGAGAAAACTTTACCATCGTAGATAAAACCGCCACCA
AAACCAGTACCTAGGATCAAACCAAGTACAGAAGGCTCATCTTGAAGCTCTTCGTCCCAT
GCTTCTGATAGCGCAAAACAGTTCGCATCGTTTTCAATCTTTACGCTGCGACCGATTTTC
GCTTCAAGATCCGCGCGCAGTGGTTTGCCTTTCGCCGCAGGAACGTTAACCGTTAATACC
GTTGCATCGTCTGCGTCTTCCATACCTGGTAGGCCAAGACCAATGGTGCCTTCGCAACCA
AACTCTGCATCGTATTTGTTAACCAATTCCGCAATGGTATCAACCAGCAGCTCGTAGTTG
TCTGTTGGTGTAGGTACACGTTCCGTCGCTACACGCTCAAGCTTCTCGTTAAATGCACCA
AATTCAATTTTAGTGCCGCCGACATCAAAGCCGTAATACATGTATTTCTCTCCTAAAAAA
TGCTTAAACGACTCCAAAAATGGCTGGAGTCAAAAGTATAAACTAGTGGCATTATCCATA
TCTGTACGCCTGCAAACCGTGACCGAATGCAGATTTATCCCCTCGCTGAAGTCAGTTGAA
CAACATGCCATCAACAAAAGTTCATTCCTTAGAGTCAGCTCTCGGTTTTCAACCACTCTT
TGAAACGTTTCAAATGCGGTCGATTAGGATCGTTTTTGACTCGGGTCTTGGTTAGCATGT
AGGTTTCTCTAAAGGCTTCAAACCACAATTGAAGGCATTCCGATGCTTTGTTCTCACCGG
CTTGTTTCAAAACTAAAGTCGCGACTTCAGCTGTCGAAAGATGCTGCTCGTTCTCAGAAC
GACGCATGATGTATTCAGATAAGCACTCCGGCTCGATAGATAGGACTGGTAGAGACTGTA
AAAACTCAGAGCGACGGAAGATTTTTCGCGCCTCACGCCAACTACCATCGATAAAAATCA
ACAACCACTTTTTGCTATTACCATCAGTGCGATGTAAGTGCTCAGTGTGTAATCCATCTA
GCAATCGCTCAGGTTGATCAACGTAATCGGCAGGAAAAACAATGACAGGCAGGTAGTCTT
CGTTGGACAAAAGATCAAGCATCTCTTGTGAAGGTTCAGTGCGATTCCATTGATACACGT
AAGTCTCTTTCACCGTATCAGCAATCAATCGGCCTGTATTGCTTGGCTTAAACACTTCGT
TCTCAGACACAATCAGCATGCACGCGACATTGCTATCGATATCAGGTTGCAATTCACATA
AACAATGCTGCTCTGAAACCTGACAGAATGGGCAGCGCTGAACTTTGCATCCACGAGCAT
TGAAAGGCTTCGTTGAGATGGATTGACGATACTGATATAAACGATGGAAAGCGTGGATTC
TCATGAAGGAAATGCCAAATAAAAACGAGAGCGCGATTCTACTGGTATAACCGCTCGCTC
ACAAGGCGGCAGCGTTATTACTCTAAAGACCAAACATTGAAAGAATCTCACGTTAGTTAA
GGTCTATTGCGACAAATGCGTAGAAGAAGGAAAGATCAGTGACTGAAAACACGTTTACCG
ACCCATCTTGGTTGCGACTTAGCTGTTTTATTGGCGTATTGTTGCTGTGTAATCTTTGGG
AAAACAAGCTCCCAAGAAAGACGCTCACCGTCAAACGTTCCTTTCGCTGGTTAAACAACC
TCTCTTTGGTCGCCTTAAACAGCGCGATCATTGCATTAGTGATGCCTATCGCTGCGTTTC
AAGCTGCGGCCATTGCTCATGATCAGCAATGGGGACTATTCAATCTTCTGTCCCTGCCCG
GTTGGTTAAATGTGTTGCTTGCTGTGATTGTTCTCGATCTCATCATCTATGTTCAGCACT
TGGTTTTTCATCGCGTTAAACCGCTATGGAAAATTCATCGTATGCACCATGCCGATTTGG
ATATCGATGTCACAACTGGCGCGCGTTTTCATCCAATTGAAATCATCATATCGATGGTCG
TCAAAATCACCTCGGTATTCATTCTTGGTGTTTCACCTCTCGCGATTGTGGTGTTTGAGA
TCATTCTAAATGCGAGTGCGATGTTCAATCACAGTAACGCAAAGCTTGCGTTATCTATCG
ATAAGAAACTGCGAAAAGTCATTGTGACACCAGACATGCACCGCGTGCACCATTCGGTGA
TGGTGAAGGAAACCCATTCGAACTTTGGTTTTTTCCTTTCCGTTTGGGATAGATGGTTTG
GAACGTATCGTGCACAACCAGCGCTTGGACATAACGATGTCGTGATTGGCGTGCCTGAGA
TCAGGGAAGCGAGCGAGCAAAGATTGGATAAGCTGCTGACACAGCCTTTCCGTTATCGCG
AAGGCAAGGGCAAGAACGTGGATTAAAAGACAAACGTAGATGGAGTAACCAAAAAAAACA
AATCACAGAGTTCATTGTAGAGTTTTTTTTGGAGACCCCATCCACCGAAAGACTTGTCGA
ATTAACTTTCGACTAATTGGCGTTTTTTATTTAATTGCGTAATGCCAACAACCAAGCCTA
TGACTCCAAAAACAGCACAAACTAACGCGCTAGTGTTGACGTGTTGCTGCGTTTCGAAGG
AGCTATACACAAAAGCGAGACTGAAGAAAATGGTGCCAAAACTCAAACCTGTTAACGCAC
TAAAACCGGCAAAACTCGCCAAGTCTTTAAAATCGTTCATAACGAATCCCTGTTGATAAT
CCTTAAATGTGTGAGTAGATAAAGTTAACGAAATATCTGACGCGATTGCTGGTGCTTTCG
CGCATTCCAAAGCCAGATGGAAACGCCCAACGAAAAGCCCAAGAACAGCGTTTTCATTTG
CAGAGCCACATTGTTGTCCAATATTTCTAATGTATAGTGAGCGTGTGAACTAAAAATAAC
GTTTGTCATCAAAATCAATAGCATCAACACCAAACCCACTCGGCGATGTTTCACCAATAA
GTACACCGCTAACAAATCTAAAAGACCTAATGCGCTCCAATAAATGTTTAGCCAACGCGG
AGCAAAATCGTAAGGCAAAAAGCCATCAACGATGTTGTCATACAGGTGAACCACGCCACC
TATCATCATAAAAAGGCATAAGAGAAACACTACGAATTTATCCATTATCGTTTCCTTATC
TGAAAGAATGCGCAAAGCATATAGAAGTCAGTTAAACATTTGTAATCTCATAGCCATTTT
TGAGATCGACAGTGCCTTTAAACCGTACACGAGGCGTGCGAAAGAAGAGTAACGACTGCT
CTTCCTTATCTATTCGCTTCTGATAGAAGCATAGTGTTTGCTTTGGCACTTCGCTCAAAT
CCGCTAGTTTTCCCTCGAGATTAGGTGAGAAAGGTTGTTGGGCTCGCGATGATAAAGATA
TGTCACACTCAACACTCCTTCGCGATCTCAGATACAAAAACAAATTTTTTCGACGGCGGA
AAGATACAATCGTCCGAACATCTAAAGCCTCGTAGCCAGAATCCGTCGTCGAGATCCCGT
AGATACAAACCACGAGGATAAGCTTTGTCATTCGAAAGCGGGGAAGACACCACAGTAAGG
TACTCTCCCTTCGCCAAGTCAATTTCTTGTAAACGGAGGTATGGCGCAACAACTAAAGGG
CAAGGTGATAGATTTTGTGTCGACGCCGCTTCAATCATTTCTCCAAGGGTCGCGCCAAAA
TAAAGTCCGAAGTCAAACGGTGTTTTTATCGTTAAAAAGAACGATTGAATCTCATCTGCG
CACTCGACTTTGTCATCATCAAATAGTTGTTGGGCGAAGGCATTCAATTGAACACCTTTT
TTACTCAGGTGCTTTAACAAGTTCTTCTTTGTTAAACCTCCAACTTGCAACCTCACTTAC
ACCACCCCTTGGTCTATCAGTTTTCGAACTTTTTCCAGTGCGTGCTGAAAAACAGTATGC
GCCTGTGAGGAAATATCGCTCCCTATATCGTGCCAAAAAAACGCAAAATCATTTCCGCCA
TCGTCTTTCGTATGAAACGTCCATGAATCCTCTAGGTCTGCACACTCACACAAAACAAAA
TGCCATGCTTGATTTTGAAAGCCACTGTCCCATGAACATAAATACCGAGCGGAGATAACA
TGCGTAATCCCAGATTCTTCAGCCAGCTCCCGTTTTGCAGCCGTGATGTAACTTTCATCA
AACGTCTCAACCGTTCCCTTGACTAACTGAATACCCGCTAAGGGATGCTGAAAAAGTAGG
ATCTCTTGGTTTTGCTTACGCAGAACAACGGGGCAAACTTTATCGATCATAAAACCACTC
CTCGTTGTCTAAACAGAAAACTTTGGCTTGCTCTGGATATAAAGGAATCGTATGAAGTTG
ATCTAAACGCACCCACTTTAAATGATACTGGTTAACGTCTGATTGTCTGGTTTGTTCCGG
CCCCACCCCCAGTTTCACTTTTGAGTTCCCTACATAAGAAAGAAAATAGGTTTCTAAGCG
ACCTTGGTTTTCGATCTCAAAAACCTTTTGGACTCGATTGAGTTCCAATGAGGTTTCTTC
CAGCGCTTCTCTTTTCGCCGCTTCAACAAGCAGCTCTCCAACCTCAACACTACCGCCGGG
GAAAACCCAATAGTGTCTATCGTTTTGAAAACGCTGGATAAGCAAAAGTTCTTGCTGATG
ATTAACCAGTATAAGGCTGGCTCTTTGTAATAGTTGCATGATTCATTCCTTTGAATTCGG
ACAACATTCTAGCCATCTTGTTTTACCGACATAGCATTAACACCACGTAGTGATAACTCA
GCCCTTAAGAAATGAGCAAGATGCGATATAACTCACTTCTGCTATTTGAATAGCAATGAG
AAGGTACGTAGAAGCAACAAAAAAGCAGAACCGAAGTTCTGCTTATAGAAAATAAAAACA
TGTCACTTAGGCGGACTGATGTAGCTCGTATTTATGCAACATCGCTTGTTGATGCCCTGC
AATTTCTGCCACTTGTTCAGAGCTTTCAACCATGGATTCAAGTTGTAGCTTTGTACGCTC
TCCAAGCTCGGAAATATTATTGATGGATTGAGACACGTCCGCCGTCGCACGTTCTTGCTC
TTCCGTGGCAACAGAGATCTGCTCAACACGCTCTTGAATATGCTTAACCGCGAGGTTGAT
GTCAGAGAACGTCGATTTCACTTCATTGCTGGAATGCAGCGCGTGGGTCATTTCTTCTCG
CGAATCATTTACCGCTTGGCGAGAACGCTCTGCCGCAGTAATAAGCTCGCTCATCATTTC
ACGAATATTGGTCGTTTGTTGGGAGGTATCCTTTGCCAGTTTACGGACTTCATCCGCGAC
GACCGCAAACCCGCGCCCTTGTTCACCTGCGCGAGCAGCTTCGATGGCTGCATTCAGCGC
AAGTAAATTGGTGTTTTCCGCAATACCACTGATCATGTCGACCATTTCACGAATCTGCTT
AACACGCTGGTCTAGCTCTAACATTGATTGTTCATTCACATCCAAAGAGCTTTCTAATGA
TTCCAACCGCTTGCGGTTTTGCTCGACAACTTGGACACCTTTTTCGGTATGTCGTGTAGC
AAGTAATGAATCTTCTGACGAAGCATTCGTTACTGTCGCAATTTCACGTATGGACGCCTC
TAGCTGAGTAATCGTAGTCACCATGCTCGCTAACGCTTCGTTTTGCGTCGTTAGACCTTC
ATTGGTTTGCTCAGCTGCATCGTGGCTGATTTCTGCGGTTTGATAAAGCGTCTCACAGTT
ACGTGTAACCGTTTGGATAGAGTCGTGTGTTGAATCGATCACCTGATTCAATTTGCGTGC
GACCTCTTTTAGCTCAAAGGGGCCTATCTCATCTGCTTTGGCACGAAAATCGTGGTCAGT
TAATGCGGATAAACGTACCAGCACATTCTTCAAGCCTCGGTTTGTCCACGTTTTTAGCCC
GAACCAAGAGACCAAAATAACCAGAGAGATAACACACGCCGCGACAAGAACCATCATGCT
GACGTTGCCTATGGTGTTATTGACCATGGCTTCGCGTTCATCAATCAAGTTTGATGCCGA
CTGCGAAATGCTATCCAAGAGCCTCATGGTTTCATCAGCTAATAACGACGCTTGATGAAA
CTCACGCTGTTGTTGTTCGCTTTGGGCCAACTTGGCAAGAATGAGTTGCAAAATGCCCTC
TTGGTCAAAGCCTGATTTCACCATGTCATAAGGCGCTGTCAAGCTGGCGTAGTCGCTAAC
TTCAGGGTGTAGGGCTTTAAAATCTTCGTAAGCAAGGTTAATCCCCGCAATTCGATTTCG
CATCTCCCGATATTCTTTCTCTGCTTTAAGTAAATCGGTATGCATCATCATTACAAGGAA
AGTGCTTTCCATCGAACTCGCAGATGCAATAAAACGGTTTGCCGCGTCACTCGACTCAGG
ATCATCCACACTTAAAAATGAGCTAATTCTGTTCATCTCTGGGCCGATGGAACTCAGTCC
ATAGCGAAAACCACCAACACTATCGTCGATGCGCCCTTGCATCTGAATTACCGCGGATTG
CTTGAGTAAAATGGAGTTTGTGATTTGGTGCAACGTCTCCACTTTATCTTTTAGCTCATT
GGAAAGCTGTGGGGCGACTTCGGATGTTTTCTCGATCAGACCTTCTGTCTGTTTCGCCAA
TGCTTCAATTTGCGCTTCTACAAGCGGTAACTCTTTCGCTTCCGTTACCTGCATTCCATA
GTTGAGCAGTTTCACCATTTCCAACACATTTCTGGTCAGAGTCGCATTGGCCATCGCAAT
CGGTAATGCTTTTTGAGACAAATCTTCAAATTGTTCTCCAACCTGCCCCATTCCTTTGAA
ACTTGAGACAGAAAGGGCTATAACAAGTGCGATGATAGTTAAAAATGTTGCGCTGATAGT
CTGAATCAGTGAAAGCGATGTGCGTGAGCGTTTGCGCGTTGCCATAATCAATTTTTATTC
TTTCTTGAGGTTGAGTCGGCTTTGTCGTGAATCCGTCACACATGTGAGACAAAACCGTGA
TTTTCAGCCCATACTATGGATTGGTTATGACATTAATATTTCAGTTATGAGTCATACAGA
TGACAGGTGAAGATTTGCGTCGTATATATTTTCCTTTGATAATCAGTGCTCTACTTTCAG
CTTGTTCGTCTGGCCCAGAGCCGAGTGAGCAGGTTGAAGTAACTGTACCCACCAATCAGT
TATTGTCTAATAACCCTGACTTGTTTCGGTTTTACAACGAGTGGCACGGCACGCCCTATC
GACTTGGTGGAACACAAAAATCTGGAATCGACTGTTCGGCTTTCGTTCAAAGAGCCTTTG
TCGAAGCGTATCAACTCGCCCTACCAAGGACGACAAAGCAGCAATCCACACAAGGCGTTG
AGCTGAGTTGGACGGATGCCAAACAAGGAGATTTGGTGTTTTTTAAAACTCGACGAAGCA
CCTACCACGTTGGAATCTACTTGGGGAACAAGCAGTTTATGCACGCATCAACGTCTAAAG
GGGTAATTATCTCTAGAATCGACAACCCTTACTGGGCGTCCAAGTTTTGGCAAGTAAGAA
GAGTTACCTTGTAACCCTTCTTATTGTTGGAATAGTGTTTAGCTGAATATTAGGGGGCAT
ACTCGGCATTTGAACATTAGTCGTAAGTGGCGACTGCGGTATCAAATAGGTTTTTCACTA
ACGCAATGTATTCATCTAGAAAAGCAATCTGTTCGTTCGTTGCTTTCTTGCTCCACACAC
CCGCTAGCACTTCACCAAGGTCTTCTACAACGGCATCTGCCTCTTTTAGCAGTTTAAAAC
GTACGCTTGAGTGAAGCTCAGGGTTTTGCTCAAAGATCGCCATGATGTTTGAAGCAACCA
TGTCAGTAACTACATCTTCGATGCTTTCGGAACCTGTATCGCCAATTTCCGTTGTGAAAA
TATCTAGATTAAGCGACAAATGCTCAATGAGAGCGAGATACCCATCGGTTTCTACAACCA
CTGTTTTTCTCCGTTTATTGCAAGCCTTCGTAGCTGAAAGCGAATTAGTTTCAATAGTAA
GACATGCCGAGAAAATTTCATTAACTTATTTCATATTAATAAACATTCATGCGCTAACTG
GATGTTTTTCAACCAATTAGGTTAATCGCATTCATGCAAACAAGTTTGGTTTCGCCCATT
TTCTTTTGCGCGGTATAACGCCGCATCAGCACTCTTTAACCATTGAGTATGACTTTCAAA
ATAAGGCTTATACTCGCAAACACCAATACTTATCGTGTAATTAATCAAAAAATCTTCTAC
TTTCACGATCTCTTGCTCAATTCTCTTACGTAATCGCTCAGCAAAATAGCACGCTTGCTC
TTGGTTGGTATGCGGCAATAGCACAGTAAACTCTTCGCCACCGAAGCGGCCACAAATGTC
ACTGCTGCGCGCGGTTTTACGAAGTAAAGCAGAAGTACGACGAATTACCTCGTCACCCGT
TGGGTGGCCATAGGTGTCGTTTACTTTTTTAAAGTGGTCAATATCGAAGATAACCAGAGA
ACATGGTCCGTCGATCACTTTGAGGTGCGCAAACTCATCTTTTAATGATTGCTCCCAAAA
TGCTCGATTAAACAAACCTGTTAAACCATCCTTTCTGCTGATCTCAGACAAATGCTGATT
GGTTTCTCGCAAATGGATTCGGTTTCTCGCCGTTTCGGAAACATCGTTCACTTGAATCGC
AATATGGCTTACTTCGCCAGAAAGTGAACGCAATGGCGTGATAACGATGTCTTGAAACAT
AAAGTCACAGCTGTTGGAAACCGGTGAAAAGTTGTTGAATTTAAAAAGGTATGGTCGGTT
TTCCCAACTGGAGAAGGAACGAGTCTCAAGATCAGCAGAGGCCTTTAGTTTCGTTTCCAA
CCACGTTCGTGGTAGTTCGTCGAAATGATCGAACAAGCATTGACCTAAAATATCTTGAGA
CAGCACACCGCTGTAAGACTGCATAAAGCTGTTCCAGACACACACGTTATATTCTGGATC
AAGAACAATGAGCCCAGAATCCATGGTATCTAAAATTTGTGTGACCCAATGAAAGTCTGC
TATGTCCAGCGTGATATCGGACATCAGATTAACTCCATGATTTCATAAATAATTTCTACT
GATGGTTTGTCTATTAGAAATAATACTTCACACTCAAAATCGAGCGCTTCCGCCATGTAG
GTATATTCGATGGTAAAGAGTTCGCCTGATTCTCCTTGTTCTTCATTGTAAGGAGTGATT
GTATCGACGATGCCCGGCTGACGAAGTGAAAACTGCTTATCAAGTTGGTTCCCTAAAGAG
GTTAGGAATGACGAAACCAGCAAGTTAGAGACATTTAAAATAATTTCATTATGAGGCGTA
AATTCAAGCAGATACCCCAACCTTTCGCCAATTTGATTGATATCTTTCCCACGTAGGCAA
ACCAACGCCTCTCCGTGTATACCGCCGCCAACAAAGCGCTGCGAAACTGCTACAGAGCTA
TCTCGCCCAATCACGTCCACCAGCGTCATATGCAATTCACCATAGGACAATGGCCCAACA
TGCGGAACTGGCAACTGGATAAACTCATGCAAGTGATCAGCCATAATGGCCGCCCCTTTG
CCTAGCGCAATGTTGGCAATTTCACGAAACTTGGCAAGGGATGAAAGCTCTTCTTGGCTT
TGTGCAGAATTAAGCTCCATTGATGTTCGCTGTGCATAATGTAACCCAAGACGCTCGTAC
AGCGGGATGACTTGTTCTTCTGACAACGGCTTTGCGATAAAATCCATTGCCCCTAATTCT
AGGCAGCGCTGCTTTGCTTCTTGTTGTACATCACCCGACACGATCACGATCTGAGTTGGA
TAATGGCTGACGGGTAAAGACTCAAGAACCTCGAAACCGTCCATAATGGGCATCGTTAAA
TCGAGGAACAAAACGTCAATATTTTGTTCGGCTAAGATTTTCAGCGCCTCATTCCCGTCT
TGGGCTTCGATAAGGTGCAATGAGGTATCTTGTACGATGGTTCGAGCGATAAGCTTACGA
GCAACCGCCGAGTCATCACATATCAGTATTTTCATGCCACCAATGGAACTAAAGTCAAAA
AAATAATCATACCTGTTGTAAACAAATTGCTCCATATGTTAAGCCGACAAATCATAGGCT
TATAGGAGATTTGATTCACACTTATAAAAAATAGGTGTTTTTAATCAAAGTTTTCTTGCC
GAAGTATGCTCAACTCCGCGCCAATCTCTTGTCGTTTATCCTAAACTATTGGTGGTCAAA
TAGATTCGCGAGGTTTTGTATGTGGCAAGCAATATCGCAACAACTTTCTGATACTTTACT
GTTTGAATATCAGATCACCGAAAAAGTTCGACTATCCGGCGGAGACATTAGCGAAAGCTA
TATGATAAACGACGGTGAGCAACGCTATTTTGTCAAAATCAACGACCGAGAATTCTTGCA
CAAGTTTGAAGTTGAGGCCGAGAGCCTGCACTTGTTACGCGAAACTTCGACAATATTTGT
CCCTGAAGTGGTATTGGTCGGTAAGACCAAAAACAACGCTTTCATTATTTTGAACTACCT
TCCTACCAAACCCCTAGATGACCCTGAAAACAGCTTCAAATTTGGTCAGCAATTAGCTCA
ACTGCATCAATGGGGAGAACAGAAAGAGTTTGGTTTCGATACCGACAATTATCTCGGTTC
CACCCTGCAGCCGAATCAATGGCACAAAAAATGGTGCATGTTCTTCGCTGAGCAACGTAT
TGGTTGGCAACTGCAGTTATTAAAAGAGAAAGGCGTGACGCTAGTTGATATCGACGACTT
TATTGACGTTGTAAAACAGCTTCTTGCGAACCATACGCCAGAACCGTCTCTTTTACATGG
TGATTTATGGAATGGTAATGTCGCTCTCACCGCGTTTGGCCCGATTTGTTTCGATCCTGC
ATGCTATTGGGGGGACCGAGAATGCGATATCGCGATGACTGAATTGTTTGGAGGGTTCCA
ACCTGAGTTCTATCAAGGGTATGAATCGGTGATGCCATTGCTGCCTGGCTATCATGAACG
AAAAGATATCTACAACCTCTATCACATCCTCAATCATTGTAATTTGTTCGGTGGGCATTA
TTTAGAGCAAGCTCAGCTCACTATCAATAAAATTATTTCTTACTAATTTGGAAGGCACAA
GTCACTGCTTTGTGTCAATTTTCGAGGCACATCACTCAAGCTACAGACCCCAGATTCAAG
GTTGAGTTTGGGGTCAAGTTTTGTACTTATTTCGAATCAATTAGCAACAAGTCCACCTAA
TATCTAAGTAACTTATCTTTAGATTGTGCCTGAGCCGTTGGCATAAATGGCGTGTACGCG
ATTTGTGAATGGTCAGGCAAAGTAAGTGAAAGGGCTGTACTTCCTTAAATATTGAGTTTT
AAAAGCCCTGCAATACTAGGAGTTGTTGTATGAAAAATTATACTGAAAGGCATGTTAAGT
GCCCGCATTGTGGGCACTCAATAGGCATAACATTGGATGCCAGTAATGGGGATCAAGAGT
TTTATGATGATTGCCCGGCTTGTTGCCATGCGATTCATTTAAATATGCGCGTGGACGAAC
TTCAAGACAAAGTCGAGTTGTTTATTGATGACAACTACGAGTAGCCACCCTCGGTATTGT
TTTAAATCCATTTAAAATAGAAAAAGGAGCCTCTTTGCTCCTTTTTCTTCATCTATATGA
GGCCAATATATAAGGCCAAATCTGCGTTCCAGCTACAACTGTTTAGCCGCCAGTACGCGC
TCAACAGTATCCACGATCGCTTGAGTTTGTGGATCGAATTCAATGTTCACCTTGTCACCC
ACCTGTCGACTGCCAAACAAGGTTCTTTGTAAAGTTTCAGGAATCAAATGCACAGAGAAA
CGGTTTGCTTCAACTTCTCCAATGGTTAGCGAGCAGCCGTCGATACCGATGTAACCTTTC
GCAAGAACATATTTCATCGACTCTTGTGGTAACTCAAACCAAATTGTGCGGTTGTTCGGC
GTATCAATCACATCCACAATGTTTGCCATTAAGCTAATGTGACCAGACATACTGTGCCCA
CCGATTTCGTCACCAAATTTAGCAGCGCGCTCAACGTTAACGGCGCTTCCTTCTTCGATA
AGCCCCAAATTGGTCAACGCAAGCGTGGCTTGCATCAAGTCAAAGCTGACTCGATTTCCA
TCGATGTTCGTCACAGTTAAACAGCAGCCATTGTGCGCTACAGACGCACCAATTTCTAAC
CCTTCGATTAACGCGCCATCGAGTTCAATGACGTGAGTTTGAAAACGCTCTTTCTTATCA
ATCTGAACAACCTTCGCTGTTCCTTGCACTATTCCTGTAAACATGTCTTTTACCTACTGA
TGCAATATAAACGTTGGCTATCCGCACAGACACTGAAGTCCCGCGGCATTTTGCCTTCTA
TACCTAAACAATCCTTCGAAGAAAGCCAAAATGAGAATCGCTTAGGTATAGCATATGCAC
ATACAATTGTTTATCATTTGCGCGGAGTTTCTCCGAGGCATTTTTTCACCTTATCGTGAC
TAAAATCAACCATCAGATCAGTTCATCACATCTTTTGTCCTCGAGCACTCCCTTTCTTTC
AATCTTATTGTTCCGCTCTGGAGTATTTTTCGTGCATCGCTATAAAGAAGAAGCATCGAG
TCTAATTAAATTGGCTACCCCTGTATTGATCGCGTCTGTCGCTCAAACGGGCATGGGTTT
TGTCGATACCGTAATGGCAGGTGGCGTTAGCGCAACTGACATGGCTGCGGTATCTGTCGC
TTCAAGCATTTGGCTGCCATCTATTTTGTTTGGTATTGGCTTGCTTATGGCTTTGGTTCC
TGTTGTGGCGCAGCTTAACGGATCTGCGCGTCGCGAAAAGATCCCATTTGAAATTCAGCA
AGGTGTTGTCCTTGCGTTGTTAATCAGTATCCCGATCATTGGTGTGTTACTGCAAACACA
GTTCATTCTACAATTGATGGACGTAGAAGCTGTGATGGCAGGTAAAACCGTCGGCTACAT
TCATGCTGTGATTTTCGCTGTGCCAGCTTTTCTTCTCTTCCAAACTCTGCGCAGCTTCAC
TGATGGTATGTCATTAACCAAACCAGCGATGGTGATTGGATTTATTGGTTTGCTGCTGAA
CATCCCGCTTAACTGGATTTTCGTTTACGGTAAATTTGGCGCGCCTGAGTTGGGTGGCGT
AGGCTGTGGCGTAGCAACCACCATCGTATATTGGGTTATGTTCGCGTTGCTATTGGCGTA
TGTGATGACGTCATCACGACTAAAAAGCATCAATGTGTTTGGCGAATACCATAAACCACA
ATGGAAAGCGCAAGTTCGCCTGTTTAAACTGGGTTTCCCTGTTGCAGCGGCACTATTCTT
TGAAGTGACACTGTTTGCTGTAGTGGCGCTGTTGGTATCACCACTTGGCCCAATCATCGT
TGCGGCGCACCAAGTTGCGATTAACTTCTCTTCGTTGGTATTTATGTTGCCAATGAGTGT
AGGTGCTGCGGTAAGTATTCGCGTTGGTCACCGTTTGGGTGAAGAAAATGTCGACGGTGC
ACGCGTTGCATCTCGCGTCGGTATTATGGTTGGTCTTGCTTTAGCAACGATTACAGCAAT
CATCACAGTACTGTCTCGTGAACTGATTGCTGAGCTTTACACCAATAACCCAGAAGTAAT
CTCACTAGCGATGCAGTTATTGCTGTTTGCCGCGGTTTACCAATGCACTGACGCCGTTCA
AGTCATCGCAGCCGGTGCACTTCGTGGCTACAAAGACATGCGCGCGATCTTCAACCGCAC
ATTCATCGCGTATTGGATTCTTGGCCTTCCTACTGGTTACATTCTTGGTCGTACAGATTG
GATTGTTGAACCAATGGGCGCACAAGGTTTCTGGCTTGGCTTTATCATTGGCCTGACCGC
AGCTGCGTTAATGCTTGGTGTTCGCCTTCGTTGGATGCACCGTCAAGAGCCCGATGTACA
ACTTAACTTTTCTCTGCAGTAATTCTGCTCGCCATTGGTGACGGTTTACAACAGAACGTA
AAAGCCAGCATTCGCTGGCTTTTTTGATCTTCATGGCAAGTTGTTAGGTATACTTTTTGA
CAACGTATTAATTGAGTAACACAAGCAAACAGACAAGGAAGTTCGTGAAAATCCTATTCT
TCGCATTACTCGCTTTGCTCAGCGGTTGCAACGGTTGGACGAATCCAGAGCGCGCAATCT
TTGAAAAGTACCATCAACATTTGGCAAACGTACTCGACGTTCCCCCGAGAGAGCTTAACG
AGGTTTCTGCTATCACGATTCCCGATAAAAGGGCTTTGTATCAAGAGCTGCCAAGATTGT
CGCTAGGGTTACTAGAGAGTTACCAGCTGCGCCAATGCGGCCTGTTCAACCTGATTGCGG
AAAAGAACTCCCAATTGGGCAAAGTACAAGACCCTTTCCATGACCTGGATTACCAGACCA
CTTTGCTCAACACACTCAATGGTTGTTTGACTGAATACCCCTTGAGCGAAGACGAACGCA
CGACGTTAACTCGCCTGTATGAACAAAAATGGCAGCATCTTCCCGTTCATCTTGATAACG
TTCTCCTCACAAGCGAAACCATGCGCAAGCAACTCACTGCTTCAAGTTGGTTATCAGCCA
AAAGCCGCAATCAAACTGCTCATGTCAGTGAAACCTTTCATGCGCTAAATGCCATGTATG
AGACGCCTAAAAGGGTCATTTCGCGCTTACCCTCTTTCTCTTTCGTGCAATATCAAGAGG
AAATGGAAAAGTCTCGCTTGATAGGTAAGGTTTACTTCACCTTGAACAGCACTTCTGAGT
GGCTTGATGTCACCACAAAATTGCTAGAAGAAAATCAGGAGCGCATTGTGTGTGGAAAGA
ATCGAGACACCACACAATTTCGCTATTTGAGAAATGTTTTCCAGTCAATTTATGTTGAAG
AAGTACAGCCATACCTCGCCTTTGTCGACAGCACATATCAGCAGTTGAATGATGGTGCGA
TACTCATTGAGCAGAGAATGGAACTTCATGGGGAAAGTTATGGCGTGATAAAAGCGCATG
AGCAATTTAGAACAAAGACCCTCGAACATGTTAAGTTCTGGCAGGGTCTTTTTAAACGTT
GTGGCGTGGTAGTGGGAAACTCACCTACTCCTTGAATCGTTCTCTCAAAAAGCGAGCAAA
TCTTGGTTTCCCCGTTTGGGTAAATCCGTTGTATCTAAACGTAATGGTAGAACCGATTTT
CGGCGGATGGCGACGAACTTCATCCGTAAAACCGCTGCCGATGTAAAACTCTGTACCATC
TGGCAAACGCACTAGCATTGCGCCCATCATCCCAAGCAAACGCCCCGTTCCCGGTTTGTA
GCCAACCACTTGAGCTTCCGTGTCGGCGTAGCGCTTTAACTTAAGTAAGTCGCTTCCTCT
GCCCGCTTGGTAACGGCTCGACACTTTACGCAGCATCACGCCTTCGCCATCGGACAAGGA
AATTTTATCCAGTTGAGCAAACAAATGTTGCTCGTTTTGGATGGCTCGGTGCTCAACGTA
TTTGATGTGGTGTTTATCAATATCAAACACTAAATCTTGAATGTTGTAATAACGTTTTCG
GTAATCTCCTGCGGAATACGGCATGTCAAACACCATAAAATCGATTTCGCGCCACGCGCT
ATCAATTGGTGTTTTATCAAGAACGGTTTGCTGAACAATGTGAAAATTTCCGCGTCCGGC
CCAAAGCTCACCATCCAATGGATAGTTCGGAAGTGACTCAGTGAACCACTCGGGCGCATA
AATTCGGTTTCCGTTGCGGGTCACGAGGTGTTGACCTGTCCAGTAGGCTCGAATTCCATC
GAGTTTCTCACTGTACCAATACTCAGAAACATCTATTCCATCTTGATAGGTTTCAGCAAG
AGAGACGGGCGGAGCTATAGGTGTATTCGCTTGGGGCTGCGCAGATGCCATAACGGCAAG
GGCAATCAATGTCATTTTTAATGGCATGGGGGAACCTTGTACAAAAAAGCATCTTTATTG
AAACGTAACTCCACCGATTTACCTATTTGTCAGTGTTAATTCTTCGACTCAGAACAATCA
ACATAAGTAATGGTTTGCAATGTAAATCATAAAGTTTAGACAGGTATTGCATTTGTTTTT
TCAGCTCACGTTAATGGCACGGTTATAAAGCCAAACTCTCCTCTTCAATTTTCAATCTGC
ATCTAAATCATCGTTCATTTTTGATTCTCAAATTGAGAACTGGGCGTTTCTCAATTTGAA
CATCACACTGCCATCACTTTAATTGATTGAAATTATTGAATTTAAATTTTGGCACGCTCC
CTGCTCTACGAGATTAGGAAAGAACCTAAATGGAGATAGGGTCATGGAACTACGCAAACT
TGAAATCACCCAAGACAAACTAGCGATTGAGATTTTTGGTGACTTGGATGCAAACGGCTG
TCGTCAAGCCCAACATCACATTGATGAAGTAATTCACAACAATCATCACAAAGAAGTCGA
AATCAACCTCCAGCACGTCCAATTTCTTGATTCCTCAGGGATTGGTGCCATTGTTTACTT
ATATAAGCGCCTAGTTGAACGTGAACGAAGCATGAGTATTGAAAACGTATCAGGTCAGCC
ATTAGAAATCATGAGCTTGCTACGTATCAACCATGCCATTCCCGTCAATTCAAAAGGACA
CTAAAAATACCGGTTTAAACGGAGGTTGGCATGGTAAATCTAATACGACGAAGTGTAGTT
AGCGGTCTCGTTGTCGGCATGTTTGGTTGTTCGTCATTTGATTATCCCGATCATGGTCAG
GGTGGATTGGCGGAAAGCTATCAAGATATTTCGATTGAGAACTATCAGTTCTCGCCTGTT
ATGCCAGATGAACCATTGGGCCCAGAGCATGGATTGCGATTCGATTGGCAGTTGACCAAG
CTTCATCTCGACGCTTTGATTCAAGAAGGCGCTCGTTGGTGCTTCCCTGCTGCAGTGGTG
CAAGCACTCGAGAAGCAAAATCGCATTGCTCGTGAACTAGAAGGCGGTTTACTGCTTGAT
GCCGCCAATGACCTGGTCATCCAGCGTCGTCGATTAAACCAGCTTGAGCAGCAACTCGAT
TACGTACTTACGCAAACCACTTGCACGCCGCCGGACGACATCGATGCACTAAGGAATGAC
TTAAACATCGTCGCCGATATTTATGCGCTGCTCAACGTCGACAATCAGTTTGCCATTGAT
TCTGCGGAGATCAATCCGAAGTACATGGGACACTTGGCAGAAGCCGCTTATATTCTGCGC
GACCACCCTGCTCTGTCTCTGGTTGTCACTGGCCATGCGGACGTCACGGGTACGCCTGAG
CACAATAAAAAACTAGCACAGGAACGAGCCGAGCAAGTTAAACGATACTTAAGTGTGTTC
GGAGTAACGTCAGACCGTGTACAAACCAAATCTGTTGGCGACACATTGCCTTTGTATGAG
GGACAAACGCCAGCCGTGCGCCTAACCAACCGTCGTGTGAGCATCGAAGTTCTCAGCGCA
AACTCTGATAGCAATGCGCCAAGTAATCACAATTTACCTAACAAAGGCAACATGCCAACG
AGCGCGAGCGGTTCGATAGGAGGCGCGTTATGAGCATTTTCAAAACGTTTTTTGCCTTGT
TCGCGATGTGCGTGCTCGCTTGGGTAACCCCTCTACATGCCGCAGATAACGACACAGTAA
AAGTTGGTGACTTAGTACAGATCAACCTGCCCGGCGAAGCATCGCTAAACCAAGGTTTTC
AAGTGGACCGCCGCGGACGAATCAACTTACCGGAAATTGGTCCGGTGTTTGTTGCAGGTT
ATAACGAGCAGCAATTGCAAGATGTCATTATTGAAACGCTGAAAACCGTCTATCGAGACG
TGAATAACGCTCGCGTGTTCATTAAACAGCAACAACTGCTTGTCTCCGTGCAAGGCTACG
TTGTTAAGCCGGGTGAATACACGTTGCCCGCAGGTTCTAACATCCAAATGTTTGTTTACG
AAGCTGGCGGACTCCGTGCTGGCGCGCAGCTCGACAAAATGATCGTCAAACGTGGCGATC
AGAACATCGAATTCGATTACAAACGCTTTTTGGATACAGGCGACAACAGCCAGCTACCAA
AACTGGAATCGTTAGACGTGTTATTTGTGCCTGCTTCCCCATTGGTCGGCAACATTGAGC
AAGAGTTCGATGCAGCCAAACTCGCCAACTCTGGTGACAGTGCCGACTCCGCCCGCGCAA
TCAAAGTGTTCGGTGAAGTGAACGCCCCGGGCTCATTTACTTACAAGCCAAACACCACAC
TTGTCGATGTGGTCATGCGCGCTGGCGGTGTTACTCGCTACGCGAGCGTTGAGCAAATTC
GCGTGATTACGAACAACACACCAACCATGTTCAACTTGAAAACCTACTTAGACACTGGCG
ATCAAAGCTTGCTGCCTGAGATATTGCCCGGCGCAACCATCTTTGTTCCTAAGCAGGAAG
AAGAGATAAAAGCTGGCGCGAACGTAGTTTATATCATGGGTGAAGTTGCGCACCCGGGAG
CTTACGAAGGTAAACAAGGCGCGAGCTTTATGGACATTCTGGCAAACGCAGGGGGCCCAA
CTCGTTACGCAGAATCACGCCAAATACGAGTGATAAAAGCCGACGGTCAGGTGATCAAAT
TCGACTTAACGGCGCATACTGAAGGGCTCTCTTCCGTAGCTCCACCAAAAGTGAGCGCCG
GCGACGCGATATTCGTACCGGAAAAAACCGACTTTAATGAAAAGTCATGGTTGAAAGTTG
CACCAAGTCGCGCCGTTGCCGTAATGGGTGAAGTCGTTCGTCCAGGCCGAATCGAATGGT
CAGATGAAATGGACCTCATTGATTTGCTGGCTCACGTTGGCGGCCCGACTCGCCGTGCCG
ACACCTCCAAAATTGAAGTGGCCAACAACGGTCAAATGACGAATTTCGATTTAGACCAGT
ACATTTTAGATGGTTCGCCAGCGCCTAACTTGCCACGCGTTTCTGCCGGCACGGTCGTGC
GCGTTCATGCACTGCCAGATGACCCTTCCGACAACAAATCTCAATGGGTCAGCCAAAGCT
CAGACGCGTCCATTTACGTATTTGGCCAAATCAACGCACCTGGTCGCTATCGCTTCACGG
ACGAAATGCACTTTCTCGATATTCTTTCGGCCGCCGACGGCCCGACTATGGATGCCGATA
TCCACAATATTCGCGTGACTCATCGCGGTTTAGGCTACGCAAAAGTGAGCAAATTAAATC
TGTCGATGTATTTCGAAACGGGAGATGAATCTATCCTGCCAGACGTGCGCCCTGGAGACA
CTATTTACATTCCGGAGAAAAACAAAAACTGGCTCGACCGTTCTAAAGAATCCACCGTGC
GCGTACTGGGTGAAGTACGAGATCCGGGACGCTACGTGTTCAACGACAACATGACGGTTT
TAGACTTATTGGCAGAAGCTGGCGGCCCAACAAACAGCGCTTACCTTGAGAAAATTAGCA
TCGTCAATATGTCGTGCTGCCAAGGCCAAGCGAGAACGTTCGACCTCGTAAAGTTCAGCA
AAACCGCCAACATTTACGATCTGCCTGTCATTCGAGCTGGGGATACGATTTACATTCCTC
ATAAAGATGAAAGCTTTGCAGAAAAAGCGCGCGCTGGTTTGAGAGACATTCTTCAAATCA
CCACCACCATCGTGTTAATAGGAGCGCTGTAATGACCATTCCTGCGACTCATGCTGAAAT
CGAGCAAATCTATCTGCAAAGTGAACAAAAGGGTCACAGATCGATTTGCGTGGTGGGCTG
TAAATCTGAAGAAGGCGTTACGTCTGTCGCCTCTTCTCTTGCCGAGCGCCTTATCTTGGC
AGGTTACAGCACATTATATGTGGACTTGAACTTATTCAAACCCGCGTATCACACGGTGCA
CGAGTTTGATGATGACGCAAATGTCGGTCATTTAATTACGCGCGAAGATGCGCACCAAAC
GCTGGTGGGATTGCCTGCCCCGTCCTTGGCAAGCACCAAACTGGCGTATCGAGATCCAAC
CGCACTGAGGAAAAACATCGAGACATGGTTATCTCAGTATGATCGCATTGTCATCGACAC
CTCTCCGTTGCTCAGTGTGAATAAGAGTAACATTCCACCGCAAGTCATCGCGGGAGTTTG
TGATGCAACGCTTCTGGTTGCTCATTACGGGTCTACGACGACCACGCAACTTGAGCAAGC
CAAAAAGCTGCTTGAAGCAAGCGATGCCAATCTGATTGGCTCGGTACTAAACATGAAACA
CACTCCGAGCCTAAAAGACGAGCTGATTCGCCAAGTCGAAAAGCTGCGCTTTTTACCGAA
AAAATGGAAAGACAAACTGGCCCAGCAGATTAAAAAAAGTGAACTGTTTATGTTATAGGG
AGCGCTTATTATGAATTCCAATACGGCACAACACATTGAACAAGAGTTGGTTGATGAGCT
CATTCTCCAGCAAATGATTAAAGACACCTGCGCGGAGATCATTCCCACGTTGATTGAACA
CTATATCGAAGAGTCTCGTGAACGGATGCAAAAAATTGAGCGGGCGTTGGGTGAACATGA
CCTAGAAAAACTCGAGTTTGAAGTCCATACACTCGGCAGTTCTGCACTGGCATTAGGCAA
TCGCCCATTATCTCGTCAAGCCAGAAGCATCGAGAAACATTGTGTCGAAGGTAAAACCCA
ACAAGCATTGGAGCTGTGTGCGGCATTGCCTTTACTAGCTGAACGTTCGTTTGAAGCGCT
CAACCTGCGCAAGGCTCAAGGTTTTGAGTAACAAGAAGAAAACCCGCAAAACCATATGAA
CCATCGCACTTATTCAAGTGCGATTTGGTCTTCATCTTTTAAAATTCATTCCGCGCTTAA
TCAATTAAAAAGTAAAGAATTTTCGCAATATCCCTGCCCTGTGCTAATACTTAACTATAA
CTTTTCTCAAATTGAGAATCTTCTAGCGACTTGAGGATGCTTATCTATTTTTTCTTTCTC
ATTAATCTCCAAGTGAGCTAGCAGAATCATAACAATGAATCAGATTAAGTTGGGATAGGA
CTATGAGACCAAGGGTGTTACTGGTAGAAGACTCTACCTCATTAGCCATACTTTATAAGC
AATATGTGAAAGATGAGCCTTACGACATTTTCCATGTCGAGACAGGTCGTGATGCCATTC
AATTCATTGAACGCAGCAAGCCTCAACTGATCATTTTGGATTTAAAACTTCCAGACATGT
CGGGTGAAGACGTGTTGGATTGGATCAATCAAAATGATATTCCCACTTCGGTCATCATCG
CCACCGCACACGGTAGCGTCGACTTAGCTGTAAACTTGATACAAAAAGGCGCTGAAGACT
TCTTAGAAAAACCCATCAATGCCGACCGTCTTAAAACCTCTGTGGCACTGCATCTAAAAC
GAGCCAAATTGGAAGACTTGGTAGAAAACATTCAGTCTACCTTCGATCGCCACAACTATC
ATGGCTTCATTGGCTCAAGCCTACCGATGCAAGCGGTATACAAAACGATAGATGCCGTCG
CACCAACCTCGGCCAGCGTCTTTATCGTCGGTGAAAGTGGCACGGGTAAAGAAGTGTGCG
CCGAAGCCGTTCATCGCCAAAGTGATCGCAGAGACAAACCTTTCATCGCCATAAACTGTG
GTGCGATACCACGAGATTTGATGGAAAGTGAGATTTTCGGTCACGTTAAAGGGGCGTTTA
CTGGCGCAACCACAGACAGAAAAGGCGCAGCAACATTAGCCCACGGTGGGACGCTATTTC
TCGACGAGCTGTGTGAAATGGAACTGGAAATGCAGAAAACGCTACTGCGCTTCTTACAAA
CGGGCACTTACACCCCACTTGGCGGCACAAAAGAGATGAAAGTCGATGTACGTATCATTT
GCGCCACCAACCGAGATCCACTTACAGAAGTGGAAGAAGGACGCTTCCGCGAAGACTTGT
ATTACCGTGTTCACGTTGTGCCGATTGATATGCCACCTTTGAGAGAAAGAGGAAGTGACA
TCGTCACGTTAGCCAAGCATTTTCTCACGACTTACGCCAAAGAGGACAAGAAGAAATTCT
CTAACATTGATACCGAAGCGCAGCACGTGATCAAACATTACGAATGGCCTGGCAACGTAA
GGCAGCTACAAAACATCATTCGTAATATCGTGGTACTCAACAATGATGAAAAAGTCACGG
TGGCTCACCTACCCGCTCAGTTAACTCAAAAGAAAACGCAGGCAAGAACCGTAACCCCTG
TGCACGTCGAATCATCAAGCCCGAGCAACAATCTCAACGGACATAATGCTCCAGCGATGC
AAACACCACCCATTGAGCCAGTGCAACCTGTTCAAGAGGCGCCTGCGCAACAAACACAGC
CTACTGTCGGCGTTGAAACACCGAGTCATTCCTTATCGCCGTACTTTAATGCAGACGGAA
GTATCCGACCAATGTGGCAAGTCGAACGTGAAGCGATTCAAAACGCGATCGCCTATTGTG
ATGGTAACGTGCTCAATGCCGCTGTGATGCTGGAGCTAAGCCCTTCAACGGTCTATCGTA
AAAAACAAGCGTGGGAAGCGGATGAAGTTAATCTCGAACAATCCTGATTTACCCATTGTG
GGCGAAGTTTGGATTTTTGTTGATAGCCGCATTTTTGGCGGCATCGAAAGCCACATATTA
GAGCTGGCAAAAGGCATTCTCTCGTTTGGGCACGCCGTGCGTATAGTGTTGCCAACGGAG
TACATACCTCAAGCGCAGCTTGTAGAAAAAGCGCAAGCGGCAAACATTCCCACCAGCTAT
TTGCCGCAAATATCTGGCGTTCCTTTGAATACAATTGCGATCAAGCACCTCACCAGCGCT
GTCGCGCATCACCAACCGAGTGTGCTGCACACCCACGGTTACAAGGCGAGCATACTGGCT
CGCACCGCCAAACTGCTCACTCGCACTTTTCCGCGTTTGGTCTCAACTTATCATGCAGGT
GAGTCGTCATCGGGCAAACTGTGGCTTTACGACGGGTTGGACAGATGCTCAGGCTATCTC
TCGGATCACTGCTTTGCAGTAAGCAAAAGTATTCAAGATAAAGTGCTCTGCCCCTCGCAA
CTGCTCAATAACTTTGTCGCGCTACCAAGCATGAACAACTCTTATCAAGAGATCTCGTTT
GTTGGTCGCTTAAGCCATGAAAAAGGCGCAGATCAATTTATCGAGTTAGCGAAAGCCTGC
CCTGATTATCGCTTCTCTATCTATGGCGATGGGCCTGAGCGACAAAACTTAGAGACAACC
GCACCAGCGAATGTCATTTTTCATGGTCATCAAACAGACATGAACGCGGTATGGGAAAAT
ATCAGCGTATTGATTATCTCTTCTCGCTTCGAAGGACTACCCATGGCGGCACTTGAGGCA
ATGGCACGCGGCATTGTGGTGATCAGTCTAAAGGTCGGACGTTTACCCGACATCATTCAA
TCCGGCAACAATGGTTTTATTGCCGATGATGTCCCCGCTCTCGCGCTCAATCTACAGTAC
TGGATGACAATGGAGAAAAGCCAACAAGAACGAATCCGTAAAAACGCACGCCAAACGATC
GTAGAACAGTTCTCAACAGAGAGCGTTATTCCCGTATTGCTAACTCAATATCAAATTGAG
ATGGATAACTAACCCATATTGGTTCTCAAATTGAGAATTTGTTTCGCTGCCTCTTTGCTT
TCATTTCCTCATCTATACATTTCAATCACTTAAACCAATAGCATATTTTGGCATCTCGGT
TGCAGTAGTCGAATTAGATTAACGATAAGACCGAGGTGACTTATGACTACTCCAAAACGC
ATTCTTTACGTTCATTATGGTGATAACTGGATTCGCGGCAGTGAAGTGGTACTACTCGAT
CTTATCTTGGGTATCGACCGAGATAAGTTCGAACCAATTGTCTGGTCGAACTGCCAACCT
CTGATTGAGAAATGCCAAGATCTTGGTATCAAAGCAGAGCACTCTACGTTCAATCTCGTC
GGTGGCTGGTGTGCGCCGCGTTGGGACATCACGGGTTGGAATAACCTGATCAAACAAGGT
TCAGCGCTCATCGAGAAGCACAATATCGACCTCGTTCATGTCAACAGCGGTGGCCCTTGC
CAATGGATGTCCTTAGCCGCACGCATGAATCATGTACCTCTAGTCACGCAATTGCATTGT
CACTACACGTTGCGCGATCGTTTTTCTCTTGGCTTGCACCTTTCGCCAAAATTGATCTGT
GTAAGCAAAGATGTGGGCCGTGAAATTCTGCGCGATGGTTATCCAGAAGAGCAACTGCAC
GTAGTGCACAACGGTGTCTCTTTGGATGACTCTGAAGCGCCTATCGATATCAAAGCGCGC
TTGGGGATTCCTGCTAATGCATTCACCTTCCTTTCGGTTGGTTCGCTGATCAAACGCAAA
GGGTTTGACCGCCTCATTCATGCTATGCGGATGCACAACTACCATCAAACCAATCCACAT
CTCGTAATTGTCGGCGACGGTGAAGAGCGCGAAAACTTGATGCAATTAGTTACCGACCTT
GGTATGCAAGACCGCGTGCACTTCGCCGGAGAACAGACCAATGCAGGCGCTTGGATGTCG
GGCAATGCTGACGCTTTCATTAGCGGCGCATACGAAGAGGCTTTTGGTCTAGTCGTAGGA
GAAGCGGCATTAGCAAAACTGCCAATCGTAGCACCTAAAACTGGCGGTATTCCCGAATTG
TTCGAGCACAACCATAGCGCCCTTCTTTATCCAAACCAGGGCATGGCTGGACTGCTGAAT
GCGATTCAATTGGTCATGCAAGATGCCGACTTGCGAGAAAAACTGGCTGAAAATGCCTAC
CTACATGCTAGCCAAAACTTGACCACGACCGCTTCCGTCAAAGCGATTGAAGCAATTTAT
GAAACCGAGCTGGAAAACAAAACTGTTGTACCGATGCCAATGGCGCAGTGCATGAAACCC
ATTTCCCGCTGGTTGAGCATCAACTGAGGAACAGATCATGAAACGTGTATTGATGTTCGA
TGCGATTCCAATGCAAGGCGGCTCAAAAATCGCAAATGCAGAGCTACTCAAACAGTGCAA
TAAGCTCAACGTTGTTGGTTATTTGGTGACAACAAAGCCCGAGCATTGGACGCCACTTTT
GGAAGACACGCCACGCATCCAGATTCTCAACATAAAAGCGGCGCCGTTTTGCTCCACTCA
CGGCCTTATCTATTGGTTGATGAACGCGTTTTACCTGATTCAACTACTCAAGGTTTGCAT
GAAGCTACCAAAAATAGATTGGTATTTGGGGCTTTCTTGCCCAAGCAATGACATGCCTTT
GTACCTGATGAGATTGTTCAGCCGCAAACCAGTGGTACAAATGATTCACGGACCTGTTGG
CGTCGCAAGATCGTCCGGCTACTGTTTAGTAAAAGCCAGCGCTATCTACTATCTGTCAAA
CACTCGCGAATCCTTGATTAACGCGTTGCAAGCCTATTTAAAAACACCAAAACCTGCGAC
GGAAAGATATTGGAGCACATTAAACGCCTCCACATTTGTGAACGGCCTTTCTCGCGAACG
CTGGCCGAAACAAGCTAATCCAATCTCCAATCGCGTGTTTTGGGCTGCGAGTTTGTTGAA
ATGGAAAAACGTAGATTTACTGCTGGATGCCCTAACGCTAGAAAACACCACCACCATTCA
ATCCACCATTTGTTACATCAAACCGAATGTACCAGGCGTTGAATATTCCACTCCGGATTT
TAATACCAAAGGGGTCGATTGGTATGAATCTCCAAACAACCTCAACGAATTGCGTGCACA
GTGTGGTGTTTTTGTTTCCACCAGCGTGAACGAACCTTTCGGGCTTTCCATTTTAGAAGC
ACTGGCGTCCGGTATGTGTGTGGTTATCCCTCACGATGATAGCTATTGGGATCGCGTATT
GACTCATGGAAAGAACTGCATCAAATACACACCGAATAATGCTGCTTCTCTACACAACGC
GATTCGTCTGCTTAATGAGTCACCGTGGATGAAGGTCACAATGGGACTTGAAGCCTTAAA
TGTCGCACAGCTATACAGCGCGGAACGCTGCTACATGCCAATCGCTCAATATTTATGTTC
AGAGCATGCACCAACCAGTCATCACGGTGCCAAAGCGCGAAACAACGTCAAAGGATATGA
CCATGTCTAAAGCAATGACCAACATGTCACTTTTCGCGATTGCGTTAGTGATCAACAAAA
GCATCAGCTTACTCATGTTGCCTGTGCTCCCACACTTTTTGACGCCAGAGCAAATGGGCA
AACTCGAGCTACTGACCACTTTTGGCGTAGTGACAACCTTGTTGGTCAGCTTTGCTTTGC
ACGAAGCACTCTATCGTTTTGTCGGCGTGGAGAAAGACGCACAAAAAAGAACCGTTTCTC
TCAACCAACTTTATTCATTGTCGGTGCTGATCGCCGGCGCGGTGGTTGCGATTCTCCTGT
TACTGATTGCGTTGCTCCCTATTCCTGAACCTTTTACGCGCATCGAATTTGCTGTTGTCA
CGCTTGCCATTGTTCTGGAAGGCAGCATTGCGATTGGCACGGCTTGGCTGCGCACTCAAG
ATGACAAAGCCAAAACGCTGCTTCAAGTGATGGTGACGACAACCCTACTGCAAGTCACGT
TTATCGTCGCGGCGCTTGCGCTGCACCCGCATGTCATCTCGGTGCTGATTGGCGGTCTTA
TCGCTGCGGTCATGCAATTTGTTTGGTTACACATCATCAACCGTTATACCCTTGCTCTGC
CTCAGATTGCCTTAGCCAAGCAGTATTTGAATTACTGCCTACCAGTAATGCTGTCTGCGC
TTGTCGCGTTTTGTTTGAATGGCGCCGAGCGCTGGTTCATCGGCGCAAATGCTTCGTTGG
CGACGTTAGGCATTTATGCGATTGCGGTTAAGTTCGCAGTGGGTATGTGTATTTTGGTGC
AGCCATTTGGCATGTGGTGGATGCCACGACGCTTTGCGTACCTCGAAAATGGTCGAGATA
GTGAAGCCGTGCGTGTTTCCCATTTAGGGATGATTTATGTTTCTGCGCTCAGCGTGGTTG
TAGCAACACTGGCAATGGTCATGATCACGAACTTCTTGCCAAAAACCTACCATGAAGCGG
TACTTTACACGCTGTTCTTGCTACCGATTGCGATGCTCAAGGAATGGAGCGAATTGTTAA
ACATCGCCATTCTTTTCAAACGCAGAACCCGATGGTTGCTTGGTATTAATGTGGTTTCTG
CCTTCGTTGCGATTGGGTTGCTGTTTGGTTTGTCTTCTCTCGGTATTTTTGGCGTGTTCA
TTGCGTTGTACTACGCGCAGCTTTGTAAACTCGGCTTAACTTACGCGGTTGGCCAACAGT
GTATGACTCTACCATTCCATTTGAGTTTGATGGTTTTACTGCAAATTATCTCAGGTGTGG
CACTGTTCCTGCTTCACTCTTCACAATCGATAGGAATCGCCATCGCAATTTGCATTTTGA
CATGCAGCCTGCTGGCAGGGCTCGCCGTTCGTTACATGAGTAAAGAAGCCCGCAGCGCAT
TAAGTCAGCAATTCATTCGATGGCGCGGACAAGTGAAGAGATATTCGATATGAGCCCAAC
CGATGTGAGAACAAAACAATCCATTGCAGCGCTGACGATCACCGTCGTGATTGCGTTGCT
TTGGACCGTGATGCCTCACCCCATTTTGATTGTGGCAGTGTGCTTTGCACCGTTGGCATT
GCTATTCGTCCTCAATCAAACCTTTTGGCTCGTGACACTGTTCGTTATCTTTTCCTTTTT
CCGTATCCACGAAGCGTTTCCTGCCATTTACAGCTTTAAAATTCCATTGCTTTTATCCCT
TGGCGCGTTAGCTGCGCTAGCTTTTCATCTACTGCTAAGTCGTCAACTTACGGCATTCTG
GCACCCTTCACTCAAGTGGCTGTGCATTTTCTGGGGCCTGGTTATCATCGGGATTGTGTT
CGCCTCTAGCCGAGATATTGCCATCACGGTATTTAAAAATACGTATTGGAAAATCATTGT
GATGACCTTGGCGATCACTTGGCTGATCACCAAACCACAGCAGCTCGCTCAAATGTCCAA
AGCGATCATCGTCGCCGGCATGTTGATTGGGTTAGTCGCGCTTAACAACGCTGCAAACGG
CATTGATTTAGTCGAAGGCACTCGCGTGTCGATTGGGCGTTCCATTGGTTCAGTGCTGGG
CGACCCTAACGATTTGGCACTCGTGTTGATGTTTCCTCTCGCCTTTACCGTTAGTCAATT
GATGGAAAAGCGCTCGCCAACTCTGTTACGACTCTTCGCGCTTATCACCTGCTTTATCCT
GTTTTTCGCAGTGATACAAACACAAAGCCGTGGCGGTTTGTTGGGGTCGCTCTCCGTGTT
TGCTTACTTCGCCTTTAAACACATCAAAAGCAAAACCTTGGTTTTGGTTCTTGGGGCGGT
TGCGGCTTTAGCCTTATATGCTTTTGCTGGGATTTCGGGGCGTGAATCCGGCGGCGCAGC
AGAAGATGGTATCGACGCATCGGCGATGGGTCGCTTGTACGCATGGGAAGCGGCTTTCAA
AATGGCACTCCACCACCCGTTTACCGGAGTGGGACTGGATAACTTCTACTTCAACTACTA
CTTCTACAGCCCACATTGGGATGGCATCAACCACGCGGTGCACAGTACATGGTTTGGCGT
GTTAGCGGAAACCGGATTTGTCGGGCTAGCGGTATTCATCACGCTGATCGTCTCGTTGAT
TCGCACCTCTTTAAAATCCATTTCGCTGCTCACACCCGATTCCGATTACGCACTGACTGT
TGGCGCAAACGCGGTATTGAGCGGCCTTATCGGCACCATTGTCTCGGGTACGTTTCTTAC
TCAAGGCTTTACGTGGCCAATCTACATCCTTGCCGCGCTCACCGTGGTGGTTAGTCGTAT
CGTTCAATCTGATTGTCAAAATGAGAAATCCTAATCCTTTCATTTTGACAACAATGCAAC
TGGCTGTTTTTAAAGGCTTAAATCCTTGGCACGCATTGTGATTACTCCTTCTATCAGAAA
CCAAATCTTAAGAACTCAAGGAGAAACACATGACGGATATCGTAGTATTTGGCGAAGACT
TCGGCGGCCTACCATCATCAACGCAGCACATCGTTCAGCGACTTGCCACCAACCATCGCA
TTCTTTGGGTTAATTCCATCGGTTTAAGACAACCAAAACCGACGGGTAAAGACATTCAGC
GTTTAGTGAGCAAGATTTCCCGCGTTATCGGCAATACTGGCTCAGATAAGCCAACCATGC
ATTGTGATGCGGTAGACAACATTTTCACGGTAAATTTGCTGACAATACCGGCTCCACACT
CTGCTTTTTCAAGAAAAGTGGCAGCGAAGATGATGCAGCACCAACTAGAAAAACACTTAA
AAGCGTTGAACTTCGACAACCCACTGTTTTGGACATCCCTACCCACCGCCGCTGATGTGT
GTAATGCCATGAATAAACGCGGGCTGATTTACTACTGCGGAGACGATTTTGGCGCGTTAG
CGGGCGTTGATCATCAAACAGTGATGGAGCATGAACGCACACTGGTTGATAGCGCCGATT
TTATTCTTGCTGCAAGCGACAAGCTGGCCGCTAGATTTCCGGATAATAAAACCACAACGC
TGCCACACGGGGTCGATTTCAGCCTATTTTCAACGCCTGCTGAAAAGGCAAGCGACTTGC
CGAACAATGGCCGTAAAATATTGGGTTTTTATGGCAGTTTGTCTGACTGGCTGGACTATC
GTTTGATCGACCAAGTCGCCCAACACGCACCGGATTGGGATTTGGTTTTTATTGGGCCGA
ATGAGTTTGCCCACAATCCATTACCACAGAGAGATAACGTTCATTACTTGGGGCCTCGCG
CGCATCATTTATTGCCAAGCTACTCCCAACACTGGGACGCAAGTTGGCTTCCGTTTGTCG
ACAACGCACAAATCAAAGCGTGTAACCCGCTCAAACTTTTGGAGTATTTGGCAACGGGCA
CGCCCGTGATTAGCACGCCATTTCCGGCTCTGATGCCTTACAAACACATGTTACACATCG
TCGCCGACGTCGAAGACGTGTGTGCCAGCCTAAGTCACCTGCTGCCACCACCAAACGGCT
CTACATCTTATGTCCAACAACAAAGCTGGGAAGCAAGAGCAGACCAAGTTGAGAAATTAG
TGAGGGCACTATGAGCGATTTACGAGAAAACATCAGCGTATTACTGCATGGCGCGTGGCG
ACGTCGCTATATGATTGTCATTCCGATGCTTGTGCTACCTATCCTTGGTTTTGGCGTAAG
CAAGCTCGTTCCAACAACGTACGTCGCACACACCAGCATGTTGATTCAAGAAACGGCAAA
GATGAATCCGTTTCTGCAAGATATTGCCGTATCAACCATGCTTAAAGACCGTTTGAGTGC
GTTGAGTACTTTGCTGAAAAGCCGTCACGTGCTCTACTCTGTCGCAAAAGAGCAAGGGCT
GATTGACGATGACATGGGCGCGAAAGAACAAGAATTCATCATCAAAGATCTCGCTTCGCG
CTTATCGGTTCAACAACTGGGTAAAGATTTTATCCAAATTCAGCTAAGAAGCGGTAAAGC
ACAAGGAATGGAGTCAATGTTAACGTCGGTGAGTAACCGATTTGTTGAGCAACTTTTGGC
ACCGGAACGCTCATCGATTAAGGATTCTAGTCATTTCTTGACCATTCATATCAATAAGCG
AAGAGAAGAGCTCGACAAAGCCGAGCACGCTTTTGCCGAGTACAAAAACACCTACTCATA
CGCAACACCAGAAATGCAGGCCCAAAGCTTGACCCGCCTAGCCAGCTTAAAGCAAACCTT
GGCGGAGAAAGAAGCCGAGCTTGCCGGTGTGACTCGCAGTTTGGGGAGCTTGGACCAACA
GCTTTCCAAAACCAACCCCGTCATCGGTAAGATTGAAGAACAAATTATCGAGATCCGAAG
CGAGCTTACTCTGCTCCGCGCCAAATACACCGAAGCGCACAGCCTAGTACAAGGAAAATT
GCGCGAATTAAAACGCTTAGAGCAAGAACGCACAGTTCTGCTCAGTTCAAAACAGCCAGA
GCTGAACAGCAACCAATTGTGGGACATTGCGAGTAACGCCACCGTAAGTAGCCTTGGGGA
AGCGCAGCCATTGCTTGTGTCTCAACTTCATCAACTGCAAATTATGCGTAGCCGTTTTGA
ATCACTCACCGAAGAAACCGTCAGTTTGCAAAAGATGATTCAAGAGTTAGAAAGCAATGC
CCATCGCTTTGGTAGCACCGCGACAGAAATCAACCGTTTAGCACGTGATGTCGCCGTAAA
GCGTGAAATGTACGACGACCTCGTCGAGCGCTACGAAATGGCGCAATTGACAGGATCGCT
TGGTGTGTTTGAAGAAAACAAACGCGTGAAGATCATTGATGCGCCATTCACTCCGACAAT
TCCGTCTAATCTACCAAGCATTGTATTTATCATTCTAGGCTTTATCGGTGGTGCCGGCCT
TGGCGTTGGTCTAGCCGCCATACTTGAACTGGCAGATAACTCGGTGCGCTCTCGCCGAGC
ATTAGAAAAACACCTGGGCGTTCCGGTGATCACCACCTTGCCTAAAGTGACGTTCGCCAG
TTAACTCTCCTACTCACCATGACGATAAAGCACTCGTTGACCCGAGTGCTTTTTCTTTGC
TACGCAACGTTAACTTACCGCATGGTTTTGTCTTCTCATTAATATGAATCTCAAATTGAG
AATGTTGATTTTCAGATTTGACATTCAGGCCTAACTGGTTGTTTTTATTTTAAATAAATA
ATGGCACGTAGCGTGCAATACGTTGTTCAGAGTAGATACACACTACTGAGGGCGTAAAGA
TGGAACGCAGAGAAAATAAAAACACCAAACGGAATCATAAAAAAGTGGTGTTGCATGTGG
TGCAACACTTGGCACCGGGTGGATTAGAAACGCTAGTGCTGGATATGCTTCGCTTCGCAG
AACCTCGTCACGATGTGTTTGTGGTGAGCTTAGAAGGCGCCAAATCCCAATCCTTAGCGA
AATGGGCTAAGTTGACCGAATACAAAAGCCAGCTTCATTTTCTCAATAAACAGCCGGGGT
TCAGCGTTAAAACCTTAGGCACACTTACGGCGATGATCAAAGGCATGAAGCCAGATGTTG
TACACACACATCATATTGGTCCTTTGCTTTACGGTGGCACTGCCTCACGTTTGGCTGGCG
TTCCTGTCATCATTCACACCGAACATGATGCCTGGCATTTGAACAATAAAAAAGCTGCGC
GCTTACAGTCTGTGCTGCTAAAAACCGTTCGCCCACATGTGGTTGCTGATGCGCACTTTG
TTGCCGACCAAATCACAACCAAACTCAACTATCGCGATGTGTGCACCATTCACAACGGTA
TTGATTGCCAAAAGTTTCAGTGCGGTGATCGCCAAGCTAAAAGAAATCACTTTGGACTAC
CTGAGAATAAAACCGTAATTGGCGTAGCAGGCCGATTAGAAACCGTGAAAGGACATAAAG
TGCTGATAGAGGCCTTCTCTCACCTTGAATCTCATACCCACCTTGCGATTGCAGGTAACG
GTAGCCAACGCGAGCAACTTGAACATTTGGTACGCACACTCAAACTTGAGCAACGCGTCA
CCTTTCTCGGTTTAGTCGACGACATGCCAAGCTTCTACCAAAGCTTAGATTTGTTTTGTT
TACCGTCTCTGCAAGAAGGGTTTCCGCTTTCAACACTCGAAGCGCAAGCGTGTGACATTC
CTTGCGTCGCGACCGATGTTGGCGGCGTGAAAGAAACACTGTGCCCACAAAGCAGCACTT
TGGTGGAACCGAACCGCGTATTTTCACTCGCGGAAGCACTATCTAAACAATTGAATTCAA
AAATGTATTCGCCTCGCGCTTACATTCTTCAACACTTCGATATTCGTGACATGGTTGGTC
GCTACACACGTTTGGCTAAGGAGTCGACTTATGAATGATCTCATTTGGATTGCTGGTTTT
GGTTTGTCTGCGTTTTTGATCATCTATCATCATGTGGGTTATCCATTATTGCTGAAATGG
CTGCCACTCAAGCCAAAAGCTAACGACGAAGGCGAACACTTTGCGGAGCGTCATTACAAA
GCCTCGGCCAGTGATAACAAACTTCCTTCCGTGACCATCATCATCCCCGCTTACAACGAA
GAGCAGTGGATTGCTGAGAAAATTCGCAACTTGGCGAGTTTGGACTACCCAAGGGATAAG
CTGAAAGTGGTAATTGCGTGTGATGGTTGTACCGATAAAACTGCAGAAATAGCACAAGAT
ACCATCCAAGAAGCGATTTGCTCTGATACCTTGTTTATTGTGAACGACCACTCTATCAAT
CGTGGCAAAGTCGCGTTGATTAATGAAGAGATGAAACACGTCACGTCCGACATCACGGCA
CTGAGTGATACATCTGCTCTGGTTTCTTGCGACTCTCTCCTTTTAGCAAGTCAGCATTAT
CAAAATGAGAAAGTGGGCGTCGTTAACGCGACATACCAAATTATGCGTACGAGTAATCAA
GGCGAAGCCGCTTACTGGCAATACCAGTCTCGCGTTAAACACCAAGAATCCTTACTTGGT
TCAACGATTGGTTCTCACGGCGCGTTTTACACGTTCAGGACTAAGCTGTTTGAGCCACTC
GAAGCTGGCACCATCAATGACGATTTCATTCTCCCTATGAGAATCGTTTTGCGAGGCTTC
ACTTCGGTTTACGAACCTAAGATGCTCGCGCTCGAACTGGAACAGAGCTCAGACGACGCG
GACTTCAAGCGCCGCCTACGAATCTCAGCCGGAAACATGCAGCAGCTGATGCAATTGAAA
AAATTGTTGCTGCCTCGCTATCGTGGCACCGCCTTTGCATTTCTATCAGGAAAGGTTCTG
CGTTTAGCAACGCCGTATTTGATGATTGTGTGCTTAGTGTGCTCATTGTTACTTGCTCAA
CATCCGGTGTTTCTATTGTTGCTTTTGGCGCAGGTTGGCATTTACGGCATTGCGCTAATG
ACTTATCTGATACCAGCCCTTAACACAGTGAAACCTTTCAAACTGATTAGCTATATCGTC
GTTGGCCATATCGCAAACTTCGTCGGCGGTATGAAGTACCTACTAGGCATGGAAAACGGG
CGTTGGAAACGCGTCAACCAATAAGGAAAGCATCATGAAAAACTCACGTTACGACTCAAA
TGTGTACCACGCGAAAAGAACGTTTGATGTACTGGTTGCGCTGTTGATTCTGCTAGTAAC
CGCGCCACTGTTTCCGTTCATTGCTCTTGCCATCAAGGTCAGCTCAAAAGGCCCAGTGAT
TTATCGTCAACTGCGTGTTGGTCGCTGCACACCAGAGAAGATGGATCTGTTTCAAATCAT
GAAGTTTCGCACGATGTACATCGATGCAGAACAACGCTCAGGTGCCGTTTGGGCAACCGA
AAATGATCCACGCATTACCCCGGTCGGCCGATTTTTACGTAAGACTCGTCTCGATGAGTT
ACCGCAGCTATTCAATGTATTGAAAGGTGAAATGTCTATGATTGGCCCTCGCCCTGAGCG
ACCTGCCTTTTATCAAAAGTTGGAAGATGAAATTCCATATTTTGTAGAGCGTACATACGG
CGTACTGCCAGGTATTACAGGCTTGGCGCAAGTAAACCAAGGTTACGATGCTTGCATTGA
AGACGTGAGAAGAAAAGTCGGTTTTGACCACAGCTATGCACTAAGCCTTGGGTCGTTCTA
CTCGTGGATCACGATGGATCTTTCTATCATGAGCAAAACGCTTATCGTAATGATTGATGG
ACGCGGCCAGTAATGCTTCGAGTCTATTTTGCTACTCTTGCCACTGGCGACGCATCTTCT
CGATTGTCGCTGGTGGCACATTGTGAATGCTCTGATATTCGCCCGAGCACACCATCACTT
CCACCTCGATAGATTTCTTTCGGCAGTAATCTAAATACCGCTTCATTTCCCAATGTCGTA
CAAAGGTATTACTCACAATCACGATTTTCCCTTTGTTCAACCATTTTCGCGTTTGTTCAA
AACACCATTCGTGCGCTTGCGGAAGCAAAGACGGATTGAAGTGGTACTCGCCTTTCTCAT
TCTCAAAATACATGTCGGCTTCGAAATGCTTCGCATCGAAATCTATCACCAATTGTTTCG
CCAAGGTTGTTTTTCCTGAGCCAGGAAGACCACGAATGAGAATAAGTTTAGCAAGCGACA
TAATGCAGTTGAGTGATGAAATAGAAGCCCAAACTGTAACGGAATTTCTTAAAAAGAAAA
GCAGAAATAAAAATGCCGAGCAATGAATGCTCGGCATTGAGTATTAATTTATCAACATCG
ATTAGCGGTAAGCGGAAAGTTCGGTACGTAAACCTTTCACCAAACTCACACACATCAACA
GCAGAACAAAGGTAAATGGCAAGCCGGTCGCAACCACACCAGACTGTAGCGCTTGCAAGG
CTTCTTTACCGCCAACCCAGAGCATAACGGCGGCAATTGAACCCTCGATACACGCCCAGA
AAATTCGCTGTGGAACGGGAGCATCAATCTTACCACCCGCAGTGATACTGTCGATAACCA
ATGAACCAGAGTCCGATGAGGTGATAAAGAACACCAAAATCAAAACAATCGACAGAATAG
AAATCACTGAGCTGTATGGTAATACATCGTAAACATGGAATAGTGTCAGTGAAATATCCG
TTAAACCATTCGCACCCAATTCACCAACTTTGTTCACGACCTGATCAAGCGCAATACCAC
CAAATACTGACATCCAAACCAATGTTACCAACGTCGGAATCACGATGACTGCGAACAAAA
ATTCTCGAACGGTACGGCCTTTCGATACGCGAGCGATAAACATACCCACAAACGGAGACC
AAGATACCCACCAAGCCCAGTAGAACACTGTCCAACCGTGCATCCACGTTTCGTCTTCAC
GACCATGCGGGTTACTCAACGGAATGATGTTTTGGATGTATGCCATTGTCGTGTCGACTA
ATGAACCCATCGCAGTATCAAAGGTAATGAACGTAATAAAAATAAGCAGAGCGAACGCAA
CGATCATATTGACGTTACTTAGGAGTTTGACACCGCCGTCAATACCACGAACAACAGAAA
GCACAGCAATAAAGGTTACAAACGCAATCACCACCATTTGTGTACCGATGCCGCCGTTTA
AACCAAATACATGGTTAATACCACTGGTTGCCTGCTGAGCACCCAAACCAAGAGAAGTCG
CAAGACCGAACAACGTCGAAAGTACAGCAAGGATATCGATAACGTGGCCTAACCAGCCCC
ATGCACGGTCACCAAAAATTGGGTAAAACGCCGCACGCAATGAAAGTGGTAAACCTTTAT
TAAAGGCGAAAAAAGCAAGCGCCAACGCAACAAGGGCGTAAATACTCCAACCGTGAACAC
CCCAGTGAAACATGGTCGCGCCCATCGCGAGTGATTTGGCATCGGCTGAATACGCTTCTG
CGTTTAGCGGCGTACCCCACCAATCCGTGAAATAGGCCGTTGGTTCAGCCACACTCCAAA
AGAGAAGACCAATACCCATACCTGCAGCAAACAGCATTGACAGCCATGAAACGGTTGAAT
GATCCGGCGTCGCCTCTTTACCGCCTAAACGAATCTTACCTAATGGCGAGAAAAGCAGAC
CAACAGCGAACAATAAGAAGAAATTGGTAGACCACATAAAGAATGCATCAAACTGTTCAA
TAATTCCGTTTTTGATCCCGTTTAATGCGTCACGTGCGGTGACTGGCTCGACAAGAAGAA
GTGAAATAAGACAGAAAACAACGAGACCAGCGCTGATGCCGAATACGGGATTATGTATAT
CGAATCCCCATTTTTGAACGTTGTCTTGGCCAACCTGATAGTCTGTTGTGTCGATACTAT
ATTTTTTAAATGCATTATCCATAAATACAAATTTAACGTAATTTGAAACGCTTCTCAGGG
GAGAAGAACTCCAATACCGCCCTCCATTAATTTGAACTCTAAACTTTAAAAACGAAGCGA
ATTTTATCACCAATCACAAATTTATGCAAAAATGACACTTTTATTGCATATTTACAGCAA
ACAAACGTCAAGCAAGTGTCTTCAACTCACAAGAATAAACTACGACATCTAACTATTTTT
CGAAATTGGAATACACAGAGGAAAACCGTCAATCAACAAGGTCAAACGGTATTCAGTACA
AAAGAAATGGCCTCGCACATAAGGGCGAGACCATTTTGAGGTTGGTGGAGTTTTTCAACC
AACTGTGAAGAGTGAGTTGGATAAAGAAGATCGGGAAGTTTGCGGTTTACAAGAAATGGA
AAGTCACGTTGCCCGTAAAGCTGCTTAGGTTATCGCTGTCCCCATTGATATCCACGCCAA
ATGATTGGTAACTTGCACCAACAGAGATATTGTCTAACAAGAAATATTCCGCGCCGACGC
CATACATGTAAGACACGCCATCATCTTTGCTGACCGAGCTTAATCCGCCATTGTAATCGA
CATTGAATGCATTAATTCCGCCTTTGGCATACACATGTAGCGGACCAAAATCGATGCTTG
GTTTCGCCGCTAAGTAGAACGAAGTGAAATCCGCATCCCCTTTGTTGCCACCGAAAGACA
AGTCGACTTTACCGTGGTTGAAATAACCGACTTCGATACCGATTAATGGCAGAATCCCCG
TTCCGACATGCACGCCATACGTTGTGTCGTTTTCGCCATCAATATCTGATTGACCAATTT
GGCCGCCTGCATAAATCCATGAGTCAGCAAGCACTGATGTTGAACACAACGCCAAAGCCA
ATAACGAGAGTTTTGTTTTCATAGTTATACCTTCCTGTTCGATTCCTGAACGGAACATTA
CGCATACATGCGCACCTACTCGTCACTATATATTGGAAGGCATGGCGAATTTAAGACCAA
AAAGTGAATAATTTATGTTCAGCTTTTGTTTGTGTGATATCAATTCAGGTGAATAGTAGA
ATTAAGAGCAGTTAGGATTATCAATAGACAAAAAAACACCGGCGCAATGCCGGTGTTCAG
AATTTTCATCATCTTGAATGGATGATTATAGGAAGTGCAATGTCGCGTTAACAGAGAACG
TACCGATGTCGTCTTTGCCCGCTGTGTAGTTCATGTAGCTAGCACCAACAGACATTGGAC
CAAAAATGAAGTACTCAGCGCCTACACCGTACATTAGATCGAAATCATCATCGTCTTTGC
CGCCTTTTACTTTCTTATCCCACTGGTGGATACCACCTTTCGCGTAAACGTGCAGTGGGC
CAAAATCGATGCTTGGCTTAAGTGCAGCGTAGTAAGAAGTCAGCTTAGTATCTTGGCCGT
TTACGTTGAACTCACCGTGTTGAGTTACACCCGCTTCAATACCGATGATAGGTAGAATAC
CTGTACCTACGTGCACAGAGTAAGACGTATCTGTCTCGCCTTTGTAGTCAGATTGACCAA
CAGTTGCACCGCCGTAAATCCAAGAATCTGCCATTGCCGCAGAAGATGCGCCAAGTAGCG
CCACTGCTAATAGAGTTTTTTTCATCATCTACCTTTACTCTTTATTATTCCCCACGTCTT
GCAAATCAGACGTTGGTACTACAAATACAAGGGAGGCGAACCATTGCCTCCCGAGAACTA
AAAACAACACGTGACAAGTTACTAGCAATTACTGTACCAGTAACTTGTTCATCGTTTACA
ACAAACCACAGCGCCATTTTACTTGTTGATTAACAAGCATCAATCGCGTTTTTGATTCGT
TTATCAGAAACCGGATATGGAGTGCCTAATTGTTGAGCAAAGTAGCTCACTCGAAGCTCC
TCAATCATCCAGCGGATTTCTTTCACATTTTCTGGAATCACCATCCCTTTCGGGATCTTA
TTCAGCAACTCTTTGTAATCCTTGGTGACAGATTCCACTTTAAGCATGTGCAAACGGTCT
TTGTTCGGATCGATCGGCAATTTCTCCATGCGGCGCTCAATTGCACGCATGTAGCGAAGA
ATATCAGGCAGACGTTTCCAGCCACATTCCGTTGCAAAGCCTTTAAAAATCAAGCTTTCG
ATTTGCGCTTTGATGTCCGACAACGCGAACGCCATGGTGAAATCAATCTTGCCTTTCAGC
TTTTTGTTGATGTTGAAAGCCGTCGTCAGAATGGTTTCTACCTGTTTGGCAATTTCTACC
ACGGTATCACCCAGTTCAGCGCGAACGTGTTCTTTCAACGCTTCAAACTTCTCAGGCACC
CAAACCAAACCGCCCTGCTCTTCAATAAGCTTATCGACACCACAGGCAATACAGTCATCA
ATCAGATCAAGCACTTTGCCGTAAGGGTTAAAGTACAGACCCAGCTTCGACTTATTCGGC
AAGTTTGCGTGCAAATATTTAATTGGCGACGGTACGTTCAACAAAATTAAGCGACGCTGA
CCAGCGCGCATTGCGGTGATCTGCTCAAATTCGGTTTCGTAGAGTTTGATCTCAACGCTG
TCTTTAGTATCAACAAGCGCCGGATACGCTTTTACATCGTAGCCGCCACGTTTTTGTTGA
TACACTTTCGGCAGTTCGCCAAAGCTCCACGTATGCAGACCTTGTTGTTCGATATCGTCA
TCCGCGACTTTGGAAAGCGTTTCTTGAACTTTGTCTTTCAAGCTTTCTTTCAGTTCATGA
AGATCTTTATTTTCCTTCAGCTTGCGATTTCGATGATCAACCGCGCGGAACGTGACTTTC
AAGTGTTCAGGCACTTGTTCTAAGTTCCAATCTTCACGCAGCACTTCTACGCCAGTCATA
CGGCGCAGTTCTTTTTCTAGCGAGTCCAGCAGTGGTGCTTCCATTGGTGTTACGCGTGCT
AAAAACGCATCCGCATAGTTCGGTGCAGGCACAAAGTTCTTACGAATTGTCTTCGGTAGA
GACTTAATCAAACTCACCACAAGCTCATGGCGTAACCCCGGGATCTGCCAGTCAAAACCT
GCTGGTTCGACTTGGTTTAAAATCGGCAACGGCAAGTGTACGGTTACACCGTCACTATCA
TCACCCGGTTCAAACTGGTAACTCAACTTGAGCTTCAAACCATTCTGATGCCAGAAGTTC
GGGTAATCCAAATCGGTGACATGACTAGCATCGCCCTTGAATAGCATCTCTTTTTCAAAG
TTCAGCAGTTCCGGATTTTCTTTCGATGCCTTTTTCCACCATGTATCGAAATGCTTACCA
GACACCACTTCGGTACCAACGCGTTGGTCATAAAAATCAAATAGCTCATCATCATCCACC
AAGATGTCACGACGACGAGATTTGTGTTCAAGCTCTTCTACTTCTTGCAAAAGCTTACGG
TTTTGCTTGAAGAACGCGTGTTTGGTTTCCCACTCACCTTCAACCAATGCACTACGAATG
AAGATTTCGCGGCTAACGATAGGATCGATACTGCCGTAGTTCACCAAACGTTTCGGTACG
ATTGGTACGCCGTAAAGCATGACTTTTTCATGCGCCATCACCGCCGCGCGTTTCTTCGAC
CAATGCGGTTCGCTGTAACTGCGCTTGATAAGGTGCTTGGCTAATGGCTCGATCCACTCC
GGTTGAATCTTGGCGATGATACGACCCCAAAGTTTCGAGGTTTCCACCAGCTCAGCCGAC
ATGATCCACTTAGGTTGCTTCTTGAACAGCCCCGATGCCGGGAAGATATGAAAACGAGCG
TTACGCGCGCCTTGGTATTCATTCTTCTCTTGGTCTTTCATACCAATGTGCGACAACAAA
CCAACCAGAATCGCACTGTGTACGCCATGGTAAGACGCAGGCTCATCGTTAAGTTTGAAT
TCCATTTCACGCATCGACTGGTGAATCTGGAAGTACACATCTTGCCACTCACGTACGCGC
AAGTAGTTCAAGTAATCTTGCTTACATTGTTTGCGGAATTGGTTGCCCGTCAACGCTTTC
TGCTGCTTCTGGATGTAATCCCACAAGTTCACAAATGTCAGGAAATCCGACTCTTCATGG
AAGAAACGACGATGTTTATCATCTGACGATTGTTGTTTGTCTGAAGGGCGCTCGCGCGGG
TCTTGAATCGACAATGCCGCTGCGATGATCATCACTTCTTTTAGAGCACCATATTTTGGC
GCTTCCAAAACCATACGTGCGAGACGCGGGTCGATAGGCAAGCGAGCCAATTGGCGACCA
ATGCTGGTTAAGCGTTTTTTCGCGTCCTTCGCTTCGGCGTTAATCGCACCAAGCTCTTCC
AACAAGCGAACACCGTCTTGGATGTTGCGTTTATCCGGCGCTTCCACAAATGGAAACGCT
TGAATGTCGCCCAAGCCAAGTGCCGTCATCTGCAAGATAACCGATGCTAGGTTAGTACGC
AGGATCTCAGGATCGGTAAACTCCGGACGTGACTCAAAATCTTCCTCTGAGTACAGACGG
ATACAGATACCCTCCTCCACACGACCACAACGACCTTTACGTTGGTTCGCGCTCGCCTGA
GAAATTGGCTCAATTGGTAGACGCTGTACTTTAGTACGGTAACTGTAACGGCTAATACGC
GCTGTACCCGGATCGATCACGTATTTGATGCCCGGAACCGTCAACGAGGTTTCTGCTACG
TTGGTTGCCAGTACAATTCGACGACCAGCATGCGGTTGGAAGATTTTGTTCTGTTCACCC
GCCGACAAGCGCGCGTAAAGCGGCACAATTTCCGTGCTCTTCAGGTTACGTTTAGACAGT
GCATCAGCGGTATCACGGATTTCACGCTCACCGTTCATGAAGATCAGGATGTCACCTAAA
CCTTCATCACACAGTTCGTCTACCGCTTCGAAAATACCTTCAAGCTGGTCACGATCGTTG
TCGTCATCACCACTTAGTGGGCGGTAACGCGTTTCTACTGGGTAAGTACGACCTGAAACT
TCAATAATTGGTGCATTGTTGAAGTGTTTTGAAAAACGCTCTGGGTCGATGGTTGCCGAC
GTGATGATCACTTTCAAATCAGGACGACGTGGTAGCAACTCTTTCAAGTAACCCAAGATG
AAATCGATGTTAAGGCTGCGCTCGTGCGCTTCATCGATAATGATGGTGTCGTATTGATTC
AAGAAACGGTCGTGTTGAATCTCAGCCAGTAAGATACCGTCTGTCATCAATTTGATTTGG
GTGTTTTCAGAGATCTGATCGTTGAATCGAACCTTGTAACCAACAAACTCACCCAGTTTG
GTTTCCATCTCTTCGGCAATACGGTTCGCAACCGAACGCGCCGCAAGACGACGAGGCTGC
GTGTGGCCAATCAGACCAAACTTACCGCGACCAAGCTCAGCACAGATTTTTGGTAGCTGA
GTGGTTTTACCTGAACCGGTTTCACCCGCAACGATAACCACTTGGTTTTCTTCGATCGCT
TTCGCAATGTCGTCGCGTTTTTGGCTGACTGGCAGGATTTCTGGGTATTCAATCGTTGGC
TTGTAGCTGCTGCGTTGTTCCGCAACCATCATCGATTTAGCAATGTCTAATGCGATTTCA
TCAAACACAACGTTACGCGCTGCGTCCTTCTTAATTTTGCTTGCACCAGAGATTCTTTTA
CTCAAACGAAAACGGTCGCGCATCATGCACTGATTCAGTGCTTTACGCAGAGATGCCGCG
CTGTTCACTTGAGCCTGAGGTGTTTGAGCTTGTTTCGCTGTCGCCTTTTGCGCACCATTT
GACGGTGTCGCTTGCTCTTCAGCGGGGGTCTTTTTTGGGGGCTGTGACGAAGTCAAAGCG
TTTCCTATTCTTTTCATTACAAAAACTGCGCGGATTGTATCACACAAGGTCTGCAACAAG
ATAACCGAAAGCTCATTCAATTTTTTCGAACATGTTAAGCGAATCGCTAGGCTTTTGAAC
TCACTTACCTTGCTTATAATGGCTCCCATAGTCGAAAGCACTTATTTAAGGAATAACCAT
TATGTCTCGTGTACTAGCTCTAAAATCAAGCATCCTTGGCGATTACTCTCAATCAAACAA
ATTGGTTGAAGACTTCATCAAAAATGTAGACCAAGACAAACTGACCGTTCGTGATTTGGC
TGCAAACCCACTGCCAGTTTTGGACTTCGCCGTTGCCACTGCACTTCGCGCAACGGAAGA
TCTTTCACAAGAACAACAAGCGGTTGTCGACTTGTCTGATACCTTGATTGAAGAAGTAAA
AGCCGCAGATACTTTGGTTATCGCTGCACCAATGTACAACTTCACCATTCCGACTCAGCT
TAAAAACTGGATTGATTTGATTGCTCGTGCAGGCGTGACATTCAAATACACAGAAAACGG
CGTTCAAGGTTTGATTGAAGGTAAAAAGGCGATTGTAGTAACGACTCGTGGTGGTATTCA
TAAAGATTCACCAACCGACAACGTGACGCCATACCTACGCACTGTACTGGGTTTTGTAGG
AATCACTGATGTGGAATTTATTTACGCAGAGGCGCTAAACATGGGTGAGGATGCGGCATC
GAAAGGTATTTCAGATGCGCAAAGCCAACTTGCCACAATGGCATAACTTCAACGACAAAA
AGAATACAAACGAAAAGGGATTGGTTTACGCCAATCCCTTTTTTATCGTTTTAAGTCAAA
GCTGATCATGCTGGTGTAACAGCTTTGCGCACATTGCCCACAACCTTTGCATTTGGCTGC
ATCAATTTTGGGTTTGGCATCGTCTTGCCATTGCAAGGCATCGTATGGGCAACTGTCCTC
GCAACTGCCGCAATAACCGTATAAGTTTTCACAGCTGTTCGAGATAGTTGCAATCAAGCC
TGTAGACTCTGTTTGATTTGAAAGCGCCAATGTAGGGCATGCCGACTTACACTCACCGCA
TAAGTCACATACTGAGTAGCTGATGTCTAACGCGGCCACGCCATCGACCATTTCAATGAT
TTGGCTTGGACATGCCGAAGCGCACTTACCGCACCCATCACAAAGCCGCGTGAACATTGA
TTCTTCCACCGCATACGGAGGTCTCGCTTTAACACGAGGATCTTGAGCTTGTTCAACTGC
CGCACGACGGAACGAAAACAGACGTCGCTTGCTTAGATCAACCGATTCAGACTGGCGCAT
CCGAGTAATCTCTCTTTGCTGGCACAACGACTTGGTATTGTTCACTCAGGGGTTGAAGTA
ATTCTTCAGTAAGGTTCGACAGTTTTGAGTAAGGCGTGAGAGTCACCGCTTTTTTGAAGC
GCTTGTTGAAAAAACCAAACCACGTCATCAAGTGCTCGCGCAGCATTTCAGCCGCCAGTT
TTTGTTGATCAGTTTCAATCAACATGCCTAACACCATCAGCATCAAACCGATCTGGTCTT
CTGGCTCACGTTGGTCAGATTCCAAAGCAAAGCCGCAACGCTGCAAGAAGTAACGATATT
CAATGGTTGATTCACCAAACAACACCGCTTCTTTATCTAGATAAGCCGAACCCCAAGGTG
GCGCTGGCATCTCACCAATACCGGCAAACATGCGATCGTGCTCCATTTGCAGTGCCTCTT
CGCTCTCGTTTTGAAAGCTGCGCAGCATGTCATTAAGCGCTTCGATTGGTGTATCTGTAT
TGCTCAGCAACGTATCGAGATTTGCCGCTGGGTAATCTTTAGGCTGGTAGTAAAACAGTG
CACCAAACAGCTTAAGAACGATGCTGGTATCTTGTGGTTCAAGTTGAGAAATTTGCATGA
AGTACCTTTGATGACTGGTGTTTTTATTCTTCGATTAAGTAAAACGGAAAAGAGGTGGGA
CGAACACTCGCCCCACTCTATTAACGGTTATCAGTACAAACCAGACGTAAAGTGCATACC
GTAGAACACATTACGACCCAGAATCTCTGCAACGAACAAGGCAACGAATGCCACGATAAC
CAGCAAGTTCTTCTGACGACCTTCTGCGGTAAACAACTCAGCGAATACCCAAAGACCCGC
CGCAACCACAAGCAACAGTACGTGACCGGCAACATAGCCAGATAACATAGTGATTTGATC
TAAGCCACTGTGAATCGCAGTCGAGATACCTGCGAAGTGAATAGTTTGCATCACTGTGAA
AGCTAGGTTCAACGCAATCAAACTCACACCTGCCCACATTAGGCGACGGTTAGTTTTCTC
AGCCGTCACGTCCAATACGTTGATCAGCGTGTAACCAAACATCAGACCCGAAGTCACGAC
CGTGAACCAAAACGCAACCGTTGTCATTGGTGAGTACCATGCTGGTACCGTTTCGATTTG
GTAAACATTTGCCATCGCGAACATGAAAATCACGCCGACCGCGATAGACAACCAGTTCAC
GATTTTGCGCACGCCTTCGCTGCCGATTTTTAGAATCGTCAGCAACCAGTACAAACCCGC
TAGAGACAGAAAGCTTGCACCCGTTAAGATCTCGTTAGATAGCGCCGCACTACCAACACG
GTTTAATGCGTTGAAGGCACGAAGTGGGCTACCTAAGTGAGTGGTTGAGAACAAGAAACC
CAAACCCATTACAACCAAAATTGCGAATCGAGCGATGTTCATACGAGGTTCTGTCACGCG
TGGTGGCTTACCGAATTTCTCGAATGCGTTAACCGTTAGGTGCGCGCCAACCGCGGTTTG
AGCAAGAACCGTAAAGGCAACTAATGGTGCTTCGTATAACATTATTTCACCTCTCTTGGA
TTCTGTAGGAAACCAGTGCGGTCATTGGTTGGACGACCATTTGGATTTAGCTTCACGATC
AGGTTCGGGCTCGTAATGCGAGAATCTGGCAATGGTGCCACATCCGCGTTTGAACCGTAT
TTCGCGCGTAGCTCATCAATTGGACCAAACTCAATCGCACGCAATGGGCAGCTGTCCACA
CAGATTGGCATTAAGCCTTCTGCGACACGTTCATAACAGCCATCACACTTAGTCATGTGA
CCTTTTTCTTCGCTGTATTGAGGTGCGCCGTAAGGACACGCCATGTGACAAGATTTACAG
CCGATACACACGCTTTCATCGACAACGACAAAGCCGTCTTCTTCACGCTTGTGCATTGCA
CCAGATGGACAAACCTTGGTACACGCAGGGTTAGTACAGTGGTTACAAGAGATCGATAGG
TAGTACGCAAACACATTTTGACGGAACGCGCCGTTTTCTTCTGTCCAGTTGCCGCCTACA
TATTCGTAAACACGACGGAAGTTACGGTCGATACCCAGATCTTTGTTGTCTTTACAAGAG
AGCTGACATGTTTTGCAGCCAGTACATTTGCTTGAATCAATGTAAAAGCCATACTGCTTC
GCTGTGCTCATTATTTAGCCCCCATTTTCTTAATTAGCGTCACTTCAACGAGGTTGGTAT
GGCTCGGGTTCGATTTTGCCAACGGGCTCGGACGTTGTGTTGTTAGCACGTTAATAGAGC
CCGCTTGGTCAACACCTTTTGCGTTTGGTGCGTACCATGCGCCCTCACCTAAGCCAACCA
CATGCGGCATGATGCGTGGGGTCACTTTTACGCGAACGTTCATTTCACCAAACTTGCTAC
GAACGCTCACCAAATCACCGTTGTCGATGTTGCGTGACGCTGCATCAATCGGGTTGATCC
AAAGCTCTTGTGGCGCTGCTGCTTTTAGGATGTCCACGTTGCCGTACGTTGAGTGCGCGC
GCGATTTGTAGTGGAAGCCCGTTAGCTGAAGTGGGAACTCTTTACGATCTGGTGAATCCC
AACCGTTGAATGTCGAAACATATTCTGGCAACGGTGTGATGGATTCATCTTCGTCCAGTT
CCCATTCTTCGTTGATCTTCGCGAGGGTCTCTGAGTAGATCTCAATCTTACCTGATGGCG
AAGGCAATGGATTCGCTTCTGGGTCACGGCGGAAGTCTTCAAACGCCACATGTGGACGGT
CGAATTGCTTCTTGTAGATGCCCTGTTTTCTCATCTCATCGTAAGACGGCAGGTTTGGAT
CGTTATTTTGCTTAACAGTCTGAGCGTACATCCATTGCAGCCACTCTTCTTGAGTGCGAC
CTTCAGTAAACTCATCAAACACGCCCATACGCTTCGCCACGCCAGACATGATGTCGTAGA
TTGGCTTACATTCGAAACGAGGTTGAATCGCTTGGCTTGCAAAGATGAAGTAAGGCATTG
ACGCTGCCGCACCATCCATACAGAAATCTGATTGCTCGGACGTGGTACAGTCTGGCAGTA
CGATATCGGCATACTTCGCAGAAGACGTCATGTGGTTGTCGATCACCACAATCATTTCAC
ACGCTTTTTCATCTTGAAGAATGTCGTGTGTGCGGTTGATGTCTGAGTGCTGGTTAATCA
GACAGTTACCTGCATAGTTCCAGATAAACTTGATGTTGTTTTGCAGCTTCTCTACACCTT
TGATGCCATCAGTAAGATCGGTCATCTCAGTGCCGCGGAAAATCGCGTCTGTCCAAAGGA
ACATTGGGATAGAAGCGCTGATTGGGTTTGGCACTTTCGGGAAGCGTTGGAATGGATAAG
AGTGGTTACCCTCACGAGCACCAGTACCACCACCTTGTAGACCAACCTGACCACGAAGCA
GAGACAGCATCATGATCGCTTTACACGCTTGCTCACCGTTTGCTGAGCGTTGTAAACCCC
AACCTTGCGTGATGTAAATGCGTTTTGCATCGCCGATTTCTCGCGCAAGTTTCAAGATCA
CATCAGCAGGAATACCTGTGATTGGTTGTGCCCACTCTGGTGTTTTCTCGATACCATCTG
GACCTGTGCCCATGATGTAATCTTTGTAGCTGCCGTTTTCTGGCGCTGACGCTGGCAGTG
TTTTGCGGTCGTAACCCACACAGTAACGGTCAAGGAAGTCTTGGTCGACTTTATCTTCGC
TGATCAGTACATGGGCGATAGCAGCGACAAGAGCCGCGTCGGTACCGTGTTTGATAGGAA
TCCATTGGTCTTCACGGCCAGCGGCTGTATCGGTGTAACGAGGGTCGATACAGATCGTAC
GTGTGTGGCTAATATTTTTTGCGTCCACGTAATTGTGGATTTGACCACCACCCGACATAC
GCGTCTCTGCGGGGTTGTTACCAAACATCAGACAAAGATCTGCGTTTTGCACGTCGTCAA
TCGAGTTGTTGTCTACCCAAGTGCCGTAGAAATACTCAGACATACATTCAATGTTCGCTG
CTGAGTAGTCACCATAGTGGTTCAGGTAGCCACCACACAGGTTCATCATACGTGCAACCA
ATGTCGCGCTTGGATCCCAACTCTTAGTTACCGTACCGCCCAAGGTACCCGTACCGTAGT
TTAGGTAAACCGCGTCATTACCGTAGTCTTTAATGATGCGTTTTAGGTTGTCACCGATGA
GGTCAAAGGCTTCGTCCCAAGTAATGCGTTTGAACTTACCTTCACCACGTTTACCAACGC
GAAGAAGTGGGTATTTCAAACGGTCTGGTGAGTAAACACGGCGACGCATAGAGCGACCAC
GCAAACAAGCACGAACTTGGTGATTGTGGTTGTACACATCATCGCCCGTGTTATCGGTTT
CTACCCATTTGATTTCACCGTCGACCACGTGCATACGAAGCGGACAACGAGAACCACAGT
TTACGGTACATGCCGACCAGACAATTTTTTCATTGGGTTTTGCTGGTGTTTCTTTGGCAA
CCGCTTTAGTTGCAAACGGGAGAGAAAGCGCGTTTCCTGCTAGCGCTAGAGCGCCAAGAG
CAGAACCACCCTTTAAAGCATCACGCCGAGTAATATTAAACTTACCATTTTGACTCATGG
TTTTTTCCTAAGTGCATTTAAAATTGGGAGTGGCGCTTAATTAATAACAAGTGGGGAAAG
AACACTAATTAGAAACAAATAAGATATAGAGATCGTATTTTCAAAATAGGCATGATTTGA
AAATATCTAAAACACTTTGAGGTCAAAGTGACATTTCTAAGATCTATTAATCAAGCTTTA
CTTATCAGGCCTTGAGCAACTAAAGCCAGACAAGAAACCACTATCGATATCCTTGTAGAT
TTAATGGTTAATAAGTTTGACCACTATCAATTTATAAATGGCACGATGCGTAATCTTATA
TTTCATTTTACGATTTTTTATTAATGAAATATGAATAGGTCAGAGCTAGGTAAAATAGAT
AATATTTACTAATCTAAATTGAATATATAAATACAAAAATAGAATACAGAAGAATAAAAA
TAGTAATTGTTATCAATCATTAGATAATAAAAAGCCCTGTAGGATTACAGGGCTTAATAA
TGTATTTAGAATTCGTATTGGAAATAAATCGTGTTGTAGTTACTTCCGCCTTTAATTCTG
CCAAATTGAGAGGCGTTTTCGAAGATCGCAGAGCGATGGTGTAACGAATACCCCACCCAC
ATGTTCTCCCAATCTTTTTGGTTAAACAGGTCACCGACGTTCACATCCAATGAAAAGTCC
AGATAGTTAAGCAAGTTACTTGGCGTGTAACCCTTTTCTTCCATTTCTGTACCTTCGATA
TAGGTAATGTTGTCGATGTAAGACATCCCTTCCGCAACACCAAAGCGCCATTGAGTCGGC
CAGTTAAAGGTGTAATACGCTTTAATCGCCATGACGTATTCGGTACTAGACGACTGAACA
TTCGACGACCAATGGTGAACCAAACCAGGCGTTAAATAGATATCAAGAGGCAAACCAAAC
AGTTCATCAGTTAACGGATGTCCGTAGAAAAACGAAGTGAGCTGATTATCGTATTCATCC
TTTTCAGCGTTGAACTTGAAAATGTCGCCCATATTGGAAGGCGTCGCCCAGCCGTGCGCA
ATTCGCAAATATGGACGATTGTGAAGGTCAGATTTTCGCTCTTTGCCTTTGTCGTTAAAG
AAGCCGAAACCGACAAACACTTCACCTTGGTAACGATCTTCGACAGTTCCACTCTTGTAA
GCTTCGTTGTCTAAGCGCGTCACGCTGGTTTCGCCCAACAAATAGAGGTTAGAAATCACG
TGATAACGCGCTTTGATGCCAAGATTAGCATCTGCGCCAGCACCGATTCTTTCCCCTGTC
ACATCTTTGAAAGCGTAATACTCGCTGTTGAAATCAGAGTCCTTATAACGGATGGTAAAA
GATGGTTCGAACTCCCAATCACCCAGCTCGTAATTTGCTGCAATTCTGTAGTTTGAGTGG
AACTGAAACTCGTCATCCGTCATCAACTCCACTTCAGCGCGCCAGTTTTCATTGAAGTCA
TAACGCAGTTGGCCACCAAAATCGACGCGATCACCTTCAAACGCGTTTTGAACGGATTTA
GGAATGTCGACAAAACGAAGACGCGTAATCGCACTCACTCGCCAGTCAGAATCCTCTTCG
TTAAACAGAAAAGCGCCACCCTCAAGTCCGTTAATGTACAAATGTTCATTTTCAAAAAAC
ATCATCGGTACGAAGGTGCTCACCGTAGAGTCATCGTTAGCAGTGTAAAAAGGAATCGAG
GCCGTGCGATACATGGCGGCAATGCCCCACGTTTGCTCATCTGTTGCATAAGCCGTTGAT
ACAGCCGCAGCGAGCGGAAGCATCATGGTGGCTTGTTTCAATCTCTTCATGGGTTTTAAT
CAAAGTTGATGGAGAAAATCAGTGAATTAAGCTTATGTTCTTTCGATATTAGCCGTTACA
ATACTTAACGTTGTCATGTGCGTGACAGTTCGCGTCATGCACTTTGATACGTTGGCATGA
ACATAATCTCAGTGCGTTGTTAACCTAACAACGAACTATGCCAGCAATCTAGGCATGTCG
TCACCAAAAATCATTAAAAGCAGCCACTTATGGGTTTAGCTTGAACTTAAACATAACGAA
GTAAACGTGAAAGCATCAGAACTTATCTCTATCCTCAATAATTTGCCGTCTAACTCCAAC
CCAGACATCGTGATGGGAGAAGAGTGGCTACCTGAAAGATTAGTGGATACCAAGCTCGAT
GGTGAGCTCCTGTTTTTGCATTTCGATAACGCACCTGAAGATGGACAAGGTGACGAAGAA
GGCCGTGGTTTTGTCGATCATGAAATAGATTTGATACGCACTCGCCTGCAACAAATTCTG
GATGAAGACAGTGACAACGCATCAAAAGCGGATGCGATGTTAGGTTTGTTTTTAATGGGA
CATGAACTTAGCAGCTCTCAAGTCATCGAAGTATTAGAAGAATCAGATACATAAGGAAGC
GCTTTGCCAACAACGTTGACCAATACTGAACCTACTCCCCTTCCTCTTATTATTGCAGGG
CCTGTCCTGCGCAAAGTCACCGCGTCTGAAATCAACATTTGGCTAGTGACGACCAAGCCT
CTTAAAGGCGTGGTTGAAATAATGGATGCAAGCACTCACAACGCATACACATCACAATCA
CTTGATGAACTTCAGCAGCTCCAAATAGGTCAGAGAGCATGGGTAAGCTTACTCGCCATT
AAAGGTGATTACCCAACTCATCAACTGCTTCGCTACCAAATTCAAACTCAAGATGGTCTA
TTGACTGAGCTGTTGCAACATCTGAGCTATGAACAAGACCAACATCCACATCAAGGATTG
GAGTTTGTGATCAGCGAAAAAGCCGATTACGTTCTTCATGGCTCTTGTCGAAATCCTCAC
CATTTTAGTCAAGACACTTTAGTCACTGCAGACGAAAAGGTCGCTAGCTTACGTGTTGAT
GAGCGACCAGACATGCTGATCATGAGTGGTGACCAAATTTATGCAGACCACGTAGCGGGG
CCGACTTTGGACGCCATTGAGCAAGTCGTTAAGCTACTAGGGTTACCAGACGAGCAATTT
GAGCAAGCGCCCATTGCAGATACAAAAGCACTGTATAAACACCCAGATTGCTACTATGGA
CGCGATAAGCTTCTGCCACATTATGTCGATGATGGTAGTTTGTTAACTAAGCTGTTCCCT
CATCGTGGCACACCCATTTTTAGTGCGAAAGAGTGTGAAAACCACCTGATCAGTTTCGCT
GAATGCTTTGCGATGTATCTGCTAGTTTGGTCACCTACCCTTTGGGATCTAATCAAACGC
GACCGCTTGCTGGAAACTGCATTCACGGTTGGTGGAAAAACTCTCGAACCAAAATGGCAA
CAGCAATGGCGCGATGAAAAAGTCCAAATTGATAACTTTGTTGCAGGTTTGGCGAAGGTA
CAAAGACTACTCGCGCATATACCTACCTATATGATCTTTGATGATCACGACGTAACCGAC
GATTGGAACTTAACCATCGGCTGGGAACAAGCGGCTTACAGCAACGCTTTCTCAAAACGC
ATTATCGGCAACAGTTTGATCGCGTACTGGCTTTGCCAAGGCTGGGGAAATGCGCCAGAA
AAGTTTAACGAGACGTTTTGGCGACACGTGAACCACTTTTTCGACGCGCCCTCTTCGCAA
GCTCAAGATGCCTTTATTCAACATCTCTATCGCTTCGAAGAATGGCATTACACTATCCCT
ACTTCACCAAAGGTCGTGGTACTCGACACACGAACTCGCCGCTGGCGGTCTGAATCTCGC
ATGAATAAACCATCGGGTTTGATGGATTGGGAAGCGATGATTGACTTCCACCAAGAGCTG
GTGCATCAAGACAAAGTGATTATTGTTTCTGCCGCTCCCATGTTTGGTGTGAAATTCATT
GAAGCCTTGCAGCGTGTGGTAACAATGCTTGGCAAACCGTTGATGGTCGATGCCGAAAAT
TGGATGGCGCATCCGGGCAGTGCCAATACGCTCATCAGTATTTTTACGCATACCAAAACA
CCAACCAACTTTGTGATTTTGTCTGGTGACGTTCACTACTCGTTCGCCTATGACATCAAA
TTGCGTTATCGAAAAAACAGCCCGAATATTTATCAAATCACCTGTAGCGGAATTAAAAAC
CAGTTCCCTACGCAACTGCTCACGATCAGCGATGGCCTAGACAGAATGCTTTACAGTCCG
CGTTCACCTCTCAACTGGTTTACGAAACGTAAACGCTTGAAGATCTACAAACGCGCGCCA
AGCACTCACAATTTTTATCGCTTAGTTAATCACAGTGCTATAGGAGAGTTACGCTTGGAC
GATGAAGGAAAACCGAGTCACATCGGCATTCTGACTAGCGACGGAGAGGAGATTAACTTC
CCTCCAACTCGCGCAGAAGATAAAGGAAAATAACCTGTCAGTGCGGTGCTAAATTTGATA
CGACACCTTGAGATTTACCGTATCTATTACCATCTTAAAAGAAAACAGCTTGGTGCTTAC
TATGTTTAATTCTCTTACTTCGTTGTTCAAACAACTTATCGACGGCTCGGATTTGAGCAA
AACCAATGCACTGTCGCCAAACATGGCGATCGCATGTCTGCTGTGTGAAGTTTCTGGTGC
GGATCATCTAATTGATGAAAAAGAAGAAAGCACAAAGCGTTCTTTACTGATGAAGTTGCT
CGAGTTAAACGAGCAAGAATCGGAGCAGTTACTTGCTCAGGCAAAAGAAAAAACGCAAGA
CGCTACCTCTTTGTACGATTTTACTTCCCAGCTTCGAGAACTCACACAAGAGACTCGCTA
CAACTTGATTAAGAGCATGTGGGAAGTCGCTTATGCCGATGGACAAATCGACCCACTTGA
GGATGCCGTAATTCGCAAAACCGCAGAACTCTTGTACGTTGACCACAGCGATTTTATCCG
CGCAAAACTGCAATCACAGTAACGCAGTGACAATAAAACTTGTGCTCAATGCTCATTTTC
TACCAATAAAAAAACGCGCATTACGCGCGTTTTTTCTTCAGCCAACGACATTGTTATTAA
AATACTGGTCAAGGTATGAATGTGTTTGACAGCTTCTACACTAAGCTACATCCATGACAA
AACAACAATGATTGGATGACGAACTAATTACAGCATGGTGAGCGCAAGCTTCGCTAGGTT
GTGCGCATCCACGTAGCCCGAGTGCTGACGCCCTTCCCACTCAATCCCTTTTGCTTCTTG
CGCAGCTCGATGGCCAATCCGCTTGTCTTTTAAACGGTTTTGAATACGGTACAGCGTCGC
GAGATTGATGAATTCCGTAAACGGCGCTTCAATGCCTTTTTGTTTACACTCTTCAAGAAG
AATGACATCGTCACGCCCCCAAGAAGCATAAATCTTGTTGCGACCACCAAAGTTCTTAAT
CATAGATTTGATTACTTCGGCCAATGGTCTGCCTTGCTTTTCGATTTTACGCGGCGTGAT
GCCCGTCAGCTCTGCACAAAACAGTGACACTTCATCATGTTCTGGCTTCACGTAGTATTG
AGCACGCTTGACGATCTCGCCTTTAGACAAATCTATTTCAGCTAACCCTACTTCGATGAT
CTCTCCCGTGCGGCCGACGCCATTCTCGCTCCAGCAGCACATTTCTAAATCGAAGCAGAC
GATACGGTTATGGTTCATAGCTTGTCTTGGTTCCTAGCGTAAATTTGAAAGGGTGCGATT
CTACCGCAACACTATGAAAAACTCGAATTTGCGCGCTGATTTAATCACCGATCGACACGG
TATTGCGGCCATTTTCCTTACTTAAGTACAGTTGAGCATCCATTTTGTGGTACAAGTTTT
CCGGATCTTCGTCGTGATGAACTACCGCACCAATACTCAATGTGCAAATTATAGACGCCT
CTTCATAGTCAAATGACGAGCTCGCCACGATACCGCGTAATTTTTCAAGATACGCTTCTA
GCTCTTCTGTGTCCGTCACCGTGGAAAGAATACAAAACTCATCTCCACCTGCGCGATAGA
ATCGGTCACCCGCATTTAAGTTGGCATTAACCAATCTCGTAACATGAAGTAACGCTTCAT
CACCCGCCAAATGGCCGTACTTATCATTAATCACTTTGAAATGGTCAATATCGAAACCAA
CCAAAGAGAACGGTTTGCCGCTATTAATTTGATTGAGCAAGTTGTCGTTAAACACGCGAC
GGTTCAACAATTGCGTCAGAGGGTCTAACTCGGCCATGCGTTTTAGCTCAACCGTCTTAA
TATCAAGCATTTCGGCTAAACGTTCTTTTTCTCGTGACTGTAAGTTAACGATGTAGCTGA
TCAAAAACGCAATCAGAAGACCTGCGATGGTCGTTCCCGTTAAAATGGAGCGCTCCCAAG
CAGACACTGCATCTGAAAGTTTGAAATCAATTCGCCATTGTCGATTAGGCAGCTGAATCG
TTCGGCTGATCACTTTACCGCTGATCCGATCCCAGTTTTCACTTTGAAACAAAAACGGGT
CATCAGAGGCATCAAAACCTAAGTCTTCCACTCTGACCGACATCTCAAGTTCCGTCGCTG
TCTTAGTGATAAGTTCTTCGAAATAAACAGTGCTACGAATCACACCTGTGACCACACCCA
ACAGGTTTTTATTCTCGAAGTCAAAGACCGGGTGATACACCAGCAAGCCCGATTTGGGGA
TGGATTTGTCGTAGCCGTCTTGAAGCAGACGAACTTTATCGGAAACATTTGCGCGTTTGT
GCGTCGAGATGTCGTCAAAGATCAAATCAAAACGCTTTCGAGAGAAGTAAAAACCAAGTA
AAGATAAGTTGGCTTGGGTTCTTGGGTAGATGTCCGTTGCAACGTAAACAGGAGTGTTGT
TTTCTAGAATGTAGCCAAAGATTTTGGGCTGATCTTTTGGAACGGTAAAGATTTGGTAAT
CTGGGTATGTTTGACGCATTTTAGCAATGTGCGCGTCTAAATCTTCTCGCTCTACTCGTT
GCATCCACTGCAAACCAATCAAACTGTGAGAGCTATTGATAACCTGCTCTGCATAAACGG
GAAATGCTGACCAATAAGAACTGTCTATAGAATGATAAAAATTGGCCCCCGCTCCGATAA
ATTTCAAATCATTTTCAACATTTGCTTTTAGAGATTCAGCTTGTCGATCTGCAAGGGTTG
CAAAAGTAGCGAGGGTATATCGTTGCTGAATTTGGTAGGCCACACCAACTACGCCTGCAG
TGACGAGGAGCGCCGCTACAAAAGCAGAAATGGAATCAGAGTGTCTCTTTATAAAGCTCT
TTTGAGCAGTGCTTGTGGTCATCTCGTCTACTGATATTTCCGTAAGTTAAACTTCGGTAT
TTAGGGAAATACTGCGTTACCAGCGAATAAACATCAAGCAGCAACCTACCAAGCTTAGTC
CAATCGTTGATTTTTCACGCTGATCGTACGGTATATTCACGAATTATTACAGCCTTAGGC
CTTGAATATGCTACCATCCGTCATCATTTTAATGTCTAAACTTGGTGCAAGATCGCAAAG
ACGATCGCTTTTAGTCAATAAATTGAGCCAATACTAAGCACCGAGCAATCAATAGAAAGA
GAAAAAACGTCATGAACATTGATTTGAACCTAATTCCTCAAACGTTCGATATGCTGCACG
CAGGCCTTGCGGCTTCGAGCGTATTGCTTCTTCTGATCGCAGTATCACGCAAATCAAAAG
TGATTGAGAAAGTGGTAGAGAAACCTGTCGAGAAAATCGTCGAGGTTGAAAAGCCAGTCG
AGAAGATCGTAGAAGTGGAAAAGGTTGTAGAAGTAGAGAAAGTCGTAGAAAAAGTGGTGG
AAGTTGAATCAAAACTTGCAACAGCTTCTACTGATTCTGCAATGCAGCTGCTTTCTATAA
TGCAGCAAGAAGCGCGTCTAATCGACTTCTTGAAAGAAGACCTAACTTCGTTCTCTGATG
AAGAAGTAGGCGCTGCGGCTCGTGTTATCCACACTGGCGGTCAAAAAGTATTGAACGATT
ACGTGACACTTGCGCACGTTCGTAACGAAGAAGAAGAAACTCGTATTACGGTTGAAGAAG
GCTTCAACCCACAAGAAATCCGCCTAACTGGTAACGTGACAGGCAGCGCGCCGTTCCACG
GCACTCTAGTTCACAAAGGTTGGAAGGCAACGTCTATGAACCTGCCTAAACTGGCTGAGA
ACTACGATGCTTCTGTGATTGCTCCAGCTGAGGTTGAGCTGTAATGGAACACATGAACCA
AGAAAACCTTTCTCAAGAGACAGCGCAAGAGCAACAGTCTCCTAAATTCAGTGTTGGTAT
CGACTTAGGTACCACTCACTGCGTAATGTCTTACGTTGATACTCAAGACGAAGACGCTCG
TGTACAAGTCATGCCTATCCCGCAACTTACTGCGCCAGGTACGGTAGAAACTCGCAGCCA
ATTAGGCTCGTTCTTATACCAGCCGCATGAGCATGAAATGAACCCGCAATCACGCGTTCT
TCCATGGTCGAGCGAACCAAAGGCACTTGTCGGTGCGATTGCTCGTAACCTAGGTTCAAA
AACACCAATTCGTTTAGTTGCTAGTGCAAAATCTTGGCTTTGCCACGCTGGTGTAAACCG
TCGTGACGCATTCCTACCTACAGGTAGCCCAGAAGAAGTGGAAAAGGTATCCCCTCTTCG
CGCAACCGAGCTATACCTTGAGCACCTAAAAGACGCTTGGAATCACGCGAATCCAAACCA
CAAACTTGCCGATCAAGACGTTACCATTACGGTTCCAGCTTCTTTCGATCCTGCGGCTCG
TGACCTGACAGCCGAAGCTGCACGCAACGTTGGTTTTGTGCACCTAACGCTTCTAGAAGA
ACCTCAAGCTGCGCTTTACAACTGGATTGATAACAGCAACGACAAATGGCGCGACGAAGT
TGAAGTTGGCGACATCGTGCTTGTGGTCGATATCGGTGGTGGTACAACCGACCTTTCTTT
AGTTGAAGTAACAGAAGACGAAGGCAACCTAACTCTGAACCGTATCGCGGTAGGTGAACA
TATCCTACTTGGCGGTGACAACATGGACCTTGCACTTGCGTACCGCTTGAAGATGAAGCT
AGCGCAAGAAGGCAAAGAGCTACAGCCATGGCAAGTTCAGGCGATGACGCACGCATGTCG
TGACGCTAAAGAAGCGCTATTGAACGACAGCGCGCTTCAGTCAGTGCCAATCGTTGTACC
AAGTCGCGGTTCTAAACTGCTTGGTGCAACGCTGAAAACTGAACTGACTCAAGAAGAAGT
ACAACAAACATTAGTTGACGGTTTCTTCCCTCAAGTTGCGATTACCGACCACCCTGTTCA
ACGTAACCGTGGTGCACTAACACAAATGGGGCTGCCTTACGCACAAGATGCGGGTATTAC
TCGCCACATTGCAGCATTCTTGTCTAAGCAAGCACACGCGCAAAGCGGTGGTGAATCAGC
GCAAGCTCAAGATTTCAACCCATTTGCAAACATGCCAGGTATGCCTGGCTCTGATGCAGC
GCAATCCGCTGACTTCATCAAGCCAACCGCAATCCTATTCAACGGCGGTGTTCTGAAATC
GAAACTTCTAGCAACTCGCCTAGAAGACACGATCAACAAATGGCTAATTGAAGCAGATGC
AGAAATGGCAAAACGCCTAACAGGTGTGGATCTAGACCTTGCGGTTGCTAGCGGTGCGGC
TTACTACGGCTCTGTGCGTCGTGGTCAAGGTGTGCGTATCCGTGGTGGTATTGCTTCGGC
GTACTACGTGGGTATCGAAAGTGCGATGCCAGCGATTCCGGGCATGGCGCCTCCAATGGA
AGCACTGTGTGTCGCACCATTTGGTATGGAAGAAGGTTCAAGCGTTGACGTACCAAGCCA
AGAGTTTGGTTTGATCATCGGTCAGCCAGTTAACTTCCAGTTCTTCGGCTCAACCGTTCG
TCGTGATGACCTAGCAGGTACTCACTTAGACTACTGGGCACCTGAAGAGCTTGAAGAGCT
ACCAGAAATCCAAGTAACGCTGCCAGTATCTGAAGGTCGTCGTGAAGGTGAAGTGGTTCC
AGTAACTCTTGCTTCTCGCGTCACAGAGCTTGGCACGCTTTACTTAGAAGCCATCGCCGC
AGATAACGGGCAAAAATGGCATGTTGAGTTCGATGTGCGCGAAGACGCGAAAAGTGACTC
AAACGAAGAACAATAATTAGAAGTCAAACGGCATCCAATCGGGTGCCGTTTTTAAATACA
CGAAGGTTTGGTTTTGTATGGCATCTCCTCGTTTTCTTGTTGGTATTGACCTTGGCACCA
CAAACACTGTGGTGGCCTACTGTGAAATAACCGACAACCTTGAACAATCCGAAGTATCCC
TATTTGACATTGACCAACTGATTGGTCCGGGCGAAGTCGTTCGTAAACCACTTCTGCCCT
CTTTCCGCTATCATCCAGCTGTAGGTCAAATCTCCCCTTCTGACCTCACTCTTCCTTGGG
ACAACGAACCTGTTGCTGGCGACATTAACAATGTCATCGTTGGTGAATGGGCTCGCGAAT
TAGGCGCGAAAGTAGAAGGCCGTCAGGTATCCAGCGCGAAAAGCTGGCTCTCACATCAAG
CGGTTGATCGTAACTCAGACATTCTTCCTTGGGCTGGTGCGCAAGACGTGGATAAAGTCT
CGCCAGTTATTGCCAGTGCAAGTTACCTCAATCACATTCGTCAAGCATGGAACTACCGTC
ATCCAAGTAACAAACTCGAAGATCAAGACGTAGTTGTCACCGTTCCGGCATCATTTGATG
AAACCGCGCGTAAACTGACACTTGAAGCCGCCGAGCTTGCTGGCTTGAAAAAAATCGTCT
TGCTCGAAGAGCCACAGGCGGTGTGTTACGACTGGTACGCACGCCACCAGCAAACCGCGG
CTAACGAATTAAAAGATCTGCCACTAATCCTTGTTTGCGATGTGGGCGGTGGTACAACAG
ACTTAAGTCTTATCGAAGCTAAGTTCACTCATGACGACTTAGCACTTGATCGTATTGGCG
TTGGTGAACACTTAATGCTAGGGGGTGATAACCTCGACTTAGCGTTAGCGCACCTTGCTG
AAAGTCGCTTCAGTCAAAACAAAAAACTCACTGCTGCAAGCCTGACTAAGCTGATTCAAC
AAACTCGTAAAGCCAAAGAAAACCTGCTGTCAGCAAGTGCGCCTGACGAAGTAAAGATCA
CCATGCTAGGCAGTGGCTCTAAGCTGCTTGGGGGCACAAAGAGTATTGCTCTAAGCAAAC
AAGAAGTGCACCAAATCGCATTGGATGGTTTCTTCCCGCTTTCTGATTTCAGTGAAGTGC
CAGACAAACGCCGCAGCGCGGTTGTCGAGTTTGGTCTTCCATACGTTGCTGACCCAGCCG
TCAGTAAGCACGTTGCCGAGTTCTTAACTCAGCATCAGCAAGTGTCTCGTGCCGCTCTTG
GCATTGAAGACGACAAACACAACGCGATCCCAGTTGGCTTATTGCTGAACGGTGGCGTGT
TCAACAGTGATCTGGTGACTGAACGTGTCACTACCCTACTTTCTGACTGGCGCGGCGCAC
CAGTTACGGTATTAGATAACCCACATCCAGATTGGTCAGTCGCACTAGGTGCTGTTGCGT
TTGGTAAAGCGCGTCGTGGCGCACAACTGAAAATTGGCGGTGGTGCTGCACGCTCTTACT
TCTTGCATCTACAAGAAAAAAACAAGATGGGCAAAGCGCTCTGTTTGCTCGCAAAAGGCA
CAGAAGAAGGTCACGAGATCCGCTTAAGTGGTCGTCGTTTCTCGCTTACCCTAGGTGAGC
CCGTTCGCTTTAACTTGCTGACTTCTACCCACGACACCTTAACCAATAACACCGCTATTC
AAAACGGCGTGATGGTTGATGTTGACCCAGACTTGTTTGCTCCGCTACCGCCTTACATCA
CCACACTTGAAGGTGAAGGCGCAGAGCTACAAGCCAACCAGAAAGAGCGTGTCGAAGTGC
AATTGGCTTGTCAACTAACAGAAGTTGGCACTCTTAAGATGGAGTGTGTCAGCGCCGAGG
ACGACAAAAAACGTTGGGAACTCGAATTTGAAGTTCGCAATAAACAAACCGATGAGGGTG
AGGAAATTCAGCTTCATCCAAGATTGAACGAATGCAAGGAACTGATAGCTCGCCTGTACA
GTGGTAACAAGAAAAGCGCAGAAGGCAATGAGATCAAAACCTTAGCGAAAGATCTTGAGA
AAAAACTCGGCAAACGCGATGAGTGGGACTTCACCACACTCCGTCAACTTTTCGATACTT
TTGCGCAAGGTCGTAAGCGTCGTCGTCGCTCTGAACAACATGAGAAAAACTGGCTTCGTT
TGGCTGGCTTTGCACTGCGTCCGGGCTTTGGCGATCCAACAGACTCTTGGCGTATTGAGC
AAGTTTGGGGGCTGTATCAACAAAATATTCAGTTCAAAAACCATCAAGGCTGGACAGACT
GGTGGGTATTCTGGCGACGTATCGCGGGCGGTCTAAGCCAAGAACAACAAGAAACCATTT
TGGCAGACATTGCAAAATATTTGCATCCCGGCGCAATGAAAAATCCGCAGTCAGCAAAAG
CGGCTCAGGAGATGGGTTACGAATCCATGGTGCGCCTTTCAGCCTCTCTGGAGCATCTAG
AAGTGGAAGATAAAGTCCTGCTGGCGACGTGGTTCTTAAGCAAAGCCATCAACCAAAACC
AGTTTGAACAAGCACACTGGTGGGCGATGGGACGTTTGGCTTCTCGCACACCGCTTTATG
GCAGTCAGCACAACGTCATTCCTCGTGAACAAGCTGAGCAATGGTTACCTAAGCTTTTGG
AACAAAATTGGCTGAAAGAACCAATGATCGCTTTCGCAGCCGTAATGATTTGTCGTAAGA
CGGGTGACCGATTATTCGATATTTCTGACGACTACCGGGAACAAGTTCTAACAAAACTCA
AACAGAGCAAAGTACCTGAGTCGTGGGTATCGCTGGTTGAAGAAGTGAAAGAGCTTTCAG
AAAGCGAGTCAAAACGTGTCTTCGGTGATGCTTTACCAAGCGGTTTAACACTTGTTCATC
ATTAAATCCACTTTACAAAAGAAGACGAGTTAAACGCACAAAGCCCTTCCGACGAAGGGC
TTTGTTTTATTACATTCTTTTGGTTTTGACCGCGCACAACGCGTTAATTCATTTCTGTCG
TAATCACCACATCGCGCGTTTCGTTATCCATATCACTAATACCGACCACCGACACTTCTC
TGTCCGATAGAGTCTCAATTAGGCTGTCTTCTAATCCACCATCAGCAAGCCAAGAATAGA
ATTTATCCGCAATACGCTCCGAACCTTCTCCGACAAACGTTAATGTGACCTTCTTCATTT
GTGACACTCCATCAATTTACGATTCAGCCACTTAAGCGTAGTATGTTTCCTAAATATCGA
CATACACTAAGGTTAACTTCTTTTATGAGTATCGAAAAATTTGACGCCATCTATCAACGT
GCCGCCGAACGAAAAGGTGGAGAAGATCAGCTCGAAGCACTGCTGTCGCATCCGTTAAGT
AAAGAAGAGTTAGCAGCCATTCCAAATGACCGTTGGTTAGCGGCATTTTCGATGAAGGTA
TTTCAAAGTGGCATCTCGTGGAGCGTAGTTCGTAAGAAATGGCCGAACTTCGAAGAGGTC
TTTTTCGGCTTTAAGATTGAACCATTGCTGATGCTATCTGACGAACAATGGGAAACCAAA
GCGACCGATGAGCGCATTATTCGCCACCTAACGAAAGTGATGTCGATTCCTGCCAATGCT
CGAATGATCCACGAAGCATCAATCCAGCATGGGTCATTTGGCAAAATGGTCGCAGATTGG
CCTCAGGAGAAAATCACTGAGCTTTGGGCGTATCTAAAAAAACATGGCAGCCGTTTGGGC
GGTAATACAGGGCCATATACTTTACGTCAAATGGGTGCTGATACGTTTATTTTGTCTAAC
GATGTGGAAGCATACTTGCGCAATTGCAAAATCATCGAAGGCGGAAAAGACACCAAAAAA
TCTCACGATGCAGCAACCCAAGCGTTTATGCAATGGCAGAAGGAGAGCGGTCGTAGCCTC
ACCGAAATCAGTCAAATCATTGCATTTAGTACCGGTGATAATCGACTCTAACGACAAGTT
GACAAGCACATTGGCTCTTATCACAGTGTGCTTTTTCTGGCCATATCTCTAGCTCCACTC
TTGGCTTCATTAAACTTCAACCACCTTCCCATCTTGAGAATTACAAATAATTGTCGTATC
GACAAAATTATTTTTTTATACAATATTTTTATTTATCAAACACCTACCTATGATTGATGT
TTTATTAGGCATGTTTTATTGATTCTGCTCAATTGCATTGCCTATTCAAACTGACTAGGA
TACACGCCCTTCCTGAGTGAACTATCAAAAATAAAATCGAGAAACTTGCTCGAGTTTCTC
AACAGTTCACGAACATTCTCGACAATTATATTCATTTCATGATTTTTAGCGCACTTGAGC
GCTGATTGAAACGACCATTGCTCCGTACTCGAAAGATTTCGTATTCGCGCTTTCTTACGT
GGAGTTATTTATTTCATCAAGGTTGGTCAAAAGGATGATGCCCCTTGAATGCATTTACTG
GAGGACAAAAAATGCCAAAAGGTCTAATGCTGACTGACTTAGCCATCGCAGGCTTACTTT
TGATTGTAGCGAAAGTGATTCGCGTGCATACGCCATTGCTACAACGCATGTACATTCCAT
CTGCTGTATTGGCAGGTTTATTTGGTCTCGTCTTTGGCCCTGCCATGCTCGATCTATTAC
CGTGGACAGACACGTTTACCGCTAACGCAAGCCTATTAACCGCTGCACTTTTTTCTGCGT
TAGGGTTAGCAACGGATGTTCCATCCCCAAAAGTTGTCGCACAACGTGCAGGCTCGTTAT
GGGCATTTAACCAAATTGCTTCTGTCTCACAGTGGTTATTTGCTGCAATGTTTGGCCTGC
TCTTAACTACATTTTTCTGGCCAGAAATCAATCCTGGCTTTGGCGTAACAATGTCTGCGG
GTTTCATGGGTGGTCACGGTTCAGCCTCAGTTGTGGGAGATATTTTCACGGGTCTTGGTT
GGGAAGATGGCTTCACGCTTGGTTTGACCTTTGCGACAGTCGGTATCTTCATCTCAATTT
CCATCGGCATGCTGATGCTTCAATTTGCTCTAAAAATGGGTTGGATTCGAAGCTTTACAA
CTTTTGACAGCATGGATGAGCATGAACGAAAAGGTCTTGTAAAACCAACAGAACAAGAAC
CAGTGATGAAAGACACAATGTCTTCACTCTCTGTGGATTCATTTGCTATTCACGCAGCCC
TTGTCGTCGTCGTTACGGCTTTCTCTTATGTCGCAGCAAACTACTTATCGTCGTTCCACG
ACAAAGTACAAATTCCGACATTTGTAACGGGCTTTTTGGGCGGAATGCTCGTACGAATTG
TCGCGAAACAAACCAAAGCGTCGCGATACCTTTGTGATGGAGCATTTAAGCATGCAGCTG
GTATCAGCACCGACTACCTAATCATATTTGGTATTTCGGCAATAAAAATTACTGTTCTTG
CTCAGTACCTTGCGCCAATGATCGTACTCGCCATTGGTGGCATCGCATTTACGTTGTGGC
TGATCTTCTGGGTTGCGCCTCGAATTATGGGCGATGATTGGTTTGAAAAAGGCATATTCT
CCTGGGGCTGGCTAACAGGCACAGTTGCAATGGGCATCGCGCTATTGCGCATTGTTGACC
CTAAAATGCGTAGCAAAGTTCTGGATGACTACGCCATTGCTTATGTACCTGGTTCAATCA
CGGATATCTTTATCATCTCTCTGATGCCTATCGCGATGTACAACGGTATGGAGTGGCAAG
CACTTGGTGTCGGCTTAGCTTATATCGCCGTAGTCCTGTTCATCTGGAGATTTGTATTTA
AACGCAGTGGCCAAACGGTAACGGACGCGTCTTAAATACTCCGGCTCGGGAGATTTTTCC
TCCCGAGCACATCTTTATTCATCTTTTTTCCTCCTCTCTTTAAAATCCCAATTGAGAAAC
CGCTTCAATCTCTAATGAATAAATAAGCAACTTGTTTTATATATGAAATTTGCAATTGCA
GTCACACCTTTTCATTCTTTTTTAATACTGATATAACCCCATTTTTATTCCAGAATAGCA
GCCTATAAAATGACAAAGCTGGAGGCTGGTTGTGCGTGGTTCACGAGGATTTACCCTTAT
CGAGTTAATAATGTGCATCATCATTCTTGGTGTTGTTGGCGTTGTTGCCCTACCCAAGTT
CCTCGGAATACAAAAAGACGCACGAATTGCCGTTTTGTATGGCGCAAGAGAAGCGCTAAT
GACAGCCAACAACCTTGTTTACACTAAAGCCGTTATTCAGTCTCAAGAGAACATCAACTC
AGAAGACACGCGAAACATCGACTTAGATAACGACGGAGTAAACGATCTTATTGGTTACTT
TGGGTTAATCAAAAACGTGATTCCAGCAAAAGAGCTTGCCGGTTTTGACCCACAACTCAC
CATCAACAAATGGTACGGCGCCGATTCAGAGACTGAACCCTACTTCCTTATCGGCTTTGC
CAACAAACCCGTGAGCATCCATCACCTGTGTTATGTCGAAGTGTACTACCCTAAAACACC
AGGCGGACAACTTCGCTATGGAATTCAAACTGAAGACTGCTAAAAACCCTCCCAAACAAG
CTTCAAAATTGTACATTTTGAAGCTTTCTACTTTTAGCGCTCACTTACGCGCCAAAACCT
CAACTTAACATAGATTTCACATAATTTTGTTGCATGGTTTTCTTGCAGCGAGAAAGCAAG
TAATTCCTGAGTGCATATATTCAAAATCGACACAATCTGTTGTTTTCTTCTTCGCTCAAA
AATTGTGCTTGTAAACTCATCATTTCGCTCAATAATAGTTCCATAACAAATTCAATAATT
TAAAGCAGGAGGCGTAATGAGAATTTTCTGGCAGCTGCGTTGGTATTTCCGACAAAAATG
GAAACATTATGTGGGTTCCATTCTTTTATTTGCAGTAATCTCTGCCCTTCAGCTGGTTCC
ACCCAAGGCAGTCGGAGTGATTGTCGATGGCGTTGTTGATAACACATTAGAAACAAACAC
GTTAATCATGTGGTTGTTAGGCCTTATTGTTCTACTTTTCACCATCTACGGGTGCAGAAT
CCTCTGGCGTATATGGCTATTTGGTGCGAGTTGGGAACTTGGAACCATTTTACGCAACCG
CCTTTACCGCCACCTTTCGACTCAACCTCCCCGCTTTTTTGAACGATACAAAACTGGCGA
TTTGATGGCGCGCGGCACGAACGACGTAAGAAACATCGTTATGACAGCTGGCGAAGGGGT
ATTAACGGCAGCCGACTCTGTTATCACAGGCATAGCAGTGTTGATCATCATGGTCACGCA
AGTCAGTTGGAAACTGACCGTTATGGCCCTGTTGCCAATGCCATTTCTCGCGCTAATTAT
TTTCTTTATCGTCCGCATTCTTCACCAACGTTTTCGTGTCGCGCAGGAAGCATTCTCTTC
GATGTCCGATATGACGCAAGAATCCCTAAATGGTGTGCGAATGCTGCGTGCTTTTGGTTT
GGAAAACCAAGAGCAACAACGATTTGAAGATGTCGTTGACGATACTGGTGCTAAAAACAT
CGCGGTAGCGAGAGTAGATGCGCGCTTTGACCCTGCGATTCAATTGACGATTGGTCTTTC
GTTTCTTCTTAGTGTGGCGGCAGGCGCGTATCTGGTCGACAAAGGCGAAATCACTCTTGG
TGATTTGACAGCCTTCACCATGTACTTGGGCTTGATGATTTGGCCAATGCTGGCGTTCGC
ATTCTTGTTTAACATCTTAGAGCGCGGTTCTGCCGCATGGAATCGCCTACAAGAAATCTT
CGATGAACAACCAGAGATCATTGGTGGCACACAGCCTCTAGATGACAAACCATTACCGCT
GCACATCAAGATTGACGCGTTCCATTGGAGTAAAGAACTCCCACCAGCTCTTGCCGCTGT
GGACGTAACGTTAGAGCCAGGGAAAATGCTCGGAATTGCTGGCCCAGTAGGCAGTGGCAA
ATCGACGTTACTCTCCCTGCTATTGCGTCAACATGATTTAGAAAATGGCACCATTCAGTT
TGGCGATGTCAAAATCAAAGACGCTATCTTACCTCAATGGCGTAATCGCTTTGCGGTTGT
GAATCAGAGTCCATTTCTGTTCTCAAAATCGATCTTTGACAACATCGCTCTTGGCAATCC
TCAAGCAACACAAGAGCAAGTTTATCAAGCAGCGAAGTTTGCGTGTATCCACGACGATAT
AGAGAAATTCCCTGACGGATACCAAACCGAAGTTGGCGAAAAAGGCATTACTCTTTCTGG
CGGTCAGAAGCAGCGTATTGCGATTGCACGCGCCATGCTTCTCAACGCTCAAGTGTTAGT
TTTAGATGATGCCCTATCCGCCGTAGATGGTCGAACCGAACACCTGATTCTCAAGAACCT
TGAAACACACTACCGTGATCAAGCGTTGATCGTTATCGCACACCGATTAACCGCATTGGA
AGCGGCTGATGAAATCATCGTTCTTAATCATGGCCATGTCACCGAGCGAGGAAAACATCA
TTCTCTACTCGAACACCAAGGCTGGTACGCAGAAATGTTCCAGTACCAAAAACTCGAACA
AGCAATGGAGGAGTAATCAATGAAACAAACCAGTACATTTAAGCGGTTGTTGTCTTATCC
ATTGTCTCAGCCGAAGCCAATGATAAAAGGCTTAGCTTTGCTGTTTATCGCGGCGTTAGC
GAGTGCGAGTGGCCCTTGGTTGATCCAGTATTTTATTGATGAACACATTGCCAAAGGTGA
CTACTCTCGTAACGTATTGATTGCTTTAGCGTTGGGCTACGTGTCACTTCAAGTCATTTC
GGCAACGTTCCAATATCTTCAATCGTTGCAATTTAGCATGGTGGCAACGAACACGATCAA
AACCATTCGCAAGCAAGTGTTTTCGGGAGTGATCAAACAGCCACTTTCTGCGTTTGACTT
CACGCCTGCTGGTAAGCTTGTTTCTCGAATCACGAATGATACAGAATCACTTCAGCAGTT
TTACGAGTTGTTAATCGCGACCATGGTTAAGAACGTTGTGATGATCGTGGTGATGTTGGG
TGTCATGTTCTTCATGAGTTGGAAGTTGACGCTGGTTGTTCTCGTCCTGTTACCGATCGT
AATTGGTTTTATGTATCTGTTTAAACAACTCAGTACCGAGAGTTATCGTAGAATGCGTGA
CTTGCTCACGGACATTAACGCCAACTTAAGCGAATCAATCCAAGGAATGAGCGTGATTCA
GCTTATGCAACAAGAGGGGCGCTTTAATAAACAGTTTAACAAACTCACTGCTGAGCATTT
GGTCGCGTCCAAAAAAGTGATTCGCTTAAACGGGTATCTGCTGCGGCCTCTCATGGATCT
GTTGGCTGGCCTTGCCCTACTCTGCTTAGTTGCCATCTTTGGCTTTAATGGTGTCGAGTT
GATTGGTGTCGGTGTACTTTATGCATTCATCAGTTATTTGGCGCGTGTGACCGAACCTCT
GATTGAAATGACCCAACAACTTGCACTTTTACAACAAGCGTTGGTGTCGAGTGAACGTGT
TTTTGAGTTGATTGATGCGAAGCCACAAACTTACGGTGACGATCATAAACCACTTAAAAC
GGGCTCAATTGAGCTAAGTAATCTGACGTTCAGTTATGATGGTAAGCAAGATGTATTGAA
AGACATCTCCTTGAAAGCCGCTCATCAAGATTTTATCGCGCTGGTCGGCCATACGGGCAG
CGGCAAGAGCACGTTAGCATCTTTGCTCATGGGCTTTTATCCAACCAATGTGGGCGAGTT
ATTAATTGATGGGCGGCCACTTAATACATTGGGTAAAGACGTACTTCGCAAAGACGTAGC
AATGGTTCAACAAGATCCGCACATTCTCCCAGCCTCTGTACGTGAGAACATTTCTCTTAG
CCGAGTAGTGAGCGATGAGCAGATATGGGATGCGTTAGATAAGGTAGGTTTATCGGTGCA
AATTCGCCGCTATCCAAACGGCTTAGACACTCAACTCGGCCAAGGTGAAACCAACCTTTC
GGCAGGTCAAAAGCAATTACTTGCGTTAGCCCGAGTGTTAGTGGCGAAACCAAAAATCTT
AATTTTGGATGAGGCAACGGCGAACATCGATTCCGGAACTGAGGCTCTCATTCAAAAAAG
CTTAAAAGTTTTGCGCCAAAACATGACGTTAGTGGTCATTGCTCACCGACTGTCCACCAT
ATTGGATGCAGACCAAATTGTGGTTCTACACCATGGTGACTTGGTCGAACAAGGCACGCA
TAAAGCCTTATTGCAACAAAATGGTCGCTACGCTCAAATGTACCAGTTACAACAAGCGAA
TAGACACCTTCAACAGATTGAGCAAGAAGATGCTAAACAACTAGAAGAAGCTGTTTAAGC
ACTGTACAAGCCACCTGCAAATCGCAATGCAGGTGGCGCCATTTAGTTAAATCCATTCAC
AATTTAAACTAATTTTTTATTTCTTACCTATTATTGACATAACCCCTCGCTATATAACGC
AAGGTCGTTGTAAAATCGTAACGAACTTCAGCTCAACTTCTTGCCGATGACTCGGTGAGC
TGATTACCTATTTCTCATATTGCATATTAATTTCATGACACAAGTCCATGGACAAAGATA
AGTTTACTAACATCTATCGCTTGCCTGGTTCGATTCAAATTCGTATCGGTAAATGGCAAA
AAACGTTCCGCGGCACCTCTGATTTGGTTTTACATCAGGCGCTAATGGAGCGTAATAAAC
AGTTTAAAAAACCAGACTTTCTACCTAAAGGCTGGTGTGTTATTCCTATTGACGAAAACG
ACATCACTATTACGCACCACGGTAAGTACATCCAAACAGTCATGCGTACCATGTTAGATA
GAAAGGTATCGTATAAGCGGCTGTTTATGTCGCGTATGAATGCAGAAGATGGTGAAAAGG
CACTTCGAAAATACAAATTGGAGTGGGTTCAAAAACACAATCAGATTGCGAAAAAATACA
ACCAAATCAAGAAAAAGCAGTACATGAATTTTGCAAGGGAAGAAGAAGAAACACTCTACC
CTTCCATTCCAAAAGGCGAGTTCGACAAAACACTGTGGAACAAATTGGTTATATCCACTT
TTGGTCCAGAGAAGAAATACAAAAATCCTCACTTTGTACGCAAAGCAGACATCTAATTAA
ACCCCCCTAAATTTAGGGGTGTTTATCTACACGTTAATACAATAAAAATGCAAGACTGAT
ATTCAACTCAAGTAAACTCGAGATACTTGAGTTCTCGTTTTTGACCTATGGCGTTGAAGG
ATTGAAATGACGCCATAGCGGTTAATTTAATGACGAGCGTCAGCGCCAAATTCTACTTCT
TTATAGATATCGGCCAGCGACTTCTTACCTTGTTTGTCTTTGGCTGAACGCTTTTTCTTT
GCATGATAATGATATTCTTGCTCCTGAAGTGCTTCTTCGTGCTCTTTCGCTGACTGCACA
AACTCAGGGTTCGCAAGTGCTTGTTGGCGTAAGCGGTTTACTCTCTCAAGGGTTTCCCAC
AACATACTTCACCTCCAAACTAGATACTGTATATAAAAACAGTATTGTTTATAATTTCCT
CCTAGTCAATATTCGTGCTCCTTCGTTTACAGGAATTACATCAGCCCTAAGCCTGTGTAG
TGCTCAGGATATTTATGGATGATTTGTTTTAGATAATTTTGATGCTCACGCAGCGCGTTG
ACACATTCTCTGGACAACAATCCTTGATACACCCATTTCTCCAACTCCAGCAAGGCGTAA
GGTATCGACCAAGCTTGGCGATATGGGTGGTGAGTCGTAAGCACATCGAATGTGTTAGCC
ACGGCAACGATTTGCGCTGCAATTGGGATCGCCTCTTTCTTCAAACCGTACGGATAACCA
GAACCATTAAGGTTTTCGTATTGGTACGTAATCATCTGCAAAAACAGCGTCACGCTTGGG
TGAACTGGATTACCAATACGCGCCACTATATCGTCTGCAGATTCGATACACTGCTCGATA
TGTTGAAGAAGAATCGCCTCCTGCTCTCTCGTGTAACGTGTTCTACTACAGGCTATTTCT
ATCGGCAGTTGAATATCGCTCAATGCATGAAACTGCGCAAACGTACCAATATGCTCAACC
GTTTCGTCATTGAAATGATGATGATCCGCAAGTTGTGTGGCGATTAACTGGCTGTAATGT
TTCATCCGTTTAGTATGGGCATAATATTCTGGCGAATAACCCGGCATCATACCCTGCATT
CGATCGGCAAGCGTTTCGATGGCATGAACGACATGATCCTCAGACTCAACAGCAAATTGA
ACCATCTCAAAATAAGGCTTAAGTCCATTCAATGCTTCAAGCTTAAAAGCTTGGGGCTGG
ACAGAATTTAAAAAGACAAACCCGGTAAAGGCTTTGTTGTCATAGCAAGGAATCGCGACT
GATGACTGATAGCCTTCTTTAAGCAGGGTTTGTATGCGGGAACAATGATTGATGTCGTGA
AGATCATCGACAATACGTGGTATTGCATTTTCAGCGGAGATAGTAAGGTTATGGAGCTTT
CTAAACGGCGCCTCATGATGGGCCAAGCACCAAGTATCAAATTCACTTTCGGCGAAAGAT
TTGAGCATGTCTTGATGAGGGTGATATTTCGCAAACGACACCCTATCGATACACGGCAAA
TGTGCCTGCATTCTATTCTTCAACGTTTGCAGTTGCTCATTAAGCGGTTTAGCAAACGGG
TAAAAACTCCGGTGCGCCATACTTCACCTCCACACCCAAGTAGAGAAACCAGAAGAAAAA
GCTCCTTTCTGTCAGAAATTTTGATGATCTTAGAGCGGCTTTTCCCCACTTAAATAATTG
ATATACCACAACCTAAGTGTACGAAATAAAAACAGATTTCCGCCAATTTTTTCACCGAAT
ATCTTACGGTAATTTGATCCAGATTAAAAAAGCCAACAGGTTTCCCTATTGGCTTTTCGC
GTTCAATTTAAACAGTGGAACTAACCTAGAGCAGGTAATACACCTAAAGTAATTAGCACT
TGCGCTAAAACGATGCCCGTACCCGCTATACCAGTGACGACCAGCGCTCCTTGCCCACCT
GCGACACGATATTCACCTGAGAAATCATCGGAACGACGAACCTTGATCACCATGACAAGA
GGAAGGAAAATCGCAAGAATAGCCAATGCAATTGCCGCGTAACCCAGCGCCATAATAAAG
CCTTGTGGGTAAAAAAGCGCAAAACCAAGTGGTGGAGTAAACGTAATCACTGCAGCTAAC
AAGCGATTTGGTTTCTCACTTTTGCCTTTGATCGTATCACCTAAAAATTCGAACAAACCT
AAGCTCACACCTAAAAACGAGGTGAGAAGTGCAAGATCGGCAAATACACCTACAATGCTG
CTCAAGTTGGATTTGTGAACAGTTTGAGATAATTGACCAATAAGTGCACTCAAGCCACCG
TTTTCAATAAGCGCATCTTGGCTTACTACGCCTAAGGTAACGATTTGCCAGAAAATGTAG
ATAACTAAAGGAATCGTCGAACCAACAATAACCGCTTTGCGCAAAGATGACGTATCGCCA
TCTAGGTAGTTTACGATTGCAGGAATACTGCCGTGGAAACCAAACGATGTGAAAATCACT
GGAATCGCCGCAACAATAAGTCCCTGTTCGATAGGCATGCTTAGCAAGTATGACTCGGTA
ACGTTTGGCGCTAAAAATGACAGTACCGCAACCATTGCGACTAGCTTTAACGCAAACAAC
ACACGGTTTACTTTATCAACTGTTCCTGTACCTATAGTCACCACTAAAGTAACGATCAGA
GTGAAAATCACTGTCGCTGTCGGGCCAGAAATGTCTAACTCAAACCACTGAGATAAGCGG
TCACCAAATTGGGCACCACCACCAGCGATGTATGCCGCACACAATGAGTAGAACAAAAAT
AGCATCGCAAAACTGGCAACCCATTTACCCTTTTGACCAAGGATTTGTTTCGCCAAGGTA
TGAAGTGTTGCACTACTTTCAGCATATTGGTGAAGTTCAAGCATCAGTAACGCAGTAAAG
GCCATCAATGCCCACAAACTCAACATGATGATCAGTGATGTAGTAAAACCAATGCCAGCG
GAGGCAAGAGGAAGAGCTAGCATACCAGCCCCAATTGTAGTACCAGCAATAATTAAGGTA
CTACCAAACACTTTAGAACGACTCATTGTATATTTATCTTTACATCTTATTGGCGGTTAT
CAGCATCAGATCGGGCAACGGCGCACCAAAACTGACACCATATTTGTAATAAGCACGATA
TTGTAGGATCTTTGAGAGAAGATCAAGCAAAGTGTAAGGATAAAAAACCACGACCGTAAA
ATTATATTTACACAAAACAATCTAAGCGCTTATTTCTATCAATAAGCGAGCGCATTCTTC
AGAATTCATAAACTTGGGAACGGGGTAATTCCAATGTGCCTCTTTCAGAATCAGGTCAAC
CAAGTCTTCGATATCATCTTGTTTTATGGCTGTTGTACATTTTTCGATACCAATAGCATC
GTACAAGGATTTAATCTGTTCCAAGAAATGCTCAGCACTTGGGTTGTCTTTCGTATTGAT
ATTGGTCTTCTCGGCAAGCGTTCTTAGCTCATCTTCAATTTCAGGCAAAGAGAACTTTAA
GACGGGTAGCAACGCTAATCCATTTGCCATGCCATGTGGCAAACCATACCTTGCCCCTAA
GTTGTGCGCGAAAGCATGCACGTACCCAAGACTTGCCTTGGTAAAAGCTAGCCCTGCGTA
GTAAGACGCCATGGCCATTTTGTATCGAGCTTCAATATCTCCCCCCTGAGCCACTGCTTT
GGGTAAATAACGAAATATCAATTTGATTGCAGCGACTGAATACGCTTGAGTTTCTGGTGT
CGCATTGCGCGAAATGTAGGCTTCTACCGCATGAGTTAACGCATCAATCCCTGTGTCAGC
AGTGATTTTGGCTGGCAAACCGATAAGCAAGTCGGGATCGAGCGCGGCCATAATCGGCAC
CAGTTTCGGGTCCATCAAGGGCGTTTTTAAATGCGTATTTGGGTCTGAAACCACTGCCGC
GATCGTCACTTCAGAACCAGTGCCAGAAGTGGTTGGAATAACAAACAGAGGCGCCGGGGT
TCGCCATACTTTGAAAAGTCCTGAGAGCTTTTTGATTGAGCGTTTGTTACTTACCCTTGC
AGCAATCACTTTTGCACAGTCAATGGCAGATCCGCCACCTAATGCCAAAATGGCTTCCGA
TTGAGAGGCGTTGTAAGCCCGTAATCCATCTTCCACTTGATCGTAAGTTGGGTCTGGTTT
TACTTCAGAAAACACGCCCACCTGTAAACCCAACCCCTGCGTTTGCTCCAAGACTTTACC
TACCATACCGATTCGAACTAATCCCTCATCGGTCACTAGCAACAAACGTCGAAAACCTAG
ATCAGATATCGCCTCCAACAACTCAGATACGGATCCCGAACCAGAAAACAACGTCGGCCG
AGGAAGTGGCAGCACATGCGCTGCGATTTTTAGCCCTTTGGTGTAACTGCGATACAAACA
ATGTTTCAACATACAAATTCCTTTTGAGTTGGAGCATTTAGTCTAGTAGTTTTTTCAGGC
AACTCTTCTTTGCAGCTTCACAAATTCGCAATCGAGTCGTTTACCTTTTCTTAATTAACT
CATTGAGCTAATTAAGAAACAAAATGGGGATGTTTTCTTTCCTACAGTGACCACCACAAT
AGGTATTCCATCTGCACCGTCTTTACGATTTACATTGAGAGTGGCAGCAAAACGTGCAAC
GTCACTTTGAGGCCGAAAACCCTAAAGTCGTCTCTCCCCCTTTGTTTGCTGATGTTTTAG
TCAAAAGTAGAAATAAGAATACGTTGCATCATGATTTATTGTCGTTTTCAAAGAAGTCAA
CCAAAGCAACAAGAATCTTTTAAAACCAATACTCAGCTCAAAGAACTGACGTTAAACAGT
GAGCTTCGAGTGATATTCTTATGCAACTAGGATTATTATCTACGCCATAATTAAAATTAC
GTCCAAATAGCCCACCTTTAAGGGTTCTTTTCGCTGTCGCGCCCTTTCTCTAAATATCAG
GCCATGATGTCGGTTTGCGTGGGCTTAAAAACATGTCGGTATAAATAATGAAGCATTCTT
CCTCTCCCGATGCTATTGCGGGTTTTGAAGTCGATCTAAAACAAGCGCTCATCTGGGTCG
CCCGTGCACTCGACTATGTAGGTGTCGATGACACTCACCACAGTCACCGCGTCGCATACA
TCGCCTACCAATGCGCTCTAGCCTTAAATTGGGATTTAAAGAAAGCAGAGTTTTGTTACT
TTGCAGGCATGATTCACGATTGTGGCGTCTCTGAAACGCAAGAACATAAAATGTTGCTGG
ACGAGCTCATCCCTCAAGATGCTAAAGCGCACTGTCTGCGCGGCTACCAAACGCTCAAAC
AATGTCGCCTTTTAAGTCAATTTGCCGTCCCAGTGCTTTATCACCACACCCATTGGGATG
AGCTGCAACATCTCGACCTGCCTGAATTCGAAAAAGACGTTGCGGCCCTACTCTACCTTT
CTGATCGACTAGACTTCATGCGTGCACGCTATGTAATGAACTGCCACTGTGACATTGTCA
CGCTGCATGAGGAATTGATTGCAGAATGTGTATTGGCGAATGCTGGCACCTTGTTTAATC
CAGTCATGTGCGAAGCCATGGTTAAGCTCATCATGACCGACGGATTTTGGTTCGCGATGG
AATCAGAAAACATCGAAACCATTGGTCTAAATTTTAAGAGCATTGATTGGTTACAAAAAC
AGTTAACCATTTGGGACATGAACAGCCTTGGATTATTTCTGGCGCGCATTGTCGATGCGA
AAAGCCCATTTACTTATCAACACTCGCAAAAAGTTGCTGAGTTATCGCGCTATTTGGCGG
GCAAATTAGGACTCGATGAACACGACCAAGAAATGCTGTTTATTGCCGGTTTGGTTCACG
ACATAGGTAAGCTAAAGACGCCGGATGAAATTCTACATAAGGAAGGCGCGCTCAGTAAGC
AGGAATACACGCGAATCAAACGACATACGATAGATACTCAACTTGCGCTGCATAAGGTGT
TCCCAAACGCCAAAATCGCAGAATGGGCTTCAAATCACCATGAACGCTTGGACGGCTCAG
GCTACCCTTACCATAAAACAGCAGAAGAACTCGACATCCCTTCTCGTATTATTGCCGTTG
CCGATGTGTTTCAGGCACTATCGCAAGATCGCCCTTATCGAGGACGAATGAGTCAAACAC
AAATTGCTGAGATCATGGATGACCTAATTGAGCAGAATAAACTCTGCGCTCACGTCTATG
AGGTGTTAGAGCAGAATATGACGGCTTGCTACAACATATCTATTTGCCACTAAAGCCGAT
TTCTGGACATTAAAAAGGGCGCATCACGCGCCCTTTTTAGTATTTAGTGTCTAGATGTTA
ACTCGCGATGTCCAGAAGGTTATCTCTCACACCATTAATTCTGAACCAGCCTGCGATACT
GAAACGCTCCGCGTTAGTCGGTAGCACTTCATGAGGAAACTGTTCAGATAAGAACACCAG
TAGACGCCCCCCACGAGGCGGTATTGTCGCGATTTCTTTGTCATTGAGGTCATAGACGAC
CAGTTCGCCCGCGTCCTCTTCACTCCAAGATTCATTCATGTAGAACACCGTGGTTAAGCG
ACGGTTTTCGTTCCCTTTAAAGCAATCGAGGTGTTTTTGGTAAAAATCGCCTTTTTCGTA
CTTTGCAAAGTGTGCTTCATACTCAAACAAACCCAAGAAGAAATGGCGGTTCACCTCTTG
TCGAATCTCTTCCATTTTGCTCAAATAATTCGCGATTGGCTGGCCCATAGCTGGTTTTAA
CCATTGAATTTTGTCACTACGAATTGATTCAATTCGGGTCACATCATCATTTCGACCAAT
GCGTGCTTTCTTCCAATTATCCGGTATGCAATCACGTAATTGGGTTACTTCGTCTTCTGA
AAGGAAGTCATCCCAAATGTAGTAACCATCCGTTGCTAACGCATCGATCAGCTTGTTCAT
TTATTTTATTCACTCGTGTGGATTGGGCGGTTTATATAAAAAATTCAATCCAATGCAACA
AATGCAACTTTTTGTCGAAACGACAAATTCTGAATAAGTAAATAAAATTGAAAGAAAAGC
ACACAAAAAGCCGCTCTCTTGAGCGGCTAAATTAGCAAGTTATTGGGCACCATAAATCAC
GGTTGGTTGATGCATCGGTCTGATTCGCTGGATAGTTCGGCGCTGTTTGTTCTTTAGTTG
GATGTGACACAGTTCCAACACCAAACCAAACGCCATCGCAAAGTACACATACCCTTTATT
GATATGGATTGCGAAGCCTTCGGCCATCAGCAAGCCACCCAGCAATACTAGGAACAGTAG
CGCTAAGGTTTTGAAACCAGGGTAACGGGTAACTAGGTTATTGATCTTCTCAGCAGTCAT
GACCAATGCAGAAGCAATAATTGCAGCAACCATAAGTGGTACTTCACTTGTTCAGCCGAC
TGCTGTGATGACAATATTTCAGATAAAAGTGAAATTGGTAGGAATTCACAATTGAACAGT
TACCCACAAGCCCATTGCGAATTTTATCTACATAACATCAACTATTAAGAATAGTAATTG
GATTGTAATTAAAAGAAAAAGCGCCTTTCGGCACTTTCTATACATCCCTTACCCAAACGT
CTTTGACGTCTTTTTTAAGAAGGTCAATCACACTTTGGTGAATGAAAATGAAGCCAAAGT
CTTCTTCTAGCTTAAATATTAATCGTTCTTCTAAAGGAATATTTTCTAATTTAGAGAAGT
CAAACTCTATTGACTCGATGTCTAACCAGTTCAACTTGCCGTATTGTTTTTCTTTATCCG
TCAATTTATAAGTTTGATGGATGTAAGGCATACGATAATCTTCGTAAACTTTAATTTCAT
CATCAGATGGCTGGCTTGGAGAACAATCCACGCGAGCGTCTAACCACTCTACTCCATGAA
CGACCAGTTTCTCTACTTTTGACGCAATATCACTGATGATAAATAGCTTTGGAGAAAAGG
TCATTTCCAAAAGCAAATCTGGCTCTACTGGCACTATTGGCTTAGGGCTTTGCTGGAATG
GGAAGTCAGTCAAAGATTGTTTAGATAAAACTATATAGTTAGTCATTATTATATTTACCT
ACTTATACTAGACTCGGGGCGTCTCTTCGGATGTATCAAATGAAAAGGCAACGATACTAG
TATTTATTTTACCCTCCTCATCTAAACGGACAAGCGCTTCAAACAACTCGATTGAGAAGA
ACGTTTTTGTCATTCCGACAGGTTTAAAAACGTGCCTCTTGCTATCCGGAAGTTCCTTGA
TCTTTTCATTAGATAAGTAAAAACGAGTAGTTACGTCAGTCACTTTTATGCCTTTATCAT
AATCAACAACATCTACTAAGTTATCTACTGCTATTATGTAGCGCTCAGTTAACACTCCGT
CTCCGGAACAGGTTAATTTTGCGGGATAAACTTCAACGCCGTATGGGTCGAAACTCATAA
TTAGTTCAGCAATAGGCTTAGTGACATTAAAAGCACCACCTCTGATTAAATCTAATGCTT
CAATTTCATAGATATCATCATCTTTCCACACAATCTCACTTTTACAAGAAGTGGGAGTGA
AATCATTATCATCATAGAAAGACGACCGACTATCAACGGCAGTAAATAATGATTCACCCT
CGTTAAAGTCCTCATTTATGTATGCTATTTGCATTTTAAACGTGGAAAGCTCCAAATTTT
ATAACATAAACCAGGTTAAGAACAATCGTAAATACGAATAATTATATTATAGAAAACACA
ATCTGGTTTAAAACAACGGATTGATATAACACTCTCAGTTAAATTCAGAGCGTCAACATG
ACGTATTTTCCCTTTGACATAATCATTTATAAAGACACTTAGCCCGTATGTTTGGGATAT
ATATCCGGTTCAACTTTAACAAGTCGGAGTTTATAATTATCCAAGCTAGCTAGGTCATCA
ACTTTAAGCTCTGTATAATTCATGACATTTCCCATTCAACAGACCAATCGGAAACCTTTT
GATGCTTTGAATATGAAAAACTCTTAACAGAGTTGATTTTTTTCTATAATTGATTTATGA
AAAAAAAACAACGATAGCCCCATAAGAGGGCTTAAATACCAACCTTTCCTCGATGGGTAT
TTCTGATAATAGATCAAAGTTAACCCCCTTAACTTCATCCTCTATATCAATAATATTATA
ACAATGAAGATAAACAAACTCTTTATCTTTAATCTTAGCTGGAACAAGTGAATTTTTGTA
TAGTGTTAATTCTGATAACACTTCAAGAAAATCCAGGTCAAATAATATCTCCGTGTTGAC
AGAAACATCAAATGGAGCATCTATAGCGCTAAAATTCTCTAAGCTAATACATTCAAAGTT
AACATGCATGGATGTAGATATCGCTTTATCCATTAACAAACTAAATCCACGTTCATCTTC
CATGTTTACTACAAAATTCACCTTTGAGTAGTCATTTGATAACACATAATATTCTTCACT
AATTGGCATCACATCATGCTTCTTAAACAAATAATAAAAAGAAGGCTAAGCGTTCAGCTT
GCGTCTCCTCTTACAAAATACTCAACACATTACATAAATTGAAGCTATGTGCTCAAAAAA
AAGCGCCTTTCGGCGCTGAATTTGGAAGTGGCAAAATCAATCTGCCCAACGAACCCAGAT
ATCTTGCATATTGGCATTGAGCATGGCATCAACAACACTATCATGCACGAACATAAATGA
GGGGTCTTGATCGAGTTTAAATATCAATCGCTGCTGAAGGGGTATAGCATGGAGCTTACT
TTCATCCAATACAGGAGTTACGACAGCACCAATAGAGGGAGTTTCGCAATTCCACACAGT
AGCCTCATTATCTAATACGTCATAGCGGTTAAATACGTGGAAGAATACATAATCAACATC
GTCAATGATCTCGTGTTCTTCTTCATCACCTATGTCAATCTGCACTTCTGCATCTAGGTG
AGGTCGGTACGGGTTCTTAATTCGCTCTATTCCCAAAGGTTCCATGTCAGATAGAATATC
AGCGTATTTCTCTGCAAAAAATAAACGTGGACATTGACAGAAATCTACCACTAAATCTGG
TTGAATCTCCATCATTCTCTCTTTATTTGCCTGCATAAGGCGATTATTTCCTTGGTAGTA
TTTACTACGGTGAAAAACCTCATAGTCATGCATCGTTGATTTATCCATTAAATTTTCATT
CCAAAACCAATGTCCCATTCCAATACTGGAACTAAGTGAAGTCCACTTGCATTCAATGCG
ACTAGAGATTCGGCAATTGTTTTGTGGACTAAATAATCCATCATGCCCCGTATTTTAAAA
ATATAACGTTTTTCTAACGGGATTTTTGAAAGTTTTTCGGGGTCAAGTCGACAGTTTCTT
GGGTTTCCAACCTCACCATCATCCAAACGATCAATATATAGGCCGTTATCAAAATCGTAA
GCATCAATATCGTTATCAACAACTAAGACTGAATAAGAGTGCTCGCTATCATCATTATGG
GTATATATAGCTGGGAGCAATTGAACTTTATAAAGATCAAAGTAGTTGAGGACTTGTGTT
ATTCTACCTGAAAGTACAGGATCACTCGGGGCAGCCATAGCTTCGATTAATGGAACTTTC
TCTTGGGCTTCAGCTGCTGACTCTATCCGGATTGGCATTTTAAGTGACATAGGTTCTTGG
AAAATCAAATAGTGGCTTTTACTACAAGAAACATAAGGAGAAGGTACTTTACCAGACCCA
CACACAAGTACATAATACTCTTCATTAATATCTGAAATCATTATTTTCCAATCTCTAAGT
CATAGTTTTCAATTTGTCGCTTAGTGTTTATATTAATAATCGGGTGTATTTTTTTGCAAT
TTGAACTACAGCCCACGTAAGGTTCTACTTTAGGATCATAGTTTTTTCCATCACGAGTAA
TAAACCAGATAAAGTCAGCAATATTATCAAAAATATTTTTGCTTGATTCATTGAACTTCA
TAATCAACGAAGAGTTTGTTGTCTTGGAACAACTACCTTCTTTTGTTCTTTTCTTGATAT
CTGAGCTTAACTTGTCATGAACAAGCTTTACACATTCGTTCGTGTAGTTAAATTCATTAC
GATCGTGACCGCCTGCATGTCGAGGTTTCCTCAAAAAACACGCTGTTTCTTTCTTATTAG
GAAGGCCAATACCATTTTTCCAAAAGTCGATGTTGTAAGCGCACGTCTGAGCAATTCGTC
TAAGAAACATCATTTTTTCTTTAGTTTGCTTACTCTTTGCATTTTTTAGTTTGAATGCAT
TTTTAGGAATAAGATGGTGAGCCTGCACTGCTCCCGCCCCGTGCCACCAAGGGTGCTCTG
TCTTGTCTCGCCAACCATTTCGTATTTCGAATTCTTTCCATAATTTTTGAGAGGAACCAT
CGTCCATAACTGCTTTGCTGATACTACCGACTTTCGCCCCTTCGCACTCTTTCTTCCCTT
TTCCAATCTTTTTATTACACAACGGACACGTATCAGTCTTCTTTTTCGTCTTATTACGAG
TCTTAATTACCTCAGCTTTGCCTCCTCCTTGAGCCGTCCCTGCAGAAATACTAAAGGAAG
TCCCTGATGTAACTAAAGGTGCCTCAGGCAGGATCATCTTGAGCCTATCATCAAAATCGC
TTAAGACTTTAGATATTGGTCCGTCAGCTTTCTTAAAAAAGTCATCTAGCTGTTCCACAC
ACCTTTTATAGGCGTCAGCAACAACAGTATACCCTCTTTTACGGCTCTCTTGCTCAAGTG
TATCCATTAACGTTTTTACTTGTTTAGTAATATCATCTAGTTGACCATATATATCATTTT
TGATGACGGACATATCAAGGCTTTGCATCCATTTGACCACATCACCTTTTGCTCCGGCTC
TAAGGAAAGCAGCAATCATATCTAAATCAGCGGCTTTGCCCAAGATTTTAAGTTCCTTAA
ATAACCCTTTTATCAAGCTACCTGCGGTGGGAATAAAGCCAACTAGAGTGATAACGAGAT
CTGTGTACTTTTCTTTATCTTCTCTTATGTCGTCTGCATTATAAAAAGCATAAAGGTTGG
CACTAATGTCTCGACCGTCCCCAATTTGATCGATGAATGGTATAGCTGTAACAGCACTAT
CAAAAGCAATTTGGCCAGCAGATCGATCTTGATTGAAGTCCCCCATGATCGCTCCCCAAG
CCCATTGACTATAATCACTCGGCATTTCAACAGCATCCCAATATTCAACCAAGCCACGTC
CAGCAAACTCTACTAAGTCCAAAGGCCCCGGCAGTTCAAGATAATCCTTGTTTGGTTGCG
GCTTTTGGATTGGCTCTATATCTCTCTTATCCTCACCCAGGAATAAACTGATAGAACCTG
CTGGTAAGCCCGTAATCGTCCCCTTACCTTTGTCGCTTAAAGTGCCAACATGTTCTGTAC
CAGTACTGTCAATAATCTTGAAATCGGCTTTGTATACTGGGTCTCCATCTGGGTATCGAT
AATCAATGTCTATGGTAAATGTTCCATCATCTTCTTCCGTAACAGAAACCGATGGGTTTT
GTGCGCCGCCCAAACACATAGTGTTGGCTTTGTTCATGGTCATTTGATCAGACAGGCGAC
ATACGCCCTTGCCTTCAAACTTAACCGTTGGTGAGGCTGAAATGAATTTTGCTTCGGCTT
CTATCGTGCCGGATGCGACGCCTTTTTTATCGCCGCCCGCATCACCGGTACTTTTTGAAA
ACGTACTGCCTTTAATTGCGACACTGTTGCCACCATCCATAGAGATAGTCGTAGTGCCAC
CAGCAAGATCTGCTGATTTGGCATTGTTGCCATAAGGGATAGGAACGATCGGCTTACCGA
CCTTCGTTAAACAAACATCTGGGAGCGTTGCATTCGCTTCACCACCTGAGCCTTTATGAA
CTATCGAAAGTCCATTTGCACCAACTGTTACGCCCATAACCAATCCATTTGAATTTTGTT
GATTGAATAATAAAAGAGATCGCATATTGCAATCCCTCTAAATGACTAGTGAATTTCACT
AAATCGCTAGTGACATTCACAATAAACCTTAAAACTGGCAGAAGATCTCATTTCGAGATC
TTCTGTTTATCGATACACTTCAAGTAATTGCTGAAACTTTAAATCTATGACGATGTAAGT
CGCGGCATACATGATTGCGAAGGTAATCGCACTGATGCCTAAAATCAGTTTGGGTGAAAT
CACCCTTTTTAACGGCTTCTTAAGGTATTTGGCCTTAAGGTTAACGAGAGAGACTTTCTC
TTGCTCTGCTAAGCGTTCATCACGTACTAAGCGATAAATTGTATTGCCGATTTCTGCTAG
CTTTTCGTTACCGCGCTCTTCACGGCCGTATTTGCCCTGAAAGCCAAGTTGAAGCAACAA
ATACAGAAACTCGATAACGTGACGGTATTTGCGCGGGTCTGCTTTTAATCGCTCGAGAAT
AACGAAGAACTTATCACCGCCAGATGTTTCATTGTGGAACTCTGACAGCAAACTGTTCTG
GCTCCAATGGCTGTTAGCGCCCCACTCTTGTCGGCAGACCGACTCATCAATCGCAGCACA
CAAACAGTAGCGGATGACCAAAATGGATGCGCGATCCAGTTCCATTTCATTGAGCTTACG
CTCGCCTTTTCTTATCTCACGAGCTACTTGTTCACGAAACGGCATTGGGTCATCAAGCCA
AGGAATCGAAGACATACAAGACAAACTGGCGATCAACCATGAGAACTGGTCGACCAACGG
GTTGATGCCCATGTTTTCGATGTTTAGGTCTTGTACCGCGATATTACGAGACAAGTCAGG
CGCTGGCATCACCTCCATCGGTTTGCCTGGCTCTGGTTGGAATAAGACTACAGTAACGTC
AGTTTCTGCGTAACTCATAGACGAACTGCCCATAGTTGCAGCGACAAGTTAGCAAAGTCG
CCGGCTACGTGAACCGCAATTGCAGCCGTGTTTTTCAGTGCTGCCCACTCTTCGCCAGTC
TTATCCAGTTCGAAGTAGGTGTAACCTGCGTGGTAAGGCAATGCGCGAGGTACGACTGGC
ATTGGTTTAATCTCGATGCCCGGCAGTTGCAGGTTAATCAAGTCACGAATGTTATCGATA
GAACCGATCTTCGTTTGACTAACAAACTGGGTGTGAAGAACATCCAAAGTAACGTCGGCT
TTAACCGCAAGAATAAAGGTCGTGGTGTCGATAATCTTACTGTCTGGAATCGCTGCCGTT
CTAATACCGTAGTTTTGGTCTTTCAACGTCAGTGGAATTGCACGCTGCTCAGACATCACA
CTTAGTGTCATCTTCGCACTATCTAATGTACGCGATAGACAGCTGGTTAGGTCGCCATGG
TTGTACTTGGTGAACTCGATTGGTCGACGAGATGCTGAACACAAAGTCGAAAGCTCACCT
TCCGCTTGAAGAAGAATGCGATAAAACGATTCAGGATGAACCCCTTCTGCGCTCGCAAAG
TGCCAGAATAGCGGCTCGTATCGGTTTAGAGCTTGCAGCAGCATGAAATCAGAAACTGAA
GATACGCCTTGCTGGTCAACCACACCTAAGCGCTGAACGATGGATTCTGCACGGTGTTTC
AGCATAGAGGCAAACTCGGTTGCGAACTTGTTTAGCACGGTAGAGGCATGAATATCGATA
CAAGTCGGGATAAAGCTTTCATCCAAGATAACACTGCCGTCTGGCTTCACTTCTGAGATC
TTCAGAATTGGAATTGATGTGTAAGCACTCTTATCTTCATGGTCATACATCAAGCAGAAG
TTAAGCTTACCGACTACGATATTTGCCATGTCTTCTGAATCATAACAAGCGTCAACCGCC
TCTTGAGATTCCAGCGTGTAACGTGCGCCGTCTTTCTTCGTGCCGAATAGTTCAGAGCGC
TCAGAAGGTAACGGACAACAAAGGTAAACCACTTTGTCAGCAATCGAAGGATCAACGTCT
TTCACTTCTGGAAGTTCAGCCAGCAGCGGCAGCTCAAATGGTGTTCTGTCTTGAAGAATA
CCTTCAGCGCGAGTGATACCAATTTTGCCCAACGCCAGTAGTTGCGAGTTAATCTCTAAG
CGCTTAATGCCCCAATGCAAAGGTGATGCATTTGCGCTCAGCATGCTCGACAGTTTACTT
TGTGAACGATCGAGTTGCTGAAAGTGCTGCGGCTTCATGAACATTCCATCTTGCCAAACA
ACTGGATTGTATAAAGACATGCTTTTATTCCTTAAAAATAAACTTGTTCAATGCCGCGAG
TGTTGTCAGAAATTAACTCACTGCCTTCTAACTTGAGTTTTATGTAGTACTCGCTCTTCT
CTTCAATCACTTCGACTTTACGCCAAGAAGAACCGTCAATATCGCGAAACGCGACTGAGA
ATCCAACCGCACGGGTTGCTGGGTCGAGTTCCAAAAATTCGTGGATCTTTTCACCGGGCT
GCATTTGGTATTCATAACGTTTGATGTATTCATCACCCAGTGATGCTTTATCGTTCTCAA
ACAATGCGAAGAAGTCTAAGCTACGAAACAACACTGGTGACGTCAGTTCGTGAACTCGCA
AAATAACCGGAGAGGATTGTCCGCCTTCACGAACATTTAGAACCGAAGACGCCTCAATCA
CCAACTCAATCGAGGACGTTTCAGGCGTGATGCCTGTTGATTCTTTAAATTGATCCCACA
TGGCACAACCGGATAGCAAGGCGCATCCGAGCAATATTGCAATACTACGCATGGCTTCCC
TTAATCGCTTTGGTGTAGTTTTTCTTGATCAAACCTTTCAATGACGTCTCATTCATTTGA
CGACGGTTATTGGCGTAGAACTCAAGATACTCACCCCATAACTTTGATTTGGTGGTGAAC
ATGGATTTACTTGCAACGTCGTTTGCAAACATGACAGGGTCATTCGTCTCTGATTGTTCA
ATTAGCAACTCATTGAGTGCCTTGTTAAAAATAATTTGATGATCGTTGAGCTCATCCAAC
ATTTGCTCCACCAATTCATTCGGAGACAGCAAGTTCTGACTATTTAGCGTTAACATCAGT
TCCGCTAAGTTTGAATCCGCTTCGCTTAAACCCTGTTCACCTTTAAGTGACTCAACTTCA
TGCAAGTCTTTTTGCAAGTTATCGATACACAAACGAAGACATGCCCCCATTTGTTTAAAC
AGCAGAGCTTCGTTACTGATCAGATCAGGGTTACTAATACCCAAGCCTTCATAAAACGCT
TTACCGATATCTGAAGAATGAGCCACACTCTCAATCGCTAGAGACTCGTTGCTTACAAAA
CCTTGTTGGGCCTCTTTCGCTTTCGTTTCTGGCTGAGTAGGTTGTGCTGATGGAACAAAG
GCTTGTGTTACCTCTTCCCATTTCTGGCTAACAGGCTCTGCTCTTTGAGTAACATTTGAC
GTCGCGTGACTAAGTGGCGCTTCATATTGAGGCTGTTGAGGTTGGTTAACGTCTGGTTGA
ACCACACTAGCCTGAGGCGAAACGGGCTTCGTGTGCGCAAAATCTTCTGGAATGAACGCG
GCTTGCTTAGCTTGCTCTGCCGCTGGTTCAACAGATTCTTTACTCGTGGCAACGCCTCCC
AGCCAATCTTCAGGGATTAAATTTGGAATATCGAATTCAGAATGGATACTGAAACTGTCA
TCAACGACTTGTCGCGTATTTTCGATTGTCTTAGCCGGTGCAGGCTCAGGCTTTTCAACA
TCGCGGATAAGATAGTCGTCTTCACGCTGCATCGAAAACTTTAGATGCGCAATAGGATCG
TCAGTATTAACACCATCTTGCTTGGTCTCCATGAACAAGTCTTCTAATGCACCGACTTTT
TCTTCCTCTTCTACGACCGCCTCACCGAGATTGACGAGTGGATCATTCGATACTCTTTCT
GGGGCAATATCGGCGGCAATATCTTGAACAGCGGATATATGCTCTAATGCAACGCCAATC
TCGTACTGCCCTAATGAAACAACGTCACCTTCAACAATAGATATCGGTTGATTCTTTAGA
ATCTTATTACCATTAACCATAGTGCCATTTGTCGACACATCGCTAATGTAGAAAGTGTCA
CCGTATACACTTATCAAACAGTGTGTACCAGAGATAAAACGGTTATGGTCCGTTAAAGAC
AGAGTGCAGCTAGGCGCTCGTCCAACTGAGCCACCACCTTCTGGCATTTCAATATGCTTT
GCGCCCGTATATTCCTCTGGGCATTTAGAAATAAATAGGACTAGCTGATGTGTTTGCATT
GCTAAACCTTAAAAGAGTAGAGAAACAGAAAGCTCAACTCCACCAATTCCGTCATTAACG
ACTGGAAGAATATAGGAAGCTTGGGGAATAATTTGAATGTGCGCATCAGGGTTACTGCCT
AATTTGATGGCCGTACCAAATGTAACGACTGCACCCAACTCAAACTGATCTGTATCTTCG
ACACTTTCGTAACGGTAGCCATCTTGGTCTACTTTCCAACGGTTTGAATACTGCGAGTAA
CCAAACGATAAGCCAGCACCGACATAAGGAGTAAATATGCTCCACGAGCTCAGAGCGTAT
TGAGGAACAACACGAAACTCGTAATTTGTAACTTCTTGATAAAGGCCGTTTGAAGGGGCA
TTGACATCTTCCGCGAGATAATTCAACCCAAGCCACCAGCGCCAACGGTTGTTATTTTCA
TCGATTGGGCGAGTATGAACAAGACCGTATCGTAAAGCATCTACGTCACCACTAGAGCCT
TCGTCATAGTCAATACTTTCTACAGTGATCATATTGACTGAAGCACCATATCGCTCCCCT
TTTGCCACCGCAAAAGTAGAAAAAAAACACATGGCATAAATGAGTCCAACTTGACTAGAT
TTTGACATTGATTTCCCCAATAAAATCTATTTTTTATTATTTGGAGGAAGGACGATATCA
ATTACACTCTCTTTTTCAAGATATAAAATAAAGCGACCACAACAAAGCACACTTTAACTA
TCAAAATAGGCATTTCAACCATTAACAGGCGCATTATAGAACCTTGATAAATAGCCGCAT
TATTCTAGAAAATTGAATAAGCAAAGACCGTATATCAGCAATTGATAATAAAAAAACACC
TAATATTAAGTTTATTAAAATGTTCATTTACATCATAAAAAACTAACAAAATGAATGAAA
AATAGGATTTTTCCTACACGCAAATTAGCCAATTGATATTAATATTAGGAACAAAGATCA
CACAAAATGGATTTTAATTAGATTTATCGGCTTTTTATTGTCTAAAAATCTTTTTTTATC
TATAAAATCAGAAAAAATGCATTGCATGTCATTTGGCATAGCAGGCGAATACAATAAAAA
AATCTATCTTTATTATTTTATTATCAACTCAGTTGGAACTTAACATTATGTTTTTCAGCG
ACTTCACAAGAAGACCGATCGATGAAAGTAATCCAAGCGGTACCAATCCAAATGGCTTAG
ACGACTTTGATGAAATAAAACGTCAAATAAATGGCTTGAACAAAGTAACAGGCCGTGTGT
CATGGAAGACAGTTCAGACACTATCAAAAGAAATCCTTAGAACGAAAGGCAAAGACTTTC
GCTGTAGCTGTTACTTTACTGTGGCAGCCATTAATAATGACGGACTAAAAGGCCTAGTTG
AGGGCTTAAATTCTGTGCTCGACTTGTGTGTTGTTTATTGGTTCTCCGCCTATCCTGAGT
ACACAAAAGCTAATGCCCGTATTAGTGCGATTGAATGGATGGTTGAGTACACTGAAAAAC
GAATGAAGAAACACCGAGTCCTGCCGGAAGAACTCCCCCTAATTGAAGCGGCTCATCAGC
TTTGTCTACGTATCGAAGAGGAACTTCGCCTTCACTATGGTATTAAGGCACCTTCTTTTG
GACGTATTCGTCGTCCCCTAAATCAGTGGATTGAAGAGATTAAAGAAGAAAAGGCGAAAC
AAGAGAAAACCTCACAAACAAAACCTGCGTCAAATCCTCCTTCAGCAGGCATCCGAGTCG
AAATAGCACCGCCCAATAGACCTGTTCAAAAGAAAGTAGAGCAGCCTAAAGTGGAAGAAG
AGGCCAAATCAAGCCGATTCATTGTCTATACAATGATCGGATTGCTGATCATAGCTTTTA
CGTCTCACTTCATATACAAACAGCATCAATACACAATACTCAAGGAAAGAATTGGGTCAG
CATCACTTACTGAATTAGTGACGATTGTTAACTCGCTCAGTGTCGAAAACAAAAATTACC
AAGATGACTTGCGCTCTGTCACGGTTGAGCGTCTTCATACTTTGATGTCAGGTTGGACAT
TAGATCCAGTCAAAGTGAGCCAGGTCAATACCATTGAACAGTTAACGAATGACCTGACCA
AGCTCTATCCAGACTCATCCTCTGCACAACAACTTCGCGATAATTTTTTAGGCCAACGTT
CTTATTTTGAAGATGAATTTGAGGCTATATACAAACGTTTTGCATATGCTAGAACGGTCT
TTGCCAACATTGCAAAACAAAGTGCAGACAAGGACGCTAAGAAAGCATATGAGTACAGCA
ATTCGCTATTTCCCCTTCTTGGGCGAATTGAATATGCAGAAAAGAACTCTCAGAGAAAGG
AAATTGAACGATCACTCCTTTTGCTGAACGCTTACCTATATAAAATCAACCAGCTACAAG
CTGCAGAAAAAGACAATAAATAAAAGTAAAGAAGTTACAGGCTTATGTTCAAACAAAAAA
TACTAAGAAATCCAGTCGTGGTTTCTACCATAGTGGCTTTGGTATTAGCCGCGATATTTG
CAGCGGTATATTTATTCATACTTGAAGACGCAGATAAGCTTTATCTATGGGTTGGTTTAG
GAGTTATTACTGGTTTTTATTTTACATTCCAGCTTTCCCTATGGCTTAAGAAAAAAAACA
GCTCAAAAGTTCAACGTTTAGAGACGGAAGAAGAAGCTCTTTCAATGGTGATCCGCCCTC
TTCTTTCTAATGCGGGCAAAAAGCCAATCTATCTGATGGTTGGTAATAAAGGGGCCGGTC
GACGTCAGTTTTTGTTTAATTCCAGCGCAATTAAGCCGATGGACCGTTCTCGCACAGCAA
AAAACGATTTCTTCGAATGGTATGAATCTGATGGTGCCGTTTATGTTAAGCCAGATCAAC
GCCTCATCTTCCAGGAAGTTTCAAGCAGTGATGCTTCTCTCTGGAATACTTTTATTGATG
AGGTGATTCGTCATCGTCCGAGAAAACCCTTTTCAGGTTGCTTATTCTTTGTTGATTTCG
AATTCATGATTGTATCTGAGCCAGAGCAGAAAGATTACATCATGACAGCGCTATTGCAGC
GTTTGAACTCTATCACTGAGAAGACCTCGTCTGCACTACCTGTTTATTTGATGATGACGA
AACTCGACAAACTAGATGGCTTTAAAGAATACGTTCACTCTAGTTCACTAAAAACACGTA
TTGAATTTCTGTCCATTCCATTGAAGGAAGCGAAAGGTGTACTTACCGAATACTACCTAG
ATAGCTTCCATAATCTGGTAAAAGTGCTAGAAAGCAACGCTTTAGACGCATCGGCAAACT
CAACAGATATCAACGAAAAGCAAGCCATCCTTGCCTTCCCAAAACAGTTTGAACTCTGTC
AACGTGAAATCAGCTACGTGCTTGAACGTCTTTGCGATACAAACAATGGCGTTTACTCGT
TGGATATTCGCGAAATCTTCTTCTGTTCTTCTTTGCAAGGTGGACGCAAGTACAACTTGT
TAGCCAAAAGCTGCAGTAATTACTTCAATTTACCAATTATCGCATCTGAGCACACGCAAC
TAACTGAAACACCGTACTTTTCTCGCTTCTTGCTTGACTCTCAAATCCTCCCAGAGAGTG
ACTTCGCAGGCGAGAACAAGACTTACCTACGCATGATTCAGCGTCAAAGCCATTTGGCAA
TGCTGGCATCCGTTGTCTTATTGGCAGGCGGTACTTATTTTTTTGTCACAACACTAGACA
GTAACTTGCGTGTTATTAACCAATTGCTGAATATCGACGAAAAAGTTCAAACAGAACAAG
AAGCAAGCTTCAACCAGTTATTGCAGAGTGCTACTCGTGCTATCCAACCCTCATACAATG
CTTGGTTAGAAGGATCACGAGCATTAGATGAAGAAGTAATACCGCTAAATATAAGCAGGT
TAAACGAAAGTACAAAATTAGCGTATGAAGCATTGATTAAAGAGGTTGCTCAACAACTTA
TGCCTGTTATTGAGCAAGGCTACCGTTTTGAACTGACACACAACCAACATGATGTCACAG
CAACGTTGCCGTTATTAAAAGGCTACTTGATGTTGAAGGATCCGACCAAGCGAGATATTC
AGTTTTTACGACGCCAAACATTGCAAACACTGACAGACTTGAGCGATAAGCCGGATGTGG
TAAATCAAGCTATGCGATACTTGGACGCCTACTTCCGCACTCAATTCTCACCTGTAGATA
TCAACATGGATGTCGTTCGAGCAACTCGTCGCTCATTGTTGGCAAATTCAAATGTGGATC
TTGTTTACGCAGGCATTTTAAACCAAGCAGATACTATCGATCTTGGCACACTCGATCTAC
AACGTGCAGTTGGCTTTGAATTTAACAACGTATTTAACGAGCCGTTAGATGACAACCGAC
TAGTAATCGATAAGATCTATACCTCCACTGGCTTTAGTACCTTCTATCGCCCTCGCGTCG
ACTTGATGTCTAAACAAGTGATCAGTGATAACTGGGTGCTAGGATTGTCCAGCTATGTTA
TCCCAACCAAAGAAGAGCAAGAATCGTTTAAAAATCAAGTACGTAAAAAGTACACCGATG
ATTATATCAACTACTGGCGCAACGCTCTCAGTGAGTTAAAAATTCAGAGTTATAGCAATG
TGGGTGATCTAACAAATGCTATCGACCTAATCTCTGGACCATCTTCACCAATGACGACTG
TATTAAAGCAGGTCTATGCAAATACTCAGTTTTCACCGGTAGGAGAAAAAAACGTACTCA
TCTCGAAAGTAGCCCCAAAACTGGCAGAAGTGGCGAACTCTGCGTCAGAAGAGGTTGAAG
AAGTGGTTCAGCCGGATTACTTGTTGATGAAGCGTGTAGAACAAGCGTTCCATCTTCTAA
ATCAGCTTCAAGTAAGCGAGACTCCTAACTCCCCTACTCCATGGGACGAAACTATCGCAG
CTTTAAGCCGAGTTCGCACCTACATGAAAGATATTGCGGATGCTCCCGATCCACAAATGG
CAGCACTTGCAGCCGCTCAACACCGAATGAGCAGCTCTGAAGCCGATCCGCTAATTAAAC
TTAAACAGATTGCTCAGAAGTCACCAGAGCCAGTACGCAGTTGGTTACTTGATGTCGTAA
AGCAAAGCTGGTCGGTAATGATCACCGAATCAGCAAAAGGCATTCAAACCCAATGGTATA
GTGAAATTTACACCAAATTTAAAGAGATAGGACTTGATAAATACCCATTTGATCTCACAG
CAACAGAGGAGATTTCTATCGAAGACTTCGAACTGTTGTTTGCTTCAGGTGGATTGTTAG
ACACATTTATTCAGAAAAACTTCGCACCGTTCTACGATACCAACTTGTGGGTACCAAAAC
AGGTGGATGGTGAAACAATGCCATTATCTTCAGCCTTACTGGTGCAATTGCGCAATTACA
ACGTTATCCGCGACACGCTGATCAATAAGAGTACTAACCGAGTTTATATTCCATTCAGTG
CGAAAGTATTAGATCTTGACTCAAGTGCTATCAGAGCCAGTTTGAAAATCTCTGACACTG
ATATCAACTACTATCACGGTCCGAGCCGAATTCGTGAAATGGAGTGGCCACCGCAAAACG
GCGACTTCAACATTAGTATCACGATCCAAGATGTGACAGACGAAGGTAAACAACACGTTT
TAAATAAGAGTGGTCAATGGGCGATATATAGATTGCTAGGTGATTCGACCCTGACAAACA
CTCATAACGGTAGCTTCGTTAGTGACATAAAAGTATCAGGGAGGGATTTGAGCCTCCGTA
TAACTCCCTTGACACAAAAAAACCCTTTCACTTTGGCTGAGTTGTACAACTTTACGCTCC
CAGAGTCGATTTGATAACAATATAATAACCAGAATAGGCAGAACACATGATTTCTAATAT
GACTTTACAAGGCTTAGATAAGTTAGATCGCAAAATACTTTCCAGCCTGTTAACAAACGG
GCGTGAGTCTATTGCAAATCTCTCTAGAAATATCGGTTTGTCCCGTACTGCTGTCGCAGA
AAGGATCAATAGGTTGGAAAAAACCGGTATTATAAAAGGCTATACCGCACAAATTCGGAT
TGAAAGTGACGGGAGAAAAGCTGCTAGCTATTTACTTATCTCATGTGAAAAAGGAAAGAA
AAACGAAGTAACTAACGCCCTAAAGGAAATTCCTGAAGTACGTCTTACGAGCGTAGTTGG
CGGCAGCTTCGATATTATTGCTTTGATTGAAGCACCAGACCTTCAGTCTATTCACCACCT
TTGCAACGAAATTGAGTCTTTTAATGGGATACAAAAACTAGACACTACGGTTGTACTTCA
TCAGCCGATCAGTCGATAGAGTTTTCCCAATCTCACACACATCAAAAAGCCGCTCATTGA
GCGGCTTTTTGGCCTACAGCATCTAAATGCTACCAATTACTCTGATCTTCACATCTTCAT
CTGTGGGATTGCCTAACCAAAATGTCTGCCCTAAGTTGTTCCCTTCTCCATTGCCAAGTT
GGTTATTTGGAATGCTGTCGAGATTAACTGTCAGTTTGAGATCCCAAGACATCGGGTCAC
GCAAGATGAATCGCATTAAACCAACCAACGTTTTATGCAACTCACCTTCGTAAGAAAACT
GCTTAAATGTCTCGAAGTCAATGTCATCAATGCAAAGATTAAACTTACCATTTAAATCTG
CGATACTCTGCCCTAAATGAAAGCTTTGACCTAATATGCAATTGGCTCGATTGAGTTTAT
TTCGTTGACTGTCTGCAATCTCCACACGGCGATAAACCCATTCTTCGATGCGAACGCTAG
GAAGTGAGAAATAATGTGAAACGATACCTGAAATTAGCTTAGGAGAACGTGTACGTGTCG
ACAGTTGATTAACGTAAGACAGGACTTTTGCACGGTCTAACTCTGCAACACCACAATCTT
GCATAACACCTGATAAACCAGCTAAGTGCAGCATCCGTCCAGAAAAAGCGTCTGTCGCAC
CACTTTGGTACTGTACATGATAACGGTACTTCTTCCAGACACGATAGAGTAAACTGGTGT
AGCGATTATGGAAGAAATCAAAGAAATCTTTTACCGGGTTGTCATCAGGTTCACGCCCAG
TAAGTTTCTCCGTATAAGAGACAGGCAATGGAGAGCTCGAACCATGCAAACCAAGGAAGT
TCGTCTCGACTCGTGAATACTGCTGCCCATTTCGTTCCATATGAACGATAAATTCCATAT
CACTCTTAGGGAAGCATAGATTAGGCGACACGCTGAACTCAATTCGCTCCTGGTGGAAAT
ATTTGTTCTCTCCCACGGCGACAAAGTTAGAGTTTGGTTCAAACTGGTAGTGCTTCTCGA
GCAAAAGAACCGCTTGATAAAAACTAAACTCATTCGATTTTTCAGAAAGTGTATTAATCA
TAGAATCGTCTGCTGCCCGATTAAGCTTTTCCAGTTGTATACTTCGCCGGTTGCCTCATC
AAATACTTCTAGCTCCGTAAAGGAGTTTACACTCGAATACAAACGGATGAATTCGTTCAG
TACCGTTGCCATCAGGAACATATCGCCTTCATTTACGAAGAACTTAGAGTTGGTTACTAG
TTTGAACTGGTTACCACGCACAGACACGCCACGGAATACACGGTCAATTGGTTTCATCTC
TGACGATACAATGCCATCGAGTCGGTGAATCGATGCTCGGTGAGCTTGTCTGTCAACACG
AGAATGAAAGTCATAGGTCGAGAGCAGCACTTTTAATACATCAATGTTTGCCAAAGACAA
ATAATTGAGCGACATGTTGGCAATCAACTGCCATTGAAGCTCGCCGTTTACCTGTGGGCT
TACCGATTGTGTTGGCTTGGTGATGTTTTTAAATGTCGCATACGTTGGCGATTTGTGGGT
CGCGTAAGTAATGTCGCCGACCGAAAGACGTTCGGCCAAATCAGCGTTACTGCATTGCAG
TTTCATGAGTACGGTTTCCGTACCTAAATCCGCAATATCACCATTATGAGTGTGGAACGA
GATATAGCGCTCTAAGCCTCTTCCACTAACACGCTCTCCTACCTTCGACTTGTAGAATTC
TCGCTTGTCTCGTTGGTTGATTTGATGCTCGAACGATTCGAATTCGATTAACGGTTTACG
GCGACGCTCGTCTTTGCTCCAACTCTCAACTTGCTCAATGGAATACACTTCATAGTGCTC
TTGTGTATTACTTTGAGGACGGACTTTGTATTCGTTACGACGGTGCTCCAAACGAATTGG
GTCGCCATCTTTTTCAAACAAATTCACCGCCGGCGTGCAGTGCAACCTTAGGTGCTTATC
TTTAAGTACAACCTCTGACGGCAATGCGCGTTTAAAGTGAAATTTGATTTTCACTGTGCT
TCGTTGTGGAATACCCTTTAGCCACTCCAAACCTGTAATGTCGAAGAACATAAACTTGTC
TGGCAAAGAGAATAATTCTTGCAGCAAACGATAACCCGCGAATGAATTTTTGCTGTAAGG
CAGAAGCGCTTCGTCTTCTTCATGCCCTACCGGCTTAACATATTCTGGCCCTAAACGATG
TTTATAGCCGCCACCGACATCCAACTCCACGTAATCCAAGTAACGGAACAGCCAGAGGAA
GACTGTGCGGGTAATATGAATCTCACCATGCAAGTGCAAACGCAACGTATCTAAACCAAT
TCGAGACAGCTCTAGGCCATGCTCCGTCGACAACGTCACATCAATCGCTGAACTGGTGCG
GCTGTTGGTTTGTTCAATGTTGGTGATCGTGATTGGGTACAGATTCACATCGTAGCAAGT
GCGGAAAAGACATTGCGTGCCCTCCACTTGCTCACTGGCCATTTCTGCGCCACGTTTTAC
CACCGTTTTCTCAGTAACACTTCCCGTATGGGGTTTTAGCTCACTGATGCACAAAGATGG
AATTGAACGCATGTAATGCGGCCACAGCAAAGTCATCAGAGATTGCGTCAGTTCTGGCAG
TTCGTCATCGATCTTCTCTCGAATACGTCCAGTCAGAAAAGCGAAACCTTCCAACAATCG
CTCTACATCTGGGTCGAATGTTCCTTCAGAGAGAAAGTGAGTTAACTTCGGATGATATTT
GGCAAATTCACTACCCGATTCGCGCAAATATGTGAGTTCATCTTGAAAGTATTTGCTATT
ACTCAAGTGACACCTACTAAACGTTGAATTGGCCGTCGGTTCCCATGTAGACATCGATCG
ACATTGGAACTTTACCGCCGTTATGGGAAACTTCTCCGCGAATACCAAAACCGAGCTGTA
ATGGATTGTGGTGGTCTTCACGATAGTGAACTTCGACGTTAAGTAGCCGAGGTTCAAAGC
GTTCTATGGTCGCTGTGATGTTCTTTTGGATGTGGCGAACGAGATTCGTATTATTAGACA
GAACGTCATTAAAATCGGGCAAACCATATTCACTATCGATCATCGCATTACCAGAATGCG
TATTCAGCAAATCTGCAAGATGCAAATGAATAGATTCAATCAAATGCTTGTGGGAGACCA
CTTTCTCGTAGCAGTTTTTTGGCTCACCTAGTTCAATCCGCTCTAAAAGACGATAACCTT
TTTCCATGTTCGGTCCTACGAAAAAAGCAGCCAGTGAAGAATGGCTGCTTGATGGTTTCA
ATAATGGGTTATTGGTCTAGTTTACCAACTAGAGACAAGTCGAAACTTGCGCCCATGTAC
TTGAAGTGAGGACGTACAGACATTGATACTTTGTACCAGCCTGGATCGCCTTCTACGTCT
GATACCTCAACCTTAGCAGCACGCAGTGGACGACGACCACGGACTTCTGCTGGTGGGTTC
TCTTGGTCAGAAACGTATTGACGGATCCACTTGTTCAATTCGATTTCTAGGTCAGAACGC
TCTTTCCATGAACCGATTTGCTCACGTTGTAGCACTTTGATGTAGTGCGCTAGACGGTTG
ATAATGAACATGTATGGAAGCTGAGTACCCAGCTTGTAGTTCATCTCTGCTTGTTTGCCT
TCTGGCGTGTTTGCAAACACTTTTGGTTTTTGAACAGAGTTTGCAGAGAAGAACGCCGCG
TTGTCAGAACCTTTGCGCATCGTTAGAGCGATAAAGCCCTCTTCGGCTAGCTCGTATTCA
CGACGGTCAGATACCAAGATTTCTGTTGGGATCTTCGTTTCGATTTGGCCCATTGCTTCA
AAGTTATAAACTGGCAAGTCATGAACCGAACCGCCACTTTGAGGACCAATGATATTTGGA
CACCAACGGTACTTAGCAAATGACTCACTGATCTTAGAAGCCATCGCGTACGCTGAGTTA
CCCCATAGGTAGTTATCATGGCTATCTGTTACGTGCTCGTCGTAGTCAAACGCCTTAATT
GGGTTATCTTCGACAGAGTAAGGTGTACGTAACATAAAGCGAGACGTACATAGACCTAGG
TAACGAGCATCTTCGTGTTCACGTAAGCCACGCCATTTCGTGTATTGTGGACCTTCGAAA
ACAGACTTCAAATCTTTTAGGTTTGGTAGCTCTTCGTAGCTATCCAGACCAAAGAACTTA
GCCGATGCTGACGTTATGAAAGGTGCATGAGACATCGCGCCCACATTTGCCATGTATTCC
ATCAGCTTAATGTCTGGAGAAGACGCTGACATGTTGTAGTCACAGATTACCGCACCTACA
GGTTTACCACCGAATTGGCCGTATTCGCGAGTGTAGATCTGCTTGTAAAGGCCAGACTTA
ACCACTTCCGGTGCATCTTCAAAATCATCAAGAACTTCGTCTTTCTTCGCTGAAATTAGT
TCGATTTGAATGTTCTCACGGAAATCAGTGTGATCAACAAGATACTTCAGGCCACGCCAA
GTTGACTCAATCGCTTGAACTTCTTCGTTGTGAAGAATCGCATCAACTTGCTTAGACAGT
TTTTGGTCGATTTCAGAGATCATTAAGTCAACCAAAGATTGGTCTACTTTCTCTGTATTC
GAGCTGCTCAGTAGCTCACTAATGAATGCTTCTACGCCACGTTTAGCAACATCAAAACCT
TCATCACTTGGCTTTAAACGAGTTTCGTTAAGAATGCTATCCAGAAGTGAGCCTGATTCA
ACTAAGGCTGCTTCTTGTTCTGGAGCTTGTGCTTCTGCAGACATGATATCCCTTACTCTT
CTTTCGCGTCTTGGTCGTTGCCAATGCTTAGTTCATCCAACAGTTTCTTTCTTGCTTCTT
CGTCTTGAAGAACCGATGCAATCTTCTTACGGAACGCAGGTACGTTACCTAGAGGACCTT
TTAGTGCAACCAATGCTTCGCGAAGCTCAAGAAGACTGTTAAGTTCAGGTACACTTTTCG
CGATCGCTTCCGGAGAGAAGTCCTTCATATTTTGGAACGTTAGGTCAACACCGATCTGTG
CGCCTTCTTCATCAGATAAGCGGTTTTCAACATTTACTTTAACGTTTGGAGACATGCCTT
CTAACACGTCATTAAAGTTGTCTTTATCGATGTTAATTGGGGTACGTTCTTCGATTGGCG
TCTCATCTGCACGTGCAGTAAAGTCACCAACCACCATCATGCTCAGCGGCAGCTCAACGT
CTTCTTGCGTATCACCAGTTGCTGGAACATAACGGATATTAATTCGCTCTTTAGGAGCCA
CCGAGCCGTCACGTGACATAATTAGTTCCTTATCTAACTCTTTAATTAGTCATAAATTGC
TTTCCACTTTTCGTACTGTTCAGGCAAAAGATCCTTGTTTCTGAATAACTGATGCAGTGT
TTTTCGAATCAGGTCTTCTAACTGTGACGATAAGTGGGGTTCCCAGCTCGCGAGATTAAA
CGCTTGTTGCACTTCCCAAGCTTTTTCAAGGTAAGGCAAACACAACGGGTATAATCCAAC
AGACTGGTAAGCTGCTATCAATTGTAAATGCAGCATAAACTGCCCACGTCCCGAGAAATC
CAGTTCGAGTTTGTGTGCGAGTTCTGCGGCATACTCCCCTAAGTTGGCTAGGGTGATATC
TTCCATTGGCAGTGAGTCTTCATCTGTGATGACAATCGTTTGAACGACAGATTGAGCACT
TGAAGAAGTTGCAGCTTGAGTCGATAACCAGCTCAACGTTGCTTCATCTGCAAATGGTAT
AGAATTCTTAAATGTGAGGAGTTCAATGCCCTCTAATGAATCAACAAAACGCTTCACTTC
TTGCTTCACAGCGAACGCTGCGTCATTAAAGCCTAGATTGTTTAACATCGAATAAACAAA
GTAGTGACCCGTCAGCCAAAACGGAGCATCGGTTAACGTGCGCTCCAAACGCTTAACTGT
ATCAATGTCGCTTTCTTGAGAGGCTTTATCGCGGTACTCAGCCTGCTGATCAGACGACAC
AGCCAAACTCAATGGCGTTTCATTGCTTTGATGATCAGGAAGACCATCAATATCATCCCA
AGTTAGGTGACGATAAATTCGGTAAGCTAGCGGCTCACTTGGATTCGCATGAATCATAAC
TTCCGCAACTTTCTTAAGTGTACGTTTAGAAGCGGTCGGCGATGAAAAATCCGTATCGAC
ATCGACTTCTTTTGTTACTGTTTTCTTAACTGGTGCAGGTTTAGGAGCCGACGGAACCGC
TTTTGCTACAACGGTTTGAACTTCACTTTGTGCCGGAGTTTCTACTGCTACAGGCTGTGA
AGCCGTTAGCGGAGCTGTTTGTTCGATGGTAGCCATTGCACCATCGCTTTGCTCATCGAC
AGCCGCTTGTTGAGATAGCGCATTGAGTTGACTACGAATTTCAAAGAAGTCCGCTTCGGA
GTCTTGGTAAATATCGTCGTACTGACGTTGGACTTCTTCGATAGTCGAAATACAACCTGA
AACCAAATCCCATGACTGAGCGCTTTCTGCAAACCTGCTGCTCACCAATTTAAACTGATG
GTTCAACCACTCTACCGCACCATCTCTACCCCGTTTCCGCGACGGGTACAGCTCAACGCC
AAAGCGATTTAACGCTTCACTAAGCAGCTTTAGACCTTGCTCGAAACCTTGCAGACCAAA
CTCTTCTGTAAGCGCGCGAACAAGGTAACAAATTGCTTTTAAATCTTTGCTGTGGTGTTC
AAGAACTTCAGTGGCGTGCGTTTTTACGACACTCCAATCTACCGTTTCGCCAAACAAGGA
TCCGAACTTCTTCACTTCGGATTCCATCATTTCATAACAAAACTCGTAACGAGCATCTTC
ACCGACAGGATTTACGTCAGAGATAGGCGCAAGTAAACGTTCAATTTCAATCACAGACAT
TAACTTCTCTCCTCTGCTAGGTAATCTCTCAAGGCGCGTTCAATTGCAATTGCACCACGT
GCAGGACGAGAAAGTTGATGACTTTTATCGATAGAGTCTGTGGCCATGCTTTCAAGCAGA
TCAGTAATTTCACCAAACTTTGTCGGCGCATTTCGCTCAAGGTCAGCCAGAGAATCGTGA
AGTTTTTGTTTATCAAACACCGATTGCTCCGTCACAGTGCTAAACAGAATGTATTCGCTG
CGAGCAACGATCAGGTCTTTCACCTTTTTGTTTAATTCTGGCGCATTTCCAAAGTACGTT
TTAGCGGCTTTCGCCTCTTCTATGGCTTTGGTGTAGTAATGATCTTTTGCATGCTGTTCA
ATAGAGTCGTTGATGTTCGCCATCACCTTGTTTGGCAGCACTTGGCTGTAAAAGTAAGCC
TCCGATTGATTTAATAACCAAGCCGCTTTCATCTCTTCATCAGCCAACTTCGCTTCACCA
TCCAAGATCAAATTGGCGATTCGTTCATCTTTGCTTCCAGCAACAGCGGAGATTTTCATC
GAGTTTACTGACGCTGTGTTTAACCCTGCCATTACTTGAGTCAGAGTCTTATCTGCGTAT
GGAAACAACGCACCATCATCAACGAGTTTTTCTCGTAATAAGACTAGCTCTTTGCGTAAA
TCCACCAACTCTTTTGGCAAGTCATCTGCCAAAGCTTGGTAAGACATTAATTGTGCTTGG
TTTTGTTTATACAGCGCAGATAGTTTCATTTGCTGTACTTGATAAGCTTCTCGATATGGT
GCTGTCGACACAACGTCTTTTTCCATATCATTAAGAGCCTTTTCAATAATCCAAGGAGGT
TGAGCCAAAAAAGACGCCGTTTGCGCTGGTTTGATATTACTCACCAACGGTGTTTCGGTT
TTAGAAATCGTAGGTTCTGATTTTACAATCGCTTTCCATTCTGGCTGGCTTTGTTGATAA
AGGTAATTACCCGTAATAGCTATAACACTCAATACCAAGCTCGCTTCAAGCACTTTAAAG
CGGCCATAGCCCGCTTTGTCTTGAGGTCTACAATGAGTCAGCAGTAGATCCGCATTACGC
AAACTACTAAAAATGGGCGCATTAGAATGAGAGTCGATGGATTGAGTATCAATACGGGCA
AGTTGCTGAGCAAAAGAAATAGCTGTGTAGCCATGCCCTCTTGGGTTATTTATCACTTGC
TTGAGCAACTTCCAAATATGGTTCGGAATTAATGCAGGACGTTTGCGATCTTTTAATTGC
TTGTGCCAAGCATCACCAAAAATCGCCCCTAAAAATAAGTGACCGCTAAGCAATGCAAGA
GAATAAACGTCGTCTTGTGGCTCAGTTGTTCCCGTCTCGAGATAAAGTGGCGACGCGTAA
CTTAAACTCGCTTCCGCGTGAGATTCAATCTCGCCGATATAACGAGCTGCACCAAAGTCG
ATAAGCTTGACGTAGTCGCCTTCACTAACCAGAACATTCGACGGTTTGATATCAAGATGG
CAAATACCTCGAGTGTGCATAAATTCTAGCGCACCTGCGAGTTGATAAACTAACCATGCA
ATATGATCATGACGAAAGCCTTTGGAAGAATAGCGTTCCATTTTTTCCGCTAGTGATTCG
CCTTGAATCCACTCATACATTAAATATGGTCGTTCAAACTCGTTGCCGAACTTAATAAAG
TCCGCAACACTTGGATGCTGAGAAAGTTCTAATCTGCTTGCCTCATTCGCCAACATTTTG
TTTGCGACTTCTGGGGCGTCTTCATTGACGACTTTGCAGCAAATTTGTTTTTCTGGTTGG
CCTTTTTTTGCGAGGTGGTAAACCGTCGTTCTACCATTTTTAGATGGCAACGTGTCTAAT
ACATCAAATTGTGAAAAAAGAACGTACTCAAGCTTTGGCTTATTTTTCTGCGCCAATCTT
TGCTCGTTCAGTTTCTTTTTCTCAATGGCTTTAACAACCAACTGATCAATGTATCCTTTG
GCTGCACCCTGAATATCAGACACTTTGCACTCTTTTATGGAACAAATATTATTAGACCGA
AATAATATTTGCTGAAACATCCTTGTTTCAAGGGTAGTATTTAAAACGAACAGTAAGCCT
ATTATTTTAGTTATAATTACTAAGTTATTAGACTCTTTGACTTACGCTTTCACTACCTGA
ATTACGTTGTTTTAGAAATTAAAATTTCAACAACGTAATATGACTTCATTTTCATTATAT
ATTTCGACAAAGAATGATTAGCACGCTAGTAATTGAAGTAGCGCTTTATCACCCCCGAAG
TCAAACATCAGCAGCGTTACGGGCTGGTTAAAGTGATGATATTTAACCGCAAATGCTCCA
AGAGCAAGAGATGAACAGTTTCCCATCGTCCCCCATAACTCGTTGATAAGCAAAGGTTGT
TCTGGGTTAATAAATCGCTCAGCTTTGGCACCCAGCGCGAAACCGTAATCTTCACTGTGC
GCGCGCAGGTTCGTCATATCAGAATACACTTCACCGAAAGCAGTAAGCTTTTTACTCGCA
CGCTGTACAAGACGATACATACCTCTTCGGTCTGAAGTGTTCAGTTCTGTATCGATATAA
CCAAGTTGCGCTAAAGGCTTAAGTTTGAGTGTTTCTACGGTATTTCTTCGGCAAAAAATG
AGGCCCGCGCCACCCTCACTTGGAATAACACCCCATGGATTATTGGTGCTCATTACCATG
GTATCGTCGATGAGTTCTTGTATTCTGTTGACCATAGAATCGACGCTAATACACATCATG
GCATCGTATTTATCCAACGACTTCATGGCTTGTAGCACGAAGCTAGGGCCACTATCGTGA
ACTGCTTCGACCACAGAAAGAAAGTCAGAATAGTCACTTTCACCAAGCCATTCTTGGATC
TTCACTAATGAAATTGTCGTAGGCACAGCAATAAGTAATGGAATCGGCTTCAAAGAACGA
GGCAGCTGTGTCAAAAGCGAATCCAATAAATTTGCCGTTAACTCACAGGTTTTTTCGAAC
AAATCACTTTCTTTTGTGTATTCAATTTTGGCAAAGGTGAAACGCTCAATTCCGTCCTCG
CCAACTACTTGGTCGAATCTGGCTAAGTCAGCATTTGCTACACTGGTAGCAATATCCAAG
TTCATGCCAGTAGGCGTCATCACTTCCATTCCCAGCACGTAACGACCTGTTGAGTTATGC
ATGTTCGCTTACCTCTTCCACTTTCGTAATAGACGTCGACACCAATAAATGCTCTTTGCT
CTGGCAAGGAAATGCAGCTGTGTAACTAATTGATATGGTTTTCTTTTCAGCATCAACAAA
TAAAGTGTACATCGCCATGTCAACTGGATAACTGCCGTCTTTGAACGTCGCGATTGCGCG
GTACTTTTCTTTGGGAATGCGGAATGAAATCGTGTCATCATGACAGAAACCACTCATCAT
CAAGCGCTCCCCACCTTTAAGAAAGCCTTTGCATTGTTGATCAGCAGGCGCACTTTGAAA
GAAACGTCGATCAAAATCCAATGGAAGCATAGGCTTGCGGTTCTCAATCCATTCTTCGTC
AAACGTACCAGCCAATGTTTGGCGAGCCTCAAAGAATGGAGGAACAGGTCCAAAGCCAGC
CACTCTTAGATTTTTCGATGTAGAGCTCCATTCTTCTTTTGGATAGAACACAGAAGGCAC
TTTCTGCTCAAGCAGTTCTTTGTTCGAATCCGCCACACCACCGCCAATTCGGTTACGTAA
ATCACCACCAATTGCGCAGGTGTAATCGATATCCTTTTCAATAAAAGGCACAGGTTTGCT
CAATGTGACGCTGCCGCCATGCTCAACCCATACGCGTTCACCGTGAACGGCGAGAGTTTT
ATCGATATGACCATCAATCAGCACACGACATTCTTGGTATGTCACTGGCTTTTTCGCGTA
GCTGCGAGCTTTGCCGTAGACAAGCACATCAGTATTGTTTTTGGTATAAGCGAACTCTTG
GTCGACCTTGATCGCAGAGAAACCTTCTTCGCCCAAATACTGGGGATCGTCGAAGATTTC
GCTGTCACCCAATTCGTGCCAAACCTCACCGTCGAATTGCCATGTGCGTTTCGCAACCAC
AACCCAAACTTCATCACCGTTTTCGTCACGTTGAAAACGGCCTTTAATCGATAGCTCTGG
GTACGCTTCAATATCCCATAACTGCATTGCTATTCCTTAAATTGAATCGTTCACTCGCAG
AAGGTGCGGCCTTTAGGTTATTGAAATTCCAATCTTGTTGGTAAACTGGCATCGCCATGT
CCCAAGGCACGTAGGCTCGAGATTGAATGCAAATTTGTCGCCATAGCCAATCTCGAAACA
AGACATCGACGTTGGCATCTTGCATCGCTGCTAAAGTAGATTCGAAGCTCAATGCGTAGC
CCAAGCGGCTCGGTAGGTTTTGGATATATTTTTCATCTTCCACCCACTCATTGAGCAGAT
CGACGATCTCTTCCCATTCATACTCGACACCAACACCTTGAGGAGTCAGGGGAAGAAGCT
TTCCGTAAACCACATACAAAGCTTGAATCCAAATTTCGCCCTCATCCTCTTCCAGTGTTT
CCAAGTGCTCGATGATTTCTGGCACTAACTTCCAATCGCCACTCAGAGCAAAATCAACGG
GAGCTAATGAAGAGGATATATCAAACGCTTCAAACTCTTTGATCTCCAATAGCTTTGCAA
AGGTCAACACTTGTGCAGAAGGCAAACCGCTCGGCTCAATACCAAAACACTGACGGAACC
ATGTGCCTCTGTCGCGTTTAGTGATCAAACGTTCAAACAGATATTGTTCAGTATTTGCAT
TGTCATTAATCCATTCAATCCCCTCTTCCACATCTTGCAATGCCAGTAGAGGTAGCGCGA
TATTAGAACGAATAATTTCGGCTTTGTGCCAACGTTTAATCAACGCAACACTCAATGCCT
GGCGGACACGTAAGTATTCAAAGTAAAACGTACTGGATTTCGCTTTGCCCTCAATGAGCT
CCGACATCACGCTATCCATGTTTTCAACTGGCGATTGCGTAACAATGACCATCGCGGTTT
GAGCGTCTAACTCTTCGAGTAAACTTAATCCACACAAGAGGTTATCGAACTCAGAACCGA
GCTCTTTTTGTAGCGTGAGCCAAGCATAGATTTCTGGTTCTCGACCTCTTAATTGATGAA
TCAGACCTGGAGCTAATCGATAGAATGACAAGTACACTTTCTTGAGCTCTTCAATTTGGC
GTTCGATCAATTTCAGGTAATCCAGTTCACGGCTCGGATAACCACGTTTATGAAGTTGAA
CACGCTGCCTGATCAAAAAACCGAGGCTCTCAGAAGTGATAGCCAGCTTTTCGTTGCAGA
AGTCCAGCCATGTATCTGGCAATTGGGAAAGGTCTTTAACAGCACGTTCAGCTTTGGCCA
ACGCACCTTCGACTTCTTGATTGGTTATGGGTGCCTTTAGGTGCTCGACACCAATTCTTT
GTCGCATCTACTTATCCGTTGTTAGCGCGCGATAGCAATTAGTTAACACGATGTAATTAG
TTAACACTGATAGTCATCAGTTAATTGCGATCGTTCCGCCTTGAATTTTTTGTGCTTTTT
CTGCTTGAGAAGTAACGTACTTCGCTTTAGTTGTAATACGGCCATCACGCCCGCTGTAGC
GAGTTTCTGTCTCACCACTTTTGACGATCAGTTCTTGCTCCGTCTCAATGACCATCTTCT
TCGCCCGCAATACAAACTCATCAGAGTCATCCAGAATGGAGAAAAAAATGTCCGTCACAA
GGGGCAAGCTTAAGTCGTCGTTCAAAAATTCGATTCGACAATTTAATCGATTGTCGATAG
CCATTTGCAATTCAGAGCGGCGAAAGCCACGCCCTAACCTTGCGGTAAGTGGTTGGTTAA
ATGGGTTGCCATCAAAATCAACGCGAACACTGCCTGTTGATTCGTTAATGGCGACTATGG
TTCCAAAACGCGAAAAGCAAGCCGGTGTATCGGCTTGCTGTTTCGTGATGGTTTCTTTAA
TAAGAGTTTGTTTTTCCATCATTAGTTAATCGCTACGTTACCACCTTTCACGACGACTTT
ATCGCTGCCTTCAATGGTGATTGAAGACCCTGAGAGCTTGATTGAACCATCACTGTTCAT
CACTAAAGAAGAACCGCCTGTTTTCAGTACAATCTTGTCACCACTGATGATCTGCGTCGC
GCCATCGGCTTTGTAAGATGTATTGCCTTTTACCGATACGGTTAAGTTGCCACCCACTGT
TTGGTTATCATCGGCACCAATGTCCGAGCTTTTTGATGCACCAACAGTTAAGTTACTGTT
TTCACCCACATCCAAATCATCGTTCTTGCCGATCTTGGTTGTGCGGTTATCTCCAATTTC
CAAATCAGAATTGTTCTTCACATATTGGGTTTCGTTGGCGTTGTATGTAACGGTAACGTC
TTGCTCTACTGTCTCGGTAAAAGTGCTGTTTACTTGGGTTGTTTTGTGGCCATCAATGGT
TTCTTTATGATCACCATGGACTTCGTTCGTCTGATGACGCGCAACCTTTAAGAACTCATC
CTGACCGATATCTCGGTAACGATTGTTGAGAACTTTGGTCGACATGTCTTTTTGAGCATG
AATGTAGACTTCTTCTTGGTTCGCTTCGTCTTCAAAACTCAGTTCGTTGTAGCCGGTGCC
TTTGTGCGTTTGCGTACGGAACGTAGTACGAGTTTTGTTCTCAGGCAACGAGTACGGAGG
GAAGTGAAGACCGTTATAAACTGCGCCAGTCACCAATGGGCGATCTGGGTCGCCTTCAAG
GAAGGTGACTACGACTTCATGACCAATACGTGGCAAGTAAACCGCACCCCACGTTGGAGC
AGCCATTGATTGACTCACACGAATCCAGCAACTTGCATGTTCATCGTTGTTACCGTAGCG
ATCCCAATGGAACTGAACCTTAATTCGTCCTAGTTTATCGGTGTAAATCTCCTCCCCTGC
AGGACCAACTACAACCGCAGTTTGCGGACCATCCACTACTGGAGCCGCCAACTTGGGCGC
TTTGAATACAACATCACGTGGAATACACGTGAACTGGTTGTAGTAAGTAGTTGGCATGCC
ACTCGCTTCGTCTTCGTGCACTTGTGGGTCTTGCCCTGTGTGCATGACGGATAACATGAT
GTAATCACGGTTGATTTCAGAGCGAGGATGGTCACTGATGTTAAAGCTGTAACCAGACGC
CAAACGCATCACATCACTGCTCGCTTCTACTTGCTGATTATCGACAATGTGCTCAAACAT
CCACTCAGTGGTTCTCACCTGCCCCATTACAGGGTCAACATAACGTCCAGGATAATCAAA
CTGCTTTAAATCTTGGTCCAGATCACCTGCGTGAGTCATCTCTTGCGGGATCTTTGGCTG
CTCGTAGTTGTAGTCAGTGTAAGTAACCTGACCCGTTCTCACACGGTTAACTAACTCGAG
ATCGGAGATATGCTCACGGTCAGCAACACCCCCACTATCGGCATGATATACGATCGGCCC
AATATAAGATGCATTGAGAGGAGAGCTAACCAGTGGAGCAATGGCATCATTACTATCGAC
AATGATCATTGTGTGGTTTGAATCGGTGTGGTCGAAATAATACCACATACCGTGTTCTGC
CATCATACGCTGAACAAAGTGTAGGTCTGACTCACGGTATTGCAGTGCGTACTCCTTTGG
TGGATAAATACCAGACAATTCAAAGCGATAGTCGGTCACTGAACCATCATCAAGCACCTC
TGTAATTATATCTTTCGCTGATTTTTGTTGGAAAATACGACAGTCTTGGCGCTGTGATAA
AAACCAAGCCTGCGGAACCAAAATTAACTGATAGCGAGAGAAGCGACGGCCTGTACCCAA
ATAACGAACTTCGTTCACCACACCATTGAATATGCGTGCCGCGCTTAAGCCTTGTCCATA
AAGAGTCAGTGTACCTGCTTTTCGTATTAACGAATCAAAAGAGATATCTGGATCAAGTGA
AAGTAATGAGAGACTGATGTGAAAAGGTTTCGAAAGCTCTTCATTTACTTGAAAGCTTTC
TACCCGAAACTCGTGCCCACACCCTGGCACTTCAAATTTAAATTCTACGTCATTCACCAT
ATCTTTTACCTGATACAAATAATCGAATTAGGGCCAACAATTGTTGGCCCTGAATCTTTA
CGCAAAAAGCAATTATGCTTCGCGTGGAGCACGCCAGTCGTCGTTACCAGCTGTACCACA
GTTTTCGTGAGTTACTTCGATTGCACGGTAAGTAAACTTAAGAACTTCTTCTGTAACGCG
ATCAGCTGTTGCTGCATCTTGACAGTGGTTCATACGAGTTTGGATATCTACCAATAGCGC
ATCAATCAGCTTGATTGAGTAGTAGTGCTCTTGCTTGCCTTGAACTGAAGTACGGTAGAA
ACGAATCAAACACTCAGGAAGTTTTTCACCAGACACTAGTGCGTTAAATAGTAGTGGAGA
AGAACGGTCTTGAACTTTAGTCACAACAAGTGGACGGTGTACACGTTGACCAGTAGGTTG
ACCACTTTGTGGATCACGTGGAACAGTTAGCACGTGATCAAGTTCTTGTACTAGGAACTC
ATCAACGTGAGCTTCTTGCCATGTGTTACCTACTGAATCTGCAGAGTATGTATCTTTAGT
AATGTGACCTTGAGTTTCACCGTTGATAGACATATATGCTGGAGTTGGCATCGCTATTTC
CTTTTCTAAAATCTGTTTTGTTTAAATCACCAAATCGCTTATCACCGCGACTACTTGGTA
TAATCAAACTCCGTGCCAACTTTTAAAGTAGAGCAAAAACAATGAGTTACAATAAAACCC
CATTATAGGTTAATTTATTTCGTACAATTTATTGGATAAAAAACCAATAAATTGGAATCA
GATAATAATAAATTGATTCAATTTTAAAAAGTTAAAATAACCATATACAAAGAACAAAAT
AAAGTTAATAACACTGGCATTTTAGTCGTATTAACCAATAATTAATTCACAATAGCAAAG
CATAATTACTTGTGATAAATATTCCCACTAACATAGCCATTCAAATCACCAGAAAACGAT
AGTTAAAATATCTTGATAAAAAAATGGCGTAACCACTTTTAGTATAATAGCTCTCACCTC
TTTTCCTCTAAAGAATAAAATGGCTATGATAAATATAAACCTTTCTTCATTAATTCAGCG
TCTACACCCGATAGCTAAAGTAGCATTAGAAGATGCCGCAGCACTCGCAGTCTCGGAAAA
AGCAAACGAAGTTCAAATTGAGCATTATTTACTGAGTCTATTAGAAAGGCCAAATAGTGA
TTTTGACGTCTTATTAAGTCATTTTGATTGTTCTGAGAACTTATTGAGACAATCGGTTCG
ATCCACACTCGATACCAACGCCAAAGGAAATGGCAGCAAACCTGTTTTTTCTGCTTTATT
AATCGAATGGTTACAAGAAAGCTGGCTGGTTTCTTCTTTAGATCTATCCGAAACACAAAT
CCGCTCTGGCGCCCTACTCCTTACTCTTGTTAGCAACCCTCTGCGTTATGGCCAACATGG
TTACGCCTCTATTCTTGAAGCAGTAAACCCTGATAGCCTTAAACGTAACTTTGCAGAACT
AACAAGCCACTCTATTGAGGCGCAAGTCGCGACTTCAGAGAAAACACAAGCTCGTGAAGA
TGGTTCAGCACTGAGCAAGTTCACGACAGACTTCACTGGTAAAGCACGCAAAGGCGAAAT
CGATCCTGTTTTCTGCCGTGACCAAGAAATCCGCCAAATTGTAGACATTCTTGCTCGTCG
CCGTAAAAACAACCCTATTGCCGTTGGTGAGCCGGGCGTTGGTAAAACCGCAGTAGTAGA
AGGCTTGGCACTTAAGATTGTACAAGGTGACGTACCAGACAACCTTAAAGGTGTTGAGCT
TTACGGCTTGGACATGGGTCTTCTGCAAGCTGGCGCAAGCGTAAAAGGCGAATTCGAAAA
ACGCCTAAATGCAGTATTGGATGAAGTGAAAAACTCGCCAACACCGATCATCTTGTTCAT
CGATGAAGCGCACACCCTTGTTGGCGGCGGCAACCAAGCGGGCGGTAGCGATGCTGCTAA
CTTATTAAAACCTGCCCTAGCACGTGGTGAAGTAAAGACAATCGCAGCAACAACATGGTC
GGAATACAAAAAGTACTTTGAGAAAGATCCAGCTCTTGCGCGTCGTTTCCAACTGGTGAA
ACTCGACGAACCGTCTCCTGAGCAAGCAGCATTGATCATTCGTGGTCTGCGCCCGGCGTA
CGAGAAATCTCACAATGTTTACGTACGTGACGACGCTATCACCGCAGCGGCAGCGCTTTC
TGCTCGATACATCTCTGGTCGCCAACTGCCAGACAAAGCGATCGATGTACTAGATACGGC
ATGTGCACGAGTGAACATCAGCCTTAATGCCATTCCTGCTTCTGTTGAGACTCTTCAGCA
AGAACTTGCAGCTCAACAGCGCGAGCTTGAAGCGCTTGAGCGTGATGCTCTGCAGCAAAC
TGGCGACAAGCACAGCCTTGCTAACATTCCAGACCTAAAATTGGCAATGGAAACGACAAA
AGAAGAGCTAGCAGAACAAGAAGTGCAATGGCACAAAGAAAAAGAGCAGATCCAAGAGAT
GATTGCTCTACGCTCTCGCTTACATGAACTGGTCTTTGGCAAAGTAAATGAAGAAGAGCT
TGTTGTAGACGAAGATTCAGAACAAGACGTTTCTCCATATACAGAAATGGATGAAGAAGC
GGTCCGCATTGCGATTTCAGCATGCCAAGAACAGTTAGACGCAATCCGCAATGGCAACCC
ATTAGTTCACTTTGAAGTTGGGCCAGATGAAGTCAGCCACGTTATCTCAGACTGGACTGG
CATTCCAATGGGTAAGATGCTTCAAGACGAAGCAGAAACCACGCTAAAACTGAAAGAAAG
CCTAACACAAAGCATCAAAGGCCAAGAATACGCTATCGATGCACTGTCTGAAGGCATTCA
AACCGCAAAAGCTGGCTTGGGTAATCCAGACGCACCGACAGGCGTATTCCTGCTAGTTGG
CCCAAGTGGCGTGGGTAAAACCGAAACTGCTCGTGCGATCGCTGATCAAATGTTTGGTGG
TGAGCGCTTTATGACGACCATTAACATGTCTGAGTTCCAAGAGAAGCACACGGTATCTCG
CCTAATCGGTTCGCCTCCTGGTTACGTAGGTTACGGTGAAGGCGGCATGCTGACAGAAGC
GGTACGTCAGCGTCCATATTCTGTTGTACTTCTTGATGAAGTAGAAAAAGCCGATCCAGA
AGTGTTGAACCTGTTCTACCAAGTGTTCGACAAAGGTACGCTGAACGACGGCGAAGGCCG
CACCATCGACTTCAAGAACACGCTGATCATCATGACCAGCAACCTTGCGACGCACGAAAT
TGAATCTCTGGTTCACCAGTCTAAAGAAATTGATGCTAACATCATCGCAGAAGCCATCCG
CCCTACTTTGAACCAACACTTCAAGCCGGCGCTGTTGGCACGTATGTCCGTACTTCCGTT
TGTGCCTCTGTCTGACGAAGCAATGACAGAAATTATCCACCACAAACTAAACAAAGTTTC
TCAGCGCCTACATAGCCATCACAAGTTGTCCCTGAGCTACGAAGAAAGCTTGGTCGAGTT
CGTACTAGGTAACTGTCGCCTTGCTGAAACAGGCGCACGTAACATTGACGCGGTCATCAA
CCGTCAGTTACTACCTCAGCTATCGACACAGCTATTGGTGCATGATAAGGATGATTCACA
CACGCAAATCACAGTTTCTGTCGATGAGCAAGGAACACTGACCTATGCGTTCAGCTAACC
ATAGCGAACTTAGCAACGCCCTACTTGCGATCAGCCAATCTTTGGCTGATCGCAGCCAGC
TTACCCAAACATTGGATGCCGTGTTGACCGCTGCGAGACAAATGACCTTAGCAAAGCACG
GCATCATTTATGTTTTGGACCAGACAGGACAGGCGTTGATTCCAAGTACCGCTCACCATA
ACGATAAAACGATTGTTTCCCACCCTTGGGAGGCATTGCAGATTGATTCCGCTAGTGAGA
ACGACCCATTTAACTTTGCCATTCGTAATGGTGAAGTGGTTTTGATTAACGAGTTATACA
AATACAAAGGCTACGACTGCGAAAGCATTTATCAAACAGAGCAGACATTGGGACTAAAAA
GCGAGAACTTACTGGCTTGGCCTTTGATTGATAGCGAAAGCAAAACCATTGGGCTGTTAG
TCTTACTCGATTTGAACGTCATCGATAACGAGGCAGCCTTGACTGAGTTTTGTCGTATGG
CTGCGAGTAATATTCGCCAAGCCGTTTGGTTAGAGCAATATGGGCAAGTGATTAAAAGCC
TCAGTGCCGATAATCAAGCCCTAGTGCGCGAGAACACTCAGCTCAAAAAACGTACTCAGA
AAGCCTATCAAGGTCCTATTGCAGAGAGCGAAGAAATGCTCAATGTCTTGAATCGTCTTG
ATAAGGTGCTATCTCTTCCTGTAGACGTTCTGTTGCGTGGTGAAACGGGCGCTGGTAAAG
AGGTGATCGCGAAATACATTCACGAAAACTCCAACCGTTCAGAACAGCCTTTGATCGTAC
AAAACTGTGCGGCAATTCCCGAACAGTTGTTAGAGTCTGAACTGTTTGGGCATAAGAAAG
GTTCATTCACGGGCGCGGACAAAGACAAAGTCGGTTTGTTTGAAGCAGCCAACGGCGGCA
CGCTTTTCCTAGATGAAATTGGCGATATGCCAATGCTACTACAAGCGAAGTTACTGCGTG
TACTGCAAGAGCGTAAAGTTCGCCCTATCGGTACCAGCAAAGAGATTGAAGTCGACGTTC
GCGTTATCGCTGCAACCCACTGTAATCTTATGCAGCAAATCAAAGATGGCGGATTCCGTG
CCGATTTGTTCTATCGTTTGAATGTGTTCCCTATTACATTACCACCATTGAGAGCTCGCA
AGTCAGACATTATTCCCCTTGCCGAACATTTCGTGCAACACACAACCAACACGCTAGGTT
TGCCGCAAGCGCCAGGGTTAAGTGCCAACGTACGTAAACAGCTCCTTGCCTACCAATACC
CAGGGAACGTGCGTGAGCTTAAGAACATCATTGAGCGCTCGGTGCTACTGTCCGATTTTG
AAACCATTACTCACATTGAGTTTGGCGAACAAATCCCAGAAGATGTGCCAAATATCGACA
TGAAAGCAGCCTCACCTACCCCAGACCAACCTGCTTACGAGCGGCAGGCACAAGCGGATT
TAGAAGACGCCTCAAAGAGCCTTAAGGATGTTGTCAGCCAATACGAGCGTACAGTGATCA
TCGATTGCTTAAATGCGTGTAATTGGCACACCAAGAAGGCCGCTGAGCAATTGGCGCTGC
CAATGAGCACTCTCAACCATAAGATGAAGAAATACGACATTTCTGCGGCAGGTTGATGGG
GCTTAAAAAGAAAATTCTAAATTCAGTATGAAGTCATAAGAAAAGAAAAACCGCCCGAAG
GCGGTTTTTCTTTGCATCTAGGAAGGGTTATCAAGTGACTTTTCCAAGGGCTTGGGTGCT
TGAGTTACCGCAGGTTGTTTCTCAATCCAATCTTTCAGCCATTTCTTGCGTTGAGATTCG
TTATACTGCTTCCAAGTTTCAGCCGCAGACTTGTCTACGCCTTCCTCTGTCGACTCTTTC
TCAATTAGCCAAGGCATATCACTAAAGAAATTACCTGCCAAAGCACTATCCGCATTTAAA
GAAGGAATAGAAATTACAGCATCACGACCAATATCATAGTTATCAACTCCATTTAATCCG
ACTTGTTTTAGATGAGCAACCGAAAGCTCCAAGTTCGCTTTACCACCAATTACACCACCA
AACGGTCTTAGGCCTTTTAACCTAACTCCCGTTGGTGCGACATATTCCAAGTTAAACCTC
ATGCAGTACATCGTATAGTTTTTGCTCTTAGATAGATCATTCTCTTTAGTGAGACTGCTT
ACTGCTTCACCTATAAACTCACTCATGGCATCAACTTGTTCTCGATGGTTTTCTGAAATA
GATTCAGTAAACATCCATTCTTCGTTTTTATGGGCAAACTCACCAATATGATACATATCG
GTGAAGTAAAGAGGACCTTTAACTGGCTTGCCATCATTTCCGTCGAGCGCCAGTTGAATA
CACATATTCACTGCTTCCCACGGCATACCCAAACGTTCATAAAGTGCTTTTTCATGACTT
TCACCCGAAATCAGCACATAAATACTGGCAGGATCGTCTTTCTTTTTGTTTCCCCATGAG
AAACCATCACGCCAGATATTATCAGCCGATTGGTACCATTTTCTTTCACTGAAAAAGTTC
AAACCAGACGCTTTGGTGTCTATAGCCACCACTTGCTGTTTAATGCCATGAAGTATAGGG
ATGGTATTTTTGTCTCCCTCACTTGCCATTAAGGTAAAGCTCTCTACCATAAGGTCCTGT
TCACGTAGACGCAGTTGCTGCTCTCCCAAATAGGTATCAAGTAAAACCAGTCTAGTTTCC
GTACTTAAAGCGCCAATTTGCAACTCATCTTCAGCATCATCAAACTTCTGCCCCAGACTG
TACTCTTGTGGTAAATAAAAACTATGTTGCCCTTGATTCGTTCTAATTCCCAAGCAGTAA
CGCATATTTTGGAAGCCTCCGCCTTTTACATAGCGTTTAAAGGAATCCGCTTCTGCAAAA
TAGTCACTTGGCTGACCCGATATCGCTGCTCCGGAAACTGCCATACTGAACATTGCATCA
GAGAACATTAGCTTTGCTTTAGAGGTCATTGGTTTCATACCGTCGATCATCACATCACCG
AAGCGGAATGAAGGAATATGCTCAATAGCAATCAACGTAGCGCCGTCATCAACCCCCTGT
TGCTTGTAAAAAGCACTTATTCGCCCATCAGGATCAGCGTTGAAGTCACTAACCTTCATT
GGCAGCATCCAGTCACTGAAAGCTGGACCTTTAATATTTTCGAGCCCGTCGACGCGATCG
TAGCCAATAGTAACTGGCTTCGCATACTTGTGTTCTTTTTTAAGTACCAGCTGCACTTTC
ACTTTATCGTATGGACCTAGGCGACTGTTGCTAGATTGCTGAATCCAACTGTCATATGAC
ATCCATTCTGGTTCATCACTTTCAGTATAACGAGCTGACTGAACAAGTATTCGACAATAG
CCGATTTCATCTTTCTTTAACTCACTTCCCTGCGGGTTAAATGACTCGGTAAAGTTATCA
AACATCGTTTCATTTGGGTGTTCAAACAACATAGTTTGTATCGGGAAGATTTGATTAAAT
GCACCTGACGCTTTAAAGCTATCCCTGTTTTCGGTTATAGAGAGATGAGAAACGTTGCTT
TTAGTTGTTATTGGAGCAGGCCAATGCTGCGCACCTTGTGGCATCTTTGTCGACAATTCG
GTGTAGTACTCGTTATCACAACGGTTCTTCCAGTTAGCCGCTAAGGTGTTTCCTTTGATC
GTATGTACAGACCAATCATCGCTCAAAATGTAATTCTCAATATATTCCTTCACCTTGTAA
CGCTCAACCAAGAACCTAAACGAGATGTTAGAAATCCTTTTGGTTTGAGCTCCTAGGTCG
GCGAGTAATAACACTAAGCCATTAATAGCAAGCGCTCGTAGTTGGTAGCGTTTTAACACC
TCCTTACGAACTTCTTCGCTCTCAAGGTGAGTAATGAGTTCCTGATAAGACCTACATTCA
ATACCTACATCTACCTTACTGCGTCGCAAATCGTTAAGTAACTCGATATGTATTTTTGCC
AGCCTTTCAAGCTCACTGACAACCTCATGGCTTTGCTTTAACTCTTCTAGGAAGGAGTCC
AACATTAGACTATCAATCACTTTCACCGCAGATATTGCTGTCTTTGAACCCTCTATGGCA
AGCATAAACCCTCTTGCCGCAGGAGCTATAGCAGGAATATAGGAAGCGACGTCAACGACA
CTGTCAAAAATTGCCATTCGCAGGGCGACTTCTGCTTTATCTTGCGCAACCATCTCAGCT
TCTAGAGCAAGCCTAGAGCGTTCCATTGTATGCGAACCATAGCGACTAGGATGAAAGAAT
ACGTTCAGAGACTGTAAGTAAATACGAATCACAACTCGACGGTTTTGTCTTAGATTAGGG
TTATTGCGGTCGACTTTTTCACCTTGCTTGGGAACATAGACCGGTTTACTTTCACCAAAA
GCGGCTATCGAAACACGACCGTCAAAAACAGGAAACTCCTTCATGAGCAGTTTTTTCGCA
TATTCTGCGCGCTCTGCCGAGACCTGCATGTTTGCTTTCTCGGTACCGACCTGGCAAGCA
TGCCCTTCAATCTCTACTCTAAGGTTTGGCTCATCCTCTAAAACGTTGGCAAGAGAAGCA
GCAAGCTGTTTAAATATAGATGCATGATCCTTTAACTCTTTTTCACGCGAATTAAAGGCA
AATTCTATTTTTATTCCTGCGCCTCTAGAGCTATTTACGAGAATGGCGTCAATCTGATTG
CCAGATTGATCACGCGCATCTTTTAAAGCTTGTTCGAGTTTATCTTCCTGAATATGGTTA
GCTGTCTTCCAAACTGGAATTTGAGCAAGGTAGTCTTTTGTAACTTCTTCTGTTCCTTGC
TCTGCTTTATCAACCTTTTTATTTTGATTAACCAGCTGTTTAGCTTTGTTATACAAACTA
AGTGCTGTCAATCCCGTTCCGAAGCCATTAAAACCAACGGTTTTACCACCAGAAAGCCAA
GCTTCCGCAACTCGCCCGGCAACCACACGTCGGTTACCCAGACTTGATTCTAAAGAAAGA
GCTAGGGCGCTTGCCCGAGCTTCATTGGTGTTAAAAACCTTATCGTGAAATAGCGCCTTC
CAACCAATACCCGCGATAGCTGGAGTGTGGAGTTCCTGCAACTTATCAAGCGCTTCTTTC
GTACTGTAAATACCGTAATACAATTCGCCCGCCGCTTTCATCGCAGGCGGCATCTCGGAC
TTAACTGCTTCCCAATACAGTTTCGAGACGTTATTAAACACTGCTTGGCGACCATCACGG
TCTAGAGTGTCTTGCAAGCTGCCGCTCAGCAGCCCAGCTCCTAGCTGAGCAGACACATCT
CGGATATTCTTGAGTAACGCAATACTTCTTGAAGCTGGCGTATTGGCAGTTGCACCTTGT
ACATTACCGTGAAGGTAATGTTTCATATTTCCAAAGTACTGAGGGTATTGATAAATCAAG
GATTCCTCGAGGGAGATCATATCGCCACTGACAATAGCAAATTTCCCTAACGGAGTGCTT
GAAGAAAAGGTAATCTGTTCACGTAGCTCGTAAGTGTAGACTGTATCTAAACCTTCAGAA
AATTGCTGAATATGAGCGTCTTTAATAAACTGTGGAACGCCATTTTTCATCTGGCTTGGA
ATAAATTCGACACGGATACTGTATAAGCCTTCTTTAAAATCAGCAGGATCAACGTGAAAC
ATCGCACATGGGTATTGCTTAGCATTTTCTTCTGAATGCTCATCTTCAGGTAATGCTGCT
TGTACTGAAGAACCTATTGTTTTGTATTCCCCACCTTCTTTGGTTGAATCAAATTTTTGC
AAAGTAACCGTCGCACTTTCATAACCTTGATCAGAAAAAACTACAGCGCAACTCGCCACA
ACAGGTAAAACGAAGCCTTTTAGTGTCTCTCCCGATTCACTTACATCTTCATACCACTTG
TTATATTCTGCCTGTTCTTCGCTGAGTCCCCCGTTCGCAGCTGGTTCGTAAGGCTTAGCC
AATTGTTCAATGCTGATCTCTGTCAAGATCAGTTTTGCTTCGCTGTTTTCCAACTGGCTA
CTCAACTCTGCAACTTTTGTAGCTAACTCTTTGGGGTTTAACTCAGAAAGTGAAGCTATT
AAAGGCAAGGGCGGAAAGCGGAAAGTGAAGGTCTGCTCACCCTCTTTGGGTAGATCCCTA
CCTAAAGCATGAATTGTGTGCTCTGGTGTCAGGACCTCAAAAGCCCCATATTGATCGGGC
TTTCCGTTACCCAGTGAACATAACTTAAACTCATGATTAGTTGCCCACAGTTTAGGGTTT
TCATTATCAGTCACGTTAAGCATTGGCACTTTCGCTAACGGGCGAATATTGGAAATATTT
TCTCCAACTAGACTCGTTTTGGAGTGCCATGAAGGGTAAGTTTTGTCGTTATTTTCATCT
TCTTCGGCTGCAAAGTAAGCGCCAAATAAATAATAACTAGCATGTAGCGGTATTGCATTG
CAGTTCTCTACAAGGCTCATAAATCCCCCTCTTTAACAAAATCACCATTATTGGCAAAAG
CGTTGTATAGAGAAGAATTACCAGCACTATGGCCTGTCCCAATTTGCTCCCATTTTAGGT
ATGGTCCAAATTCATTGTTTTCTGTTGTCTTGCTCAATATAACTCTAGCCGCTCCATCTC
GTGTGTAATTTACATCTTTACCTAGAATTTCAAAATAACGTAACTTACCTACCGCTCTTG
GAACAATTTCTTCCGACTGGAAGGTTCTATTTTTAACGTCAATAAGATAACGGTGCGTTC
TGGTTTCTGACCAAACATAACGTCCTGTTGGGCTAATTGCTTTCTTACGGAACTCCTTGG
CATCCAAATCACCTCCTCTTTTTTTAGGTGCAACAGAATAAAGCAGTTCATTCGTCTGCT
CATCGAAAACTGCTACTCCATATGCAACAACAACAATTCGTTTTCCATTATATATAACAG
AGTATTCATTAAAATTAACTTCCGTTTCTTCTTTTTCACCCGTCGCTAACGTGTACTTCC
AGTCTTTAAACTTGTCTACGTAGTAAAGATAGCTGCTGTCTTCAGCCCATAGAAACTCTG
GGTAGCCACGTGAACGACCTAGTTCAATATACTCACCCGTCTTAAGATCTTTAATTACTT
TAAACATCCCTTCTGAGGCCGAATAGGCCAAAGCCAAGTAGCGATTATTTGGAGAGACAC
GCATTAGACGAACTTTGCCAACAAACTCATCTGCGACCAGACGTAAGTCCGTCCCATCCG
TTTTGATACTCCACACTTTATCCCTTTGATCATAGTGGTCTTTCGCTTCATTTCGGGCGT
TATCCCAACGAAACACTACACGTGGTAAATCATAAGAGCCTTCATTGGTGAGATCTTCAC
GTGGCCATTCTTTAGCTTTAAAAATAAAGTGTTTAGGTTTACCCGTCTCTTTGTCATAAA
TAACGTAATTGTTTTCTGTGATATAAACACGACCATCTTCCCACTGTTGAGCATTTTTTT
CTGCGATTCGGTCTTGAACCGTCTGAGGTTTTGGCGCGTGTTGTTCTGGTTCCTTGGCCG
ATTCTTGATTACAGCCAGATAAGACCGCTAAAGTAATCAAGCATAATGTATGACGTAGAT
TCATCTTATATTCTCTTCGTTATCTTTCTCGATCGCGTTTAATAGTGTGACAACGCAACT
CGAATAAGTTGTTTTGTTAACTTGGCTGATCTTTTTTCTTATAAGCCAGTAAATCCGCAA
TGGGTGTTTGAGCAAAAATGACCGTTTTATTATCTCTTCCGTGATGACTATTGCCCTGAT
AACCACGGAGAAGATCCACTTCTTTAACCTCTGCAGGCCAACCAGTAAAACGAATCAACC
TAGAACCATTCTCTTTTTTTATACATTGGCGCAAGCACACTCGCTGCGACCAATCACCAT
CGCTTTGCCTTAACTCAAAGTAATCATCTGACTCGTCCAGCGTCGTATAGCCCGGATATT
CGAAAACTATCTCGACAGATTTAAGTAAATACACGACCGCTACATTTTTATTTATCTGGC
TTCGTAACATTGCGTATTTTTCAGGTTTTGAGGTCGCAGCACTTGGTAATACTGAGAGCA
GACGAACAGAACCGTCTCCCATTTTAAAGCTTTTCTCACTGCTGTAATGGTTAAGATCAG
TGACTTTTATGGCCTTGGTTCCGGGATCACTTTCTAGTTCAGATAGTTCACTCTCGCTCA
ATCGTTTACTGTTATAAGCCAAATATACTTCTTGAGGCTCACCTTTAATCTTGTAAGGAA
GCCATATATGCGGGAGAGGGTAACCTTGCGCGCTCCGCCCCACTGGGCTAGAAGCATTAA
TAGGGCTCAAATTTGTTTCAATCTTTTCTTTGATTTGTGGCTCATAGCCGGTCATGACTA
TCTCAACTTCTTCCTCAACTAAGTTGAACACTCGAGCCTCTCCAGAGCCATTCAAAGAGC
CTTCACTTACCACCTTGCCGTTCTGCACGATTTGGAAAGGCTCATAAGCGAAAACACCGC
CTGTTTCAGGATTGGTCATATAGATATCGGCGTGCCTTTTGGGTCTAGAGCCTTCACGAA
CACTATTAATGTCCGTATCTGAAAAGTAACCATTTTCCGTAATTGCCACTTCGCGCCAAA
TTTTATTGTTCCAAACAACATACACGTAGCCTGACTTAAACACTTCTGCAGCTTCATCTG
ATTTATCGCTACCAGGGAAGTGCAGCGGAACCACAGGCACCAACACGTTATCCCACTCAT
CCATTTGAGTTTCTTTATCAACGGGTTGCAGGTCTTCGGCGAGTTTAAGCAAGATTGGCT
GAGGCTGGTCGGAACAAGGGATTTTGATATAGAGCGTTTTGCCCTCAGCTTCGAGATCTT
TAAATGTCGCGAGGCTGCGGTGTTTGTTTTCTGTATCAGCCTTGCCTACAGTAACTTTTT
CTTTTTGAGCTTCGGTTTTTCCCAACATCAAACATGCCGCGTTGCTAGACCACTGCCCTG
CAAACTCGACAACGATTTTTTGGTCTGGACTTGGCTCAGAAGGGACATGCGTGTAGCTAC
GAACCAAAGTCACGTCGTCCTTTACCTGCTTATAACCCGCTTTATAAACTTTGCTCTCAC
CAGTCGATGAGACCGATTCAAGCTGTGCTTTTAGTCTTGGGAAACTTTGTAATTGGGTAT
CTGTTAACGGCGTTCTACGAGAGAAAGAAGACAACGCAACCCAGTTCCCATTTCCTAGCT
CGTGTCGAATAGCCGTTAGCAACCCGGAGCTAGACTTCTTGGCAGAGATTGAGATCTTCT
GAGCAAGCTCTTTAGGAAGGTTTCTGAGAATGTCTTCTGAATTTCGCACACGCGAAAGCT
GCCCTATACACTCATCAGGTGTAAGGACGTAGGATAGCTCGTTGGAGGAAAGCTTCGAGC
TAGGTATAAATTTGCAAACTAAATGCATTTGAATTCTCCACAACCAACATCGTAAACATG
GTTGCGGTGACGTTTAAGCTGATAAGGCTTACAAGTACGATTTGGTGTGCTAATGCTACT
AATTTAATTCATAACATTCAATCACATAGAAAACTTCCAGAAAACCGAAATGCCCGAGAA
ATAACAAAACCACAGGTTATTTGGTTGTTTTAACTATCAATTCAAACTTATTACCCTTCA
ATCCAACTCAAAAGGCAGGCTTTAAGCAAAAACAGTTTTTTACTTTTGGGCAGAAGTTAA
CAAATTCAATTTAAGCACTGATAGCCGAAGGTTGAGGTTCTGGAGGGATACGCCTTCCTC
AGTAGCAATAAATAACCTATCGCGACTGAGGAAGTATGAATAAAAAGGTGAGTGCGTGTC
ACACCCACAAAGGTGTAACTAATATGAAGCGATGCTAGGCTAATTTCACTTCATCATAGA
TACACAACTCAGGTAGTAATCACTACCTAATGCAGAACTCTACACCTAGGGTATAGACGT
GCATGTAACTATATAATATTAATAGATATTATCAACACGGCATATTCACCATTGAAGATC
ATCAATTACCATCACAATCACAGTATTGCCTCGTAAAAACAAAAATGGTCTAGGCATTCT
AGATGTTTCACCTTGTATTAAGGCGATAAAGTTATCTGATTCATTTATGAAAAAAGCATA
ATCATTTGAACTAGATCACTTAAATACAAGCAAAAAGAAAGCGAGCTTAATGCTCGCTTT
CCTTTAGGCTGCTTTCTGGGAAGGTAACTCCGCGGAATATCTTTCCCAATAGCTTGGAAC
AACAAGCGCTGTAGTACTAGAGTAATTGAATGTTGTATTCACCTCATCAGCGGTCGCAAA
GAGTGAATTGGCACCATTTGCATAAACGGTTATTACTCCGTCTTTCAAAGTAGACAAATC
AAGATCAACGGTCCATGTACCATCAACTAACACTGTTGCACTGCCTAGAACCACCAAGCT
ATCGGTATCAACAGCTTTGAGTGCTATTATCTCCCCCGCCTCAAAACGAGTAGTTGTGCC
ATTGATAGTTACTGTTGTATTACCCGATACATCACTGATGGTTCCGATCGTGATCGTTGG
GGTAATTGGCATCGAATACGTGCTATCTTCTGCGCCTGTGTTGCCTGACAAGTCTTGGTA
GTCTTTCACCACCAATCCAACGGTCAGCTCTGACGTTACTGGCACAACAGCATCACCGGT
CCAGACACTCGCGTCAGCCGTTTGGGTTAATGCCAGCGCCGAACCGCCCAACGCCGCGCT
TACCGCTTGGAGTTCTTTGTCGAACTCCAGTCTGACGGTCACGCTCTGTCCTTCCGCTTG
GTGCGTTGGGTTAAAGGTCGCGTCGCTCAAGGTTGGCAATGCTTGCGATAGCATGAAGGT
GCTCGTTTCTGTGGCCTCGACATTCGATGCGTTGGTCCCCGCCACCACCACGGTGTAGGT
GCCATTTGGCTCACCACTGATGTCCATCGCGTTGCTCGTCCAAGCGCCACCACTTTGTAC
CGTGGCACTGCCGCTGGCGATAACCGTTTCACTGCCTTGCGCTTTGATTTCTACGCTCAC
GGTTTGGCCATCAAAGCGGCTTGAAGTACCGGTGATCTGCAATGCGGCGGCGTTACTGCT
ATCCACATTGCCTACTGGCGTGATCGCCAAGGTTGGTGTGATCGGCATCGAGTGGCTGCG
GTCTTCTGCGCCCGTATTCCCCGAAAGGTCTTGGTAATCTTTCACCACCAAGCCTACGGT
TAGCTCTGACGACACTGGCACGACAACATCACCGGTCCAGACTTTCGCATCCGCTGTCTT
GGTCAGTGTGACGGCGGAACCACCCAGCTCTGCGCTTGCTGCTTGCAGCGCTTTATCAAA
CTCCAGTGTGACCGTCACACTTTGTCCTTCCGCTTGGTGCGTTGGGTTAAAGGTCGCGTT
ACTCAAGGTTGGCAATGCCTGCAATAGCGTGAAGGTGCTCGGTTCTGTGGCCTCGACATT
CGATGCGTTGGTCCCCGTCACCACCACGGTGTAGGTGCCATTTGGCTCACCACTGATGTC
CATCGCGTTGCTCGTCCAAGCGCCACCACTTTGTACCGTGGCACTGCCGCTAGCGATAAC
CGTTTCACTGCCTTGCGCTTTGATTTCTACGCTCACGGTTTGGCCATCAAAGCGGCTTGA
AGTGCCAGTGATTTGCAATGCGGCGGCGTTACTGCTATCCGCATTGCCTACTGGCGTGAT
CGCCAAGGTTGGTGTGATCGGCATCGAGTGGCTGCGGTCTTCTGCGCCCGTATTCCCCGA
AAGATCTTGGTAGTCTTTCACCACCAAGCCCACGGTTAGCTCTGACGACACTGGCACGAC
AACATCACCGGTCCAGACTTTCGCATCCGCTGTCTTGGTCAGTGTGACGGCGGAACCACC
CAGCTCTGCGCTTGCGGCTTGCAGCGCTTTATCGAACTCCAGTGTGACCGTCACACTTTG
TCCTTCCGCTTGATGCGTCGGATTGAATGTTGCGTTGGTCAGTGTAGGCAACGCCTGTGC
CAACGTGAAGTTTGTGCTTTCTGTTGCTTCCACGTTTGAGGCATTGGTCCCCGTCACCAC
CACGGTGTAGGTGCCATTTGGCTCACCACTGATGTCCATCGCGTTGCTCGTCCAAGCGCC
ACCACTTTGTACCGTGGCACTGCCGCTAACGATAACCGTTTCACTGCCTTGCGCTTTGAT
TTCTAAACTCACGGTTTGGCCATCAAAGCGGCTTGAAGTACCGGTGATCTGCAATGCGGC
GGCGTTACTGCTATCCACAGTGCCTACTGGCATGATCGCCAAGGTTGGTGTGATCGGCAT
CGAGTGGCTGCGGTCTTCTGCGCCCGTATTCCCCGAAAGATCTTGGTAGTCTTTCACCAC
CAAGCCTACGGTTAGCTCTGACGACACTGGCACGACAACATCACCGGTCCAGACTTTCGC
ATCCGCTGTCTTGGTCAGTGTGACGGCGGAACCACCAAGCTCTGCGCTTGCGGCTTGCAG
CGCTTTATCGAACTCCAGTCTGACCGCGACACTTTGTCCTTCCGCTTGATGCGTCGGATT
GAATGTTGCGTTGGTCAGTGTAGGCAACGCCTGTGCCAACGTGAAGTTTGTGCTTTCTGT
TGCTTCCACGTTTGAGGCATTGGTCCCCGTCACCACCACGGTGTAGGTGCCATTTGGCTC
ACCACTGATGTCCATCGCGTTGCTCGTCCAAGCGCGACCACTTTGTACCGTGGCACTGCC
GCTAGCGATAACCGTTTCACTGCCTTGCGCTTTGATTTCTACGCTCACGGTTTGGCCATC
AAAGCGGCTTGAAGTGCCGGTGATCTGCAATGCGGCGGCATTGCTGCTATCCACATTGCC
TACTGGCGTGATCGCCAAGGTTGGTGTGATCGGCATCGAGTGGCTGCGGTCTTCTGCGCC
CGTATTCCCCGAAAGGTCTTGGTAGTCTTTCACCACCAAGCCTACGGTTAGCTCTGACGA
CACTGGCACGACAACATCACCGGTCCAGACTTTCGCATCCGCTGTCTTAGTCAGTGTGAC
GGCGGAACCACCCAGCTCTGCGCTTGCTGCTTGCAGCGCTTTATCAAACTCCAGTGTGAC
CGTCACACTTTGTCCTTCCGCTTGGTGCGTTGGGTTAAAGGTCGCGTTACTCAAGGTTGG
CAATGCCTGCGATAGCGTGAAGGTGCTCGTTTCTGTGGCCTCGACATTCGATGCGTTGGT
CCCCGTCACCACCACGGTGTAGGTGCCATTTGGCTCACCACTGATGTCCATCGCGTTGCT
CGTCCAAGCGCCACCACTTTGTACCGTGGCACTGCCGCTAACGATAACCGTTTCACTGCC
TTGCGCTTTGATTTCTACGCTCACGGTTTGGCCATCAAAGCGGCTTGAAGTGCCGGTGAT
CTGCAATGCGGCGGCATTGCTGCTATCCACATTGCCTACTGGCGTGATCGCCAAGGTTGG
TGTGATCGGCATCGAGTGGTTGCGGTCTTCTGCGCCCGTATTCCCCGAAAGGTCTTGGTA
ATCTTTCACCACCAAGCCTACGGTTAGCTCTGACGACACTGGTACGACAACGTCACCGGT
CCAGACTTTCGCATCCGCTGTCTTAGTCAGTGTGACGGCGGAACCACCCAGCTCTGCGCT
TGCTGCTTGCAGCGCTTTATCGAACTCCAGTTTGACCGTCACACTTTGTCCTTCCGCTTG
ATGCGTCGGATTGAATGTTGCGTTAGTCAGTGTTGGCAACGCCTGTGCCAACGTGAAGTT
TGTGCTTTCTGTTGCTTCCACATTTGAGGCATTGGTGCCTGTGACAACGACGGTGTAGGT
GCCATTTGGCTCACCACTGATGTCCATCGCGTTGCTCGTCCAAGCGCCACCACTTTGTAC
CGTGGCACTGCCGCTGGCGATAACCGTTTCACTGCCTTGCGCTTTGATTTCTACGCTCAC
GGTTTGGCCATCAAAGCGGCTTGAAGTACCGGTGATTTGCAATGCGGCGGCATTGCTGCT
ATCCACATTGCCTACAGGCGTGATCGCCAAGGTTGGTGTGATTGGTATTGCGTTGGAAGA
ATCATCTTCGCCCATATTACCAATCAAGTCTTTGTACTTACTTACAAATAGGCCGACATT
GAGTTCTGGAATATTGGGGACTTCAGCCCTCCCCGTCCAAATTTTCTTATTCGCTGTAGC
AACGAGTGAAGTAACATCATTATTTCCCAGTTTTGCTGTCGCTTCTTGCACTTCCTTATC
GAACTCAAGTGTGATGTTCACCGACTGTCCTATCGCTTGATGCTTAGGATCAAAAGTCAC
TTTTGACAGCGTTGGTAATACTCCTTCTACCTCCAAAATCAAACTATCCCCTTTTCCGGG
GATAGAGTTGACGCTCTCATAACTATCATCGTCGACCCGTATGATTATTTCTTTATTTTG
CTTTTCTGGAGTTGTGTAGGTAACGGTCCAAGTTATATTGTCACTGGTGTTCCATGATAC
TTGCTGAAGCTCTCCAGCTTCGTTTTTATCACTCGCTTCTAATTTCACATCGGAGAAACT
AAATTCTTTAACCTCTTCTGAAAAAGTAAATGTAAGCGGGATTTCAACTCCACCAGCCGA
AGGGCTAGGTGATGCAGTTGATATTGTTAACTCTGGAACGGTTGCTGCCTTTACGGTAGC
GCTTGTTGATTTCTCAGTCTTATGGTTCGCCAAATCCAACGCGGCTACTTGTAGCGTATA
GGTACCAGGAGTCAATGAGTAGTGCATCACATAAGGATCATCTACACTAACAGGCTCTGT
AACTGATTGTGGTCCCACTTTTACCCCACTCCCGTTATCTGCTGTAGATGTCACTGAACT
CAAGTTTTTATCTGTAACATACGCTGTTACATCTAAATCATATTTACCGTCCGTTGGTGT
CATAGATACTTGATCAGCAGAAACACCAGATATTGCTGGTAACTCGTAGTCAACGATAGA
TGTGATGCCTTTGGCACCATATGTTGTACTAAAAAGTTCAAAGTCTGTAATAGAACGCCC
TATTGAGTCGGTGACCGTCACTTTATACATATATTCGGTCTGATCTTCAGCGTCAAAAAC
CATAGTATCAGACCCTGTCGATGAGACGATATTCCCTGAAAAATTTAGCGTATCACCTGT
ACTTGGAACTAAATCGATAGAGTAATTTGATGCCTTTACATCATGTCCTTCTTTTGAAGT
CACATTGAATAACTGACTTTCTTTTGTAAAAGCTAGTTTGCCTCCTTGCAAGCTAGTCAT
TCCATTAAATGAGACCGTAATAGTAGGTACAGACACGTCAATATCCACAGTCTTACTTTC
ACTCCAGCCCACTTTATCCGTTGCTTCAATGCTTACTCGGATTTGATTCAGCCCTTGCAG
CTCACTTTTTGGCAGCTCGAAATAAAGATGTGAGTTATCTGCATTTTCCTCTTTATTAAA
AACATGGCTAGGGTTGACGGTTGTGTATTTGACGCTTGCAATACCGCTTCCTTCATCCCT
AATAGAAAACTGGAACCTAACCAAGCTTGAATCTGTAGGGGATTCACTGACAACAGCGTC
ACTATCAATTATTGGTTTGCTGTTATCGACCATCACACTGACGTTATCGCTACTTGAGTC
TCCCCACACATCAATAGCTTGGATGCTCGGTTTGATCACTTGTCCATCCAAAGTCGCACT
TAGAGGCGCTTCAAATGTCGAACAGGAATAGCCCTCTCCACAATCGTTAAATCGTGAAAA
GTTCCCTGGATGATCATTGAGGTTATATGAATCCCCATCCACTGTTGCAATCACATTTTC
TAAAATTGATTGTGCCCCAACCTTCACTTTAAAGTTCATCACCAGCTGAGCGCCTCGAAT
GATACTGTCATCCGTTGGGCTTGTGATTCCAATATCAACTGAACCTGGAGGTGGCAACAA
TAGTTCTAGAGAATGATCTGAGGATGTATTACCTGCCATATCAGATAAATTTTTAATGGT
ATATAGATGTTGTGATACCCCCGTTGCGATGATATCCGAATAACGTTCGGTGTAAGTACA
CGTAGTAACCCCAGCACTCACGCTACAACTTTTTGGTTCAAACGTTATATTAAAACGGTT
TCTAACTAACAACGGTCGTTTCGTTGGCCCAGTATTCACCCCTGATAAGTTATCTTTGAA
GCTCAATGTTAAGCTCAACATTTTGTTTCCATCGGCATCAAATTCAACTTCGTTACCTGT
AAATAGATAGGTATCCTCTAATGCTGCTGGTGCTTCAATATCCATCATATTAAAGCTGAA
TTTGCTCACCGTCTCTGTATCGTTCTGGCCCACTGTCCTAGTAATTAGAACGACAGGTGC
AGTAGACATGTTTACATCTGTCGTCACACTACACTTATAACTTTCCTGTGGATTAGTGAT
AACGCCAGAGTAAGCATTGCTCAATCCATCATTTGGAGCTTCGCTTGAGGTGTAATTTTC
TCTTACCCAACATTCTAGAGTCCGAGCCTTAACATCACCCACAGGGTTGAACTCGACACT
CAACGTCTTACCCGAGATATGAGCCTGAAAATTTTCAGGTTGCGCGACAGATAACACGAC
CCCTTCGCGTTGAACATTAATACTTTCCGAACGTTCTACTACTGGCCGTGTTTCGCCTGA
GTTATACAAAACATTGTTATAAACTTTGAACTTTAGTTCATAGCTTCCATCCTGAGATAA
TTCTGCAGAAGTTAGTCTTCCCTTCCACTTACCCGTTTCATCTTCACTAAACTGTATATT
ATTGGTTTGATCGCCGTATCTATAAGTGCCGTCGATTTGAGGAATTCCACTTGCATCTTC
CGCATCAAGGGTAATAACAACAGGATCGTTGCGCGTAACTAACCCACCAGTAATCGGCGT
TCCATCTTCATAGGAAAAAGACACACTATGAATTGTTGGCAACTTGTTTTGCACTTTAAT
CGCGTAATCTACCTCTGTCGTATTCCCGCGAACATCGCTGCCCCTGAGTTTGATTGTACG
GGTTGAACTATCACCATCATTCTGTCCTTCTAAGCTCACTTTCATATCTTCATCTACTTG
TGTGCCGGTATCAGAAGGTGTATCGATAAAGCTCCAATATTCCAATGTCGTCTTGTTCAC
ACCATTTGATGAAGGCGTTCCCGTTTCGCTCAGATCTTGAGCTGAAAGTGAAAACACGTA
GTTACCACGATAATAACTTTCCGAGTTAAACCCATTCAGAGTTAACGTAGGACCATCTCG
GTCAATAATTATCGTTCGTGGCTCTGTCTGAGATTCGAATCCATACTCATCTATCGCCTT
AATGAACAGGTTCGCCCTCTTATTTGCATCAATGGTGATACTGTCACTTTGTATACGACC
AATTTCCATTTCAAATGGTTGTGTTGGATCTCTAGGTACAATTGACTGTATTGCAGAGTC
ACCAGCTTGTTGCCACAGCTCGACGTTACTTACTTTAGAATCATCAATGACTGAACTCAG
CTTCACTTGAAAATCAGGTCCCAGGACGTAGTTACCAGCAGAGTTTTTGTCTACGATCCA
AGGTTCAGACAGTTCAATTACCGGGCCTTTGTTGTCTACTTGAAAAACAAATTCGCTTGT
CGACTCTGCTTGAGGGTAAGCACTGTCTTTCGCTTTTACGTAAAACGAGTTCGTCTCTTC
ATACTTAAACGCCCCGGCTATTAAACGAACCTCAATGTTTGGTTGCTCTCCGAATAGATA
AGGCTCCACACTGTCTGTAGGTTCAGTCTCATAATGTTGCAAAGTAATACGCTTACCAAA
CTCCGTCTTCATATCAATTTCAACTACACTGCCTGGACTCAAGTTACCCCAAGAAATATC
CGGCACCCAAGATGAGTTTCCACCCAAACGCTTATTGATTGTTCCTCCATTAACAATCGG
CCCTTCAGAGTCAATTAAGATATTGAATTTTGGTGAATTTGTAGTTTGACGATTAACAAA
GTTCCCCAAATTGTCTTCTGCATTTACATTGACAGTCCAGTTACCATCTCCCGGATAAAC
GACTTTACCTTGGCTCGCACAAAGAGTACCTGTACATAATTTAACCTTAAATGAATCTTG
CGTATTACTGGAAAACTGATCGCTTGTGTAATCGACCGTTGTACCATTTGAGAGATCGAC
AAACGATAAACTCCGCTTATCCAGTTGGTCCCCCACAAGATCTTGAAGTTTAAATGTCAA
CTCATGAACTGAATTCGCATTTAAATAAATATCCTCGCCAATTGGGTTCCCTTCCAAGTC
GTTTGGTGGAATGTAAGTCGCTGCGGGATAGTCATTATCAACATATAGAGTTTCAATATA
TGGGTTTAGATCGGTATAAGCGTTACCTTGGGTATCGACCGCCGTTGTCTCCAGAGCAAA
CTTGATGATGTCTATTAGGTCTGTTGATTGCGTATTGAGTGTAAACAAATACTCTTTGCG
GAATTTATTGCTGTTGCCAGACTCATCAATTCTCAGTTCCAATGGTATCGCGGTATTAGG
CTTGCTCTGTGCATACCACATGCTCTTGAATGTAGGCGCATTTTCCGTATTTTCAACGAT
ACCTGATGGATCTTCCAAGACAATTTTAGAAACAACTTCGCCTGCTACGTAACGTTTGTT
GCCGACCATAGTTTCTCGGCCAGTCTCTATTGTTAACGTTTGTTTAGGCGCTTCTTTATC
TATACTTTCTCCCTCACTATCAAAAATAGCGTCTTCGTCTAGCTTTGGATTTGCCTGCGA
TATATCGTCAGCATAAAGCTGGGCAATATTGGTTGGAATTCCGTATTTTTCCGTCATGAT
GTTGTAGTAAGACTGAGCGAGATCTTTACGGTAAGTGTCAGAACTAAACTCATAACTATC
TAATTTAATTAGATTACCTCCAGATCCAATACCGTTTGCCTTACCGTCATAGCTCAGATC
ATCATAGATAGCAGAAGCAAAATCAGAAGAGTTATTACGTGGCGTGTCTTGAGCTAAATC
ATCGATCGCTTCAACGAGGAATCGATGCAAGTAGTCGTTGGACAGTTCATCTGGAATTGG
GTTTTCTAACATCTCGTTAGTCGCATAAGATGTCACTGTTGGATCAAAACCGAAAAATGA
ATCGTTTCCACCGGACAATGCATACTTCACATCCGTAAGAATGAGAGCCGCGCGCTCTGA
GGTTTTGTCTCCGGCCTCAACTTGATTCCAGCGATAGTCAAATAGGCCTGTTTGGTAAGT
AGATAACTCCGTAACATAATAAGTATTCGAACCGTTCAGTTCGAAGTATGCGCCTATATT
TGCATCGTTTAAGTTAACGCTAGCTCTTGCGCTTTTATTATCCTTCCATTGATAGTAATG
CGGATCAGTTCCATCAACACCAATTAAGCGAACTCGCATAAAATCATAATTAACAACATC
GGTTGTAGTCTCACATGAAGCAACATCAAACGCGGCAGACTCATCACTTTCCGGTTGCTG
AATCGTGGAGCAACTAGCTAATGACGTAAACTCTCCGTTAGGGTTTAAACCTTCCAATTG
AACACGTGCACCAATGAAAGGTGTCACGATAGTCATCGTCGGCAAGTCGAAACTGCTTCT
GAAATAAACTTCTTGAGTCGTGCTTTCATTCTCTGACTCATCAATAGCTTGAATTACCAG
TTTTTGGCTCGCGTTTTCTGAGACGTTTTTGAAGCCATCACCTAGGATCTCCTTTACAAA
AGGGACATAGTAAATAACTTCATCAACTCGTCCGCTACTATCCAAAATGGTTTCGTGAGG
AATGCTTGCGGTTATGGCGTCCGTCGAAGCTAACGTCTGCGTTGTATTTTGGAACGCATA
GTTGTTGTCATTGTTTTGACTTACGTAATACTTCACGACGAGCTTAAGTTTGTCAGCACT
TGAACCTAATACAGTCTCTGAACTCGCATCAGATATTTTGACACGAACGTAAGGAATCTT
TTTTTCTTTCAATAAGTTAACATTGAAGTTTGCGAAATCAATCCCACTAATGGATTTAAG
ACCTGCGCTTGCATAGACATAATCTATTTTCAAGTAATCTCGGCTGGACTGCACGTTATC
AGCTGTATAAGTATCTTGTGAATATACGCCCTCGTAAGTGGTTCGTTCTCCATTAAGGCT
CACGTTGACGTAACTCATGGGCGTACCTTCCGGGTATGTGATGATCTGTGCAGGTGCTTG
ATCATCTCGGCTCACCGCATGTTGAAACTCACCGACATTGTCTTTTGTATCAGTGGCTTT
TATATCAAACGTGGTAGTTGATAAGAACTGGTCTGTTAAATACGCTTTGCTAAATTCACA
GGCACTTCCCGACTCTGACGTAACGGGAGAACAAGCAACATCGTCAGGCAAACCACCCTT
AAATGACACACTGACGGACTTAATGTCCTGAGACGCTTCTTTTACAAGACCTTTAAGTAC
ATATTCTTGAAGCTCATTATTGATAGCGCTAGACGAGGTCACGGTGATAACTGGCGCGTC
GTTATCCCAAGAGAAATTGACATAATGACCTTTACCACCGCCAGGAAGCAATTTATTTCC
GAGCACATCTGCAGTGTATAAGACTAAACGTGCAGCAGTAACCTTGGAAAGGCCAGTTTC
TTGGTCGACATAAACAGCATCGATCGCTTTTGTATCAATGATTACTTTGATGTTCGTTTC
ACGAAGACCAACCTCAAACCCTTGCGCATCCACCGAACAAAACTTACTGCCTGACGTCAG
CTGATCATTACATTGAAACTCACCTTGCCATGCACCGTTGAGTTTGTATTCAACAAATGC
AGACACTGACTCAACACCAATATCGTCATTGATTTTGATATCTACGATGTCTTTACCTGC
CAATACATCATTGTCTGTTCGAGTTGCAGTTGGCGGAATGGTATCAATATCTGTGTCATC
ACGAGGTGGAATGACACCATCTGTTTCGCCAGCGGTTCCAAGGCTATTTATTTGTTGGCT
AAAGGCAACGTAATCGTCAGCGTTTGTTCCTGAAATGTTGAGTGTAGGGTCATTTACAAC
TATCAAAACTTGCTGAGAGAGTTCTTGAGTGTACACATCACTGGTGATTTTCTGCTGACC
AAATGTAAGTGGTGTGACAGCTCCCGTTGCTTCGCTTATTTCTAGGCCATCAAGAAGGCC
GTCTGCAATGACATCACGAAACTGTACATCAGCTAAATGCATTGATGTATATACATTGTC
TTCGGATTGACCGTACCTTTGGATCATGTCATAAGAGTAAGAAGAGTATGCAGTAAGCAA
TGCACCATACTGATGCCCCGGCGTTGCAAAGCTACTCTGCCCACCTTTAGTAATATCAAT
TGGTGTGGTTTCATTGACATCAAAACCGTACATGCCATTAATACTATCAAGAGCTTGAGA
GACAGCGTCCGGACCAGACACGCCGCCTGCAATTTTATATTTTGCGAAACCGGAAACAAT
ATTGGTCAGAGGCGTCAACATCAACTTTTGGTTACTACCTTCACTGAAGTTCACCACGCC
TTCTAAACGCAACGTTTTACCAACACTCGAGGACACAATCTCTTTTGTTAAAGGATCGGT
GTAACTACCTTGTTGTGCGACGACATACAATGGCATCGAAGACGATTCAAATTCGACTTT
GTAATCACCAAATGCATTGGAAGATGTGCTCGCTAGCTTCCTTCCTAGCTTTCCATCTTT
AAACTCAAACACCTCAATTTTTGCACCATTGACTGGAGCGTCAAAAACATTACCTGAGAT
GGTTCCTGTATTCCTCGCAGGTGGCGTATTATCGCCACCGTCCCCTCCGCCACATGCACT
CAATAATAGTGAAGTAGCCATGAGACCTAACGTTGATTTTAGCGTATTTTTAGTGAACAT
AATAATCTGGCAGAGTATATTTTTGCCGAGATTATATTATTGTGTGGAATTTTCTCAACG
CGACAAAATAACCATAAAATAAAGCAAAAAAACTAAAAAAACAGACACTTTTCAACCCTA
TTCTTAGTGCTATTTCATATCTATCATTATTTAGTTAGTAAAAACAAAGGAATTGTCGTT
AGTGACGTGTAAGATTTTATTTTAAATATTATACTCCCCTCAATTTTCAGCTTCTAAGCA
CAGTTTTCATTTAATGACAAGTTTAATATTAAGTTCACGTAATCATAACCTTGCTCTGCC
TCTTATTACCATCGCACTCACTATTATTGCAGGCGTATCTTTTAGTCATTATCTGCTCAC
TCCCGAGGAACAATCAGAAGTTATATCCCATAGTTATCAAGGTGTTCTTTTCGATAAAGA
AGCTAACAACAGTATAGAAAAAACCTACGATAGTCACTTTCAACGAACAAAGATCACTAC
TGGCGTTATTAACTATGCTTTTGTGACTTCTTTGATTAATGCAGGCTTATCTCAACAAGA
GATAAAGTCACTGATTAAATTGATTGAAAGCGAATTTGACATTATAGGTTCGGTTCGAAA
GGGAGATAAGTTCTCACTAAAGACCCGAACCAATAGTTATAATGAAAAATACATCAGTTC
CTTTTACTATTCCGGTAGTAAAAAAGACTTTTTTATTATTAACGATGGAAAAAATAATGC
TTACGATGAATATGGAGATAGGTTAACGCGAAAGCCTTATTATTCATTTCCACTGGCAAA
AGAGTACAAAATTAGTTCTGGTTTCAGTTTAAAACGAAAACATCCTATCACAGGTTTGAA
TACCCCACATTTAGGCACGGACTACGCAGTACCTGTTGGAACACCGATATACTCTATCGC
CGATGGTGTTATTGTTAAGTCACGATACAACCGTTTTGCTGGCAACTACATTAACATTCG
TCACACTAACGGTTCCATATCTCGTTACTTACACCTATCACGTAGTAGCGTCAGGAAAGG
TGACAACGTAGTCAAAGGACAAGAAATAGGACGTTCAGGCAATACGGGAAGGACAACCGG
ACCCCATCTTCATTTAGAGCTCTTCGTAGATGGCGCTCCGGTAGATTATGCTCGTTACAT
CAAAAGCAATCAGGCTCCGTCTTTGAACATACAGATGATGCTAGCAGCAAAGACAGAACG
AGCAGAGCTAATAAAAGAATTACTATGAGCCAAACCATAATTCCGGAGTACCGAGCTAAA
TGAGTACAAGCTTGGCTGAGGGAACTACTGTAGACAAACGCACTTCTTTCTCCTGAAGTT
AAAGTTGAAAAACCGAGTTCTCTACAACTCAGTTTTCACCTTAAAGCACTCCGGCACTCA
TTTGCTTACCCATGATAATTTATTTTTCATGTAGTTAACAAGAATTCTAGGTAGCTACGT
CATGCATTGGTCTGATTCGCTGGATAGTTCGGCGCTGCTTGTTCTTTAGTTGGATGTGAC
ACAGTTCCAGCGCCAAACCAAACGCCATCGCAAAGTACACATACCCTTTATTGATATGGA
TTGCGAAGCCTTCGGCCATCAGCAAGCCACCCAGCAATACTAGGAACAGTAGCGCTAAGG
TTTTGAAACCAGGGTAACGAGTAACTAGGTTATTGATCTTCTCAGCAGTCATAACCATGA
CCAATGCAGAAGCAATAATTGCAGCAACCATAAGCGGTACTTCACTTGTTAAACCGACTG
CTGTGATGACAGAGTCCATCGAGAATACCGCATCAACCGCAACGATTTGTAACAAAACCA
CCGCCAATCCCGTTCGTACATGGGTAGAGTGATCGGTTTCGTTGTGAGTTAACCAGCTCC
AAAGCTCTTTTAAGCTTTTCGCTAACAAAAACGCACCACCCAAGATCATTATCATATCTC
GACCTGTCACTGCATGGTTTGCAACGCTAAATAGTGGTTGGGTAAGTTGCATGATCCATG
TGATAGAAAACACCAATCCAATACGCGCTAACACCGCAAGACCAATACCTAAGTTTCGTG
CAAGCTTTCTCTGGTGGGATGGCAATCTTTCACATAAAACGGAAATAAAAACGACGTTAT
CTACGCCTAAAACAACTTCGAGAGCAAATAAGGTGGCAAATATCACCCATGCTTCAGGTT
GCATGAAAAGTTCTAACATGAGTATGCCTCCTGAGAGTGGAAGCGATACGGAGAAGGGTT
CAGTCGACTAAAGGGGTCGTCCATTAATTATTTATACCTCTGTTACTTAGGGATCTAGAG
TTAAGCACCTCTTGGTTTGCAACACAATACTCTTTTCAACACAAAAACTAGTGTCTTTAT
TTGTGCTCTAAAGGATTCTTTCCATCTCACCCCTCCTCTGTTTATCACTCGGAAAAGTTT
ATAGTGTAGGCTTAAGGAGCATCCCTGTTCGGAACGCTTCTATATCAAGCATATTCAGAC
ATTCGGCAAGTAAAACGACAAGTCCGCCAAGCATCTTTTATCAAATAAAGCCAACAATGG
ACCTTAAGCTATTCCATTGAGCTCAAAGAAAAAGATGCTATTTTTACTCAGTGATCAATA
GTAAAAATTTGTTTCATGCTGATATACTGGCAGAAATCACAAGAAATCATCGCTCTCATG
GATTATATCGCTCTATCGCGCATTAGCTTAAAACACCTCACCGTCCTTCACATGTTGCTG
ACAACTCACAGTGTCACTCAGGCGGCCGAGCGACTTTGTGTGACGCCTTCCAGTGTCAGT
AAAACGCTAAGCCAGTTACGTGAAACGCTCAAAGATGATCTTTTCTATCGTGATGGTACA
CGTTTAGTGCCCACACCATTTGCGTTGAATATTGGCCCGTCCATTCACGGTATTCTGTCT
AGCATGAACGGCCTATTGCACCAAGGTTCATTCAACCCAGCTTATTATCAAGGTACGTTT
TCTCTGTCGATGAGAGGCAGTTCTTTTGAGCTGTTTGCTCCCGTGTTAACGCGCATTTCT
CAACAGTTGGGGAACAATGCTCACTTAAGCGTCCATGCAAAAGAAGAGATGAGTTTTGAT
TCACTAGTGAGAGGACAAGTCGATTTTTTGCTGCTGCCGCATGACATCAGCCAGCCGCCA
ACTCAAAATAAAGACTTGGTTTGGCAAACAATCTTGAAAGATGAAATGGTATGTTTAATG
GGCGAATCAAACCCGTTAGCTAAAGCGCCCCTGTCGATTGAAGGCTATCTTTGCGCTCGC
CACATCGGGATTCACGATAAAGATCTTTCTCAGCCTTACTTCGAGCAAAACCTCACTCAG
CAGCATTCAAAGCGTAATATGGCGATGCGTGTGGCAGATTTCGGTTCGGCAGCCGTCATG
TGCCATCATTCCGATTATCTATTTACGTGTTCAAAACTGTGGGCGGGAGTCGCACATCAA
GCGAAAGGTTTAGTGCAGCGCTCTTTACCGTTTGATTACGGGCAAGTGGCTTACAGCTTG
GTGTGGAACAAAGCGAGTCTCAATGATCCTGCTCTGAGATGGCTGCAACAACAGTTGCTT
GATGCTTGTAAAGAGCTCGAAGGCTGCGATAAGTAAACCGCGCGCAATCCTAAGTGTGTA
AAGATTAGAGGCTGCTCTAAACGAATACGGAAGGAACAGCAATAGGACGATCAACAAACT
TTCCAAGCTGTTTCTTTAGTTGCTCTATCTCTTCTTTTGAACACTTGTCCCAACTACGTG
CCTCTCCTACCACGCCATGATGTTGAAAGGCATTGAGGCGAACGTGTACCGAGCTTGGTA
GCGCATTAAGATACCGCCCTACCGATTCGATTTCCGTATCTAAGTCACTTTTACCGGGAA
TATGCAGAAGACGTACTTCGTGCAGCTTTTGTTGTTCTGCAAGAAACTCAATCGTCTGAA
AAACTCGGTGATGTTCTCGGCCAGTTAACCAACGATGTGTGTCGGTTTGCCACGATTTTA
AATCAATCATTGCGCCATCCATAAAAGGTAAGACACGCAACCATCCCGAGACTGACAATG
AACCATTGCTGTCGATGAAACAGGTGAGGTGCTGTAGTTCAGGCTCCCGCTTGATCCCTT
TAAACAGCTCAATAATGAAAGGAAGTTGTAAGGTAGATTCCCCACCGGATACCGTCACAC
CGCTAATAAAAAAGCGTTGTTTTCGTATCAAATCGAGCATTGTCGGCACAGAGTAGTCAG
TAATTTTTGGATTAGATTGGTTCTGACATATCTCTATACAATGATCGCAGTGGGTGCACT
CCTCTTTAAGCCAAACAACGTTGTTGCTTTCGTCGAACTTCAATGCGCCTGCCGGACACT
CTGCAACACAATCACCACAGTGATTACAATGGTTGATAGTGTGAGGGTTGTGACAGTTCA
AACACTGATAGTTACAACCTTGTAGAAAGATGACTAGACGATTTCCTGGCCCATCAACAC
AAGAGAAAGGAAGGATACGAGTTACTTTCGCCAAAAGGCTTTCACTTCGTCTAGACATCT
TGTTCTTTCCGTCACCAGTTACTTGTAGACTGGCGACATTTCTTGGCTCACCACTCGTGG
TGAACGCTCTAAAATTCCAGTGTTTTTCGCCGCTTCAGCGCCCAAAAACGTCGTATTAGT
ACGGGAACCTTCCGCATCGTATTTCGCGATATCCGATAACTTCACCATATAACCGGTCAC
TCGAACTAAATCATTCGACGCGACGTTTGCGGTGAACTCTCGATACCCCGCGTTCAACGC
GCCCTTGCATAAATTGAACATGGCTTCTGGGTTTGACTTCACCGTTTCATCAATCGTTAG
AATATCGCTGATACCCGCTCGATAATATTGATGATGCGCCGCAGTTGCTTGTACATAAGT
AACAGGGTCTGGCTCGTTACCGTAAGGAAGGCGCACACCTGGCGTTACATCCAGATCGAG
ACTGATACCACCTTGAGCATGCAACAACGCTTTGCCCTCTAAGCCATATCTCACAGGCGT
AGAATCAACCAATGTCGCTAGTGACGCTGAAATCTCGTGGCCTAATGCATTTGCACGTTC
GTCTTGTCCGTAGCGGGAAGTTTGCCCTTCTTTTTCAAGAAGTAAGTTGACCGCTTCAGC
CATACCATAAATGCCGTACATTGGCGCAAAGCGTGACTCTTCAATCAAGCCTTCTTGGGT
TAAGAAGCCTTGGAAGAACTGTGATTGTTCATGCAAGTGCGAGCTTCTTGCGTCCATCAA
CTCCGTCATTAGTTGATGATACGTCGGTAATACATTACTGAAAAAATCGTCGCGACTTGC
TGCACGTTTCGCCACTTCTTTTAGATTCATGCGTACAAGCGTGTTTGAACCACCAGCTAG
CGGGAGTGAGTTGTAGCAACTGACGATACCAAACCGCTCTCCGTCATAAGCATTTGCGTG
AATTGGGTAATTCGCAATATGAGGCTTGCTACAGTCACAAATATTTTTCGTCGCCTGACG
TAACAAATCATCTGGTGTGATCGATTCGTCGTACATAAACGTGAGATTTGGTGCAATTTG
CTTGAGCTCTGCGTCCACACGCAAAATAGTGCGACAGATAATGTTGTCTGTCGGCCCGAT
ATTCACGTGCATGAAGGCATCCGGCAACGTGCGATCCAACATGATCCAGAAATGTCGAAG
TTTTTTGTAAATCTGCGCTTCAGTTTGGTCGCCTACATAAGGCATCAGGACGTCGTCTAA
CTGCCCTAAATACACGGGAATATTAGTAACTGACGGCACATGATGATAGATGATGGTAAG
CATATTTAGCGCATCATCAAAATCTTCTGCAGGTGACAACTCCAAATATTCAGAGCCTTG
AGATAAAAACTTAGCATAGTCAGGTAAAACGTAACGCGGTTTAAAAGGCGCATGACCTTC
AAACATGTCACAGATTACGCCATCGCTCATCGCTTCACGAAGTGCTTCAGAAATGGGCAT
GTATGGAATACATGCTTCGGCTTCTAAAGCGAGGAAGTTAGACTTCTGTTTCGGAGACAA
ACGGCCGTCAGTTGCGATATTGAGAAAACGCTGTTGGAGTTCAGATAGGCTTGTCATCAA
GGATGTTCCTGCAAAAAAGACCACGACATCTGGATCTGGGTAGGTACAGACCATTACCCC
TAAAGGGCTAGATTGAATTTTACGCCTAGTTAAGCCTTGCCACTAATGAAAAAAAACAAA
CCGTTAATTTCCATATTGGAAATAAGCTATCCCTAAATTAGGGGTTACCTCACAATCTAG
CTGCGATTCGCCGTGGATAGCATCACACCAGCACTGATAAACACCCCACCCGTTAAACGA
TTGAACAACTTAGCTCGTCCTGCTTCAAATAACCAATTGGATGTTTTCACCCCTAATAAG
GCGTAAAAGGTTAACCAGCTCAATTCGAATACTACGAACGTACCCGCGAAAATCGCATAT
TGGGTCAGCAGCGAAGCGGTTGGGTCAATGAATTGTGGGAATAGTGCCGTAAAGAAAATA
ATGGCTTTCGGATTACTGGAACCAACGATAAAACCACTGGTATAGGCGCTGACGTGGCTG
GTTGACACCTGTGCAGAGTCGGACTTCGCAAAATCGTTTTGTTTTGATCGAAATGCTTGA
ATGCCTAACCAAATCAAATATGCCGCACCACACCATTTGATGATGTTAAACACGAACTCA
GAAGACGCAATCACAACGCCTAAACCGGTAAAAGAAAGGGTAAGAATGATGGTAATCGCA
CTTAAACTGCCTAGAGCCGTCGTCAGTGCGAGACGAAAACCGCTGCTGACGCCTTTACTT
AAGCAAAGTAGAGAACTTGGCCCAGGAGAAGCAGTGAGAACGAGTATCGCGAGAGTGTAG
TAAATCCAAGTATCGAGTTGCATTGGCGCTCCTTTCCAATCATGGTTTGATGCCACATAT
TAAGCCTTAAGCTAAGTGATGTAGCATCGACGCTTCTATCCTTGAAACGTATTTCTGAGG
CAAATGCGCAACCCAAATTGCGCATTAATTATGCAACCAAAATACTCGCTATATGCAATT
GTGTAAAGAAAATAGTCAGTAATGATTCAAGCTAAGCACCGACTTAGTCATAGAACGGTT
TTGGGTCGATTTCTAAAGATGAAGGCGCTATCGCTCTTTCAATTTTGTGCGTACTTGTTT
TTAAATCCACCATCGCGACATCAATGTATCGTTTGTACTTACGGGAGTAGAAACATTTCA
CTTCTGGCTTTAACGCTTGAGATGGATTCGAAGACCACACAATACCCACTCTGCCATCAC
TGAGTTCCACGATAGAACCGACTGGATACACACCAATGCAGTTGATGAACTTGTAAACCA
GGTCAGGGTCAAGATGGAAAGGCGTTAGACTGAGCAAAATCTTAAATGCTTCTGCTGAGC
TCATGCCTTTTTTGTAGCAACGATCAGCGGTGAGCGCGTCATAAATGTCGACGATACAAC
TCATGCGACCATGAATCGGAATCTCGTCGCCCGATAGTCCGCGCGGATACCCCGTTCCAT
CAAGCTTTTCATGATGCATTAAACACACGTCTCGGCTGACATCGCTCAACCCTTTCACTT
CAACGATGATCTCGCCCGCGAAGACTTGGTGCAACTTCATGTGCTCAAACTCTTCTGGCG
TTAAACGCGCTGGCTTGTGAAGAATTTTATCGTCCACTTTGATTTTACCTACATCGTGAA
TGATGCCACCAATCGCCAATTGCTTGAGGGTATCTTTGTCTAAGCCTAAGTGTTTGCCGA
ACGAAACCAACAGACAGGCGACATTTACTGAATGCTCGAGTAAATAAGAATCTTTCTGGC
GCAATGCAGAAACACACTGCAAAGCGTCTGAATCAATGAATACACTTTCGATCATGTCAT
CTGCCCACGATTCAATCTCGTCGACTTGGATAACTTTGCCTTCAAAAGTTTGGTTGAGAA
GTTTCTGCGCTAGGCCTTTTGCTTCCGCAATCAGCTTTTTAGCACGCTTGTGTTGGACTT
CTCGCGAGCGATACGCACGTTGTACTTTGCTTGATACGGAAAGCGTTTTATCCCCTACTT
CGATATCGATAGGTTCTTCGACGGGTTTGAATACGCACTGCTGAGCAGAAAGTGATTGAT
CAACCCAAACGAATTTCACGCCACTTGCGCGAAGCTTTTTAATGCCTTCTGCGCTCGAAA
CTCGACCAGCATTGGCTAAATTGACTCGTTTGTTATGCTCTATCGCGGTAACAAACATGC
CGACAGCAACATCTGCGATTGCAATTTTAATTGAGTCTTCTGGGTTGTACTGCATATGGT
GACATTTATTAAATACTATTAGGTAACGCGTGCATTATAAAAGATATCGCGCATAGCTGT
TATAAGAATCCTCAATTCATTTCAATTAATGAGTATTCAGTCAATTAATAGAGCGATTTA
CTTCATAAAACCATTTTATTTTTATGGACTTAGCTCAAGAAATGACAGCATTATTAACTA
ATTTTAATAATTTGAGGAATGCATCAATAACTATTTCATATAAACACGATTTACTGTTGA
CTAAGTTTTATAAATATCGATGATCAGCAAGTTAAACTGAACGAAGTTTTATTCATTTGA
AAGCGCAAGAACATGACTGTCTACTATTTTAAATTAGCATTTGTATCTTAATAATGCGCA
TGATTACTTCATTTCCCTGTTACAGGAACGCCCACTCATCTCTGTTGCCAGTAAGGCACG
AGGAGGACATGTCTTGACCACCATTTTTGATCAACAGGCCTCAGACAATGATCGCGAGTT
TCTCAAGATCGTCGAAGAACGCTTTATTCATATCTTTGATGTGTTCAACGAAGGCCTCTT
CTACATGGACGAGTTCGGGACGATGGTTTTCTACAATCAGGGATTTTATGAGCAACTTGG
AATCAATGCAGGACGCATCAACCTAGATCGTTGGTTGGATTTGGTGCATCCGTTGGATAG
GGAAAGATTGTCCAAGCGTGTCGATGCCCACATTAACACCGACAATAAGCGTGTCACAAC
CACTTACCGCCTGCGCAAACCCAACGGGCAATACGTTTGGATTGAAGGCGTTGCGATGAC
CAAAGAAACTGAGCATGGCCATTATATGGTGGGTAGCCATCGCGACATTTCAGAACGTAA
ATTGATGGAAAGCTACATTCATCAAGTCGCGTTCCATGATAACGCCTCAGGTATGGCAAA
CCGCGCGCATTTGTTGCTTGATATTGAAGAACACGTCTGTTCGACAGACACGCCAACGTC
GATTTGCTACATCCAAATCAATGAGATCAAATCCTATCTGAACCAGTACGGCAATGAACT
GGTCAATGGCTTGGTGGAAAAGCTGCTGCAAACGCTCAGTCATCTGCCATCCCCCAACTG
CTCAGTGTATCGCGTACATGATGACGATTTCGCAATTTTAATTCAGGACGATTGCTCAAT
AGACACGCTTCAAGCTTACGCCGAGACGATAAAACAAACCTATCACGAAGCCGTGGTGGA
AGAAGGCCAGTATCTTGGCAGTAACATCAGCATTGGCTTGTACCCTTGTATCGACCCTGC
GCACTCTGCGGATGAAATTTTGCGTAAAGCTGCAAGAACATGCCAATACGCCAGTGAACA
AAATAAAGATAGGATTGCCATTTACAGCCAACGCACTCAACACGCGGTAGATCGTTACTT
TTTTATCGAGCAAGGTTTGAAAAGCGCACTAGAAAAGCAAACCTTGAGTGTGAAGTTTCA
ACCAATCATTAATGCAAAAAGCTCCGAAGTGGTGAGTTTTGAATCTCTCGTTCGTTGGCG
TAGCAAAGAGTTTGGCGAAATTTATCCCGATGAGTTTATTCCCGTAGCCGAGAACAAAGG
CTTGATCGTCGAGCTAGGCTATCAAGTGTTCGCGAAAGCTTGTCAGTTCATAAAACAATA
CCGTGAACGCTACCAAAATGAAGTAAGAGTGAACGTAAACGTCTCCGTTCTGCAGCTTAT
GAATGGTGAGTTTCCCTCAAGAATCAAAGCCATGGCTGACGAGGCTGGCGTCGCACCTCA
GTCTATCGTGCTAGAGCTCACCGAAACATTCATTTTGGATAACAACCAAACGGCTATGGC
CCCCTTAAACACGCTTCGTGAGTTGGGCTTTGCGTTGTCTTTGGATGACTTTGGTTCCGG
GTACAGTTCTTTAAACTGCTTCTTTGATTTACCGATGACGCAGATAAAAATCGATAAATC
GATGGCTTGGAAAACGCTGACAAACCACTCTTCGCGAGAGTACCTAAAGTTTTTGATTGC
AATGTGCCACGAGAACAATATTGAGGTAGTGATTGAAGGCATTGAGGATGCGAAGATGTG
CGACTTCTTTACTCAGATGGGCGTCGACTATTTACAAGGTTACTGGTTCTCAAAACCCTT
GTCTGTCGCAAGTGCTAGCCGATATTCATTGAATTCATAGTTCGAATTTTGGAATTCTCA
CCTGTTCCGCACAGCCACCGTTTAGTTACCGGTTTTTACATCGAAACAGAACGTGGCTGT
GGCGAAAACTCAGGTTAACTTTACCCACCTATCTTAAGCGGTCAAACACAACGTTTTGAT
CTAAGTGCTCGTGATATTGCGTGTAATCGAGCCCCATATCAAAAATGTATTGTGTAACGA
GGTTTCTTACGCACTCAATCAACTGATTGGCTTGCCAAGGCTTTTCGAAATAGCGATCGA
TGCCCGCAGAGTTAATCGCATTGATCGTATCAGTGTGCGTGGCCTGCCCAGTCAACAAGA
CTTTGCGAGTGCGAACAAAGCGGCTGTCTTTGGAAATTTCCGTCAGCAGCTCAACACCCG
TTTTACCTGGCATCACGTGATCCGAAATAATTAACGCGATCATTTCACCATCTGCATCAA
GCTCGTCCATCAACTCAAGCACTTCATCAGCAGACTCACAATCCTCAATATTCAGCCATT
TATTCAACGGTTCTAGATCTTGTAGAACCGCGCTTAACACCTCTCGTTGGTCATCAACGC
AAATTAAATTAAGCTTCTCCATGTTCACCCTCTACCGGTAATTTGATTCTAAAAATGGTC
TTTTCACTGTCACTTTTTACGACAATGGAACCGTTGTAACCTGCAATAATTCGTTTAACG
ATCGAGAGCCCAAGCCCCAACCCAAAAGACAATCCGCCCTTCTTCGTTGTAAAGTTCGGC
CTAAATATTTTTCGGCGTGTGGCCTCATCAATTTCAGGGCCGTTGTTGGCGATCGTGACT
AAAATCTTTCCTTTGCTCACGCGTGTATGAATTTCAATGGTCGGCGACTCAATGTTGATC
ATCGCATCGCACGCATTCTTTAAAATATTCACCCAAATTTGAACAAGCTCAGTTTGCGAT
CCAATAAAAACCGGCAGTTCTGCAGGGCTGAAACGCACACTAACGCGCCTCAAATCACTC
TGCAGCAACGCCAATGCCCGATTTATCGAATCGTTAATGTTGATGGCCTCATCAAGGTCG
ATATCCGTTCTGCCCAATTGCTTAACGGAACGAACAATGCCAACTGTATGCTTAGACGCG
ATACGCAAGTCGTGCAGGTCTCGCCCAACTTGCCAGTAACGAATCGCCTCTTCTGGCCTT
TTTAACCAATGCTCCGAGAGGTAGTTGCTCGGCACGGCTCGCGCTAAATCACGTGCCAAC
TCTTTAGGCAACCCATAATATTTTTCGAAATGACGACCGCGCTTTCTCGCTTCACTAGAC
GATACTTTTTGCCCTTGCATCAAACCAAAATCAAAGAACTGACTCGCCTCTGGATGCACT
TCTTCAAGCAGCGTCATAATGACGGATTCTAAACGCTCCGATTTACTGCTGACCACACCA
ATCGCATTGTTAAGTTCGTGTGCGATACCTGCGGCTAACTGACCGAGTGTTGTCATTTGC
TCTGCGGTGTGGAGCTTTTGCAGCGCCTTCTCTTTGGCTATCGCTTCTTGCATCGCGCGG
CGCTGACGGCGAGACAACTCATTCACCATAACGGGCATAAACTGTGTGGTTAATGGCCCG
TAAGTTTCTTCTTCAACGGCTGGCGTATCGCGTTCTATCCACGCAAGTTCTACATCGGTT
TGTGCAATCACCGTAGATGAGGCAGTCCATGTTCCTGAAAAAAAACTGTGCACTCCAATA
AATGCCCCTTGAGAGGCAGAAAATACCTGAATGGGTTTTCTGTCTTCGTCCGCATAGAAG
CCAGCAAGCTCTCCAGAGAGCACATAGTATAGACGGTCGTTGTAGCCTTGCTGTTCGATC
AATACGGAGCCGGCCAACACAGTCAGCCGACGTTCGATATGATTAAAGTAGCGTTCTACT
AACGCATCTAACTTGGTTTCGTACATGTATTACCCAATATGCCCAACCGTATGAAGAATC
CACACCATCGCAAAGCTTAGCAGTACACCAACAATACCAAGTACCGCACCCACTCTCGCC
ATTTGGCTACTTTCTACATGGCCAGTGGCATGCGCGAGCGCGTTAGGCGGTGTACTGATA
GGCAGTGACATACCAAGCGAAGCCGCGAAGGTCACAACAAGAATAAGCGTGACTTCACCT
CCTAATGGCGTTAAAGAAGCCATGGACGTACCAAGTGCAGCCATTATTGGCATCAGCAAG
TTGGCTGTGGCCGTGTGCGACATGAAGTTTGCCATTAGTAAGCAAAGGAATGCCGCGCCG
AATAGCACCACATAAGGCGAGAATTCATCAAATGGAATACTGTGCACCACCAGCTTCGCA
AGCCCTGTTTTGTCGAGCGCTAAACCTAGAGCAATACCACCCGAGACTAACCAAAGCACA
TCCCAAGAGATCTTTTTGAGGTCTTCTTTGTTGATGATCCCTGTCAGCGAGAACACGGCA
ACCGGAATTAAAGCGACGGTGTATGAGTTCATGCCATGCGCTGAGCCCATCAACCAAAGA
ATGATGGTGCCAGCGAATGTGACGTAAACAATCATCGCCTTTGGTGTTTTTAGGAACTTA
CTTTTGATGTTCAGATCAATCTTAGTCTGCTCGGCTTTGTATAAATAGCCTATCAGAAGC
CAAGCAAGCGCCATCATGATCACCACAAATGGTACGCCGAACACCATCCACTCCCCAAAA
GTAATCAAGTTATCACCCACGAGGTATTTCAAAGCAATCGCGTTTGGTGGCGTACCGATT
GGCGTACCAATACCACCGATGTTCGCAGCAACAGGAATACACAGCGCGAATGCAATTCGG
CCCGGGTCTTTAGGCCCAAACACGGCGATAACTGGCGTTAATATCGACAACATCATCGCG
GTGGTCGCGGTATTCGACATAAACATCGAGAATATTGCGGTGATCAGCATCAGGCCTAAC
ATGACAAACTTAGGGTTTTGCCCAAACGGCTTGAGCAACACCCTAGCTAGGTTCACATCC
AAACGATATTTGGTTGCGGCCATTGCTAAGAAAAAACCACCTAAAAACAGCATGATGATT
GGGCTTGCAAAGGTAGCCATGATTTCGTGATATTGCAGTAGTTCGCCAAAATGAGGCTGC
CCTTCTTGTGTTCGAAACAAGACAATGCCTTTGTTCGAAATGAGCAATAACTCAAGCACG
ATGATCACCACCGACGTGGCATAAATTGGAATAGGCTCGAACACCCAACAGAGCGCAGCC
AGCAAAAAGATCGCGATAACTCGCTGTTGGACGATGGTGATGCCGTCAAAAGGAAACGCT
GACAAAGGCATCAGCCAAATAAGTAACGGAATCACCGTTGGGATGATGTATTTGAGATAT
GGGCGCATAGTACTACTACTCTTCCTGAGTTGGTTGGCCATGACATTAGGCATTTCGAGC
CACATTCAGTCATCTTTCTATCAATCTGATTTTTATGAACAACTTTGCGGTTGTGAGATA
GAAACATACCTGTTTGATAACTCTGAGTAGAGATTATGTACACTGTTTTGAAACGAAATT
TTGGTCTTAGATCAATGAACTGGAATTCACATCAGAAAACATCTCTTATCTGTGTCCAAG
CTCACTAATTACGCGATAGATACTTCTTCATCACATAATTAGTTAAGTGTTGCCCTCTCA
CTTCAACTTCTTGATGTTTAATCACTTTAAATCCCATTCGTTCAAAGAACGGACGAGCAG
TGATACTGACCTCTGAGTACAAATACGGTAACGCTAATGACTCCGCTTGAGAGAAAATAT
GAGCCATCAATGCGCGGCCAACACCTGTCCTTTGATGCCGATGATGACAAAAGAAATGGT
CAATGAAACCATCTGGCTGTAAGTCCGCGTAACCGACAATCTCACCTTCAATTTCGGCAA
TAAATGGGGTAATGGTGTCCATCCTTGCTTGCCAAGTTTGTCGTTCAAAATCATCGGGAG
CCCAAGCTTTCACTTGATCTGTTTGGTAATCGCGGCAGTTTACTTCTCGAACCGTATGGT
AGAAGAGCGTCCATAGTGTTGGCGCATCATCAGCTCGATAGCTGCGTATTGAAAGCATCA
TTACAGTGTTCCAGACAGACGAAACAAAAACGTGGTCACAATCGCGCTCACTAACAACGT
ATTGATTGGCAAATAGTGCGGAAATAAATAAGGCAAATAGCGTAAATCTGGTTTGGTGAT
AACTCTTTGAGGCTGGATATCTAGGCTCTTCGCGACCTCACAAGCCCGAACCGTTAACGG
ATGTTTAAAAAGCCATTGTGAATAAGCGCTATAAAGTGCTACCACTCCCGCCATTCCGAT
GATTTCTATCAACACAATAGCCTCTAGAGTAAAAGGCAGTAAAGTTGGGCCACTCAAAAG
CAGCACCGCGGCAAAAAGCCACTGTTTGTACGTCATCATCCATCCTTGAATTACATTCTA
TAAATGTACATTTGAGACCAATCGTCCATGATCAGCCTTGCAAGCGTATTTTCTATAAGC
CAGTGTACTAAGTTATTTTGATTACTGACCAAAATCAAGTGGACGTAAACAGAAACAAAC
CGAGTTAGACTACCTCAACAGCATCCACACAGTTGACACGAGTGATTCGACTATCTTCGA
TAATGAAAAACGCATCTTGAGGTAAATCTTGCTGCCAAACTTGAGTGTAATCCATACCCA
ACAGCAACCCTCTCAGCACGATGCCTGTTAGCCCATGGCTCACCACGACAATATCTTCGT
CATGCGCTACATCACTCAACCAACTGGACAAACGCTCCCTTACCGACTCATAAGTTTCAC
AGTTTGGCGCTTGAAGGTACCAGTCATTTTGAGCCAATAAGTTGGGAATTTCTTGCTCTA
GGCTGGGAATCGTTCTTTGCTCCCACTCACCAAGAGAAAACTCTTTTAGCCTAGGCTCTT
TGTTGAGGTTTTCATACGAGTAGTTAAGCTCTTCACATACGATTTGCGATGTTTGCAGTG
CTCTCCCAAGCGTACTTGAGTAGACACGGAAAAGACGGTTTTCAACATACTGTTTGAGCG
TTGTGCCAACGCGTCTTGCTTGGTCGCTGCCTTTCGATGTCAGTGAGGAGTTACAGTGAC
CTTGTAACTTTTTGTCTGCGTTAAACTCTGTTTCACCATGGCGCAATACGAATATTCTTC
TCGTCATTTCTTTACCTTAAACGGTTTAAATTCATAGGTAAGCTAACGTAAAGTCGCCAA
CTGGGCAAAAAACACTATTTGAGTCAAATTTGACACAGAATGACTCGCCTCATTATTCCT
GAACATCCAAAATTTCATAATGGCGCTCAACATTCACGGTCACCCGCCCCCAGTCTGAAT
CTTTGACTCGGAGTTGATGGTGCTCAAACGTATCTCGATTTGTAAACTCTTCGTACACAT
CAAAGCGCAACGGGTTGTCAGGGTTTTCCACCACTTGAAACACAAGGCACCCAGCCTCGC
TTTTAGTTAATCGCATATGAATAGGCAGCGCACTTTTTACCGTTTCAAGTTCCTCTTCAG
GCACCAATATAAATCCGTTTAACATGACTTTGGGCATCACGACTCCATATCAATTTTACT
ACCTACAAAAAACGCATAACCGAAAAGTTATGCGTTAAAACCATTAATGCGGATTGAAAG
GTTACCCAATTATTTTAACGTGAGGGTAAACACCTCGTTGTTCACGCCACCAATCATCAT
TGGTTTTCCAAGCTGATCTTGCTGGACAAAGAGCGTGGTTTTTAACTCACGACTTGAATG
ACGAGATTTACTTTTGCGAACCACAAGCACATCAACAACGTAATCCGAATATTCCTTAAT
CACGGAGCCTGAGAGCTCGATGATTTCCTCATCATTGTCTTCAACGGCGTCAAATCCTCG
ATCAACCTGTATCGGTGCTGAAACCGAGGTTTGTCCGTAGTTTAAAACCGCGGTTTGAGG
CTCTTCAAGCTGTGAAGCAACACTAGTAAAGGCAATAAAACACGTTGCCAATAACGCTTT
GGATATTATTTTCATTAGTATTTTTCTGATTTCCGGCAAGCAAATAGAAATAAAGACCTT
AGATAAGAGTTTGATAAATAGTTAATAATGGCTATCTAAGGCGTGACTGGAAACAATACC
GATTTCATTATGAATAAACAACTTTTACAGCATGTATCGTAATGTGATTTATCTCATCTC
GTTCGTAGACGTTTGCAGTAACCACACGAAAGCCTGACTGTTCTAGTTCCGTAATCAAAG
ATTGTTGTGAAGATACATGTCGATAAACATGGTCATTTTTGGTGATTTCGTAGCTATTAC
TGTCTTTAGCACACAAGCTGCTCACAAAGAAAACACCATTTTCAACCAAAGAATTATAGA
TATGACCTAGAAAAGTATTCCGATCTTCACCAATGATGCAGTGTAAACAGTTTCCATCGA
TCACCACATCATAGATCTCTGGAATCTCAAGCGTTTTCTCGGTCAAGTCCGCGACGTAAA
ACGCCCCTTGAATGCCAGTATCTCTCGCTTTTTCTTTTGCCCAAGATATGGCAGTCGGTG
AAATATCAATACCTGTTACTTCAAAGCCTAATTTAAAAAATGCTCGACAGTGATGCCCTT
CGCCGCAGCCAACTTCCAAGAGTTTGCCAAAAGTCGGAGCTCCTTCTAGCTCAATAAAGC
GCTGAACAAGAATGGCTTGCGATATTCGCTCATTGCCTCCCCATCCTTCCCAGCCCTCTT
TTCGGGCTTGAACATACATATCCTCGTGGACATGGTAGTTCGCTTTCATATTCATCCTTG
ATAATTCCTTACGTTAAAGCGCTATCGACCTATCAATACATTACGGGTTGTACGACTCAA
CATGTTCATGTACTGCGTGCATTATCGACGCTTTAATATCCTTTAAATATTTCGCGTGTG
GGCACCACATTGAAAGCGGCAGCTTCATCCCTTCTAGCATGAGGTCGATACTCACTGGCT
CGATACCCTCTGCTTTAAACTGAGGCTTAGTTAATGCTTTGGGTAACCACGACCACCCTA
ACCCCTCTCGCACCATATTGATGACAACGGAGAGCTGATCGACTTGCTCATTATTGGCTG
AAAATATGAATTTCTCTTTTAAACCTTCATCGACCAGCGATTTTAGAATGAACTGTCTCT
CGGTCACCATCGCGTCAACGACAGAGCTCTGATCTAATTTCGCTAATCGTCCACCAGCTT
GAACATAAGGAACGAACTCGACGTGGCCTAAAAAAACCGAATCCATGCTGTGCATCGCGC
TACTTTCGTGCACATTAACTAACCCAAAGTGGATTGAGCCATCAACAATACCGCGCTTGA
TTTCAGCGCGATCACGCACTAATAACTCAACACGCATGGTCGGAAAATCTTTCGCTAACT
GTTTGCGAATCATGAACAAAGCAGAAGGCGGCATAAAGCTCGAATAGGCAATCACCACGC
GCTCCAAACCTCCGAAAGAAAGGCTCAATGCAATGTTTTCAAATATCCTCGCCTGTTCGA
CTGTTTTCTTGGCGTAGTGATAAAGCAAGTGACCATCTTCGGTAGGCTCAACAGAACGGC
CTACTCGGTCAAATAAAGTGATAGCCAACTGATCTTCAAGATTGCTGATGACTTGCCCCG
TTGTCGTTCGGTGCTTATTGAGCTTAACGGCTGCTTTACTAAATGATAATTCTTCATACA
CAGTGACAAATGCCAACAGCTGCTCAAAGTTAAACGTCATGTTATTCCCCCACGTTCAGT
GACTTACTCAAAATATCACTATCGTTCACCGTCGTGTCATTAGAAATGAGTGAGATGTGA
CAATCGAACAGTTTATTGCCTCGCGGTTTACTATTCCAGATTTCTATACCATCGAGAGCG
CCATGAGTTTCTTGACAGGGAAATCAAACGTAGGCTCAACAAACTCATACTGGCCTGCGA
TCGTTTCTAGCTCCGAACTCCCATTGTCATAAGTCAACTCTAGTACGCCATACACCGCAT
TATTGGTATGACGTAACGCTGCAACCGGAGACATACGCTTGACTAAACAGGTCGTAAACA
CCACCGCTGTTAACTCCCCAACACCAGCAGGTGGCGTCTCAAAATCTAGCATCGGCCTTT
GACTTATATAGATAGATTTCGGTGTCGCTAGCATCATCGTGAAGTGTTCTTCAAGCTCAA
TATTTGTCACAAGGATGAGCTTCGGCCCCATTTCGAGGGCCTTTTGGCAAGCCTGCGTCG
CTGATTCAACATTACTAATCTTGACTCCTGTAAACTGCTCCAGCACATACTTACTCGATA
CAATCACGTCGGCCATTGGCATCAGGCTCTCAAACAATGGAGCGTGAGACTCTTTATCAG
CGATAGGCTCAGCTAGCTCTGGGTGACAGACATAAAGTACTTGGCGACTTTCCTCTTTAA
CTCGCGTAACCAACTCACAAACTGAATCGCGGAACTTTGAGTCCGTTTGATAACCCGCAA
TGACAGCGCCACATTCAGATAGCTGACGGAGGCTTTCTACACCATCCGTCAACGTTAGTA
ATTCATCGACAAGGCTTCTACCGACAAACACCTCATGGTCTTGTGTTTGTTGTTCATTTT
GAACAGCGTGGATTGGCCATATGTCCAACCCCATTCGTTGAACAGGAAACCCGGTCACGC
TGCTATTTAAATGCCTACCTACGCCGTAAGTTTTAATTGAAATGATACCTTTCATCGCTA
TGCCTACATTACTTTTCTGTACATCTATTCATTGAGTATTCGGCATAGCAATTACGCTCG
AATCCCTCGCTATCAAGTGTTCTCACAAATAATCGAGGTTATCCATAAGCTGGTAGAAGA
AACCAATTGAACGGCCGTACTCGTCTACACGGATGCGCTCATTCACACCATGGAAACCTT
CAAACTCTGTTGTATTCTCCAACTGAATTGCCGTAATCGTGTAAACATCTGGCGCAAAAT
CACGAGCTTGGAAATGCTTCGAATCCGAGCCACCTATCACGAAGAAAGGCGAAACAATTA
AGTCATTGCCCCAAGTTTGGCGTATTGATTTCTCAAGAATTTTGTAACCATCAGAACTAG
GGTCCGCAACGTTGGTTGCAGGCGTTGAAGCAGAGATATCACGAACCGTAATACGGTCAT
CGTTAATGGCTTTCTTCACATGTTCAATGATCACTTCCGGAGTATCACCAGGCATCGGTC
TGAAGTTCACCACCGCAGTCGCGGCTGGTGGCAAGACATTGTCTTTAATGCCCGCATTAA
ACATGGTTACCGCCGTTGTGGTGTGCAGCATGGCTCGCGTTACTTGATTTTTGGACATAA
CATCCAAGAACTTCTGCTCTAACTCAGTGATAGAATCATTGTTCCCGTAAGCAACCGCTT
TATACATCGGTTGCTGCTCTTCCGGCAGTTCAGGCCCCATGTATCGATATTGATAACGTA
TCGCGTCGTGAATTTTGTACGGGAATTGCGCCTCTTCTACTTTTGTCACCGCTTTTGCAA
GAGCAACGATATTGGATTCCGCTGGCGGTTGTGATGAATGCCCACCCACTGCATTAATCG
CGATTTCTAAGCTCACAAATCCTTTTTGTGCAATACCAATCAACGCGGTATTTTCACGAA
TCCCAGGAAAAATGCCCGGTACAAGCGGCGCAGATTCATCGATGACGAATGCAATCTTGT
CGTAGCGCTGCTCAATGATATCGGCAGCATGTTTGGCTCCCTCTGGGCCACCGACTTCTT
CATCGTGACCAAAGACAAACAATATTGTTCGTTCTGGCTGAAAGCCTTCTTTGATTTTCA
TCTCCGCGGCTTCAAGAATCGCATGAATCTGGTTTTTATCATCGAGTACACCGCGCCCCC
AGATGTAACCGTCTTTTATCGCGCCAGAGAATGGGTCTTCTTTCCACTGACTACGCGATT
CTTCGGCAACTGGGACGACGTCTTGGTGTGCCATAAATACCGCTGGCGGTAATGCCGGAT
TTTTGCCTTCCCACGTATAAATCAGGCTAAACGGTCTAGGGTCGCCCACAACTTCACGCT
TCAACGTTTTGTGTACAAGCGGGTAAGATTGCTCAATAAAGTTGTGGTAATCGTTAAAAG
CCTGCTCATCAAAATCACTGAGATCTTGATTGGAAATCGTTGGGAATTGCACCGCTTTTG
ATAGGCGTTTTGCTGCCCCATCTAAGTCGACCTTAACTTCGATTTGCTCCACGCCTTTCA
TCTGCATTGAGCTAAAGTCTTGATCGCCTGCCGCCCAAGCTGCAACGCCCACAGTAAGGG
CAATTGCTGAAGCGACGCCAGCGAAAATTTTTGAATGTTTTGTCATGTCCATTTTCCTTT
TCAATAGGAAGTGAATTGGATTAGTGCTCGTTGATATGGTCAGTATTATCGAAAAGCGTT
ACCTCAACCAATCGCTTATGTAGGACCTAACCCTACAAACGGTTTCATCGCATAAGGACG
TAATAGACAACCATCAAAAGCTTCGCTCGCAGAGCTCATCACCTTTGGGAACTGGTGACA
TATGCATGCACCGAAGTGTTACAAGTCAGCGCTTTTTCTGATCTGCATCCTTCATGTGAA
CATCAATTTGAGGGTAAGAGATTTCAACATGATTCTCTTTGAAGAGTTGATTTATTTTCT
TATTCACCAAATGCAATGTTGGTAAACGATCATCAATGGAGTTGATGTGAAATCGAAGCT
CGAACTCTAAACTGCTATCACCAAAAGTAAGAAAATACACGCTTGGAGCGGGAACGCCTA
AGACCAGTGGTGTATCTTCTACTGCCCTATACAATAGCTCTTCAACCAGTACGATATCGG
AATCGTAGGCCACACCGACTGGAATCACTACCCTTGTGACCGAGTCCGTTAATGACCAAT
TTATCAGCTTATCTGTGATAAAAACTTTGTTAGGCACGACAATCTCTTTGTTGTCCCAAT
CAATGATGGTGGTTGAACGAGTTTGAATTTTACTGACGGTACCTGACAACTCATTAATGG
TGACTGTGTCACCTATTCGTATTGGGCGCTCAAAAAGTAATATGAGGCCAGAAATAAAGT
TGGCAAATATCTCCTGCAAGCCAAACCCTAACCCCACACCAATCGCAGCTACGAGCCATT
GCAAGCGCTCCCACTCTATGCCTATCGTTGTAAACACGATGACAATACCTAGCATCAATA
TGATATACCTAAGCAAAGTAGTGATTGTATAACCTGTACCAGGAGACAGGTTCATCCTGC
GTAAAACTAACAATTCAAGAAGGCCTGGGATATTTCTAATGCTCACGAATGAGATGACCA
AAGTCAGCAAAGCGTACATTAGTGACTTTAAAGTAATATCGACCGCTTCAACGCCACCAC
CCGAAGATGGTGTCACCTGCCACAAAACAACATCATCCATCCAGTTGGTTAACTCTAACT
GGCTCGTCCATACCGTCGATAAAACGGTGACCAATAAGATCAAACTCAATCCTTTCAGTA
ACGTCATCGATTGTTCACTGATGGACTCCTTATCTAACCCCTGCTCTTCAATGTCGAATA
CTGATGCTTCTTCAAATCCCCCCTCGTTTTCACGAGCTATCTTTTCCTCACGCTTAGCAA
GAAAACGCTGATAGCTCAGTTGTCTCTGCTCCAGAATCAACCAGCGCTCACCTAGCTGAT
AAACCAAAAATACGCCGATAAGTGCGAACACGTTGAGTTGCTGAAGGACGAGTATCTTCC
ACGACCCCACATACAAACCCAGCATAGCCATGCCGATAACAACAAAGAATGAACCTAGAA
GTGAGTAGTAGATAACAAAAAAGCCCACTCCCGATTGGAAGAAAGCAGGCAGATGATCAT
TCACATCCCCAAGATTTAAAACGCTTTTGTAAAGTACAAACAGCAGGCCAACCACCAGCA
GATAAAGGATTCGTAGAATTTCAGCATCATTTTCTTGCGCAGTTAAACGGAAAAAGTAGA
AGCAAACCAGCGTAATCAGCAAAGGAAACATGATTATTCTAATTCGATAGTGAATGGTAT
GACACATTTCCTTAGACCAGCGAAAATGCAACTCAAGCATTCCTTGCTTTCGACTCAAAT
GATAAAGAAACCCTACGCTCCACAAAAGCGCGCAACTGGCGATCATTATCTGATCATACA
AAATTGATGGATAACGCACCCAGTTGAAGTCGAGGAACCACACACAGGTGAAGAAAAACA
CCGGTAGAATTGAAGATGCAACAAACGTAATAGCTAACACTATGATGCTGTTAGAAAAAC
TGTCCTTTAATGGATTGCCAAATACCTTTTTTTGTCGTTGGGAGACAAGATCGAGCTTTA
ATCTCGACCAACGATTTAAAAAAAGTAATATCATTGTGAATGCGACCAAATAGATAAGTG
AAATTCGAACTTTATCTAACTCAATATTTTGAGTGATGAAACGGATTGGGGATGTCACAC
CAAATAGCTTTTTGGTGTCTAGGTTAAAAATATTTTTCCAAATTGGTGCGTTACTATAAG
TCCAGACTTGACGCTCTTTAAGAAAATCTCTGGCTTCTGCCAGAGCAAGTGAATAATCAC
CAGAAACAACAATCAATGTCTCTATCTGATTTGAAAGTGCCTTATATAACGAATTTAACT
GCTGAAGCTTCTCTAAATCAATACGCTCTGTCGCAATTAGCCTTTCTTCTTGAGACTGGC
TAACTGCCCGTATGGCCTTGGAAATCTCATAAGTTCGAATGTTAACTTGCGAGCGGTAGT
CTTGCAGACTTTCCATTTTGATGGTTTGGGGCAACGCTTGGAGCATGACTCTTGTATAAG
CACCGAATGCCGTGGTCTTATTCAGCCAATCCAGATTGCTTTTTATTACCTCCATTTCCT
CGACAAGCTCTGCATACTCGAGACTCATTCGCTCTAAATCCGAGGACATTTTGACAATTT
CCAAATTAACCTTATCAATTTCTACATCAATCTTATGAGTGTTTGAAAAGTTCTTGGGAT
TGAGCTCGATTTCCTTTTCGACAAAGTTTTCTCGATTGAACACTCTTGTGTTTTCAGCAT
CATCTTCACTGGCGAGTAAATAGATGGCAATCGACATCGCAAGCATGGCTATGAAAGCCA
CGATGTATGAGTAGATTTCTTTTTCTCTAATCATCAACAACCCTCGCCAACGCGTGGACT
CAGAAGATGCTATCCCATTACAATGAACTTACATGCCCGCTCTATCTATGGCTAATTTCT
TCTGCCAACTCCTCAAAAATATTGGTCAGAGCGATACCTAGTCCTTTCGCTAATTCTTCC
GGCGTTTTTTCGGACAACGCCACTTTGCTGGCAATTGTTTTATCGAAGATAATGGTCGGA
CGAATACTAGAGCTATCCACTAAGATGAATTGTATTTCCATTATAGCTGTTGGTGTTTGA
TCCTTTCTGAAGTCACCAAACAACTTGGTCACCACGGTTTTCAGGATTAAGTTGGTGGCC
ACGCCTGCACTATAAGGAACAATACTCCCAACCACGCCTGCGCGGCTAAGCGAAGTTGGT
ATTTGATTTTCGATAATCGCACTAGGTTCAGTGATGTAGCGGTTGTAGTAATCGCTTTCA
AAACTGACATCGGACAATCGGAATACCATTTGAGTATTGTTGAACGGACTTTCTACACGC
ACGCTATCTATCAGTATCATTTCATATTTTTCAAAATACGTTTTGACGGGCGAATCAGCG
ACAATGGCGTAATTCTTTGGGCTCTCTGCAGGCTGACTCATGCCACAGCCAAACAAGACA
AGAAGACTACAAAACAGCAGAACATATTTGTTTCTATTCATATCTGACCACACTTAATTT
GGGTTAAAGGTATTCGTACATCAATTGATTTTTAATTTCTCGGGCTCAGAACTAAATATG
ATACTGGATGGCTGGTTCTTCAAAGTTTCAGAAAAGCTTTTCAAATTCTCGACTGTTACT
CTCAAGTCTTTGATGACGTAATTAATATCTGATTGGTTGTCTGCCATGATCACATCCAAC
CTGACCGCAGCTCGATCTAAATGTTTTATTAACTTATTGATGTCGCCTTTGTCTTTGAGC
GAAGAGTTTAGGCTTTTGCTGATTTGCGCTAAGGAAGAAACAATCTCTTTCACTTCAGGA
TCCGAAATAACACCATCTACACTCTTCACCATTTGATTCGAATTAATCAATAACGCTAGT
AACTGTGCGTTCAGAGCATCAGCATCGAGCGCGCTAATGGATTGATTGAGCGTTTCGATT
AACATGTTGATATTTGCCACAAGCGTATTGATATCCGCCTCATCCAAGCGAGCGATTAAA
CTCTGTATCCCTGAGACAATCTTACCCGCGGAGCTTTTTGTCGACGGCACATAAGGGTAA
TTTGGCTTCCAGTTAAAACTTAACCCTTCATCCATTGACGTGTAGTCAAATGACAAATAC
TGCTGGCCAGTAATTCCGGCCAATTGTGTCGTCGCCCTAAGACCACGCTCAATGGAAATC
TCAATGCTTCTGTTCCATTCTTCGATTGTTCTCTTCGCCCCAGTAATTTCGCTGCGTACG
ACAACATACGATTTTCGATTTTCTCTTGGTACTGCGGCTTCATAAAGGGCATCAGACAGT
TCTATCGAAACCACTTCTCCTGCCGTGATTCCTCGAAAACGTACAGGCGCCCCAACCTCA
AGGCCAGAAACCGACTCGTCAAAGTAAGTTTCAACAATTATCTTCGGTTCAAACAAAGAC
CGACCACCCAAAATAAATAGGACAACAAACAACGAGACCAATGCTGAGACGACAAACAAC
CCTAACTTGTAACTGCTTTTTGAATCATCCATTACTTAGCTCACTTTCTTCTGTTAGTAC
GTCGGGGTGCCGGTTGAAAAACTGGCGAACTCTCATGTCCATACTTTGATCTCGCAACTC
TTTAGGGTAACCTTCCGCAATAATGCCTTTAGACACTGGGTCGAGCATGATTGCCCTATC
CGCAATGGAGAAAATACTTTGCAGTTCGTGTGTAACAATAATGAACGTGTACCCTAAACT
CTCTCTTAAATTTAATATGGTTTGGTCTAAGTTCGCAGCGGTGATCGGGTCTAAACCCGC
TGAGGGCTCATCTAAAATCAGAATATTTGCGCCAATTGCCATTGCCCTTGCAATCCCCGC
ACGCTTTAACATTCCACCAGATAGCTGGCTTGGCATCAGCTCGGCGGAGTGCCCCATTTC
CAATAGCTCCAATAATGTTCGAGAAATTTTGTTTTTTTCCATCAAACCAAGGTCGGTAAA
TTCATCTAATGGGAAACGAACATTTTCCAATATGTTTAACGACCCAAACAAAGCGCCACT
TTGATACATGACGCCCAGTTCTCGTTGTATTGACGCTTTTTCTGATTCACCAGCATGAAC
AATACTTTTACCATTAATGTAAATATCGCCAGATATGGGCGCATACAAACCGATAATGTG
CTTCATTAAGCTGGACTTACCACATCCTGAACCGCCCAAAATCACGAGGATTTCACCACG
CTTGACGTTAAAAGAAGCGTTCTCTAGCAGGATCTTATCGCCATATCCCATTTTTAATCC
CGTGACTACAACTGCATCATCGGTTTGTTGGTTATCTAATTTCAAATTCATCCAGCTTCC
TTAGGTCAGCAACACGGTAAAAAAACCATCAATGACAACAATCCAGATGATGCTGCTTAC
CACCGCGCTGGTTGCTGCTAAACCTACCGAGGTCGAGCCTTGTCCTGTGGCTAATCCCCT
TTCACAACCTATGACAGCAATAATGAATCCAAATGTGGTGGCTTTGATCAAACCAAAGAA
CAAATCCCAAACGGAAAGCGCGTTTAAAAGCTGGTGATAGTACTGAACAAAGCTGATATC
GAACTTTAGTAAAACAAGAGCACCACCCAAAACCCCAATAATATCGGCAAGTACCGTAAG
TAGAGGCAGAACGAGGACTGAAGCATAAATCCTCGGGATAACCAGAAATTCGACCGGACA
GATCCCGAAAGTGTGCAGCGCGTTGATCTCTTCATTCACTTTCTGAGTCCCAATTTCCGC
CGCGAATGCAGCCCCCGTTCGACCGGCAAAAACAATGGCAGTCATTAGTGGACCAAGCTC
TCTAAACATCGAAATGCCAATTCCATCCGCAACAAAGAGAACTGCACCAAATTGTTGAGC
AACAAGACCAATTTCAAAAGCAATGATGACCCCCATAAGAAAACCAATTAACAAAATGAT
TGGAACCGCATCAGCGCCTGCCCTCGTAGCGATATTTGAAACCGTGGTCCAGTTAACGTT
TTTTCTTCGGTTGATCCCTAATTTAAAAACCAATACACATTCTTTGATAAATCGAACCAC
AGAGCCGACATAGACAAGCATCTCCCGCGTAGCGTTTCCCACACGTTCGAAAAAACCATC
TTCTCCACGAGGTATTTGGGGTGCATTCTCGATATTTGATGGCGGGACAAGTTCGGCCAA
GCTAGCACTAAGGCCAATAATTGAGATTTCAGCGCCAGGAGGCCGAAAGCGAGTTTGTAA
ATCAGATAAAAAAGCGACACCTGATATATCAACAAAAGTTAAGTTGCTGGCATTCACCAC
GATGGGAGAGTCGGGATAAGACTCCAAAATGTCGTTCGCTTTCTCCCATAAATCTCCAAC
CATGGCAGAAGTAATGCTTTCAGCTAACTCAATTTCTAAATTGCTTTCATCCATACACTT
CATCCCATCAACCGCCGAACAAGCTTATCGTCAGGGCATTAATCGTTTCCGGCCAAATCG
ACGAACACTGCCCTTGAGTAAGCTTAGTCAAAGATTCAATGATTCATTGTCTAACATGAA
CAAAAACGGGCATTCATGGACATTGATGAGCTGGCAATAGCTCTACTGTTCAGGCTTTGA
GTAGCAAGCGCATCACTCTTCGGTTTTTCGGTGCAGAACAAGGCTCAGATTTTACTTACA
CCATTTGTAGGATGGCGTCCTACAAATGCGATTATCTGCTTTTCATCTCTTCCCTTATCT
TTGCCTCATCCAAGACAAACGAGACAACTTCATGAACACAATGCCGCACGAGCTGGTATG
GGGTGAAATCTATTTCCCGCCGCTGCTTTTAGTCATCGGATTGGCTTACGTTCTGACCAC
GATGGTGACTTCGCTAGCAACGAGATGCGGACTACATAAGTACGTTGCATTCCCTGCACT
GGCAGAGCTAAGTCTGATTGTCATTTTTACCGGCGTTATTGGCCAATTTATTTCGATCTT
TTGAGGAAAGCACACTGTGATTAAACGTTATCTCATTACCCTTATTTTGTTGTGTACCGC
GGGTACTGTGCTTTACACCCACTACCAAACATACACAAACAATCCATGGACGCGAGACGG
ACAAGTGAGTGCCTATGTTATCTCCATTACGCCTCGAGTCACTGGGCAGGTTACACAGGT
GTATGTTGCTGATAACTCAAAAGTAAAAAAGGGAGATTTGCTGTTTGAGATTGATCCAAG
CACATACGCTGCGTCTTACCACAAAGCACTGGCAAACCAGAAACAAGCGACTGCATTGCT
AGCAAAGGCACAAAATGAAGAACAGCGTGCGCGAAAATTAGAGAAACGTACGCACGGTGC
GGTACCTGCGTTAACACTTAGCAATTTACACAATGCCGTACAAACAGCGCAGGCAAATGT
TGAACTTGCGAAGGCGAACATTGAAGAAGCGCAGCTTAACTTGGACTTCACCAAAGTTTA
CGCGCCGACCGATGGTTACATCACCAATCTAAACGTTCGAGTGGGCTCTCAAGTGGTCGC
TAACTCCCCTGTTGTCGCCCTTATTGATGAAAATAGCTTCTGGATTGAAGGTTACTTTAA
AGAAACAGACCTCGCGGGCATTGCCCCTAACGACCGCGCAACCGTGACATTACTCATGCA
TGATGACGTCGCGTTAGAAGGCAAAATCAAAAGTATTGGTTTTGGCATTGCGAAAAAAGA
TGGCACAACAGGAAATGACCTTCTGCCAACAGTGAACCCTAACTTTCAGTGGATTCGCTT
AGCTCAACGTATCCCAGTCAAAGTGACATTGAATGAAATGCCAAAAGATCTGCAGCTTCG
CGTAGGCATGACGGCATCGATAAAAATCATCAAACACTAATTAGGTGAAGGTCATGCTGA
GTTCATCGACTAAAGAAGCAATAAAAGCAGCGCTCTCAATTGTTGTCGCTATTTGCCTTG
CACTGTGGTTTCAGTGGGAAAAACCTTATTGGGCGGCCATTGCGGTTGCTGTTATGGCAC
TAAATGAAAGCTTTGCCCACTCAATTCATAAAGGACACAACCGCGTTTGGGGAACGCTCA
TCGGAATCGCTTATGCACTTTTCTTAATTGGTACGTTTCCTCAAGATCCATTTTTGTTTT
TGAGCTTTTTAACTCTGTTTCTTGGCTTGTGTATTTTCATGTCGAGTGACGAGAAATATG
GCTACATATTTTCGATGGCTTTTACGGTTTGTGCGTTAGTTGCTTGTATGGGTCAATTTG
ACGACCAAACTATATTTCATTTCGCGACATTACGACTTCAAGAAACAGTTCTAGGTGTAA
TAACATTCTCTGTTGTTTATCGAGTCATTTGGCCAGTAAATACTGAGCAGAAATTTATTC
AGCAGTTTGAAGAAAGTCGAACGTTGCTACTGGAAGCTCTTAAAAATAAGCACGACTTTA
ACCTTGAAGCGCTAGAAGCCAATTCAGGAAATATCAACAAGCTTTATCAACTGCTTAACC
TACCGTTAAAAGGCAGCTATCGGCTCAGACAGCACCGACGTGCTTGGCTTGAGCGAGTCA
ACGAACTGACTCACATTCAAGAAAAACTACTAAACCGAGGGGATAAGTCAAATTCAAACA
GTGCAGAATGGAAAGCTCTTACCGAACAGTTAGAAAACTTTTATGTAGATAAGCCTCAAA
CTTCGCTCATTGGTGTCAAAAATAGCAATAAAATAGAAAGCATTAACTCATCACTTCGCC
AAGGAAAACGAACATTTTTCCAACATATCAAAGAGGATAAACGTAAAGTGTTTCACGGGG
TGTCGATGTTCGTAACATCATTGCTCGTTTGGATTTATCTCCCAATACCCGGTGGTTCTA
TTTTTCCGATGATCGCAGCGGCTTTTTCTTGCATCTTACCTACAATGCCACCGAGCGTGC
TTAAAGATGCGTTCTTTGGTGTTCTAGGCACAGGAACCGTAGTTCTACTGGAGTACGTGT
TTTTGATGCCACTCATGACTGAGCTATGGCAGCTAGCGTTATTTTACTTCATCAACACGA
TAGTAATTTGGGAGGTATTTTCAACACCCAAAATGCTGATTCATCGAGTTCTAGGGATTA
ATCTATTGGTTGTACTAACCTCCGGCGCGTTAAACCTGACTCCAATATATAGAATTGAAA
CACCAATTTTAATGCTGACGAATATTTTAATTATTCTTCTGATAGGCAAATTGTTTTCTG
ACCTGTTTTGTAAACCTCAAAATGTGCGCAGAGTTTAGAAACTCGATATTAATAGTCATG
CTATTTATGTAATGAATTTTGAAATAACACATACACATTTTTAGGAAATGGGTATTTATA
ATATTAAAGAGAGACCATTGTGAAATTAAAAATAGGACTGGTATTTTTAACCACTTTATT
TACCCAGTTAAGTTTTGCTCAAGATTCATTTTTCCCTATTTGGGGAGATGAAGCAGAAAA
GCGTGGCTATTCACTGCCAAAACCTTATGGTCTTTCCCTTTCATACATGGATATGAGCAA
TCCAATCACGGTCAACAGCATTGATTTAACAGGACATCCGGTACTTGAGGCACTTGATAT
TGATGCTAACCACGCCGATTTTAAAGGTTCCAATATTACTCTAAGGGGAGACGTGTGGAT
TTTCCCGTTTATGAATATCTATGGAATTATTGGTTATACCCAAGGCACGAGCACAGCAAA
AATTAACGCGTTAAGTTGCGACACTTCCTCCGTACAAGGTATCGGAAACAAAGTTCTGTG
CTCGCTGCTCGATGCAGCGGGTGACGAGCTACCGGATAGCGCCGCATTTGAGTTAGAGAT
GGACGGAGGAACCTATGGAGCAGGCACCACATTAGCTGGCGGTGTGGGAAATTGGTTCGC
ACTACTCGATATGAACTACACCTACACCAGCATAGCCGCAATTGATGGCAATATTAAAAC
CTTCGTGGCTGCCCCTAGAGTCGGATATCGCTGGCAATACGATGGCGGACGCGAACTGCG
CGTATTTGTTGGCGCCATGTATCAAAATGTTCAACAAGAATTGTCTGGTGACCTCAAAAG
CTTAAACCTACCACCGCAACTACTTGGCTTAGTTGAAAACTTGAGCCCTGATGCGGGCTT
CAATGTCAGTCAAAGTGCCGATGAGAACTGGAACAGTGTTCTTGGTTTCCAATATGCCTT
TAACAAAGACTGGGAGATATTGATGGAGGCCGGATTTGGGGAACGTGAGACCTTATTCTT
TTCATTAGGTCGTCGATTCTAGGGTTGAAAGCATGACAAGATTACTTCCTATTGTTTGTC
TATTTCTATCTGAAGCAACTCTCGCCGAAGCGGCTAACCAAAAGTCAGAAATGCAAGAAC
TGACAAGCTATCAGCAATATCAAGCGTGGCTTGAGAACTTATTGCTGGAACTAGGCGCGG
ATGGTCAGTTCGATCCTGAAAAAGGCATCGACTGGAGTGTCATGCCCGGTCCCTTTTATA
CTCCAGAGAAAAAGTTTGGTATTGGCGTCTCGGCGGTCGGCCTCTATAAGCCAGATATCA
ATGATATCGACTCCCAACCAAGCTCTATTACCGTTAACGGTTTTGGGTCAATAAATGGTG
CTTATGGGGTATCTATCAACAATGCCAACTACTTAAACAACGATAAATACCGCTTGTTTG
TTGACGCTGAACTAACGGATTCTCCCGATGTATTTCATGGTATGGGCGTTGATGCTGGAA
TGCACAATGAACGAGTTAATTATGACCGACGCAGTTATTCCGCCTCAATCACTGGTATGA
CGCGTGTATTACCATTTACCTACTTAGGCCTAGGACTCTCCTTCTTCCACAATGAAGCGT
CCAACGCCAAACAAGAAAACACACACATCTCCTGGATAGGTGATGATTTGGCGGAGTTTC
CTAGCACGCAGCGAAATATTGGCGGCATGCTCAACCTCACTTATGACTCTCGGGACTTCG
CCCTAAATGCCTCAAAAGGCAGACTGATTGAGCTTGAATACCAGCGCTTCAGCACTGAAT
TAGGCTCAGATAATGATTTTGAACGTGTGAGGCTTAATTACAGCGATTATCGTTCCCTAT
CGTCAATTCCTGGTGTTTTGGCCTGGCAAATACGCTCCGAATCCAACTTCGGCGACGTGA
GCTGGGATCAAATGGCAATGCTCGGAGGTGCTGAGGCTCTTCGTGGCTATGAACAAGGCC
AATATCGCGGCAGAAATATGCTGATTTCCCAAGTAGAGTACCGGCAGCCGCTATCTGGGC
GCCATGGCATGGTGTACTGGTTAGGAGCAGGCACACTGGCTGAAGAATTTGATCAACTGG
GTCAAGACGAATGGCTCTACTCTGTCGGCGTTGGCTACCGATTTGAAATCAAGCAGCGAG
TTAACCTGCGCTTAGATATCGGCTTTGGTAACGATCAAAGTGGATTTTACTTTGCAATTA
ATGAAGCGTTTTAACTGAAATGAACCGTATACTTTTTATATCTCTTTACACTGCCACCCT
TTGTACCTTCTTGGCTGGATGCTCGTCCGACAATTGGGCAGTTCATGCGATGCCAAGTTC
GAATCAGGCCGCTGATATGCTTGAAGGTGATTTGACGACCAATCAAAATTGGTATTTGGA
TGAGTCTCGCTACCCTCAATTGACCGTACCGCAGAACGTACGCCCGTGTTGTGCCTTTGG
GGATATGCAGAAAGTCAAAATTGGAGCAGTTCCAGTGCCCTTCTTCAGACTGAGCAACGT
TGTCGAACTTGAGGAGATAGGCCCGCACAAGTTTGCCAGCGGGATATATCACTACACACC
GTCATCCTCATCGGCATTGGGTCATGGCGGCAGCGAAAATAACGGAATCTTATACACGCA
AAAAGGTGGCTTTATCGACCTCGCCCATGTGCGCGATACCGCCGATGACACCATGGGCTT
ATTTTTCGAGATACTCGCCAACTTAGGCCAAGCCCATCGCATTGATTTACCTGCTGAATT
AGGACCAAGATACATCGAGATGGCCTCGTTCGACGCATCTTCTCTAACCGGTGAACAAAG
GTGGTCTGTGGCCGCTCATTTATCTGCGCGCTTAGCCTACTTCAAGGCTGAATCCCACGA
GATCGCCCAGTGGCACGGCTACGCAAGTTTTTCAGGTTGGCCAGAAACCATTTCCGCCTA
CTCGCTTGAAGACCTCTACTCCAACATGTTGGGATCTAAAATTGTACTTAACCTCATTCA
ACAACATAAGATGCTGAGCGAAAGAGAATACAACCAAAATGTAAGTTTACTTCTCAATGC
AAGTCTGCAAGAGCTTGGCGTCGTTGATAAATCTCAATCAAAACTGGTATTAGCCGCCGT
CGACGGTAAATGGTGGAACTCACACGAGTCAATCCCAAACAAATACATGGTTCTGCAACG
TCACTATGACCTAGGAGATGTACAAACGCCCCACCGACTAACACCGGAGTTATTAGGAAA
AGAGAACTCGAACTTACAGTATCTCGCGCAATCTCCCGCGATAGTGCTCACCATACCAGC
ATCTGTAGAGTCGCTGGATCTAGATAACATTGCCAAGTTAGTACTTGAAGTAGCGCCGAG
TTACGCAGATACCTTCAACCACATCCCAAAACGTATCTGGTCAGAGCGTATCGAACATAC
TCAGTTCGCCGTTATTGCGCAGTATGCAGAGTTACAAGATGGTCAAGAAATGAAAGCGCT
AGATGTGGCGGAGAAGTAATTTAGAGAAAAAAGGACAAAAGAAGGAATTTCACTTGAATA
TCAATAAGTTACAGACACAAAAAAGCCCACCAGAAAAGTGGGCTTCTTCTAAAATTTGGT
GGGTCCGGGCGAACTCGAATCGCCGACCCCTACCATGTCAAGGTAGTACTCTAACCAACT
GAGCTACGGACCCAAATTTTTTATTCCTGACCATTCAATTCAGAATGGTGCGTCCGAGTG
GACTCGAACCACCGACCCCCGCCATGTCAAGGCGATACTCTAACCAGCTGAGCTACGGAC
GCATATCTCTGGAACGAGAAGGATATTAGCTATATCCGATCAGGGGTGCAAGCATAAATT
CATCAACTTTGAATCGTTTGGTGAAAATGTAAACTCAACACCCGTTTTCAGATGATTTTA
TCGGCAAGCCCTTCGTCTATTGGGGATAAAAGTGTGATCTATATAACTTTTACGATTTTG
TTCAATTGTCGTAAGGCACTTCACTTAACATCCAAATTTGTAATGTCTGGGAAATATCAG
GGCAAAAACCAAACAGAATTTGATATTTAGGCTCAAATGGCTCACCAATGTAAGTAGTGC
GGATCAGTTTACCCGTTTTGACATCGACTTGAGTACTTACTCTGCCTTTAAAGTTTTGGA
AAATCACAAACTGCTCGCTGTGATAAACCATCTGTTCACGATAAAACAAAAAGTGGTCTT
GTGGCGTCTCCGTCAGTTTGCACTCCAGCGGCTTTAAGCTCTGTATTCCTTGCACGTGTG
GAGCTAGCAGCAACAGTGCGAGTATCCATCCATATCGCATACGACTTCCCTATTCCGCTT
TCTTTCTCAAAGTATAGGTCTTGGCGTATTGGGCGATACAAAAAAGGCTTCGATCTACAC
AAATCAAAGCCTTTAGGTTTATCGTTTTATTGGTTGTATTAGTCGTCAGACTCAAACACC
ACATTGTAGTTTTCAGTATAAGTACAATTAGGTTGACGACTGCAGGTGAAAAATCGTCGT
CCTTTAAATTCACCTTGGCTGGCGGTTTTGATGATCATCGGACTGCCGCATTTCTTACAA
AAACGTACTTCTTTCTCAGGCTCGATCAAATCAATATGCGCCGCCAACAAACGGCGTAAA
CGCCCCACTTGATAACTGTGTTTTACTGAAGTCCCGATCAGAGGCAAGTTGGCAGATTTA
CATACGTGCATCAGCAACTTCTGACGCTCCGCCTTGCCTTTATTCAATTGCTGCCCGTTA
TCAAACTCGATAATTACGCGCGGTTCTAACGTTCTTGGGTCACAAATTACGTAGTCAAAA
TAACTGCGCGCGATGCGATTATTGGCCACGAAAAACTGCTTTTTATTCTTGATGTCTTTC
GGAGCAACCAAAGTAGACATGTTCACCTTGGCAAACACGACAGCATGCTCTCCGACTGCG
GCTCTTAGCGCATTGAAAAAAGCACCTTCTTGCCCTCTTAGTAACGGGCCTTTCGCACGA
TATGGATAGTCACGCGTGTCGTCGTGCTTAATCACGTACTTTTGAATAATAATGAAGAAT
ACAACCAGAAGAACAACAATGATAAAGATGTTGGTCATAGATAAAGTGCGCCTAAAACAA
CTAGTTGCTCAAAGCGTAAATGGAAATGCTATACAGAGCAACAAAACCTATCAATTTTGA
GGTGCGATGACATAAGCAATGAAGAAAAGTTCGCGGAGGATAAGCAAAAACAAGCCAATC
TTTCTAGGGATTGGCTCTTGTACGTTCTGCCTGATTAACAATCATTAAGTGTTAGCGTCT
GGTTGATTGTCTGGCATGGCATCAATGAAAGTTGGCAGTTGGTTGCAAGCATCTACAATT
GCGTTGATAACCGGATAAGGCGACATATCAACTCCAAAACGTTGCGCGTTGTAGACTTGA
GGCACAAGGCAAATATCAACGATGCATGGCGAGTCAGTCACACTGTATTTACAGTTTCCA
TGCTCTTCTCGATATTTGGCCAGTTTCTCTTCTAACGCAGCAAAGCCTTGTTTGATCCAG
TGATGAATCCACTCCTCTTTCTGCGCTTGTTCACAACCTAATGTTCCTTCCAGATACTGC
AAGACACGCAGGTTGTTTAAAGGATGAATTTCCATGGCGATGTCCTGCGCCATCGCCAAC
GCTTGATAACGTAATGGCGTTTGTTCAGGAATGACCGACACATCTGGGTAGTTTTCTTCA
AGATATTGAATGATCGCGAGTGACTGGTTTAAGCGTAAGTCGCCATCCACCAGCACAGGT
ACCAGCTCTGAGGCGTTAAGATCGTGGTATTGCTCATTGTGCTGTTCACCGCCATTGCGA
ACTAAGTGAACAGACACTGAATCATACGCCAGTTGCTTTAAATTCAAGCATATACGCACT
CGATATGCCGCCGAAGATCGCCAATATCCATAAAGAATGATGTCATCGCCCATGGCTTGT
CCCTATTTTGCTGTTTAATGTTTCAAGTATTGACTAACTTGCTGATCAATAGCACCAAAA
ATAGTATTACCTTCAACATCAAACATCTCAAGTTTGATCGAATCACCAAACGACATAAAG
TTTGTCGTTGGCTTGCCATCACGAATGGTTTCGATCATACGGACTTCCGCGATACATGAA
TAACCAACGCCACCTTCCTCAATCGAAGTGCCATGGTCAGTGCCTTGCTTGTTGGACACC
GTGCCAGAACCGATGATTGCGCCAGCCGATAGTGGGCGCGTTTTTGTGGCATGAACGATT
AAATCTGCAAAGTCAAAAGTCATATCAACGCCAGCGTTAGGGCGACCAAACGGCTTGTGG
TTGTAGGTGGAAACCAATGGTAAATGAACTTTGTTTTCATACCATTCATCGCCCAATTCA
TCAGGGGTAACCGCTACAGGAGAAAACGCCGAAGACGGTTTAGATTGGAAGAAACCAAAC
CCTTTTGCGAGCTCCGCAGGAATCAAACCACGCAGCGAGACGTCGTTCACCAACATAATG
AGACGAATAGACTCTTGCGCCTCAGCAATACTTGCGCCCATCGGAACATCTCCAGTTACA
ACGGCAACTTCGCCTTCAAAATCGATACCCCATTCGTCGCTGGCAAACTCAATATTGTCG
CAAGGGCCAATAAACGCATCTGAACCACCTTGATACATCAGAGGATCAGTCCAAAAACTC
TCTGGCATTTCTGCGCCGCGCGCTTTACGAACCAACTCGACATGGTTGACATAAGCACTG
CCATCCGCCCACTGATAAGCGCGAGGTAACGGAGACTCACAGTAATGCGCCTCAAACTCT
TCAAACCCTGCGACCGTGCCGTTGTTCAGCGCGGTGTAAATTTCTTCCAATTGTGGTGCA
ACAGCTTCCCAATTATCGAGCGCGACTTGCATAGTCGGTGCTAGGTTTCTCGGGTGGAAC
ACTTCTGTTGCGGGTACGCAGCGCGTTAAGTCTTTGCTCACGACCATCAACAGGCCGTCA
CGAGTCCCATTTTTCTTGGTTGCTAATTTCATCCTTGCCCCTTATTTCTCTTGCCAGCTA
TAGACGTATTCTTTGTTTTCTACTTTATCCAGTTCATCCGAGAACTGGAGTGCATGACGG
GTATCGATCATGACTGCGACCTCATCCGTAAACTTCTTCTTATGTTCTCGACCCGCTTTA
AACGCTTTTGGATGCGGACCATGAGTAAAGCCTGCCGGATGAAACGTCACCATACCCGCT
TCAATGTTATCGCGACTAAAGAAGTCACCTGCGTGGTAGAACAACACTTCGTCATAGTCA
TCATTGTTGTGGTAGAACGGTACTTTAAGTGCACCAGGGTCACTCTCAATTGGACGAGGA
ACAAACGTACACACCACAAATCCCGCTCCTACAAATGTAGTATGCGCCGACGGTGGTAAG
TGGTAGCGATGTGACATAAGGGGACGTATATCACGCCAATTCACTTTCACTACTGCTAAG
TCGCCATGCCAACCAATCGCGTCTAAAGGATTGAACGGATAGGTAATCACGCTAACTTTA
TCGTGGCGTTTTACCTGAACCTCGGTGCGGTTTTCAGAATATTGCGCACGAAACTCATCA
TTGATAGATGGAACTTCCAACACCGCTGGGTCAAATACCGCGTGATTCCCTACCATGCCC
TTTTCAGGTAAGGAGTACGCTGCATCGGTGTTTTCAATCATGAGAATGAACATGGGTTCA
CTCGGCTCTAAACGCCAACTCGTTGAGCGCGGGATCATGACGTAATCCCCTTCGCTCACT
TTCAGATGACCATAGTCACAGTAAAGATCTGCCGTACCTTGGTGGATGAACAGCAGCTCG
TCGCCATCGGCATTTCTCACCAAGAAATCCATCTTTTCATCCATGCGCCATACACGTATT
TTACAGTTAGCGTTGTGCAGTAGGTGCGGTACTGACCAAGGAGAGAGCTGACTGGCTTTA
TCCACTAAGGTGAAGTCAAAAGCGCGTGGGCGTAAGTCACCTTCCCACTCACACCAACCG
GTTGGCGCATGTTGATGATGAAAATGTGCCGCAGGGCCGAAGAATCCACTTCGGCCAGCT
TCACGTTCATAAATTGCCTCATCCGGGAAATCCGCATGTGCTTGTTTAGAGCACACTCCC
TCCCGATGCGGAAATGTGATCCATTTATGCATCGCTTAGTACTCCTCGGCGAATTTGATC
TTCTTCAATCGATTCAAATAACGCTTTGAAGTTACCTTCACCAAAGCCTTCATTGCCTTT
GCGCTGAATGATTTCAAAGAACACAGGGCCAATAACAGTCTGAGTAAAGATTTGCAGCAA
GATTCCGTCTTTCATTGGCGCGCCATCAATCAAGATCTGCAAATCACGAAGTTTGCTGAC
ATCCTCAGTATGGCCTTCAACGCGCTCATCGACTTTCTCGTAGTAGGTGTCTGGAGTTGG
CATAAAGTCCATACCGCGGTCACGTAACGTTTGCACCGTTTGATAGATGTCATCCGTTGT
CAGAGCGATATGCTGAATACCTTCCCCGTTGTATTCGCGGATAAACTCTTCAATCTGCGA
TTTGTCATCCGAGGATTCATTGATTGGAATGCGGATTTTGCCACACGGCGCCGTCATTGC
GCGGCTGACAAGGCCGGTCAGTTTACCTTCGATATCGAAGTATCGAATTTCTCGGAAGTT
CCCGATGCGCTCATAAAAACCAGACCATACATCCATATTACCTTGCTTAACGTTGTGCGT
GAGATGGTCTATCTCGTACAAGCCAACGTCTGATTTTGCTAAGCGATCGTCTGCATCGTC
ATAAAAACGGAAATCGACGTCGTAGATGCTCTGCTTGCCATAGCGATCAACGAAATAAAG
CAAGCTTTCACCAATACCGTAAATGGCAGGGATACTCAGTTCCATCGGACCAATTTCAGT
TTTGTATTCTGTGCCGCCGTTTTGAATAGCATGTTCAAGCGCAACCGTCGCGTCTTTCAC
ACGAAACGCCATACCACATACAGATGGGCCGTGAACTTTAGCAAACTCCTCCGCCTGGCT
ATGAGGCTGGGCGTTCACGATAAAGCTGATGTCACCTTGTCGATACAACCATGCTTCTTT
CGAACGATGTTTGGCTATTTCAGCAAAGCCTAGCGATGTAAATAACGCTTTTAGTTGTTC
AATGCCTTGGCTGTCAGCAGCTGTGTATTCAACAAACTCAAATCCGTCTGTACCTAATGG
GTTGTATGTGTCCACCATGACTTTCTCCTTGCGTCACTAATTTGTTTACAGCCTCACTGA
GCTGTTTGAACTGATTTTTCTAACTTGGCGCAGGTAGAGAGAAATTGGAATACATCAGCC
GAAATCTCTATTTCTATGGGTCTTACGGAGAAATGTAAAATTAATGTTACACCATAAAAT
CATCAATGTACCCGGTTAAAAAGAAACAAAAATTAAATTGAATTTCAATCAATTAGGTTG
ATATTTTTCGATTTACGCCACACCATAAAATGTAAACAACTTGTTACCATGGTGATTTTT
ATTGGCACCTAGCGACTTTAGATAAGTCTTTGGTTTCATTTAAAGAGAGGTTGGAAAGAG
TGAAACAAGCGGGAGTTTCAAGACAACAAAGCGCACGTAAAAAGCGGCCAAGCTCTTATT
GAACTTGGCCTATCCAGTTGGCAGTGCGAGGATATGAGTAAACAGAGACGTCATTAATCC
ACAAATGTGATTTTGCTTCAAATACACCCTACTTATTTACAGTGCACCTTGCAGCAATTA
TTGACTGCTTTCATCAGTTACATATTTGCTTCGAGCCATAGTGCATTACTGTCTCCGCTC
TCAATTACCAAATTGTCACTTGCTAAACCACTTTCGTGATTGCGTCGTCACTTCTGGCAT
TATCCTCGGTCAGAATCGTGTCAGGCAGTGATTTTCTTTGATTCAACGCAGCTTCACCTA
CATAAAGCTGTGCAATAAGAGAGGTTCTGTTCCCTTTCGAGTCCGTGCCATTGATTTCGA
ATTCACATCGTTTCTCGGTATCGCCCTCGACCCCAAAAGAAAGAGACACCCAAATGACAC
AAATTAATCAAGAACGTCTAGTTGAACATTTCTGCCAACTGGTTCGTATCGACAGCGAAT
CTATGAATGAAAAACAAATTGCAGAAACGCTGGCTGAGCAACTGGGCGAACTAGGCTTTA
CGGTTCACAAGCTTCCTGTACCAGAACACATTTCTAATGGCTTCAACGTGTACGCACGTT
TAGAAGGGAAAAAAGAAGGCTCAACCCTAATGAGCTGTCACATGGATACGGTAACGCCGG
GCATTGGTATCGAACCGATCATCGAAGACGGTATCATCCGCTCGAAAGGCAACACTATTC
TTGGCGGTGACGACAAATCTGGCATCGCTGCCATCATGGAAGCAGTGCGTTGCATTCAAG
CTGAAAACCTAGAACACAAAACGCTCGAATTGGCGTTCACCGTACATGAAGAAGGTGGCC
TGTTCGGTTCTGAATACTTCGATATGTCTCACGTAACCTCAACAGAAGCGATTGTACTGG
ACACAGGAGGCCCAATTGGAACTATCGTAACGGCTGCTCCGGGCCAACAAAAGATCGTCG
CAACCATCAAAGGCCGCCCTGCACATGCAGGTCTTGCGCCGGAAGAAGGCATCAGCGCGA
TCATGGTTGCGGCAGACGCAATCAACCAAATGAAACTGCTTCGCATCGACGAAGAAACCA
CAGCGAACATCGGTATGGTCAACGGTGGTCAGGCGACCAACATTGTGATGCCAGAGCTTA
AAATCGTGGCTGAAGCTCGCTCTCTAAATGGAGAGAAGCTAGAAGCCCAAGTCAACCACA
TGATTTCAACATTTGAGTCGGTATGTGAAAAACATGGCGCAGAAGTCGAAATCGAATCTA
GCCGCGCGTACGACGCCTTTGTTATCGAAGAAGACAACGCGCACGTAACCGCAATCAAAG
CGGCGTTTGCAGATATGGGTATCGAAGCGTTCACGAAAGGCACTGGCGGCGGCAGCGATG
CGAACAACTTCAACAAGAAAGGTCTGACAACCGTGAATTTATCTACGGGTATGGCTAAAG
TGCACACCACTGAAGAGTTCATCGCCGTTGACGATATGGTAAAAATCTCTGAGTTCGTTA
AGCATTTTTTGGTGAAGTAGCCTCACTCAAATATTTAGATTAACTTCCGACTTTCATCCC
CTTCTCGCCCTGCGCGAAGGGGATTTTTATTTTTGCCCTCCATAAATATTCTTCCCTTAA
TGCCAACTTGGCAATCAACCGCGATAAAAATTCTACCAGCTCACTTTTTGAGACCGAACA
GCCCAGCTTTTAGCACCTTGTTACAACCATGTTAAAACTCGATTGTACAGACAATTTATA
CAATATACATTTTGAGCACCTTTCAGGATAAATAGAGTGAGACAAGGATGAAATTACCTA
AACTACTTTTGCTAGCATCGATAATGAGTCCGATACTGGCTACACCGAGCTACGCAGTGC
CGTATCCGGCTGGTGTGACGCTTGCCGAGACGCAAGAAATTACGCTCAACAACGGTGCGG
AAGTCACCTCTATCGATCCTGCAAAACAAGCCGCGGAACCTGCGTTCAACCTTGGTCGAG
ACTTGTTTGAAGGCTTAACCATTCAGGACAAACAAGGCAAAACGATTCCTGGGATTGCAA
AATCTTGGACGGTGAATGACAACAATACGGTTTACACCTTCCACTTGCGCGATGCGAAAT
GGTCAAACGGCGACGAAGTGACCGCTCAAGATTTTGTCTACAGTTGGCAACGATTGCTCG
ACCCTAACACGGCATCACCTTACGCTTGGTTTGCCGCCATACCGAATATCCTAAACTCGC
AAGCCATTATGAAAGGCGAAGCAAAACCTGATTCATTGGGCGTGAAAGCATTGGATGAAA
AAACCTTCCAAGTAACTTTGGAGCAACCAATTCCGTTCTTCATAAAACTCCTGAGCCACC
CCGTTCTTGCTCCGGTTCATCAAACAACGGTAGAGAGGCACGGCAGTAACTGGACACAAC
CAGAAAACATCGTAACCAACGGCGCGTTTACCGCTTCGGAGTGGAAGGTAAACGAGAAGA
TGGTAATGAAGAAAAACCCGCACTATTGGGATGCAAACAACGTCGTCCTAGATAAAATCA
CTTGGCTGCCGATCGGTGATGCGAATGTCGTGCTAAATCGCTACCTAGCAGGCGAAATCG
ATCAGGTCATGTCGATTCCTGCCGCACAAAAAAGGAAACTAATAAGCAAACTGCCTCAAG
ATGTGGCTGATACAAGTGCTTCGCTAGGTTCGACTTTTTACTACCTAAATACGCAAGAAG
GGCCGACCAAAGATCGTCGAGTTCGCCAAGCCCTCTCCTACGCCATTGATCGCAATCTAC
TGACTGATTCGATTTTAAGAAATGGTGGAATTCCGATGTTCACGCTAGTACCACCGCAAA
CCGATGGGTTTCAATCGCACACACCGGAATATTCAAAGTGGGACCAAATCCAACGAATTG
ACGAAGCAAAGCGTTTGTTAGCAGAGGCAGGCTACAACCAAAGTAACCCACTTAAGTTGA
CGTTTACCGTCCCGACTTTCTCGATGGATGTAAAAATGGCGACAGCCATGGCGGGCATGT
GGAAGAGCCGTTTAGGCGCACAAGTCACTATCAAGCAGTTGGAACCTAAAGTCTTCTATG
CCTTGAAAGAACCCACAGAAATTACGCGCGGCGGTTGGACTGCCGACTACAACGAGGCAT
CAACTTGGTTAGATATCTTCGTCTCAAATGGCGAGTACAACGATTCACGTTACCACAACC
CGAAATACGATGAGTTGATGTCAAAATCTAAGACCATGAGCGACCCATCTGAGCTATATC
TGCGAGCAGAAAGCATGTTGATTGATGATATGGCGATCATTCCAGTTTACCGTCCCGGCA
ACGATCAATACCTGATCAAGCCTTATGTCGGTGGCTACGAGCGCACTAACCCCGAGTCCT
CGTACTACCGCAAGAATGTCTATGTGAAAGTCCACTAAAGGCATGTTTCGGCCTGTGTCG
ATAAGGTAACTAGCACTGACATTGCCAATACATGGCATACCTTCTCGAACCTCTCTTTCC
TCGGTAATGAGCACAGGCCAATTTTTTTCACCTTTTATTCGACGCGGCGGGATGTGGCGT
CGTTTTACCAAAGGATGATGGATCATGATTTGGTACATTCTGAGACGGCTAGCCATCGCC
GTTCCAACCTTGTTGTTTATTGCGCTGGTTTCTTTCTGGTTGATGCACATCGCGCCGGGT
GGCCCGTTTGATATGGAACGCCCAATGCCAGAAATCGTGCGCGCCAACATCGAAGCAAAA
TTCCACCTTGATGAACCGTTTCTGGTTCAGTTTTGGATTTACATTACAAACTTTGTGCAG
GGTGATTTAGGCCCAAGCTTTGTTTACCAAGACTTCTCTGTCACTCAACTGGTTGCCCAA
TCTTGGCCCGTATCGGCAATGCTTGGGATGCTTTCTTTTTGCATCTCAGTCCCACTTGGG
ATGCTGCTCGGCACTATTGCCGCATTAAAGCGCAATAGCCGTTTGGACTACGGATTAATG
ACACTCTCGATGACGGGCGTGGTTGTTCCTGCTTTTGTTTTGGCTCCCGTGCTTGTCACC
ATTTTTGCGATTCAGCTTGGTTGGCTCCCCGCTGGCGGCTGGGAAGGTGGGCAATTAGCT
TTTCTTGTTTTGCCGGTATTAAGTCTGGCCATTGGATCAGTCGCTAGCATCGCGCGTGTC
ATGCGCGGCGCGATGATTGAAACCCTCAATCAGCCTTACATTCGCACCGCAAAAGCGAAG
GGATTATCGACCGCGTACATCTTGTTCCACCATGCACTGCGTCCGTCATTGATCCCCGTC
GTCGCCATGCTCGGGCCAGCTTTTGTCTCTGTCGTGACGGGCTCTGTCATCATCGACATC
TTTTTCGGCACTGGTGGTATGGGCCAGCACTTTGTCTCTGGTGCACTGAATCGCGACTAC
GGCTTAGTCATGGGCATCACCTTAATTGTCGCCTCACTCACCATCTTCTTTAATCTTGTG
GTCGATTTGTTGTACACGGTAATCGACCCACGTATCCGAGTTTAGGAGTCAAACATGTTT
TCGATTAAGAAACTGGATACTCAATCCTTACAAGACCAAGTCGTAGACAATATCGAAGCG
GTTGAAGGTCGTAGTTTGTGGCAAGACGCCTGGGCTCGTTTTCGAAAAAACCGTGCCGCG
ATGACATCGGTTTATGTGCTCGCGTTCATCACTTTGTGCATCACGTTTGGCCCCTCGATT
GCGGCCTTTGGACACGATGAGATTGATTGGGACGTACTCGCCGACCCATACGAACTAGGA
AAGCCATCACTTAGCAGCGGCCATTACTTTGGTACCGACGATCTCGGCCAAGACCTGTTT
GCCCGCACCATGCAAGGCGGTCGCCTTTCGATTTTAGTTGGCTTTGTCGGCGCGTTAGTC
GCCGTCGTTATCGGAACGATTTGGGGCAGCGTTTCAGGCTACCTAGGCGGCGTTGTAGAT
AGCGTGATGATGCGCATCATCGAAGTATTGGATTCAGTACCATTTATGTTCATGGTCATC
CTTTTCGTCACCCTCTTTGGCAACAACATCTATCTGATTTTTGTCGTAATTGGCATGGTG
TCATGGTTGGGAATCGCTCGCGTGGTACGCGGCGTGACCTTCGGGATTAAAAAGCGCGAG
TTCATCGAAGCGGCACATTCCATTGGCGTGTCAAAGTTCACCATCGTTCGTCGTCACGTG
ATGCCGAACGTATTGGGAATTGTAATGGTCTATTCATCGCTCATGGTGCCCGGCTTCATC
ATGTTTGAATCGTTCTTGAGCTTTTTAGGCTTAGGCGTCCAACCACCAGACACCAGCTGG
GGAATACTGATTTCCGAAGGCGCAAAAACCATTGATGTTGCCTTGTGGATGCTGCTTTTT
CCATCCCTGTTCTTGGTCACAACCCTATTCTGTTTCAACTTCATCGGCGATGGCTTACGC
GACGCTCTTGACCCGAAAGATCGATAAGGACAACTCCATGCTATCTATTGAAAACATGAA
CGTGCGCTTCGATACGCCAGACGGACAAGTGCAAGCGGTCAGTAACCTTTCCTACTCGAT
CAAAGCAGGAGAAACGCTCGGCATTGTGGGTGAATCAGGCTCTGGTAAAAGCCAATCGGT
ATTTGCGCTGATGGGGCTCACCGCCGACAACGGTAATGTCTCCGGTGAAGCCTTATTTCA
TGGCGAGAACTTACTCTCAATGTCCAAGAAACAGCTCAACCGTATTCGCGCAGAGAAAAT
CGGCATGATCTTCCAAGATCCCATGACCTCTCTCAATCCATTTATGAAGATAGGCAAACA
GCTGAGCGAAGTGTTGATGGTACACAAAGGCATGAGCCGAAAACAAGCCATTGCGGAATC
AATACAAATGTTAGATGCGGTGCGAATCCCATCGCCGGACACACGCCTGAATCAATACCC
GCACGAGCTGTCTGGTGGCATGCGCCAGCGAGTTATGATCGCCATGGCGCTCCTGTGTAA
ACCAGAGCTGCTCATCGCTGATGAGCCAACCACCGCGTTGGACGTGACCGTACAAGCCCA
AATTTTGACTCTGTTGCGTGAGTTACAAAAAGAGTTCAATACCGCGATATTGCTGATCAC
GCACGACATGGGCGTTGTCGCCGAAATGTGTGACCGCGTGTTGGTAATGTACGGCGGACA
AAAAATGGAACAATCAGATACGGACACACTCTTTGCTCAGCCCGCACACCCTTATACCCA
AGGCTTACTGAGAGCAATTCCTTCGATCACCGAAGACATGCCTCGTTTGCCAACTATCCC
TGGCAATCCACCGAGCGCCTTAATTAACCACCAAGGCTGCCCGTTTAGAGATCGCTGTGA
TTACCGACTCGCTCGCTGCCAAGCCGAAACGCCGAAGTTTATGCCGCTCAATGGTCGTCA
ATCCATCGCCTGCCATGTCAAAGCCCAAAGCAGCATTTCACTCATCCACCAGTCGGCTTA
AGGAGACGTTATGAATCAGAAAGAAGTGTTATTGTCCGCTCGCGATCTGCAAGTGCATTT
TCCTGTTTCGCGACACCTCATTCCGAGCCGAAGAAAGATCGTACAAGCCGTCAACGGCAT
CGATTTGGATGTTTATCGAGGCGAAACGCTCGGCATTGTTGGCGAATCAGGCTGCGGAAA
ATCCACCTTAGCGCGTGCTCTGCTGCGCTTAGTTGAACCCACGCACGGTAAGCTCACTTG
GAAAGGTGAAGACATGCGTGGCTTCAGCAAAAACAAGTTAGCACGTCGTCGCCAAGAATT
TCAGATGATATTCCAAGACCCATCGGCGAGCCTCAATCCGAGATTGACGATTTCAGAATG
TATCGCAGAGCCGTTACTCACACACCAACCTCAACTCAAACGCGCCGAAGTCGAAAAACG
CGTCATTGCGATGATGGACAAAGTGGGTCTGTTGGCAAGCCAACGTAACCGATATCCGCA
TGAGTTTTCTGGCGGTCAGTGCCAACGTGTTGGCATCGCGCGCGCCTTAATTCTCAATCC
GGACTTAGTGGTGTGTGATGAACCCGTCAGCGCATTGGATGTCTCGATTCAAGCGCAGGT
CATTAATTTGCTCGACGACCTTAAACAAGAAATGGGACTGACACTGGTGATGATCGCTCA
TGACCTAAGCGTTGTGCGTCATATCAGCGACCGAGTAATGGTGATGTACCTTGGCAAACC
AATGGAAGTGGGACGCTACGACCAAGTGTTCGACGATGCTCAGCATCCCTACACAAAAGC
ATTGCTTTCTGCGGTACCGATTGCCAATCCGCAACTTGCACGCAACCGCGACATCCAATT
GTTGCCCGGAGACCTCCCTTCTCCGCTCAACCCACCCAGCGGTTGTGTTTTTAGAACCCG
ATGCCCAGAAGCTACGGAACTATGTGGGCAGCAAAGCCCAGTCAAAACAGGCACTGAGCA
ACATCATATTTACTGTTCAAACATGATTTAGGACGTTTTCATGAATACAACAAACTCGGT
TAACCAACGCCTTTCATCGCTACGCGACGCAATGGCAAACTACAAGGTTTCGGCCTACAT
CGTCACAAACAATGATCCCCACAATAGTGAGTATTCCGCTGACCATTGGGCTGGACGCAC
GTGGATTTCTGGCTTTACTGGCTCGGCTGGTAATGTCGTCATAACTCAACAAGGCGGTGG
ATTGTGGACAGATGGTCGCTACTACATTCAAGCAGAAGAACAATTACATGGAACAGGGTT
AGACCTTTTCAAAGCGCGTCAGCCGGAAACCCCCACCATTCCTAAATGGCTTGCGAATAC
CCTCGACGAAAACAGCGCGATTGCCGTGGATGGACGCTCGATCAGCTACGCATTTTACCA
AGAACTTAAACAAGCGCTTGAGCCAAAGAACATCGAGATTGTTCTCGACCTCGATCTGAT
AACGCCAATCTGGACTGACCGCCCGAGCAGACCGAGCGCAGAAATTTTTGACCATCCGGT
TGCGTTTTCTGGTGTAGAAACCAAACAAAAACTCGCAGATATTCGTAAATGGCTCAATGA
AAACCATGCGGACTGTTTATTGGTTTCAACCCTTGACGATGTGATGTGGACACTGAATAT
TCGTGGCGGTGACACGCTTTACTGCCCGGTTTCAGAATCCTACCTTATTGTCGAGCGAGA
CCGCGCGACGGCGTTCATCGATAAACAAAAGTTACCAGCCGAGATAGAGAAGAATCTGAC
TACGCAAGGTGTGAGCGTTCGTCACTACGAGTACGTCAGCCAGTATTTGAATCAGCAATG
TGAAGGCTTGTCGCTTGCTTTTAGCCCAGTTTATACCGACAGCTTGCTGGTTAACTCCAT
TGAGCAGAACCTTTCACTAAAGCCAATGCCTTGCCCGGTCACCGATATGAAAGCCATCAA
AAACCAGACCGAGTTAGCCAATCTCGAACAGTCATTGACGGACGATGGTGTGGCTGTCGT
GAAGTTCATGAGCTGGTTAGAAGACCAAGTCCCAAGCGGGCTTGTTACTGAGCTGTCAGC
CGAGGCTCAATTGAAAAACTATCGCCGTCAAACTCGCCATTATGTGAACGACAGTTTCCG
GACGATTGCAGGCTTCGCCGCACATGGCGCGAAAATGCATTACGCCGCCGATGAAGAAAG
TAATGCCGTTGTCAATGAAAGCAATTTCTTCCTTGTAGATTCTGGCGGTCAATACCTTGG
CGGCACAACAGACATCACCCGTACTTTCCACTTCGGGTCACCGACCATTAAACAGCGCAA
AGACTACACGTTAGTGCTGAAAGCGGTCATCCGACTGACTCAGACTCGATTTATGAAAGG
CTCTACGGGTGCCAATCTCGACATCATGGCGCGAGGTGTGCTGTGGCAACATGGTATTGA
TTACAAATGCGGTACAGGACATGGTGTGGGTATTTGTTTGAATGTCCATGAAGGGCCACA
AAACTTCTCGCAAAGCCACCGCGAAGTTGAGCTAAAACCTGGCATGGTGATCACCAATGA
GCCCGGTATTTACCGTGAAGGTGAATACGGTGTTCGGATCGAAAACATCATGAAAGTGGT
TGAAGTCGAGCAAAATGAGTTCGGTATTTTTTATGGCTTCGAGACCATTACGCTGGCACC
AATCGCCACGAACATGCTTGATGTCTCTTTGCTAGGCCATGATGAAATTAACTGGCTAAA
TCAATACCATTCTCGCGTCTACCAAGCACTCAGCCCTTCTCTTGATGAGCACGACAAAGC
TTGGCTTCAGCGCGCAACTCAGTTTGTAGAACTTTAGACAAACTGCCCTATCTCCCGATT
TCATTTTCATTTCAAACTCCCTGTTTGATTGCCAGCCTTCGGGCTGGCTTTTTTTATCCG
CCTATGTGCGCACCTCTTCTTGTTGCTGAAAGCTTTTCTTTGCACAAATAAATGCCAATG
ATTAACGCTCATTAGTCGTCACAGAAAGCACTACATACGCTCCGCCGATGACCAGATACA
AAAACGCCCTGCCAATATGACAGGGCGTTTATTTGTGTAAAAATGCGTTACTCTCGGCAA
GCTTCCGCGTCAAAATCAACAACAATCGCGGCATTTTCAAAACTGCCAGAGACTTTGATA
TAGCCCCAATAATTGGCTTGGCTTGAAACGGTTATGCACTCTTTGTTACCAGCATTGTCT
GACCAACCATGTAGGTTTGAACCATCTGGCCAGCCTAGGTTGCTGTATTCAATTTTGAGG
TCACCCGTGCCATTGCCAGTTGAGATAGCAATGTTCGCATGTTCATTAACTGCCGGAACA
CTCAGCCAAATGGTTTGCTGATTTGACAAACAGACAGGCTCGCCAGCATTTAAACGACCA
CCACTCACTTTGCTTTGTACCGCGCAATTTTGAGGAAGCGTACTACTACCGCCAGTCGCC
GAAATTGTCACATTGTGGGTCGCGATTGCTGTCAAACCGTCATTATCTGTCACTGTTAAA
CTGACCGTGTACTGACCTTCACTCCCATATTGGTGCGTCGGCTGGGTTTGTGTGCTGGTC
GTGCCATCACCGAAGTCCCACAACACACTGACGATTTGCCCGTCTGTATCCGTACTGTTC
TCACTGCTGAATGTAATGCTTTCACCGACTTTTCCCTCATTGTTTGCGGTTATTACTGCA
TTAGGAGCGCCACCTGAAACCAATGACTGTTGCCACTGTTCAAACTCGCTCTGGTATAGG
TTTGCCCATTGATTGATGGTCGCCTTGTAATTGCTCCAATTACCTTGGCGTGTTTCCACC
AGCATTTGGTTTACATCATCTTTATGTCGCTCAAACATAAATCGAACGGCCAGATAGCCC
CAGCGATAAATTCGGTCAACATCAAAGCCATCGTATGTGGTTTCAAAAACCTCGCTCAAG
GTGTAAGTTGAGCCGTCTCGAATCGTATCTAACGCCGCTTGATTGTCTTTTTCGTTTGCG
ATGTATTCTGCAATGCCTTCACTCCACCACACTACCTTTTCAGTTGGATGACCAAAACCG
CCATAAAGGTCGAATCGGCCATCTAGGTAATGCACGTATTCATGTTCTAAGTTCCAAACA
AAATGGTCAGGGTTCGCGTAAGACGCTTCATAAGCGACAAAGTTAGGAATATTGCCCGGC
TTGGACGGATCACCCTCAAGGTACATGCCGCCGTTGTTGGTACTGATATCAAAGATTGGC
CCCGCGTATTTACCGTAGTCGTCACTGGAATCAAAAATATTCACTTGAAGCTGTGTATTA
TGATCATCAGCGACTGGCTGCTCGCCTGTTTCCAAAGATTGATGAAAATACCCTTCTTCG
TAACCCATTTTGCTACAAGCGGCCACATGCTGCTCTTGCGTCATGTTTTGCGACAAAATA
CGGATGGTTGGGCTACAAGTGTAGGTTTGCGATAACACCAAACCTTTGAGCTTGGTTTCG
AAATCACAAATTCCGTACTCGCTGCATTCGGCGTAGTAGGAGACCGTATCCGCAGCAGCA
AGCCAAACGGCATCCCCTTTTCCATACATCTCGTAGCGAGCAAAAATATCTTTTAACTTG
CTACTCACCGTTGTGGCAGCGCTGCCCGAATATTTGGTCAGACGCCCCAATTCGCGACCC
GCATTTGCCACCATAAACTCGTCGCTCGCTCCTATCGAGGACTCTCTCAACGCAAAGTCG
CCCAATGCTTTTGCAAGTTCGGCTTGGTTACCGATGATTTGCAAATATTGGTCATTCCAC
TGACCGCCGAATAAGATGGTAAACACCCCATTCACCGCGTTGCGCATGTACCAGTTTTGA
GCGTATTGGTCATTCCAGCGCGTCAGCCACTCCGTCACTTGCGGTAAATAAGCGTGTTGC
AGCCCCGCACTGTCCATCGTGATGATCACTTCACTTAATACCTTGCCGTGCGGGTCGCTG
TTTTCGTAAAAATTAGCGTTGTTTACAAACGCGTCTACCGCCTCTTGCACAGCGGGCGTG
ACCCAAGAAACAAACGAGATATTGTTGTTGTAAAACTCGGCGTAATAGCCAGCGCGCAAA
TACAAGTACAAGGCTTCAAGCTCATCACTACCGCCACCAGTATAGGCTTTCGCCAAAGTC
ACCGTATGCTTTGCCACGTTGTACATGTGGTCCGAATCAAACGCCGCTTCTTGCACTCGG
CTTTGAGCAGAGAACAGCTCGTTGATGCAATTTGCACCTTGAGTTTTTATCGCGCTGATC
AAGTCGTTGCTGTTGGTGGTTGTGAACGATTCTACGTCACAAACCACGCTTGACGCTTCA
ACCGATTGGGTAGCCCGCGTACGTAGCGTCTGTTTCGGTAGCTGTGGTAACAATTCTGTC
GGTGCATACTCAGGCTGCGCCGTTTCTACACCGTGTTCGTGCTGATGATGTTCAACTTTC
TCTGTGACTTGCGCTACTGGCTCGCTCATTGCGAACGCAGCAGTGCTGCTCAAGGTTGCC
GCAATCGCGACGCTGAGGGTTTTCAGTTCCATCGTTGTTCTTCTATATAATGTGTTCCTT
AAATGCCGATACCACGTGACATCACTTCGTGCTCTTTTCACAACGAAGAGCACCCTCATA
TAAATCTGAATGAGCTTTAAAATAAATAATTCATTAACAAACAAATTTAGCGGTATCACT
TTTTAGTACCCAATTCGCCACACTACGAACTTTATTAAAATCGATTTGCTCAATAGACTT
TGATGAACTAGCACTTAAAGACGCCACAACGAAGGATTTTGGCGTTATGAAAAAACCAAG
CTACACTATCGCTCTCCCAACATATTTAGAATGAAATCTATGACCGATGCCGATATCGAA
CTTCAGCACCTGTGGTTAGAAATCCAAACGCAACGCTGGCAAAACGTGTCCCGTTTTTTA
TTCAGTTACTACTGCTATAAAAACAATTTAGTAAATAAAAACAACAAGGTTTGTTGGGAA
ACAGCCCGTGATGTGTTGCCAGCCTCTATCAGCCTTAAAACTCGTAAACAGGCGGTTATT
GAACCTTTAGTTCCTGAAGAAACCGTGGTTGGTTTGCTCAAAGCCATCAGTAAAGATGGA
GAGATGACGTGTGATGTGATGACGGCTACGCTTAACGCGTTTTTGCACTATGTGGTGATC
AGCAAACAGGAGAAGCTACAGCTTAAACCTAACATGCCAGCGAGCTGGTATCAGCAGCAT
CACAGGCCTGTATTCGCCCGTTTTGAGCAAGCGGGAATAGAAATTCAACAAATCAAATAG
CCCCCCTATCGAGCCGCAGACGTAAAAAAGCGCCCACAAGGAGGCGCGTTCGGTCAAAGG
GTGAGTAATTCCTGGACGAGAAAGCTCTGAGCAACCGAAAAAGGCTTATTTATTCTTGAA
TCCCACGAATACGGACATTGCGTCTGCGTAAGATCTCCAACGTCACGAGCAAACACACGG
ACATAAAAATCAGCAAGGTCGCAACAGCCAAAATTGTCGGGCTGATTTGTTCTCGGATCC
CTGACCACATCTGCCTTGGGACGGTTTTTTGTTCTGCGCCCGTTAAAAACAACGCCACGA
CCACTTCATCAAACGACGTGCCAAACGCAAACAATCCACCGGAAATCATGCCGGGACGGA
TCAACGGAAAAGTCACATGCCTAAAGGTATAAACCGGATTTGCGCCCAAACTGGCCGCCG
CTTTGACGAGGCTTTGATCAAAACCACTCAGCGTCGCGCTCACTGTGATCACGACAAAAG
GCGTACCTAGCGCGGCATGCGCTAAGATAATGCCAAAATAAGTCTGAGATAAACCCAACC
GAGTGTAGAAAAAATACATCGCAGCGGCAGAAATAATCACAGGCACAATCATTGGAGAAA
TCAGCAACGCCATAATGGCATTTCTAAACGGCAAATTGCTGTTGGCTAGTCCCAATGCGG
CTAACGTACCCAAACCCGTCGCGATCAAGGTAGCCATGAGCGCAATAAACGTGCTGTTTT
TGAGTGCTAATAACCACTGCTCATTGGTGAACATTTCTTGATACCAGCGTACAGAATAGG
CGTCTGCGTCCAAGTTCAGCATACCTTCTGTAAACGTAAAATAAGGGGTGGCATTAAACG
ACAAGGGGATGATTGTCAGAATAGGCGCAATGAGAAAGAACAGCACCAGTCCACAAAATA
CCAAGTAGCCTGCGTAAGCCATTCTCTCACTTTTTGAAGCGTAGTTTGGTAGTGCCATGG
TTATCCTCCTACCTTAATGTTATTTATGCCAACCACACGGTTAAACACATAAAACAGCGC
GAGCACGACAAACAAAAGCAGCCCACCTAACGCCCCCGCCATTCCCCAGTTGAGCGAGGT
TTGCATGTGGTACGCAATCATATTGGAGATCATTTGCCCACTCCTTCCACCCACGAGTGC
TGGCGTAATGTAAAAACCAATCGAAAGAATGAACGTGAGCAACGCTCCAGCGCCAATACC
CGGTAAAGTAAGCGGCATGTAGACTTTGACGAATGCAACAAGAGGGGTCGCCCCTAAGGA
ACGAGCGGCGCGGAAATACGTTGGACTGATGCCTTTCATTACACTGTAGAGCGGCAGAAT
CATAAAAGGCAATAAGATGTGTACCATAGAAACAACCGTACCAAAGGTATTGTGTATCAT
CTGAATTCGCTCAGACGTTAAACCAGACCAAATCAATAAATCATTAATCACCCCCTGATT
TTGCAACAACACAATCCAAGAGGTCGTACGGACCAATAGTGACGTCCAAAAAGGCAGTAG
CACCACAATCAACAGCAAGTTGGCGCGTTTGTCTGGCAAGTTTGCTAACAGATACGCCAC
GGGATAAGCCATCAACAAACAAATCACGGTAATTAAGATCGACATCCAAAAGGTTTTAAA
GAAAAGGTCAACGTAGATCTGCCGTTTTTCTGGTTGCGCTTCAATCTCGCCCATTTCGTT
CACCTGCATATCCAATGCCGCAAGGTAATGGTTGACGGTTATCGCACCGCTCAGGTTCTT
AAAAGCAACCCAGTGTTTTGCATCCGCCCAGCGTTTATCAAGCCTACTCAGTTCTTTTAT
TGACGTAGGAAGCACTTCTAAACGAGACAATTTTCGTCCCGTTTTCATCATCAAACTGCG
CATGCCAGAGACTTCTATGTTCATGCGATTGGCGATTTTAGGCAGGGCTTTGGTCTCATA
CAGTGCCAACAGCTCAACCGAAAATGCTTCTACCACTTCGGAATCTGGCAATCCTTGATA
ATCCCAATGCGCTAACGCTTGGATTGTTTTCGGCATGGCCTGCGGAATATCTCGGTTGTC
GACACTGCGATAAAGCATTTCTAAAATAGGAAACGCAAATGTGAGCAAAATAAAGCATAC
CAACGGCAACGTCAGCATGATTGAGCGTAGGTTTTTATTGCGCTCCGCTTTTTGCAGTTG
GGCTCTGAGCTCGCTCTGTTGGTAATTCACATGTCGTTCGATTTCCAGCACCGAATCTAA
CGAGGTTAGCTCTCGACTCATGCCGCCACCTCTTCGGTTTCTGGTTGAATCGCATCTAGC
GCATGGCAATCTGTACTTTTCCACCCAATTCGACAAACCGTTCCCGGAATAAGGTTCAGA
TGCGTTCGGTTGTCGTTCGGCACTTTCACGACAAACTGACCAACCAATTCAACGTCGACC
ACTAACCGATAATGATCACCGTGATAAATTAGCTCACGCAGTACGCCTTCAATTTGGTTA
TCACACGATTCGTCATCAGGCTGGATGGAAATTTTCTCTGGTCGAATAGACAAGGTGGTG
CGCTCGCCGTTTTGGGTCACTCGAACCGGTTTGGCAACGAAGTGAGCGGGGCCGACCTGG
ACTTGGCATCGCTCTGATTGCCACCCTTTTACCACACCAGAAAGCTGATTATTTTCACCA
ATAAACTGAGCGACGAACGCGTTACTCGGAGATTCATACAGTTCCGTTGGCGGGGCAAGT
TGCTGCACTTCGCCTTGATTAAAAACTGCGATTCGGTCAGACATAGTGAGCGCTTCATCT
TGGTCATGCGTGACATATAAAATCGTAATACCGAGCTTTTCGTGCAGGTGTTTAATCTCC
ATCTGCATTTGCTCACGAAGTTGCTTGTCCAACGCGCCCAAAGGCTCATCCATCAGGACG
AGTTTCGGTTCAAACACAAGCGCTCTCGCCAACGCGACACGTTGTTGCTGCCCGCCAGAT
AACTGCTTTGGATAACGGCTGGCAACGTGCCCCAACTCGACCATGTCCAGTGCGCTCTGT
ACTTTATTTTGAATGGTTTGATTATCGAGCTTGCGCACTTTTAGAGGAAAAGCGAGATTC
TCCGCAATCGTCATGTGAGGAAACAGCGCGTAGTTTTGAAATACCATTCCGATGTCGCGT
TTATGTGGCGCAAGATTGTTTACCGGAACGCCATCAATGTAAATCCCTCCGCCTGTTGCC
GTTTCAAAACCCGCCAGCATCATCAGACACGTTGTTTTGCCTGATCCAGAAGGCCCCAAC
ATGGTGACAAACTCTCCGGGTGCGATGTCTAAGTTGAAGTCTTTAACCACCAAGTTTGCA
CCGTCGTAGGTTTTCTTAACATGTTGAAAGCTCACATAATCCTTGTTTGCTGTGCTCATG
GCATCCCTCCGTTCATTTTTGTATAGCGAAAATAAGTAGAGCGCCACAAAGCGCCCTACT
CACTAGCTCAATTACAGATTGTATTTTGATAGGTCTAAGCGGGTAGCAAGCGCGTGCTCC
ACCATCTGGATCACTTGTTGACGCTCCTCACCTTTAAGCAGTTGGCGCGGTGCACGAACT
TGCTCTGAACCACGGCCACACACTTGTTCAGCAAGCTTAATGCATTGAACCAGCGTAGGA
ATGGTGTCGAGACGCAGCAGCGGTAAGAACCAACGGTAAATTTCTAACGCTTCTGCATAA
CGGCCTTGGCTCGCCAGCTTGTAAATTGCAACTGATTCTTCTGGGAACGCATTGGTTAAG
CCAGAAATCCAGCCTGTCGCTCCTAACATCAGCGACTCAAGCGCAATATCATCAACACCG
CTGAACACGGTAAAACGATCATCGAACTTGTTGTAAAGCTCAGTGATACGACGCGTGTCG
GTAGTCGACTCTTTGATTGCAACAATGCTGTCAAACTCAGCCAGCTTCGCCATGATATCG
AGATTTACATCGACGCCGTACGCAACAGGGTTGTTGTAAATCATGATAGGCATCTCTGGT
GTCGCTTCTGCCAGCGTGCGGTAGTAATCATATGTTTCGCTTTCAGACGTGCGGTAGACC
ATCGCAGGCATCACCATACACCCGTCGATACCAATTTTGTGCGCGTCTTGCATGTAATCG
ATAGCCGCTGTGGTAATTGACTCTGCCGTACCAGCAATAAGAGGAACACGACCATTAACC
ACTTCTTTGGCAGCTTGTAGCACCTGACGCTTTTCTTCCGGATATAGCGCGCAGTTCTCA
CCTACCGTACCAAGGCAAATAATACCGTTCACACCATCTTTAATTTGGTTATCGATAACG
GTTTGTGTTGCGTCTAGGTCAATGGACTGATCTTGACGAAACTGCGTACTGACCGCCGGA
TAAACACCTTTCCAATCTACTTTCATGAACTTCCTTTCCTTTATGTATATTGTATGCAAT
TTATAAAGACGAGCGAAAATGCTCAAATTTGGCTTTCAACGCCATGTTTTAACAACACCG
CTTTTACTGCGGCTAAATCAGCCAAGGCACTGCCAACCGATTTATATAAGGTAATCACCT
CGTCACTTTGACGCCCTTGCACTTGCTGAGCGCAAAGCTCAGGCAACTCCCCATAAATGT
CTTCAGGTGTGAATACCCCCTCTTGAATTGGGATCAGCAAATCTCCCGCTTCCGCCAACA
CATTAATGCGACTGTCGACATACACATTCGCTCTTTGCACCGAGACAGAATCACATTCAC
GCTTGTCTAAGTCGTGATTACCGACCAGATCAATGTGTGTTCCCGGCTGCACATCAGAGC
CATTAAACAAAGGCTGAGCAGACGCAGTAATGCAACTGATGATGTCGACTTGATCAATCA
CTTGCTCAACGTTTTCGACCACAGACACAGAGAACTGTCGCTCTTCTGGCAGTGATTGAT
ATTCAGAGGAAGACAGAATCTGATCCACCGTTGCGGCAGCCTTTTCTGGGTTTCGTCCCC
AAACATAAACTTGTTTGAGTGGTCGAATCGCTGCGTAAGCCCACGCAAAATAAGGGGCTA
AGTTGCCAGTACCACAAATCAACAAGCGGGAGGCATTTTTGCGCGCTAAGTAATCGGCGG
CTAAAGCAGATGCGGCAGCTGTACGCCAAAAAGTTAAGACTTTACCGTCCACCAGCGCGA
TAGGTTCACCATCTCCGCGTTTGAAGACCAACAACTTAGATGCCAAAGTATCTTTACCTT
GCAGAGGATTCTCAGGAAAGTAAGTAAATGCCTTAACGGCAATCAGTTCTTGGTTCCATG
CGGGCAGTAAAGCAAAAGCTTCATACTTCCCCTCTTCTAATGACATCACTCTGCGCTGCG
GAATCGTGGCAGGCTGCGCATAGATGTCTCGCATGGTTTCAATCAAAGAGTGCATACTCA
AACTTTGCGCGACTTGCTGTGCATCGATGACTTTCATCACTTCTCCAAAATAGGTACGTT
GAGTTCCAATTTGGGGTTTAACTCATCAATCGATAAATAAACCCCTACAGTTAACGCCTA
ATTAAGCAGCCAAGTATTGAACTCTTCATTCAACTCATCGGCATAATCAGACCACCATTC
GTCGTTAATCAAAAACGCCGTTTTAAAGTTCTGAGGCGCGGTCGGCAGGTTCGCCAGAAT
CTCTGGGCTTACTTCTGCGGAAGAAGACTTACGAGTTGGGCCATACGCGACGTATTTAGC
TTGATCTGCCAAAGGCTTAGTACCCGAAGAAAAAGCAATGAAATCGAGGGCAAGTTTGGT
ATTCGCACTTCCTTTAGGAATAGCCCAGCCGTTCATGTAACCCATTTGGTGATCCCAAAT
GATGCGAAATGGTTGGCCTTCATCTTTACGCGCGTTGTGTATCCGGCCATTGAAAGCAGA
CGCGATTACCACTTCTTTATCTGCCAACATTTGTGGTGGCTGCGCACCTGTCGTCCACCA
AAGCACTTGCGGTTTGATGGTGTCGAGTTTGGCAAAGGCGCGTGCTCGCCCCTCTTCAGT
TTCTAGTAGGCGGTAAACTTCGTCAGGTTTAACGCCATCGGCCAATAATGCCCATTCAAG
GTTACCTTGAGGTTGCTTTTGTAGTGCTCGTCGACCGGGAAAGTTTGTTAAATCAAAAAG
GTCTGTCAACTTGGTTGGAGCCGTTTTGCCTTTGAAAGCATCCTCGTTCACCGCTAAGAC
GGTCGATACGACGATGGTGTTAATCGCACACTCGTGGATCGCCCCATCGATAAAATCCTC
TTTTGCTGGTGTCCCGTCAGCGCCGGGAGGCAGAATACTGGGGTTGACGGGTTCCAAAAG
CCCTTCCGCGCAGCCTCGAACAATGTCTGGTTTATCCAGCGAGACCAAATCCCAACGCAC
GTTGTTTGCTTCTACTTGCGCTTTAATCTCCGCCAAACCGCCACTGAAATCCTCCGATAC
GATCTCAACACCAGTCTTTTGGATGAATGGTTTGTGGTAAGCCTCTACTTGGCTTTTGGT
GAACGCGCCACCCCATGAGACGACCGTTAGTTTATCTTCAGCGTATGCCGAGGTACCCAA
CAGCATTCCTGAAATCAACATCACCAGTGGTGTTTTCGTCATTCGTGACATGGTTTACTC
CTTTGGTTGTTTTTCTGGAGGTATCCGTTACGGCTGTTGGATACCACATTTGTTAAATTT
TCATTAACATTAGCATTAAATATATTTTATACAATATTTAATTCTAAAATTTTTTAGGCA
AATCGCTGTAGTGTGAACGGCGTAATATTCACCGATGTTGGCTTATCTGCAACGAGCTCA
GAGATGAGGTCTGCAGTGATCGCCGCTTGAGTCAATCCCAAGTGCTGATGACCAAATGCC
AGAAATATCTTGCCATTAAAACACTGGTCGATTACCGGCAACGAGTCGATTGTTGAAGGT
CGATTTCCCATCCACTTTTCCTGCTGTTCCAACGGATTTAAACCGGACTCAAACATCGCG
TTCCCCTGCTGATACAACATCTCTGCGCGCTTCATGTTTGGTGGCGATTTCACATCGGCA
TACTCGACCGTTCCCGCCAAACGTAAGCCTTCAGACATGGGCGTCATAATGAACTTTCTG
TCCGCAGAACTGATAGGAAACGGCAATGACTCACGCTTGTCATTCATCATGAGATGGTAG
CCTCGCTCAGCTTGTATCGGGACATTCACACCGGTTAACTGGCGAACCAAAGCTTTAGAA
TGAACACCCGCTGCGACCACAATTTTGTCAAAAGACATTCGCTGAGTATTGACCAAGACA
TCGCCGTTTTTACTTACTGCGTCTACTTCTTCATGGACAAGTGAACCTCCGAGTTTTTCA
AATGCATTACTTAGCTCAACACAGAGTGCATAAGGGTTTATTGTATGTCCTGTTTCTGGA
AAAAAGACGCCAAACCGAACCTTTCTGCTGAGTTCAGGAAGCCGACGTCGGATTTCGTTT
TGCGTCCAAAGCTCGTACCGAACACCTTGTTCCGCTAACGCATCAAGCGTACTTTGATAA
CCTTCAAACAAGCTTTCGCTTTCAAACGTCAGCAGTGAACCATCCATCTTAATCAGCCCA
CTTTTTCCGATCGAATCTAATAGCAGATTCCAACTCTGAACGGCTCGCGTGTTAAGGCTT
GTTATCGCCTGCGTGGAAGCTTCTGCCGCTGAAGGTTTCGCTTTCAATAAAAAACGTATC
ATCCAACCGACGGTATTGGGCAAGTCTTGCCAACGAATAGAAACTGGACTTGTCGAACTC
AATAACATCTTGGGTAATTGAGGGATCAAGGCCGGCGTGGCAAGAGGAAAAACTTGCTCG
GTTGCGATGTGGCCTGCATTTCCTTTCGAGCAACCGTTGCCTACCCCATTCGGATCAAAA
ATGGTGACGTGATACCCCTGCTGTTGCAGTTTTAAGCCAATCGACAAACCGATGATCCCC
GCCCCTATAACCGCGATGCTTTGATTTCTGAGTTCTTCCTTACCCAACATGAATATGCTC
CAAGTCACATTTGAAAAAGCAGATTGTATACAATATATTTTACATTACGATAACATCAAG
CTCGTTCGATTCAACCCATTTCTTCAGCAAGGAGAGAAAAATGAGACAAGGAACCTTTTT
CTGTATCGATGCCCATACCTGTGGAAACCCAGTGAGATTGGTGGCTGGTGGTGTTCCACC
ACTTGAGGGCAACACGATGAGTGAAAAGCGTCAGTATTTCTTAGAGCATTATGATTGGAT
TCGACAAGCACTGATGTTTGAACCGCGTGGCCACTCAATGATGTCGGGCTCCGTTGTTTT
ACCGCCTTGCAGTGACAATGCAGATGCTTCCATCCTTTTTATTGAAACTAGCGGCTGCCT
GCCTATGTGTGGACACGGTACCATTGGTACCGTGACCACCGCCATCGAAAATCGTTTGAT
TACGCCGAAAGAGGAAGGACGTTTGATCCTCGACGTGCCAGCCGGCCAAATAGAAGTCCA
CTACCAAACCAAAGGTGACAAGGTCACGTCAGTAAAGATTTTTAATGTTCCAGCTTATCT
TGCGCATCAAGATGTCACGGTTGAAATCGAAGGTTTGGGAGAAATCACGGTAGATGTCGC
TTACGGCGGCAACTACTACGTCATTGTTGATCCACAAGAAAATTATGCGGGACTTGAACA
CTACTCCCCTGATGAGATTTTAATGCTCTCCCCCAAAGTGCGCACCGCCGTTTCTAAAGC
AGTGGAATGCATCCATCCAAATGATCCCACGGTTTGCGGCGTCTCCCATGTACTTTGGAC
AGGGAAACCAACGCAAGAAGGCGCAACGGCTCGCAATGCCGTTTTTTATGGCGATAAGGC
ACTCGACCGCTCGCCATGTGGAACAGGCACGAGTGCACGCATGGCGCAATGGCACGCGAA
AGGAAAACTCAAATCAGGCGAAGATTTCGTGCATGAAAGCATCATCGGCAGCCTATTTAA
CGGCCGTATTGAGGGTATCACCGAAGTAAACGGGCAAACGGCGATTTTGCCGAGCATTGA
AGGTTGGGCACAAGTGTATGGCCACAACACCATTTGGGTCGATGACGAAGACCCGTACGC
GTACGGATTTGAAGTGAAATAAGGACAGTAAGGAAGAACAATGAATTCGCAAAACTCACA
GGTGTTTTACGCCACCAACGCCTTTACCGGTGAACTATTAACGACGGCGTTTCCCGTTCA
TGGCGAGATAGAAGTTAACCAAGCTGCAGAAGCTGCAGCCAAAGTTGCACGCAGCTTTCG
CCGACTCAGCAACGAAAAGCGCGCCAACCTACTCTGCTCTATTGCGTCAGAGTTAGAAGC
AAGACGTGAAGATATTGTCGCGTGTGCGCATTTAGAAACAGCGCTTCCACAGGCACGTTT
AGAGGGGGAAGTCGGCAGAACGGCGAACCAGCTACGATTGTTCGCAGATGTTGTAAAATC
TGGCAGTTATCATCAAGCCATCTTCGATACGCCAAATCCTGAACGCCAACCTCTACCAAA
GCCTGACATTCGTCGCCAACAAATTGCCATTGGCCCTGTCGCCGTCTTTGGCGCTTCGAA
CTTTCCGCTGGCATTCTCAGCCGCGGGTGGCGATACCGCATCTGCACTTGCGGCTGGATG
TCCGGTTATTGTTAAAGGTCATACCGCGCACCCGGGAACGAGCCAAATCGTCGCCGAATG
TATTGAAAACGCACTGAATAAAGAAGACCTGCCTTCAGCTATTTTTACTTTGCTTCAAGG
TAACAAACGTGAACTTGGCCAAGCGTTAGTGACACATCCAAAGATTAAAGCCGTTGGGTT
CACAGGCTCAGTTAGTGGAGGGCGTGCCTTATTCAACCTTGCTCAACAGAGACCGGAGCC
GATCCCTTTTTATGGAGAACTCGGCGCCATTAACCCAACCTTTATTCTCCCAGAAGCGAT
GAAAAACAACGCCTCACTTGCAGAGCAGTTTGTCGCATCAATGACCATGGGTTGCGGCCA
GTTTTGTACAAAACCGGGAGTAGTGTTCGCGTTGAATACTCCAGAAACACAAGCCTTTAT
CGAAACCGCTCAGGCTTTGATTCGTCAACAGTCCCCTTCTACGCTTCTCACTCAAGGTAT
CCGAGAAACCTATGAGAACGAAGTCGTAAAGCGAGCCGCTGATCAGGGTATTAACGTGAC
TTACTCTCAGGCTGAATCTCCAAATGTCGCCTCTGCGCTGTTTGTCACCGACAGCCAAAA
CTGGCGCACAAACCCAGAATGGGAAGAAGAGATTTTCGGCCCTCAATCAGTGATTGTTAT
CTGTAAGGACTTCGAGGACTTACTCGATCTAAGTGAAACACTGAGCGGCACCCTCACCGC
TACCATCCACGCGACTGAAACAGATGCCCCACTCGCTGAGCAGTTGATTCCATGCCTGGA
AGAAATTGCCGGACGCCTAGTGTTCAATGGCTGGCCAACTGGCGTAGAGGTTGGTTATGC
GATGGTTCATGGTGGGCCGTATCCTGCGTCAACCCATGCGGCATCAACCTCTGTCGGAGC
AGAGGCAATTCACCGTTGGTTACGCCCGGTCGCTTACCAAGCGTTGCCAGAAAGCTTGTT
GCCCGATTCATTAAAAACGTCTAACCCGTTAAACATCCAACGCGCTATCGACGGTAAAAC
GTCATAACAGGCAACATACACTTAGCTAAATGGTTCAAAAAGGCACCAGTTGGTGCCTTT
TAATTCACTCTACTTCTCAAAACCTTATTTCGTAGTTGGCTTAAGCCGGAAAAACAATAA
ACTACTAGAGTTAAATGGATTGGATACAATATTTATTTTTGAGGGGAGCCTTCAATGTCA
CAAAAGCCTGTTTTTAAGACGCGTACTCAGCTCGTTGAAGAAGCAATTCGAACTCAGATC
CTGAAGGGCGAGTTAAAAACTGGTCAGCCTTTACGTCAGGATGCGTTAGCAAAAGAGTTC
AATGTCAGCCGAATTCCTGTGCGTGAAGCACTAGTACAATTGGAAGCGCAGGGTTTAGTC
AGTTTCGAGCCACATAAAGGCGCGACAGTGACTGAACTGTCTCCAGATAAAATCGATGAG
CTATTTGAACTGCGTGCGGTTGTGGAATGCCACATTCTGGAACGTGCGATTCAAAACATG
ACGGATGAAGATCTAGAACGCGCTCGTGAAGTTCGTGAACGTTTCGAAGCGGTGGTAAAT
AGTGGCGACGAAGTGGAAGAATGGAGTAACTATAACTACGAATTCCACAAAGCGTTATAC
GCACCTGCCAACATGCCAGAAACCATGGATGTGATTTACAACTTAAATACCAAATGCGAT
CGCTACATTCGTATGCAGTTGTTATTCACCACAGGCATTAAAAAAGCGGAACAAGAACAT
TTGACCTTGTTTGAAATGTGCCAGAACAGAGATATTGATGGCGCAAAATATCTGTTGAAA
AAACACATTCTAGAAGCAGGTACAGCTATTCGTAACTTGCTGTTAGAAAGACAGAGCCCA
AATAACTAAACAGATAACTTAGGGGAATCACGGATGAATGTTGGACCTAAATTTCTGTTG
GCGGCGCTGCGACAAAAAATAAAAGATGAAGGGCTGTGTTACAGCTCTTTATCAGAGAAA
AGTGGCATTCCTCTCTCGAGTATTAAACGACACCTTCACAATCCCTCTCTCGGATTGGAT
AAAATTCTCCTCTACCTAAACTACCTAAATACTGACCTCATCGAACTAGCCAATTTAGCC
AATCAACTCCAGCATGAAAACGAACAAATGCTGACGGATGAACAAAGTGCACTCTTTCTC
GAACACCCCTACCTCCTGGACTTCATCTATATGGTGACATCTCGAAATCTTGAGCCGAAA
AAGATTGCGGAAATGTACAACCTAACAGAGACAAGCCTGCGTTTTTATCTCCGCATTGCT
GAGATTCTCGGTTATGTGGAAGATTTCGGTGATGGTTTGTTTTATCGCTCCGGCCGCCGA
TTTTTGATGGAAGAAGGCTCAGATCTCGACTCTCTATTTCGTGAACGTTTTCAGATAGAA
TCACTTTCGCATGAAGTCAGCCCCGGTATTTGTATTGGTCGTATTCGTCTGACCGAAGCG
CAGCGATTGCAGTTAGAAGATGATGTTTACAATAAGCTGGTCAAGTTCAATGCGCTCAAT
ACCTCCAACCAAGATGGCGAGTTAACTAACGTTTTAATGCGTTGCACTCCAGGGACACAA
ATATTTTTCTCTGACGGATTACCCAATATTGATGGGAATTTATTAAAGTATGTTTCTCAG
CTCAATCAACGTGTTTAAATTAAATCGCACATACCAATATTAATTCCAGACTTAAAATAA
ATTGAACAAGTCAGTATACTTGGTCAAACCAACCCATTTAATTGACATTAAATTCTGTTA
AAACACGTTATTTAAATATCTACATATAAATATACTGCTAAAACACAAACCTACCTTCCG
TTAAACCTATCACAATATTTAAATATAAATTTGCGTATAAACAGTTGAAATTTATACATT
CACCAATGCTAAGGAAATAAAAACAAACAGATTAAATAATTATAAAATCATCACTTGTAG
GGACATACAAATATGAAATTTCAGTATTCTATTGCAACGGCAGTTACTCTAGCGTTATTA
CAAGGCTGTGGCGGTGGTGGCGACGGCGCTTCTCCATCCATCAATACGTCAACCAATTCG
GCATGGACGCAAGGCGATTACAGCAAAACCTCTAACGAATTTGCCAACCGATGTGAAACG
CCAAGAACGGGCTTAGATCCGTACGCGGGTTACCAACCATACCCAGACAAAGCAGGTTCA
GCGTTGCAAGAAAAACTCTTTTTACGTGCTTTTACCAATGAAACCTACCTTTGGTACGAT
GAAGTACCGGATAGAAACCCAAGCTTTTACAGCAGTGTCATTGCTTATTTCCACTCACTC
GTGACTTCTGAAACAACTGCAACTGGAAAAACGAAAGATCGCTTTCACTTCGCTATTCCT
TATGATGATGAAATGAAATCCTCACAATCGGGATTGGTTGCTGGGTTTGGATTTAATTGG
TCGTTCATTCAAGCGACAGAGCCTCGAGACGTTCGTATTTCTTATACGGAAGACAACTCT
CCAGCTGCGTTAAATGGTATTGTTCGTGGAGATAAGTTAATAAAGATTGGCTCAATCGAT
GTGGTTAATACTTCAAACAACGCAGAAATTAACACGATTAATACCACGCTATTTAGTCCA
GAAATAAATAAAGAATATTCGTTTACATTTGAAACCGTAGATGGATACAGAAAGTCAGTA
ATACTGAAAGCCGCAGATGTTGCGACTTCTCCGGTTCGTAATGCGAAAGTCATTGAGCAC
AACGGTAAAAAAGTCGGTTACCTGCAATACAACTCGTTCGAGCCAAGCGCACAAACACCG
CTCATTGACGCCTTTAATAAATTGGCAGAAGCTCAGGTTGATGAAATTGTTATCGATTTA
CGATACAACGGCGGCGGTTTAGTGCTGCAATCTTCTCAAGTTGGATACATGCTCAGCGGC
GCGGATAAAAATCGTGTCTTTAGTGAGCTTATTCACAACGATAAGATCATGAAAACCATA
CCTAATGGCGACAATGTATACCCATTTACTAACGTAGCCATCGACTGGGCAGCAGGCAAG
TTCTCAGACCAAATGTTGCCTACTCTAGGCAAGCAGCAAGTTTATGTGCTGACCTCTGGC
GGTACGGCCTCTTCAAGTGAATTACTGATGAATGCACTGCGCGGTATTGATGTTAATGTT
ATCCAAATTGGCTCAACCACAATGGGTAAACCTTATGGATTCGCACCCGAGCAGAACTGT
GGCACCATGTACTACACCATTCAGTTTAAATCTGCGAACGAAAAACAATTTGGCGACTTT
GCCGACGGTTTTGTTCCAACACCTAAGAGCCAAATTAGCAGCAACCTTGGTTTAGATAAT
CGAGTTGAAGGTTGTTGGGTAGATGACGACTTAACGAAGCCGCTAGGCGATACATCCGAG
CGCATGCTATCTGCCGCACTCAACTACATGGATACAGGAACTTGTCCACAAGTGTCGCCT
GCGAGTTTCAACACAATGCCACTTAACAGCGACTCTCCAGCACTTAAGGATCACCGTTCA
CCACTAAGAACAGAGGCTATACATGTTGAGATCAACTAGATCAAGGCGCGCAACAGCTAT
AAGACTTTGTGCTTGTCTTGGACTAACACCACCGATTTTGGGGTGTGAAGCAATGTCACG
AGAACCTGTTGAAGCCTTAAGCACTAAAACCACACCGGAGGCCGTAACGGAAGTACAAGC
TGCGATTGCACAAATTCAAGGTACGCCAGCACCGAGAATCGCAAGCAACGTATTTGAATC
GTCTCCGCACTTGTTGATTGAGAAAGGCAGAGTTAAAGGCAAGGATAACGTGCTACTAGA
CGGTAGCTATACCGATTTTCCTGACCAGTACACATTGCAGATTCGCGGTACAACCTGCGG
ACTGTTCTACGCGAAAACAGACCAGTTTGTGCCACTAACAGCACTGAATTGTGAACCAGT
CACCAAACGTTGATCAAAAAGCCCGCTGAAAATTGCGGGCTTTTCTTATCTATTCTGCTG
AACAAATACAACTGATAAAATTATTTCAGCTCAATCCAAGTCTTTCTTTGCTGCTTGTCC
ATGAATGACCAAGCCATAAAACGACTGATCTTTTGGCCTTGGCTCATTTCCACCACACGA
ATCGCTTTAACTCCCAGCTTTTCTAGCTGCTTACGCATCGGACGCACGTTGTCTTTTTTC
GAAATCAACGTCGTAAACCACAGCACTTGAGAGCTGAATGCTTGGCTTTCATTGGCCATT
CGACGAATAAACGCCGCTTCTCCACCTTCACACCAAAGCTCGGCGTTTTGACCACCAAAG
TTCAAAGTTGGCTTGCCCTGCTTCACTGGGCTATTTTGCTGCTTGACCCCTTTTTTGCGC
TGGTTTGCTTTTAGGTTGTCTAGTTTACGCTGACTGCCCATCGCCGCATCTTCTGCTGAA
CGATGAAACGGCGGGTTACAGGTCGTCACATCAAAGCGATCATTTGGCTTAATTACACCG
CGATAGATGTGTGACTCGCTCATTTGTTGTACGAGTTCAATTTTTCCGTTTAACGCGACG
TTGCGTTCAACGATATTGGCTGCGGAGTCTATGGATTTCGGATCAACATCGCTGCCCGTA
TAGTGCCAGCCATATTGAGTAACACCGACGATCGGATAAATACAGTTTGCTCCAACACCC
ACATCCAGCGCGCGTACGTTCTGATGACGGTATTTCCCTTTGACTTCACCATCAAGCAGT
TCTGCCACTCGGTGAATGTAGTCCGCTCGACCAGGAATTGGTGGGCATAAATAGTGCTCA
GGAATATCCCAAAAATCAATGTTGTAATACGCCGCGAGAAGTGCTTTGTTCAGCATTTTC
ACTGCATTCGGGTCAGAGAAGTTGATTGAATCCTCGCCTTTAGGGTTCTTGATAACAAAC
GATGCCAGCGCTGGCTCACTTGCGATTAGCTTTTTGAAATCATAGCGACCACGATGCGCA
TTACTTTCATGCAAGCCACTTTTAGCAATCTTGATAAAATCCACATCGCTCTTTTCTGCC
GATAGTTTCGCTTTCACTGCTGCTTTCTTTTTTACACGCTTCGGCTTGGCCTTGTTAACG
TCGTTATCATGCTTTGGCTTAGCTGCTTTAGACGGAGCCTGTTTCGCGTTGTGGCTATTG
TTCTTCATTCGAATTCGCTTTTAAATCGAGGTAAATCATAAACAGACGAGCATCAAGTTC
GAGTTGGTGATACTCAGGTTCCATGTAACAACACAGTTGGTAAAACGCTTTATCGTGATT
CTTCTCGCGAGTATGAGCCAGCTCATGCACCACTAACATTCGCAATAATGCCTCCGGCGC
ATCTTTAAAAACGTTCGCAATGCGAATTTCGTTTTTTGACTTTAGCTTCCCGCCATGATT
TCGGCTGATCACACTATGAAGCCCCAGCGCGTTGTTCACCGCATGAATTTTCTTATCGTA
GACTACTTTACTGATTGGTGAGGCTTTCTTCATATAGCGGTTTTTAATCGCTATTGCATA
CTCGTAGAGAGCCTTCTCGCTTTTGATTTGGTGTCTATCTGGATAGCGCTTTTCGAACCA
AGGGATCAGTTTTCCATTGTCGACCAATGAGCTCACCTGCTCAACGATGTTCTGAGGATA
GCCTTGAATGTATCGAAGTGACGGATGCATGAGTGTTAAGTCTGCTATGACAAAATAAAG
GCGCCAATTCTAGCTTTTATCAATCTGTAATACCAATAACAGTCGACCGTACGCAACTTT
AACAAGGATAAATTGTTGTGTTATTGCCTAACCTTGTAGAGAAGCTAGGCATAACGAGAC
TACATAGGAAGCAAGTGCTCTTTGATAAAACCTACGTTATCGTGGTTTTCTCTATCCTGT
TCTTTTGGCAACTGCATGTAGTCACCATAAATCATGGATAGGTAATCATCGTATCTAGCG
ATGCATTTATATTGACGATCTTCAAATGGGCACGAAGTATAATCATGATAAAGCGATGAC
TCCGTAAACTCTTTAGCAAGGTAACTGCTGCCAATGCTCACGGCATAACCATCATCATTA
ACTGAGCATGTTGAACACAACCCTTTGATTGCTGATAGAAACCATTTTTTAGGCAAAAGC
TTTAAACACTTTTGAAACAACCGGAATGCGATATTTACTATTGGGTTTGCCCTATCATGT
CTCGAACGTTGAATACGAGCGAAAAAGTTGATCGCTTTCATTAATGAGAAGCGTAACTTT
GCTGCCCCCTTCTCTTTACCAAGGCTATCAATAGGAAATATATCAATATTGATCCCGACG
CCTTTAATTCGCCCGTTCGAAATAACAGAATCATTCAGAGATAGCTTGCTGAACAAAAAC
GGATAAGGATTGTGCTTGGTGTCCAAATTGAAAAACGTGAAATCAGGATACTCTTTGGCA
AAATTTTGCAACAGGTATTCGTAATCTTCCCTTGGCATCATAATATCGATGTCATCATCC
CAAGGAATGTAACCTTTGTGGCGTATCGCCCCTAACAGCGTTCCACCCGCCAGCGAGTAC
TCCAAATCGTGACGCTCACAAAACAGATGCACTCTATCTAAAATAGACATCTGTACGCTT
CTGAGCTGCTCAAATGTTAGTTTTTTCAATTTAACTTACCTAATAAACTCGATGGTTTTC
TCTAGACCAGATTTCAGATCAACCCTTGGCTTCCAGCTCAGAGCTTCAATTTTCTCCGTA
CACAACTTGGTTCTTTTATATTGACAATACGCATTGTCGTTAGATATTTCATGCTTAACA
GAAGAAATGCCACCACCTAGGTCCGAAAGAAGGTTTGCCAGTTGCAATATCGAAACTTCT
TCCGTTTCATTGGCAATGTTGTACGCAGTATTTACCTCACCTTTTAACAACACCAAAAGC
ATTGCTGATACAGCATCTGTGACATAGCAAAATGAGCGCAGCGCACTTCCATCGCTTTTC
AGCACTATTGGTTGATTATCTATCACGCAACCAACTAAATCTGACATCACGCGTCCATCA
TTTAGGAACATACCTGGCCCGTAAGAATGAGCGATTCTCACTGCAGTGAAAGGAACGTCA
TGCTGAATGGCGTAGCTTTGTAACAATGTCTCAGCCATTCTTTTACTCTCTGGGTAGCAA
GATCTTGAGTCCAATGGGTCAAAACTGCCAAAGTCCCTTTCGCGGATCAGCTCTTGACTC
TCTAAGTTTCCATACACTTCACGAGTGGACATGAACAAAAAGTTTTTTACTCGTTTGTTT
TTAACGAGCTCAAGCAAATTCATGGTTCCAACAACGTTGGCCTGAATAATCCCAACAGGA
TCGTGTTTGATATGATATGGGCTTGCATTGCTCGCCGCATGAATAACGAAATCGACTTCG
TCATCAAACTCAATCGGCTGGCAAACATCTTGGTAAAAACATTCAAATTCACCGGTCAGC
TCACCAAATAAGTCTTGAACTTTCTGTTCACTACGGGCTAACAGCAAAACTCTGATGTTC
AGTTGATCTTTTCTATTGAGATAAACAAAAAAGCGAACCATACAAGCTGCAAGCATTCCT
GTCGCACCCGTAACAAGTACAGTTTTATTTCGCAACGAACCCCATGACTTTTGGCTCAAG
TACAATTGCTCGTTATCATCACTGATGATGTTAATCCGATTATTTTTCATATAATTAACC
AAAAACCTGTAGATTTTCCTGCGTATCGATTATTGCCTTAAAAATAAAGAAATCGATGGG
TGACGTGATTTTAATGTTTTCAGAAATGCCAGAGACTAGGCGGACATCGTATCCGTACTT
TGTCATCAACGAACATGAATCGATCGCTTCGGTGTAACAGTCCTCACGCGCTTGACGATG
TACTTTAAGAATATCGCGCAAATAAAAGCTTTGTGGCGCTTTCGCTAATCGAGATAACGA
ACGATCGTGAACGTCTTTCACGACGTCTTCATTGTCGACAAGGACAAAGGTCTCTACTGG
AGGACAAGTAGTGATCGCACTACCGTGACTTTTGACCGCTTCGATATTTCGGTTGATAAT
TTCGTCATTGATTAAAGGTCGAACGCCATCATGAATCAATACAACAGAGTTATGATCAAA
CTCTTCTTCTATCTTACATAAGCCGTTAAATATAGACTCCTGGCCAGTTTCACCACCGGG
AATAACAAACTTCACTTTCTGAATATCAAATTTGAACAACAGTTTGCGTAAATAATCGAT
CCACGGTTCAACGCAAACCACAACAATGGCATCAATGTTTTTGTTCTCTTCAAACTTCTC
AAGTGTGTATATAATTACTGGCTTGTTATATAGCTCTAAAAACTGCTTCGGTTTAGTGCT
GTTTTGCATTCGGGTTCCGACACCACCAGCAAAAATCAAGGCAACATTCATAATTCACTC
CTAAATCATAGATATCATTTTGTTAATGCTAGTGTTCACAGTCTCTCTATATCGCTCATA
GTGATTAGGTTCGTAACCTTCCGCGACAGATAGGGTTAAGCGATCAATGATCTCATTTGC
ATCAAAATCTTGATGAGAAAAGAAACGTTCTGGATAACCTATACACTCACCGAACATTTT
GACTTTGTTGTTCCAAACAAGCCCTACAACAGGAACAGTCAACGAATAAGAAATAATGCA
GGCATGAAGTCGAGCGGCAATTGTGCATTTAAATGTTGAAATAAGCTCAACCAGCTCTCT
TGGCGTTTGTGGCTCAATAACGTTTAGTTGCTTCCCTAGATAGGTCTCCAGATCTTCTAG
AATATCTACGTCGCTTTTCAAGCCATTAGTAAACAGCTGATAAGATTGCCCTCGAGCTTC
CAGTTCTGAAATAAGCGAGGCATATAGCTCGATAACTTGCGTTCTATCCAGATCAATACC
GTTATCTTTGAAGATCCTTGCACGCACCAATCCAAGCCCGACAACATCTCGCGATTTTTT
CTGTACCCCATAAACTTCTGAGCTGAAAACTGCTGAATCTGCTACTTGAGCGGTTTTGAT
GTACCCGTTTTCTATGTAGCCATCATTGAGTAAGCTCAAATCATCACGTGTCGTAACCAT
TTTTATAGCACTATGATTCAGACTTTCTTTTAACAATCGACATTTGTAGTTGCTTTGGTC
ATAACCTTCGACGCCCACAGCGTTGAAAAAAATCGGGCATGGCTTATTTGCAACCGTGTC
AACTAAAGCAGAAATATGCGCCCAACAATCTTGGTACTTAAACTTAATCATTCCTCCGCC
TGCAAATACAATTGCAGACGCATCATTAAATTTATTTTTGTAATCTCGTTTATAACAGCC
GACTTTATAATCAAACGATGAGCTAGAAGATAGTCTGCTTAAAATTTTATTTATTACTTT
TCTTTTTAATCTTTTAAAACTATTAAATTCATTTGAATAATTTAGGTTAAACCTTTCAAC
AGAGAATTCATTATCTATAATATTCTTCTTTATAAGATATTCTGCACTATCTGCTATCAC
TTGATCACCAAGGTTTGTGTCATGTGTATAGCCAACCATCACCAACTTTTTCGCTGTCAT
GCTCTTATACCTTTAGTCTTATCATTTTCTTTTCTTCTACACCTAAAACCAGCCAATACG
TTAAAAAGCTAATCATCCCGAATGAAACCAAAGTGGTAGAAATAAACCTTAAAATACTTT
GCTCGAAACTTATCGTTAATGAAAACAATACGACTATCGTTGGTATTAGTACTTGAAGCG
CTTTGTTGATGACAAATAATATATATTTCTTAATGGATAACCCGGCTTTGAGCTTGAGAA
AAGCGAGCCTCATTCCACAAGAAACTACCTCCATAAAAATGGAAACAACAATAACGGTGT
AAGGGGGATAACCTAACGATAGGAAAATATAAGCCAATGGCACAGTTAGCAGCAGCACTG
ACCCAATAGTTGACTGGTAAGCCTTTACGTCTCCGGTTGCTTGTATAGCCGTTTGAAGAC
CAACCGTCGTAAGGTTTACAAACGCAAGAACTAAAAATAGCTTGATAAAAGTCAGTACAC
CATCAGGATAATCTCCCAACCATATCGACAACATAAAATCTGTTTCAAAAAAGATCGGCA
GCGCGATGACTGAGTAAAGCAACAAGCTAAAACGGCTTGCTAACATGGATAAGTGGAGCA
TTTCCTCCCTATTATCCTTGCTTTCTGCCTTTACGATTCGTGGATTGAATGCTTTCATGA
TGTTAATGCTAAATTCCTTTAGCTTTCCATTTACTTGAACAGCAATGGCATAAACAGCAT
TGATATAAACGCCAAAGAAATGATTAAGCACAACAGCTAAGCCTTGAACTCTAGCAACGC
CACAAATGGCGCCAAACGAGTTCCAACTAGTGAAGCCAATCATTTCTTTAAATAAGGCAA
TATCTAATTTGAAGTTTAGAAGGTTACATTCTTCATATTTAATCCGACAGTAAACCACCT
TCACAATAAGCATTGTCCAAGAAACTAAGACAAACAAAGCTCCCAGAGAAACTAGTTGAT
TTTCAAAGAAGACAATCAAAAATGCCGCAATCAACTTAAACAGTGATTCAAAAACACTAA
ATACAGCATCAATACCTAAATCTTCATTGGCATTAATTTGCGCATTAAATGGCACGGTTA
CTACAGATGCTAATACGCCGACAGCCATAATCTGGTATAACGATTGAGCGGAAGAAACAA
CTGATACTGGTATGTTAATTAAATCTTCAAAAATAAAAGTTTGCAGCGAAAATAACAGTA
AAAAAATAATCATTGCAACAACAATATGTAGCGATTTTGTGGTAGCAAAGACGCTAGTTC
TTTTTTCTAACTGTTGGGTACTGTAAAAAGACAAATAACGCTGACTTGATGTTGTCATTG
CTCCATTTAAAAACAGCATTAACGCCAAAACGCCGGCAATAAGATTGAAAATACCGTAAC
CTTCAACACCAAGTTGATGGAGTAAAACACGTACCATATACAGGTTAACTACGGTCGTAA
TTAGCATTTTGACGATCTGAAAAAGAGTATTTTTCGCGACCCGCTTCCCTGACATTTTCT
CTTCCGAATTTAAAGTAAAACTCGACGTTTAAGTGAATTAGTTACAACAATTCATAAAAA
CGTCATATCAATGCAACAATTAGCATTCAGATAGTAGATAAAAGGATATTTAAGTTCTAT
TGCTACAGGTACCAATCAAAGCGTTTGGTACTTTTTCCCAACCTTACGTTCTTTATTGGC
ATTACATTTTTATGACTTTCACTTTCCAAACCTCATTCTTTTACTCAACAAATCAAGTTC
TGGAGAGTTGAAGAAGCATATAGTAGACTTCGCCTCCCAATGATAATGGAGAGAAATTCA
ATGAAACGTGTCGTTCTTTACGTCAAAGACAAATGCCCTCACTGCAAAGATGCTCAACGT
TATCTTGATTCGAAAAACATTAATTACCGCCTTTGTAACGCGAAAATGCAACGTGGTCGT
AAAGAGCTTGATGCACTTGGTGCTCGCTCTGTGCCTGTATTGAAGATTGGTGACCGAGTA
ATGATCGGTTGGAATCCGAAGAACTTCGAAAAGATGTACAGTGGCAGTTAATCGCCTATA
AATGGATAGTGACAAGAGCTTCTGAATTAAGAAGCTCTTTTTGTATCAGACGTAACGTTT
CACAAAATCAATAAACGTCCGATCTGCGATAGATAAATACCCTTCTTTCCGCCAAGCTAG
TGCCAAATCGAGCGTTACTGGTGGATGAAACGGAATGCCAACAACCCCCTTCTCGTTTTG
AGTAACAAGCTCGAGCAGGGCCGTTATGGCAAACTCCTGCCTGACGATGCTCAATATCAG
AGGCAGCAAGTTGGTTTCAAAGGAAGATTTCATGCTGAAACCGTGCTCTTCACTGACATG
GTCTAAGAATTCTCGATGAAAATATCCGTGCTGAAACATCACCAATTCATGCTCGAAAAA
CTCATCAAACGTTATGGCTTCGCGCTGCGCTAGCTCATGCTCGGGAGCAACAACGGCCAC
CATTTGGCTGCTGAACAAATGGTCCGTTTCTAGATCTTCAGGTACGTCGTCACAGCTGAT
CACTCCGATATCGAGTTGTCCATTGAGCAACATTCGACGAATAGACTGAGTGCCAGCCTC
AACAAGCGTCAGTTTTAGATCAGGAAACTGACTCTTAAACGCCATCACGATACGCGGGAA
GAAGTAACTCCCCATCATAGAAGGCGTGCCGAGGCGAACTTCTCCTTTCGCTAAACCTTT
TAGTTCATCAATCGCTAATTGCGCATCGTGCAGTTGTTGAATTACTCGTTGCGCATGAAT
CAGTAAGGTTTCCCCCTCTTTCGTTAGGCTGATTTTCTTATCTTCACGACGAAACAACGT
CACGCCGAGTGACTGTTCGAATTTTTTTATCGAAATGCTTAACGCTGGTTGCGCGATATG
AAGTGCCTTAGCTGCGTGGGTGATATTGCCATGCTCAGCGACAGCCAGAAAATGTTTCAG
TTGTTTCGATTCCATAAGATCAAAAATATATCGTATCCATATTTTTAATATATTTTTTTA
ATCCATATCCAACTGATAGATTGATCACAATCTCCTTTATTGCTCCTATCAGGCAGGAAA
CATGGTCAGCTTTGGTACTCCGGAATACAAACGCATTACGCTATCTCTGGCGCTTGGTTC
TTTTTTGGTTTTTTCTAACCTATACCTTTTACAACCTATGCTGCCGACCTTCGCAACGCT
GTTTTCCATTTCAGAAACGCAGGTTAACTGGTTGTTTGCCGCCTCAACGTTAGCGCTTTC
ATTCAGTTTGGTGCCAATGGCGGTATTGTCCGAATCCATTGGTCGTAAGCCAGTGATGAT
GGTTGGCTTGTTCTCTATTCCTGCCATTTCTGCGCTGATGCTACTTGGAGACTCATTTAT
ATTTTTGGTGGCATGCCGAGCATTAATCGGAATCGCTTTAGCCGCATTTGCCGCTGTTGC
CGTCGCATACATGGCAGAAGAGCTTGATAAGCACGCATTTTCAATGGCCATTGGTACTTA
CATTGCAGCAAACTCATTAGGTGGCATCGCAGGACGTATTAGCGGCGGTTTGTTGGCGGA
TAACTTTAGTGTCGATGTCGCCATCGAAGTCATGATGGTTGTAACATTGATTGGCGTAAT
CTGCGTTCACTACTTACTGCCAAAACAACGCAACTTCACACCGTCATCCAGCAGCTTAAG
ACACCAAAATCGCGCCATTATTGGTCACTTCCGAAATCAGCGGGTTTGGTTTGCAATGCT
CATCGGCGGGCTTAACTTTGCGTTGTTCGTCAATCTTTACTCAGTGATGGGCTTTCGTTT
GGTTAGCGCGCCACACAACGTTCCGGTCGGTCTGGCATCGTTGATATTCATCTGTTATCT
GGGAGGAACTTTTTCTTCTCGATGCGCAGGGCATTGGAGCAAACGTTACTCTTCTATTCT
AGGTATGTTCTTAGGCGCTGTGGTTAGCATGGCAGGCATGTGGATTGCGGCTTTTGAGAG
CCTCGCCGCTATGCTTATCAGTCTTCTGCTGATTAGTTTTGGCGCGTTTTTTACCCATAC
TTTGGCTTACGGCTGGGTAGGCCAAAACGCAACACAAGCAAAAGCAACCGCAACAGCTTT
GTACTTGGTGCACTACTATGTTGGCGGAAGTTTAGGTGGTTTTTTATTGCTCTACTGTTG
GCAACATGGCGGTTGGTCAACCGTACTGCTTGGCGGAAGCGTTTTGTATGCCGTGATGTT
TGCTGCCATTGCCTACTTAAAACACATTTGTGAAAGCGTAGATACCGACAGCAACACTGA
TGTAGCAAGCTTGGGAAGAAGTTAATCGACTTCTCTGCTATGCTTGCGCCAAATTCATAA
AAGCAAGAAAGTCGTATGCCAACGTGCTCAACACAAGAAACACCGAATACAGATATTAAT
GCGATCACGCAACAAGTCGATCAATGGCTTAATGATGTCGTGATTGGTCTGAATTTGTGT
CCTTTCGCTGCAAAGCCACAGCGTAACAAACAAATTAAGATTTTTGTCAGCGAAGCAACA
CAAGAAGAAGCGCTGCTTGAGGATATTCTGCTGCAACTTATTGAACTCAGCACCACCGAA
CCAGAAAAGCTGGAAACAACATTGGTCGTCGTACCTAACATGCTGCAAGATTTCTGGGAC
TACAACTTCTGCATCGATTGGGTTGAAGGGCTGATCAAACAACAGGATTGGGAAGGTATA
TTCCAAGTGGCGACTTTCCATCCAGACTATTGCTTCGGTGGTGCAGCGCCAGAAGATGAC
GAGAACTTAACCAATCGATCACCATACCCAATCTTCCATCTTATACGAGAAGAGAGTATG
GAAAAGGTGTTGAAGCACTACCCTGACCCTGAGTCTATTCCCGACACAAACATCGCGCGA
GTTTCTGCTCTTTCAGAAGAAGAACGTAAAAAGCTCTTCCCTTATCTATTTCGTTAAGCC
ACAGTTTAGAACCTCAAGAGACGATTTCTAATCAGTTAGATTCTGATCTCTTGGGGATTA
AAGTGCGGTTTGGTATCATTGCCCCTTCAATCGATTCAATGGACATTAGAATGCAACTGT
CAAAGCTAACCCAAGAGATTTTTGATCACTTATACCGTGACATCACCGAGTTCCGTAGTA
CGTTCGACCTACCAGTCGCAGACGCTGCAAGCCTAGATGCACAAGCAGACACACTACACA
CCTCTTTGGCGATCGAAGAGCTAACAGAGCTAGCAGAAGCAGATTGTAAAACTGAACAAG
CCGATGCGATTGTAGACAGCGTTTACGTTCTAATGGGTCGTCTAGTTCACCTTGGTCACA
GCAAAGTAGAAGATAACCTAGCGATCAGCTACCTCATTGATCTTTTACTGAACGTTGCAG
TAAACCGCGGAATCGACTTTATTCCTTGCTGGGACGAAGTTCATTCAAGCAACATGAGCA
AAGTATGCCGCAACGAGCAAGAGTATACTGAGACCGAAGCCTTCTACGCAGAGCAAGGTA
TCAAGTTGATGGCTGTACAAAAAGGCGAATACATCATCGCAAAATGTGCACAAGACTTCG
TGTCTGAAGGAAAAACCGTACGTAAAGGCAAAGTGCTCAAGTCGGTTTACTACCGTCCAG
CGGACTTAAAACCGCTAACTCAATAAATACTTGGTTAAGTATTCAAGAAACAAAAAAACG
ACCTTATACGGGTCGTTTTTATTTTATCAGCACAAACCTAGGCTCTAATCGAAGATCAAA
TACGGTCTCTCGTCTATCATCACTTTTCTGGCCTGAGTTTTGAACACTTCAGCGAGACCA
GCCTCGGAGAGCACGTCATCCGCCCTGCCCGACGAATGCAACACACCATTACTGAGCAAT
AACACTTTATCGGCATGTTTAAGGGTGCGATTCAAATCATGATTCGCCACGAGCACGCCA
ATACCTTGCGCCGCGATAGCATTGATTAACTGATACAACAAACCTTCTTGAGCGATGTCG
AGCGGAGCCGCTGGCTCATCTAAAATCAACAACTGCGAGTATGGATTTATCGTTCTCCAC
ACTTGTAAGCATACACCCGCTAAGCGTACGCGTTGCCACTCGCCTCCTGATAGCGTTTGA
ATGCTGCGGTGCAACTTATCTTGCAGTTGGACGAGCTCGACCACCATATTAACGGCATCA
CGAACTTTACCATCAGTGATCGCAGTGCCACTTGGCAAGGACAACGCAAGATATTGAAAA
ACATCGACGTTAAATGCAGGTCTAGATTGCTGACATAAGTAACCGCGAACATGAGCTTGT
TCCGACAAAGATAACGTAAGCAAGTTCTTGTCATCCACATGAACTTCACCGCTCGCTCCG
TCCCTGCCAGTTAATGTGCCAGAAATCGCTGCAAGTAACGTGCTCTTACCAGAGCCGTTT
GGTCCGACAACGTGGACGACTTCGCCATCTTTGCATTCAAATGAAAGTGGCAGTAAACGA
CTTCCAACCGCTATATGCTTAACGCGCATCATGACTCTTCACCAACATCCAAATGAAAAT
AGGCGCACCGATAGAAGTCGTCATCACACCTAAAGGCAGTTCTGCGGAATCCAGCAATAG
TCGCGCACCAATATCTGCAAAAACAAGCAAAGCTGCGCCAAATATCGCCGACAGTGGCAA
CAAGTAACGGTTTTCTGTGCCAAATGCTAATCGCAGCAAATGCGGAACCACCAAGCCAAC
AAAGCTAATGATGCCACCTAACGCGACGGAGCAACCAACCAACACTGAGATGGCTAAAAT
CAACTTCCAGCGCATCTGATGAACATCGACACCGAGTTGAGTGGCATGAATCTCTCCCAG
CATTAACTTATCGAGTGGTTTACCTTGGCAACATAGCCAAACTAGAACAGGTAACATGAC
TAATGTTACCGTGTGCTGATACCAACTCGCGCCACCAATGCTCCCCATAAGCCAGTACAT
TAGCTGGCGTAGACTTAAATCGTCACTGAAGTAAAAAGCCCATGTCACGATGGCACTAGA
TAAAATACCCAACGCGACACCGACTAACAGTAAACGCGCTGTCGTGAGATGCATCGCCCG
AGCAATACCAACCAATATCAGCGTGAACAACATCGAGCCAGCTATCGCCGCCAGCATAAA
GATCATAGGCGTTGGCAGCACAGGCAATGCAAACATCACCAAAACCATCGCCAAACTTGC
GCCCCCAGAAATGCCAAGCACGCCCGGCTCTGCCAGCACATTCCCCAGCAAAACTTGTAG
TGTGGCACCAGATACGGCCAATGCAGCTCCTATCATTGCTGCTGCGACCAATCTTGGCAG
ACGCAAATCCAGTAATAGCTTTTGCTCAAATACAGAGAGGGATTGAAAAGGAGAAAGGAA
AACCTCCCCGACCATCAAATGAATAGTAGAGAGTAAAACGAGTACGACTGACATAATCAC
GAGATTACGCTGCCAGCGTCGCTCCTTGTTCAAGATAAGTTGTTGAAAATCCATAGTGGC
CGATAAAAACAAACGAGGCTTAACCTTACAGTTAAGCCTCGGTAGATTGCAATTAACTTC
TAAGAGTAATGTTGGATTAATCGTAAACCAACTCACCCTCTTCAAAACGTGTTTTTACTT
CACAAACCATCAGCGCAGCACGTTGACCAATAGCGACATGACGATTTGGGAAGACAATCG
CTTCGTTGTCATTTTTAGCCATCAGAGGCTTGTCGCCATCATGACCAAAGACTTCACCAT
GAACAAACGAAGTAAAATTCTCCACATTGTCGTCAAACATGAAATCGAAATCATCATGCA
AGCGGACGATAGTGCGACTTACGCGATATTTAATACACGGTTTCGATAAGTGCTCTGGCT
GAGCTTCTGCAATCAAATTACGCAGAGCCAAGTCAAATGCCGTTAATCTGTCCAGAGCGT
TTTCACCAATTCTAGCGACGCGGCCAAGCTCCATCGTTAGCGCTTGTGCACTGTAATTCT
CTGCACTGTACCAACTGAACGTACTTGATGGTGAATTGGATAACAACACAGCTTCAATAT
GCGCACTATCGAGAAAATCTACCAACGCTTTGCTGCGAACTGGGTGGCGCGTTTTTGGGC
TTACCGCAAACGTGTAATGTTTCGAACCACGAATAGCACAATGCAAATCCAGGTGCCAAC
GCGTTTTTGGTTCTGTATCTTGATAGAAATCTCGCACCAACAGTTTCAGCGTATCAGCAA
TCGCCAGTTCTTTCGTTGGTTCGTGCTCTTTTTCATCGAATAGACGATTGAGGTTTTCTT
CTAGGAATCGTGTATGCGCCAGAGTTGACTCAGGGTGAGCAATAATGAATAGGCAACGTG
CATCGACTTTCTGGAATCCAGATTCGATGTCTTTGATGATCGAATCCACCAGCTCCATCG
GTGCGGTTTCATCCCCGTGAATACCACAAGAGATGATGATGTTCTTCGTTTCCTGAGTCG
GGTTTTCAGGAATGACTTCTAGCACACCACGCTGATAGAGTTTGAGTTGTACGCCGTTTG
ATAGCACCTGCTCCGCTGGCGCTACATCAATATGAACATCTAACGTGTCAGTTAAAAACG
ATTGGCGAAAGAGAGACTTCGTCATGCGTTACTCCTTAATAGCACGGCGGGTATGTTAAT
AAATTGTACAAAGGATTTTTGTTGCTGCGATCTCACTTATGAGTAGAAACCGCTAAATTT
ATCAAAAATCCGATACCCATTTGCGCCATGCACTCAAATCAAGCATTGAGGCGTTTATTT
TTTAAACAATTACAAAGTGTTAGGGCTGTGAACTTTACCACAGCCTTCTGTAAGATCATT
ATGATTTGATCAAGTTTGAGTGTCTGTTAACCTTTTGAGCCGATTTTTTCGGCGGTGTGC
GGATTCTTTATACAACACATGGTCATTTGCTTTGTCACTGCTTCTATGAGCAAGCGGCTA
TGCGAACCAAAGAAACCGCCAGTACCACCAAATAGTTCGAACTGAAGCCCTATCCGAGCA
AGATTCATCAACTAGGGTCAACAGAACTCAACGTTTTATTGGCTACGCTGCGCAAGTAGG
CGTTCAAACTCATCGACTTTGTCGCGCACGAGCTCCACGCTTTGTTGCCAGAAGTCTGGT
TTGGTTAAGTCCATCGATAGATGTTTTTCAACCACCTCTTCTGCCATCATGTTGCCAGTA
TCACGCAGTAAATTAACGTAATCAATGTAGAAGTTTTCACCTTTAGCTTCACGTTGCGCA
TAAATGCCTTTACTGAACAAGAAGCCGAATAGATACGGATAGTTATAGAAACTCACATCG
GCAATCGAGAAGTGCAGCTTGCTTGCCCAAAAATAGGGGTCAGCTTCACTCATCACGTCT
CCGTACCAATCTTCCCACGTTTCTGACATCAGATTACAGAAATCCTGAGCGGTTAATTCT
CCCTCCTGACGACGTTCGTAGAATGCTTTTTCAAACTCGTATCGAACAGGAATATTGATC
ATTAACGCCAGCGCAGAAGACAGCTCTTCCCAAAGCATTTCGAGTTTGTCGTCCACACTT
TCTGCTTTCGAGATCAAATGATCGCGTACGATATTCTCTGCAAAAATAGAAGCGGTTTCT
GCAAGTGTCATTGGGTAGTAAGTTTGGCAAAGCGGCAGATCTCGAATAACCCAGTTATGG
AAGGCATGACCAAGTTCGTGAGCCAATGTCATCAAATCAGAACGGCTACCACTCCACGTC
ATGAATACCAACGGTGTGCGCGTGGCTGGTAACTTAGTGCAGTACGCTCCCAAACGTTTA
TTGGCATTTGGCGCGGCATCAATCCAACCGTTTTGAACCATTAAACGCACAAACTCAGAC
ATCTCTGGGTTGACAGTTTCAAACGCTTCGCAAATCACATCGATTGCTTCATTGAAATCG
TAGACTTTAGCATCACCGCTTAATGCACGCATTGCAGCAAGGTGGTTCCACGGCTTCATC
TCATCCAAACCGTGCACTTGCGCCATCAATTTACCGGCTTTTTGACCAATATCACGACTG
TCCTTCGCCACTTTCATCATGGCAGCCAAGGTTTCAGATTGAATGCGGCTACCGTACAAA
CTTGGATCTAAAAAGTGTACCTCTCGCTTAGTCGAGCGCTTTTTGTTTTCAGTTAAACGC
CAGCCTGCAAGTGCATTTAAAATCGCGGCGAAAGACTCTTGGTGCGTTTCCATTGCTTTT
TGGACGCCACGCCATGCCGCTTCTTGGCGGTCAAACTCTGAACCGTAAAGGATACTTGCA
GCTTGGGAGAAACCGAGCTCTTCAGTAGTGCCATCAGCATGGTCTAACGTAACCTTTAAC
GAACCCGTCAAGTTGTCGTACAAATTGCCCCACGCGGATTTTCCGTCCACACTCATCGCA
GCTAAAAGCTTTTCTTCTTCCATACTCAAGCGTGTATCTGCCAGTTTTCTCGACTCCATA
ATAGAGAAAGCTTGACCGCTGATGTCTGGATTTTCGTGATCGAGAACGCGAGCAATGAAC
TCATCATCTGCATGCGTTAAGGTAAGTTCAAAAGCACTAAACGCTTGAGACAATTCAGAG
AAAATACGCATCATACGACCAGAAAGCGCTTTCGCTTCGGCGTTAGTAGCGTTCACTGAG
GAGTAGCAATTGGCGAAGTTGTAGACCGTGCCCGCCAAGCGACTTGCTGCTTCGTTGGTC
AGAATGGCATTTTGCATCACTTCAACATTTTCACAATCTTGCGATTGCTTATTCAGCAGG
TCAATACATTGCTCAACAAGAGCGATATCGTCTTGAATTCGAGGATCGGCAAGGTCGTTG
TAAACGATGGATAAGTCCCAACTAGGAGTGGTCATTTTTTAGAGTTCCTTTTGATGTAAT
CGAATCGGTCTTTCCTCTTCCTCCTAACAAAATAGGATTTAGAAAGCCGATTTCTTCCAT
GACTAGGGCTGCTTTTCTTCCTTGATTTGTTTCGCGTTGAAGGCCAACAGCGCCTGATTT
TAATCTTCTACAAGAGGCACGCCTATTGAACGAACTGAGGCGTAAATTTGGTCATCAATA
GTAATTGTTATATGAGTGACTGAGGCATTTCCTATCGCCAATGTCGAATACCATTGAGGA
TTGCGCCAATCCACGCCCAAAACATGAGCGAGAATTATTCGAATTACGCCACCATGCGTG
ACAATTAACAAGTTGTCATTGATATCGTTAATGATTTGAGACCAAGCGCGACTAACGCGC
TGAGAAAATGTGCTTAAGCTCTCGGCATTAGGCAACGAATGGTGAGCGGGTGATTGCCAA
AAGGCATCGAGTTTTTTCCAATGTTCAGTAAGCAAATCAAATGGCATGCCATCGAAGTCA
CCAAAGTCCATTTCTTGCAGATCGTCTTCGGTGGTCATTGGCAACAATTGTTGCTCAGCT
AATATTTGCGCCAAATCGTGACAACGAGAAAGCGGCGACGATATTATCCCCGCTACGTCG
TATCCTTTGGTTTTCCAAGCCATGGCGATTTGCTGCTGCTCGGCCTCTTTCACTTTGAGA
TCAGTCTGACCATGTAAGCCAGGCGCGGCGTCTACTTTTCCATGACGCATAAGATAGATA
TTGAGCGTTTTCATTACCTTCGTATCCTATTCTTTAAGAACCAATGGCAACCCTGCCGAA
ACAAACGTTACTCGAGAGCATACTTGAGCAAGTTGTTGATTCATGCGCCCTGCATTATCA
ACAAAATAGCGGCTCACAGCACCCAGCGGCACGATGCCCATTCCCACCTCGTTAGAGACA
AAAATCAGTGTCGCGCGAGAATTTTCAACCGCTTGAGTGAGCTTTTCTATCTCTTGTTCT
AATAACTCGTTACTGCAGGCTTCACCTAGCTCAAAAATCCAGTTGTTCAGCCACAGCGTT
AAGCAATCAACCAATACAACGTCATTAGCATCAAAATGAGCAAGTAAATCAGGAAGTCGA
AGGTGGCATTCGTGTTCATGCCACCCTTCCCCACGTTGAGCTTGATGATGCTTAATCCGC
TCTCGCATCTCATCATCAAATGGCAACGCAGTAGCGACATAATGTAATGACTTGTTCTGC
TTTTCGGACAACTGTCTTGCGGTTTGTTCAGCAAGTTTCGATTTTCCTGAACGAGCACCA
CCGAGAATTAACTGCTTCATATATTTTGATAAAACGCGATTAGAGTAAGGTAAACCAAGA
GTTCAGAAAGCTGCTGCGCTGCACCTAAGCAATCGCCAGTAAAACCGCCAATGCGCTTAG
TCAGCCAACGTTTGAATGCAAATCGAAATGCAAACAAAACGATGACGATAAATGATGTCT
GTATTACTCCGAGAAAGAGCGAAGCCACGCCCGCAGTAAACAGCAAAATGGCAACTTCAG
ACGAGGACTGTTTGCTCGCAAGCGGCTTGCTTTTCGAGGTGTCACTGTCACTCACATAAG
GCATGTCGTAAATTAGCGTTGCAGCGAGGGCACGACTCGTGGTGTAGGCCACAACAATAA
CGAGCCAAAAATCAGGCAAATGCACCAACTCGCTCCAAAGGACAAACTTAGCCAACAACG
CCATCACTAATGTTGCGGCGCCATAAGTCCCGATGCGGCTGTCCTTCATGATAGAAAGAC
GACGCTCAACCGTCATACCGCCGCCAATGCCATCCGCCATATCAGTCAAACCATCTTCGT
GAAAAGCACCGGTGAGCAACAGGCTGAACGCCATGGTTAATACAATAGCAACAGAATCAG
GGAAAATAAGTTGAGTGAAGTAGAACACAAGCGCGCAAAGCACACCAAGAATCACACCAA
CCAAGGCAAAATATCGCCCGGCTTGGTTCATACGCTCTTCGCTGTAAGGTAAGTCACTCG
GTACAGGCAAGCGGCTAAAAAAGCTCACAGCCAAGAGGAATAGCTCCATTTGATAGCGTA
GCGTTGCTTGTCTTGAACTTTTTGACTCAGACACTAAACCGTTACTCCTGCACTCTCAAA
ACTGGCCATTTTATTATAGAACTGCGCAGCGGCCTTCAATAGCGGCAATGCCAACGCAGC
ACCTGTTCCTTCACCGAGGCGGAGCCCTAAATCCAGCAAAGGCTCGGCTTTTAATGACTC
CAACACAAACTTGTGTCCGTTTTCTTCTGAACGATGTGCAAACAGCATGTAGTCACGTGT
TTCTTCATCTAGTAACGTGGCAACATACGCCGCGACAGAGACAATAAAACCATCGACAAG
CACTGGCGTTTTCAAACGCTTCGCCTCAAGGAACGCCCCAACCATCTGTACGATTTCAAA
TCCACCAACTTGCGATAATACGGCTTTGGCGTCTAGACCTCGACAACGACTTACCCCTTG
AGCAACCAACTTTAACTTTCGGCTCAACTGCTCTGAGTTGATGCCCGTACCAAGACCAAC
ACAGTGGTTTACCTCAAGCGGGCTGAGTGCCGCCAATAATGCGGAAGCCGAGCTGGTATT
TCCAATACCCATCTCGCCAAACATCAGTAAGTTAGATCCTGAATAGATGGTGCTTTGCGC
CACTCTTGCACCATATTCCAAACCAAGCGCTACTTGTTCAGAAGACATCGCCGCTTGCTT
TGAAAAATTGGCAGTGCCATTTCCTAAACGCTGCTCAATTAAATTCGGATGAGATTTAAA
CTCAGGAACCATGACTTCGATTGGCGCAAGCATACCGCAGTCAATCACTTTGAATTCGAT
TTGGTTTACATCGCAAAAGCAGTTAATTGCCGCACCTCCAGCAAGGAAGTTTGCAACCAT
TTGCTGGGTAACTTCACTCGGTGCGATGCTAATGCCTTCCTTCGCAACACCATGATCGCC
AGCAAACACCAACATTGTTGGCTTGCGAATAACAATCTCTTCAACGGCTTGTGCTTGATC
TTGGCTTTGAATCAACGCTAATTGCAATGCGACTTTTTCTAGCACCCCTAGAGCACCTAA
GGGTTTGGTTTTGTTATCGATGCGCGTTTGAATATCTGCGGAAAAAGAGCAATCCATGTT
TGGTATTCCTTCAAGTAATTGGTGTTCGTTCGATAGAAACGTTGTCTACAGTTGCGTATG
CATTACGACGAGACAAGATAAAAGGCTGACGACGAATGAGAGAACAAGTGTACGCCTCTT
TCATTCTATTTCATCTGATTTTCTCTTTTTGCTGATGTTTTTAGCATTCTGACTGTCATA
TTGACAATAATATGATTCTAGGTGGCTGTTTTTACATAAATAGAAAAGTGATACGAATAC
ATATCACCTGGGTATCCAGCACAAAAAACCAAGCCCATACAACCAAGCAAATCATTGAAA
TCTATAACCAAAAAAACAAACCAAAGTGACTAAAACCAAGCATTTATAACATGTCTAACA
CCTAATAAACTCAACGATTGGCACAACAAATGCTTGAATTAACTTGTCCCAATAAAATGG
AGAGAGAATTATGTTTGCCAATCAAAGTCGTCGCCCTGCTAAGAGAAGCAAGCCCAAACC
GCAGCGCAAAACCCGGCGCTCAATTCCCTTATCACTCTCCTGAGCCTAAGACCCGTAAAT
AACGGGTCTTTTTTTAACATGCGATATCGAGCTCGCCACTGCACAAATTTGATGGAGAGT
TGCGGCTTATTCTTGCTCTTTCAGCGTGTTGGCATAAGCTACTAATGCCTAAACACTTGT
TCTCTAAAGAGGAAGCATACAATGACAAACGATGTTAACACTTGCGTAATCATCGCTGGC
GCAACTGGGTTAGTCGGCAGCAGAGTGGTCGAAAACCTCATTGCTCAGTCAGGTATTTCT
CATTTGTACTCCCTCTCCAGACGCCCACTTAAAGACATTTATGACCCAACAAACAAAATC
ATTCCAATCATTGATGCAGAGCTCACTATTCATCAGTGGAATGAAAATCAAACAGCGCCC
GATATAGGTTTCATTTGTTTGGGCACGACTCTCAAGCAAGCAGGCAGTAAAGAAAACCTA
CGTAAAGTCGATGTCGAACTGGTCACTTCGGTCGCACAGCAAATGAAAATGGTCGGCGTA
AAACGCCTTGCGGTGGTGTCTAGTTTAGGTGCCAACCGTTCCTCTCCTTCTCACTATCTT
GCTTGCAAAGGACAAATGGAGCAGAACATTGAAAAAATGGGATTTGATGAAGTGGTGTTT
GTGCGTCCAGGCCCTTTAGTTGGTGAACGCGATCACCCGCGAAGTGATGAAAAGCTTGTT
CAAGCTTTATTCAAAGTCATTCGCCCACTTATGATAGGGAAATTGTCTAACTTTCTGCCG
ATTAAAGCCGAAGAAGTGGCCAAAGCGATGATTTATCAAGTTTACAGTTATCAGGAAAAT
TCGGTTGTTTATCTACAAAGAAAAGAAATGCTCAACCTACTGCATCATTATGACTAGTCA
TTTTGCTTAAAAATCACGCTAAACAGTAAGTTCACGAGATTTATCTCTCATTTTTATATT
CATTTTAGATCTATCTAATACCTGTTTGTCATTTTTAAAGTTATATCCTGAGCGTTATCT
TACGGCATCAGTATATAACCCCGTATAAAAAACAGTCGGCGTTTCACGCCAGATTGATAA
GGTCAGATTATGGATTTTGCAGTGATAGCCTCTCTTGCCGTGTTTATAGGCATATTATTC
TTTCTTTTTACCCAGCAACAAAAACAGAACACCCTTTCTCGTCTCGTTTTAATTGGTCTT
GTTACTGGCTCTCTATTTGGCTTGGCTCTTCAGCTTGTTCACGGTGAAGGCAGCGACGTC
ATTTCGAAAACACTAGAATGGGTTGGTATTGTTGGTAGCGGCTATGTCGGCTTGCTAAAA
ATGGTGATCATGCCACTTGTGTTGGTTTCGATGATTTCTGCGGTAGTAAAACTGGAGAAA
GGTGGCTCACTTGGCAAAATCTCTGGTCTGACGATTTCTGTGTTGCTAGTCACCACAGCA
ATTTCGGCTTTGATCGGTATTCTTGTTACTTCTGCGTTTGGTCTGTCAGCGGAAGGGCTA
ACTGAAGGCGCTCGTGAAACGGCTCGAATTGCGGTTCTTGAAAGCCGAGCGGGTACAGTA
AGCGATCTAACCATTCCACAAATGCTAGTAAGCTTTATTCCGACAAACCCATTTGCAGAC
TTAACGGGAGCACGCTCAACCTCAATCATTGCTGTTGTCATTTTTGGTGTACTAACTGGT
ATTGCAGCTCGCAAAGTAATGATGGAAAAAGAGGAATTGGAATCACCAATTCGCACGTTT
GTTGAAGCGGCTCAATCTATCGTTATGCGCTTAGTAAAAATGATCATGGCGCTTACACCT
TACGGTATTGCTGCATTGATGGCGAAAGTGGTTGCAACCTCAAATGCATCCGACATCCTA
AACCTACTTGGTTTTATCGTCGCGTCATACGTCGCTATTGGTTTGATGTTTGTTGTGCAC
GGCATTTTGGTTTCATTCGTTGGCGTTAGCCCTGTTGAATACTTCAAGAAAATTTGGCCT
GTATTGACGTTTGCGTTCACTTCTCGCAGTTCGGCGGCAACCATCCCATTGAATATTGAA
GCGCAAGTGACCAAGCTCAATGTGCCACCAGCAATCGCGAACCTATCTGCTTCTTTCGGT
GCAACAATTGGTCAGAATGGTTGTGCGGGTATCTACCCTGCGATGCTAGCTGTGATGGTA
GCCCCAACAATGGGTATTAACCCACTAGACGTAAACTTCATTCTTTCTCTGATTGCGATC
ATTACTATCAGCTCGTTTGGTATTGCGGGCGTTGGTGGCGGTGCAACATTTGCGGCATTG
ATTGTTCTTCCAGCAATGGGCTTGCCTGTAACGATCGCTGCACTTTTGATCTCAATTGAA
CCTCTGATTGATATGGCTCGTACTGCGCTGAACGTTTCTGGCTCAATGACTGCAGGCACC
ATTGCAAGCCGAGTGTTGAAGTCCTCAGAAGCTGAAACGGCTCTTGAAGAAACGAAAGCC
TAATCCTTATTTGCTGCCTAAGCAGACAAATGCAAAACTTCAAGCCGATGGTTCGCCATC
GGCTTTTTCATTTTCACAACTTCACCTTGCATCTTTCGTTGCTAGTCAAGGCGTTGAATG
GTCTAATACTCTTATCGGTTCCGTAAACGGTAAGCAGAATGCACCAAGATAATCAGCCCA
CTTTTTTCTTCTTTGACTACGAGACTTGGGGTACAAATCCCGCGAAAGATCGTCCAAGCC
AATTTGCTGGTGTTCGCACAGATGAAAACTTCAATATCATCGGCGAACCTCTGGTGATGT
ACTGCCAGCTTCCTGCTGATTATCTACCTTCTCCGGAAGCCGCATTAATTACGGGTATTA
CGCCGCAAAAGGCGATGCAAGAAGGCCTATCTGAGCCTGAGTTCATTGCTAAGATTCACG
CCGAGTTATCGAAACCCAAAACCACCAGCCTAGGCTACAACAGCATTCGTTTTGATGACG
AAGTGACGCGTTACACCTGTTACCGCAACTTTATCGATCCATACGCGTGGAGCTGGCAAA
ACGGCAACTCGCGTTGGGACTTGCTCGATGTATTGCGTGCATGCCATGCGTTGCGTCCTG
AAGGCGTAGAATGGCCCGAGAATGAAGACGGCTTCACCAGTTTCAAGTTAGAACATTTAT
CGGTTAAAAATGGCATTGAGCACAGTAATGCGCACGACGCGATGGCAGACGTTATCGCAA
CGATTGAGATGGCAAAGAAAGTCAAAGCCGCACAGCCAAAACTGTTCGATTACTTCTTCT
CTATGCGCCACAAACGTAAGCTGAATGAACTGGTTGATATTGTAAACATGACACCGCTGA
TGCATGTCTCAGGCATGTTAGGTCGCGAATGCCAATACACCAGCTGGATTGTGCCTGTCG
CGTGGCATCCAACGAATAACAACGCGGTTATTACGATTGATTTAGCCAAAGATCCGCAGC
CAATTCTTGAACTTTCAACCGAAGAGTTGCACGAACGTCTCTACACAAAGCGTGAAGACC
TCGGCGACCTACTACCCGTACCGGTGAAACTGGTTCACCTCAATAAGTGCCCTATTTTAG
CACCAGCGAAAACGTTGACGGCGGAAAACGCAGAAAACATCGGCATTGATCGTCAGAAGT
GTCTCGATAATTTGGCACTACTTCGCCAGCACCCTGAGATTCGAGAAAAACTAATCGGCT
TGTTCTCTATCGAACGTCAATTTGAAAAAAGCGATGATGTGGACACTCAACTTTACGATG
GCTTCTTCTCTCCAGCCGACCGTGCAGCGATGGATATTATCCGCGAAACCGATCCAAACA
ATCTTGCTGCCTTAGATATCGAGTTTGACGATAAACGCATCAAACCGCTGCTATTCAGAT
ACCGTGCTCGTAACTTCCCAGGCACTCTCGATGAGCAAGAGCAACGACGCTGGGCACTTC
ATTGCCGAGAGGTATTTGAAAGCCAAATCGAAGAGTATATGCTGAATTTAGAAAACTTAG
TTCACGAACATGAAAGTGACGAAAAGAAGATTGCAATATTAAAATCCGTTTACCGTTATG
TAGAGAGCCTAGCCTCCTAATTTCTACTTATCCAAGCGCACCTTATGGTGTGCTTGTCGT
TTATATGCTGTCAAAATGATAAAAGATCGATTCTTACAACTGATCCAACTGCTCATCTCC
CTCTTCCTCATCATGGGAGCACTTGGCATCGGAATTACTATTCAAAAATTCACTGGCGTT
TCTGTTCCCGGAAGTGTCATCGGTATGCTTGTACTGTTTTTCTCCATGACACTTGGCCTT
GTCAAAGTGGATTGGGTAAAACCGGGCGCAACGCTATTCATTCGCTACATGATCTTACTC
TTTGTCCCAATCAGTGTCGGACTCATGCAGCACTTCGATATGCTACTTGCGAATGCATTG
CCAATCATAGCTAGTGCAGTCGGTGGTTCACTCATTGTCTTGGTCAGCCTTGCTTGGCTA
CTGGACTACTTGCTAAAGGAGAAACATTAATATGTGGTTAATTGTCACTATTGTCGTTTT
CCTGATTGCTCGCCAAATCGCAATTAAGATCAACAGCCCACTTGCAAACCCTTTGTTGAT
AAGTATTGCAGTACTGATTCCTTTATTAACGTACCTCAATGTACCGTTTGAGACATACTA
CGCCGACAACGAAGGCATCAGCTTTTTACTACAACCAGCTGTTGTAGCGTTGGCTTACCC
TTTGTACGAGCAACTTCCTCAAATCAAAGCCAACTGGCGAATCATCACGTTTGCTTGTAC
GCTCGGTAGTATTATGTCAATGGCAACCACAACCCTCATCGCTGTTGCATTTAAAGCTGA
CATCAGTTTAATCGCTAGCCTAGTAGGTAAGTCAGTGACCACTCCGATTGCAATGGAAAT
CTCAAGCCACCTTGGTGGCGAAACGGCAGTCGCTGCAATCTTAGTACTGATCGTAGGTCT
TCTTGGCGCTATTTTGGCGTACCCAATCTACAACCTAATCGGCATTAAGCATCCAATTGC
TCGTGGTTTGACGATGGGCACAGTATCGCACGCGCTTGGTACTGCGACTTGCGCAGAGAA
ACAACCTGGCGACGCAGCGTTTTCATCGTTAGCGTTGGTGCTATGCGGCATCATCACCTC
CATTCTCGCTCCGAGCTTTTTTGGTTTAGCAGTCTGGCTATATCAATAAGTCATTGTGAC
GGTTTGTCCTCCTTCCGACAGGCCGTCACTTTCCTTTTCTCATCGTAGTGCGCCGTTGAA
AACGCTTTTCGCTACAAAGCACACTTCCCATCTAACGTGCTCTAACAAGATTCATAACTA
AACGCTATCTTTCGCTGCTAGCATATTTTCATTACTTGGGTATATGAATATCCATTGATA
TAGTTATTTATGAGACGAAGTTAACGCTCAACACGATTGCAATCGAATACATGTGTGAGC
TCACTCTAATTATGTAACAGAAATATCAATTGCATTATTTAACGTGATCTAAAGCACGGA
ACATTTCTCTCCTTTGCATAGAATAACTGTCCATGCAATAACAAGGATTCAACATGAAAA
GTCGCATTGAACAGGCGCTAGCAAGCGCTCCTGAAGCACTTTCAAAACAACTTGCTCCTA
TCGTCCTAGCCGACGATTTTGATGCTACTCTTTCAGCGCAGCAGTTTGAGCAATTGCTTT
CAGCTACCAGCCTATCAGATAAAGAGCTGCGTGTTGCTCTACTTCCTTTTGCCGCTGCAT
ATTCTTACGCTCCTATTTCTGAGTTCTATGTTGGTGCAATTGTTCGCGGCTTGTCTGGCC
GTCTGTACTTTGGTGCAAACATGGAGTTCTTTGGTGTTCAGTTAGGCCAAACTGTTCACG
CAGAACAATCTGCAATTAGCCACGCTTGGATGAAAGGCGAACACGGTGTCAAAGACATCA
CCATCAACTTTAGCCCTTGTGGTCACTGCCGCCAGTTTATGAACGAACTGTCGACTGCTA
AAGAGTTGAAAGTTCAGCTACCTGAGCGCGATGAAAAGTCATTACATGAATACTTACCAG
AAGCCTTCGGTCCAGCAGACCTTGGTATTGAGTCTGGTTTGATGGCCGAAGTAAAACACC
AATTTGTGTGTGATGATAAAGACGCATTGATTCAACAAGCCGTCGAAGCGATGAACATGA
GCCATGCGCCGTATACCAATAACCTCAGTGGTTTGGCATTAGAGCTCGCGAACGGTCGTG
TGTTTAAAGGTGCTTATGCAGAAAACGCCGCATTTAACCCAAGCCTTCCACCGCTACAAG
TAGCACTGATTCAAGTGTTGTTGGCAGGCGAAACCTTCGACAGCATTAAGGCTGCCGCTC
TAGTGGAAAACTCTGAGGGTAAAATCAGTCACCTAGCAGACACACAGTCTACGTTAGAAG
CGCTAAACCCAGATATTCCAGTCAGTTTTGTTAACGTATAAAATTCACTAATATGTCATT
AAAAGCTCTACAACATGTAGAGCTTTTTTATTGACAAAAAACCACAAGCAAACGTTTGCT
TCACAATGAAAAATCAGTATGATCCCCTGCAATTTCTGTCTCATCACTTTATTTTGTAAG
GGAACACTATGTTCGGTACTGCAACCAGCGCAAATGCTACCCGTGTATTACTATTAGGCT
CTGGTGAGCTTGGTAAAGAAGTGGCAATTGAATGCCAACGACTAGGTCTAGAAGTGATTG
CTTGTGACCGTTATGCAGACGCACCTGCGATGCAAGTCGCTCATCGTAGCTACGTGCTTG
ATATGTTGGATGGTAAGGCTCTAGAAGAGATCATAAACAAAGAGCAGCCAGCTTACGTTG
TTCCAGAAATAGAAGCTATCGCGACCGATAAACTTGTCGATCTTGAAGAGAAAGGCCTGA
ATGTTGTGCCAACTGCGAAAGCGACCAAGCTCACCATGAACCGTGAAGGCATTCGTCGCT
TAGCCGCAGAAGAACTAGACCTATCCACCTCCCCTTACCGATTTGCAGACAACTACGATG
ACTTTAAAGCCGCAGTAGAGCACGTAGGTATCCCATGTGTGGTCAAACCTGTCATGAGTT
CATCTGGCAAGGGACAGAGTGTCATCAAAACGGAAGACGATATTGAAAAAGCATGGGACT
ACGCACAAGAAGGCGGCCGAACTGGCGCAGGTCGAGTCATCGTTGAAGGCTTTATCGATT
TTGATTACGAGATTACTTTGTTGACCGTTAGAGCAGTGGACGGTGTTCACTTCTGTGCGC
CAATTGGTCACCGTCAAGAAGATGGTGATTACCGTGAATCATGGCAGCCACAAGCAATGT
CGGAAAATGCAATCAAAGCAGCAGAGTACACGGCAGAGAAAGTCGTAAACGCTTTAAGTG
GGTACGGTATTTTCGGCGTAGAGCTCTTTGTTAAAGGTGACAAGGTTATTTTCAATGAAG
TGTCTCCTCGCCCGCATGACACTGGCATGGTTACGATGATTTCTCAAGAAATGTCCGAGT
TTGCTCTTCATGTTCGCGCATTTACTGGAATGCCGATTAACAAAATCGTTCAGTATGGCC
CTTCTGCATCAGCGGTGATCCTAGGTCAAGGCACATCAACGGACATTCGTTTCGACAACC
TTGCGAAGGCTTTAGCGCAACCTCAAACTCAAGTGCGCTTATTTGGCAAACCAGAAATCG
ATGGTCGTCGTCGTTTGGGTGTCGTGTTAACTCGCCGTAAAACTATTGAAGAGTCTGTTC
AAGACGCGGTCGAAAACGCAAAGAAAGTAAAAATCGTTTACTAATCTTTGAGTTCTCAAC
AATCAAAAAAAGCGCAGCTTTATATCGCTGCGCTTTTCTTTTATTTGCGAGTTCTATTCA
TAAACTCACTAGTACGGAAATCGTCTTACTGAGCTTCAATTAAGTACACTTCTTCAGAGA
AGCGGCTTAAACCCTTCTTCGCGATCTTTGGATGATGTTCATCAGCTTGATCGACGTTTA
AGCATGTTACCTTGTAGCCTGCAAACAACTGTTGAATTTCTTCCAATGGCACACTAAATG
GAGGACCAGCCATTTCCTCTTGCGGATAGTTCAATGTCACAAGCAAAATACGACCGCCCG
GATTCAAAAGCTGCTTCAAGCGCGCTACGTACTCTTCTCGCATATCTTGCGGCAAAGCCA
CCAACGCAGCGCGATCATAAACAATATCGGCTTGAGAAACCGGAGCCGTAAAGAAATCAC
CAGTATAAATCGACAGTTCATCAAACTGATACAACTCGTGCATACCACTAATTGGGGTCA
CAGTTGGTGTATAAAAGTGTTCAGCAAAGAAAGAACGCACCGCTATTTGGCTCAGCTCAA
CCCCTTCCACAGAATCATGTTTCGTTGCTAACCAAACGAGATCTTCAGACTTACCACACA
AAGGAACCAAGACTTTGTCTTCACGTTTCGGATTCGCATGGTGCCAGTACGCTGGCAATA
GAGGGTTCACATCTTCCAAATGAAAACCGATTTGATTACTGGCCCACTTACTGTGCCAAA
ATTCTTGATCTCTCATTCTTACTTTCTACTTGTTGGCTGATTTTCGTTTTGTGGGGTAAG
ACTAATGATTTTTTTAAATTTGTCTATGCCGTTCATCTTTGGTTAATACTGTGATGATAG
GATGTCATCGTTCCTTGGAGAACAAACTCTTTATTCTCTAAGCAGAATAAAGAAAAGAGA
AATGGTGATCTAACGCACGATTCCTCCAAAAGGTTAATTTTTAGCCTTGGGATCTTTCGG
AAAGTCCCCATAAATAAGTTAGTACCTAATTTGCCCAGTCTTAGCGACTTTTACGTTCCC
ATTTTCTAAGTGCAAGCAAGTTAAGGAGAGTGAATGAGCTTATTTCTACGTACTACAGCA
TTGATGCTTTTGGTACTAAGCCGTGCGCCGGCATTCGCCGCACTTCCTAATGCCCCAAGT
AATGAACAAAATCGTTCCCCTAGTCAAAACGAGGTTTGTTCTAAACTATTTAAACACAGC
CTTAGCGGCTTGTATGGAATCCAATCCATCGACTCTCGTCCAACCCAGCCTTATTCAGAT
TTCGATATTCTTTACAGCAAAGCGCATCAAGCCCAATTCGAGCTTGAAACCATTTGTAAA
AGTACCGCCCTACTCAACGATGCTCAGCCATATTTCGCTGGCGTAAAATCTAAACATCGC
GCCGAAGAAAAAATCACACATGAACTGGATGGCCAAGTAGAACGCATTACTGACTTAGCT
CGTGCGACTATTGTGGCGGAAGATGTGGCAAGTTTGGTCTCTATTTACGAAACGCTAGAG
CGCGAAACAACTATCGTTAAAGTCAAAAACCGCTTTAAGAAACCTGGCCCTTCTGGCTAC
CGTGATCTGAACTTGTTAGTCCGTTTGCCAAAAACGAATTTGATTGCAGAAGTACAGCTG
CACTTAAAAGCGATTGCGGATGTAAAAAATGGTCCTGAACACGACCTGTATGAGCAAATT
CAAAAGCTTGAACGTCAAGCATCAATGGAAAAGCGAAATCTAAGCGAGATTGAAATGGCT
TCCATTAAGAATATGCGTAGCCAAGCGAAAAACTTATACCAACAAGCATGGCAGCCTTAC
TTAACGACGCATTTAGAAGCGGCATAAACAAAAACGCAGCTTGAGAAACAACAAAACCAC
CGCAATGCGGTGGTTTTCGTTTGTATGAAAACATCAAGTTTCATACATAACAAAAGACCA
CGACTAAGCGTGATCTATTTGATTGGTTTTACTGTTCTTTTTTTAGATTTTCTACACGAG
CTTTTAACTTCTGGCCCGGGCGAAACGTAACTACACGTCGAGCAGTAATTGGAATATCTT
CACCGGTTTTCGGGTTACGACCAGGTCGTTCATTCTTGTCACGAAGATCAAAGTTACCAA
AACCTGACAGTTTTACCTGTTCGCCACTTTCCAGTGCCTTACGAATCTCTTCAAAGAACA
CTTCCACCGTTTCCTTGGCGTCCCGTTTACTAAATCCTAATTTATCAAACAGGTTTTCTG
CCAATTCGGCTTTTGTGAGCGCCATAAAACTTTCCTCAAAGCTATGTTAAACAATGCTAC
CTAGTGTAGCGCCAGAGCAGTTTTACCCTACCAATTCAACAACATATCGGGGTTACATCA
GGAAGTGTATGACAAGCTTATGATTTTCGCCAACTTTTTTCTTTGCGAATAAAAGGAATG
CCGATGTATAAATTATTGTTAAATAGCGACATTTCAATATTTTTTGTTTAGTGAATGCTT
AATTACAAAAAATATCCAGTCAATATGACTAAACAATAACAACAAAACGACATTAATCAC
TATTTAATAAAAATATCAGAGATTGGCTATTTTACAGACACATGACATAAAACTTGTCGG
TATTTCAGTGATTTGTATGTAACTTGATACGTAACAATTAGTTCAAAGGTACGACCACTC
CATATAGCTAATGTGCTTTGAGAAAGCTTGATTTAATCCACGGTTCTCATTGTTTCACCA
TGACGCAATGCATAAAGGTTTGATACTGTGATTACCACTTAGTTGATTAACCAACTAAGC
GCACATCTACCTCATATACACTAAGGCGACCATGATTAATCAGATCATTAATATTCTTTT
TCCTGTGTTCGCCCTTGTCGGTGTGGGCTATCTAGTCGGACGCCATATCAAACCTGATTT
TCGCCCCATCAATCGAATTAATATCGATGTATTCACGCCAGCTCTGGTGTTTTCCTCATT
AGTGAGCATGCCGCTCGACTCTGAACAAGGCCCCCTACTCTTAGCCGCCATCATTGCGGT
TTTAATTCCGGGGTTACTCATGATTCCGATTTGTAAAATCACTGGGCTAACATTTAAAGC
TTGGGCTCCACCTCATATGTTTCGAAATAGCGGGAACCTTGCGATACCGTTGTTCACTTA
TACATTTGGCGAAGTTGCCCTTTCTTCTGCTGTACTGCTGTTTGTAGTATCAGCTTGCTT
ACATATCAGCGTAGGTGTGATGTTGTTAAGTAACGGGAATCCATTGAAACAAATCATGAA
GATGCCAATTTTCTTATCGGCATCGCTCGCATTATGTTTGAACTTATCAGGTATTGGCGC
GTGGACACCGTTGTATGAAGCAACAGCACTACTAGGGCAAGCCGCTGTTCCGGTAATGCT
GCTTTCTCTTGGCTCACAAATGTGTCATCTAAGACTGGATGGATTAAAAGTTGGCGTTTT
GTGTACCGTTCAATCGTTAACGACTGGCGCAATCGCGTTTGCAATCATTTATTGGCTTAT
TCCTTTACCAACCATGCAACTACAAATGATGGTGCTGTTCACCATGCTACCTCCGGCGGT
CATGAATTATCTATTTGCAGAGCGACTGAATATCGAACCGATGACAGTGGCATCCATGGT
GTTGTTTGGGAACTTCTTTAGCGTATTGACGTTGCCATTGCTCCTAAGTTACACGCTGTC
GTTGACGTAAGTGAACCTTGAGAGTCCATCGTTGCTGTTGGTAGGCAAACCTGAAGGTTT
GGATTTTCGACACAATCTTTCTATGTAATCTTGTTTCACAATCTATGGTTGCATGAGTGG
AATAGGCATAAAAAAACCCTGCCGACTTGGCAGGGTTTTCAGTCTCTTAAACAGTTTGTT
ACGCTGAGTTAATTAGTCGCGCAGAGCTGCACCAAACTTCTCTGATACGTGAGCAACGAT
AGCATCAACCGCACCAGCGATGTCTGCATCTTCAAGCGTACGCTCAAGTGACTGTAGAGT
CAGAGCGATAGCTAAGCTCTTCTTACCTTCTTCAACGCCTTTACCTACGTAAACGTCGAA
CAGCTTCGCATCTTTAAGGAACTCGCCACCTTGCTCTAGACAAGCGTTAACGATGTCACC
AGATGCAACAGCTTCGTCCACGACTACCGCGATATCACGACGGTTTGAAGGGAACTTAGA
AAGCGCTACCGCTTCTGGGATCACTTTGCTGTTGATTGCAGACCATTCGATTTCGAATAC
GATAGTGCGACCGTTTAGACCGAACTTACGCTCAAGCTCAGGGTGAACAGTACCGATCAC
GCCCACTTCTTTGCCATCTACGATGATTGCCGCAGATTGACCTGGGTGAAGAGCTGGGTT
AGCTTTTTTGCTTTCAGGTGACAGTGCTGCGAAAGAGTACGCTTTTTCGTTAGCAGACAG
TTCTAGAACTGCTTCTAGGTCGCCTTTAAGGTCAAAGAAATCAACCGTGTTAGTTTCGAT
ATCCCAATGTTCTTCACCGCGAGTACCAGCGATAACACCCGCTAGCATAGGCTCTTGGCG
CATGCCGTTTTCTGCAGATTCACATGGGATGAAACGTAGGCCGTATTCGAATAGACGAAC
GCGTGGCTGTTGACGCTTCTGGTTGTGAACAACCGTGTTCAGTAGACCTTGGATAAGACC
AAGACGCATTGCTGACATGTCTGCAGAAATTGGGTTTGGAAGTACTAGAGGCTCAACACC
AGGTACTACTAGCTTTTGCTGCTCAGGCTCAACGAAGCTGTATGTGATTGCTTCGTGATA
ACCACGGTCAACAAGAAGATCACGAACGCGTTTCAGTGGAAGATCCGCTTCAACGTGGTT
GTGCATCTTAAGTGCTGCTGCTGGGTTTTGGTTAGGAATGTTGTCGTAACCGTAGATACG
GCCAACTTCTTCAATCAGGTCTTGCTCGATAGCGATATCGAAACGCCATGTTGGCGCTAC
TGCCACCCAACCTTCTTCAGAAGCTTCAACAGTCAAACCTAGGCGCTCTAGGATTTCTAC
TACGTCAGCATCAGCGATGTGGTGACCTAGTAGGTTGTCTAGTTTAGTACGACGTAGAGC
AACTTTGTTTGGCTTAGGTAGGTCTGCTTCAGACTCTACTGCAACAACAGGTGCTACTTC
ACCACCACAGATCTCAACTAGAAGCTGAGTTGCACGCTCCATTGCGCTCACTTGTAGTGC
GTAATCCACACCACGCTCGAAACGCATTGAAGAATCAGTGTGCAGACCGTAGCTACGTGC
ACGACCACGGATGTGGTCAGGCGCGAAGAATGCACACTCAAGTAGAACGTCTTTAGTCTC
AGTTGTTACACCAGACTCTTCACCACCAAAGATACCTGCGATTGCAAGCGCTTTGTTGTG
GTCAGCTACAACTAATGTATCTGCGTTTAGTTCTGCTTCGCTGCCGTCTAGAAGTGTTAG
CTTTTCACCTTGCTCCGCCATACGAACTACGATGCCACCTTCGATCTTCGCTAGATCGAA
CGCGTGCATTGGTTGGCCTTGCTCTAGAAGAACATAGTTAGTGATGTCTACTACAGGATC
GATAGAGCGGATACCACAGCGACGCAGTTTCTCTTGCATCCATAGTGGCGTTTCAGCTTG
AACGTTTACGTTCTTAACCACACGACCTAGGTAACGTGGACACGCAGCAGGTGCTTTCAC
TTCGATAGACACTTTGTCTTCGATTGAAGGAGCAACCGCTTCTACTGATGGCTCAGTCAC
GTCAGCGCGGTTAAGTACGCCGACTTCACGAGCTAGGCCACGAATGCTGAAACAGTCAGC
GCGGTTTGCTGTTAGGTCTACGTCTACTGTTACGTCGTCTAGACCTAGGAATTCACGGAA
ATCGGTACCGATTACTGCGTCTTCTGCTAGCTCCATGATGCCGTCTGACTCAACGTCGAT
ACCTAGTTCCGTGAATGAACAAAGCATGCCGTGAGATGGCTGGCCACGTAGTTTCGCTTT
TTTGATTTTGAAATCACCAGGAAGAACAGCACCAACTGTTGCTACTGCTACTTTCAGACC
TTGGCGACAGTTGTGCGCGCCACAAACGATGTCTAGAAGCTCTTCTTCGCCAACATCAAC
TTTAGTTACGCGCAGTTTGTCTGCATCTGGGTGTTGACCACATTCAACAACGTGACCTAC
TTTAACGCCAGTAAAAGAACCAGCAACAGGAAGAACGTCGTCTACCTCTAGGCCGGCCAT
TGTAATTTGGTGAGTTAGCTCGTCAGTAGTAACCGCAGGGTTTACCCACTCACGAAGCCA
TGATTCGCTGAATTTCATGTTGATGAACCCTCTGGATTACTTGAACTGTTTTAGGAAACG
AAGGTCGTTCTCGAAGAACGCACGTAGGTCGTTCACGCCATAACGAAGCATTGTTAGACG
CTCAACACCCATACCGAATGCGAAACCAGAGTATTTTTCAGGATCGATGCCTACGCTACG
TAGTACGTTCGGGTGAACCATACCGCAGCCTAGTACTTCTAACCATTTACCGTTTTTGCC
TTTCACGTCTACTTCTGCTGAAGGCTCAGTGAATGGGAAGTAAGATGGACGGAAACGCAC
TTCTACTTCTTCTTCGAAGAAGTTACATAGGAAATCGTGCAGAATGCCTTTCAGCTGAGC
AAAGTTTACGTTCTCATCAACGAGCATACCTTCCACTTGGTGGAACATTGGGGTATGAGT
TTGGTCGTAGTCGTTACGGTATACACGGCCCGGTGCGATGAAACGGAATGGTGGTTTACC
ATTTTCCATCGTACGGATCTGTACGCCTGACGTATGAGTACGCAACATCAAATCTGGATT
GAAGAAGAAAGTATCGTGGTCAGTACGTGCTGGGTGATCAGCGGCGATGTTTAGCGCATC
GAAGTTGTGGAATGCATCTTCGATCTCTGGGCCTGCTTCGGTGTTAAAACCAAGTTCGCC
AAAGAACTTCTCGATACGCTCTACAGTACGAGTTACTGGATGTAAACCACCGTTTTCAAT
ACGACGACCTGGCAGTGTTACGTCGATTGTTTCTGCTGCTAATTTCGCTTCAAGCTCTGC
ACTTTGTAGTGCGTCTTTACGAGCTGCGATAGCTTGCTGAACTACGCCTTTCGCTTTGTT
GATCTCTTGACCAGCTTCACGGCGCTCTTCTGGTGGTAGTTTACCTAGGCTTTGAAGTTG
AGCAGTTAGCTCACCTTTTTTACCCAGATACTGAACACGCACTTCATCAAGTGCGACTAG
CGATTCGGCAGCTTCAATTGCAGTGCTCGCGCTAGCAATGATCTCTTCTAGATGTTGCAT
CGTTTCCTCATCTACCTGTTGGTAGTGTCCATAAGGGAGTGATTGGTTTTTTGATAGCTG
TACATAGTAGCCAAACCAGACACCAATGCCAAATTGAATTATGAAAAGAAGAGGTTATTG
AATAAAAAGAACACAAAAACGTAAAAAAAGCACTGTTATCGAACTTAACAGTGTGCGAGC
GCTTGTGTAACAAGCACCAGTTTCATAAATAAGCTTAGAAACATAGAAGGGGAAAATGCA
TTAACTTGGTAGCAGAATCTCACCATTCAAATCATTCTGAACTAATTAGTTTTGTCGGAC
AGAAACCGGCTCTAGCGTTACGTACTTTTGAACAGCCCGAACTCTATTTTTACCTTCTTG
CTTCGCTAAATAAACGGATTCATCGGCTGCGCGAATCAAATCGGTGTACGTACTCATGTT
TTCTGTTCGCTCTGCAACGCCAACACTGATGCTACCTCTCCACGGTTCATAACACGTTGG
AACGAGCATTTGAGACACCTGTTTTCTTACCATTTCCGCAACATGTAACCCGCCGTCCAG
TCCTGTGTCTGGACAAATAACAAAGAACTCATCACCTCCCAATCTGCACACAATATCATC
GCTACGAAAATGATATTTAAGTGCCTGTGCAAGCTCGATTAACACCAAGTCTCCGGCCTC
ATGCCCACACGTATCATTGACTTGTTTAAAATAATCCGCATCAATCATGATACAAACCAA
AGGCAGTGTTTTGTGCTCCGTGTCATCCCAAAGCTTTTTCAACGTTTTGATTGCACTGCG
TCGATTAGGAAGTTGAGTTAATGAGTCCGTTAATGACAGCGCTTCCAGCTGCTTATTTGC
CGTTAACAACTGGTTCGTTCTTGCTTCTACTTTTTCTTCTAATTCCAAATTGAGTTTTAA
GAGGTCACGATTACGTTCGGACACTTGAGAAAACAGCGCATTGAGTGCTTCTAGTAATGG
CTCGGTAGACGCGTTAGCTTGTTGCTCTTGTTCGCGATAAGCTTCTAAAGGAGAAACGCC
TCGTTCGATGGCTTTGATCTGTTTCGCCATATTTTGATCGATGCCAAGAATGTGGTACGC
CAACCAATGAATGAGAAAATCCAACAACTGCTCTGCTGATTGCCGATTATCTTCGTTAAT
AAAACTTTGCATGCTGACAATATCGCCCATAAAAGTGCGATGTACTTGAATATGCTTTTG
GAGATGCTCGTGATGAATCCCCACTTCTCTCATTAAATTTTCCTCTTCTTTGAAGTAAAA
TTCGGCGTAACGAGAGAGTTCAAATAACGCGCTCTGAATATCCGCTATCGAAATCGTGTT
TCGCGTCAAAAGTTTGCCGTACTTATTAATAAACTCAACGAGATACTGGTGTTGATCGTC
AACATCTTCGATTCCTGTTTCAAAATAGATGTCCCAACGAAATGAATTCAACGTTACTAC
TCCCAATATCAACGAGTCTATATCAAGTCACCATGCCGCAACCTGAAATACCACAGTAAA
TATAGGGAATAGTAACGATAAAAGTTTTCTAACGCCTCACTGAGTAGTCAAAATAATGAC
AAAGATCTCCATGATGGATTATTTTCGCTAAGCAATTCAGCAAATCTAAAAATAATACTG
TATAGAGAGCTCAATAAAATCGTCGTCTCGAGCAAAATAAAGTAAGTCTGTCGGCGTATC
ATTTTTAAATAACCACGCATCAACTTGCCACTTCAGATGGTTCGATATTCTGCTAGAGGC
TTCTAACTTTGCGTTATAAACATCTGAGTTATCCAAATCTTGCGTAATCCCAGTGAGAAT
TTCAGTTCCATCCTCATCATTTAAGGCAAAGCGGACACCTGCAAACACATCATTTTGACC
GATGTTCTGTGCGTTATTTCCCCGACTATCATAGAGGTACTCTCCAATAAGGCCGACATC
CCAAACCGTATCAAAAGCGCCGACGATGGTATATTCGAAACCCGTCACCACGCCAACATG
ATGGTCATAACTATCTCGATATACACTTTCAAGCTTCCATAACCAATCTCCGACAATGCC
TTGAACATCAATACCGAAATGACTCATCAGCGCATAATATGGTTTGAGTTCACCTTGCTC
GAATCGAAAATAGGGATCTCGATTGGTCCCATACAAATAGCTCAAACCAATATCCCAATC
ACCCAGCATTTTGGAATATCGAAATGCCACATCAATGTGTTTCTCTTCCCTACTCGATTC
ATAAATAGCGTTGTCAGAAATAACAGGCTCCGTACGTAAACGTCCGTCTTGACCAGCAAA
AGTACGCTCCCGAAAATAAGGAAGTACCATGGCATGAAAAGCGCCCCAATCTTTAATCGC
CGTAAAATGTACCATTGGCTGACCCAGTTTATCTTCGCCATCAACCGCTTCCACGGCATC
TGTTTGGTTCACAACATCAACCAGATGCGCGGACTCGGTGACGCCCCAAAACACTTTACT
GATCCCAACTCTAAGCTCGTAATCATCCCAATACGTGAGAAAAAGCGCTTCTCTAATGTC
ACAGTGGGTTCTTTCATCATCGAGGCTATCGACTCGAAAAAACGGTGTGAAGGTGAAGCT
ACTCTCTCCGCTTTGGAAGTCCCAGTAAAGTTCAGGCTGAACTACAACAGAGCTTTGGCC
TTTACTCTGCCCTTGCAGCCCTTGAGAGAGAAATTGTCGATGCTCAACATTCAATTGCCC
CGCAAGCTCAAATGCGAACAGCGAGGGCGTTACCAACATCGCGAGTATTCCGCCAAGTTG
GTTTACTCCTTTGCCCATATTCATACCACTCCCTTATTTAACTCGCTTGAGCACGTTTTT
GTTGAAGTCGTTCTCTTCCAACCCTGTTTGAAAGCGCAAATCGCTAGTGTTCAATTCTGT
ACTTTTGCCAGTTTGGTGATTCGTCATTGCCATGGTATGTGCACGCCAATATTTATCGAG
GTACTGCTTATAATTAGCGAAAGTTAGAGTTTTCAATAACGCGCCTTTTCGGTCGTAAAA
CTCGACTTTGAGAGGGCGATAATGCGCCTTGTCAAGCCATACTACCTGCTTGGTATAACC
GGAGTTCTTGTCCGTTGGAATTTGCTCTAGCACGAATACGTCTTGCCCGTTAAACTTCTC
ATCCTTGAGGTGGTTAAAGCGGTATTTTTCGATTTCAAATGAACTCAAGTCTTCATACGC
AAACTCGCTTCCCATAAACGGGCCCGACTTATTACGTGACGAAATTCGCTTTACTCGCTT
TAAGGCAGGTAAATACAACCATTGGTCATCCGCACCAATGGTATGAGAATGGTTGAGAAA
AGCCGTACCCGTGACATCCCGAGGCTGGTCAAAAATGGTCAGCCCTTTGTCGCCATCCCC
TTCAACTTCGAGAGATTTCAATCGCATAAGGCGCGTACTGCTTTCACCTTGTGCGTTCTT
TAAAATCATCTCCATGGTTGCGATAGAGTCGCCCCAACCTTCATCTCTTGCTTTTCGCTC
CTGAGCAATTTCCAGCCCTTTTTCTTCATTCGCATAAGTGAATGGCGATGCAACTAGCGA
AGCCGACAACATCAAAACTTGCAATACGTGGTTCATTTTTTTCATGGTTCAATTCCTTTT
AATTCTGAGTTACGACTGAGTTGCAGTGATGGTGGACGACGCTTTCAAGCGCGCGTTATC
AGACGGACTTTTTTGTAAGTACGCTTTTTTATCGAATAGCATTAGTAAGGTTGGGAGGAA
TAAGAAGTCCACAACCAAAGCGATGAAGATAACAATGGCGCTGAGCTGCCCCATATCCGC
ATTCAGCCTGAAGCTAGACATTGCCAATACAGAAAAGCCTGCCACTAAAACCACCGTAGT
GATCCACAGTGCGCGACCAACGGTATGAAAGGCGTAACGAACGGCTTGCTCTGCAGTTTG
CCCCTCGCGGCGCGCTCTTTGATATTTGGAAAGGAAGTGAACGGCATCATCGACCACAAT
CCCAAGCGTCAATGTCACAACAACGGATAAGCCGAGGTTGATTTCACCCGATATCAGTGC
CCACAAACCAAAGCCAATGACCGCTGGCGCAATATTGGGCATCAAACTAATTAGCCCTAA
TCTCACGGAGCGAAGTGCAAAAATCAGCAAGGCAGAAATTAAAACAAGCGTGATCGGTAA
AGTGGACAGCATGCTAGCCATATTCGTCTCTCCAATATGGGCGAACATTAATGACGGGCT
TGATGCAACCACTTGATACTGAGGGGCATGCTCTGCAAACCATTGATAGATTCTGTTTTC
TAAATCGACCAGTTCCACACTGCCGAGGTTTGCCACGGTCAACACCATTTTGATCGAGGA
TTTATCGACATTGATTTGATTATTGAGGTCAAGGCCGTACGGCAAAGACATTTCGTAAAG
CAGTAGATATTGCGCTGCGAGCTCTCGCTCTTGAGGGAGCAAGTAATACGCCTCATCATC
ACCATGCATGTTCTTGTTGAGACGCTTATAAACATCTGCCAATGTCGCCACATGGTCTGT
TTCAGGTTGGTCTCGTAGCCAACTAGAAAACTCACCTATCGTGTTAAGAAAATCAGGAGC
GGCAATACCTTGAGACTCGTTGGTTTTAATCGCAATGCTGATGTTGGTCATACCGCTGAT
TCGCTCTTCCATAAAATCAGAAGCCTGACGAAACTCGTTACGTTGACCAAAGTACTCTAC
CGATTCGTCATTCACCTTGTTAAGTGGGATAAGACTCGCGCACACGACAATGACAACAAC
CGAAAGTGGCAACAAGGCTCTTCGTTGCGAAACAACAAAGTCACCTAAGCGATCCATGAC
ATGTTTTTGGTCTTGTGACGTTTCCATTTTTACGTGGATAGGCAGCAACTTGAGCAACGC
CGGCAACAAGGTAACGGAAAGAAAACAGGCGACCATAACACCTAAAGCAGACAAGTTACC
GAAGTCTCGCAGGACAGGAGAATCGGACATGTTCATCATAAAGAAGCCAATCGCGGTTGT
TACGGATGTAATCAGAATAGGCACGAAGTTCAAAGCGATACTGCGCTCGATTGACTGCAC
TTTCGTGAACCCGTTTTTCATTGATTGACGCTTGGTCGCAATCACATGAACACAGTCAGC
AACCGCAAGCGTCATGATCAACGTTGGAACGTTTACCGTCGCTGTGCTTAAGAACATTCC
AGCCCAACCGGAAATGCCCATGGTCGCCATCACAGAACCAATGATGACAATCAGCGTCGC
TATCACACTTAGAATGGAACGCAGCATGATAGTCAAAAAGACCAAAATCACAACGAGCAT
GGTTGGCACTAATGTCGAGCTGTCATCTTGCGCGGCAGTCATAAAAGCGTGGTTCATAGC
AATAATGCCCGCTTTATGAAAAGTCACGTCAGGATACGCGCGTTGGTAGCGGTCAATCAT
GGCATTGATACTCGACACCACCTCCTCCACTTCTGCGGTCTTATCCATCTCGGGCAACTG
GACGGTAATATTCACCACGGTGACATCGCCTTTCTCTGACACCAATGCGCTTTTTAAAAC
AGGTTCACTGAGTGCAATGCTTTTGACCTTGGAAATTCGTTCTGGGGTCAGTTCGTATTC
ACTGTACAGAAGGTCTTCAACCAACAGATCATCGTCAAAGGCTTCTGTGTGTTGATAGTT
AGCGATAGAGTCAACACGGCTCGAGTACGGGACTTGCCAAGCGTCGACTGTTATTTTCTG
GATAAGAGACAAGGTCTGCGGGGTAAAAATATCGCCATCTTCAGGCGCGATGACGATGGC
AAGGTTGTCCGTTTTTGCGAACGTGGTTTGGATTTCATCAAACGCAAGCAGTTGCTTGTT
AGTACCATCAAAGAAAATGTCGTAATCTCCTCTGAAATACAGGTTTTTACCTCCTATTGT
AGCGACAATAATCAAGAAAATAGTTGCTAGTAGAACGAGCAAACTGTATTTGGTGGGTAT
CTTCCCCAAACCAATTCCTTGGTGTTGCTGAGCTTTATGGTGTGGCATCACACTCTCCTT
TGTGACGTTTCGTCAAATTTAAAAACTAAAAAATCAGCCAGCGCTGTTTTCTAGTTTTTA
CGTAACTTTTCAAATGCCTCTCTAGGTTCTTCACCTTAAGCATCATCTTTTAAGTCAAAT
ATTGACGATTCGTCACTTTAGTGTGATAAAAAAGCCAATCATCGTTTGGATTGGCTTCTG
TAACCGATTTAGCGGTTCACTGTTTCTAAGTAAGCAATCTCTTCGCTAAAGAGTTCCTGT
TCTACTCGACGCCAGGTTTTCCGATAGTCCCACTCTGTAGAAAGTGGCGCCCAACCTAAG
CCGTCTAATAACATATTCGCATTGTGCAACACAGAAAATGGGTCTTGGATTCGTTGTATA
CAGCGACTATTCGATGCGTTTTGCGCAAGCGCGTTAGAACCAAATGCGATAGACCAGTTA
GCAAACACAATAGCATCCGCACCTATAGCAGGAGAAAACTTTAGATCTCCGCACTCTACG
GCATTATTGACCAACGCATCTGCACCGGAAATCACTTCTTCTTCTAGCCGATTCAGCTCA
TTCAAACGTTCAGGTGATGCTTTTTCCAACACCCAAGGCGTTTTAGCTACAATCGCGCAA
GTCGACAGCACTGGCTCCATTCGAGCGTAAATACGATAGCCTACATGCATCGCAATAATT
TTCTCTCGAGTATTGCCATCGAAGTTTGCCGTGCGCTCGAAAAATATCGCTTCGCTTTTT
AACGAATGGATACAAAGCGCAAGTATTACGTCTTCTTTGCTGCAAAAATGATTGTAGATG
GTGCCCTTAGAATAAGAGCTAGCCGAGGTCAGCTTATCCATAGTGAGGTTCGCAAACCCC
TGCTCTTGGACGAGTGACTTAGCCAGTTGAATAAGCTCAACTTCTCTATCCGCAATCGCT
TGTTGCTTTTTGGTTAGCCCGGACGAGACACGACACCCGTCTCGCTTACCATCCTTTTTA
CAGCGAAAGTTAAACATAATCCTTTGATCCGTATACCCACACACTCCTGATAATTGTAAC
ACGATTATGTAAAACAGGAATGCCACCATTTTTGACGAACCGTCATAATTGACACTTCGT
CATAATAGATCAAAAAACAAACATTACAAGTATGAATTTATCCATAACGAAAAATTACAA
AAATCTATAGTTGTATCATTAAAATGCAAAAAAAAAGGCTAGACAAACTGATGTGCTGAA
GATTTAGGCGAGAGATAGACGTTAAGCCAAGAGCTTACAAACTCGATATTTCCCAATACC
TAAGATGCAAGCCATTGGCTCTGAGAGATAAGTGAATGGATTAAATTGAAAGGCTTGGTT
TATCCCCTGCTGCTGCAATTGCGTAGCGAATATCGTCAATAAAACGAGATTCTGTTTCTA
CAATTCCATCAGAGAATGTCACTGGTTGATGTGGCCCAGCAAGTAGAACTACGTTTGTGA
AGTCGGAAACATTAAAGTTTTCAGCGACAACATTCTTCGAGTGAAAATCAATCACCGTTT
TCGCTACTTGATCTTCAAGCTCCAGCAACTGTTCTTCCGTAATTTTCATTCGCGCCAAAG
CAACACGAACGCATTTATCATGTGTCGTTGTTTGCTCTTTGATTATCTCGGTGTACTTAT
CGTTTAACTTCGAGTTTTCTGCGTAGCTGTAGTACAGCGGGCCGTGCAACGTAATACTTT
TGTTTTCATCTACGTAAACAAGGTCTAGCAACTCTAGTGCACCCAGATAATCAGACATGC
TTTGCTCTGATAAGTCGTATTTTTTCTTTAAAATTGTGTATCCATCTTTTCCGCGCAACA
TCCTCAGTTCACGATAAAAATCGTAAAGATGTGGGAACTGAAAAAACACTTCATCTTGTG
TTCGACTAAAATAATCTTCATCTTCACCTTGCAACTGATTGGCTAACTTTTGCAATTCAT
CCAATGTACAGTCAATCGCACGACAATATTCAAGCAGTTTATCTAACGCGAGGTTGGTAC
TGGTTAAATGTCTCTTAAAAGTGGACAGTGGCATGCCCATTTTTTCAGATAGCTCTCGAT
ATGTTAGCCCCTTTGTTTTAATCGCTTGTCGTAAAGCGGCTAGCAAATATTCGGGAGTCA
GATCTCTCATCTACTATTCCTTTTGGCAATGTTACAGCTTTATAGTATTTGTAACAATTT
AGAGCTTATTAGCAAGCTATAAGTTCATATTTTTATAATAAATTCTTGAATTAATATACC
AACAACACCAATCAACACACAAATAACATAACCCAAAAGACATTGAACTTGGTTATATAT
ATCTAAGTCATTTAATAATAAAAGAAATAAAATCAGTTTACCTGATCGCAATTTGTATGG
CTTAGATAAGTAAAACAAGAAGATAACACCAGATCACATAACTAGTTTTAGAATATTTAC
CCTACTTAAAGCCAGCCAATAAAATGAATAAAAATTCACACTCATAAAAAATTACCAATA
AAACCCTAGGATTAAAATTTGAGTTTTTAACATTTTGGAGTGAAGCCATGGCTTACTCAA
ACCACTTAAGGGAGAGTCTAAAGAAGGCGAAGAACCGATGTTGCCTCGCCAATCAAAAGC
AATTCTATTCCACGAGCTTTACAGCGGTACCAAAAGCAAGGATTTCAGATGAACCATCGA
CAATTGAGCTTGTAGTAAAGCGAATTCCTACAATCGCATCGGCGCCTTTCTGGTTCGCTT
GCTCGACCATACGTTGAATAGCAATGTCACGTGCTTCGGTCATCATTTCGGTGTATCCGC
GGATCTCTCCACCAACAATGCTTTTTAGACCAGCCATTAGGTCTCTGCCGATATGCTTAG
ATTGAACAACGTTGCCCGTCACCACTCCTCTAACTTCTGCTATTTCCTTGCCTGGAATCG
TATCTGTTGTTGTGTAAATCATGTCGTGCCCTTAATGCTATGAAGTAAGTACAGTACGTT
ACCACCAAGCCTTTAAATATGAAATCAGGATAGTGTTAGTAAGTTATATAGAAGTGGCTG
TGCGTGAGTACCTTTATTGAAAGTATTCAATGTGAGAGGAGTGTAACCAGAAGTGATGCA
AACAAGTAAGAAAACACACAGAAGAGAAATTACAGATAATAAAAAAGGAGAGCGAATGCT
CTCCTTTCCTTAAACCTAAACTGCTAATTAAAGAGCAGCTTTCGCTTTTTCAACTAGAAC
TGCAAATGCAGCTTTGTCGAATACTGCGATGTCCGCAAGGATCTTACGGTCGATCTCGAT
AGATGCTTTCTTAAGACCGTTGATGAAACGGCTGTAAGATAGACCATTTTGACGAGATGC
CGCGTTGATACGTGCAATCCATAGTTGACGGAATTGACGTTTCTTAGCGCGACGGTCACG
GTAAGCGTATTGACCAGCTTTAGTAACTGCTTGGAAAGCTACGCGGTAAACACGTGAACG
TGCACCGTAGTAACCTTTAGCTTGTTTTAGAACTTTCTTATGACGTGCACGAGCTTGTAC
ACCACGTTTTACGCGAGGCATTATGCTTCTCCTAAACTAAACGATTGATAACTAAAAAGA
ATTAAGCGTATGGCAACATACGGATTACTGCAGCCACTTCACAACGTGGAAGGATTGCAT
TTGGACGTAGTTGACGCTTGTTCTTAGTAGTACGCTTAGTCAGGATGTGACGTTTAGTAG
CGTGCTTGTACTTAATACCACCAGCAGTTTTCTTAAAACGCTTAGCAGCACCTTTGTTGG
TTTTCATCTTAGGCATGATGAATAACTCCGCATTGAGTAGTTTAATAAACAATGTAATTA
GGGCGAACAAAACCCATCCGTTGCCTTTTATTCAAAGGGAAACGGCTGGGTTTCAATTAC
TTTATGAGCCGTTAATTACTTCTTTTTAGGGGCTAGCACCATGATCATCTGACGACCTTC
AATACGGCTAGGGAAAGCTTCTACTACAGCAATTTCTGCAGTGTCTTCTTTCAAGCGGTT
TAGAACGTCGACACCGATGTCTTGGTGTGCCATCTCTCGGCCACGGAAGCGAATTGTTAC
CTTCACTTTGTTGCCTTCTTCAAGGAAACGCGTCAGGTTGCGTAGTTTTACCTGATAGTC
TCCAATATCAGTTCCAGGACGGAATTTTACTTCCTTGATCTGGACCTGCTTTTGCTTCTT
CTTCTGCTCTTTAGCAGATTTGCTCTTCTCGAAGAGGAACTTACCATAGTCCATCACACG
ACAAACTGGTGGCTCGGCGTTAGGGCTGATCTCAACGAGATCCATACCAGCTTCTTCAGC
AGCTGCAATGGCTTCTTGAATCGATACAACACCAACTGATTCACCGTCAGCGCCTGTTAG
TCGAACTTCACGAATACCACGAATTTCACCGTTGATACGGTGCGGGTTTTGTTTTACCGG
CTGTTGGCCACGTCTTCCGCCTTTAATAGCTTATTCCTCCAGATTGAGCTTACGGCTAGA
GATCTCGTCTTGGATGTATGCGATGAAGTCATCCACTTTAAATTTACCAAGATCTTTGCC
TTTACGAGTACGTACTGCAATTTCGCCAGCTTCCATTTCTTGGTCACCAACAACAAGCAT
ATACGGTACACGCTTCAAAGTATGTTCGCGGATTTTAAAGCCAATCTTCTCATTTCTCAA
GTCCGCTTTAGCTCTAATTCCACTTTTTTGTAGTTTTTGTACGATTTCTTGAACATAACC
TGACTGTTTATCAGTAATGTTCATAAGAACTGCTTGTTCTGGCGCCAACCAAGTTGGGAA
GAAACCAGCATATTCTTCGATAAGGATACCGATGAAACGTTCTAGAGAACCTAGAATTGC
ACGGTGAATCATTACCGGAACAAGACGTTCGTTGTTTTCACCTACGTAAGTTGCACCTAG
GCGACCAGGTAGGTTGAAGTCTAGCTGAACTGTACCACATTGCCATGCACGGTCTAGACA
GTCATATAACGTAAACTCGATCTTAGGACCGTAGAATGCACCCTCGCCTTCTTGAATCTC
GTATGGAATTTCCATTGATTCTAGAGACTGTTTCAATGCTTCTTCAGATTGATCCCAGAT
TTCATCTGAACCTACACGTTTTTCTGGACGAGTAGACAGTTTCACTACGATGTTGTCAAA
ACCAAATGTTTGGTACGTATCGTAAACCATCTTAATACAGCTTGTTACTTCCTCTTGGAT
TTGACTCTCAGTACAGAAGATGTGAGCGTCATCCTGAGTAAAGCCACGTACACGCATGAT
GCCGTGTAGTGCGCCAGATGGTTCGTTACGGTGACATGAGCCAAACTCTGCCATACGTAG
CGGAAGATCACGGTACGATTTCAGACCTTGGTTAAAGATCTGAACGTGACCAGGACAGTT
CATTGGTTTGATTGCGTATTCACGGTTTTCAGAAGAAGTTGTGAACATCGCATCTGCGTA
TTTATCCCAGTGCCCAGAACGTTCCCAAAGAACGCGGTCCATCATTAGTGGACCTTTCAC
TTCTTGGTAATCGTATTCGTTTAGTTTGTCACGAACGAACACTTCTAGATCACGGAAGAT
AGACCAACCATTGTGATGCCAGAACACCATACCCGGTGCTTCTTGTTGCATGTGGAATAG
GTCTAATTGCTTACCGATTTTACGGTGGTCACGCTTCGCCGCTTCTTCTAGACGAGTTAG
GTGCGCTTTCAGTGCTTTCTTATCGTGGAAAGCAGTACCGTAGATACGTTGAAGCATTTT
GTTGTCGCTGTTACCACGCCAGTAAGCGCCTGCAACATTCAATAAAGTGAAGTGTTGACA
GAAGCCCATGTTAGGAACGTGAGGACCACGACACATGTCAATGTATTCTTCATGGTGGTA
TAGGCCCGGACGATCATCGCGAGATACGTTTTCGTCTAGGATTTCCACTTTGTACGGTTC
ACCACGTGATTCAAATGTATCACGTGCTTCCTGCCAGCTTACTTTTTTCTTAACAACTTC
GTACTTGGTTTTCGCAAGTTCTTTCATACGCTTTTCGATCTTTTCAAGATCTTCTTGCGT
TAGAGACTCGTCTAGGTCGATGTCGTAGTAGAAGCCATTGTCGATGGTAGGACCAATCGC
CATTTTAGCTTGTGGGTATAGCTGTTTTAGAGCGTGACCAAGAAGGTGAGCACAAGAGTG
GCGAACGATTTCTAGACCGTCAACTTCATCTTTTACTGTGATGATTTCTAGGCTTGCGTC
TTCTTCAATTAGATCACACGCATCAACGCGGTTACCGTTAACACGACCAGCAATCGTTGC
TTTTGCAAGACCGGGACCGATCGATTGCGCAACTTCCATTGTAGATACTGGGTTGTCAAA
TTGACGCTGACTGCCGTCAGGAAGAGTAATAATAGGCATGCTATGTCCTTTACAGTGGTG
TTGCATACCAAGCAACACATGTTATTCAAATTTAGAAGCTATTTGTTGATAAATAGTTGA
GAAGCGATAGAGGTCGCTCAGTAACACGAATACCGGACCGCTATCGGAAGAGCGATTGTA
CCTAGCTCACATTTAGATTGCAAAGCGCGATTTCAGTTTGTCATTGAAAGTTCACTACTA
AATAAGCTACTCGGCGAAAAACACCATTGATATAATAAGCGGCACGAAACAATGAGTGAC
ACTATAGTTAATTTATTGAGTAATCTATATTTAGGTATTCATCATGAAGAAAAAACGATG
GCAACCTACAATATTGGCTTTTGCTTTTTGGTTGCCTGCTTCTACTTTTGCCTCTAACGA
CCTTTACGGACCACTTCGATCTTACGCTCAATCGCCAATGCAAGTGGTCAGTCATACCAA
CCATCTCCGCTCTGGGTTTAGCTTACCTTCAGAGTACATAGAAGCTTATGGCTCGGCGAC
AATAGCGAGTGTTTGGGCTCATACCGACGAATACGCTTTGGATTATTACCACAACCAATT
AGAAATTGGAGCTAAGTGGCAAGTCAGTTCTCAATGGCAATGGGAACTCAATTATCGCTG
GGTATTTGCCGCAGATAATCATCTGGATGGCTTAACAGAAAGCTTTCATGACCTATTTGG
AATTGGACAAAACGGGCGAGATAAAGTTGATAAAAACCGCTTTTACATCTCAATGCCGCA
ATATGATGTGTTGGAAGACGGCTTCGAAGGCCAAACCATCGCGAACAACCTCTCGATGTA
CGTTCAATACCAAATATTGCAAAATGAACGTCATGGTCTTTCGCTAGGGGGAAGCCTCTA
CTATAACAAAGTCGCGCACGGTACCTTTAAAGGCAGTAACTTTGAGCAAGGCGTGCAACT
CAATTACTCTTATCGGTACGGAGCACACGCTTTCTATTCAATGTTCGGGATGACTTTTCG
TTCTGACGATCGTGCTCTTCTCGATTTACCTTACCGCCACAACACCGCTGCAATGGCGGG
CGGATATCGTTATGCACCTTGGGAAAACCACCACTTTATTGTTGAATACCACTGGTATCA
AGGATCCACAGAGGGGCCAGCAGAATTTGCCGATGCGTCAAATGAAATTGTGATGGGATA
TCGCTATCTCATGGGCAACTCTGCCCTTGAAATCATGGCGATAGAGAATGCGAGAAATAT
GGATAACAGTACCGATATCGCATTCACGATTGGATATCGGTACCTACTTTCATCTGACTC
GGAAAGCGAGTTTTTATAGACTCAAGGTTGGTGCCACTGCGGCTGCCACTTGCGCATCAG
TGGCATTGATTGGCAATGTGAATGAGCGATACTGATCACCTGAGAAGCTCAAAGAACGGT
CAATTTCAGCCAAACAGTGCATCACCTGCCCTTCCAAAATGAAAGACAGCTCAATTTCCT
TTGAAGACACAAACCCGCTATTGCGAAACTCAAGCTCTTGATAGATACCAGAACGGGAGG
CAAAAGAGCCGCCGCGCAAAAAGCCTTTTTCGACATCTGCTTTCACCATAGTAAAACCAG
CTTGTTCAATCGCTCGAATAACGCGAGATGCCACTGGTAGTGGTTTCACTTCAATGTAAT
CGCGATCTCGTGGGTCGATAGCAAAATCAATATCCAGAGTGGTTTCTACCCAAACATTGC
ACTGGTTCTTCAATGCGCTAACCGCAGTGATAGGTGTTTCGTCATGCAGTTTTAGCTCGA
AAGGCACTTGTTTTTCTTCATTCGGTTGAATCACAAACGGGTCAACCGCCTTGAGCTGGT
CGATAGTGAAGGTTTGATAACTTACGCTATCGTCCACTTCAACTTTCATTTCTGTGTTCA
ATTTAATGGTGATAGCGTCGATCTGCTGTTCAACATCCCCACCTTTGATATAAACATGTC
CCTTCAGCGTCGCACCTTGAAACACGCTCATTTCATCCAAAATAGTATCCACTTTTGCAG
ATCCAATACCCAACGATGCTTTTAATTTCTTAAACATGTCTTTCCTTTTTTGCGACTGTT
TTTATTAGTTGTGCTTTGTTTACACAATTGCCTTATAAGCTGCAAGCAATAGACCGCAAG
AATACGGCTTGATTCCATTATCGATTCAAAAAATATCAAATCAGCCAAATCATTCAGCAA
GCAAATGCCCGTTATTTGTCTCTAAATGTCGTATTTGTCGATAACTATTTGCAATTTGTA
CCCAAATTGAGCAGTATTTGTATAGTCAATTTAAAAGGTATCACTATGTCTGCGCCACTC
TACATGCAAATCAAACAATTTATCCTCGATAAAATTGATTCCGGAGATTGGATGGTCGGA
CAGCGCATTGCGACTGAAATCGAGTTGACTGAACAGTTTGGTGTAAGCCGAATGACAGTA
AACAAAGCGATACGAGATTTGGTGAATGAAGGGAAACTACAACGTCGCCCAAGGTTGGGA
ACGTTCGTTTGTGACCCTAGTGAGAAATCAGAATCCCCATTACTAGATATTCGCAATATA
GCGGAAGAAGTCAGTGACCGAGGACGCCAATACAGCAGTAAAGTAGTTCAGCAAGTCGCG
ATAAAAGCGGATGATAGCATCGCAATAAAACTTGGTGTAATGCTTGGTACAACGGTGTTT
TACAGTGAGATCATTCACTATGAAGACAGCACACCTATTCAGTTAGAACTGCGTTGGGTA
AACAGCCAGTACGCCCCGAGTTATCTTAACCAAGACTTCACCCAAATTACTCCTAATCAA
TACCTATCTAATAACTGTCCGTTGAGCGCGATTGAACACACGGTTGAAGCCATTGTTCCC
GATAATCGCATCAAACTGGATTTGAAAATGCAGGCCAATGAACCTTGTCTTCTTCTTAAT
CGTAGAACATGGAGCCAAGACAAATTGGTCAGTACAGCTCTACTCTACCACCCAGGTAAT
AAGTACAAGCTGAGCTCTAAAGTTCTGCTCTAGGTGCATATAAACAGCCTTCCCCACTAC
GTTTTGATCACATTTTAGCAACATCACGCTTGTCACCGCATTCTTTTTGACCTATTTATT
TGTATATACATTTAAAGATACAAATCAAAGTAGGAATGAGAGAATGGATTTGCTGATTGA
GAATGCCCGACTAGTTAGCATGGAACGTGGTGAAGCAGGTTACTTACCAACGCCGCCAGC
CCGTGTTGGTATTCAAGCTGGTAAAATCGCGGCTATCAGTGCTCATCCAGTTGGAAGAGA
CACCCCTCAAATAGAAGCGCTTCTGTCTCCTCAACACTATTCGCAAACTATCGACCTACA
AGGTCAACTTCTGACGCCGGGACTCATTGATTGCCACACCCACTTAATTTACGCGGGGAA
TCGCGCGAATGAATTTGAGATGCGCTTAAACGGCGTGCCTTATCAGGAAATAGCGAAGCA
AGGTGGCGGTATCCTTTCCAGTGTAAACGCCACTCGAGCTGCTACTGAAGAGCAATTAAT
TGAGCTCGCGTTGCCTCGTTTAGATGGCTTGTTAGCAAGTGGAGTTACGTCGGTTGAAGT
AAAATCAGGCTACGGCTTGACGCTCAAAGACGAACTTAAAATGCTGCGTGCTGCAAAAGC
CTTAGAACAAGAGCGTAAAGTCAAGATCACAACTACCCTTCTTGCCGCCCATGCTTTACC
CCCTGAATTTGAAGGTCGCGCAGACGATTACATCGAACATATTTGTCAGGAAATCATCCC
AATCGTCGCAGAGGAAAACTTGGCCACCAGTGTGGATGTGTTTTGTGAGTCTATCGGTTT
TAATTTGGAGCAAACCGAAAGAGTATTTGCGACAGCGAAACAATATGGCTTACACGTAAA
AGGCCACACAGAGCAACTATCGAACCTTGGTGGCACTGAATTGACTGCACGATACAAAGG
CCTTTCGGCTGACCATATCGAATATCTCGATGAAGACGGTGTGGTCGCCCTTTCGAAGTC
CGATACCGTCGCCACACTACTACCCGGTGCTTTTTACTTTTTGAGAGAAACTCAGTTACC
ACCGATTGAGCTACTAAGGAAGTACCACGTGCCAATGGCTATCGCCACCGATGTAAACCC
AGGTACATCACCCTTTTCCGACCTGACTCTGATGATGAATATGGCGTGCACCCTATTTCG
TCTCACGCCACAAGAAGCATTGCGCGGCGTAACGCAACATGCTGCACAAGCACTTGGCTA
CACCAACTCACGAGGAGTGATAAAAACAGGTTTCGATGCGGACTTTGCTATCTGGGATAT
CGAACACCCAGCAGATTTAAGTTACCAAGTCGGAGCAAAACGTCTCGTAGGTCGTATAGT
AAATGGTGAATATGTTTCACACGGAGGCTTTTAATATGTCTCAGTCAGATTTACACCAGC
AAAAATTTCACTGGCAAGGCCGTCATGATGCTGAAGATGGCAAATTGGGTCAACGCATTC
ACCACGTCGTTAAACATCAAAAAACAAGCGAGCTAGAGAGAGCCTCTCAAGGCGTATCCA
TTCTGGGTTTTGCTACCGACGCAGGCGTTGCGAGAAACAAAGGCCGAATTGGAGCGAAAA
AAGCACCAGATTTGATTCGTAGAGCGTTAGCGAATCTCGCTTGGCATAAAGATGCCCCGC
TTTATGATCTTGGGACTGTCGTTTGCGATGATGACTTGTTAGAAGAAAGCCAATCACGCT
GTGCAAACCTCATTTCAGAAGCGCTACCTCACACGCCAACTATCGTTTTGGGGGGCGGAC
ACGAAATTGCGTGGGCATCGTTTTCTGGTCTAGCGGAATATTTCAAAACGCATCATCCAG
AAAAAAAGCCAAAAATTGGCATCATTAACTTCGATGCGCACTTCGATTTGCGTGCGTTCG
AAAGTTCATTAGCGGATGTAAAACCAAGCTCAGGTACACCATTCAACCAAATTCATCATT
TTTGTCAGCGTAATAATTGGGCTTACCATTACGCCTGTTTGGGGGTGAGTCGCAGCAGCA
ACACGCAAGCTTTGTTCCAAAAAGCAGACGAGCTGAACGTATGGTATGTAGAAGATAGTC
AACTCAATTACTTGAATCACAGCTACCACCTAACCCAACTGCAACACTTTATCGACGATT
GTGACTATCTCTATCTCACCATTGATTTGGATGTATTCCCAGCAGCAACCGCGCCAGGCG
TAAGTGCTCCTGCGGCTAGAGGTGTAAGTTACGACACAATCGCACCTTTTTTAGAACGAA
TTCTTCACTACAAAAACAAGCTTATGTTAGCCGATATCGCAGAGTACAACCCGAATTACG
ATGTCGATAGTCAAACCGCTCGCTTAGCTGCCCGTTTGTGTTGGGACATCGCCAACGCCA
TGGCGGAGAAAGAACATAAACCTCAGCCTATTAAATAACCATCACTTTGAAACCTAAGTG
AATTTGGAATAACAAGACCAAGCAAGCACTTGGTCATCACGAGAAACTAAAGGAGTCTGA
AAATGACACAGCGCCAGGGACAAGATCCACGACTTGATACAAGCAGAACAATTCGTGCAC
CTCACGGAAATAAACTGCGCGCAAAATCTTGGCTTACAGAAGCCCCACTTCGTATGCTGA
TGAACAACCTAGATCCTGATGTGGCAGAACATCCACATTCATTAGTGGTATACGGCGGCA
TTGGTCGCGCAGCACGAAACTGGGAATGTTACGACAAGATTGTAGAAGTACTAGAAAGAC
TCGAAGATGACCAAACGCTTTTAGTGCAATCGGGTAAACCTGTGGGTGTTTTCCCAACCC
ACAAAAACGCACCGCGTGTGCTCATTGCTAACTCAAACTTGGTTCCGCATTGGGCAAATT
GGGAACACTTCAACGAGCTTGATAAGCAAGGTTTGATGATGTACGGCCAAATGACCGCGG
GTAGCTGGATTTATATCGGTTCACAAGGCATCGTACAAGGCACTTACGAAACCTTCGTGT
CAGTTGCGAAAAAGCACTTTAACGGCGATGCAAAAGGTCGTTGGGTTCTAACTGGTGGTC
TTGGTGGCATGGGTGGAGCTCAACCACTTGCGGGCACCATGGCAGGTTTTTCAATGATTG
CCGTTGAGTGTGACGAATCACGTATCGATTACCGTCTGCGTACTGGTTATGTTGACCAAA
AAGCGACTTCCCTAGACGAAGCACTCGCAATCATCACCGAATCGGACACGCCAGTATCTG
TAGGTCTTCTAGGTAACGCGGCCGACGTTTTCTCTGAGCTTGTTGAGCGCAATATCACAC
CAGATGTAGTTACTGACCAAACCTCTGCGCATGACCCACTAAATGGTTACCTACCACAAG
GTTGGAGTATGTCTCACGCAGCAGAAATGCGTCTGCAAGATGAAGCCGCTGTTGTAAAAG
CAGCGAAGAAATCCATGGCAGTACAAGTGCAAGCGATGCTTGATCTGCAAAGCCGTGGCG
CGGCGACTCTCGATTACGGTAACAACATTCGTCAGATGGCACTGGAAGAAGGCGTAGAAA
ATGCGTTTGATTTCCCAGGCTTCGTTCCAGCTTATATTCGTCCTTTATTCTGTGAAGGCA
TTGGTCCTTTCCGTTGGGCAGCTCTATCTGGTGATCCAGAAGACATCTACAAAACCGACC
AAAAAGTAAAAGAGTTAATTCCTGACAACCCACATCTGCATAACTGGTTAGATATGGCGC
GTGAACGTATTCAGTTCCAAGGTCTTCCGGCTCGTATTTGTTGGGTAGGTCTGAAAGATC
GTGAGCGCCTTGGTCAAGCGTTCAACGAAATGGTGAAAAATGGTGAGCTGAAAGCTCCTA
TCGTTATTGGTCGCGACCACTTAGATTCAGGCTCTGTAGCAAGCCCGAACCGAGAAACAG
AAGGCATGATGGACGGCTCTGACGCAGTATCAGACTGGCCACTATTAAACGCATTATTGA
ACACTGCTGGCGGCGCAACATGGGTATCACTTCATCACGGTGGTGGCGTAGGTATGGGCT
TCTCCCAACACTCGGGTATGGTCATTTGTTGTGACGGTAGTGACGATGCTTCTCAACGCA
TTGCTCGCGTACTGCATAACGACCCTGCAACGGGTGTAATGCGTCATGCTGATGCGGGAT
ATGATATCGCCAAACAATGTGCAGCCGAGCAAGGACTAGATTTACCAATGCTCAACGAAG
AACTGAAGAAGCTCAAGTAAGGATGAAAGAGATGTTAAATTTAACGCTAAAGCCAGGTCA
TATTAGCTTAAACGAACTGCGTCAAGTGAGCCGTTCCCCGGTCAACCTTACTTTGGACCC
AGAGGCCATTCCGGGCATTGAAGAAAGTACTCAAGTCGTCGATCGCGTCATCGCAGAAGA
CCGTACCGTCTATGGTATCAACACCGGTTTCGGTCTTTTGGCAAACACACGAATTGCACC
AGAAGATTTAGAAACGCTACAAAGAAGCATTGTTTTATCTCACGCTGCGGGTATCGGCAA
ATTCATGTCTGATGAAACCGTTCGCCTCATGATGGTTTTAAAAATCAACAGCTTGGCTCG
TGGATTTTCTGGCATTCGTTTGAAAGTCATCAACATGTTGATTGACTTGGTCAATGCGCA
AGTTTATCCATGCGTTCCTCAAAAAGGCTCAGTCGGAGCTTCAGGCGATTTGGCTCCCCT
AGCCCACATGAGTACGGTGCTGCTTGGTGAAGGTCAAGCACGTCACAATGGCCAAATCGT
ATCCGGCTACGAAGCACTAAAAATTGCTGGTCTTGAGCCTATCACACTAGCGCCAAAAGA
GGGCTTAGCGTTACTCAATGGTACACAGGCTTCAACAGCATTCGCGCTAGAAGGTCTGTT
TATTGCCGAGGATCTTTTCGCGTCAGCAACCGTGTGTGGTGCCATGTCTGTAGAAGCCGC
ACTAGGCAGCCGTCGCCCATTTGACCCTCGAATCCACCGTGTACGTGGTCATCGTAGCCA
AATGGACGCGGCAATGGCATACCGTCACCTACTGGATACATCGAGTGAAATTGGTGAATC
GCACACCAACTGTGAAAAAGTGCAAGACCCATACTCACTGCGTTGTCAGCCGCAAGTGAT
GGGCGCGTGTTTGCAGCAAATTCGCAACTCCGCTGAAGTATTGCAAGTAGAAGCGAACTC
CGTTTCTGATAACCCATTAGTATTTGCAGAAGATAACGACATCATCTCCGGCGGTAACTT
CCATGCAGAACCTGTTGCGATGGCAGCCGATAACTTAGCTCTCGCCATTGCAGAAATTGG
CAGTTTGTCTGAACGTCGTATGGCACTTCTCATCGACAGCGCGCTATCAAAACTACCGCC
ATTCTTAGTCGATAACGGTGGCGTGAACTCTGGCTTCATGATTGCTCAAGTAACCTCTGC
GGCATTGGCAAGTGAAAACAAGACCCTTGCTCACCCAGCCTCAGTAGACAGCTTACCAAC
ATCAGCAAACCAAGAAGACCACGTGTCAATGGCGACATTCGCGGCTCGAAGACTGAAAGA
AATGGGTGAAAACACTCGCGGCATTCTGGCTGTCGAATATCTATCGGCGGCGCAAGGTTT
GGATTTCAGAGCGCCAAATAAATCGTCAGAGCGAATCGAAATTGCAAAACAGATGCTGCG
TGAAAAAGTGTCGTTCTACGATAAAGACCGTTACTTTGCACCCGATATCGAGCAAGCAAA
CACATTGTTGAAACTCGCTCTACATAACGCACTGATGCCAGAGAATCTTCTGCCAAGCGT
ACATTAATCTATAGAAGCAAACTCCAGTCTAGGCTCCACCTCTTCGTGGAGCCTTTTTTG
TGTCTATACTCTTAACAATTCGTGAGTGATATCAGAGTCGCGCGACGCACTTATTCGCAT
CATAAATGGATAAGCCATTCAAGCATGTGTTTTTAAACGTTTATCTGCTGATTTGGGTGC
GCATTGTCAAAATGCAGTGAACTTTCTACTGGATGGACCATTGCTACTCAGATATTCGCA
TATAATCCCTTACAGTTTTGGTTACTACTTAATAATTATGTTTCTAACACCTTATTTTTC
AAACAATAATCATCAATTTCAATTCACTCGTGAACAAGCAAGTCACTTTGCTAAGCGCGT
GGCTGGTGATTACAACCCTATTCATGATGAAGATAACAAACGCTTTTGTGTGCCTGGCGA
CCTGCTATTTGCCGTTCTACTAAGTAAAGAAGGCATCAGCCAAAAAATGCGCTTTCGTTT
CTCTGGCATGGTAAATGATGGCATTGAGCTGCATATTGAAAATAAGTGTGAAAAAGAAAG
CGCAGTCGTAGATGAGGCAGGCAAAGAATACTTGCACATGTCTCGTGAAGGCGAAACCAA
TCACAACCCGGCTTTTATTGAGCACGTGGTAACGAATTACGTGCAGTTTTCTGGCATGAA
CTTCCCGCACATCATGGTTCCTCTTATGGAAGAGAAACAAATGATGATCAACTGTCAGCG
TCCACTGGTTATTTATGAAAGCATGGAAGTTGAATTTTCACGCTTAGACCTTACACATCC
TGAAGTGGATTTTACTGGTGCGACGTTTGATGTAGACGGTAAGCGCGGCGTGGTGACTTT
GAACTTCGCATTCAAAGAAGACGGTGAAGTGGTCGGTAAAGGCATTAAACGCATGGTAGC
GAGTGGTTTGAAACCATACGATCAAGAAGCCGTTGACGATCTTGTACACCGCTTTAATGA
GCGTAAAGATGCATTCCTAGCAAAGTTCGTTAAGGCAGCGTAACAGACTGCCGAATTAGC
GATAACAATCGGATACCAAAAAGAAAGCCCAACGATTGATGTTGGGCTTTCTTTTTACTT
AAAAAATGATTCGATGGCAGCTCAGTATTCAAATCCAGCGACGAACTTGGTTTTTATAAT
CCAAGTATTCCTCACCAAACAACCTTTCCAATACATGTTCTTCTGGTTTGATTTGAAATC
GATTCATATAACTAACAAACAGCACACCGCAAAGCACCACACTTAAATGTTGCCACCATA
AACCCACCGCAATGATGAGCAGTAACAACGCCATGTACATTGGGTTACGTGAGAAGGCAA
ACACACCAGTTCTTACAACGGAAGATGCTGCATCAGGTTTTACTGGGTTCACGGTAGTCT
TTACTTTGCGAAATTCATATACACCGGCAATCCCCATGTAGCCAGACAACAAAGTTAGTG
CACCGACTACAAACTCAACAAAGGGCACTCGAATGTTCATGCTCGGCGTCAAGACTTTAA
GCCCGTACATCAAGAGTATGACCAGCATAAACACCGCAACAGGTGGGACTTTGAGTTCAA
GTTTTCTCAAGGTTCAGATCCTTTGAAATGGAATGTTCATCATTGGGAAAAAAGCCCAGT
TAGACTGGGCTTGATGTCATTATACCAAAGTTAACAGTGCTTGAACGGGATGCTTAGGCT
TTGTTCCTTCAAAGCGTTTTACTTGGCTTCGGCAAGAATAACCAGTAATCAAACATCTTT
CGTTATCTAACTTATCTAGGTTTGGTTTCCAACTTAAATTGTATATGTCTTTCGACATCG
ACAGCTTATCCACCTCGTGGCCAAATGTACCCGCCATGCCACAACAACCAACCGGTACTG
TGTTCAATACCGCGCCAAAGCGAGCAAAAATAGCGCCCCATTCTTTCTCTGCGTTCGGCA
TTTTGGTTTTTTCAGTGCAGTGCGCAAACAAGTACCACGGTTCCTGATTTTCCCGTTGCT
TTGCTACTTCAAACGCTTCCAACCTTGGGTACAGCCATTCGTGTGCCGTTAGCACATCGA
AATCGCCTCGCTTGCTACCGAGTACTTCCGCGTACTCATCTCGATAGCACAGCACCAATG
CCGGATCAACGCCGACCAACGGAATGTCTAAGTCCGCCACCATAGCCAAGAACTTCGCCG
TATCAGCCGCGGTATCTTTAAACTGACGTAGGAAACCTTTGATGTGTTGCGCTTTACCAT
TTGGCTTAAATGGCAAAAGCACTGGATACATACCTAGCTTTTTAACCAGCTTGACGAAGT
CTTCAACAACGTCCGCATCGTAATAACTGGTAAATGGGTCTTGAACGATTAATACGTGCT
TGCTCTTTTCAGTCGAAGACAAACCACTCAACGCTTGCAGATCATACGGCGTTGTCAGCG
ACTCTACGCGCTGTTTCAACGTAGGAACAGACAACAACGGCGCATCCACATACCCTACTG
TTGAAGCCGTTAAACTCTTCACCCACGACTGTTTCAATACGCCGTTCACGACTGCTGGTG
CCTTTGCCATCATTGGCAGCATGGTTTCAATGTTGGCAACCAAATAATCTTTTGCCGGAC
GCTGATAGCGCGAGTGATAAATGTTTAAAAAGCGGGAACGGAAACTTGGAACATCCACTT
TGATCGGACATTGGCTCGCACACGCTTTACACGCTAAGCAGCCGTTCATTGCTTCATAAA
CTTCATGAGAGAAATCGTATTCGTGACGACGATTAATGGAATGACGCACACGATCAATCA
TGGTTTTGATCGATGTTTTGTTTTCTAACGTTTGCTTTTCTAGGTCAAGAATATCAATAC
CTTGCTCAGTAAGCTGACGCAACCATTCACGAACCAATCCAGCGCGCCCTTTTGGCGAAT
GACGACGATCAGCCGTCACTTTCATCGATGGACACATCGGCGAGCTGGTATCGTAGTTAA
AGCACAAACCGTTACCGTTACATTCCATCGCTTGCTTAAAGCTGTCACGTACTTGTACGT
CAATTTGGCGATCATAGTAACCACGTTTGGTGTCGGTTACTTTTACCAACTCTGCATCGC
TATCAAGTGGCGTACAGATTTTACCTGGGTTCATTTTATTGTGTGGGTCGAATGCAGCTT
TTACGCGTCTAAGCTCAGTAAACAACTCTTTACCAAAGAACTCCGGACCATATTCCGAAC
GGAAACCTTTTCCGTGCTCACCCCACATCAGGCCGCCGTATTTCGCTACCAGCTTGACAA
CTTCATCAGAGACTTCATGCATCAATGCTTCTTGGTGCGGGTCGCACAAGTCCAACGCAG
GACGCACATGCAGCACCCCTGCATCAACGTGACCAAACATACCGTAATTCAGAGACTTGC
TATCTAATAGTTCGCGGAACTCTACAATGAAATCGGCCAAGTTTTCTGGTGGTACACACG
TATCTTCAGCGAATGCGACCGGTTTAGCGCGGCCTTTTGCAGCGCCTAACAAACCCACCG
CTTTTTTACGCATGTTGTAGATACGTCCAATACTCGCCACATCGTTACAAACTTGGTAGC
CGATAATGCCCGCTTCTTCTGTTTCCAACATGATATCGAGTTTGGCGGTTAACGCCTCGA
CCTGCGCAGTAACTTCTTCTTCGTCTTGCCCTGCGTATTCCACCATATTGATGCCAAGCA
TTTCTTTGTTTGGCACGTCGGTGATCAAATCGCTCACGGTGTGCCAGACAATGTCTTGCT
TCGCGAGATTAAGTACTTTTGAGTCAACAGTTTCGACAGATAGCGCTTTCGCTTCGACCA
TAAATGGCGCGTTGCGCAGTGCAGAATCAAAGCTATTGTATTTCACGTTAACTAAGGTAC
GCGCTTTCGGAATTGGCGTCAGGTTTAGCTTCGCTTCCGTAATAAAGGCCAATGAGCCTT
CTGCTCCACACAGCACTCGTGTGATATCGAAACGGTCATCTTCTTCATTTAACGCGTTCT
TTAAGTCATAGCCCGTTAGGAAGCGATTAAGAGGAGGAAATTTATCCACGATCTGCTGGC
GTTTATCTCGACAAACTGATTCCGTCACTTGTAACGCCGTCGCGGCAAACTCGCCTTCTT
TTGGATAACCATGAGACAAATCAGACTCTAAAATCGAGCCGTCAGCAAACACCGCTTGCA
ACGACAGTACATGATCAGACGTTTTCCCGTATTTAAGAGAGCCTTGACCAGAGGCGTCGG
TATTTACCATCCCGCCTATCGTTGCGCGGTTGCTGGTCGACAAATCTGGAGAGAAAAAGT
AGCCGTAAGGACGAACCGCATCGTTCAACTGATCTTTCACTACACCAGTTTGAACGCGAA
CCCACCCTTCATCTTCATTCACTTCCAATACTTTGTTCATGTGGCGAGACAAATCCACCA
CAATGCCTTTGGTCAGCGACTGGCCATTTGTGCCGGTACCGCCACCACGAGGGGAGAACG
TGATTCTTTCGTACTTTTCTTGATTGCTCAGTTTCCCGATGAGAGAAACATCTTGAGTCG
TTCGAGGATGGACGACTGCTTGAGGAAGTTGCTGGTAAACGCTGTTGTCAGTAGCGACAG
CTAAACGACTTGAATATTGGCTTTCGATATCGCCAGTGAATCCGGCTTGCTCAAGCTCTT
TCAGAAAACGAAGAACAAGAGGATCGACATCAGTTTGCGAGTGTAATCTTGGTAACATTT
GCTTCCTGCCCCTACGACGCTGATCCCATCAGCTGCGGGTTATCTAATTATTTGCTCATT
TCTCATACAGCGCAGCTATCAGCACAACAAGACGCCGCAAAAAAAGTGAGAGGAGTAATA
TTCTTTGAATTTCGTCACTTTACAACATTTAAAAAGGCGATCAAATCAGAATCTCAATAC
AATAATTAAACTTATGCTTTATTTTTTGAGGCTTGATGCCTTACATTGGGATAGAAATCG
CGTTTCTAGATGAGCTTTCAGAATGAAAAAAAATAAAGTTGTTACCACGGAAGATATCCT
TCTAAAACTTTGCCAGTCTGTTTCTGGCGTTCTTACTTCGGCCACCTCTTCTCAAGTTAA
TTACTCCGCAATGGTTCAAAAGATCAACAAGACCAGCCTCAAACCAGATTTTGGCTGTTT
TGTCCTATTTGATGGCGGATTTACCGGACTTGTAGTGATTAACTTTACTGCAAAAGCCGC
TTTAGAGATTTACACCAACTACATGCGTAACATGGGCATGCCAGAAGAAGAACTGGCTAT
CTCCCATACTTCTGATGAAGTTGCAGACGTATTGGGTGAACTCATGAACCAATTGGTCGG
TGACTTTACCAATAAAATCCGTAAAGAACTGCAAACCAACATCACGCAAAACCAGCCGAA
GATGCTGGCACTGAACAAACAGGTAATTTTGCAAGTTGATACCAATTTGGATCGCCCTCA
AGCACGTCGTGTGACGTTCTCGACCGCAAACAACAACATTTTCTATTTAGAGCTAGCGAT
GGACAAAACAGAGTTCATCCAGCTTGAAGAATTTGAAATTGCAGAAGATGAAAACCCAGA
TGACATCTTAGAAGCCGCGCGTAAAAACATGGCAGAAAAAGAGTCGGAATCTTCGAACTC
TAAAGATGACGCTGACGACTTACTGAGCCAACTGGGTTTGTAACCGTCAGACACGCCATC
CCAAGAGAAGTCATCTCGATAAGGTAATATCGTTTCGCCTGATTAAGACGACCTAAAAAC
GCCTAGCCTCGCTCCTTGCGGGGCTTATTTTTTCTCGGAAGAAACCACTTCCACCTCGCC
TTGTATTTCGTTTTTATGTCAAAAAAGGTAATATGTCTGACTTCGTAAATTTTCTGCTTT
CGTTACTGGTTGTCGATGGATAAACAAAAAGCTCTGAAAAAAATCGCCAAGTGTTTGGAA
CTGGGTAACTCCGCCAACGTGAATGAGGCGGCAAACGCCATCAAGATGGCGCATCGCCTT
ATGCTCAAATATGGTTTGGACAAAGACGATATTGAGTTTATCAAAATGGGAAAAACTCAA
TCTTCCCATTTGTTGCCGTCCAACATCAGTTCTACCCTATTGCGCGTGATTCGTGGCATT
AACACTAAGTTTGGTGTTGAAGCCGTCTTGTTGAATCACAAAGGGCTTAAACGCGTTGAG
TTTATTGGTGAAGCCGATCGCGCTATCTTTGCTGCCTTTGCTTTCGACATCATCTATCGA
GAATTGAATGAAAGCACCGGCCAGTTCCGTAATAGCTTTGCAGGTTCTGGTACGTCTTCA
ATGGAAGTGACTCGTCGCGTTAACTCTTTTGTTTCTGGCTGGGTAGAAGGCGCACTTGAA
AAGCTGCCAGTGATCTCACCGGATGAAGAGTCTGCAAACAAAATCAATGATTACATTGAT
AAAGAGTTTCAGAACATCGACCGTGAAACGTTCAAAAAACAATTAAGAGAAGCCATGAAG
AATCTGACGGAAGACTACGAAGTCGGATTAAAGAAAGGCAGAAAAGTCTCTGTAAACCGT
GGTGTCGGTGGAGAACAAGCCAGAAAAATGTTGGGCAACACCTCGAAATAAGCGCAACAT
ACTCAACTAGATACGTAAAAGTGGGTTGATATTGAGCGTTATAAGAAAATTCTTACACAG
CTCTCTATCAATCTTACTTTCGCATAACAAATATCAATATCTACTGATTCATAATTCGCA
TCCCATTATGAGGCACTCTTTCGCCTCAGTTTTATACGGAGATTTTCCCTTGAAAAAGAT
GTCTATTGCACTGGCACTAGTGCTAGCTCTTACAGGCTGTCAAGCTACTCAACGCCAAAA
TGCAACAACGGGTGAATACGAAACGAACTCTACCACGCAAGGCGCGCTAATTGGTGCTAT
TGCTGGTGCAGCGATCGGTTTGGCAACTGGTGATAACGCAAAAGAACGTCGTAAACATGC
TCTTATTGGTGCGGCGGCAGGCGGTGCTACTGGAGCAGGCGTCGGTTACTACTTTGACCA
ACAAGAAGCAGAACTGCGTCGTGCGTTGCTAAACTCTGGCGTACAAGTACAGCGTGTAGG
TGAAAACCAACTTCTACTTCGCATGGAAAATGGCATTGGCTTCTCTTCAAGCTCATACCA
ACTGGATGCAAGCATCCACAATACTCTACGTGGTGTTGCTCGTATTCTGGTTGAATACCC
AGATACAAGCCTAGTCATTGATGGCTACACAGACAGCACTGGTAGCGAATCATACAACCA
AACGCTTTCTGAGCGTCGCGCGGAATCTGTTCGTCAGTTCCTAGTGTCTCAAAAAGTGGC
TCCAGGCCGTGCAATTGCACGTGGCTACGGCGAGCGCAATCCAATTTGCTCAAACCAAAC
TTCTGAAGGTCGAGCTTGCAACCGCCGTGTTGAAATCCAGATCTTGCCACTGAAGTAATT
TGGTAGCACCATAACGGTAATAACAAAAATTACCGGAGCAGGCCTAGCAACTTACGCTAG
GCCTGACACATTCAATGTCATTCAAAACCATCGCCCTATCCTTTACGTTAAGCAGCTGTC
TTTCTGTATCTGCATTTGCTTCTCAAGCACCAACATCCCCAGCAGAACAATTTGAACTGG
CGCAGCAACTGGCTCTTTCTCCAAAATCAGATTCGCCATCGGATGTTCGCTATTGGCTAG
AGCAATCCGCAAGCCAAGGCTATTTACCTGCGCAGAAACAGCTGGCCGAAGACTATTCCC
GAGGATTGACCGGTGCGGTCAATTACCCACAGGCAACGTATTGGTTTACTTCTGTAGCGT
TGAATGACCCTCGCGACCGCGGTTTTTTGTTAGCGGACTTTGTTCAGCATCACCAAAAAG
ACATCACCACCAGCGATCTCGTTGAGGCGTGGTACCAATTAGCCTCGGACACCAACCCTC
AAGCGGAAGAAGCTTACAATCATTATCTCGAAGAGCGCTTCAATCAACTGCGTGCAAAGC
AAGTCTCCGAAATTGTCGAATTAGATAAAGAAGCGACAAAAGAAGAGCAGCCTGTCGCTC
CACAATCAACCGTAACGTCTGATAATGGCACGATTATGTGGTTGGCTATTGGTGGATTGG
TGATCGCTCTAGCAGGCTTCGGTGGATGCGTAGTTCTAAGAAAGCAGCAACGAGCCTTGG
CCGCACAGTCTTCCCAGGAGGCAAACCAAACTCAGCAACTTAATGCAAAAGTAAAAGAGT
TAGAGTTCACGAATAAACAATTGAAGCGTCAGTTGGAGAAAGTATTCAAAGAGTTTAAAA
AGACTCGCAGCCAATCCGACAATCATAAAGTTGCGGTTGCCTGCGCGATGTTTGGTTACA
CACCACAAACCATTCCTGATAACCAAGCAGTGAAACTCCGCTATCGACAACTTTCAAAAC
TCTATCATCCAGATACTCGTGGAAGTGAAGAAGAAATGAAACGTTTGAACCAGGCGTTTA
AAATCATCTCACAAAATGTTACAAAATAGTAAACCACAACTAGAGGGCGCTTGATGGCTA
GCTTTAAGTCTAAGTAAAACAAGGTTCGCAATCGATCTCGCTCTCAAACAAATTAACAGA
CATTTAACGTCAATCTCTTTTTCATGCCATAATGCCCGGCGAAAAATAACACCTAACGAC
TCATATTTATCTAGGTGGGGAGAAAATCAATGTTCACTGAAGAAGGCACCTGCGATTGGT
GTAAAAAACCTAGTTTTGTTACTCGTCACGATTATGTAGATGGCAAATATCATCACTCTT
GCCAAGCCTGCTACGACATGGCGAAGATCGATGTTCGTCTATTTAACCAAGGCGAAATGC
AAATGCGTGAGCGCATGGCACAACGAGCGAGCTAATCCGGTTAGAATCAATGGAACTGAT
TTTCAAAAGCGCCTTTTAGGGCGCTTTTTTGATCGCTTATGATTCACATCTCTTCCCCAT
AATCACGACGTAAACATGCTCATCGTGTAACTCATACCTGTATCGACCATCAAAAACCAC
TGTATAACACCAACAAAAGCACTGTATATACAGTAGTAAACACCTGTATATATCACTCGG
ATAATGTTGCTAACTTCACACTTTTCAATCCATACCCAACATATCAAGAACAAAAACAAT
TCGTTAAAAATCAATACCTTAAAAAATCACTCAACTATCAGCGAGCGTTATCTCACGTAC
TTATCAGTAAAAATGGGTTGATCAGATACCCAAAACAAACTACTGTATACACATACAGCA
TGTATAAAGGAACAGTAAGATGCAGTTACAAAGTCAATCTCGTACATACTCACGTTACAA
CGTACTGGCACAAACCACTCAACCAATGGATGTGTCTGATCAGCTTCTTTCTAAGTTGGC
AGTATTGTCACAGCAAAAACAATGGATTCTGTTTACCGCTGAGTGTCCTCGTCCTGATTT
TGAGCAACTCACTGCTTCCAATATTTGCTGCAAAAACGTTATTCAGATGAAGCCGTCTCA
ACAGCTTTCTGAAGTCGAAATCGTTATCAAAGCCATTCAGTCTGGCAATGCCAGCGCGGT
TGTCGCATCAAACAAAATTGCTCTTATGAACCAATCCATGTTGCGTGACATCGCTCAGCG
TTATCAGTGTGAAGTCTTTTTCGTCGAAGGCAGAGTAAACCAGTATCACTAACAAGATCG
ACGTTATCCATCCTGCATCTCGCCTCCTTTTAAGGGGGCATTTTTTGTATTAAAGAAAAG
AGGCAAACGTTTGCTTTTTCTCTGGCGAGTTAAAATAGTTCTGGTATGATGCCCTCATTC
GATTTATTCAGCTGATATTTTCCGCTGAATATCTTCTCCTTAAGACGTTTGATTAAGATG
ATAGGAATGTCGCAATGAGCCTTGCTAATCAAGTACTTGCCGTCAATGACGACCTGCCAA
TTCGCACCCACAAACCCGTACACAGCGGAAAAGTTCGTTCAGTTTACTGGTTAACTGAAG
AAGACAGTGCCCGACTGATCAAAGAAAAAGGATACGATGTCGCACCAGATGCGCCCCTGG
CCATCATGGTGATCAGTGATCGTATTTCTGCTTTCGATTGTATTTGGCATGGTGAAGGTG
GGCTTAAAGGTGTACCGGGTAAAGGTGCCGCATTGAATGCCATTTCAAATCATTGGTTTA
AGCTTTTTAAAGACAACGGCTTAGCTGACAGCCACATCTTAGATATTCCTCACCCATTTG
TTTGGATCGTTCAAAAAGCAAAACCGGTAAAAATTGAGGCAATCTGCCGTAAATACATCA
CTGGTTCCATGTGGCGTGCATACGCAAATGGTGAGCGCGAGTTTTGTGGTATCCAACTTC
CTGAAGGGTTAGAAAAAGATAAGGCGCTACCGAATTTGCTAATGACGCCGTCAACCAAAG
GCATCCTAAAAGGCATTCCTGGTGTACCAGAAGCAGACGATGTGAACATCACTCGCCAAA
ATATCGTGGACAACTATGAAGCGTTTAACTTCTCAAGCGCAGAAGATATCGCTCAGTACG
AAAAACTGTTGAAAGAAGGCTTTAACGTTATCAGCCAAGCGTTAGAAGGAATCGACCAAA
TTTTTGTCGATACCAAATTCGAATTTGGTTATGTTCATGACGCCGCAGGTAATGAAAAGC
TGATCTACATGGATGAAGTTGGCACGCCAGATTCTTCTCGTATTTGGGATGCAAAGGAGT
ACCAAGCAGGTAACATCGTTGAAAACTCGAAAGAAGGTTTCCGTCAGTTCCTACTTAACC
ACTTCCCTGACCCAGATATCTTATTAAACAAAGAACGTATGCCAGAGCGCGAAGCTCTTG
CACGCGATAACGATCTTCCTGTTGAATCTTTGATGGATATTTCAAGAACCTACATTGGTA
TCGCCGAGAAAATTACAGGTAAACCAATTACGTTAAGCGAAAATCCAAAAGCTGAAATCA
TCGAAATTCTCAGCAAAGAGTACGGTTTGATCGACTAGCTATCTGAAAGCTGATTGAAAA
TTGCCAATAAAAAAGTCCGCCTTGATAAGCGGACTTTTACTTTTTTTGCCAGTTTAGATT
AGATAATGTCTAACGTTGTGCCATTTGTCGTAGACGCCGACTTCGTCGTCACCTGATACT
TTTTATCTTTGATGGTCGACACCAAGTACCACGTCGATTGAGCGGCATCAGCAGTAAAGG
TCACTCGCATAAAGCCACGTTGTTTGATGTCAGCCCATTTCAGCTCGGAGACTAAATGCG
GCAAGGTGTATTCCATTTGAGCAATCGCCACCGGGTCCAACGCCAAATACTCTTCTAACC
CCGGAGAGCTCACCGAGCTCGTCGCAAACTCGACCCCTATCGGATTATTTGACACATCTT
TTAACTCACTTGCCCACGCGTTGTGAGTATCGCCCGCTAAACACACAAAATTGCCACTAC
TTGCTTTGGCCAGTTGGTAGACTTTTTCACGCTCGACATAGTAACCATCCCAAGCATCGA
GGTTGTAAGGCAGAGAAATGGGATCTGCACTTGGATCGGCAAGATAACCCGTGATCGCTG
TATTCACCGCCAACAACGCTTCTGTTTTCTTCTCTTCTGTTGACGTAAACAGTTGGAACA
TCGCCGTCATCACTGAACTTGGTAGCTCCATTCGCGACATCAAAACTTGTTGGCCTAGAA
CGTTCCATTTTGCATCGTGCGTGTTGAATTCATTCATCAACCAAGCAAGTTGTTCAGTGC
CTAGCAGCTCTCTGTCTGCACTGCGTGATTGAGCAACTAACCCACCGATGGCTTCCATTG
TTGGTGCACTGAGTGAGAAGTAATCCAACGGTTTATCACGACCAACAAGGCGCGTATCGA
GCATCATGAGATTCACTAAGTTGCCAAATGAGAACTGACGATAAATCAACATGTTTGAGA
ATGTATTCTCACGAACTGGCAACCACTCAGTCCATGCAGCCGCAGCGGCGGCTCGACGGT
CGATAAAGCTACCTTCGTCGTCTTGATGGTTCTCTGCGCCATTTTTCCATGTGTCATTAG
CTAACTCGTGATCATCCCAAACTGCAATCATGGGCAGTTTGGCATGTAATGCTTGCAGAT
CTGCCTCTTGACGATATTGGGCGTATCTTTTTCGGTAATCGTCCAGCGTGATACATTCTG
TGCCTTTGCTCGGTTCGCGCCCTAATGCAGCGGCATCTTCACTGGCATAGCCTCCAGCCC
CATATTCATAAATGTAGTCACCAAGATGTAACACAACGTCGAATGGCGATTGTTCATGTT
GATTTAAGATCTCGCGATAAACGTGGAAATAACCCGCTGGATAGTTGGCGCAAGACACCA
CCGCCATCGATGCTTTTTCGACACCATCTTCAGGCAGAGTTTGAGTTTGCCCTACCTCAC
TCATCATCTCGCCGACCATAAATCGGTAGTAGTACTGAGAATTGGCGTTGAGGTTTTGTA
CGTCCACTTTTACCGTGAAATCACGTCCTGTATCGGTAGTGAATACGCCACTTTGCACGA
CATTGGAAAACTCCACGTCGGATGCGACTTGCCAGGTCACATCCACGTAACTCGCGGCTG
TAGTCACCCGAGTCCAAATAATCACTTGTGCTTGAGTCGGATCGCCACTGGCGACACCAT
GTTCAAAACTAACGGCAACGGATTCATTATCGTCGCTGCCACAACCGATTAGACCGGTAG
CAACGGCGGTTGAAGAGACAACTTTCATAAAGTCTCGACGAGACAAAGACATACTGACTT
CCTTTCTTATTGTGTTTTTGTTTTTGCCCAAATAACGCAACGAATAAAAATCTCCCTATC
CGCAGACAAAAGGGTATTGATTCGAGCTCACAGCGTCGATGATTTGGGTCGGTAATTTGT
CCTAAAAACACTAAGTTAGAAGCTAGTTATGACAATTGCATTTCCAAAGGTTACATTTTT
GTTAAATTAAGTGTAAATACTCTATATTCATCACACTTCCAACAAAAGTGGCATTGGACT
AAGCCAATCAATAATATGAGCTAGACAGAGCAGGTGGAATGCATGGCACTTGAGATACGA
AAAAGCGACCCAGAGAGGTCGCTTTTGTGGTGATTCTATTTAAGCGTATAAGTGAGATTA
GAAGGCCACGCTTAAAACTTGATATTCAGAACATCTTGCTCCGATGCATCGACCTTCAAC
TTACTGCGAGATTCAATATATTCAATCTGCTTTGAGTCGAGTGAATATGGCATGACAACA
CGTAATTCATTTATCCCTTCATGCTTTGCGAGCTGAGTTAAACGAACTAAGTTCGATTCA
TCACTTTGACGTGAAGACATCGATTTTAATGCCGCATCCCAGAGTCGATCTTCCGGTCGG
CTCAACTCTGCAATGTTCTGCTTCCACATCAAACCAAAAATGGGCGCAATGGTGGCGAAC
GCCTCTAAGAAGGTCCATTTCTTACTTCCTGTAGCTCCTAAAAAGCTGGTGTAGTCGAAC
TCAATGCATGTCTTTCCTTGTTGATCCATTCTCTGCCCCCGACACTCGAAAATGAGATAT
ACCAAATATCGTTCAACTATTTTGATATAGCAATGGGATATAAAAGAATAGTCTTTTATG
CCCTTAATTACATTCAAAAGGAAATATTAAAACCAGCTTTGTAACAAGTGATGCACAGCT
TCGCCATATATAAGCATTCAATTGATTAATATTTCAAACAGCAAACTAAAAACAGGGCTT
AAGCGATGATGTCAATACCAAAAGCTTATAGATTCATCAGCTTAATACCAAGCCCAACAC
GGGTTTGAGAATGGTCATAGTCGATCAGCGTTTCACCGTAGCCATGGTAACCTTGAAGAT
ATACACCAAGAATGTCATTGAAATAGAATGTGTAACCTAGTTCAACCCCACCTTTATCAT
CAGCAAAGTTGTAAAAACCGCGTGTATTGACCACGCCCGCACGGGTATAAACTTTCGCCC
ACAACTCGTAAGGTGCGTAGTAATTTTCCATGTCGTCATTTTCTGTGGTAATCACCCACC
ATGCATGTACGCCATACTCGACTGGGCCAGAAAAACGCTCGGCAGCGACATATAGACGGT
CCCAACTGCGTGACAGTTTGCTGGATTGACCGTTCGATTCATGTTTGTAACCGGCTTCAA
CATGATTGAACAACAACATGTTCGATTGATGTGCTAAGAACACTTGCGGCTTGTAGTTTG
TTTCTCTAAATGGCGAGGAGATATCAGAGTTTGCCAGTTGCCATAGGGACTTTTGAGTAT
AAGCCCCCATCAAAGCAGTGCCTGAGCTGAAGCGATAAAATGGAATTGATGCTGAGATCT
GAAACTTCACTTCAAAATCTTGCAGTGAATCCATCTCTGAGCCCATTTCGCTATAGGCGC
TTTGGTTGATGTCTGTGGTGTATGTACCTAGAACGTAGTTGTCTTCGTAGGTTGAGATAT
GGGTAATGTCTTTTCCGTAAGCAAGTACGGGGCACAACAAGAGCGGAATTACTTTATACT
TCATCGTTATCCTTTTGCCGCCAAACCATAAAGCGGCAATATCATTCCTTATCATCGATA
ACTTCGACAATAAACAGCAAGGGAAAAGCGGTTAAAGCAATTTTCATTCCGGATTTTATA
ATTAGCTGAAGATTTTACAATAAGCCGCAGATACACAGCTCTATTGTTATCAGCTCGTTG
ATAAAAAGCTTATTTTACATCTACCACACGGCTGGCTTTTTTGTACTGAACTTTCCACCC
AGCCCATCTTGGAAGTTCCCAGCGTTTAGGGTCACCTTTGCGATTTCCTTCTGTGTAGAT
GACATGAACCAACTTGCGAGACACAAAATATTCCACATCAAGCTTGAGCTCAGCTAACAC
GAGCTTCAGAGGGTACTGCTCTGCGAAGTCGTTGTATTCCCACTCGGGAATGCCTTCAAA
TGGAAGGTCATCGGCCTCGAACAACTCGATGTCATCAACACTTTCAACGCCGAGCGTTGC
CAGTTGTTCAGTCAGCCAAGCAGAAAAACAAAGTTCATCAAGGACTTTCTTATCCACCAG
TTCAGTATTCAGACCTAGAGAGTTGTAGATTTTCCAGTGTTGAATTTGTTGTTTTCGCAA
TGGAGAAAATCCTGGCAACAACATTTCTTGTTCGATCATGTCGGCAATAGATTGAATCGC
CACTTCACCTTGTAACGCTTGATGCTCAGTGAATATTGTCCGACCAGCGTACACTAAGTG
CATAGTTGCTAGCGGAGTATCATCTTCGTATTGAGTATCACCTTGGTGCCATTCTCCCAG
TTCGAGCGTTTTAATGAGTTCGAGCGAAATCGGCATCATGACAGATGCAAGGTTGAGCGT
TTGTTTAACTCCCCTACCCGGTACGCTGTGGCTATCTAGCACCAAAGCCGCTTCACTTTT
ATCCGGAAAACGACTGTTTCGACCAACGACCATTTCCATCGAACCATTGCCAAGTGCATC
TCGGCGGCGTTCTCTGCGCACAAACATCAATTCAGGATGCAAAGCCGCTATCGCTTGAGT
CAGTTGATCTCGTCGATAGCGCGAAGCCACTTCCAATTGAGGCAATTCAAATACGTCCCG
CATCTGCTTTGCTAAGCCTTGCGCTTCTTCCAGCACACTGGTATCAACAATCACAGCAGG
AAGCTGTTCTCCACGCACCAACCGAATCATTAGCGACGCGTCACACCCCAAAGGTTCTTC
TCGCTCTAGTGCCTCTGCTGCCTCTCCCCTTTGCAGTTGATACAGCTGTGCAGGCACGGA
GAGCGCTGCCGCTAAATCGATCATGGCTTCTTTTTCGGCTTTGGTCGGAATGCGAGTCAC
CAGATCGGCGAATAGCGCGTCAATTGGCAGTGGATAGACTTTTTTGCCGTGCTCAGTTAC
GTCACCGTTATCGTCTAATGCACCCATAGCTTGCAAACACAGAAGTGCTGCGTTCAATGA
CTTTTCTGGAACCGCATCAAGAAAGTGCAACTCAGATAAACGATAGCCACAACACGCCGC
CGCAAGCATGGGCTCTACCAGCTCTTCACGATGCAACTCCGGTGGCGTGACCAACTCTAA
TGGAGCATGTTCGCCAAATAAACGGATACAAGTGCCTTCTGCTACGCGCCCTGCACGCCC
CATTCGCTGTACTGCACTGGCTTTTGAAATGTTGGTTAATGTGAGAGCAGTACGTCCGTT
GCGCTGAACCGTTCTTCGCTCCAAACCGCTATCAATCACAATGCGGATGTTAGGAATGGT
AAGCGACGTTTCCGCGACATTGGTTGCCAGCACCACTTTGCGCTGCGCTTGAACAGTTAA
AGCTCGATGTCGCTCTTCATCACTGACCGAGGCATGAAGCTTCACCACCAGCACATCATC
CAAGTGCTGTAACATCTGCGCGCACTGAGTGATCTCTTTTCGACCCGGTAAAAACACCAA
GATATCGCCTTCCTCATCTTCAAGGGCTTCTTTTACTGTTTTCACCACGTCATTTTCACA
CCCTTTTTTATTGGGAAGATGACGACTGTCTATTACTCGATGAGTCACCGAGACAGGAAA
ACAGCGCCCTTCCGAACAAAGACGATGAGCATTAAGATAATGTGCGAGTTTTTCGCCCTC
TAATGTGGCAGATGTCACTATCAATCGATGCTGATTTTCTTGCTTCAAAATTGCGGTTAG
TAGATCAATGTCCCAACGACGTTCGTGAAATTCGTCCACTATCACGATGTCGAAGCTTGC
AAGTTTGTCTTCCGCAAACCAACGCAATGCTACACCCGGCGTCACAAACACGACTTCCGT
GTTCTCATCGAAATACGCATGCAGCTTGATCGCGTAACCAATTTTGTTACCTATCGGCTC
ACCAGATTGCTCCGCAAGAAACTCAGCTAATGAGGTACAAGCAATTCGACGTGGCTCGAT
GACCAAAACAAGTCCGTGCTTTGCCGCCCAAAGAGGAAGGCGTGTTGACTTACCCGAACC
CGTTTCGGCTTCCACAACGAGGTGGTGGTGCTTCACGTGTTGGTCAAATTCAGCTTGTAA
GCTATCGATAGGCAGTTGAAACATAAAGAATGGATTTTGTTGTGATAATGCTGAGCATTA
TACCCAAGTGAAAAAATCCTGCTTTAGGTATCTCTTACAACAAATATTGACGATATTTTC
GTCGGTAAACGAGTTTTTTTGCGACATTACATTGATGTGCGTCAACGCATGTTTACAACT
AAATGGTGAACCCGTTAAAATTTCGTGCGCATCCTTCAACCCTACATTAAGGCACCCAAT
GAACAACGATAAACGCCCACTATATATTCCATATGCGGGTCCGGCTCTTATGGCAACCCC
TCTATTGAACAAAGGCAGTGCTTTTTCTGCTGAAGAACGTAGTTCATTCAACTTAGAAGG
TCTGCTTCCAGAGACAACAGAAACAATTCAAGAACAGGTAGAACGTGCCTACCAACAATA
CAAGAGTTTCGAAAGCGACATGGATAAGCACATTTACCTGCGCAATATCCAAGATACCAA
CGAAACCCTATTCTACCGTTTAGTACAAAACCATATTTCTGAGATGATGCCGATCATCTA
CACGCCAACCGTTGGTGCTGCGTGTGAGAACTTCTCGAACATTTACCGTCGTGGTCGTGG
TCTATTTATCTCTTACCCGAACCGTGATCGTATCGATGACCTGCTAAACAACGCAGCCAA
CCACAACGTAAAAGTGATTGTTGTGACTGATGGCGAACGAATCCTAGGTTTGGGTGACCA
AGGTATCGGCGGTATGGGTATTCCTATCGGTAAGCTTTCTCTGTACACCGCATGTGGTGG
TATCAGCCCTGCTTACACATTGCCTATCGTTCTGGATGTGGGTACAAACAACCCTCAACG
TCTTGCTGATCCAATGTACATGGGCTGGCGTCATCCTCGTATTACGGGCCCTGACTACGA
TGCATTTGTAGAAGAATTCATCCAAGCAGTACAACGCCGTTGGCCAGATGCACTTATCCA
GTTTGAAGACTTCGCGCAGAAAAATGCGATGCCTCTACTAGAGCGCTACAAAGACCGTAT
TTGTTGTTTCAACGATGACATCCAAGGTACGGCAGCAGTAACCGTAGGCTCTCTACTGGC
AGCATGTAAAGCGGCGGGTACTCAACTTTCTAAACAGCGCATCACTTTCTTAGGTGCGGG
TTCTGCGGGTTGTGGTATCGCAGAAGCGATCATTGCGCAAATGGTATCGGAAGGGATTTC
TGACGAGAAAGCACGCTCTCAAGTTTACATGGTCGATCGCTGGGGTCTGTTACAAGAAGG
TATGCCTAACCTGCTTGATTTCCAACAGCGTTTGGTCCAAAAACACAGCAACACAAAAGA
GTGGGAAAATGAAGGAAATGGCTTCTCACTACTGGATGTAATGCGTAACGCGAAACCAAC
GGTACTGATTGGTGTATCAGGTGCTCCTGGCCTATTTAGCCAAGAAGTAATCGAAGAGAT
GCACAAACACTGCAAGCGTCCGATTGTCTTCCCGCTATCAAACCCAACCAGCCGTGTTGA
AGCAACACCAAACGACATCATCCGTTGGACAAACGGTGAAGCGCTAGTGGCAACGGGTAG
TCCGTTTGATCCTGTGGTTCACGAAGGTCGCACTTACCCTATCGCACAATGTAACAACAG
CTACATCTTCCCAGGTATCGGTCTTGGCGTTTTAGCGGTTAACGCAAAACGCGTGACTGA
CGAAATGCTAATGGAATCAAGCCGAGCGCTGGCTACATGTTCTCCACTTGCGATTAATGG
TCGTGGTGCACTTCTACCACCTTTGGAAGAAATCCACCTAGTATCGAAGAAGATTGCTTT
TGCCGTTGCGAAGAAAGCAATCGAGCAAGGTGTGGCACTGGAAATCACAGACGAAGCGCT
AAACGATGCCATTGACCAAGCGTTCTGGCAGCCAGTTTACCGCCGCTACAAACGCACAGC
ATTCTAAGCTTGAGACAACTTGTATAATTATTAGCCCCTACTCTGTAGGGGCTTTTGTTT
TTTAAGCTGTTTTTTATCATCCTAACCAGATTTTGGCATAAATGGGCTTCTCTCTTTTTG
TTTCTATCAGATATGATGAGGAATACACATTTATTAAAGGGTATAAGACGTTTTGCTGTT
TTCTCGTATAAGGTCAAAGTGGAAGCTTAAGTGTTCGTGGAAGCGAATTGCTTTGATTTT
GTCGATCTCTTTATTTGGACTCCTCCTGTCTGTCGTTGCCATCGACCGCTGGGTCGCATT
GCAGGCCAAAGACAATATCTTTATCGATTACGACCAAATACCCCAGCACGAAGTCGCGGT
GGTGCTTGGTACGAGTAAATACATCGGAAAGACACTCAACACCTATTACACTCATCGCAT
CAATGCAGCGATCGAGCTTTATAAGCAAGGCAAAGTGAAACAGTTTTTGCTTAGCGGAGA
CAACGCACATCGCTCTTACAATGAGCCATGGACCATGAAACGAGATCTGCTTAAAGCTGG
CGTTCCAGAAGAAGTCATCCATCTCGATTACGCTGGATTTAGGACTTTGGACTCCATCGT
GCGAGCAAAAAAGATCTTCGCCTCAGAGCGTTTTTTGATCGTGACTCAACGCTTTCACTG
TGAGCGCGCGTTGTTCATTGCCGATGCGTATAATATTGATGCACAGTGTCTTGCGGTTGC
AGGCCCAACAGCGAATAAACAAAAAACTTCGATGCGAATTCGTGAACTGCTTGCTCGTGT
GAAAGCATTTTTGGATCTCTACGTGATGAATACGCAGCCACGCTTCCTTGGCCCTCAAGA
GCCAATTCTTGCGGTAGAAGACCCAACAGAAGCATCAAATGCTGAGCGCAACATTCCTAT
AGAATAATCGGCTGGCACCATTTTCGTGCATCACGTCACACATGAATAACAATTCGTTAA
AAACAAATGGGTAGAGTTCTACCCATTTCCAAATCTCAACCTCACATTTTCTTATTTCGC
CTACGATTCAGGCCAAATTGCCCTTCGCATTCGCAGTAACATTTAATCAATAAATAACTA
CAAGTCAGTTACCTTGCCATAAAAAACCGACAAAAAGGCAATGCAAAAGGAGCACACCCA
TGACCGCACTCGCTGTGACACTGAAGAATTGGTTCTTCACTCGCAACAGCATGATTTTGA
ATGCCAATATTCTGCTGTTCATTATCTTGTTTAATACCCTACCCTTTGAACCACAAGTCG
TAACCGGCATCAGCATCTTAGTTTTTGTTGCGATTCTTTGGTTAACAGAAGCGATTCACG
TCAGCATTACTGCTTTGCTGATCCCGATGCTTGCCGTCTTCTTGGGCGTATTTAACACCC
AAGCTGCACTGAATAACTTCTCGAACTCAATCATCTTCTTGTTCTTGGGTGGCTTTGCTC
TCGCCGCTGCGTTGCACAAGCAGAAACTTGACCAAGCACTTGCTGACAAAGTGTTGCTGA
TTGCTCGTGGTCGAATGTCTGTCGCGGTATTTATGCTGTTCGGTGTGAGCGCAGGTCTTT
CAATGTGGATTTCCAACACAGCAACAGCCGCAATGATGCTTCCTTTGGTGTTAGGTGTCA
TGACGAAACTGGACGCGAAGAAAAACCACAACACATTCTTGTTCGTTCTTCTCGGTATTG
CTTACAGCGCCTCTATCGGCGGTATCGCTACGCTAGTTGGTAGCCCACCAAACGCGATTG
CTGCGGCCGAAGTAGGTTTGAACTTCACGGAATGGATGAAGCTAGGTCTGCCAATCTCTT
TGATTTTGATGCCAATTGCGATTTTGGTTCTGTACACCATGACCAAGCCAGATTTGAGCC
ACAAGTTTGAACTTGACCACAAACCTGTTGAGTGGACAAACGGCAAAATGGTCACACTGG
CAATCTTCTTACTTACCGTCACTTTGTGGATTTTCAGCAAGCCGATCAACACCATGCTTG
GCGGTTTTGCAAAATTCGACACCTTGGTTGCAATTGGTGCCATCTTGCTGCTAGGCGCAT
CTCGAGCAGTCGAATGGAAGGACATTGAAAAGACAACAGACTGGGGTGTTCTGATCCTGT
TCGGCGGCGGTATCTGTTTGAGTAACGTTCTAAAAGCGACAGGCACCAGCGTTTTCCTAG
CGCACAGCCTAACTGGCTTCCTCGAACAAGCAGGTGTATTGCTCACTATCCTTTCTGTGG
TTGCCTTTGTCGTCTTCTTGACTGAGTTTGCAAGTAACACAGCAAGTGCTGCGCTACTGG
TCCCTGTGTTCGCGACCATTGCCGAAGCACTTGGTCTATCACCAGTGATTCTGTCAGCAC
TTATCGCGGTAGCCGCATCTTGTGCCTTCATGTTGCCAGTTGCAACGCCACCAAATGCAA
TTGTGTTCGGTACGGGTCACATCAAGCAAAAAGAAATGATGAGAATCGGCTTCGTACTAA
ACATTGCTTGTATCGGTGCACTGACACTGTTCGCTTGGTTGTTCTGGTAAAGAAACACTG
ACTCGATTAGCACTACACTGCTGTTCACGGTGATCGAATTGATAGCCCAAACTTCCCCTA
AAGTGGTGTTCAGCAGTTTCCCTCTTGGTGGCCAGTTGGCCACCTTTTTTTATTCTTTCT
TACCTCGTATTGGCAGATTCACTTTGCATTCTTCCCTCTATAGGGGAATTCCTAGCGCTC
AATCAACCTCAACTCTTAAAGCCTGAACAAACTCTCATACCAGCTTCAATGAACAATCGA
GCTCAATAGCCTGCCAACACAAACTGTAGACACAAAAAAGCCGTCATACTTTGCTTTCAT
AAGCTCAGTACAACGGCGCGTTTAAACGAAAAGTGTGAATCGCTAGAACGTCATGCTATC
TATTTATGCCTCATTCTTTTGGCAACTCAACAATCCATAGTTCACTTCAACGCGGTTTCG
ACCATTACGCTTAGCGAGATACAATACTTCATCGGCTCTTGCCATGGTCTCAGTTACGCG
CTCATTTTGCATTTGGGCCACACCAATACTGCAAGTAAGCGCCTCACCATGAACCCACAA
ATGGTTTGCGACATTCTTGCGTATCATCTCGGCCTTTTTCACGGCTTGTTCGATATTGGT
ATCTGGGCAGAAAACCACAAACTCTTCACCACCCCAACGAACCAAACGGTCATCAGGTGC
AATAGAACTGGCAACGACCATGACGAACTCACGCAGAATGTCATCCCCCATTTGATGCCC
GAACTTATCGTTAATCTTCTTAAAGTTGTCTAAATCCATATAAAGGATGCTCAACGTCGA
GTGCCCCCAACGTACTTGGCGTGCTTGCTGTTCCAACCAAGTTTGTACAGCATGACGGTT
CATCGCTCCGGTTAGCGCATCTCGGTGCGCCAACTCGGCAAATTCGTAATTCTGCGCGCG
CAAAGTGCCATTCACTTTTTCTAGATGACGATGACGACGCTTCGCTTTTTCATACGCCGC
TCTGTTTTTTCGTAGTTCATGCAGAGAGAAAGCCAGCCCTAAAGCCATCCAAGAAAACAA
TAGAGCAAACAACAACGTTTCTTGTGCAAGATAGGCACCTTCAAATTCGATCTTATCAAT
CACAATTTTGTGCTGACCAAGCACAGCACCCGAACCAGTGGCAATATCAATACGCGTAAT
GTTCGAAAACTCTGGCGCAGAATGTTCAATATCGACCTTGTTATCCGCAAGCCACCACGT
CATTACCTGTAAGTTCTTAATCGGAATCTCGATGGTTTCACTAAAACTCGATGGAGAAAA
CTGCATGCCATTGTATTTGATGGTGTATTCATCATCCGGTTTCGAGTATTCCGGATTGTA
GTTTCTCAGATAAAGACGCAAGTCATGGCTTGGGTTTTGCCCATCTCCCGCCTCTTCATA
ATGAAGCTTTAATCGGATGGTATGGTAATTAGAAAGATCGATGCCATGCGTTGGCTTCGC
TACATCGGTATAAACCGAGATACCGCAATACGGCCAAGCATAACTGCTTTTTTTCAGCTC
ACAATTGAGTACCAAGCTTTGCGCATCATAGGTGATATCGGCCGTACTTAGCCCACCTTC
GCTCGCATCTTTTGTCGCATAAATATTGAATTGTTCAGGTGTGATGACGAGCTTACGCGT
GTCACCTAACACACTGTACAGAGCAACTAAACTGATCGTACAAATCGAGAGAGCGAAGAT
TAATTTGTGTATCCACTTCATAGGCAAGTGACCTGCTTAACTTATATACAACACAGTGTA
CCCAATGATATTTCGAACTTCAAATAAAGTCATTTATCAAGAAACAAAATTACTTTTGGC
TTGAGTTCTTATTTCCGATACATGGTAACGCGTTTTGAACCGTTATCACGGTTTAAAATC
GTCCAATTTGATGACTTACTTGTTATTTGCGAAGCAATTCACAACCACTCAAGCGAGGCA
CCATCAAGCTTTGCGACGAGAAACAATGGCCATTCATTGTGGAAACATTGCCAGTTATTA
ACCCTGTCAACCCTGCATCTTGAGCGCACTTCGTTATATACTGTCGAAAAACACAATAAC
GAGTAATGTCATGTCATTAATTGCTACTGGTACGCTAAACAAAATGCGTGCTTCTCTCGA
TGGTGCCGTCAGCTATCGTCTTCCTGTGGGTGATGAAGAAGTCGATCTGTCACCGTTTCT
CGGTAAAACACTCACGTTGACGCATACTGGCAATATTTTTTGTTGCTCATGCGGTAAGAA
AACCAAGAAGAGCTATTCTCAAGGCCACTGTTTCGTGTGTATGAAGAAGCTTGCGAGCTG
CGATATGTGCATCATGAAGCCAGAGACTTGCCACTACGATCAAGGCACATGCCGCGAACC
GCAGTGGGGAGAAGAAAACTGTATGGTGGATCACTTCGTGTATCTATCAAATACATCAAG
CTTGAAAGTGGGCATCACTCGCCACACTCAAATTCCAACACGTTGGATTGATCAAGGTGC
AACTCAGGGTCTGCCCATTTTCAAAGTCAAAACGCGTCATATCTCTGGCTTGATTGAAGT
GGAACTGGCAAAGCATATTGCAGACAAAACAAACTGGCGCACTTTGCTTAAAGGCGATGG
TGAACCGATTGAATTACAAGATCGTTTTGCTGAACTGCTTCCTCTTGTGCAAGACAAGAT
TGCTGAAATCAAACAGCAATTTGGTGAAGATGCCATCGAGGTGCTGAGCGAAACCATTAC
CGATCTTAGCTACCCCGTTCAGCAACACCCAACGAAAATCACCTCTCATAACTTCGACAA
AAACCCGGTTGTGACTGGTATTTTGCAAGGCATCAAAGGTCAGTATCTGATTTTTGATAC
CGGTGTGATTAACGTCCGCAAATTTACATCTTACGAAGTTGAAGTAAGCGCGTAGATACG
TCTGCTTTACTATACAAACTTCCTAGATAGAAAAAGCTCGAGCACTGGCTCGAGCTTTTG
TTTTTCTTCGTTCAGAGCGATGAGAGATTAAGCATCAAGGATGCTTTCTAGCACATCAAA
CAACATATCCACTTCTTCAATAGTGTTGTAATGCATACAACCAATTCGTACGACCCCACC
TGATTCTTCAATGCCAAGCTGACGAACCAAACCAAGTGCATAAAAGTGGCCATTCCAAAC
ACAGATATTGTGCTCACCTAAGGTCTTAGCGATAAACTCTGGTGAATACTTGTCAAATGT
TAGGGCAAACGTCGGCGTACGTTGCTGACAATCTTCGCTCTCAATGCCATACAGTTTCAC
ACCTTCTAGCGCGTCGAGTCGTTGCAAAAAACGCTCACTTAAACGCTGTTCGTGTTGATT
GTAAAGCGCGTAACTTTGTTCTAATCGCTGACGAAGTGGTAAGTCGTTGTCGCCAAACTG
AGCCAAATATCCCACTGCAGCCGCAACACCAGCAAGGCCTTCGAAGCTTTGTGTCCCCGT
TTCAAAACGACCCGGACCAATATTCGTAGCCGGTTCTACTTTATAAGGACGAAGGCTGTG
CAACCATTGGTCAGCCACGTAAGCGATACCTACATGCGGTCCAAAGAACTTATAAGCTGA
ACACGCTAAGAAATCACAGCCCAGCGCTTGTACATCGACTAAGTGGTGAGGAGCATAATG
CACAGCATCGACATAAACTTGAGCACCAACACCGTGCGCCATTTCAACTACGCGCTGAAT
ATCGACTATCGATCCCGTGGTGTTTGACGCATATGTCACTGCAACCAAACGTGTTTTTTC
TGAAAGCAGGCTTTGTAAGTGCTCAAGATCTAAAGTGCAATCAGCTTTATTGATTCGAAC
TTGGTGAACCTTAGCTCCTTTGTCTTCTGCTGCTTGTTGCCAGCTTGAAACGTTCGAGTA
ATGGTCAAGCGCTGAGACAATGATCTCATCCCCTTCTTGCCAATCACGACTGATTGCACG
GCTTAACTGGAACGTCAGTGATGTCATGTTCGCGCCAAAGACAATATTACCAGACGAAGG
GGCATTCAATAGCGCTTGTGCCGACTCGCGCGCACTCTGCATGACATCGACTGTAGCTTG
GCTAGAGAAGTAATGCCCACCCAAGTTGGAATTAAAACGCCCAAGGTAGCCGACCATTGA
ATCAAGCACAGATTGAGGGACTTGCGAGCCGCCAGGCCCATCAAAAAACGTAACTGGTTT
GTCATTATGATACTGAGCCAGCGCGGGAAACTGTTCTCTGATTTGATTAAGATTGAAGTT
CATTACGTTTGTCCGTTGCGGTTAATACAAAGACATCCATGTGGCCTGCTTGGTCATCAA
TCACAGAACGAATTGGACAGGCGTTGTGCCAAAGTTTGCTGTCAGCCAACATCGCCACTT
CCCCGTTTTCTAATACTTTGCGGAAAAATGGGGCTTGGTTATGGCTACTGTATAGCATGA
TGTCACCACCAATGATGTTGTGACGACTAACACCAACCATCGCGATATGATCAAAACCGT
CTTGGTGCACACCTTCTGGCGCGACCTGCGTTTCGCTATCTAATGCAGTGATTCGAATCT
GGTGAATTTCGATTTCTTGACCATTTGGAAGGTGGTTCGCGCTCACGAATAGCGCACACA
TTTCGCGAAAGCCTTCACTTGCTAAAATGTCTTTCTCGATAGGTTCAAATTGACGAATGA
CATCACCCTGAAATCGGTTGATATCTGAAGACTGTACAAAGCTGTTCTTGTTCAAATCGA
TCACTTGTCCATCTTCAAAACTCACGACTGAGTAGCGTCGTAATCGATATTGCCCATCAG
CGTGCTCAGTATGAGGTAACGATTCAAATGAAGGCGAAAGTTGCTCAATTGCTGCCATGC
TGAGCTGAGTTAAATGTAGAGTGTTCTCACGCGAATGTAACATCATTGACTCCTTTAATG
AGGCACATTTAATTAACATTTAATTTACAACATAGATTACGCAAATATTCTGCAATTACC
AGCTTTTAACGTTGATAGCTTCAACATAAATAAAAAAACGAGATGAAAACCCACAAACAA
AAGTTAAATTAGGTATATGTTTTAGATTAAAGCTTAAGCAACATTTGAAACTAGATTTCT
CTACTGTAAATAGAATTTTATGCTGGATTGAGACAATTTCTATCACGCGATAGTGAGTTC
TAATCTATAACCATTTATTCGATCTCAATCGCCGTTTATGCTTTTAAAGCTATAAGAATT
TCCATACAATCGAGAGAAATGTTCAGCCCTCTTTGGAGCCACAATGAGCGACGTAAAACA
CTGTAAACTATTAATTCTTGGTTCTGGTCCAGCAGGTTACACCGCGGCAGTATACGCTGC
GCGCGCGAATCTAAACCCTGTGCTTGTGACGGGAATGCAACAAGGTGGTCAGCTAACCAC
TACAACAGAAGTAGAAAACTGGCCAGGTGATGCAGAAGGCCTAACAGGCCCAGCATTAAT
GGAACGCATGAAAGAGCATGCGGAACGTTTCGAAACAGAAATCGTATTCGATCACATCAA
CGAAGTTGAACTGTCTCAACGTCCATTCCGTTTAAAAGGTGATTCTGGTGAGTACACCTG
TGATGCTTTGATCATTTCAACAGGTGCATCAGCTAAATACCTAGGTCTGGAATCAGAAGA
AACGTTCAAAGGTCGCGGCGTATCGGCATGTGCTACGTGTGACGGTTTCTTCTACCGCAA
CCAAAAAGTAGCGGTTGTCGGCGGCGGTAACACAGCAGTTGAAGAAGCGCTGTACCTATC
TAACATCGCATCTGAAGTTCACCTGATCCACCGTCGTGATTCATTCCGTGCTGAGAAGAT
CCTCATTAATCGTCTTATGGACAAAGTGGAAAATGGCAACATCATTCTTCACACCGATCG
CACACTAGATGAAGTTTTGGGCGACGATATGGGTGTAACTGGTGTTCGCATTAAAGATGT
AAACACAGGCACAACTGAAGATCTTGAAGTGATGGGCGCGTTTATCGCAATCGGCCACCA
ACCAAACACCCAGATCTTTGAAGGCCAACTAGAAATGAAAGATGGCTACATCGTTGTGAA
GTCGGGTCTAGAAGGCAACGCAACGCAAACCAGCATTGAAGGTGTATTTGCAGCTGGTGA
CGTAATGGATCACAACTATCGTCAAGCAATCACATCAGCAGGTACAGGCTGTATGGCAGC
TCTGGATGCGGAACGCTTCCTAGACGCACTTAGTGACAAATAACTTTTCACATTTGTGTC
ATATCCTTAAAGCCCAGCGGTATTCCCGCTGGGTTTTCTTTTGTATACTACCGCCTCATT
AAAACAATTATCATTAAGCCTTCACGATGGATAAGAAAAAGCAAAGCAGCTTGAATAAGT
GGCTTAAGCAACAGAGCAAGTTAGCCAAGCGCTGGCTCATGATTGCGATAGGCCTAGGCG
TACTTTCAAGCGTGTTTTTATTGGCTCAAGCAGCCCTGCTCGCCTCCATTCTTCACCAAT
TAATCATCGAACAAGTCGATAAAAGTGAGCTCATTTGGCACTTTGTCGGATTAGTCGGAA
CCGTCATCGGCCGCGCTGCATGTACGTGGGGCCGCGAAATTGCGGGCTACCGCTGTGGCG
AACAAATCCGAGTTTACATTCGACAGCTCATTTTAGACAAAGTCCACAAGTTGGGGCCTG
CTTACATTAAAGGCAAACCAGCAGGCAGTTGGGCGACATTGATTCTAGAGCAAGTTGAGA
ACATGCAAGACTTCTTCTCTCGCTACTTGCCTCAAATGTCGCTGTCGGTATTAGTTCCTT
TCATCATTTTGGTTGTGGTATTCCCAGTTAACTGGGCGGCAGGTTTAATCTTCCTTGTGA
CGGCCCCACTGGTGCCTATTTTTATGGCATTAGTTGGTATCAAAGCCGCGGAAGCGAACC
GTAAAAACTTCAAAGCAATGCAACGCTTGTCCGGTCACTTCTACGACCGATTGCAAGCGA
TGACGACCATTCGCCTTTTCGACCGCACAAAGTCAGAAACTGAGACCCTGAAAGGGGCAT
CAGAGGTATTTCGTACCCGCACGATGGATGTACTAAAAATCGCATTCCTTTCTTCTGCGG
TACTAGAGTTCTTCACTTCTATTTCTATCGCTATTACTGCGGTTTACTTCGGCTTCAGTT
ACATCGGTGAATTGAACTTTGGTTACTACGGTGCTGGCGTCACCTTGTTTGCTGGCCTGT
TCATCCTGATTTTAGCTCCTGAGTTTTACCAACCACTTCGAGATCTCGGTACTTTCTATC
ACGCGAAGCAACAAGCGGTGGGCGCTGCCGAAAGTATTGTCGAGTTTCTTGAACTAGAGG
TAGATCAAGTGAAAGATGGAACTCAATCTCTTGAACAGAACACGCCAATTCAAATCGAAG
CTCAAGATTTGGTTGTTTTCAGCCCTGAAGGCAAACAATTGGCTGGCCCTCTGTCATTTT
CATTGGAAGCCAATCAAAGCACTGCGCTTGTTGGCCCAAGTGGCGCAGGTAAAACCAGTT
TGGTTAATACCATTCTTGGCTTTATGCCATACAAGGGCAGTTTGAAAATTAACGGCTGCG
AGTTGTCTCAACTTGATCTATCGACTTGGCGCGAAGCTGTCAGCTGGATTGGTCAAAACC
CAATGTTATTGCACGGCAGCATTCGTGATAACGTCACGCTTGGTAAACACGATATTCCAG
ACGCACAAGTGAATACAGTGCTCAACGATTCTTACGCGGCTGAGTTTGTTGAAATGCATG
GCCTGAATTACGCAATCTCTGACCGTTCAGGCGGTTTATCTGTAGGACAAGCTCAACGTC
TTGCACTTGCGCGAGCAATGCTACAAAACGGCCGTTTCTGGTTGCTTGACGAACCAACAG
CAAGCTTGGATGCGCGCAGTGAAAAACTGGTGATGGAAGGAATTAATAAGTATACCCAAT
CCACCACTAACTTGATGATCACTCACCAACTTGCACCTTTGCAAAACGTTTCACAAATTC
TCGTGATGCAAGATGGTCAAATCGTACAACGTGGCGACTACGCTACCCTAGCCTCACAAG
AAGGTTTGTTTAAAGACATGTTAGCTGCCAACCTAGCGCAGCGTGAATCAGACAAGGGGA
ACCTAGATGCGTGATTTACTCCCTTATCTAAAACTGTATAAAAAACATTGGTTCGGTTTG
TCACTGGGTATGCTATTGGCGTTCCTAACACTTGCTGCATCTGTTGGCTTGCTCACTCTG
TCTGGTTGGTTTATCTCCGCAGCAGCAGTGGCTGGTTTAACCGTTGCGCGTGAAACCTTC
AACTACATGCTGCCAGGTGCTGGCGTGCGCGGTGCCGCAATGGCACGAACAGCTGGCCGT
TGGGGTGAGCGCGTTGTAAGCCACAATGCGACATTTAAGTTGCTAACAGACCTGCGCATC
TTCTTCTTCAAGAAACTTGCTCCGCTTATCCCAGGCCGAGTGTCAACAATGCGCGATGCT
GATCTGCTGAACCGTCTGGTAGCCGATGTGGACGCAATGGATCACGTTTATCTGCGACTT
ATCAGCCCCGTTATTATTGGCATCTTTGGCATTCTGAGTTTAACCGCAGTCTTAGCGTTC
TTTGACTGGCATCTTGCGCTACTTTTAGGCTCAATTCTTACGATCATGCTTTTGGTGTGG
CCAGTGCTTTTTTACAAACTGGGCAAAAACAACGGTGAGCACTTAACGCAAAACAAAGCT
CAGCTTCGTGTCGCGACACTCGATTGGCTACAAGGCTATAGCGAGCTGAGTATTTTTGGT
GCAGAAGAACGCTACCGTAACCTGATTCTTGAAAAGCAAAAACAACTGCTTTCAAACCAG
TTTGTAAACGCTAATCTGACTGGTATGGCGTCAGGACTTCTGATGTTGGTGAACGGCCTG
ACTTTAGTTGTCATGCTTTGGTTTGCTGCTGATGGCGTTGGTGGTCGGGCACCTGATCCT
TGGATCGCCCTATTCGCTTTCGCGACGATGGCAAGTTTTGAAATTTTGATGCCTATTGCG
GGTGCGTTCCAATACCTTGGTCAAACGCTGACTTCTGCCCGTCGCTTGAACGAAGTGATT
CTCGCTGAGCCTGATGTTGTCTTCCCTGAGCAATCTAAACGCGAAGAAAAGCCACTGGAT
ATCGAGTTCATCAACATTGATTTTGCATATCCTGATGGACAACAGAAAGTGCTGAAAGAC
CTTTCGCTTTCACTTCCTTTAGGCTCGAAAACCGCAATTGTTGGTCAAACGGGTTCAGGC
AAGTCGACTGTGATTCAACTACTTTGTCGCTACTGGGATGTAGACCAAGGTGAGGTTCGC
ATTGGTGGTGCTTCACTAAAAGATTGGTGCGAATCCGATCTGCGCTCAGCAATTACCGTA
GTGAGCCAACGAGTAGACGTGTTAAACGGCACACTACGTGACAACTTGTTAATGGCGTCA
CCAAATGCGACTGATGAGCAACTGGCGGATATCCTAACGAAAGTAGAGCTGGGTGCACTG
CTTGAAGAGCCGGGTCTTGATGCTTGGCTGGGTGATGGCGGTCGTCAGCTTTCCGGTGGT
GAGAAACGTCGTATTGGTATTGCGCGAGCGTTACTTCGAGATGCTCCGATTTTGCTTCTT
GATGAGCCAACCGAAGGCCTCGACAAGCGTACCGAACAAAAAGTCATGGCGCTTTTCAAC
GAGTATTTTGCCAACAAGACGGTTGTGTTCATCACTCACCGACTCATCGAATTAGAGAAC
ATGGACAACATTTGCCTTATGGAACAGGGCGAGATCATTGAGCAAGGCGACCATCAAACG
CTACTCGCTCAACACGGTCGTTACTACCAGTTGCTTCAATCTCTATAAGTAAGACTAAAA
AAAGCTCATCTTCGGATGAGCTTTTTCATTGACTAACTCAACAAATTTGAAGAACACTCT
AACGACCAGACTTCGCCAAGTCAGCTGACATTTCGGCTTCTGGCACCATCCCTCCCCCGG
TCGCCCAAACTAAGTGTGTGGCATTTTTCAAACGTTCATCCGTAAGCTGTAAACGAGTCT
GGTAGTGTAGAGAACCCGATACATGCACCGCGCCCATCATTCCGGCTAATGCAGAGGGCT
CCAAATTGATGCCTTCTCGTTCGCTCAACTCTCCTAAAAGCTGATACATACGTTCATCCG
TCACGGTGTAGTAACCATCAATTAACCGCTCCATAGCTCGCCCAACAAAACCAGAAGGAC
GACCAACGGCCAAGCCATCTGCTGCGGTGAGATTATCTATACCGATATCTTGCACCGCTA
TCTCATCATGCAAACCCGTATGTACTCCCAACAACATGCAAGGAGAATGTGTTGGCTCAG
CGAAGATGCAATGCACGTGGTCACCAAAGGCCACCTTTAGCCCAAAAGCAACACCACCTG
GCCCACCACCAACACCGCATGGTAAATACACAAACAGTGGATGACGTTCATCAACCACAA
TACCTAAATCATCAAATTGTTGTTTTAAGCGTTCACCTGCAACCGAGTAACCTAGGAACA
AGGTTTGTGAGTTTTCATCATCGATAAAAAAGCAGTTGGGATCGCTCTCTGCCTGTTTTC
GACCTTGCTCAACCGCAACACCATAATCTTGCTCGTACTCAACCACGTTGACACCGTGCG
ATCGAAGTTTGTTTTTCTTCCACTCTCTCGCATCGGCAGACATATGAACCGATACTGAAA
AACCAAGCTTGGCACTCATCATGCCTATCGACATGCCTAGATTTCCCGTTGAACCAACCG
CGATGCTGTATTGTTGGAAAAATTGTCGGAACTCACCACTCAGCAGCTTGCTGTAATCAT
CACTCTCACTTAACAACCCTGTGGCAATCGCCAGTTTTTCTGCATGAACTAACACTTCAT
AAATGCCACCACGGGCTTTTATCGAGCCGGATATTGGTAGGTGACTATCAAGCTTGAGCA
TAAGGCGGCCGAATATTGGGACGTTGTACTGAGTTTCCAAAGCCGCTTTCATCTTTGGAA
TGTCCACTACAGGCGACTCAATGAGACCAGAAGCGGCTTTGGTTTCAGGAAAAGCTTTCA
TAAGATAAGGAGCAAAGCGCTTGAGCCTTGCGCTCGCGACATGAATATCTTCTGCGTTCA
ATCCGACGTGTGGCAAACCTTCTTCAAGCGAGGTCACGTTGGGATTAAACCAGCAAACTT
CATCTAGGTTGATCAGTTGCTCTACAAGTGGGAATTGTTTTTTAAGCACTTCCACATTCA
GCTTGTTCATATCCTCTATCCTACAATTCGTTCTTTAGAGTCTTCCATTCAATTGGTTAC
GCACATAAACAAAAGCGCCGCAATTGCGACGCTTTTAACTCATTCAATTTGTGCTCTATG
CGTAGTTTTGCTCGAACTCTTTCATGAAGTCGACCAACGCTTGCACACCTTCTAGCGGCA
TTGCATTGTAAATCGATGCGCGCATACCGCCCACCACACGGTGACCTTTTAGCGCCTTTA
GTCCTTTTGCATCTGCAAGCTCAAGGAAAGTCGCGTCAAGTTCAGGCTTCGCTAATTGGA
AAGGAACGTTCATTAATGAACGGTTCGATGGATGAACGCCGTTGCGGTAGAAATCAGACT
GATCAATGTAATCGTAAAGCAGTTTTGCTTTTTCGCGATTCACTGTTTCAATGCTCTTAA
CGCCGCCTTGTGCTTTAAGCCATTTGAAAACAAGGCCAGACAAGTACCAAGCAAACGTTG
GTGGCGTGTTAAACATTGATTCTTTTTCAGCAAGAACTTTGTAATCAAGAATACTTGGTA
GCACTTGTTTCGCCATGCCGAGTAGATCGTCACGAACGATCGCGATGGCAATACCTGATG
GGCCAATGTTTTTCTGAGCCCCCGCGTAAATCACACCGTATTTCGATACGTCGATTTCAC
GAGAAAGAATTGTCGAAGACATATCAGCAACTATTGGTTTGTCGGTGATTGGAAGATCAT
TGATTTCGATGCCATCGATGGTTTCATTTGGGCAGAAGTGAACATAAGCCGCTTCTGGGG
CAATTTTCCATTCGCTTGCAGGTAGAACAGCGACTTTACCGTCAATCTCTGTTTTGGCAT
CAAATACGTCAGGTTCGCAGTACTTCTTCGCCTCTTCGACTGCACTTTCAGCCCAGTAGC
CACCATCGATGTAGGTTGCAGTTTCTGCATCACCAAGTAAGTTTAGCGGAACAGCGGCAA
ACTGAGCACGAGCACCACCTTGGCAGAACAGTACTTTGTAGTTGTCTGGAATATTCAGCA
AATCACGTAGATCTTGCTCTGCTTCTTGTGCAACTTTGATGAACTCTTTACTTCGGTGAC
TGATTTCCATTACCGAAGTACCAAGACCTTGCCAGTCGATAAGTTCCTGTTGTGCTTGCT
GCATGACAGCTTTTGGCAAAGCCGCTGGCCCTGCACTGAAGTTAAATACGTTGTCCGTAT
TTTGTTCCATGATGCTCATTGCTCCTGCTATGTAAATATTACGAAATTAATATCACGTTT
TTATGGTGATAAAAACAAGAAAAGAGGTCTTAAGACCTCTTTTAAACTGAAAACGTCAAA
TTAACGGAAAGCTCGAATCGTAATCGGCTTATTTCTGCATCAACGCGGGCATTAACAGAC
CAATCAATGGAAATTCATGACCATTTTCAAACTTAAGCTTGCCTTCACCGATTTGAGCTT
TAAGTTCATAACCACCATCGACTTTTTCAATCAACTCCATGATCAAAAGCTCATCAATGC
CTTCTTGGATAAATGGATAGTGTTCAACAAGTTCATCTGAGAAGTAAGTACTCAATTCGC
CGTTTGTTGCGGTCATCAACTTCATTGGGTCTTGCGTGATATGGTCTGTACCTTGAGGGA
CAGATAATTGCCACTCGTTGCGGAATTTACCTTCACCAAACGCCAAAGAAAGCTCATTAA
CTGAAAGCTTAAAGCCCTTACTAAATAGCGTGTCGATGTGAGGCATTAATTCGGACACCT
GTTGTTCATCAAGTACTGGTGAGCTTTGATAGATCGACATAATTTGATCGAACGAATTAC
TATCGACATCTGCAATAGCAAAATTCAACTTAAAGTTATCAACATCAGTGCCATCCGTTA
GGCGCATTTTTTGAGCATTAATGTTCAATTGGCTGTTTAGCTTCTCACCGGTTTCGTCAT
TCGACGTGTTGCCGCTGTAGCTCGCCTTTTCAATCAAAAATACCTGTTTAAGCGATGAAT
CAACCACATCTAACTTTTCTAGAGAAAAGGTTTGTTCACCAAGCCAATAACCTTTCGCTT
GCTTACCCTTACCTTGTCCACTCAGATCATTCAGGTGTAACTCGTCACCATTTTCAAAAT
CGACTTGAACTGAAGGAATCGATACTTGGTACTTCAAATCACCAAGCACGGTAACATCGC
CAGTCACTTGCGCAGGACTTGTCGAAACCGATACGCCTTGCGCTTCATTGCGATAGTTCC
AGCTGTCTAAATCCAACGTAAACGCAGTGTTACCATTAAGCTGTGTTTTGCTATGCATGG
TAAGCGGGAGAAAATCGTTATCCACCAACTTAGAGTCTGCTGTCAGGCTAGTTAAGCCAT
GGCTTACATCACTCGTAACTTCGAACATAATCGGCAAACCATCGCGTTCAAACTGTGTTT
TCAGTTCAGGGTCAACCACTGAGTATCGAGTTAATACAACGGAAGAAAGGTAGCCGCGTT
GGTATTCAACAACTTCGCCTTTGATCATCTTATCGTTCATATTGGCGATACCGTCTTCAA
TAATCGACTGACCAATTTGACCAACCGCAAGCGGCCAACACAACGCCAATGAGATTGCAC
CACCGATGGCGCCTAGTTTTTTTAAGTTTTGCATAACATCACTTTTCAGGTATTTGCGCT
CAGTCTACCCCAAACTATTAACGGATAAAACATTGAGATAAATCAGACTATTGATGCTAA
TTCTAGTCCATTAGTCAGGAATCATACGCAGCTCGCACTCATTACGCCGTTTTATTGATA
AAGTTTGCTTGGCCAAGTTTTAACCGGAGCTCAACCACCTGTGAATCGTTACGCTGTATT
GTGTCTCGACAATAATCCAATCAGTGCAGAGCAGTTTCGATTGGAACTGTCGGCTTTCTC
TAGCAAGTTTGATATTTTTTCTGTCGAGTCGATAGAAGAAGCGCAAAGCGCGTTGGAATA
TCTTGAAGAAAGAGAACAAACTGTCGCGTTAGTGATCGCCAGCCATCACGCGCACTTTAA
TGGTGTGGATTTTCTCATTGGGCTGGACAAAACACCGCACACAGAGCGCGCTCGTAAGAT
TCTCATCAGTTGCTCTTCAGATATTGACGCGATACTCACGGCCGTCAATGAAGGTCGTTT
GGATCATTGTTTGACCAAGCCTCTACCAGATAACGTCCTTTTTAATACCGCTCAAAAAGA
GCTGACGCAGTTTATCTTACGTAATTGCAAAGAAGACTTGCTCAGTTATAGCCAAATCTT
GGACCAGCACAAATTGCTACGTGCTCATATCGAAAATCAGATGAGCAATTACCAAGCAGG
TTTCTTACACGACTATCACTCGATGTCTGATAATGAACTGGCAGAACAAGTAATCTCTGC
CTTGCAACAATTTTTCAAAGAAAATGACGAAACAAAAGCTTGTCGAACCTACTCTCCTGA
GCATTTGCTGACGGTTGAAGGAGAACCTAACAGCTTTTTATGGTTCATAACCAGCGGAGA
AGTGGCGCTTTACAAAAGAGACGAACAAGGTATGCAGCGAGAAGTGGTTCGCCATACCAA
AGGGAACATTGTCGGCGGCATGTCATTTGTAACTGGGGAATGCTCCTTTTCTACTGCACT
TACGCTTACCGAAACAGAAGTAATTAAACTTGATAGAAATGTGTTCCGTAAAGTAATGCA
GAGTGACTCAAACCTTCTCCCCCTATTTACGAACTTACTTCTTCGTCATTTCAATCGCCG
ATTACAGAGAAGCATCAACACAAAATTACAATTGCAGAAAACACTCGAGTCACTTGAATC
GGCTCATCAACAACTGATTGAAAGAGAGAAAATGGCCATGCTCGGCCAGTTGGTTGCGGG
CGTGGCCCATGAGTTGAACAACCCAATAGCTGCGATTTTGCGTGGTGTAGAAAACCTCAC
TCATACCCTCGAAGGACTATTAACTCAACTTCCGACAGCAGAAGTACAAATCAAAGGCGT
TCAGCTTCTAACCAGAGCTCAAACCGCCAAGCCAGCCTCGACTGCCGAACTGCGCTCACG
CGTCAAAGAACTCAACAGCACGTTACCTGATCGTACCATTGCCAAAAAAGTCGTCAATTT
AGGCCTAGAGAGCGATTCCGAACTCGTTTCCCAACTCGCCAAGAAGAAAGACAATGCCTC
CTCTACCCTAGAGACGTTAGAACAATACCACCAAGCAGGTGCTTCTCTCCGTTCTATCAA
TGTTTGTGCCGCTCGTATCGCTGACATGGTGAAGAGCCTAAAAGGCTACGCGAGATCTGA
TGATGAACGCATGCACTACGCCGATATCCATGAAGGCATCGAAGACACTTTAGTGATTTT
CGAAAACAAGCTAAAAGTGCATCAAGTCTCAACAGATTACGCCCCACTTCCGCGTATGCT
TTGCCAACCTATTGCATTGCAACAAGTGTGGACCAACCTAATTTCTAATGCGATTGACGC
CTTTCCTGATAAAGGATCGTTAAAAATACAAACGAGAGAAGTTGAAAAAAACCAACAGCG
TTATGCCGTGATTTCATTTGAAGATAATGGATGCGGTATTCCGGATTCGCAGAAAAAAGC
AATTTTTGAACTCAACTTTACAACCAAAAAAGAAGGCAACTTTGGCTTAGGTATTGGACT
GTCTATTTGCCAACAAATCGTTGCAGCACACAAAGGCTGGATTGATGTTCAATCGGAACT
CAATGCCTTTACTTGTATGACCGTCTGGTTACCAGTCATTGAAGAAGGAGATGAAACATG
ACTAAGTATCTGATTTTATGTGTCGATGACGAACGAGAAGTCTTGGATAGTGTCCTTCAA
GATTTAGCACCATTCGAAGAACATTTCATCGTTGAGGGTGCAGAGTCCGTTACGGAAGCA
AAGCAAGTGATTGAAGAGATGGCGGAAGAAGAAGTTCAGCTTGCGCTGATTTTGTGCGAC
CACATCATGCCAGAACAAACGGGCATCAGCTTTCTTATAGAACTGAGTCAAAATGGTGAC
ACCAAAGCAGCAAGAAAAGTACTCCTAACCGGGCAAGCGGGTCTTGAAGACACCGTTGAA
GCGGTAAACCATGCTAGCTTAGATTATTACATTGCCAAGCCTTGGAAAGGTGAGGAGCTA
AGACAAGCAATTACATCCCAGCTAACAGCCTTTGTTATTGAAAATGATGACAATTTGTTG
TCTTGGACGACGATTCTCGATTCAGAAGCAATCTTGAATGCAATGGCAGATCGCAGAGCC
AGCTTCGGAGAGTAATAGTTGAGAATAGCTCTCTAGCAACTAGTGGCGCGCTTTTTGCTT
TTGTTACGTCACCATTAAGTCAATTGACAAAACCTCGACACATTTTTGTTGGTCGTAGAC
CTTCGTTTTTATTATGATGTCGGACAAATCAGATTACGGTTCAAGCATTTGCCTGAATCC
ATGGAAATAAAGAACAAGGTTTATCGTTAGTTATGCGTAAAACACTATTAGCCGCTGCCC
TATTAATGGCATCAAGCCATGCCCTAGCCGCAGACCGCAACGCGCCTGCAACTATGAGCA
ACTTTAGCTACGATTATTTCGAAGCTCGTATCGGCGCAAGCCCTGTGACATTTGGTGCTG
GCTTCAGCAAATCTATTCACCCGAATGCGCACGTTATTGCTCGTATCGACTCTGAGTTTG
ATAGCGACTTTGATTCTGCAGCAGGTTTTGGCTTTCACTCACCGCTAAACAACTGGGCAG
ACCTTACAGGTGAAATGCTAATGCGTGTGGTTCAGCCAACAAGCTCAAGCAGCACAGATG
TTGGTATGGAGCTAAACCTAGGCGTGCGCCAATGGCTTGGTCCTCAACTTGAAGTGGGTG
GTAAAGTTGGTTACGTTTCAATCGACAACGATGACGATTGGACAGGTTCTGCTTACGCGC
GCTTCCATTCAACAGAGCTTTTCTCTCTTGGTGCTGAAGCTCGCATCAACGATTTCTACG
GTGATCAAATCATGTTCACTACACGCTTCAAGTTCTAATTGGCGTGAAAAAAGCAAAACC
GAGGCAATTGCCTCGGTTTTTTTATTCATAAAATGACTAACTCAAATGAAGTGGTCAAAA
ACATCAACATCCCTTTTCTGCTTTTAACACTTACTTTTCTGACTCGCTAACTCCATTAGA
AACGAGTCAATCATTGTGTGGTTCAGTTGCCTTATTCACACAGTGCCAGTAACTGTTTTT
TGCGCGGCTCTTGGATTAGTTTCCAGTGCACACCATCAATGGCACCAGCAAACTTCCACA
GCAGTTTAACGTCAACATCATTGCCGTAAGCAACTCTTACTTTGTTGAACACTTCAACTG
GACCAAGTTCCAAAAAGGTTTCAACATCATCAATACCCGCCTTTTTAACCATGCGCTCTA
ATGTAAGCTGCATGTTCGGTAGATCTCTCAAACGTTTACTTGCAGAAGACTTTTGGTATT
TTCGCTCCTTAATTGAGCAATCAATAGATTTGCGTAACAAATCGTCAAGACCAGTAAATC
CGGACTCAAATAAATCGGTTACGTCATAATAGTTTACAGTAGCCGTCGTCTGTTTTTTGA
CGTGCTTGTATTTTTCACAATTAAGCAGAGTAAATTCTTCGTCTAAACCATTACCGCCGC
GCAAATAACAGCAATCATTGCTGACAAGCGCAAACATGGCGTCATCGCTAAACAAGCCGA
TACCACCAAACATAGAACGTTTCTGATACTCATTAAAATTGCGTACATATTTAAAAAAAG
CTTGGTCTGTCATGTCCATTGACCTCTTTAATCTGAATAAATTACCCCGATTAGCGATGT
CACCAGATAAACAGCAGCTTGTAGCGAATTTAAAATGTCGATTTGTTGGCGATATTTTTG
TGAGTTGTGCTCACCAACTTGCTTAATCATACTTAACGTTGAAAAATAAGTTAGGACATA
GGTCACATATAAAAAAGTATAAATTCATCATACGTGATTAGTTTCACACTTATTGGGTAT
TTAGCGATATTTTTTTGACGCATGGCGTGCCAAAAACCACGCATCGTTATGATCCGTATA
CCATTTATAGAGAACTTAGTACGCATTTCATTGATAATGTTCTTCGGGTAAGGGTACACT
GTACGAAAGTTCTCTAACACCACGTCACAATGGAACATCTATCATTTTTTTGGCTACCAA
ATAACAAAGATAAGCTTATACAAGCGCTTGAATCTGAATTCGCCCAATTGGTCGAACAAT
CCATATCTACGGGTAAAATTTCGTTACCACCCATCCCCGATGTAGTCATCAAAATTCAAA
AACTTTGTATAGAAGAAAACACCACGGTTTCTGATGTCGCAAACTGCCTTTTAGAAGATC
CAGGGTTAGCTGCTATTGTGATTCGCGTAGCCAACTCGGTGATTTTTAACCGAAGAAACA
TTACTTGTAGTGATTTAACTACCGCCGTCTCTCGTTTAGGCATCTTCCGCGTCCGAGACA
TCGTGACCGCACAAGCTATCGAGCAATTGAAACACGCGGTCAATCTGAGTAAAGAGTGTA
ATGATATACTGGTAAAAAGCGCGGCCGTCTCTCGAGAGCTTGGCGCCACGATGGTGCTGG
TCGTACAAGAATTCCACAAACACGAGCCTTCTGTTTACACACATCTAGAGCTGGAAAAGG
CACTTCTAGTTGGCTTATTGGCCGATATTGGCTTGTTCTGCCTCATTAACGAATATCACC
TGTATCTGGATAGTGGCAATTACCTCGACCCTGATATCGCATTGCAAATCTTCCAAACTC
GCTGCTCTGCAACCAGTAAGTTGGTGCTAGAACGCTGGGGTTTCGACAACGATTTTCGAG
AAGTCTCTTCAAACGAAAAGTTTGTTACCGCTCGTCCAGAAGTCAGTTATTTGGACATTG
CTCGAATTGCAAACCACTTATTGATGTTCCGCAATCAAGACGAACGTATTGATGAACATG
AAGTGGAATTCAATTTAACAGGTGCAGAGGTCTTGTATGACCTAAGCAATATGAGTGATA
CTGACTTTCAAAACGAAATCAACGCAGTACTCAGTGCTAGCGGCTTGTAATTAAGTTAAC
TAACGTCATCCACGATAAACATTAAACTCAAGGTCGAGTGTTGTTTTGTCAGTGGCTTTT
GTCTCCGGCTTGTCTCACTAAGGAATTATCAAGTTTTATGTTCTCAGGGATGCTATTCAT
TTTTGCCCCTCTTGTAGTGGGGTACTTAATTCCTATTTCTCGCGCAGCTTTACTAGAGAA
AATTAACCAATCAACTTCATACCTTATTTACGTCATTCTTTCGTTGATGGGTTTAAGTTT
AGCTGCCTTAGACAACTTGAGTAGCAACTTGCAGAGTATACTGCTGTACGCTGGTACTTT
TTTCGTCTGCTTGAGTGTATGTAACTTACTCGCTCTGCCAATAATCGATAAGATTATTCC
GTTGCAGACCAATCACAACCAAAACAAGCTTCCACTTTCTTCTATGGCATTAGAATCAGT
AAAACTGATTGTTGTCGTTGGTGGAGGCTTAATTGCTGGTCTCATTTTGCCGATAGGTCT
GGAGTGGGTAGATACCGCGAGCGAATGGATCCTCTTTCTTCTGCTCTTTTTCATCGGCAT
TCAACTCAGAAACAGCGGTTTAACTCTGAGACAGATCTTGCTCAACAAACAAGGCATGGC
GATTGCTGCCATTGTTATCGCCACTTGTATGCTCGGCGGCGTTATCGCTTCTGTGATTTT
AGACTTACCACTTTATCAAGCATTAGCGATGTCTTCCGGATTTGGCTGGTATTCATTAGC
AGGCATTTTGATGGGCGACGCATTTGGTCCTGTGTTTGGTGGGGCGTCTTTCCTTATCGA
ACTCATGCGTGAGTTGATAGCGCTGGTCGCGATCCCACTCTTTATCCGTAGCTACCCTTG
TACAGCTATCGGTTATGCGGGCGCAACTGCGATGGACTTTACATTACCTGTGATTCAAAC
CACAGGTGGCGTCCGCTGCGTCCCTGTCGCTATTGTTAGTGGTTTTATCTTGAGTTTACT
TGTGCCCGTTATGATGCTTTTCTTTGTATCACTTGCTAGCTAGATCTCAGGTTTTATCTT
TAACATCCATTACAATACGGCAAAAATTTAAATACCCAGTTAACGTTAAAGTGGTCAGTA
CACTGACAACTTATTAATTTGAATTTTGTTATTTAGCCCAACGATTTATACAACAAATCC
AATTGATAAGAGCAACCTCATTCGATGCGCTTTAACGTTAATGAAGGGATAACAACCAGA
AGGAAGAAGAATGAAACGCTTTGTCGTTGCAGCGCTCCTCGCTACAAGCTCAACTTTTAC
GTTTGCCGCAGATCAACAGTGTCTTGCTAACAAGTACGATGGCTATGTCGATGCTTCACT
ACAATGGTATCAAGATCTTGTTGATTTAACGGTCTCCCAATATCCTGACTTAAAAGAAGT
CAGCCAGTGGTTCTTAGATGGTCGCAAACACCACTTTGAACTTAATCGTGAAGCTGTTCA
TTACTTTCTTAAAAATGATCCAAGCCGCGTAGCAACAGAACAACCTATCGAAGCTTGGTT
AAAGTTAGAGCAACACGATGTCAAACAGCTTGCAAGTCGTAGTGATGATTTAGGCGAAGC
CGCTAAGAAAACATTTAGCGATCGTCAATCAACCAATCATCCGAAAAACTACGAACTTCG
CTCAGCGTTTGCTGATCTGTTAAGTCACCCTCAACAAATTGACACGGCACTCAACAAGTA
CAACCAATCGATTGAGAAGCTTGAAAAACAAAAGTGTGACTAGTCGCTAACTGACTCTAA
AACCTCCGGTTTAGAGCGATTAGATATGACCACGCTTTCATTTCAGTAACATGGGTTTCA
ATAATTAAAACGGGACTTTGCGCCCGTTTTAGTTTAGATTGTGCCGCTCGCATTACCAAA
ATAACTACAAATGATTCTTTGCCATGGTTAAGGAACAAAAAACCGCTGACGTTAGCTTTG
AGAGCTTGCTAAAGATCTTCACCGTACCTGAAGGTCCTGATTCTACGTTGACAAAAATTG
ACGAAAGTCTCTCCCGAAACTTAAACCAATTTCTTCGTGAACACATCGTGGCAGAAGAAA
AGCCTTTACGTGAAATCGAAAAAGACTTTTCTTCTGCTCAGATTCCTGAGCAACCTGAAT
TCGTGTCAGACCACACCGAGCACCTGCTAGACACGTTAGTGTCGCACTCGGTTCACACTT
CAGCCCCAAGTTTTATCGGTCACATGACCTCGGCGCTACCCTACTTCTTGATGCCTTTAT
CCAAGATCATGATCGCGCTAAACCAAAACTTGGTTAAGATCGAAACATCAAAAGCATTCA
CACCTCTTGAGCGTCAAGTTTTAGGGATGTTACACCGCTTAATTTACGGCCAAAACGACA
AGTTTTATCGTAAATGGATGCACAGCGCGAACCATTCACTTGGTGCGTTTTGCTCTGGTG
GCACAATCGCGAACATTACGGCACTTTGGGTTGCACGCAATAAAGCGTTGAAAGCAGATG
GTGCTTTCAACGGGGTAGAAAAAGAAGGTCTATTCAAAGCCATGAAGCACTATGGCTACG
AAGGCCTTGCAGTTCTGGTTTCTGAACGTGGTCACTATTCACTGAAAAAAGCAGCAGACG
TACTTGGCTTAGGTCAAGAGGGTTTAGTCGCAGTGAAAACCGATGCAAACAACCGTATTG
TTGTTGACGACCTAAAAACAAAAATTGCCGAGCTTAAAGAACAAAACATCAAACCAATTG
CAGTTATCGGTGTAGCTGGCACGACAGAAACGGGGAGCGTCGATCCTCTGTCGCAGATCG
CTCAAGTGTGCCAAGAGCACAATTGTCACTTCCATGTGGATGCCGCTTGGGGTGGTGCAA
CGTTGATGTCTAATCATTACCGTCATCTTCTCGAAGGTGTTGAACTGGCTGACTCAGTGA
CTATCGACGCGCACAAACAACTGTACATCCCTATGGGTGCAGGCATGGTGTTGTTCAAAG
ACCCCGACGCGATGAAGTCCATTGAACACCATGCGCAATACATCTTACGTAAAGGTTCAA
AAGATTTAGGCAGTCATACACTAGAAGGCTCTCGCTCAGGCATGGCCATGTTAGTGTATG
CGGCGATGCACATTATTAGTCGCCCAGGCTACGAACTATTGATCGATCAAAGTATCGAGA
AAGCGCGCTACTTTGCTGACCTCATCAAACAGCAAGATGACTTCGAACTCGTTTCTGAAC
CGGAGCTTTGTCTACTGACATACCGCTATCTACCGCCATTGATTCGTGAAGCGCTAGATA
AAGCGGAAGGTACTCAAAAGGAAAAACTAAACGAGCTCATCAACCAGCTCACGCAGTTTA
TCCAGAAGCGTCAACGTGAAACGGGCAAATCGTTTGTTTCTCGTACAAGACTGAACCCTG
ACCAATGGCAAAGAATGAACACCATCGTATTCCGAGTGGTACTTGCCAACCCATTGACGA
CTAGAGATATCTTGAGCTCAGTACTGGACGAACAACGCGAAATCGCCAAACAAGCACCAA
GTTTGACAGCAAAAATCGAAGAAATGGCCTCAGATATTTTAGGCGCGTAAGCCTAAGAAT
GAGTTACATCAACTTGAAAATTTCTTTCTTTTTGATGTAACTCAAACATCATTCTCGAGC
GACTGGCGCAACAAAACTACGATTCCACATTCAATTCTGTAGTTTTTACAACATTTTGTT
TGAGGCCTGTCAAATTCTCACTAAATAGTAACCGTATTTGGTTTAGCCAGATTGAAGATC
AGGTTTATACTGAAACTATGGCGCTGGTAGTTTTCGTTAACGCCCCTCTCTAACTTAGAA
ACCGATGTGTTTCCACCCGTTAACAGAGCCAGCGAGTTGTTCTCTATACCCTCGTGAACA
CTATGAATACATTAGAAAAAATTCAAAAAAATCTGGAGAATTTCAGTAAGTCAGAGCGCA
AAGTTGCAGAAGTAATTATGGCGTCTCCACAAACTGCGATTCATTCTAGCATTGCAACGT
TAGCAAAAATGGCTGACGTGAGTGAGCCCACTGTAAACCGCTTCTGTCGCCGCCTGGATA
CCAAAGGTTTCCCGGATTTTAAACTTCACTTAGCTCAGAGCCTTGCTAACGGTACGCCAT
ATGTAAACCGTAATGTGGAAGAAGATGATGGCCCAGATGCATACACGCATAAGATTTTCG
AATCGACAATGGCGTGCTTGGATGTTGCTAAAAATAGCCTAGACCCGATGCAAGTAAACC
GTGCGGTTGACTTGCTGACTCAAGCAAAACGTATTTCTTTCTTTGGTCTTGGTGCGTCTT
CATCTGTTGCTCGCGATGCTCAAAACAAGTTCATCCGTTTTAATATCCCAATTACTTGTT
TTGAAGATATTGTCATGCAACGCATGAGCTGTATTAACTGTAGCGACAACGACGTGATTG
TTCTCATTTCTCATACTGGTCGCACGAAAAGCCAAGTTGAAATTGCGAATCTGGCTCGTG
AGAACGGTGCAACTGTCATCGCTATCACTGCGAAAGATTCTCCATTAGAGAAAGCAAGTT
CACTGGCTATCACTTTAGATATTCCTGAAGATACGGACGTATACATGCCAATGGCAAGCC
GTGTCGTTCAAATGACCGTTATCGACGTATTAGCCACAGGCTTTACACTTCGCCGTGGTA
CAGGTTTCCGCGAAAATCTAAAACGCGTGAAAGATGCCTTAAAAGACAGTCGTTATGACA
AGCTAAGTCAGTACTAAGCATTGATTAAGGGGAGCCAATTGGCTCCCCTTTTTATTTCTT
CTCGCAACGACTTTACTTGTATTTACTCGTTCACACTTGATAAATCGCTTCTCGATTCCA
ATACCTCTACTGAACTCATGTGCGGCGTGGTTTCTGCAGCGCAATCTCCGCTGCAATCGC
ACACTTGTTTTAGTATGAACACCAAACGCTCCTGATTAAGAGGTAAAGGGTTACCTTTAA
TCGCAACAGACTTAAGCGCATCGTTTGCTACCTGTTCAAACGAAGTTTGGCAAACACCAA
ACTTACCAAGCAATGGCAATTCTAGCTTATCTAACACCATCGTGACCCAAAGCACGCCGT
CATGTTCATTCGCATTCGCTCTGTCCGTGACAAGTTGAGCCAGTTTTCGATAACGATTGA
TCACATCATTCCTGCCCGCTAGCTTTGCTGCATTGATGTTTTCTTGCATCACATGGGGTG
CTAAACGTGCAGTTATCACACTGTGCGGAGCATCAAGTTTCCCACCAAGAGCAGAGGCTA
ACCCATGAGCAGCGCCCAACTTAGCGTTAGTGATCGCCATCCCTCCAAGCAAAGCCGCAA
AAGATAAATCCGAACGAGCCTTATGATTATCCTGCTTGCAGCCTGCAATCACGGATCGAC
TCAATCGACGAAGCCCTTCTTCGCATACCATATCAGTGAGAGGATTCGGCTCGCCGCACA
CATAAGCTTCCATCAGATGCGTAAATGCATCCATAGCGCCTCGTCCAGATGTGTATTGAT
CAGTCCCATAAGTCAATGTTGGGTCGACAATCGCAACGTCAGCCAACATGTCCGGACTTC
TTAAACTTACTTTTACTTTGTCCTGCCCAGACTTAAGAACGGCATTTCTAGTCACTTCTG
AGCCGGTACTCGCAGTCGTGGGAATTGCGATGAAGTGAATCGGTTTAGCTTTGAGAGGAA
CGTTTCTTCCAACTACTTCCACATAATCGTAGACATTACCCTGATTGGGAATGATTGCGG
CCAATGCCTTGCCCATGTCGATGACGCTACCACCGCCGATCGCGATGACCATATCAGGTT
GAAATTTTCGCCCGAGCACCGCCGTCTCTTCCACCATCGTAATGTTGGGCTCCCCATTGA
TGGCGACGTGCTGATAACGCATATTTTGAGCTTTGAGATAATTGATGATGGGCGTGGCGC
GCTGAGTATCTTTTCCCGTCACGAGCAAAACGCTATACCCAAATTGATTGATAACTGATA
GTGAAGATTGGAGCGCTCCTTCACCGAAAATAATCCGTGTTGCAGTCATAAACTGAAACA
TACACTTCCTCCCCAAAACGACAACTTTTAATAGATTGCTATGGTTTGCGTTAAAAAAAG
TTGACCCAATCCACCTTGCCATCAATAACCCTTCAGAAAGTATGTTTTTATGCGTCACTT
CACATAGTTACCATGTCATTTTTAAGGTTTATTTTTGTCCGAGTAAGCTGTTATTTACGT
CTTTTGGTTTAAAGCTCGTTTAGTTTTTATCCGATAGATTTCGCCTATAGATACAAGAGG
TAATTGCTGCTTTATTTCCGTATCTGGATAAGGCATAGTTACTTCAACAAAAGAGAGCGC
ACCAAGCCTCTATGTTTGTACGCTTTCAAAAAAGAATAGATTTAGGAGAAATAAGAATAT
GTTCGTTGTTATTTTTGGTCGTCCTGCATGTCCTTACTGTGTTCGCGCTAAAGAACACGC
AGAAACACTAAAAGCTAAACGTGATGACTTTAACTACCGTTACGTTGATATCCAAGCTGA
AGGCATTTCTAAAGCAGACCTTGAGAAGACAGTTGGCAAACCAGTTGAAACTGTTCCTCA
AATCTTCATCGACCAAGAACACATCGGTGGTTGTGACGATTTCGAAGCTTACGCGAAAGA
GCACCTAGGTCTATTCGACGAGTAATAAGCATTAGATTTTTTAAAAGCCGCATCATGCGG
CTTTTTTATTATTTTTCAGCTTGTTACTTCCCTAAGTCAACTAATAGCAAAACCTAAAAA
AATTCACTTATCTTTTTGCTATATTTAGTTACAATTCGCAGTTCTAAACCTTTTTTTGGC
ACACACTTTACCGAGCCACACAGTGAACATAGACGTCGTACAACTTCTCGATCAAAACCC
CATTCTTCTAATCTTCGTCGTATTAGCCATTGGCCTTGCCATCGGAAAAATTCGCTTTGG
AAACCTACAGTTAGGCAACTCTATAGGTGTTCTAATTACCTCGCTGATCATGGGTCATTT
AGGCTTTTCCTTCAACGCTGAAGCGCTAACCATCGGCTTTATGCTCTTTATCTATTGCGT
TGGCATAGAAGCTGGACCTAACTTTTTTGGCATCTTCTTTAGGGATGGTAAACACTACTT
CATCCTCAGTATGACCGTGCTTGTCGCTGCAGTGAGCTTAACTTACGGTTTAAGCCACTA
CTTTGGCCTCGATTTCGGTCTTTCTGCCGGCATGATGGCAGGAGCATTGACGGCGACACC
TGTTCTAGTTGGTGCTCAAGATGCTTTGAACTCAGGTCTTGCAACAATACCGCGCAATAT
GGATTTTTCTTTGGTATTAGAAAATCTATCCGTAGGTTACGCGATGGCTTATCTGATTGG
TTTGATCAGCATGATCATGTTCGCTAAGTTGCTACCAAAGTTACAAAAGCAGAACCTTTC
AGACTCTGCTCAACAAATCGCTCAAGAGCGTGGCCTTGGTAACTCAAGCCAGCGCAAAGT
TTATCTACCTATTATTCGCGCATATCGAGTTGGCCCGGAGCTTATCGATTGGACAGACGG
CAAAAACTTACGAGAACTTGGTATTTACCGCCAAACGGGTTGTTATATTGAGCGTATTCG
CCGTAATGGTATCCTCGCCCACCCTGATGGTGATGCGATTTTGCAAGAAGGCGATGAAAT
AGCACTGGTAGGCTTCCCTGACAGCCACGCTCGTTTGGACCCAAGCTTCCGAAACGGTAA
AGAAGTGTTCGACCGTAACCTTCTCGATCTGCGTATTGTGGAAGAAGAGATTGTCGTTAA
GAGCGACGCGATTGCCGGCAAACGTCTATCTGATTTGAACCTGTCTGAGTTCGGTTGTTT
CCTTAACCGTGTAGTTCGTGCGCAAATCGAAATGCCAATGGATTTAGACATTGTTCTTGC
CAAAGGTGATGTGCTTCAGGTGAGTGGTGAGAAGAGTCGTGTACATGGCCTTGCTGAGAA
AATCGGTTTTATCTCGATTCACAGCCAAATGGCCGACTTATTGGCGTTCTGTAGCTTCTT
TATTCTTGGCATTATGTTTGGCCTAGTGACCATGACATTTGGCCAAGTGTCGTTTAGCTT
AGGTAACGCGGTAGGCCTTTTGCTGTCAGGTATTACACTAGGCTTCCTTAGAGCCAACCA
CCCTACTTTCGGCTACGTACCACAAGGCGCGTTAAACATGGTCAAAGATCTTGGTTTAAT
GTTCTTTATGGTCGGTATCGGTTTGAGTGCTGGTGGCAAGATGTTCGAGCATTTGACTCA
AGTTGGCCCACAGGTGATTGGTCTTGCGTTTATTGTCAGTGTCGTGCCTGTTGTGATTGC
TTACCTTGTTGGTGCATACATTTTGAAGATGAACCGCGCATTGCTATTCGGGGCAATCAT
TGGCGCACGTACTTGTGCACCAGCGATGGATGTCGTAAACGAATACGCGAAGTCGACGAT
TCCTGCTCTTGGTTATGCGGGTACTTATGCGATAGCCAACATCCTAATGACGCTAGCTGG
TACGATTTTGATAATTCTGAGTTAACCGTTTTGGCGGAACGACTAAATCATCAAATACAA
AAAAGGCGCTCAGTGAGCGCCTTTTGCATATCTATCCAATCAATTAGATTTGAATGAAGT
CTGTTTCTACAGCTGGGTTTACATCCGCTTCGTAATCAACACCTTCGACACCAAAACCGA
ATAGCTTCAAGAACTCTTCTTTGTACTCAACGTAGTCAGTTAGCTCTTTTAGGTTTTCAG
TTGTAATTTGTGGCCATAGCTCACGACAGTGTTGTTGGATGTCTTCACGCAGTTCCCAAT
CATCCAGACGTAGACGATTCATATCATCCACTTCTGCTGCGCTGCCATCTTCTTTGTAAA
GACGTTGGCTGAACATGCGGTAGATTTGCTCCATACAACCTTCGTGTACACCTTCTTCAC
GCATCTTCTTGAATACCATTGCGATGTAAAGAGGCATAACCGGAATTGCAGAGCTTGCTT
GAGTAACAACTGACTTAAGTACAGCAACATTTGCGCTGCCGCCAGTTGCACCCAGTTTCT
CGTTTAGCGCTTTTGCCGCACGGTCTAGGTCCATTTTAGCTTTACCTAGCGCGCCATCCC
AGTAGATTGGCCACGTTAGTTCAGTACCGATGTAGCTGTAAGCGACTGTCTTACAACCTT
CCGCTAATACACCAGCGTCAGAAAGTGCATTGATCCAAAGTTCCCAGTCTTCACCGCCCA
TTACGGTTACTGTGTCTTTGATTTCTTCTTCTGTCGCAGGCTCAACGCTTGCTTCAATGA
TTACGTCTTTGTTGGTATCAACCGCTGTCGATGTGTAAGTCTCACCGATAGGTTTAAGAG
CTGAACGAATAAGCTCACCTGTTTCTGGCATTTTACGCACTGGTGAAGCCAGTGAGTAAA
CCACCATATCAACCTGACCTAGGTCTTCTTTGATCAGATCAATGGTTTTCTGTTTCGCTT
CATTTGAGAAAGCATCGCCGTTTAGGCTTTTAGCGTATAGGCCTTCTTCACGAGCAAGCT
TTTCAAAAGCTGCCGCATTGTAGAAGCCTGCCGTACCAGGTTTCTTCTCTGTGCCTTCTT
TTTCGAAGAACACACCGATAGTTGATGCGCCGCCACCAAATGCCGCAGCGATACGAGAAG
ATAGACCGTAGCCACTTGAAGCACCAACGACAAGAACGCGTTTAGGCGCGTTTTTGATTG
GGCCTTGCGCTTTTGTGTAAGCAATTTGTTCTTTTACGTTAGCTTCACAACCAACTGGGT
GCGTTGTAGTACAGATAAATCCACGAATTCTAGGTTTGATGATCATATTCAACTTCCTTT
AAAAAACCTTGTTAGGATAAAAGTTTCGCTCGAAGTTCGCATCTAATTTCTGTAAAAATG
CTTCGAAAATGCAAGTGGTTGGAGCACTATCTCTCCTTGTCATGAATAAAAGACACAAAA
AAGCACCTCTAGGAGGTGCTTTTCATTACCAAGGTTCACTCATTAGGCTGCTGGATTCAA
GTGTGATTTTTTCGGGCTATCAGTACGAACTTCAGAGAAATCATGACTGAAGTGGTCTAC
TTGAATAGCTTTGTAACGAAGTTGGTCAGCAGCAGTGATCTTTTCAACCTCTTGCTCTGT
CAACACACCAGCGTCAAGTGCTTGCTGTAAGCGATCTGGCAGAAGACCTTTACGAGCCAC
TTTGCCATCTTTCGCTGCTTTCATTAGCTTACGCTCCAATGGTTTGACGTCGTACATGGC
TAGGAAGGCATTTTCCATCAAACCTACGCTATCATTTTCGGATTTGCCGATGTAACACAA
GTGGGTTAAACGGTCACGCTGCACGCCTGGGGTCATCATAGCTTCAGCAATGCTGACACT
TAACTCATCACTTGGTTTGTCGAAGTGATTCCCTAGTGGGAATAACAAGCCTTTCAACAC
GCCACCAACATATTTCACTGGGAAGTTTGCGTACGCTTCGTTCAGCGATTTAGCTGCGTT
GTACAAACAGTATTGGACAGCGTAATGCACGAAGTTTAAGTCGCCTTGCTGACGCCCTTC
ATCTTCGTATTTTTTCAGCGTCGCGGATGCCATGTACAGGTAGCTCAAACCATCACCCAA
ACGTGCAGAAATCATCTCTTTACGCTTCAAGTCACCACCTAACGTCAACATGGCAAAATC
GGCGCTTACTGCTAACGCTCGGCTCAGGCGGGTGATGTCTTTATAATAGCGCTGAGTTGG
ACCACTCATATTCGCTTTCACAAAGCGCGAGCCTGTTAGCGCTGCACCTAGCGCACCAAA
CGTATTCCCCATCGCATGACCAATATGTTTGAACAATAGAGAATCGAACTCTTTCGCACC
CTGCTCTGAGTCTGGATTCGCCGCCGCTTCCATCTCTTTAAGCACATATGGATGACAACG
GGTCGCACCTTGACCAAAGATCATCAAGTTACGCGTTAGGATATTTGCACCTTCAACAGT
AATCGCAACAGGAATACCCAAGTAGTGTTTCGCAAGATAGTTCATTGGACCATCTTGAAT
CGCACGACCTGCGTGAATATCGAACGAGTCGTTCAAAATCGTACGTGCAATTTCAGTCAT
GTGGTATTTGGCAATAGCCGTAACAATGCCAGGTTTCTCTTTCATATCGAGAGAGGTAGT
CGTCAACGTACGCGTTGCTTCCAAAAGATAAGTCAGACCGCCAATACGGCCCATCGCTTC
TGCTACCCCTTCGAACTTACCGATAGACATACCAAACTGCTTACGTACGTATGCATAAGC
GCCAGTGGTTCTGGTTGTCAGGTGGCCGATTGCAGTACCAAGTGCTGGCAGTGAAATACC
GCGGCCAGCAGACAAACACTCAACCAACATACGCCAGCCTTTACCCGCGTAATCTGAGCC
ACCGATGAGCCAATCCATTGGAATGAAAACATCTTCACCACGAGTCGGACCATTCATGAA
AGCAGAACCAAGTGGATCGTGACGCTCACCAATTTCAACGCCGTCATGGTCAGCAGGAAT
GAGCGCACAAGTAATGCCTACGTCTTTCTTATCGCCGAGTAAACCGTCTGGGTCCTGCAG
CTTGAAAGCTAGACCAAGAACAGTCGCAACAGGTGCAAGTGTGATGTAACGCTTGTTCCA
GCTAACTCGAACACCAAGCACCTCTTCGCCATCGTACATGCCGTAACACACCACACCCTG
GTCAGGAATGCCGCCCGCATCTGAACCTGCTTCCGGTCCAGTCAAAGCAAAACAAGGAAT
GTCCGTACCATCAGCAAGACGTGGTAACCAGTAATCTTTTTGCTCCTGAGTGCCGTAGTG
AGAAAGAAGCTCACCTGGACCCAACGAGTTAGGAACCATTACCGATACCGCAACACTAAT
ACTACGCGTTGCAATACGAGACACAATCGTTGAGTTTGCCAATGCAGAAAACTCACGGCC
ACCGTACTCTTTCGATATAATCAGTGAGAAGAAACGTTCTTTGCGCAGGTATTCCCACAC
CTCCGGTGGCAAATCACGATCTTCTTTCACGATTTTTTGATCGTCTAGCATGTCTAAGAG
CGTTTCAAGTTCATTATCCATAAACGCTTGCTCTTCAGCAGTTAACGTCGGCGCGGGGTA
ATGATGTAGCGTCGTAAAGTTTGGCTTGCCAGAAAACAACTCGGCATCCCACCATACACT
ACCGGCTTCCATCGCTTCTTTTTCTGTACTCGACAGCGGAGGAAGAACTTTCTTAAACAC
TTTAAATGCTGGGTCACTAATCCATTTTCTTCGTAGAGAGCTCATAGTTCAGATCCTTTT
GTTCACGTCACCGCTTGCGGCTAATCCTTATTATTGGTTTCACTTTTTACTTGTCGTTAT
CGAGCGACTATTTCGCCGACATACCAGCGGACAAGTAAGGAATCAGTAAATCGACGACAG
ATTTCACATCGATTTCTTTTTCAAACTTGCTTTCTGCCAGCTCGGTCAAAGCTTGACTTG
AGGCCATCGTAAATACGCACGTTCCCAACGTGAAATGTAATCGCCAAAACAACAACTCTT
CCGTCAACTCTGGGTTTGCTTTCATGATAGAGAAAGTAAATAAATTCAATACTTCTGAGT
ATCGAGTGCTGATAAACCAACGCAAATGCCCTTGTACATCGGTGTAACCTCGACCAATCA
ACAACATAAATAGTGCTGTACCATTTGGTCTAACATCATTAAGTGTACGCAGCGGTAAAC
GTAATGATTCAAACACTTCGTCCATGTTGTAGCTTTCGCGGGTATTCAACTCAATGAGAG
ACGCCTTTATGCTCGGCATCAGTGCTTCAAGGTATCGGTCCAACACCGCGCGCACTAACG
TCTTTTTGTCACCAAAGTGATAATTCACCGATGCAAGATTCACATTTGCTTTGCCTGTAA
TGGTTCTTAGCGACGTATCATTGAAACCATATTCAGCAAAAAGTCCTTCTGCGACATCGA
GTATTTTTTCTTTTGTTGTGCTTCTCGGGGCCATTTTAATCACTCGTATTAAACAACTGT
TTGAAAATATACTCCCGAAACTTTAGATTAACAAATGATTAACATCACATTTCCAGACAT
TGGTCGGACCACGAAGTAGATAAGCCACTTAAAAGAATGAATTTGAAACGAATAAATTTA
GTGCAAAATTTTTTGAAAAAAAATGGAACTGTTCTGAAATAGCTCGGTCTGAATAGATGT
AACAACTAGGGCATTTAAAGTTTCACTGGCCGTCAAACTTGTTTCAATCTAATTGTTACG
TTGCTGCTTTTTTCTTATTAACTCCTATGTTTGTATCCGCCCAGTCAACTTTTCGGCTGG
GCTTTTTTTCGCCTGTCGATCAGGCTTTATCTAACACTCTTCAAAAACAAAAAGCCTCCC
AACTGGGAGGCTTTGAGTTACAAATCAGTTAAATACGAAGTTAGTCTTGTGCTTTCTTTG
GTAATGAGAAATGCAGTAGAGCGTAACCAAGTACCGCTGCAGTAGTTGAGCCCATCAAAA
TACCTAATCGAGCGTATGTATCAAACTCAGGGCTTACGTTACCGAACGCCAGTGAAGAGA
TAAAGATCGACATCGTAAAACCGATACCACACAACACTGATACCGCGAAGATATGCTTGA
AGTTTATACCCTCTGGTAGCTTCGCAACGCCCAGTTTCACAGCTGCCCAGCTAAAGCTGA
AGATACCTAGAGGCTTACCAATCAATAGACCTAGTGCAATACCTAGAGGCAGCATTGAAG
TTAGGCCAGACATCGATACGCCTTCTAGCGAGATACCTGCGTTCGCAAATGCAAACAGAG
GAAGAATACCAAATGCGACATAAGGGTGAAGAGCATGCTCCATGTGTTTCAGTGGAGAGT
GTTCGCCCTGCTTTCCTTTCAGCGGAATCGCGAAACCGATCACAACACCTGCCAATGTTG
CGTGAACACCAGACTTAAGTACAGCAAACCACAGAATCGCACCTACAATCATGTACGGTG
TTAGCTTGGTGACTTCTTTCGCGTTCAGCATGAACAGTACACCTGTCATGACGAAGCCGA
CAAGCAATGCCATTGAAGAAAGATCACCGGTGTAGAACAGAGCAATGATGACTACAACAC
CTAAGTCGTCAATGATCGCAAGAGCCAACAAAAATACTTTTAGGCTCACTGGTACGCGCT
TACCAAGTAATGCCATGATACCCAGAGCAAATGCAATGTCTGTCGCCGCAGGAATTGCCC
AACCAGAGATCGCTTCAGGGTCATTTGCATTAAAAGCAACGTAAATAAGTGCCGGAGCCA
ACATACCACCGACCGCAGCAATTGCAGGGAAGATGGCAGTTTCTTTCGATTTTAACGCGC
CTTCAAGCAGCTCGCGCTTTACTTCAAGGCCAATAAGTAGGAAGAACACAGCCATCAGAC
CGTCGTTGATCCAGTGAGAAACAGACATACCAAATACATAAGTATGCAGTAGAGATTGAT
AAGTTTCGCCCAGTGGTGAGTTTGCAATGGTCATCGCTATTGCCGCTGCAATCACGAGAA
GAATACCACCTGCGGATTCCATTTTGAAAAAGTCACGGATGACATCGTTCATGGTTTCGT
CCTTATATTTATTATCTTAATAAACGATTAACAAAGAATGATAAGAGTGTATAGCTGCAG
AAAATTTTAGAATAATCGCTTGTTCAGAGTATAAACTTCGATTTTTCCGAGGTTATCTTC
ATTACTCATCGTATTTTTCAACAAACTATTGAGACGAAGTAAGCCTTCTCGCCTCCTCTT
ATCTATCCAGTTATTAACCAAGATCGTTATTAAAGTAGCATAAGATGATGTCTCACTTCA
CGGTAAGTCTGTGATTTTTTAGACAGAACTAACGTGCTTCAGACACAAAAAAGCCACTTT
GCTAAGTGGCTTTCGATAGATTTTAGTAGCCGGTGAGCTGCATAAAGCCCCACGCCTCGT
TGGAGCCAGAAGCCAAGATGGGACCTTCCCAATAAGGGATAACAAATGGCAACCACATAT
CGGATTTTATGATACGAGTCGTCAAATTAATTTTGTGTTCAGGTGCATTGATGATCCATT
GCAACGGTAAACGTCTGCCATTCGACAGGCTTGTTACCTGCATTGGCGTAATCGAGACCT
CTTTCTCTGATAGATTGACCACTTTTCCCGAACGGGTCGATAGCGTACCGAAAATATGAG
GCGTCTGACCGTGGTGACGGTAACGGCTAACCGTTAACGCACGTCCATCATCCAAGTTAA
AGACAAACCAATCCCAACCTTGTTGACCTTGGCCGATTAAGCCACTGCCCCATTCTTTTT
GCGTCCAGGCTGAGCCTGTTACGGGGATGAGGCGGCCATTTAAGTTCAATGTGCCTTTTA
CATTAAGAAACGGTGCGCTAAAGCTAAACGAAGCCACAGATTGCAGTGCATGTTTAACTT
GAAAGCCTTTGTCTCCATTTACCACAAACGGCCCGCTTGTCATGGTATTCAGTTCGAGTC
CGAATGTGTCCGTTGTAACATTGAGGTTGCCTGGAAATGGTGTAGAGCCTAATGAGCGCC
AAGTCCAGTTATCTATCCATAAACGGAATGGTCGGTTTGTCATGCCAGCTTGACCAATAC
CACCACGCGCAACACGCTGTTCTTTCCACACATGCGAACCATGGCTCACGACGACATGTG
AGATGTACAGTTGTGGGTTTTGCCAACCGCTGGTTTCTCGTTCATCGGTGGCGACGCGAA
AATAGCTCCACTGCACGTTGTAAGTGCGACCTTGCTTATCTTGCAGCTTCGCAAAGTAGT
TCCACCATTCATGTTGATATTCAGGATGGAAGCGAAAGTCTGAAGGCAATGAGACATGCT
CGTCCGGTAAAACCGGCTCAAAAATGGTTTTATTTTCTCGCGTCAGTACCGAATTAATTT
CGTTTTCTTGGGTAGCAGTAGGCTCTAGCCAAAACGTTGAATACAACGTCGCTCCAGTCA
ACATGGCAAAAACGACAACGATCAGCATCGAAGCAAAAACGCGCTTTTTAGAGTTTTGTT
TTTCCACTACAACGCATCCCTCAACGACTTCATTGGCGTACTCTTAATCATTCGAATTAC
GGGTAACGCCCCGGCGATCATAATCGCGAGCATTGCCCAAGCGATAGTTTGTGCATATTC
CCAAGGAATGGTTTGCAGTTCGAGTGACCAACCAAAAGATTGTTTAATGATGATATCAAC
AATTAGGTGGGCCAAGGCCAATCCTAACGGTACTGCAATAATCGCAGAAATGGCACCAAA
GGCGAACAGTTGTAACCCCCCCAAGGCAACCAACTCTTTGCCAGAAACACCCATGCATCT
CAGCAGCGAGAAGTGTCTTTGACGAGAGAGTTCTCCTGCTAGGGTTGCAAAGAAAAGACC
AAATACAGCAATGATAAGAGTAATGTTTCCTAACGTGCCAGCGATTGCAAACGTGTGATC
AAATACTCTCATGGCTTGATTGTAGATATTGCTGTTGTCGAATACGCGGTCTTGTGGCAA
TCGGAAGACATTTTCTAAACGATTCTTCAACCCTTCCCCATTCACGCTGTCTTTCAGCAA
TACGCCTAACCCTACGTTGCCCGTTCCGGCAAACGCATAAAGCCAGTTTCGATGGGACAT
CATCACTTGGTTGTATGGGTTGCCATAATCGTAGTACACACCCACGACTTGCCAACCTTC
ACCCAGTGGCGCTTGCAGATCAATGTAATCGCCCGGACGAATATCCAGTTTGAGAGCCAT
AGATTCACTGACCATCAAGCTCTTAGTTTGATGCAGCTGATACCAGTAGTTTGGAACACC
GAGCTTGACCGTTAGCGAATCTAGCTCTCCTTCAGAAGGACCTGTGCTGACCACTTGCAA
CGCGCCATGCTCGGTAGGAACATCTTTTTCCCAGCGCCACCAAACCGATTCAACTTCTGG
CTGATCTTGTAACCATGCGCTCATTCGCCCAGCCGAGTTGTTTGTTGGATAAATATAGAT
ATCTGCGGCCAAGCGTTGGCTTAACCATTTGTCAGTGGTGTCTCTAAAGCTACCCACCAT
GGTCTCAACACCAATATTCGCAGCGAGCGCCAACATAAACGCCATCGTTGCGACACCACG
ATAGCTCATACTTGCCGCCGCATCAGCAAAGAACCAACGCACACGAACCCAGCGTAACGT
GTATGAGAAGCTTTGGAACATATGCCACATCAAAAATGGCATGAATAGAGCCACACTCAC
CAACATCAATGCGATAATGGCAAAACCCGTCTCTTGCGTTTTAGGTGCTTGGTAAACCGC
AACCGCGGCTACACAGAAAGCACATGCCGCCAATGCTTGCCAAGAAAACTCTCTTCCTGC
AAAGCGCATTAACGATAAACGCGAAGACAAACGAATTGGTTGCGATTTCAACAATCGAAT
CAGTGGCCACAAACAGGAAATCAAAGCGCCCATCGCCGACATAATCAAACTGTATAAACT
CGACTGCCACGACCAACCGATAGTAAGGCCAACGTTGGCGTCATATAGATCGCTCAAACT
GGAAGATACTGCAGGGATCAACTCGTTCGCCAACATGAGTCCAAAGAAGTTACCGCAAGC
CCAAGCGACCAAAACGAGGATCGAGAGCTCAAGTAATAGCGCTTGCGCCAATTGGGTTCC
ATTCACACCGGTTTGACGCAAAATGCCGACTAATCGCTGACGCTGAATAAAAGACAATGA
CATCGCTTGATAAAAGATGAACAGTCCAACCAAAAACGACAACATCCCCATCGCGGTTAG
GTTCATGTGGAATGCTTTGGTCAAAGATTCAAGCTCAGTACGAGTGTTTCGTACCAAAGT
CATGCCATTTGGCAGTATGTTTTTTAATGCGATCAGTTTTTCTTCTGGCATCTCGCCACA
TGAAATCGCTGAAAGGCCCGAGCTTCGCTTCAACATTCTTAATAAAGAAATGTCGGTAAC
TAAACGTGTACCTGATAAGAGCTTGTTTTGATCCACTTGAACAGGACCAAGACGGCTACC
ATCATTCAACTCAATAAAGTCGCCGTCTTGCCAGTTCATGTAAGACGCCAAATCTTGACT
GATCAAGATCGGATACGGCGGCTTCATCAAGGAGAGAACAGGCATCTCATTAAGTGACTT
GCCGTGCTGAAGAGGGATCATTGCGACAGGATCGATGCCAACGAGCATCAAGTTCATGTC
CGTTTTGGCATCCAGATGAAGAACGTCGAAAGGCGCACATTGGTTGAAACCAGCGCGGCG
CAGCTGAATGTAAAAACCTTGAGGAATTTTATTTGCGGAATGTTTGGTACGAATTCGGTA
AGGAAGTGGGTTTGAGAAAAGCTTCTCACCTGTTTCGTAACTCTGCTTCGCATGTTGGTT
GATAGAAGTAACACCAACGAGAAGCGAAACACCAAGCGTTAAGCCTAACCAGACGAGAAT
AATTTGCAGTGGGTAACGACGGTAATGACCGAGTAGTGCCTTAACTACGGGCCATAACAT
GCAGTTGCCCTCCTTGAAGACGAATTTTCCCTTCCATGTGTGCCGCAACTTTCTCACTGT
GCGTCACTAATAACAAGGTACAGTCCAATTGGCGTGCAAGACTGGTCAGCAAACGCATTA
CCGCTTCCGCATTTCGCTCATCCAAACTTCCCGTTGGCTCATCGGCAAGCAGAATTTTGG
GTTCCATGTACAACGCGCGCGCAATCGCAGCACGTTGTTGCTGGCCACCCGACACTTCTT
CTGGATAGCGTCCTAATAAAGGCATGAGATCCAGAGCCGAAAGAATTTGACGCCAGAGAC
CTTTATCTTCCGGTAACCCTTTTAGTTGACGGCAAAAACGGATGTTATCGGCGATGTTCA
AAGTAGGAAGAAGGTTGAATTGTTGGAAGATGTTACCAATATTGTTGCGGCGGTAGAGCG
TTCTTAAGTGTTCTGGAGCATCATGCATCGCAAAGTTTGGAAATTGAACCTCGCCTGAAT
CGGCGGTATCTAAGCCAGCAATGACGTTTAGCAACGTACTTTTACCAGAACCACTTTCCC
CCATCAGAGCGACTTGCTCACCTTGCTGTAATGTTAATTCTGCCCCTTGTAGCACAGGAT
GAAACTCTCCCCCGTCTACATAGCCTTTACATAGGTCTGACAGTTTTAACATTGATTTTG
CCGCTCAAATGGTGTTTAAAAATTGGGATCAGAATCTACACTAAAATCCTGTTAGTAGGA
AGTATTTTGAATGCTTGATCACACTATGAGAGTACAAATGCAACTCGATTCACTTTCTAC
AACAGATTTTGTTGACGTTATAAGCAGATTTTTGCAGCAATTTTTCTAGCTATAGCAAGC
AAAAAACTTGAAACGGCTGCAAAATACGAAATATAAGCAAACTATGAACGAGATTTATTA
GAAACTTCAACCAGCTTCAATATCGCTACTTTTCAATTAAGTTTTTCATCCACTTTTTGC
TCTTCATTCGAGGCAAGCAGATACACCACTTCACTACCTCTTCAGTGAGGAAAAGTAGAT
ACACCCACTGTGGCTCCCAACCCAAATATATCGCTGCAAACGCAGCGAGCGGAATACCAA
TTATCCATTGAGCAAACACATCTTGATACAGGCAGAATTTCACATCTCCACCAGCACGAA
GAACCCCCACAATGACCATCATAGGCACTGAGCGCAATATGACACCAAGTGCCAGAATCA
CCATGAACTGCTCTGCCAAATGACGAGTCTCGGCGCTCAATGCACTGAACGCATCGAGTA
TGAGCTGATTGGTGAAAAATAAAAGTACCGCAACACCGAAAGCAATCAGAACATTCAAGA
TTACCGTCGCCCAAGCTTGGTAATACACAGGTTCAAAGTTTTTCGCGCCGAGTTGGTTAC
CCACTAAAACCGCAGCCGCGTTCGATAGGCCAATCATCATAGCGAGAGCAATCGACTCAA
CAGGCGTCATCACCGACAACGCTGCCAAACCTTGCACGCCTGCTTGTCCCATGATCGCGT
GGTAAGCAAACAGCCCTCCAGCCCAAGCGAGAAAGTTGAACGTCGTGGGTAAAGATAAGC
TAAGAAAACGAGTGATTTTGTCCAACACTAAGCTGGCACGAATATCGCCCCAACCAAAGG
CGATAATGTGTTTTTTCAACCACAAATAACCAAATAAGCAACCAACTTCAATGGCTCCAC
TGATCACCGTTGCAATTGCGGCACCGGTAATACCAAGGGCAGGGAAGCCTAGGTGACCGA
AAATCAACACCCAGTTTAAAAACACGTTAGAGAGAATACCGATGCCGCTAAAGAAAGTAC
TCAACCCTGGTTGATGCATAGCACGTAATCCCACCGCCATACTGGCAACACACGCCACTG
CGAACATACTGGCTGATGAAATTACCAAGTAGCTTGACCCAAGCTCAATCACCTCTTGGG
AGTCCGTGGTCAAGCCCATGATTGGCTGCGGGAAAAAGACGAATAAACAAACGGCCAGCG
CGGCAAACACCATCGCAATCATCCAAGTCAGCGACGTACTTTGTCTTACGCCAATTTTGT
CTCCCGCTCCCCAGTACTGCGCGGTAAGCAGTGCGCCGCCCGTGGTCACCCCAACTAACA
TGATGGTGGTAACAAACGTCGCTCGAGCTGCGACTCCCACAGCGGCAATTTCGGCTTCAC
CAAGTTGCCCTAGCATCAATACATCGACTAGGCTTCGGCTGGAAAACATAATACTTTGCA
GCGTGATGGGAAGTGCTATTGCGAACAATCGACGCAAAAAGGCTTTATCTGCGTGAGTTG
AGAGTTGAGATAGAAAAGTCACGAGCACTCCAACGACAACTTATTGATAGAATGGGAAAA
GTGTCTCATGATTATACCCAGCGGTGATTTTTCCACCAGCAATAAAAGGACGGATAATGA
AAAAGGTGTTGGTATTAGGTGCCTCTGGTTACATTGGTTCTCAGCTTCTTCCTCAACTGC
TCGACAAAGGTTACAGCGTAACTGCAGCATCTCGACATATTGATTATTTGGAATCTAGGA
CCAGCCCACATCCTAACCTTACACTGACTTACTTAGACTTGGCGGACGCAGAAAGTACAC
TTTCATTAGTTGATGACTTTGATTTGGTGTTCTTTCTGGTGCACGGCATGGCACAAGGTG
ATGATTTTGTTGAATACGAATTGAACCTTGCTTTGAACTTTAAATACGCATTGGAGCAAA
GCCGTGTCAAACACGTTATTTATTTAAGTGCCATACAGCCACAAACTGGAAACTCGCGCC
ATTTAGCCGCTCGTAAAGCCACTGGAAAGATCATTCGACAATCCGGTGTTCCGGTGACAG
AGTTACGTGCTGGCGTCATCATTGGTCCCGGCTCCGCCGCTTTCGAGATCATGCGAGATT
TTGTCTACAACTTACCTATTTTGATTGCGCCTAAATGGGTCGACTCAAAAGCCAACCCCA
TCGCCCTACCCAACCTCAATCACTATTTATTGCAGTTGGCCGAAGCATCACCCCCAGAAG
AAAGCCAAATTTATGAAGTTGGTGGGCCAGATACACTCAGCTACCGCGAGCAATTTAAAA
TAATTTGCCGAATCACCAACAAGCCTTATCGGCTGTGGTCGACACCGTTGCTTACACCCC
AAATGGCATCGTACTGGCTCGGTTTGGTCACCTCTGTGCCAGCAAACATCGGCAAAGCAT
TACTCGCAGGGTTAGAGCATGACTACATCGCCGATTCCAAAGCGATTGAAGCACGATTTC
CGCAAACGCTGATCAGTTACGAGCAAGCGGTATCCGACACCATCCAAGATGAAGGCACGT
TTGTGCGCAGTAATGTTTGGGGCTTTGAGCCAGCGGCACTTCGTCGATGGCAACCGGGGT
ATGGCTACTACCCTAAACAAGCCGGTGCGAGCATAAAAACTCAAGCCTCCGCTGCGGCAT
TATGGAAAGTGGCTCAAAAAATCGGGAGTCGTGAAAAAGGCTATTACTTTGCCAACATTT
TGTGGCGCACACGTGAATGGCTCGACATCTTTTTTGGTGGTGGGAAACCGATACGCGTTT
CTCCTCCGGGGCCGGAGCTCAAAGTCGGCGATTATATAGACTCTTGGAAAGTGATTCGCT
GCGAGGAAGATCAGTTCCTCTCCCTGTTTTTTGGGATGAAAGGCCCAGGGCTTGGACGTT
TAGAAATTACCATCAAAGATCATGGTGATGAACGAGAACTGGATATCACCGCTTGGTGGC
ACCCACAGGGATTTCTCGGACTGCTTTACTGGTTTGCCATGATGCCAGCCCATCTATTCA
TATTCAAAGGCATGGTCAAAGCCATCGCGAAAGAAGCCGAAAGTATCAGTATTACTCCTC
AGGAGGAACAGTCTCTGGAGAATCTAGAGAAATAGGCAGGTGATGAGCAATCCCCGCATG
GCAATCAATGCACGATTGATCTCGACTTTCCATCATCTGATGTCGACGCGCAACGGTTCG
TCCTTGCGCTTCGAAATCCATCTTGTCAACGGAATGGCAATATCGACACTGTTTTGATTT
ATTCTCGATAAACTGCTGTGTGACTTCAGCAGCCAACCTCGGGCGATGCTCCGCCTCGAA
GTTATCAAGTGTAATGTCCCCCTTCAGTTTGTGATAGATGTCGGCTGTAGCGCCGATTTT
CAATGCGATTTTAGCAAAAAACTCCCTAGGGACATGGCAATCACTGCACGTAGCGGCAAT
CACACCCTGAGCATTTTTGAAGTGTGGAGATGCTTGGTACTCCTCAACTATCGTATCCAT
CCCAATATGGCAACTGTAACAAAACTCGTTGCGATTGGTGTAATCCATACCAAAGTGAAA
AACACTGAGTGCCGCCCCACCAAGGATAAACGCCAATAAGCCACCAATTGGTATGCCGAG
CATCCATTTTCTGTTTGGTTTACGCCATAAACTCATTGGTGATCATCCCAAAGCAGCGCT
AGCGATAACTCGCATAGTATTCTACGAGCGCGTTTAAATCATCGGAACTAAGCCCTTTGA
ACGCCTCATCCATTTTTTTATCAACGGAGCGTTTGCCCTGCTTAAACTGTTGCAACGTAG
TGGCGAGATAGCCCTTCTGCTGACCAGCTAAAATCGAAGCTTCATCCAGAGCGTTACTGC
CACCATCCGAATGACAGTTCTCGCAACTTTTCGCGTGGATAGCCTTACCTTTCATCGCTA
ACGCTTGATCGAAAGACTGCTTAGCAGGCACAAACTCAAGCCCAGCATAATGTTTTGCTA
ACTCTTCAATCTGCGCTTCAGATAAAGATTTGACTATCGTCACCATGTCGCCTTTTTGGC
TCGTGTCTCCGTATACGTGATTAACCGAAGCTGAGGGTCTGCCTTCAAGGTAACGCAACA
TCTGGTCAAAAAAGTTGAACTCGGGAATCCCTGCGATGGTCGGAATATTCGTGTCTGAGC
TAACACCGTTTGGCCCATGACAAGCTTCACATTCATGTTGTGAAATTAGCTCACTTGGTG
ACGCTAAACTGTGGGAGGCCAAAACTGAGCTAATGGCTAACACCGAGGAAAATTTTAGAG
ATAATTTAATTAGTTGGTGCATATTAGACTGACTCCGTAGTAATTATCTTTGTTAATCAA
AAACAGACAGCGAATAAACGATAAGAAAATCATTTTATAAAGGCGACTTAAAACCAACGA
TATCCAAGATAAATATATTAAGCCGTCAACCATTTAAAGTAGCGTAGTTCAATACCCTTA
CTTTTTCTGCACCGACCTCTTCAAGAACAACAAACCTCAATACAAATAATTGATTTAAAA
ACACAATAATTTAAAACCCAAAATTCACGCATAGAAAAAGCGGTTTATTTTAATAATATT
TCATATTGCGTCTATACTCTTACAAGCCATGTATTTCGATTTATTCAAGCGATGTAAATA
TGGATATTTTGCTTTTGGCTTGAATACAAAATTAATATTTCAATCAATTGCTTATTGAGA
TATTTAACCATTCCAACGCAATCCCACTTACTTTAGGACGAATCGAGAGGGACTATGAAC
GGTTTAAAGTCGATCGCTACATTAATATTTTTTATTTTACTGCTCACGGGATGTGGTCCA
GACAGCAAAAACGATCAGAATACATCACCACCTGCACTTGGTGATTTCGAAATCAGTGTT
TCCGAGCCATCATTGGTCACTCAAGAAACCGGAGAAACCAAACTGGTAGTCGATTTTACC
GTCAAAGACGGCAGTGGCAGATCTCATGAGCTAGACGAAACGAAAGACTTTCGCATCGCA
CTTCTTAAAGCAATGCCCTCTCGTGTCGATACACAAAATTCGAGCGATCCAGCCTTTGCC
TTCAATGGGCGTCATGGCAATACCTATTGGAAGAGTTTCCATCACTCAAGTAATACCACA
AATAACCGTGCCAGCATGGAGAGTGTTTGGGATGGAACACTAGTAAAAACAGACGAGGGG
TATCGCTACACGTTTGCCATTCCTGACGTTTTGAAAGTATCCGATCCTTATACTGCCGAC
TCTTCTAGCAACAACGGTTTTATCGCTTGGGATGCAGATAAACTCCACCGAATCGTCATG
GCGTATGGCGAGCAAGGCAACGGTTTTACCTACGTGTTTGAATGGGTGCCGCAAGAAAGT
TCAGATGCAGCAGTGTCCCGCAATGTGATTGAAACAGGCACCTGTGAAAACTGTCATATG
GGCGAACCGCTTCATCATGGACCGGGCTATCGCTCAATTGATAACAACATTGCCGTTTGT
ACCGCTTGCCACAATGACAGTAATCCTGGCGCTGCGCCAGCCAGACGCCCTCTCGCTGCC
GTTGTTCATCAATACCACGGTAATGTTTTCAAATTAGGTAGCGACAGAAATAACACCGAT
ACTTACAAACAGCCTGTCGACGAGAATGACGTGCTCGTTACCGACATCAATGGTTTAGTC
ATTGAAGGCAACCCTTTCCCGCAAGATGCCCGCAACTGTACAACCTGCCATTCAACCGAT
GTCGCGAAAGCATCAGACGCCAACAATTGGTTTGAACACCCAAGCCAAGTTGCCTGTGAG
ACCTGTCACTTGTACCGAGACAGAGGCGCGCATGATAATCAAATCGGTACGGCTTGGGTA
AGAAACGGCGAGCCACAAAACTCTTGCTCGGGCTGTCACCGACCTTATGACCGAGACGAC
AATGGCGATCCAATCATCGGCCAAGACGCAAGCCGAAGTGCTAAAACGGTTCACGTAGTG
CGTTTAGAGAATCTTGCAAAGGCACGTGATTCGCTCGAAATCAGCGTTGAAAGCGCGCGA
TTTATTGATGACCAGTTTGAGGTTGAACTAAGAGTGTCGAAAGCGGGCTCAGGTATTGGC
TCCATCAACGAACTGACCCCTTTCATTAATGAACATGGGCACCTCAATTTGTTGCTGAAC
TGGGATAACGGCCAAGGCCCGATGGTCGCAAACAACAGTCTCAACGTCGCCGATGATGGC
GCACTTGGTGACGGCTGTGAGGCTCAAGGAGAAGGCCTATTCTTGTGTCATAAAGACTTC
ACTGACGCTGCGACTAAGCCAACCTCCAACTCTACGTTGACGGTTAACATCGCCGACATG
CCACTTTGTGCCAACCGTAGAGATGGCGAGCTCGCCGAATGCGTCACGTTTGAAGGCATC
GATCTTATCAAATCGCCTTTCGTCATTGCCGCCAATAACGCATCCGGCTCGTTTGATGTG
TCTGGCATCAACAAGCAACGCAAACTGCCAGTGGGCGCGGACATTTCATCGTGTAACGAT
TGTCACAAAGAGCTGACTATCCATAAGCTCGGTGAGCATCCACATGCCGCCACCGACTTC
CAACAATGTAAAAATTGCCATAACTCTGAACGTTCTGCGTTTTATCCTGGAATGGCGGCT
GATCTAAAGTACCACGTGCACTCATTCCACGCCTTTGGCTCCGCTCATAGCGGTGAAGCG
TCTTTCCCTGGCGCAGTCAACAACTGTGAGGCCTGCCATACCAATACTCAATACAACTTA
CCTAGCCAACAAAATACGCGCCCTTCTCTTGCGAGTGGTAAATACTTTAGTCCTGCATTA
GTCGCCTGTGGCGCGTGTCACTTAGAGTCATCTTTAGCTAATGCTGACCCGGATACTGTG
GCAGGAGATGCGCCTCTGAACCATATGCTGAATCACGGCGCGGTATTTGGAGCAGACACA
GCAGCACAAGCCATGGGCTCCGAACAATGTGCGACTTGCCATGCCATTGGTCAGTCACAA
GGGATAGATAAGGTTCACAAGGTATACGACTACCGTTGAATTCGTCATTGAACACAATGC
TTTGACAATTAAGGATAAGAAAAGGAAGAGCTATGAAAGCAATGTTTCTGCGGTGGTTGG
TTGCTGGGATACTTGGGTTAGGCGTCATCTTCACCGTCAGTTCGGAAGATGTCGCCAAGC
CAGAACCCGAAGCGGCGACGTTAACTCAAGAAGAAATTGAAACCATATTAGACACCAAGT
TTTCCGAGGGGAAATATTCACGCCGCGGGCCAAATGGCTGCCTTCGTTGCCATGACGATA
CATCAGATAAACCTGCAACGGGTATTTTCGATAACATCCACGGTAAGTCCGCAAACCTGC
ATGGGCCAATGAATGATAAACAGTGTGAAGCATGCCATGGTCCAGTGAACAATCACGAGC
GCAATCCACGAAAAGGACAAGTTCGTGAGCCAATGATCACTTTTGGACCAAACTCCCCTG
TTCCGGCCGAAAAGCAAAACAGCGTGTGTTTATCTTGTCACCAAGATGCGAAACGCTCGA
CTTGGCATAGTAGCGAGCACGCTTTTGAAGGGCTGTCTTGTGCAAGCTGTCACCAACTGC
ATCAAAAAGACGATCCGATGATGGTTGCCGAAATGCAAGCAGACAAATGCACCGATTGTC
ACTCCCGCACCAAATCGGATATCCACAAACGCAGTCGTCATCCTATTATCGACGGCGTCA
TGACTTGTTCTAGCTGCCACAATCCACATCAGACATTAAATGAAGCAAGCCTGAACTGGT
CAACCGTCAATAACGCTTGTTACGAGTGTCATGCGGAAAAACGCGGCCCATTTTTATGGG
AGCATGAGCCAGTAACTGAAGATTGCACATCCTGCCACACACCTCATGGTTCAGTGAACA
AAGCCCTGCTCAATAAACGGCTGCCAATGCTTTGTCAGGAATGTCACCGTGTGCCACATG
CAAACGTAGCCATTCCTGAAAACGACTTGAGAGTGCGCGGCGGAAGTTGTTTGAACTGCC
ACAATCAAGTGCATGGCTCTAACCACCCACGTGGTCAAACATTAAGTTATTAGGAGGGAG
GCATGAAACTATCTCAACTGTGCATCGCTATTTCCCTTGCTTTTGCTGTGCAAGCGCACG
CCAACGATTATTCGTTACAACGTTCTCAACCAGCCGACACTAGCCGCTGGCAGTGCAGTG
AATGCAGCAGCGACGGCACATGGAGTGGAGAAGTCAGCGCGGGCGTCGGTTACCTTAACA
ACGACGGTTCCTCTCGATTCTATAATTGGAATCCGCCCGTTTACGGTACAAACTCTGACA
ATAAGCACTTTAACGCGAGCCTAAACGCCGATATCGAACAATATGAAGACGACGGATTCT
ACAATCGAATCGTCGTCGAAGATCTTGGTTTGCAACGCTTCTTACTGCAGTGGGAAATGG
GCCAGTACGACGGATTACGTGTCCTCGGCAGTTACAGTGAAACTCCTTATTTCTGGAATC
AGTCCTCACTCAGTGCGTATCATCCAAGAGAAGATGCACTCGTTAGTGGTGACCTATCGA
AATATGAAAACTTAGTGACGCGAGAGACATTTAAGCTAGAACTCAAGTACACACCACATA
CGCCATGGAAGCCATATGCATCCATGAAGCACGAACGTAAAGAAGGCACCACTTCGCTCT
ATTCATCGACCATTCCGGGTTACGCCAACGCGCCTGGATTCATACCCAAAGCCGTCGATC
ATGAAACCTTAAATACTCAAGTAGGAGTGAGCTACATTGAAGATTTGTGGCTGGTGGATA
TTGCGTATCGCGGCTCGTTTTTCCGCAATGACAAGTCCGCACTCTATTACGGCGGCATTA
CCAACCCTTACGCCAATCACCTTGCGTATGAGCCTGACAACGACTTTCACCAATTTGCTG
TCACAGGGAATTATCGGTTGAATCAACAAACGTTCAGTGGCCGCTTACTTTGGTCACAGA
CGTCTTCTGAAGGCGGGTTAAATCCGTTTCCGCAGTCCCCCGTTAACTCCAATACATTCC
ATGGCGAAACCAACACTTGGCAAATGAGCGCGGATTACCACAACAAGCTTTCGCGAGACA
CAGCTTTCGCCATTTCTGCTGACTATTCAGACAAAGACGATAACTCCGATAGAAACACCA
TCATCGGCTCTACAAGAGAAAAATACGACCACACAAAAACCAAACTGGAAACAACGTTAA
CGCATCGTGTTGCGTCTGATGTGAAGGTGAATGCGGGTTATCACTTCAAACAAGACGAGC
GAAGCTATGCCGACCGAAAACGTACCGATGAACAACGCGTTTTTGTTGGTGCTCAGTACA
GACCAAACAGTCCGTGGCAATTAGGCGGTAAAGTCTCCTACTCTTTCCGCGATGGCTCTG
ATTGGCAGGACGACAGCAGCGACTCGCCTAATTTGCGCCAATACTATTTAGCCGACAAAG
AGAGGATTGAGCTCCGTGGCGACGGCAGTTATGACATGACAGACGATGTCCAGCTACTTG
CAGAACTTTGGTACGGAAATGATGACTATGCAAAACCCGATATTGGTTTAAGCGAAGGGG
AAGATTACGGCTACGACCTCAGCCTCAACTTCAATTTACTCGACGGATTAAGCGGGCATG
TTTTTTACAATCAACAGATCATCCGCTCCGAGCAACAACAAGCAAACTCTGACGTTGTCG
GCTGGAATCGCTACACCACCAAGCTCAAAGATGACATCACAACCATTGGTTTTGGTGTGA
GTAAAGAGCGACTGCTGGACGACAAACTTTCTATCTCATTTGATTACAGCTACAGCCAAG
CGGACAGTAAATCTTCAACCACATCTGGTGGTTACCAATATCCTGATAACGAGGCGAACT
CGTATCGATTTGAAGTCATCGCTGACTATGAAGTATCTGAAAATCAAAACGTGCAGCTTA
ACCTTCGTTATGAAGACTACTCAGAAGAGGATTACTTGTTTAACAACGAAACCGGAACGA
TGGGCGACGTTTTGCAAAGCTATGAAGGTCTGTATGGCGGCGTCTATTGGAAATATCGCT
TTTAAGCACAGTGTGACGTAACAAAAAAAGCATCAGACGTTTCAAGCGCCTGATGCTTTC
GTATTTCAATTCTACTGCTGTGAGATGTTGATTAAGCTTGGAAGCTCAAAGGAATCTCAG
CCAATTGGTTACCTTCGTTTGCAGGGAAGATAAGGTACTCACCGTGGTATTTCACCATCG
ATTTGTAGTCCGTCACTTTATGCACCATAAAGCCCGCTTGCGCTGCTTTCTCAACAAACT
CAGCATGGTTGCCACGCACAAACCAGCTCATCGGTTTAACGAGCAACTCGCCGTCGAAGC
AGCTTTCGCATTGGTCTGCACATAGTGCCAAAGAATTTTGACCTTCCGTGAAGATTTGGA
TTTTGCCACAACCAACCAATTGTTCAGAGGTAGAAACCTCCCAACCCGCTTGCTCCATTA
CGTCCAAAAAAGCTTCGACGTCAGAGTCTTTGATCACTTTTGAATCTTCACCTTCAGGGA
AGAATTGCGCGTAGAAAGCAGAAATACGTTTGAAGATAAACAACAAACCAGCGTCATTCC
CCTTTGAACGACCTGCCTTTTGCCAACGAGTTAAGTCATCGCCGACCGTTCGACCAAAAC
GCTGAGATTTCAGAGCTTTTGTTACCCAACGAACAAGATAGTGGTTGTTCGCCACTGGCG
CATTGGCCAACTTGCCAGAACGATGTTCCTGCTCCAGTTCATTCAGAGCAGAGTTAACCA
AGTTTTGAATTTCTTTGGTGTAATTCGACATTACGCCTTTCTTCCTAAAGTCCAATAAAA
CAGTGCTGAAAGCACAGAACAAGCAAACATAACGATGATCATAGGCCACGCAACATTACC
TGGTAGTGATGCCACCAGCGCGCCAACCAATGAGCCGATACCGAATCTTAACGTCCCCGC
CAGAGACGATGCCGTACCCGCCATTGATGGGTAGCCACTTAAAAGCAGCGCCATCGCATT
ACTACCAATCGTCGACAATGTGCCGATAAACAGCACAACAAAAGGCACGATGCCCCACAA
TCCGAAGTCCATCAACCAACTTACGAACAGACCAATGCCAGCCAAAAGTTGCACGAACAA
CCCAAAACGAAGCATGGCATGAGAGCCCACTTTTTTCACCAAACGACCGTTAATGCTGGT
CATGATGATCATCGCCACAATGTTCAAACCGAATAAGTAACCAAATTGGTCAGGTCGAAC
ACCGTATAAATCAATATAAACAAACGAACCCGCAGTTAGGAATGCAAACATCCCCGAAAA
CGAGAATGCACCAGACAACATCAAGCCCAACGCTTCAGAACTTGAACACAAACGGGCGTA
GTTTTTTAATGTGGTGCGAAAACGCAGTGGTTGGCGGTTTTCTGGTTTTAGCGTCTCCGG
AATTTTCCAAAACACCAGCAGAATGACAACCACTGCAAAGATAGCCAGCACCCAAAAGAT
AGAACGCCATCCAAACCAAATCGCAAGGTGACCACCAATCATCGGCGCAACCAACGGGGC
AATCGTGATAACTAATGTGACGAAAGACATTGCGCGCGCAAAGTCTTCACGGTCAAACAT
GTCACGCACCACAGCTTGAATAATGACCGCTGCAGCCGCGCCAGCAAAACCTTGAGCGGT
ACGAACATAGGTTAACGCATCAATGCCGTTTGTGGTCGCACTCACCACCGCTGCTAACCC
AAAGAAAAGCACACCCAAAATCAGTACAGGTCTGCGGCCAAAGCTATCGGCAAGCGGCCC
ATGAATTAACTGACCAATCGCAAAACCCGCCGTATAAGCCGTCAATGTAATTTGAACCGC
[truncated: 5,118,407 more chars]
