# Supplementary material for: Genetic Diversity and Population Structure of Vibrio parahaemolyticus Isolated From Clinical and Food Sources
Source: Front Microbiol. 2021 Jul 27;12:708795. doi: 10.3389/fmicb.2021.708795 (PMC8353399; doi:10.3389/fmicb.2021.708795)
Supplement: Supplementary file 8 [file Data_Sheet_8.ZIP › original files of sequencing results8/L6.fna]

>contig1
GTGCGAAATCGTTCCAAATCGGTGCTGATAACGGTGAAGCAGTAATGCTTGAGCTTAAAG
ACATGCGCTCAGACAACAAAATGATGGGCGGTGTGAGCTACCAAGCTGAAAGCGGTAAAG
GCAAAGACTGGAACGTTGCACAAGGCAAAAACGACCTAAAAATCAGCCTAACTGACAGCT
TTGGTCAAGAGCAAGAAATCAACATCAACGCGAAAGCGGGCGATGACATCGAAGAGCTAG
CAACGTACATCAACGGTCAAACAGACCTAGTGAAAGCGTCAGTAGACCAAGATGGCAAAC
TGCAAATCTTTGCTGGTAACAACAAAGTAGAAGGCGAAGTGTCATTCTCTGGCGGTCTGT
CTGGTGAACTAGGTCTAGGCGACGACAAGAAAAACGTTACAGTTGATACTATCGACGTAA
CTTCAGTTGGCGGTGCACAAGAATCAGTCGCGATCATTGATGCGGCACTGAAATACGTAG
ACAGCCACCGTGCAGAGCTGGGTGCATTCCAGAACCGTTTCAACCATGCAATCAGCAACT
TGGACAACATTAACGAGAACGTGAACGCGTCGAAGAGCCGTATCAAAGATACCGACTTCG
CGAAAGAAACGACGGCAATGACCAAGTCACAAATTCTATCGCAAGCGTCAAGCTCAATCC
TTGCGCAAGCGAAACAAGCGCCAAACTCAGCGCTAAGTCTTCTAGGTTAATCTACCTCAC
ACGACAAGATACAAAAGCCAGGTTCATCCCTGGCTTTTTGCTTATCGGCTATACCGATTT
AGATGCGTCCTAACAGGGTGTTCGACAAGGCATTCATATCGATTAGATGGTCTCTTTAAA
TACCAATGTTGCCGCAATGATGACGCAGCGACATCTTAGCCAAGCAGCTGATCAAAACGT
TGAGTCACAGAGAAACCTGTCTTCGGGATATCGGATTAACTCAGCAAGCGACGATGCTGC
AGGCCTACAAATATCTAATACTCTCCATGTTCAAACGAGAGGAATTGATGTCGCCTTAAG
GAATGCTCACGATGCCTATTCGGTCGCTCAAACCGCAGAAGGCGCGTTGCATGAGAGCAG
TGATATTCTGCAACGGCTACGCTCTCTCGGACTTCAGGCCGCAAATGGCAGCCATGAACA
GGATGATCGTAAAAGTCTTCAACAAGAAGTGATTGCACTACAAGATGAATTGGATCGTGT
GGCAATCACGACGACATTCGCGGATAAAAACCTCTTCAATGGCTCTTATGGTTCTCAGAG
TTTTCATATTGGCGCCAATGCGAACTCTATATCATTGGCGCTCAGAAACATGCGTACGCA
CATACCTGAAATGGGCGGGCAACATTATCTGGGTGACAGTTTAGACAAAGACTGGCGGGT
GACGAGAGATAACCAACAGTTCGCGTTTGAATATCAAGACAATGAAGGCCAAGCGCAATC
TAAAGTATTAACACTCAAAGTAGGCGATAACCTTGAAGAAGTGGCAACCTACATTAATGC
CCAGCAATCGGTAGTCGATGCTTCCGTAACGCAAGATCATCAACTGCAGTTTTTTACCTC
GACACTGAATGCGCCAGAAGGCATCACATGGAAAGGCAATTTTGCCGATGAGATGGATAT
AGGTTCCGGTGAGTTGGTGACCGTTGATGATCTCGATATGTCGACAGTAGGAGGCGCTCA
GCTTGCCATTGGTGTGGTGGATGCGGCGATAAAGTATGTTGATTCTCATCGCAGTGAAAT
CGGTGGATTTCAGAATCGTGTGAGTGGCACGATCGATAATTTAAACACTATTAACCGGAG
TGTTTCGGAATCAAAAGGGCGAATTCGAGATACAGACTTTGCTCGGGAGTCGACAGTAAT
GGTGCGCTCTCAGGTGCTGCAGGATGCGACAACTGCATTACTCGCTCAAGCGAAGCAAAG
GCCGAGCTCTGCACTAGGCTTGCTCAGTTGAACGTGTTTCAGCGATGCGCATCGGCTAGA
AAAAATTCAGATAATAAAAAACGCTGCCATTGGCAGCGTTTTTTCGTGCTCGGATAAGTA
AAAATTACTTAGTTACACGTAGAACTGGAGTTTCACCAACAGTTACAGAACCAGAAAGCT
TGTTCAGCTCTTTGATTTCGTCCATGTTAGAGATAACAACTGGAGTTAGTGTTGACTTCG
CTTTCTCTTCTAGAAGAGCTAGATCGAATTCAATTACAGTGTCGCCAGCTTTAACAGTTT
GACCTTCTTCTGCGATACGCGTGAAGCCTTCGCCTTTAAGTTCAACTGTATCGATACCGA
AGTGAACGAAAAGCTCAACACCGTCGTCAGACTCGATAGAGAATGCGTGGTTAGTTTCGA
AGATCTTACCGATAGTACCGTTTACAGGAGCTACCATTTTGTTGCCTGCTGGCTTGATAG
CAATACCGTCACCAACGATTTTCTCAGCGAAAACAACATCTGGCACATCTTCAATGTTTA
CGATTTCACCAGATAGTGGTGCGATGATTTCGATTGCACCAGCGTCAGCGCTGTCATCAG
ATACAAGCTTCTTAAGTTTGTCAAACAGACCCATTGTGTCATGCTCCTAAGGTTTGGTTT
TATTCTGTCGAATTATAGTATACCAATATAGCCCATTAGACGACTTTTTTCGCCGTCTAA
TGGCCATTAAGTATTGAATAACTTGGTACTACTGATTATTGAGTTTTCTCAGCAATGAAC
TTTTCAACTACTGCTTCAATTTCTGCTGCAGTAGGTAGAGAAAGCGCTTCTTCAGCCATT
GCTTTCACTTCTGCGAAGTTAGAGTTACGAATAACTTTCTTCACTTTAGGGATAGAGATA
CCGCTCATTGAGAACTCATCCAGACCCATACCTAGAAGTAGAAGTGTTGCACGCTCATCG
CCTGCAAGCTCACCACACATACCAGTCCACTTACCTTCAGCGTGAGAAGCGTCGATAACT
TGCTTGATCACGGTTAGTACAGCTGGTGATAGTGGGTTGTAAAGATGAGAGATCATCTCG
TTACCACGGTCTACCGCTAGAGTGTACTGAGTAAGGTCGTTGGTACCGATAGAGAAGAAA
GATACTTCCTTCGCTAGGTGGTGTGCGATCGCTGCTGCTGCAGGTGTTTCAACCATTACA
CCGATTTCGATGTTTTCGTCGAATGCAAGACCTTCAGCACGTAGCTCTGCTTTGTACTCT
TCGATTGCGTTCTTAAGCTCGCGGATTTCTTCAACAGAGATGATCATTGGGAACATGATA
CGTAGCTTACCGTGTGCAGACGCACGTAGGATGCCACGTAGTTGATCACGAAGGATTTCA
CGACGATCCAAGCTGATACGTACTGCACGCCAACCTAGGAACGGGTTCATCTCTTGAGGT
AGATCCATGTACGGTAGATCTTTATCGCCGCCGATATCCATAGTACGGATGATCACAGCT
TGACCGTTCATTGCTTCTGCAACTTCTTTGTACGCTTGGTACTGTTCTTCTTCAGTTGGT
AGCGCAGTACGGTCCATAAATAGGAATTCAGTACGGTACAGACCAACGCCTTCACCACCG
TTACGGATGATACCGTCACAGTCTTTCACTGTACCGATGTTGCCGCAAACTTCTACGCGG
TGACCATCTGTTGTTTCTGCGTGTAGGTCTTTAAGTTTTGCTAGCTCTTCTTTCTCAGCT
AGGAATGCAGCTTTAACTGCTTTCGCTTCTTCTACTTCAGCTTCTGATGGATTAACAACG
ATCTTGTTGTTCATCGCGTCAAGAATCAGCATGTCGCCATTCTTAACTTTCTTAGTGATG
TCGTTAGTACCAACGATAGCAGGAAGCTCAAGAGAGCGAGCCATGATAGAAGTGTGTGAA
GTACGACCACCGATGTCACAAGCAAAACCCAGCACGTAGTCTAGATTGATTTGCGCTGTT
TCAGATGGCGTTAGGTCGTAAGCAACTAGGATAACTTCTTCATTGATGTCGCTTAGCGAA
ACGATGTTGATGCCTAGTGCGTTCTTCACGAAACGAGAACCGATATCACGGATGTCAGTT
GCACGTTCTTTTAGGTATTCGTCATCTAGAGACTCAAGAGCACATGCTTGCTCTTCGATC
ACTGAGTGGATAGCGTGATCAGCAGTCATTTTGTCGTTTTTGATAAGTGCTAGGATTTCC
TCTTCTAGCTCTTCGTCTTCAAGAAGCATGATATGACCTTCAAAGATCGCTTCTTTTTCT
TCGCCAAAAGTTTCAAGCGCTTTTTGCTTGATAGTTTCTAGCTGAGCTGCAGATTTGTTA
CGAGCGTCAAAGAAACGTGCAACTTCTGCTTCTACTTGATCATCAGAAATAGTGTTTGTG
TTTAGGACAATTTCATCTTCTTGAAGTAGTAGTGCTTTACCGATTGCAATACCAGGAGAT
GCTAGGATGCCTGAAATCATAGCCTTACCTTAAGTTTGGTCAACTTTATAAAACGGGAGA
ATAATGGGTGCGCTAACGAATAGTTTTAGCTTAGTTTTGAGCCTATTTCCAACGAAGCCA
TTTTGCTTTCACAAAATGGCTTCTGGAGTAGGAGACCGGATTAGTGTAGTTGGTCCATTA
GAGCAACTAGGTGGTCTACAGCTTGCTGAGCTTGTGGGCCTTCAGCAGAAATAGTAACAA
GAGTACCTTTTACTAGGCCTAGTGTTTGTAGTTTGAATAGGCTCTTAGCGCTAGCGCTTT
TACCGTTAGAAGTCACAGTGATGTCCGCGTCGAATGCTTTAGCTTCTTTAACGAACTGTG
CAGCTGGACGAGTGTGAAGACCGTTTTCTGCTGTGATTTCTACTTGCTTCTCGTACATGT
GATATACCCCAATAAATGTATTTTTTTGTTAGTTTGTGACTAGATTTAGCTTAACTGCTT
TATATCTTGTGCGCTAGCACGGGAGAGTTCAAAGCGTGTCAGTTCTGATACTAGTCAAAA
GTTTGGTAACTACGCAACTGTTTGCGTGCGCAATTACTTTGAAACCTTTTTGTGTTCTGC
TTCTTTATTTTGAAGCTAGAAATAAAACACCCTGATATTACCAAAGGTAGGGCAGGGATC
AACAAAAAAGCCCCTGAACGGGGCTTTTTTAGACGAAAAATTGATTTGACCACATATTAT
TGTTGGTTCTCTTTTTCGGTAAAGATACCAGCAAATAGTGCCGTACTTAGGTAACGTTCA
CCTGAGCTTGGCAGAATTGTCACGATGGTTTTTCCTTCAAATTCAGGTAGTTCTGCAATT
CGGTTCGCAGCAACGACAGCAGCGCCTGAAGAGATACCCGCAAGGATGCCTTCCTCTTCC
ATTAGTCGACGAGCCATCTCAATTGCTTCTTCAGAAGTCACTGGCTCAACTCGGTCGATA
ATGTCCAAATCTAGGTTTCCAGGAATGAAACCTGCACCGATACCTTGGATTTTATGTGGC
GCTGGTTGAATTTCTTCGCCTGCTAGCGCTTGCGCGATTACTGGTGATTCTGCAGGTTCT
ACAGCAACAGAAGTGATCGCTTTACCTTTCTCACCTTTAATGTAACGGCTTGTACCTGTG
ATTGTACCGCCTGTACCAACGCCTGCTACTAGCACATCGATTTCACCGTCTGTCGCATCC
CAGATTTCAGGGCCAGTGGTTTTCTCGTGAATTTGCGGGTTAGCAGGGTTGTTGAACTGT
TGTAGAAGAAGGTATTTTTCAGGATTGCTTGCTACGATCTCTTCTGCTTTAGCAATTGCG
CCTTTCATGCCTTTCGCTGCTTCAGTTAGCTCAAGGTTTGCGCCTAGTGCTTTAAGTAGC
TTGCGGCGCTCAAGGCTCATTGATTCAGGCATAGTTAGAGTCAATTTGTAACCGCGAGCG
GCTGCTACGAACGCTAATGCGATACCTGTGTTACCACTGGTTGGTTCTACTAGTTCTACT
CCTGGCTTTAAAGTGCCAGCTTTTTCTGCTTCCCAAATCATGTTTGCACCGATACGGCAC
TTAACGCTGAAGCTTGGGTTGCGTGCTTCAATTTTCGCTAGAACGTTACCTTTGCTCACT
TTGTTTAGGCGAACTAGGGGCGTATTACCAATGGTAAGAGAGTTATCTTCGTAGATTTTG
CTCATAGTGATGTTCCTTCATTACACGTTGTGTGAATATGGATAGAAGAATATGCGGTAT
AAAAAAAAGGGAAAAGGATTAAAAAGTTATATCTTATTAGGTTGGCCGAGAATTTAGTAA
AAAGAAAGGGAAGCGCATCGAACAGCCTTCCCTTTCACTAAATTTGACCTAGCGCTGATG
TTTAAACTCTGCCACCCACATGGCGGTCGCACCGCATATTGCAACAGGCATGACGATAAG
GTTCAAAATTGGAATCGTTGTGAATACTGAAACCAACACACCAAAGCCATAGGCTTTACC
TTGCTTTTGTTTCAATTTGTAACGCATGTCGTTGAACGGAATTTTGTGGTTATCGAACGG
GTAATCACAATATTGAATCGCGAGCATCCACGCGGTAAAGATAAACCATAAAACCGGGCC
AACAGTTTGCCCTAGTGCCGGGATAAGTAAGAGCAAAAACAAGCCAATTGCTTTAGGCAG
TATATAAAGCAGTTTTCTCCATTCGCGAGCAAGTACGCGAGGCACATCTTTTAGAACAGC
CGTAAAGCCGTCGTCATTAATTTTTTTTCCGGTTAGCGTCTCTTCAACTTTTTCTGCTAA
CAGCCCGTTGAAGGGAGCGGCAATAAAGTTGGCTAACGTGCTAAAGAAATAAGAGAAGGT
GGCCAGTATCGTTAGAGCAAGTAGGGGCCACAAGATATACGTGAGCCAAGAGAGAAACTC
TGGTAACTGTCCAATCCAACCTTCAATCCACATGTTCAAGTGGGAGAATAGATAGAAGAT
AGCCCCACCCACGAGAATAATATTTGCTAAAAGTGGTAACACGACAAAACGTCTTATCTC
TGGAGAGAGCGCCAATTGAATTCCGTATAGGAAGTAACCGAATCCGGTTCGTTGCTGATT
GTTAATCTTCATATCCAATATTTTCGTGTGAGTGAGAACTCATTGTACCTGTCGATGATT
TTCTTTCAATGCCCTAACAATTAGGGTCTTGCAAAGTGGAATCGTGGCAAGAATCACAAC
AAAAAACGGAACTTCTTGCATTAAGTTGTTCTAAACCTACATATAGTTTTGGTAAAGTAA
ACGTATCATTCAGATTTATTGCACTTGGGTTGCTGCTCAAGGAATTGCGAGTAGTAAAAA
CAGGTATATTGAGAGTAAATAATGCAGGAATTGCGATTCGTACTCATTGTTGTTGGCGCA
TTAGCCATCGCGGCATTGCTGTTTCATGGTTTGTGGAGCAGTAAGAAAGAAGGCAAAGCA
AAATTTGGCAACAAGCCACTTGGTAAGCTGGATGTTGACCAAGGAGATAAAGATTCGGTT
GAGCAAGAGCGCAGTTTCGCTCCTGCCACTGAAGACGATTTCGAAATCATCCGTAAAGAT
CGCAAAGAACCAGACTTTGGGATGGAAAATACATTTGATAGCAAGTTTGAGGCAGATCCC
TTGCTTGGTGGTGTGGCAGAAGAAAAGCATTCTGTAAAAGAAGAAGCTGAGGAAATCCCT
TCTTTTGTCGCGATGAAAAACGATGTTGAAGATGTAGCAATTCAGCCGTCTGAAGTCGAA
GAGCCAATGCAAGAGGTGGTTGAAGAAGAGATCATGCCTTCTGCATTTGATGCGCCTAAA
CAAGAGATGGAAATGGTTGAAGAAGTGGCTCCTGCCGTTGTTGAACAACCAGAAGAACCA
AAGCCAGAGCCGGAAATGCAAGTGATCGTGTTGAATGTTCATTGTGCGGGCGAAGAGCCA
TTTATTGGCACGGAACTTTTTGACAGTATGCAGCAAAATGGTCTTATCTATGGCGAGATG
CATATCTTTCATCGTCATGTTGATTTATCTGGAAACGGTAAAGTGCTGTTCAGTGTGGCT
AACATGATGCATCCGGGCACACTTGAGCATGGTGATCCCGCAGAGTTTTCGACGAAAGGC
ATTTCCTTCTTTATGACGTTGCCTTGCTATGGCGAAGCTGAGCAAAACTTCAACTTGATG
TTGAGAACTGCGCAGCAGATTGCGGATGATATGGGAGGGAATGTTCTCGATGACAAGAGA
AACTTAATGACTCCTGACCGTTTAGCTGCTTATCGACGCCAAATAGTTGAGTTTAATGCG
GCTAACGCATAATCTTACTACCCAATTATAAAAGGGCTCCGATTGGAGCCCTTTTTCATG
GATTCCCAACCTCATCGATTGACAATATACGGGGCTTTACTATGTCTGAATCAGTACATC
AACGGCTAGAAGAACTCAAAGAGTCGTTGCACTACCACGCCGTTCGCTACTACGTGGAAG
ATAATCCAGAGATTCCAGATGCAGAATACGATCGCCTAATGCGTGAACTGCTAGAAATTG
AAGCTCAACATCCTGATTTAGTGACGGTTGATTCGCCAAGTCAGCGAGTGGGTGGTAAGC
CGCTTTCTGAATTTAGTCAGGTGACACACGAAGTCCCAATGTTGTCATTGGATAACGCAT
TCGACGACAGTGAACTCGACAGCTTTCATAAACGTGCTCAAGACCGAATCGGTGGAGAAA
GCATTAAGCAGTATTGTTGTGAACCAAAGCTAGATGGCTTAGCCGTGAGTCTGTTGTATG
AAAACGGTATTTTAGTTCAAGCGGCAACGCGTGGTGATGGTACTACGGGTGAAAACATCA
CTGAAAACGTGCGCACCATTAATGCCATTCCTCTGAAGCTGAGGGGTGATGACTGGCCAG
CTCGTCTTGAGGTTCGTGGTGAAGTGTTTATGCCGAAAGCGGGCTTTGAAAAGTTGAATG
AGCTTGCGCGTCAGAAGGGCGAAAAAGTATTTGTGAACCCTCGCAATGCAGCAGCAGGCA
GTTTACGTCAATTAGATTCGCGTATTACGGCTTCGCGCCCACTGAGCTTCTACGCATACA
GTGTTGGAGTTGTGCAAGGGGCTGATTTGGCAGCCAGTCACTATGAGCGTTTTCTACAGA
TAAAATCTTGGGGACTGCCAATGTGTCCAGAGACCAAGCGAGTCGACAGTTTGGCAGACG
TAAAAACTTATTATCAACACATTCTGCAACGTCGTGATGCATTACCTTACGAAATTGACG
GAGTCGTGATCAAAATTGACGATATTGCCGTTCAAGAGCGCCTGGGTTTTGTTGCTCGCG
CTCCACGTTGGGCGATCGCATACAAATTCCCGGCTCAAGAAGAAATCACCACATTGAATG
AAGTTGAGTTCCAAGTTGGCCGAACGGGAGCGATCACTCCGGTTGCTAAGTTAGAGCCAG
TGTTTGTTGGTGGCGTGACGGTGAGTAACGCAACGCTGCATAATGCGGATGAAATTGAGC
GCCTTCAAGTAAAGATTGGTGATCAGGTCGTGATTCGTCGTGCTGGCGATGTGATTCCTC
AAGTGGTTTCTGTCATCAAAGAGCGTCGACCAGAAACGGCGCGAGATATTATTTTCCCAA
CTCAGTGTCCTGTTTGTGGTTCGCACGTAGAGCGTATCGAAGGGGAGGCGGTGACTCGAT
GTACTGGCGGTTTGGTCTGTCAAGCTCAACGTAAGCAAGCGCTCAAGCACTTCGTCTCAC
GTAAAGCGTTGGATGTTGATGGTTTAGGTGACAAAGTTATCGAGCAATTGGTCGATCGTG
AAATGGTAGAAACACCTGCCGATCTGTTCAAGCTTTCGGCTGGCGTATTAACCGTATTGG
AGCGCATGGGGCCAAAATCTGCTCAAAACATTGTTAATGCGTTAGAAAAATCGAAGTTAA
CAACCTTGCCACGTTTCTTATACTCGCTAGGTATTCGAGAAGTGGGCGAGGCAACGGCGG
CAAACCTAGCTCAACACTTTAAATCACTGGAAGCGATTCAAGCTGCAACGGAAGAACAAC
TTATTGCTGTTCAAGATATTGGTGTGGTAGTTGCGAAGCACATTACGACTTTCTTTGAAG
AAGAGCAAAACCAAGCTGTTGTTCAAGATCTCCTTGTGCAAGGTATCCACTGGCCAGAAG
TTAGTGCACCTGAGCAAGGCGCAGAACTGCCACTAGAAGGTAAAACTGTCGTGCTAACGG
GTACACTATCTCAACTTGGACGTACTGAAGCAAAAGAGGCGTTGCAATCTTTGGGTGCAA
AAGTAACTGGCAGTGTTTCCAAGAAAACCGATATTTTATTTGCTGGTGAAAATGCAGGTT
CTAAGCTCGCTAAGGCGCAAGAATTGGGTATCGAGATAAAAACTGAGCAAGACTTGCTTG
AATTGATAAATTAAGCACTATCAAAAAAGATAAAAAATAACTAAAAGCCCCACAGGCAAA
GCTTGTGGGGCTTTTTCTTTACGCATATTAAGTGTGTTTGTATGTCTTGGTTTTGTGTTT
TCTGCGTTTCAGTGATCAGGATCTCCCCTTCGAATATCCGAATTTATTTGTATTCAAGTC
TGCGATGCACTTCATGTTGAATGTTTGTGTGTTGGTTTAAGTGTTTGAATTTAAATGTAT
ATATTCAATGTTGCGCTATTGGTGTTAAAAATAAGATCTGGATCAATAACTTATATGGAA
CTTTGGCGTGGCTCATATTTTTTTAGAAAAAAAATAAGTTCCGTTTGGATGTTTTTAGGT
GCGAAGTTAGTCTTAATGGCGTGGATACACGGTGTGTATGCAGGAACTAAAAAAAACCAA
ATTAGAAATAATGAGGTTTAATCAGGAATTTACTTCTCTCCTTCGGCGGCCAACTAAAGG
TGAGATAGAAAAATACAGCTATATCCATTTTTAGGAGTTTTTCCATGGACAAATTTTTTA
AGGTTTCAGCGTTAACTGCAGCAATGTTTGGTGTTGTTGCTGTTGCTCCAGCTACTGCAT
CGACTGAGAGTGCAGCGGGTGGTGAATACGTAGAGAAAGTGAACGAATTTATGCATGACT
CTAGTCTTAATGCAATGTTCTTAGTTGACACTCGTTCACGTACACGTACTACAGGTAAAC
CTGGTGGTGAGAACGGTGACCGTTGGAGCCGTCTAAACTACTCTTCTTACAACGCTATCC
TAGACTTCACTTCTGGCTACCACGATGGTTGGGTTGGTGCAGATGTTGCGGCTTACTACT
CTGGTGATCTTTACAACGACAGCCTTTACAACTCAAACGAAGGCTACCTATGTAACGAAA
TCTCAACCTGTAACAACCTAGACTGGGGTGCAGGTGACGGCCAACAACTTAAAGTTTACA
AAGCTGCGCTTAAATTCAAAGCAAACGAAAACTTTAACGCTCGTGTAGGTATGCTACAAG
CTGGTGGTAACGGTACTATTGGTAACGTATGGAGCTTTGTACCTGGTACTTACCGTGGCT
TCGAACTAAACGCTAAGCTAGGCGACTTCAACCTAAGCTACTTCGGTGCAGACCAATTCA
CAGCACCTTGGCTACTTCACGAAGATGACTACGCACCAGCGCTTTGGTCTGACACTTCAT
GGAGCTACCTACACTCTCTAGGTCTAAACGGTAACCTAACTGACAGCTTGTTCTTCCAAG
TTGGTCTTGGTCAAGCGACTGGCGTTAAATACGCAAATGGTATCGACTGGGGCGCAGGTC
AAGTGACTAGCTACCACAACGAAACTGACAACACATCTTACAAAGCTTACTTGAAGTACA
CAGTAAGTGACCGTACAACTCTTGCATTTGACTTCTACGGTGTTGATGACGATGTGAAAT
ACGATGGTCTAGGTTTCCACACTGGTCTATCTTTGAACCAGTCTTTCGGCAAGCTAGCAT
GGATGTCTGAACTACGTTACACAGACACAGACAACCGTTCTGACTTCGTTCCACGTACGA
TCCATACTTACGGTATGAACAACGGTACTTGGTCTCAGTGGTGGGATGCTCTATCTGACT
GGAACAAAGCGGGCGAGCTAGCATGGTACAACCGTCTATCTTACAACCAAGGTAACGGCT
GGAACTACTACCTAGGCTTTGGTTACGGTTCTGGTGCTGACTCAGCTGCAAGCGGTGCAT
CTGGTGACTGGGATTACGAAAGCGAGTACGCATTCAACGCAACAGTATCTTACTCTCTAC
AGAGTGGTGCGCTTAAAGGCTCTACAATCCGTCTACACGGTACAATCCTAGAGCGTGACG
AGTACGCTGGTGCTGGCGACGCGGACGAGACAGACCTACGTCTACAAGTTCTTATCCCTT
ACAGCTTCCACTAATCAATTAGTGAATAATCAAAAAGGAGCCTAATGGCTCCTTTTTCTA
TTTTACTTCTCTGCCGTCATACATTTTGCAATATAACGGTGGCAGCATGTGGACATTGCC
ATTTGGTAATTCACATTTCACTTCAGGTGCTAATGTTCTTCCTCCTGAAGCGCCATTTGC
TTGAATAGTAAATGGAATTGTAGCTGAACATATTAATAGTATTCCGGCTAATAATTTCAT
AACGATCACCCTCATATGTTTAAGACTTTATTACGCCTGTTACCCAAAGTTTGTGTATTT
GGCGTGCTAAGTTCTCAAACAAAAACATGTCTCACTACCTTAATACCGCTCACACATACC
GCAGTAAATGGTGTCACCCATTGTGTGCCCAACCGTGCTGGACAAGCTCTGCCTTTGGTG
TGGTGAGGACCAATTCAGTTATCAATAAAACGGTAGGAAAGACTTTTCTACTTACCTAAA
ATATAAGCATTTACCTTTATGCTTATGGATTAAGTATGTATAGGGAGTTGGAAAGATCAA
AAATTAATTCAACACTGTTTTATTTTTTATATTGAAATTAGATTGAAAATGACAGGAAGC
AGTGAACTATCTTTTTGATTAATTCTTAGTTGATGAATATCAATAGGATTTACAAGATGG
AATTTAATAATATTTATATTACTTATTTTTTAAGGACAAATTGAATAACACGATGAAATA
AAAAGAGTTGAGAGAAAAGAAAGTAATGAAGCAGTCTTTACTTCATTACTTTGACATAAA
TTACTCAGAAATAGGCTCCACAATGAGGATTATTCCATCGATCGCGACGATTTTTACACG
AGTACCAGCTCGGATATTTTGCTCACACTGTGCAGACCAGGTGGTATCGGCGATGCGAAT
TCTGTTTAACCCAATTGAAAAATCTTCCTCAAGTATCACGCTGCGGCCAATCAACTGCTT
GTACTTTTGGTTGAGATCTCTTGTTTGATCATCTTGTTTGTCTCTTGACCACTGGCGTCG
CCACCATAACCAAGTTGTCAGCAAACTGAAAGTCGCGAAAGATAACCATTGAAGTTGCCA
GCCGAAAGGGAGCACTGCCAATAACGCTCCCACTAATAACGCCGATAACCCCAACCACAG
AAAGTAACCCGCTGTACCAAGTAGCTCAACGGCAAGCAGCACAAAGCCGAATGCAAGCCA
GTGCCAAAATGTTATGCCATCAAGCAGGTTGAACAAGTCCATAACTGGGTCCTAATCTTT
ATTTTGTTGTTTAAACATTTCTGCGATGCCCGCAACAGAGCCCATGAGTCCGGTTGCTTC
CAAAGGTAGCATAATGATTTTTCCGTTTTCAGCTTGACCAATACTCTTGAGAGCTTCTGT
GTAGCCTTGCGCGATGAAGTAATTAACGGCTTGCATATCGCCTTTTGCGATGGCTTCGGA
AACCATGTAAGTTGCTTTTGCTTCAGCTTGAGCAGCACGCTCACGCGCTTCAGCATGGAG
GATAGCAGACTGTTTTTCACCTTCTGCTTTTAAAATCTGTGATTGTTTGTGACCTTCTGC
TTTGAGGATTTCTGCCTGACGGACACCTTCAGCCTCGAGAATTTCAGCACGTTTATTACG
CTCTGCTTTCATCTGAGCGTTCATTGCTGCAGTTAGATCGGCTGGTGGCTGAACATCTTT
GATTTCAATACGCGTGACTTTTACGCCCCAAGGGTTTGTTGCTTGGTCCACAATCGCTAG
CAGCTTGGTATTGATCATGTCACGTTGGCTCAGCATTTCATCGAGCTCCATCGATCCAAG
TACGGTACGAATATTCGTTAGCGTTAGATTACGAATCGCGTGTTCTAAATCGTTTACTTC
GTAAGCCGCCTTAGCCGCATCGATAACTTGAACGAAACCAACCGCATCGATCACCACGTT
TGCGTTATCTTTTGAAATGACCTCTTGTGCTGGAATATCAAGCACACGCTCCATCATGTT
TACTTTTTGACCAATTTTATCAACGAATGGAATGATCAAGTTTAAACCCGGCTTTAATGT
GTGGGTGTAGCGTCCAAAGCGCTCAACTGTCCAGTTGTTTCCTTGTGGAACCGTTTTGAT
GGCTGAAGACAAGATAACGACAGCGAGGACGACGAAAATACCGATAGTGATCAGTGAATC
GATAGGCATGATTTATTCCCTTGAGTGCATAATAACTGGTTCATTTTCACGCATTTTTGG
GTTGTAGACAATCGAAGATATTGAGAAGAAACGATAGCGGGGCGATTTTAGGTAAAACAA
AGGCCGGATTTCCGGCCTTTATTGTCTTATTTTTAGAAGAACTCTGCGCTTAGTACAAGA
TGGAGTACAGCTGGCGACGATATTTACTTGCAATAGCGTTGCCTTGTCCTAAGGCGCTTA
GGATATCCATAAAGGTCTTCTTCACTTCGCCATCTTGCGCGCCTAGGTTTACTTTTAAAA
TGTTCCAAAGTAGCTCTAGCGCTTCTTCATCACGACCCACTTGGTTGTATTGTACTGCTA
GCTCACATGCCAATTCGAAATTGTCTGGGTTAGCTGCCAACTCTTGTTCCAAGCGCTTTA
ATTCTGGACTTTCAGCCGCTTGCTGATGCAGTTCCAGTTTCGCGATTAAGCTTTTGTAAG
AGTTGTCTTGATACTCCAGTGGGATGGTTGCTAACAACTCTTGTGCTAATTCGAATTGTT
TGGTTTCTAGCAAACAATCGGCTTTCGCTAATTTTACATCACCGCGTGATTGCAGTTCAT
CTGACAGCGTTTGAATGACGTTCAGAGCTTGTGCATGTTCGCCTTGTTGAAGCAGTTCGC
TTACTTGCTTCAATAGTTGCTCGTCAGGGCTTGGCAAATGTTTTTGTAGCATTGCGCCAA
TCGCTTCGATTGGTTGAGGCCCGCCTAAGCCATCGACCGCTTGTCCATTAACAAACAACG
CGATTGTTGGCAGTACTTGCACACCAAATTGGGAAGCAAGCGCTGGTTGATCTTCACAGT
TCAGCAGAGCCAATGTAAAAGCACCATTGTACTGTTGAGTGAGAGCTTGCAACTCAGGTA
GCACTTGTGCGCTTTCTGGTTGAGCGTTGGCCCAAAAATGAATCAGAACGGGCGTGTTCA
TTGATCCTTCAAGCACTTCTCTAAAATTCTGTTCTGTTAACTCAACGATAAATGGGGATT
GCATCTGAGTGTCCTTGCTTTTAATTCAGGTCGATGTCTGTAGATATGGAGCTAATTGAA
TGGAAAATCAAGCGGGTCGAGCATATTAGGAAAAACGCTGCCGAAGCAGCGTTATCCTAT
TTGCAAGCGAAAGTGCAATTAAATTGGTAGTTCTCGCACGTTAGATAGCAGAGCATGGCA
TCGTGCAAGGTGTGGTATCAAAATAGGATGAACATCGTCAACACTACACCCACACTAAGC
CAGTTCAGCTGATTTAATGTCATTGTTGCCTCGCATTCGTACAAAACATACTGGGTGGCG
ATACCAAATCTTTTTAAGTTCAAAATCTTAAGAGGAAGTCTTAATTGATAAACTTAATAA
GAAATTGATTCGAGCGCGTGAGGTTTTTTTAACCTACGTGCTCATAATGACATCACATTG
TTACGATGAAATTACATTACGACAAAATATTTCTATGCAGCTTGTCGCAAAATTTTATCG
AGGACACGAGTGGGTAATAATCGTTTCAAAATCGCAAACAACTTGGTTGGTGTCGTAATG
CGATAGCGAATTTTAGGTTTATTGCTGGTTAGTGCGTGAAGAACGGGTTCGATACAAGCT
TCTGCCGGCAGCACGAATCGATTATTCGATTTATCGTTATCTAAACGCTTTTTCTGTCCA
TCATACGCGATACGGTGAGGGCTTGAATCTACGTCAATCCATTGCTCAAAAGCGAGCAGA
GCGTTGTGTCTAAATTGCGTTTCAATGGGGCCGGGCTCTATCAACGCCACTTTGATGTCG
GTATCAGCAAGTTCTAGCCGTAATGTATCTGTCCATCCTTCTAGGGCAAACTTTGAGGCG
TTGTACGCCCCACGATACTTCATTGCGGCAAAACCCAAGACGGAGCTGTTTTGAATAATG
CGACCTTCACCTTGAGCACGCATAGTGGGTAGTACCTCTTGAACCAATTGGTGCCAACCA
AAAAAGTTGGTTTGAAATTGCGCTTTCAATGCTTCGGTAGGCAGATCTTCTAATGCACCG
GGCTGACCATATGCGCCGTTATTGAACAGGGCATAAAGCTGGCCTTGAGCCAATTCAATC
GCTTGTTTTGCGCCACTAGTGATGCTTATTGGGTCGTCGAGGTCGAGCTGGATACAGGTT
AACCCTTCTGATTGGAGTCGTTGAACGTCATCGAGCTTTCTACAAGAGGCGATGACGTGA
AAGCCTTGTTTATGGAGTGCATGAGCACAAACGTACCCGATGCCCGTTGAGCAACCCGTA
ATGAGGATGGATTTATTCATGTGTTAGCTTAATGCGAGAGACAGATAAGCTTTATCATTC
AACAGCTTCTATCTTGAAGCAAGTGCTTCAGTGCTGGTTCTATTCTTGAGTAACTAAATT
TAAAGCCGAGCTCGGTGAGTTTCTTAGGTTTGGCTCGCATACTGTCAAACAACAAACATG
CCGATTCTCCCATCGCCAATGCCATGACCCATTTAGGTGTGAATAGAATATGAGGACGTT
TGAGTGTTTTCGCTAACGTCCGGCTAAATATCCGGTTAGTTACAGGGTGAGGGGCGCACA
TGTTGAAGGCACCATGCGCGTGAGGGGTTTCAAGCAGGTACATAATGGCACGAACCATAT
CGAGGATATGAATCCAAGGCATGTATTGATTTCCATTGCCAAGCGGTCCGCCTAACCCCA
ATTTGTAAGGCAAGAGCATTTTCGCGAGTGCTCCGCCATTAAGCCCGAGTACGACGCCTG
TCCGGAGACAGCAAACGCGGGTTTGTTCGGACTCAGCTCGTTTGGCGATTTGTTCCCACT
TGGCGCAAACCATATGCGGGAAATCGTCGTTATTCACATGAAGACACTCATCGAACGGAT
GATCCTGCTGGTCGCCGTAATAACCCACTGCAGATCCACTAAGAAACACAGAAGGCGGTT
CGGTACTGGCGTGAATCAGCTCAACAATTTGCTCGGTAATTTTCCAGCGACTGTCGCAAA
TTTTCTCTTTTTGCTGATCCGTCCAACGCTTGTCTGCGATTGGTTCTCCTGCGAGGTTGA
TGACGGCATCTATGTTGTTGAGATCGGCGAGTTCATCAAGAGAAGCAAGGTACTCGATAT
TACCTAAATCAGCGTACTGCAAGTGCTGTTTGGCTTGGTCTGGCGAGCGGGTCAGTAACA
CTATCTGATGAGTGGTGAGCAGTTTGAGTAACTCAGACCCTATAAACCCAGTTCCACCTG
TAAGTAATATCTTCATAGCATCTCTTTGAATGTCAATATATTAGAACATTATAGTCGTTT
TGCGCCTCGCTTGATCAGTTCAGCGCTGCTTATCATGCGTTCTTCCATCTTTCAGATAAA
TTTTCGTGGTGGCTCATCCAGTTCACATGTTAGGAAAATGTAACCAAATGTTAGTGGTGA
CATAAGGTTGTTCACGTTTGTGAGTAGAAATTTATGCCACACTGAGAGTAGATGATAAGG
ATATCACCGGACAGGTCTCGCCTTCAGAGCCAATAACTTGTTCGTCAAAGGGAGGATTTG
CATGGAAGCACTCACTGCTTTGTTCCGCGCTCTGTTTAACAGTGCCCGCGATCTTCTTCC
TATTGTGATTGTTATTACCTTCTTCCAATTGGTGGTTCTGCAAGAGCCTTTACCTAACTT
GGTCTCGATTCTTTTTGGTTTGTTGTTGGTCATTTTAGGCCTGACGTTTTTTATTTTCGG
GCTAGAACTCGGCTTGTTCCCCATTGGCGAAAATATGGCACAAGCCTTTGCTCGAAAGGG
CAGTGTGTTTTGGTTATTGATTTTTGCGTTTTGCTTGGGGTTTGGAACCACTATCGCAGA
GCCAGCATTGACTGCTGTTGCAGAAGAGGCCTCAGAGGTGGCGGCTGAAGGCGGGATGAT
CCCTAATTCCGAACAATCCATGACGGAGTATGGCGTTGGCCTGCGGATAACGGTGGCTTT
TTCTGTTGGGATTGCGATTGTGATTGGGGTGCTGCGCATCTTAAAAGGGTGGCCAATTCA
TTACATGATAATCGGTGGTTATGTTGGCGTTGTGACTCTCACTTGGTTTGCGCCAGAGTC
GATCATCGGCGTTGCTTACGACTCGGGTGGCGTGACCACGTCAACGATTACCGTCCCTTT
GGTGACGGCATTAGGAGTAGGGTTAGCTTCGGCCATTAAAGGGCGTAACCCTATGGTGGA
TGGTTTTGGGTTGATTGCGTTTGCCTCTTTACTGCCAATGATGTTTGTCATGATTTATGG
GATGGCCGTTACATGATTTCATTCGAACATTTCTTAGATACGTTGCTGTCCACCATTCGT
GATGTGATCCCGATTGCGGCGATTATTTTTGGCTTTCAATTGGCTGTGCTGCGCCGCCCT
GTGAACAATCTCAAAAAAGTGTTGCTCGGTTTTGCGTATGTCATTGTTGGGTTATCGTTG
TTTTTACTCGGTTTGGAGATGGCATTGTTTCCGTTGGGCGAAACAATGGCGGTGCAGTTG
ACCGCTCCTGAATTCGTCCGAGAGTTTAAAGTCTCTATTGGGCAGGCGTTAGAGTGGGTC
GACTATTATTGGGTGTACACCTTTGCTTTTTTTATCGGCTTTAGTACGACCATCGCTGAG
CCATCTTTGATTGCAGTGGCCATCAAAGCCAATCAAGTGTCTGGTGGCAGTATTAGTGTA
AATGGCTTACGAGTTGCGGTTGCTTTAGGCGTAGCGATAGGTATCGCGCTTGGCAGCTAT
CGTATTGTGGTGGGCGACCCGATTCATTACTACATCATTGCGGGGTATATCGTCGTGGTG
ATTCAAACCTTTTACGCGCCTAAGTTGATCATTCCACTTGCCTACGATTCAGGTGGTGTC
ACCACCTCTACCGTGACAGTGCCTTTAGTGACGGCGCTTGGGCTAGGATTAGCGTCAACT
GTGCCAGGCAGGAATCCGATGATTGATGGCTTTGGGCTTATCGCCTTCGCCAGTTTGTTT
CCAATGATATCCGTAATGGGGTATGCGCAAATTACTCAGTGGCTTAATAAAGACACCTCG
GAGGACGAAGAAAATGCGCTTTAAATTGATACTCGCGTTTGTTGAAGACAGCAAAACAGA
CAAGGTGCTCGATGCGGCTCGTGATGCAGGAGCAACGGGGGCGACCGTGATCAATAATGC
TCGTGGTCAAGGTTTAAATCAGAAGCGGACGTTTTTTGGATTAACCCTAGAAGTACAAAA
GGATGTTCTGCTTTTTGTGGTGGAAGAGCACCTTTCTCGGCACATACTTGAGACCATTAA
TGAAGTGGGAGAGTTTGACCGAGAGTCGGGGCAGGGGATTGCGATTCAAATTGATATCGA
GGATGCCGTAGGTGTTGCGCATCAAGTCGAAACGTTGACCAAGGTGGTTGAGGATGAACT
ATGAGTAATCAAACGATAGTACGAGTAAGGGATGTCATGGCTGCTACTTACGTTATGGTA
GATGGACTGATGACCGTATACGAAGGCATTACTCTAGCAAAGAAGTATCAAGTGAAAGCG
CTGGTGGTCAAAAAGCGCGATGACAACGACGAATACGGCATTGTGCTAATGAATGATATT
GCGAAGAAAGTGTTGGCAAATAACCGTGCCCCTCAGCGCACCAATATCTACGAAATCATG
ACTAAGCCTGCTTTGTGTGTCGATCCTGATATGAACGTTAAATACTGTGCTCGTCTGTTT
GAGCGATTTGGGATCAGCCGCGCGCCCGTGATTGAAGATGGCGAAGTGATCGGCATGGTG
AGTTACAACAATATCGTGATTAATGGCATGGTCAGAGAGGATGGCTAAACTGTGTAAGTA
ACATGCGTAATATTTTTCTCAAGTCAGCGACATGCGTCAATCTCTAAGACATTGATTATT
AGTGATGTTGCATATATTTTCACAGGCGCTATTCTTTGTGCCCTAAGCATATAGTTGAGG
AATTTAAATCATGCCTTTAGTCTCTTGCCCTGTGTGTGAGAAACAAATATCGAAACGTGC
TCACACATGTCCAGGGTGTGGGGAACCGGACCCGTTACACCATTTAGCGAAGTCGAAGTT
CATTTCGATGGTTTTTTGGACATTAGTTTTAGTCGGTGCCGGATATTTTGCTTGGTTCCA
TTTGCTACCAATGCTGATTGAGACTGTGCGTCATCAGTAATCGGGAAGTCGGTTGAGCAT
ACGTCAGAATGCCGTAGAATAGCCTCATACATTTTGAGGAGACAACGTCGTGAAACTATT
TTTTGCCTCAGACCTGCATGGCTCTTTGCCAGCAACCGAAGAAACCATCAAGTTATTCCT
AGCATCAGGTGCAAAGCATTTGGTGTTGTTGGGTGACACGTTGAACCACGGACCACGCAA
CCCGATTCCGGAAGGGTATAACCCGCCCCAAGTGGCGGAGCTTCTCAACCAATACAGTCA
GCAAATCATCTCCGTACGCGGTAACTGTGACAGCGAAGTAGATCAAATGCTGCTGAACTT
CCCAATGATGATGGATTACGCGTGGGTATTGCTAGAGTCTGGTAAGCGAATCTTTTTGAC
GCATGGCCATTTGTACAACAGCGATAAAAGACCGCCTTTGCGAGAGGGTGACATCATCGC
TCATGGTCATACGCATGTTCCCGTAGCCGAAATGAAAGAGGGTGTGGTGATCTTTAACCC
TGGTTCAATGACCTTCCCGCGTAACGGTTTACCAAGAAGCTTTGGATTACTGGATGGGAA
TATACTCAGTGTTCAGACGCCAGAAGGTGAAGTGCTGGCGCAGACGACGATTTAACGGCC
AACTAAGGTTAGTCGCTACGAAAATGATTTAAATAAGGGAACCGAGTGTTCCCTTATTTT
GTATCGGAATGACCGAGATCGCGCTCTGGGTCGATAATGTCTCTTACGCGCTGTTTTAGT
ACTTTTGCCTCAGGAAAACCGCCGTCCTTCTTACGTTCCCAAATTTGCTGGCCATTGCAG
AAAATCTCGAAGCGACCACCTGTGTCTGGATGCAAACTGATGGTGTCGATTTCTTCGCTA
AAAGTATGCAGCAACTCTTGCGATAGCCAAGTCGAACGCAACATCCAGTTGCACTGGCGG
CAGTAATAAATATCAATGATTGCTTTATCCATGAAAATTTCCTTTTAACTGGGTTAAACC
AGCAATTTGATGCCCACGGCAAACGTGAGAATTTCGAACGCAATTTTAATCACTCGGTTG
CTATAGCGAGTTGCGGCCCACGCGCCTAAACTGCCCCCAAGAAAAGAGCTCAACAACAAT
ACTGGTAACCAAGCCCAGTGAATAGGTGCTCCTGCTTGTACAATCGCGACGCCACCAATA
CCATTCCAAAACAGGCCGACACAAATCATGGTGTAGGCGACCGCTTGTTTGTAATCGAAC
CCAAACCAACGCACAAGAAAGAGAGTGACAAGCAACCCAGAACCAGCGGTTAAAGACCCG
TTGACGATGCCTATCAACATGATGCCAATACCACCAAGAATCCAACCCAATTGATTGCGA
CGCTTAATGATTTCGATTTGCCCCAGCTGCTTTTTCAAGCGGGAATAAATACCGAGTGCC
AGAATCATACTGCCTAGCATCTTTTCCGCAATACCATCAGAGATATGAACGATGAGGTTT
GCGCCAATCACAACACCTATACTGCCAACAAAAATCAAATAAAGGGCGATGGGTAATTTA
ATTGTGCCGGCTTTGAGGTGAGTGCTTGCAGCGCCCAAGCCTAAAGCAACAGAAGCCACT
TTATGAGTGCCTAGTGCAACGGAGAACGGTAAGCCAAGAAAAATAAGTAGAGGAAACTGT
AGCAAACCGGCGCCGCCACCAGAAAGAGATGCCAACGTATTTGCAACGAGCGAGCCGAAA
AAGAGAGTGAAAGTGTCTAACCAATCCATGAGAAAAAATTAAGGGGGCATCTTGCCCCCT
TATCACTAATAAAATTCAGTTTCTAAACAGTACCGTAGAACCGTGATTTAGGCTAGTTAA
TAGCAGAGTCTTCTCATTAACCACGTCAATTCGGCGGCTTTGTTCAGCATCTAGCTTAAA
GATTTGAGTAATTAAGCGTAGTTGCGCTTCAGAAAAATCCTTGGATTGAGAAGAAGAAAT
ATCTTTGAACTCAGAAGGAGAAACAAGCAGATAGTTATCACTCACTTCCCAGCGACCTTT
CTCTGAAATATTAATTGTCGATTCAGCCGTCGAGCCTTGTGCGAACAGTTTGATGTTTGC
CACGCGAATGTAATCGCCATTCGGTAGGTACTTAACGTTCGACTCCACATTCACACGACG
TAACGGGCCTACAGTATCGTCTGGCAAGTTATCAGTAATCACAGTCACCATGGTTGACTG
CCATTCATTTGATGTAAGCACTTGCTCAACTTTAAGGTCACTGCCCCAGTACAACCAACC
ACTGAAAAGGATAGATACGGCCAAAACCGCAGATGCTACTTTAATCTTCATGCTGGCCTC
CTTTATTTGCAGATGTCTGTTGGATCATTTTGACCTGCGAAAATACGCAATGTCACGTTC
TCATACGAGTGGTTGCTGTCATGAATGTAGTTCAAAATCAGCTGGTTATTTTGTCCGCCA
GTGGCAATTACTTCCACTGGTAACGAGTCTTCTGCATGGTGCTTAACGTAGCGTTCAATG
CACTGCTCAATAGAAGGCAACCAGTTGTTGATTTGCGGGTGATTTACAGGTGTCATCACT
GGTACGTTCTGATACTCACCAATCTGACGGAACTGAGATTCCGCTGGGTTTGTAAACAGC
AGTACGCAAATCGGTAGTAATAGTGCCAAAAATAAAATAACGCGTGGAATCCAAGGATTC
ACAGCAGAAGCCACAGGTGCTTTTTCAGGTACTACTGGCGCTTCTGGTTCAACGATTGCG
TCAGAAGTCGTCGCTAAAGACGGCTCTACGATTGTTTCTACCTCATTAGCAGAGGCGTCA
TTGTTATCAGAAGCTGGCTCTTCAACTTCAATTGAGCTTGAGTCTGAAGAAAGCGGGCTT
AGGCGTTCAACAGTACAAATGAGTTGATAGCCTCGTTTTGGAACGGTTTTAACAAACTCT
GGAGATTTGGTTGAATCCTTCAACATCTTACGCAGAGTAGAAATCGCTTGAGTCAGGCTT
GAGTCATCCACCTCAAAACCTTGCTCACGCCAAACAAACTCGTGAAGCTCGTTACGGGTT
AAAACTTCGTTTGGTCTCTCCGCCAACATCAGGAGTATACGGCTTTCGTTGCTTCCTAAT
CGTACAACTTCGTTGCCGCTTTGTTGGTCAGCGAGCGAATTACTATTTGGATCAAAGGTA
AACCTTTGAGCAAGTAGAAATTTGGTGCCGATGTTAGTCATTTAGTTCTTCTTAGATGGA
TGATGTTGTAATTATGGTGATTTATATCACAAAATTACGTTTGCGCATGGGAGATACGCG
ACGTTTTAGATGCTTTTAGGGGGGTAGGATAATTAAATTTTTCTAAAAAAACACCGTTTT
TAGCAATATTGACCTTGAATTTACATTTGTCAGCCACATGTTAAATGACATCTTAGTGTG
GTGATTTCATGGGGCTAAATCACAAAGTCGTCCCTGAAAAAGCCTGTTAGTTTAGATGTT
ATGGAGCACACATGAGCGAAACCGTATCTCAAAATAAAGAAACTCGTGGTTTTCAATCAG
AAGTAAAACAACTACTTCATTTAATGATCCATTCTCTTTATTCCAATAAAGAGATCTTTT
TGCGCGAGCTGATTTCTAACGCATCAGATGCATCAGACAAATTGCGTTTTCAGGCACTTT
CGAATCCAGATTTATATGAAGGTAACGCAGATCTTGGCGTTAAGCTGTCATTTGATGAAA
GTGCAAATACCTTAACGATTTCTGATAACGGTATCGGTATGAGCCGCAATGACGTTATCG
AACATTTAGGCACCATAGCAAAATCAGGCACCGCGGAATTCTTCTCAAAGCTTTCAGAAG
AGCAAAGCAAAGACTCGCAATTGATCGGTCAATTTGGTGTTGGCTTCTACTCTGCATTTA
TCGTTGCTGATGCGGTGACCGTGCGCACTCGTGCAGCAGGTTTGCCAGCAGACGAAGCAG
TGCAATGGCATTCTGCTGGTGAAGGTGAGTACACCATTGAAAACATCACTAAAGAATCTC
GTGGTACCGACATTATTCTTCACATGCGTGACGAAGGTAAAGAGTTCTTAAATGAATGGC
GCTTGCGCGATGTCATCAGCAAGTACTCGGATCACATCGGCATTCCTGTTTCTATCCAAA
CTGTAGTGCGTGATGAAGACGGTAAAGAGACAGATGAGAAGAAGTGGGAGCAAATCAACA
AAGCTCAAGCGTTGTGGACGCGTAATAAAGCAGATATCTCAGATGAAGAATACCAAGAAT
TCTACAAACACGTTTCACACGATTTCGCTGATCCATTGGTGTGGAGCCACAACCGCGTAG
AAGGTAAAAACGACTACACTAGCCTACTTTACATCCCATCGAAAGCGCCATGGGATATGA
TGAATCGTGATCACAAGTCAGGTCTGAAACTGTACGTGCAACGTGTGTTCATTATGGATG
ATGCTGAACAGTTTATGCCGTCTTACCTGCGTTTCGTACGTGGCTTGATTGATTCAAACG
ATCTGCCACTCAACGTTTCGCGTGAAATTCTACAAGACAATAAAGTGACTCAGTCGCTAC
GCAATGCATGCACGAAACGTGTACTGACTATGCTTGAGCGCATGGCGAAGAATGATGAAG
AAAAATACCAATCATTCTGGAAAGAGTTTGGTCTAGTGTTGAAAGAAGGCCCAGCGGAAG
ACTTTGCGAACAAAGAGAAAATTGCAGGTCTATTGCGTTTTGCTTCAACAGAAGTTGATT
CAGCGGAACAAACCGTTGGTCTTGCGTCCTACGTTGAGCGCATGAAAGAAGGCCAAGATA
AGATCTACTACTTAACGGCAGACAGCTACGCGGCGGCGAAGAACAGCCCTCACTTAGAGC
AGTTTAAAGCGAAAGGCATCGAAGTCATTCTGATGTTCGACCGCATTGACGAGTGGTTGA
TGAACTACCTAACTGAGTTTGATGGTAAGCAGTTCCAATCGATTACAAAAGCTGGCCTTG
ACTTGAGTAAGTTTGAAGACGAAGCCGATAAAGAAAAGCAAAAAGAAACCGAAGAAGAGT
TCAAATCGGTTGTTGAGCGTACCAAGTCTTACCTGGGTGACCGCGTGAAAGACGTGCGTA
CGACCTTTAAACTTGCATCTACACCCGCAGTCGTTGTGACGGATGATTACGAGATGGGGA
CTCAGATGGCGAAGCTGCTTGCTGCCGCAGGTCAAGCTGTGCCAGAAGTAAAATACATCT
TTGAAATCAACCCAGAGCACGAACTTGTTAAGCGCATGGCGGATGAAGCGGATGAAGAAG
CGTTTGGCCGCTGGGTCGAAGTGCTACTTGGTCAAGCCATGTTAGCAGAGCGCGGCTCGA
TGGAAGATCCAACGCAGTTCTTGGGTGCTATCAACAAGCTTTTGACTAAGGTTTAATAAG
TCATCAATATCGAAAAGCTCGCATAATGCGAGCTTTTTGTTTGTTGTCGCAAAATTTTGC
ATTACAGGTGTTGAGTTAATAATCAATAGCTGCAGAAAGAGGGTGTTGTTAACATTCTTT
AGTCTTAATTCACTCTTTGGTCTGTGAACCTGTGATAGAATCTGTGACTTGAATGTGAGT
AATAAGGCGTGTATTTTTGCCCGCCTATATACCTTATACCGAAACTTATCGTTGCGAGCG
CTTCTAGGGTTTATGCCTGCGAAGCACAGCTATTGTGAGCTTCGGTATAAATCTTAAATA
TAAAAGAGGATAAATCATGCGCATCATTCTTCTAGGTGCTCCAGGTGCAGGTAAAGGCAC
ACAAGCAAACTTCATCATGGATAAATACGGTATTCCACAAATCTCTACTGGTGATATGCT
TCGTGCTGCTATCAAAGCAGGTACAGAACTTGGCAAACAAGCTAAAGCTGTTATCGACGC
TGGTCAGCTAGTTTCTGATGAAATCATCCTTGGTCTTATCAAAGAGCGTATCGCTCAAGA
CGATTGTGAGAAAGGTTTCCTACTAGATGGTTTCCCACGCACTATTCCTCAGGCTGATGG
CCTAAAAGAAATGGGCGTTGAAGTAGATTACGTTATCGAATTCGACGTAGCTGACGATGT
GATCGTTGAGCGTATGGCTGGTCGTCGTGCTCACCTTCCTTCAGGTCGTACTTACCACGT
TGTTTACAACCCACCTAAAGTGGAAGGTAAAGACGACGTAACGGGTGAAGATCTTGTTGT
TCGCGATGACGACAAAGAAGAAACAGTACGTGCACGTCTAGGTGTTTACCACGAGCAAAC
TGCACCACTTATCGATTACTACGGTAAAGAAGCTGCAGCAGGCAAAACTAAGTACCTAAA
ATTTGACGGTACTAAGCAAGTTGCTGAAGTAAGTGCTGATATCGAGAAGGCATTAGCATA
ATAGGTAATACCTATTATCAAAATTTTTAATAATTTTGTTATAGTGAAGCGGCCGTAAGG
TCGCTTTTTTTATACATTTTATATGCTGGGAAAACAAAGGGACGCAATGCAAACTAAAAA
TAAACAAGGTGTGTTACTGGTTAACCTAGGAACACCTGATGAACCTACCGCTCCAGCGGT
TAAGCGCTTCTTAAGTCAGTTTCTTCATGATCATCGTGTAGTCGATATGACACGATGGCT
TTGGTGTCCAATTTTACATGGTGTGATTCTTCCAATACGCTCGCCAAAGGTCGCTAAGTT
GTATGAATCGGTATGGATGGAAGAGGGCTCACCTTTAATGGTGTATTCCAAACGCCAGGC
AAAGAAACTTGCTCAGCATCTTGATATGCCTGTGGAACTCGGCATGACTTATGGCAACCC
AAGCCTTCAATCTGGTTTTGAAGCTCTTATCGCTCAAGGTGTGGAAGAGGTTATTGTGCT
ACCGTTGTACCCACAATATTCTGGGACAACCACCGCAGCCGTGTCTGATGGAATCACAAA
AGCGTTTAAGCAACTGCCAGTGATGCCAGCATTCAGCTTTATTCGCGATTATCACGATCA
TCCAATGTACATCGAAGCGCTTGCGCACTCGGTTCGACAATACTGGGAAGAGCATGGCAA
AGGGGATTACTTGCTGTGTTCATATCACGGTATTCCTAAACGTTATGCAGACAATGGCGA
TATTTATCCTCAGCATTGTGAAGCGACCACTCGCTTGCTCGGTGAGGCGCTTGGTTTATC
ATCGGATCAGATTGGTATGGCTTATCAGTCTCGTTTTGGCCGAGAAGAGTGGCTACAGCC
TTACACTGATAAAACATTGGAAACCATCACCAGTAAAGGCGTGAAGAAAATTGATATCAT
GACTCCTGCATTTTCATCTGATTGTTTAGAAACGTTGGAAGAAATTGCGGGAGAGAACAA
AGAGATCTTTATGGAAGCGGGTGGTGAGCAGTTCCACTATATTCCATGCCTTAATGACGA
TGACATGCATATCGATATGATGGCAGAACTAGTACGCAGCAAGCTGTAGAGCTTTGGTAT
TCTGCACCGAATGAATACTAAAAAGGGTCGCGATTGCGACCCTTTTTAGTAACTTGAAAC
CATGTTAAGCAACTTGTGTTTGTTGCTCTTCAATTTGTTCTGCAGTGCTATGAGTGTTTT
CTGCACCGTGCATCCAACGAACAAGCGTGTTCGAGAATAACATTAGAATCACACCACTGA
TCAATGCAGTTACTGCGATGCCACTAAAGATAGCCATTGCACCAAGTTCACCCACATGAG
AACCCACGTAACCAGCGACATAGTTCGCAATAGCGTTACAACCAAACCATGCACCCATCA
TCAACGATGCAAGACGTAGCGGAGCCAGTTTGGTTACAAGAGACAGGCCAATAGGGGATA
GACACAGTTCACCCAAAGTATGGAAGAAGAACGCGCCAACTAGCCATAGCATGGATGTTT
TCACGTTAGTATCACCACCTTGTTCCATTACTGCACCAACCATGCATAGGAAGCCTAGTG
CCAAGAAGAACATAGCTAAAGCAAATTTCGCTGGTGAGTTTGGTTCACGTTTACCTAGTT
TCACCCATAGAACCGCAAGGACAGGCGCAAGCGTAATGATAAAGAATGGGTTTAGTGACT
GGAACCAAGCTGCAGGTACTTCAAAACCGCCAATCATACGATCGGTGTACTGCTGAGTGT
AAATGTTCATCAGACCGCCAGCTTGCTCGAAACCAGCCCAGAATACGATAGTAAACAGGC
TCATCACCAAGATAACTTTAATGCGATCTACTTCTTCTTTGGTAAGAGGCTGTTTTGTTT
TGGCGTTCTTATTGTTTAGGTCGCGTTTCGCGGCTGGCTCACGGCCAATATCACCAAGCC
AAGACTGTGAAAGCGACATTTGCATGACAAGGCTGATTATCATACCCACGCCCGCTGCTA
CGAAACCTGCTTTCCAACCAAATGAGTTCGTTACAGATCCAGAAACCACGCCGGCTAGTA
AAGCACCAAGGTTGATACCCATGTAGAAGATAGTGAAAGCGCCATCACGACGATTATCAC
CTTCATTGTATAGGTCGCCAACCATGGTAGAGATATTTGGCTTGAATAGACCGTTACCAC
AAATAAGCAGAGCAAGACCTAAATAGAAAGTGTGAAGTGCTCCGAAGCCTAGTGCGTCAG
CCGGAAGTGCCAGTGTGAACTGGCCGATAGCCATTAATGCACCACCAAGCAAAATTGAGC
GGCGTTGGCCAAGGTAGTTATCGGCAAGGTAACCACCAATCAATGGGGTAATGTAAACAA
GGCCGGTGTAAATGCCATAAAGGTCGAGCGCGTCTTTCGTTGACCAGCCCAAACCACCAT
TCATTGTGGTATCAGTTAAGTAGAGTACTAGAATGGCACGCATTGCGTAGTAGGAAAAGC
GTTCCCAGAGTTCAGTGCCGAACAATAAGAACAAGCCACGAGGGTGACCGAAATATTGAT
GTTGGTTTGACATAAGCTCTTCTAATAGTAGTTATTACATTTTTTAACGACACCTACGTA
TACATTGCAATTTAACTGCTTACAAACAATAAAATTTTGCCTTACGACTAAATAACATTG
TTAAGTCACTGTTTATTTTTGATTTTGTGGAGCTTTTGTTGGTGGTTGGTGTGTGTTACA
AACTTAATTTTCATTTTTGCCTGTGGACTTATTTTCTTAACCTTTTGAAAAAGTGTAAGT
TATGCGAACAATGTATAATGTTCTTCTTATGGATAATTTGAATATTCATGACTCACCTTT
AGCTTAATGCTAGGATGAAACAAAAATATAATTGGCTAGTAATAAAATGAAACGTTGGTA
TTTACTTTATTGTAAGCGTGGAGAACAAATAAGGGCTAAGCAGCATCTTGAAAATCAAGG
TGTTGAGTGCTTCTACCCAACTGTAGAAGTCGAAAAAATCTTGCGCGGTAAGCGACAAAA
GGTCGAAGAACCGTTGTTTCCTTGTTATGTATTTGCACGTTTTGATTATGAACAAGGCCC
GAACTTTACGTCGGTTCGGTCGACGCGCGGTGTTGTCGACTTTGTTCGATTTGGTGCCCA
ACCAAAAGAAGTTCAAGGCGATCTTGTGTTTGAGTTGAAGCAGCTAGAGAAATGCTGCAC
AGAAAAAAACATATCCGAATGCATGCCTAAACCAGGTGATCAGGTTCGTGTTAAGAGCGG
ACAATTTGCAGGTATTGATGCCATTTTCCAAGAACAGGACGGAGAGAAGCGTTCAATCAT
GTTGGTGCAAATGATCTCGAAGCGAGTACCAGTTAGCATTGATAACACCGATTTAGACTT
AAAGTAGTCGCTTAATACTCATAACAACCAACACAAAAAAGAGGTGCGCACGCACCTCTT
TTTGATCTTAACGTCAACAAGTTAAATAATTGGGCTGGATTGCTGCTCCAGCCCAATTCT
GCTTAGTAAGCGTCGTTGTGAACGGTTTGCACTGCACGGCCTGAAGGGTCAACACAGTTC
TTGAATGACTCATCCCACTCAATCGCTTTCGCTGATGAACACGCTACAGAAGGACCACCT
GGTACACATTCTGCAGCTGATGGTAATGGGAACAACTCCTCAAAAATTTCGCGGTATACG
TAACCTTCTTTAGTTGTTGGTGTGTTGTATGGGAAGCGGTACTGAGCCGTTTCCATCTGT
TGATCGGTCACTTTCTCTTCTGCTACGGCCTTCAAAGTGTCAATCCAGCTGTAACCTACG
CCATCAGAAAACTGCTCTTTTTGACGCCAAGCGATTGAGTCTGGTAAGTAATGCTCAAAA
CATTCGCGAAGAATGTGTTTTTCCATCTTACCGTTGCCACACATTTTGTCTGCAGGGTTT
AGGCGCATTGCGACGTCAATGAACTCTTTATCCAAGAATGGTACACGGCCTTCAACGCCC
CATGCCGCCAACGATTTGTTCGCACGGGCACAGTCAAACATGTTTAGAGCCAGCAGTTTA
CGAACCGTTTCTTCGTGGAACTCTTTTGCGTTTGGCGCTTTGTGGAAGTACAAGTAACCA
CCGAAGATTTCATCCGCGCCTTCACCAGAAAGCACCATTTTGATGCCCATTGCCTTGATT
TTACGGCCCATAAGGAACATCGGCGTTGAGGCACGAATCGTTGTTACGTCATAAGTCTCG
ATGTGGTAAATCACGTCACGAATAGCATCCAAACCTTCTTGAATGGTGTATGTCATTTCG
TGGTGAACGGTACCAATTTTTTCTGCCACTTCACGTGCTGCTTTTAAGTCTGGAGCGCCT
TCAAGACCAACCGCAAAAGAGTGAAGTTGAGGCCACCATGCTTCTGATTTTTCATCGTCT
TCAATACGCATCGCAGCATAGCGTTTTGCTACCGCTGATGTGATGGATGAATCCAGACCA
CCAGATAGTAGTACGCCGTATGGTACGTCAGTCATTAGTTGACGTTTCACCGCTGCTTCC
AGTGCTTCTGTTAGTTCTTCTTTACTCGTACTGTTACCTTGAACAGCTGCATATTCGTTC
CAGTCACGGATGTAGTAACGCTGAGGTTCTGCATCTTTTGAGCTGTAGTGCGAACCTGGA
GGGAATTCACTGACTGTTTTACAAACGGGTACGAGTGCTTTCATTTCGGAAGCGACGTAG
TAGTTACCGTGTTCATCGTAACCTTGGTAAAGTGGAATGATACCGATATGGTCACGACCT
ACTAGGTACTCATCTTTTTCTTCATCGTACAGTACGAAAGCAAAAATACCGTTTAGCTCT
TCAAGAAGATCAGCACCCATGTCTTGATACAGTGCTAAAATAACTTCACAGTCAGAGTCT
GTTTGGAATTCGTACTTGCCTTCGTAGCGAGCGCGAATCTCTTTGTGGTTGTAGATCTCA
CCGTTAACGGCAAGGATTAGTTTTTTATCAGGGCTGTATAGTGGTTGAGCACCGCTATTT
AGACCAACGATAGCCAAGCGCTCGTGAGCTAGGATTGCTCTTTCTGAAGAGTAGATACCA
GACCAGTCAGGGCCACGGTGACGAAGCTTTTTCGACATTTCTAACGCGATAGGACGCAGT
GCCGCTGCATCACTTTTAATGTCTAAAATCCCAAATACTGAACACATACAACATCCTTTC
TAAACTAAACAATTTCTAATCGGTATGGATTCAATTTGCCATTCTGAGTAAAAAAAGCAA
CGTTTTGTGATTAAAAAAATGATAAAAAGCCTTGTTGATTAAATAATATTTAACTTATTT
GTTGTTTTGATGAATGGAATTAAGGTTTGGTGTGAAAATTAAACAAAAAAGCCTCTCTAT
TGATAGAAAGGCTTTTAATTGGTAGTAGCGTTGTTGCGTATTTTTAGGGTTATTTTATTG
AAGTGAACTGAGGTTCTAGTTGTTTGCACACGTGTCGCGCAAAACCACTACCTGCTTCGC
TGTATATATTAAAGGCAGCGTCCACACCACTTTCCAACAAACCTTCTAGTTGGTCTGGAT
ATTCTGCAATAGCGGCAATTTGCCCTTTGTAGTTTCTACGCTGAAGTTGTTCTAGTGCCG
TTTGATTACCTTGATGGTGTGGCATTGCCAATAAAACTAACTTTACGTGACCAGTATCTA
GGATTCGTTCCCAAAAATCTGGGTCGGTAGCATCCCCTGAAATGACATTACGTCCTTCTG
AACGGTGTTGTTGCGCTGCTTCTTCACGGATCTCAATCCCCAGAGAAATCTTGCCGTAAC
GTGCGCGTAGCTCGTCATATGCACCGGTACCAATTCGCCCCATACCTAGAATAAGTACTT
GAGCATGTCCTGGGTTGATCAACTGGTCACGTTGGTTGAGTTTCTCTGCAGCCGTTTCTT
GTAACCATTTACCGGAATGTTGATAAATTTTATGGCCCAAGCGATTTAGAGGTGCTGAGA
TAATAAAGGATAGTGAAACCGCTACAGCGATGGCTGCGAGCATGTCACTCGGCATCCACC
CCATTTTGTACGCCAGGCCACCGACAATGAGCCCGAATTCGCTGTAGTTAAACAGTGATA
AAGAAGCGAGTAGGGAAGTACGCACGCGAAACTTAAAGTGGTTGATTGTGAGGAAGTATA
GCAACCCTTTAATAGGTAGAAGGACAATGAATAAAAGCGCTAGTGCGATACCCGTTAGAC
TCAAAGATGCGGATAAGCCGATATTTAAGAAGAAGCAGACGAGAAAGAGCTCTTTCATAT
TAAATAGCGATTTAGACAACTCTGACGCTTTACGGTGACCAGCGAGCATCATGCCAAGAA
TCAAGGCGCCAAGGTCTGGTTTCATTCCAACTAACTCAAACAGTCCGGCACCCACAACAA
GCGCGAAGAAAATGCCGAACAGCACTAACATCTCGCCGTGGCCTACTTTATCCAATAACT
TGTAAAACAGCGGGCGCAGGAGAGGAAGAGCAAATAGACCTATGGCGTACCATTCTGGCA
CTTTGCCTGTTGAAACAGTCAGAAACACGACGGCGAAGATATCTTGCATAACCAAAATAC
CGATGGCCAGTGTAGCGTATGTCGCGTTGAGTTCACCTTTTTCCTGCAGTGTTTTTACCG
CGAAAACAGTGCTAGAGAAGGAAAGTGCAAAGGCTAGGAGCAATATCTGCCCGCTTTCCA
TACTTGCAAGGGACGTTAATCCAAGCAGTTTTAGTCCTGACAACGCAAGGGCAAAAAAAA
CGGTTGAAAGAATATTGTGCGCTGTTGCACCGCCCCAAATTTCTTTGGAAAGCAATGTTT
TTACATCGAGCTTTAAGCCAATAGTAAAAAGCAAAAGAGTAACGCCGAGATCAGCCAGAG
TGACAATAACGTCATTACTTTGATAGCCAAAGGCATGTAAGCCAAAACCTGCTAGTAGAA
AACCGACTAGAGGTGGAAGGTTGCATTTGAGCGCGATGAAGCCTGCTAAAAAAGCCGTTG
TAATTAGAATAATTTCCATACTGTTGAGCTAGATTCCTGATATACGAAAACGGGCTGTGA
AAACACAGCCCGAGATTGTAACTCAATTAGTTGTATAAACTTAGTCTTCTAGTAACTTTT
GTAACAAAACGCCATTTAACATCGCTCGTTTTATCATGGCGAAAGCGCCCATTGTTGGCT
GCTTATCAATGTGAGAAGCCACAATTGGAAGATCGTTATGGAAGGTTTTCAGTGACTGGT
TTTCTACATTTCTTTGAATTGCAGGGAAAACAATGTCTTGTGCAGCGGTGATGTCACCTG
CAATCACGATTTTTTGTGGGTTAAACAAGTTGATGGTGATAGCGATGGCTTTACCCAACT
GGTTACCAACACGTACTAAGCTCTGTTTCGCGAGCTCATCACCGTTCATAGCATGAGTGC
ATACATCTTCAATCGTAATGTGCTCCAATTGCGTTAAGCTAGACTCATAGCCTTGTGCTA
TGAGCTGTTTAACGCGTTGGATGATCGCTGGGTTAGCAGCAACCGTTTCAAGACAGCCAA
AGTTGCCGCATTGGCATTGCTCACCAAGAGGGTCAATTTGAATGTGGCCAATTTCACCTA
CGTTACGGTTAAAACCTAGAAACACTTGGCCGTTAACAATGATGCCTGCGCCAGTACCGC
GGTGTACACTGACTAAGATAGAGTCTTGGCAATCTTGGCTAGCACCAAAATAATGCTCCG
CAAGTGCCATACCACGGACGTCGTTACCGACAAAACAAGCCGTATTGAACTTCTCTCGGA
TAATTTCACCAAGCGCAAGGTTATCAATATCCGTATTTGGCATGTACTCAACGACGCCTG
TCGTAGGGTTAACTAGGCCTGGTAACGTAATACCGATAGCAATCAACTGGTCAATTTTAT
CTTGGCAACGACTTACGAAGTCTTTTAATAAATCAATAAGACCTGCAATCAAATCAGCTT
GGTTGGTGTAGTGAAGTTCGTGTTGATCTTCTGCCAGTGCAGTGCCGCCTAAGTCATAGA
GACAGAATTGAACGTAGTCTCGACCCAAACGAACGGCGATAGAGTGAAAAGGCTTCACTT
CAGTGGTCAATGAGATTGCTCGACGACCACCTGTTGAAGCTTGTTGGGCGACCTCTTTAA
TGAGGCCGCGTTCCAATAGTTGACGGGTGATTTTGGTAACACTCGCTGGAGCGAGCTGGC
TAACATCCGCGACTTGAATTCGGGAGATAGGACCTTGCTGATCAATCAGCCTGTATACCG
CAGCGCTGTTAAGCTGTTTTACTAAATCTACATTACCAATCTGTCCGCCATTCATGCTTA
ATTTTGCTCGTATTGTCCGTTAACAACCGTCGCTTTAACGTTGAAGTCACGATCGAAAAT
AGTCAGGTTTGCAACCATGCCTTTTCGAATACGGCCGAGACGGTCCTCAACGCCAATTGC
TGTCGCTGGGTACAGTGTAGCCATTCGTAGAGCTTCTTCTAAAGCGATACCTGCGTGCTC
AACTGTGTTCTGAACTGCTTCAATCATAGTCAGAGCTGAGCCGCCTAGTGTGCCGTTTTC
ATCAACACACTTACCATCTCGGTAATATACTTTCTTACCGACAAAAATAAAGTGATCAAT
GTTAGCACCTGCCGGAGCTGTGGCATCGGTCACCAAAACAAGCTTTTCACCTTTGATTTT
ATGAGCAATTCGAATGTTTGCGTAGTCTACGTGGAAGCCGTCAGCAATGATGCCTGCGTA
GATCTCTGGTGTATCGTAAATAGCACCAACCACTCCTGGCTCTCGACCAACCATAGGAGT
CATCGCATTGAATAGGTGAGTTGCAAAAGTAATACCGGCCTCAAAACCTTTGCGTGCTTC
AGCATAGGTCGCGTTTGTGTGACCGATTGATACCACAATGCCTGCAGTTTTTAGGCGTGC
GATATGTTCAGGGTCGTTCTGCTCTGGCGCAAGAGTTACTTTGGCAATGATGTCTGCATT
TGAGCAAATAAGGTCAATCATGCCGTCATCGGATGGACGGATGAAGTCAACGCTATGAAT
ACCTTTTTTCGCGACGTTAAGGTATGGGCCTTCAAGATGTAAGCCAAGCGATTGGTTTTG
GTATTTTTTGTGATATTCGCGAGCTGCGGAGATTGCCGCGCGCATATCTTCATCAGAAGA
AGTGATCAGCGTAGGAAGGAAGCTGGTACAACCCGACTTTAGGTTTGCTTCGTGCATGAT
TTGCATCGTTTCTGCTGTGATAGCATCGTTCAACATGACGCCGCCACAACCGTTCAGTTG
CAGGTCGATAAAACCAGGACTTAAGTTAGCTCCATTCAGATCTTTTACTTCAATGCCTTT
CGGTAGTTCAGCAACGGGCACAATGGATTGAATTAGATCGTTTTCAACGATGACCGCATG
ATCGGTAAGAACATCACTACCGGTATAGATTTTACAGTTACTTAGCGCGTACATAGTCAG
CTAGTCCTTATAGATGAGAATTCAATTTCTGTATCGTTATCTAATCGGCGACTGAATGAG
TCATGTGGGTACTTAGTTTGTATCACTGAATTAGATAACGAGTCACATACAGCAAGTTGC
GTTTTATCGATGTCATTGTCAGAGTAACTAACTGAAAAATAATAAATGAATTGTTTTTTA
TGATTCTTTTTCAGAGCAAAGTTACTAAGAATTACCCGCCGAGATACCAAAATAACACTG
ATTCTGCCTTGCATAAAGTGCGAGAATATTATCTTTAAAACGCCATTTTTTTGTATAATA
AAATAAGTTTTATGATCTCGCTAGCAAAAACCTTTCGAAAGGGCAAATTGTGGTGATTAT
GATCACAAACAATGAGCTTTTAATTTGCGGAGCAAAATTAATGTCATAAACTGACGATGA
CTAAATTGAACGACTGAAATAAGTCATTCAACATAACATCGAATCCTATAGGGGGAACTT
AAGGTGAATATTCTCGGATACGCGCAGAAGTTAGGTAAAGCTCTTATGCTTCCTATCGCG
ACTTTGCCAATCGCAGGCTTGTTACTGCGCTTGGGCCAACCTGATGTATTTGACATCGCG
TTTATGGCACAAGCCGGTAACTCAATCTTCTCTAACCTTCCATTGTTATTTGGTCTAGGT
ATCGCGATCGGCTTATCAAAAGACGGTCAAGGTGCTGCAGGTCTTGCTGGTGCGGTTGCG
TACTTCGTACTTACTGCGACAGCGTCAACAATCGATGCGTCAGTTAACATGTCATTCTTC
GGTGGTATCATCGCAGGTATCATTGCTGGCCATTCTTACAACGCTTTCCATGCTACACGT
CTTCCTGAGTGGCTAGCATTCTTCTCTGGTAAGCGCCTAGTGCCAATTATGGCTGGTTTG
TTCGCCCTAGTTGCTGGTGCTGTTTCAGGTATTGTATGGCCAACAATCCAAGGTGGTCTA
GATGCACTTGCTCACGGTATCTCTACTTCTGGCGCAATCGGTCAGTTTGTATACGGTACG
CTTAACCGTGCTCTAATTCCTGTAGGTCTACACCACGTACTGAACTCTTTCTTCTGGTTT
GGTATGGGTTCTTGTCAAGAAGTGCTAGTTTCTGGCGCAACAGCTGCTGGTCAAGCTCTT
CCTGCACTACAACAACTTTGTGTTGACCCAGCTCTAGCTAAGACTCTTGTTGCTGGTCAA
ACTCACACATTTGAATTCGCTAACTCAGTAACTCCAGAAATTACAGCAACTGTTAAAGAA
GTAACTGAAACAGTTAAATCTGGTGACCTACACCGTTTCTTCGGCGGCGATAAGAGCGCT
GGTGTATTCATGAACGGTTTCTTCCCAGTAATGATGTTCGGCCTACCAGGTGCAGCACTT
GCTATGTACCTAGCGGCTCCTGTTGAGAAACGTAGCCAAGTTGGGGGGGCATTGTTCTCT
GTTGCATTCTGTTCATTCCTAACTGGTATCACAGAGCCTCTAGAGTTCATGTTCGTATTC
CTAGCTCCTGCTCTATACGCGATTCACGCAGTGTTCACTGGTCTATCGCTAGTTGTTGCT
AACATGCTTGGTACGCTACACGGCTTCACATTCTCTGCTGGTCTAATTGACTACTTGTTG
AACTACGGTCTAGCAACTAAACCTCTACTACTAGGTGCAGTTGGTCTTGGCTTCGGTGCT
CTTTACTTCTTCACATTCAGCTTCGCAATCCGCGCGTTTAACCTAAAATCGCCAGGCCGT
GAAGATGATGATAGCCAAGCAGCAGCACCAGCAGGTGAAGCAAAAAGTGGTGACCTAGCT
CGTCAATACCTAAAAGCGCTAGGTGGTCATGACAACCTAACTTCAATTGACGCATGTATC
ACTCGTCTACGTCTAACTCTGAAAGATCGTTCAGTAGCTGATGAAGAAGTGTTGAAGAAA
CTAGGTGCGAAAGGTGTTGTTAAACTAGGTGAAAACAACCTTCAAGTTATCCTTGGTCCT
CTAGCAGAAATCGTTGCTGGTGAAATGAAAGCAATCGGCGCAAACGAAGACCTATCGAAT
GTAAAACTACCATAATTACATCGAACTAATATTTGATTAGAGACCTCCTTCGGGAGGTCT
TTTTTTGTTTTAGTGCTTTGAATCTGCTGTGCATTCACGCGAACTCGATAAATATTGCCG
TTTTAGCGCGAGTTCTTGTTGTCTAATGGCTTAGAATTGTGGATCATTAGAAACAATGCA
CTCTGTAAAACCATATCGGATACAGAGTTCCGTTTTCTCTGACAATACTTATATTTTTGA
GGTGCTATAGATGAGTGAAGCTGATGCTCGTCCATCAAACTTTATTCGCCAGATCATTGA
TAAGGATCTAGCGGATGGCAAACACACTAGCGTGCATACTCGATTCCCGCCGGAGCCAAA
TGGCTACCTGCACATCGGTCATGCTAAGTCTATCTGTTTGAACTTCGGTATTGCTCAGGA
CTACCAGGGTCAATGTAACTTACGTTTCGACGATACAAACCCTGAAAAAGAAGACATCGA
ATACGTTGAGTCTATCAAGAAAGATGTAAACTGGTTAGGCTTCGAGTGGGATGGTGAAGT
ATGTTACTCATCAAACTACTTCGACAAGCTTTACGAATATGCAATTGAATTGATTAACAA
AGGCTTAGCGTACGTAGATGAGCTAAGTCCAGAGCAGATTCGTGAGTACCGTGGCACGCT
AAAAGAGCCAGGTAAGCCAAGCCCATACCGCGACCGTTCTGTTGAAGAAAACTTAGCGCT
ATTTGAAAAAATGCGCGCAGGTGAATTTGAAGAAGGTAAAGCGTGTCTTCGTGCGAAGAT
CGATATGGGTTCGTCATTCATGGTTATGCGTGATCCAGTTCTATACCGTGTACGTTTTGC
TACTCACCATCAAACGGGTGATAAGTGGTGCATTTACCCAATGTACGACTTCACACACTG
TATCTCTGATGCGCTAGAAGGCATTACACATTCTATCTGTACGCTAGAGTTCATGGACAA
CCGTCGTTTGTACGACTGGGTACTAGACAACATCACAATTGATTGTCGTCCTCATCAATA
CGAGTTCAGCCGTCTAAACCTAGAATACACAGTGATGTCTAAGCGTAAGCTAAACCAACT
AGTAACCGAAAAATTGGTTAACGGTTGGGATGATCCTCGTATGCCAACAGTATCTGGTTT
ACGTCGCCGTGGTTTCACACCTGCGTCAATCCGTGAATTCTGTAAGCGTATCGGTGTGAC
GAAGCAAGAAAACATGATCGAGTTTAGCTCGCTTGAATCTTGTATTCGTGACGACCTAAA
TGAAAATGCACCTCGTGCGATGGCTGTGTTGGACCCTGTTAAAGTTGTTATTGAGAACTT
TGAAGTGGGCGCTGTAGAAAATCTAACGCTGGCTAACCATCCAAATAAACCTGAAATGGG
TGAGCGTGAAGTACCGTTTACTCGTGAAGTTTGGATCGAGCGTGAAGATTTCCGTGAAGA
AGCGAACAAAAAGTACAAGCGTCTAGTTCTTGGCAAAGAAGTTCGTTTACGTGGTGCTTA
CGTGATCAAAGCTGAGCGTGTTGAAAAAGACGCGGAAGGCAACATCACAACGATTTACTG
TACTTACGATCCTGAAACGCTAGGCAAAAACCCAGCAGATGGTCGTAAAGTTAAAGGCGT
AATTCACTGGGTATCTGCGGATAAAGCGCTACCAGCAGAAATTCGCCTATACGATCGTTT
GTTCACTGTTCCAAATCCTGCAGCAGCAGAAGACTTCGCTTCAACCATTAACACTGATTC
ACTCGTTGTGATCAACGGTTTCGTTGAGCCGAGCCTGGCATCTGCAGAAGCAGAGCAAGG
CTACCAGTTCGAGCGTATGGGTTACTTCTGTGCGGATTCTAAAGATTCAACTGCAGATAA
CCTAGTGTTCAACCGCACGGTTGGCCTACGTGATACATGGGCGAAAATTGAGAACCAATA
ATCTCAATCGTTACCTATAGAAAAATGCCAGCAATTGCTGGCATTTTTGTTTTTGGATTA
AGCAAAACAAAAAGTACAGATACAAAAAACGCCAGCTTTAACTGGCGTTTATTTTTAATC
TATAAGCAAATTATTTTGCAGGTTTGTGCGCATCTGGGTTTTCTTTGCAACCACCGTCAC
TGCATTTACCGTATAGGTATAAGCTGTGGTTTGTTAGCGTCACATTGTACTTAGCTGCGA
TTTCGCGTTGGCGCTCTTCAATGATATCGTCAGAAAACTCAATTACTTCACCACAGTCTA
GACATACTAGGTGGTCGTGGTGATGTTGAGTTGACAATTCGAAGACTGACTTGCCACCTT
CAAAGTGGTGACGAGTAACAATACCTGCATCGTCGAATTGGTTTAGAACGCGATAAACAG
TTGCTAGACCTATCTCTTCACCTAGATCAATCAGCTTTTTGTACAAATCTTCAGCACTGA
TGTGCTGGCAGTCTGGCTGCTGAAGTACTTCTAGAATTTTTAGCCTTGGAAGGGTAACTT
TTAGACCCGCATCCTTCAGCGCCTGATTATTATCTGACATATACTTTCCCGTTGGATCAT
CTGCAGCGATTTAACAGAATTCAATATTCCTACCATTATAGGCGAAGCGCTAAAAACATT
AAACCACGAACTTCAAAGGGTTAATAGAATCTTTTTGTAAATTGGAAATGGGTCGATTAT
ATTACAGATCTGACCAGTTACAATTTTGTAACATGAGCTTAGAGAGGGCATGGACTGCAA
TGAATAAGCGACTCGCGAAGATTTATAAACCAGGGATTGTGAAATTTGCATTGAATGTAT
GGCCACCATTTTGGGGGGCCGGAATTAAAATCTTACATATTTCTGAAGACTTCCGAACGG
TTAAAGTTCGTTTGAAACTTCGCTGGTGGAACAAAAATGCCAATCGTACGCAGTATGGAG
GCAGTATTTTTTCCTTAACAGATCCCATTTACTCTCTCATGTTGATGGGTATTCTACGTG
AAGAGTATTACGTGTGGGATAAAGAGGCGAGCATCAACTTTATCAAGCCAGGACAAAGTG
ATTTGTTTGCTGAGTTTGAGATCACGGATGGTATGCTAGACGAGATCTATCAGATGACTC
GAAACGGCGAAAAGTGCTTTCCTGAATTCATTACGCATGTAAAAGACAAACAAGGGAATG
TGGTATCTGAAGTTCAGCGCAAGTTATATGTGAGAAAGAAGCCTCAATATCGAGAAGAAG
AGGCGGTAACGGAAGTGCCTTAATTTAATGCTATAAAAAAGACCTCCAATCGGAGGTCTT
TTTTAATACTTACTTAGCCTTCTAGCTCAGCTAGGCACATTTCTTCGTAAATCTGCTTAA
CCCAGTTTTCGACGCGTTGGTCAGTCAACTCAGGTTGACGGTCTTCATCAATACATAGAC
CTACGAATTGGCTGTCGTCGCCTTCAACAAGTGCTTTTGAAGCTTCAAACTCGTAGCCTT
CAGTTGAAGTATGACCAAGAATTGTGCCGCCTTTAGACTCAACGATGTCACGCACTGTAC
CCATCGCATCGCAGAAGTATTCTGCGTAGTCTTCTTGGTCGCCACAGCCGAAGATAGCCA
CTAGCTTAGTAGAGAAATCGATCTGCTCAAGTTCAGGGAAGAAATCATCCCAATCACATT
GTGCTTCACCGTAGTACCAAGTAGGGATACCTAGAAGAAGAAGATCAAAGTTATCAATGT
CTTCTTTGCTGCTTTTCGCGATGTCTTGAACGTGAACTAGATGTTTGCCTAGTTGCTTTT
GAATCATCTTTGCAACGGCTTCAGTATTACCTGTGTCGCTACCGAAGAAGATACCTACAC
TTGCCATAGAGTCTATACCTTTACATTGTTTGTTATGGGCGATGGTACTGAGGGTTTAAC
CTAACCCCGAGCCTTCCCAAGTGAGCTGAATAATGCCTTTTGCAATAAAGCCAGCACAGC
CTAGGAAAAGGACTAACCATACAATACGACGACCAAAAACAGGTACATTGCCTTGCTTTA
GCACATCTTTTATTGCCATCCCGATGAAAAAGAAGATAGCAGCAAAAAGAAGATCGAGCC
CAATAGACTCGAGCATATCCATATAGTCGTAAAGCATTTTAGTCCTTCATGCCGAAAAAT
CTTGGGCGCACTATACCACTGTTACACAGCATTGTTAATGCACTACAAGGAGGGTTATTT
CAATAATCTATTGTTGCTTTTCGAATTTGTTAACTCGAAATGTATTTCCGGATCACTCGC
ATCACTTCAGCAGGTTTTTCTGCGTGTAACCAATGGCCTGTGTTGGCAATAATGTGTGCT
TTAGCTTGTTTGAATTGTCGTTGTACTGACGGTTGGTGCTCTGGCATTAAGTAGTCCGAA
TCTCCGCCTTTAATGAAGAGTGTCGGGATCTCGGTAGGAGCAATATCTTGCCAGCCAATG
ATCTCAGCATAGTTACTTAATAAACTGTCGACGTTAAATCGCCAAGCCATATGGTCTTCG
TTTTTAAACAGCGATTTTGAGAGAAATTGTCTAACGCCATCCATCTCAATGTGTTGAGCT
AAGATTTCTAACGTTTGTTGACGGTTCGCAGGTTTTTCTTTGATAACGGCCAGCAAACCA
TCAAATACGTTGTTGTGACGATTGGTCTGGTAAGCTACTGGAGCCATGTCCAATACGACC
AACTGTTTCACAAGATTTGGTGCTATATCAGCGAGTTTCATCGCGACTTTACCGCCCATT
GAATGGCCGACGATTATCGATGGCTCAACGTTTAAGTGCTGAAGAAGCGTCGCGACATCT
TGTGCCATGTCAGTGTAGTTATGAGTATCAGAGTGGAAAGAGAGACCGTGATTGCGTAGG
TCGATACTGATCACTGAGTGATCTTCAACAAGATCACGAGCCAATAGGCCCAGATTACTT
AAACTACCAAACAATCCGTGAATCAAAACAACTGTTTGGCCTTGGCCTTCCTGCTTATAG
TTGAGTAATGCTGACATTTTATCTTATTCGTGATGGGTTTAACGTGGAGTATCCGAAAGG
ATCTCGTTATAATCCCCCAGAGTTTAAACATTGAGAATGTGAAAAGCGAATGAAAACAAT
TGAGGTTGATGAGGATCTATACCGTTACATTGCTAGCCAAACTAAGCATATCGGTGAAAG
CGCCTCGGATATTTTGCGACGCCTTTTAAACCTTGATGGTCAGTTGCAGGTAGCAGAATC
GGCACCAGCAGTAGAGAAGCCACAAGGGATTGTAGTAAGTAAAGATGCGGGCAAAGCAGA
ATCTATTGATGTAGTGAAAGAGATGCGTTCGCTGCTAATTTCTGATGAGTTTGCCGGTCT
AAAGAAAGCGATTGATCGCTTTATGTTAGTACTATCGACCTTACATAAGTTAAATCCAGA
AGGCTTCGCACAAGCGACAAACGTAAAGGGACGCAAACGCGTTTACTTTGCAGACAATGA
AGAAACCTTACTGGCCAATGGTAACACCACTAAGCCTAAAGCCATTCCAGGTACGCCGTT
TTGGGTTATCACAAACAACAATACCAGTCGTAAGAGACAAATGGTTGAACAAGTGATGAC
GCACATGGAGTTCCAACCTGACTTGATAGAAAAAGTAACAGGTTCAATCTAAGAAACCTG
ATAGAAGCCTCATAATGCGTCGCAGTTAGCAGATATTATGAGGCTTTTTTGTAATTTTAT
TATTTTTAAAAGAAAGGATGTCAAACATGGCTATGCACCCTCGTGCTGGGCAAAAAGCGC
AGCAGGAAGATCTCCATAATATTCCAGCGTTAGTTGCTAACTACTTCTTACTTCAGCCTG
ATGCTAATAATGCGGAACATAAGGTTCAATTCGGTACTTCTGGTCACCGTGGCACAGCAG
ACAAGCAAACTTTTAATGAAAACCACATTCTTGCTATCGCACAAGCAGTTGCAGAAGTAC
GTGCCAAGCAGGGAACTACAGGGCCGTTGTTTGTGGGCAAAGATACCCACGCGTTGTCAG
AACCTGCGTTTTCAAGCGTAATCGAAGTTTTGATTGCGAATGGTGTAAAAGTCATCGTAC
AGCAGGATAATGGCTACACACCAACACCAGGTGTTTCTCACGCTATCTTAACTTACAATC
TAAAGCATGATGAGAAAGCGGATGGCATCGTTATCACACCATCTCATAATCCACCACAAG
ATGGCGGTATTAAGTACAATCCAACACATGGCGGTCCAGCAGAAGCAGAATTGACTCAAG
CGATTGAAGATCGTGCGAACGAGATCATTGCTGGTGGCCTAAAAGATGTGAAGCGTCTAG
CGCTAGCAGAAGCGAAAGCATCTGAGCTATTCGTTGAAATGGATTTGGTGAAACCTTACA
TCGATGACTTAGTTAATGTTATCGACATGGAAGCGATTCAGAAATCGAAGTTGAAAATTG
GTGTTGATCCACTTGGTGGCAGCGGCATTGATTACTGGCGTCAAATCGGCCAAGCATACA
ACTTAGATCTGACCTTGGTCAGCGAAGCGATTGATCCATCATTCCAGTTCATGTCGCTTG
ATAAGGACGGCGTGGTTCGTATGGACTGTTCTTCTCCATACGCAATGGCTGGTCTGCTAG
CTCTGAAAGATGAATACGATCTTGCGTTTGGTAACGACCCAGACTATGACCGTCATGGTA
TCGTGACGCCGAAAGGTTTGATGAACCCGAACCATTTCTTAGCGGTTTGTATCGACTACC
TATACCGTCATCGTGAGGCGTGGGGTAAAGATGTTGCTGTTGGTAAGACGCTGGTTTCAA
GTGCACTTATTGACCGAGTAGTAGCCGATTTGGGTCGTGAACTGTGTGAAGTGCCTGTCG
GCTTCAAGTGGTTTGTCGATGGCCTTTACACTGGCAAGTTTGGTTTTGGTGGTGAAGAGA
GCGCCGGTGCCTCTTTCCTACGTAAAGATGGAACACCATGGTCAACAGACAAAGACGGCA
TCTTACTATGTTTGTTAGCGGCAGAGATTACTGCGGTAACGGGTAAAAACCCACAAGAGT
ACTACGAAGAGCTTGCCGCTAAACATGGTGAGTCTAAGTACAATCGTATTCAAGCGGTAG
CGAATGGACCTCAAAAAGACGTGTTGAAGAAACTGTCGCCAGAAATGGTTGCAGCAGAAA
CACTGGCAGGTGATCCGATTACGGCGCGTCTAACACACGCTCCTGGTAACGGTGCGGCGA
TTGGCGGATTGAAAGTGACGACTGAAAATGGTTGGTTTGCTGCTCGTCCATCGGGTACGG
AAGACATCTACAAAATCTATTGTGAGAGCTTCAAGGGTGAAGAACACCTAAAACAAATTG
AAGCTGAAGCACAAGAAATTGTGAATCAAGTATTTGCAGCTGCAGGTTTATAATTAAACC
TACTCTGACAAAAAGGCGACCAGATGGTCGCCTTTTTTACAACTCGTCGTTAACTCTCTA
TTTATGAGCGTTTGGATTTTGTGGCCAATTATCTGGCACGATGAACCAGAACTCGCCATC
TGCTGTTTGTGCATGCTCAAATCGCTCCATTGGTTTTTCAATCGGCTGAGAAAAATCATC
CGTACCAATAGCCCAGTTGGGTTTGCTTAAGTGGTAAAGCGGTTTATTGATCAAACTCCA
TTGGCTTTGATAACACCAATATCCACTGATTTGGCTTGGATTGAGAGCAAAGCCTAAGCA
CTCTTTCGGTGGTACTTCATTAGAAAATGGATTGATGTAAAGTCGCCCTTGCATCAACAA
GCGTTCCTTTGGAGACTGATCCAGAGGAAGCATTTGTCTAAATTCAGGCCTTTCGCTCAT
TTTCAATTGGTGGGAGAGCATTCTATCCAGTTTTGTATGCAATTGATCGTGCGCGTTAGG
GCCATACCAAACACCTTCATGTAAAAGATAAAACTTAATCGCTACTTCCCAATGTTCTAG
TTGGTCCAATGTTCTATTTTTGAGTATGAGATCTATCGCACCAATGGTTTTTCCGTCGCT
ATCGTTGAGTTGAATTTCTTCTGCAAGAATTTCATATTGTTCTGAATTAGCAAGTGCAGC
GGTACATAAATGCTGATACAAAAAACCCAGTCTCGGGTTCCCTTGGTACTCTTCAGATTC
ATCCAGAGGTTTAATCGATAAGTCTTCCAATGTAGCAAAAGGGGGGAGCAACTGAAAAAG
AGGAGGAGAAGAGGTGATCCATTGATAAAGACGTTGCAGTTGATTCATCCTGATTCCTTA
GTGATGTTGATAAAGCAGCGAGCCTCGTTATTGTAACTAAATTTGGTTAGTAGAATAGGG
TAGCTAGCATCAGTGTCATAGTTCGATATACACTTTGAGGTACTCGCTCGAAATTGGAAG
TGATAATGAATAATTTACAGTTAGAAAAGATTCTCAACAGCAAACTCTCGCCCGAGTTTA
TTAAAGATTACGCGCCAAATGGCTTACAGGTTGAAGGTTGTCCACAGATCAAGCGCGTAG
TTACTGGAGTAACTGCTTCTCAAGCATTAATTGATAAAGCGATTGAACTCAGAGCCGATG
CGTTATTGGTCCACCATGGTTATTTTTGGAAAGGGGAGCCAGAACCCATTCGCGGTATGA
AAGGTAAGCGCATTCGTAGCCTAATAAAAAGTGACATTAATCTGTATGGCTACCATCTAC
CGCTCGACATTCATCCTGAACTTGGTAACAACGCAGAGCTTGCTCGTCTTCTTGATATTG
AAATCGACGGTGGGTTAGAAGGTCATCCGCAGTCTGTCGCCCTATTTGGACGCTTGAAAA
AACCGATGACTGGTTCTCAATTTGCGAGCAAGATCAACCAAGTCCTTAATCGAGAGCCTC
TACATATCGCTCCAGATAATGCGGAGAAAATGATCGAAACCGTTGGTTGGTGTACTGGCG
GCGGACAAGATTTCATTGAACTTGCGGTTCAGCATGGATTAGATGCATTCATTTCTGGCG
AAATTTCGGAGCGAACAACTTACACCGCTCGTGAGATGGACATCCACTATTTTGCTGCGG
GTCACCATGCAACAGAGCGTTATGGCATCAAAGCACTTGGTAAGTGGTTAGCCGATGAAT
ACGGTTTAGATGTCGAGTTTGTGGATATTGATAATCCAGTGTAGCGTGTATTTTTATCGT
TAAAACTAAAAAGGGTTGAGACTTACATCTCAACCCTTTTGTTTATCTGATAACTCTAGT
AACGATTATTCGCGCTCATGAAGCGGCGAAAATTCACGTTGCGTTTCGCCTTTGTAAAGC
TGACGTGGACGACCGATACGGTTTAGTGGGTCGCTGTGCATCTCGTTCCAGTGGGCAATC
CAACCAATAGTACGAGAAATCGCGAAGATAACCGTAAACATTGATACAGGAATACCGATC
GCTTTCAGAATGATACCTGAATAGAAATCTACGTTCGGGTATAGCTTCTTAGAAACAAAG
TACTCGTCAGAAAGAGCGATACGCTCAAGTTCCATTGCTACGTCCAGCAGAGGATCTTTA
ATGTTGAGCTCTTTTAGAACTTCGTGACATGTTTCGCGCATTACGGTCGCACGAGGATCG
TAGTTCTTGTAAACACGGTGACCGAAGCCCATCAAACGGAATGGGTCATCTTTGTCTTTC
GCACGTTCCACGTATTCTGGAATGTTATCCACGCTGCCGATTTCTTCTAGCATCTTCAGA
CATGCTTCGTTTGCGCCACCGTGAGCTGGGCCCCAAAGTGATGCGATACCAGCGGCAATA
CATGCGAATGGGTTTGCACCAGAAGAACCTGCTAAACGGACTGTTGATGTCGACGCGTTT
TGCTCGTGATCTGCGTGAAGTGTGAAGATTTTATCCATCGCACGAGCAACAACAGGGTTC
ACTTCATACTCTTCACATGGGTTAGCAAACATCATGTGTAGGAAGTTTTCCGCGTAGCTC
AAATCGTTGCGTGGGTAGATAAATGGCTGACCAACAGAGTATTTGAAACACATTGCAGCC
AGAGTTGGCATTTTAGATAGCAGACGATAAGCCGCAATTTCGCGGTGCTCGTCGTTATTG
ATATCAAGTGAATCGTGGTAGAAGGCTGCAAGAGCACCAACCACACCACACATTACTGCC
ATTGGGTGAGCATCACGACGGAAGCCATGGAAGAAGCTTGCGATTTGCTCGTGTACCATT
GTGTGACGAGTAACTGTCGTTTTGAATTGCTCGTATTGTTCTCGGGTAGGGGCTTCACCG
TAAAGAAGGATGTAACATACTTCTAGGTAATCTGCGTTATTGGCTAATTGATCAATCGGG
TAACCGCGGTGCAAAAGAATACCTTTGCCGCCATCGATGTAAGTGATTGATGATTCACAA
GATGCAGTGGCAAGAAAACCTGGGTCAAAAGTAAAGTAACCATTGGCTCCCAGTTTACGA
ACGTCAATTACAGGTGTACCTAGCGTACCGTCCATAATTGGCAGTTCGATTGGCGCTTGA
CCTTCAACATGAAGGGTCGCTTTCTTATCCGCCATAACAATCTCCTTTGTTTATTATTTA
ATCCGTCCAGGATGTTTATGTGCCATTTTTGTACTGTTGTTAAAGCTTAAAGTCAATTTT
TCTCCATCTTTGTGTGCACTTGTTATGATTTTTCTCATGAAAATCGTTAAAAATCTGTTC
TATGTAGCATAATTTGTTACACCAATTGTATTAGAATGTTGCTCGCCGTATATTGGCAAA
GAAAATTTTAGTTAAATCCTTATAAATTCGGGGCTAGAAACAAAAGTGAGGTTTGTTTGT
GGACTCCGGTTGTTAACAAAGTGTTTACAATTATCTCTGAGCTTATTGCGATAATTTGTT
AATCAAATGTTAACTTTTGTACGTTTGGAAGCTGAAATTGGTTATAACAATAAATGCTCA
ATGGAGCTGAGTGAGCAAGCCCGTGAAAGAAAGAAAGTCAAGACCTGTTAATTTAGATTT
ACAGACCATTCGCTTTCCTATCACAGCAATCGCATCGATCCTGCACCGTGTGTCTGGGGT
AATTACGTTTGTTGCGGTGGGTATATTACTTTGGTTACTGTCCATTTCTCTGTCATCCCA
TATGGGTTTTATGGAAGCCGCAGATATCGTTGATGGCTTCTTCGTAAAATTCATCCTGTG
GGGTATCCTGACTGCACTTGCCTACCACATCGCTGGTGGTATTCGTCATTTGCTGATGGA
TCTAGGTCATTTTGAAGAACTAGATTCAGGCGCGATGAGCGCGAAAGTTGCCTTTGGTGC
AACTGCAGTATTATCACTATTGGCGGGGATCTTGGTATGGTAAAACACGTATCTTCATTT
GGTCGTAATGGTGTACACGATTTCCTACTGATTCGTGCAACAGCCATCATTATGACGCTA
TACACGATTTATCTGGTTAGCTTCTGTGCATTTTCAGATATCTCTTACGCATCATGGACC
CAATTCTTTGGTGGTACTTTCACCAAAGTCTTCACCATGTTGGCGCTTGCATCTGTTCTG
ATTCATGCATGGATCGGTATGTGGCAAGTGTTCACCGACTACATTAAGTGCGCGAAACTT
CGTGGTGCACTTCAACTTGGTGTGATTGCCGTTTTATTCGGTTATGTCTTCTCTGGTCTA
TTTATTCTGTGGGGTGCGTAAGTGTCTATTCCAGTTCGTGAGTTTGATGCCGTAGTAATC
GGCGCTGGTGGTGCAGGTATGCGCGCTGCACTACAAATTTCGGAACAAGGCCTTTCTTGT
GCTTTGTTGTCTAAAGTATTCCCAACCCGTTCTCATACTGTATCTGCTCAAGGCGGTATC
ACAGTTGCGCTTGGTAACTCGCATAAGGACGATTGGCAATGGCACATGTACGACACAGTA
AAAGGTTCTGATTACATTGGTGACCAGAACGCGATTGAATACATGTGTAAAAATGGTCCT
GAGTCAGTTATCGAGCTAGAAAAAATGGGTCTTCCATTCTCTCGTTTTGATAACGGTACT
ATCTACCAACGTCCATTCGGCGGTCAGTCAAAAGAGTTTGGTGGTGAGCAGGCGGCGCGC
ACAGCAGCTGCAGCAGACCGTACAGGTCACGCTCTTCTTCATACGCTTTACCAACAAAAC
GTCAAACATAAGACAACCATCTTTTCTGAATGGTACGCTTTGGATCTTGTGAAAAACCAA
GATGGCGCAATCATGGGTTGTACTGCGATCTGTATGGAAACGGGTGAAATCTGTTACTTC
AAATCGAAAGCAACAATTCTAGCTACTGGTGGTGCAGGTCGTATTTACGCATCGACAACT
AACGCGCACATCAACACGGGTGATGGCGTTGGTATGGCACTTCGTGCAGGCGTTCCAATG
CAAGACATGGAAATGTGGCAGTTCCACCCAACGGGTATTGCTGGCGCGGGTGTTCTTGTG
ACAGAAGGCTGTCGTGGTGAAGGTGGTTACCTTCTAAACAAAGACGGCGAACGCTTTATG
GAACGTTACGCTCCAAACGCGAAAGACCTTGCTGGTCGTGACGTTGTTGCTCGCTCTATG
ATGATTGAAATCCGTGAAGGCCGCGGTTGTGATGGTCCTTGGGGTCCACATATCAAGTTG
AAACTTGATCACCTTGGCAAAGAAGTACTTGAATCACGTCTGCCAGGTATCTGTGAACTG
TCTCGTACATTCGCACACGTTGATCCAGTGAAAGAACCAATTCCAGTAATTCCAACTTGT
CACTACATGATGGGTGGTGTTCCGACTCAAGTTTCTGGTCAAGCGATTAAGCAACTTGCG
GATGGCAGCGAAGCGGAAGTTCAAGGTCTATACGCTTGTGGTGAAATTGCTTCTGTATCT
GTACACGGTGCAAACCGTCTAGGTGGTAACTCACTGCTAGACTTGGTGGTATTTGGTCGT
GCAACAGGCCTACACCTAGGTGAGACTCTTGCTGCTCAAGTTGAAGCTCGCCCTGCAACT
GAATCAGACATCGAAGCTTCTCTAGCGCGCACTATGCGTTGGGAAAATAGCACTGGTGGC
GAAGATCCAGTACAAATCCGTAAAGACCTACAACGCTGTATGCAAAACAGCTTCTCGGTA
TTCCGCGAAGGTGATGCAATGGCGACGGGCCTAGAAGAGTTGAAGGTAATTCGTGAACGT
CTGAAAGATGCTCACTTAGCCGACAAATCTTCTGAGTTCAACACGCAACGTATTGAGTGT
CTAGAACTAGATAACCTGATGGAAACCGCGTTCTCAACAGCAGTTGCAGCAAACTACCGT
ACAGAAAGCCGTGGTGCTCATGCTCGCTTCGACTTCCCTGAGCGTGATGATGAGAACTGG
CTATGCCACTCTATCTACAACCCGGAAACCGAAGCGATGACAAAGCGTGATGTAAACATG
ACGCCAGTACACCGTGACGCGTTCCCACCGAAAGTACGTACATACTAAGGGAGGATATGA
ATATGAAACTGAACTTCTCTTTGTACCGTTACAACCCGGACGTAGATACTAAGCCTTACA
TGAAAGAGTACACACTTGAGGTAGACGAAGGCTCAGACATGATGGTGCTTGATGCATTGA
TTCTGCTAAAAGAGCAAGATCCAAGCATCGCATTCCGTCGTTCTTGTCGTGAAGGTGTGT
GTGGTTCTGATGGTTTGAACATGAACGGCAAAAATGGTCTGGCATGTATCACTCCATTAT
CGGCTCTACAAGGTGACAAGATCGTCATTCGTCCTCTACCGGGTCTACCTGTAGTACGCG
ATCTTATCGTTGACATGACGCAGTTCTATGATAACTATGCGAAAGTTAAGCCTTTCTTAA
TTGATGACGGTGCTCTACCGCCATCACGCGAGAACCTGCAATCTCCAGATGAGCGTGCGC
ATTTAGATGGATTGTACGAATGTATCATGTGTGCATGTTGTACAACTTCTTGTCCGTCAT
TCTGGTGGAACCCAGATAAGTTTATTGGCCCTGCAGGCCTACTTGCGGCTTACCGCTGGT
TGATTGATAGCCGAGATACGGCAACAGATGAACGTTTGTCTGATCTTGATGATGCATTTA
GCGTTTTTCGTTGCCATGGCATCATGAATTGTGTAAGTGTTTGTCCTAAGGGACTAAATC
CGACGAAAGCCATCGGTCACATTAAGTCGATGCTGGTGAATCGCTCGGTTTAATTACTCG
CAAGCCATAAAGTTGCAGTAAAGTGAGCACGCAACGTACTGACTTTGCTGCAGCCTCCAA
GCACGAGTAAAAGGATACTAAAATTGCCGGCTATTTCGGTCGGCTTTTATTAGCTCGGCG
TAAGACCGAAGCAAACGTGAAAACTACTGGTTAAGGGAAAATATGCACAACGGCGTGATG
AAGGCATGGCTCGAGTCTTCACACTTGGCTGGCGCCAATGCAACGTATGTAGAGGACCTC
TACGAACTGTATCTAAGTGATCCCGATCTGGTAAGTGAGGAGTGGAAACGTGTTTTTGAG
GGCTTGCCTAAGCCATCAGAAGAAGTGGCAGAACAGCCGCATTCACGTGTCCGTGACTAC
TTCCGACGACTCGCTAGAGAAACAAAGCATTACAATGTCCAAGTTAGTGATCCAGATGTC
GATGCAAAACAAGTAAAAGTTCTACAGCTTATCAACGCATACCGCTTCCGCGGACACGAG
GCTGCAGAATTGGATCCACTAGGTCTGTGGCAACGTCCACCTGTGGCGGAGCTAGACCCA
GCATTTCATAATCTTACCGAAGACGACTTCGAAGAAACTTTCAACGTAGGTTCTTTTGCT
GTTGGGCAAGAAACCATGAAGTTGAAAGACATCTACGCAGCCCTCAAGAAAACTTACTGC
GGTTCCATCGGTGCTGAATACATGCACATGACTGACACAGAGCAAAAGCGTTGGATCCAA
CAACGTCTTGAGTCTGTCGTAGGCCAGCCATCATTCAACCAAGATGAAAAACGCACGTTC
CTTGAAGAGTTGACTGCAGCGGAAGGCCTTGAGCGTTATTTAGGCGCAAAATTCCCTGGT
GCGAAGCGATTCTCTCTAGAAGGTGGTGATGCGCTTATCCCAATGACGAAAGAACTGATT
CGTCATGCGGGTAAGAGTGGCATGCGTGAAGTGGTTATTGGTATGGCTCACCGTGGTCGT
TTGAACATGCTGGTGAACGTACTGGGTAAGAAACCACAAGATCTATTCGATGAGTTCGCG
GGTAAGCACGATGAAACGTGGGGTACCGGTGACGTTAAATACCACCAAGGTTTCTCTGCA
GACTTCGCAACTCCTGGTGGCGATGTTCACTTAGCGCTTGCGTTTAACCCATCTCACTTA
GAAATCGTAAACCCAGTGGTTATCGGTTCAGTGCGTGCACGTCAAGACCGTTTGGGTGAC
AACCACGGCAGCAAAGTTCTTCCTATCACTATTCATGGTGACTCTGCGATTGCTGGCCAA
GGTGTAGTGGCTGAAACGTTCAACATGTCACTTGCTCGTGGTTTCTGTGTTGGCGGTACG
GTTCGTATTGTTGTAAACAACCAGGTTGGCTTTACAACGTCTAACCCGCGTGACACTCGA
TCAACCATGTATTGTACTGACATCGCTAAGATGGTTCAGGCGCCGATTTTCCACGTTAAC
GCCGATGATCCAGAAGCGGTTGCTTTTGTTACTCGCATTGCATTGGATTACCGCAACGAG
TTCAAGCGTGACGTCGTGATTGATTTGGTTTGTTACCGCCGTCATGGTCACAACGAAGCG
GATGAACCGAACGCAACTCAGCCGTTGATGTACCAAAAAATCAAAAAGCACCCAACTCCT
CGTAAACTGTACGCCGATGTTCTGATTGATAAGAATGAGTCGGATATTGAAACTGCAACG
CAGTTGGTGAACGAGTATCGTGATGCACTTGACCGCGGTGAAGTCGTGGTGAAAGAGTGG
CGTCCGATGGCATTGCATTCTGTAGACTGGTCTCCTTACTTAGGACACGAGTGGGATATG
CAATGGGAATCGACCTACGATAAGCAACGCCTTGTCGAGCTAGGTAATCGTTTATGTCAG
TACCCGGAAAGCCACAAGCTGCAAAGCCGAGTAAACAAGCTGTACAACGATCGCTTAGCA
ATGATGACAGGTGAGAAGGCTATTGACTGGGGTATGGCTGAAACATTGGCTTACGCGACA
TTGGTAGACGATGGTAAGCGTATCCGTATTTCTGGTCAGGACTCAGGTCGTGGTACTTTC
TTCCATCGTCACTCAGTTCTTCACAACCAATCAGATGCAAGCACTTACATCCCGCTAGCG
AATATCCATGACAAGCAGGGGCCTTTCCAAGTTTTTGACTCTGTGTTGTCGGAAGAAGCT
GTTCTTGCATTTGAGTACGGTTATGCAACAGCTGAACCTGGCGGTTTGACCATTTGGGAA
GCGCAGTTTGGTGACTTCGCTAACGGCGCACAAGTGGTTATTGACCAATTCATTTCGTCT
GGTGAGCAAAAGTGGGGACGTTTGTGCGGCCTGACGATGCTTCTGCCTCATGGTTACGAA
GGCCAAGGTCCGGAGCACTCATCTGCTCGTCTAGAGCGTTACCTTCAATTGTGTGCTGAG
CAAAACATGCAGGTCGTTGTACCATCAACGCCAGCTCAGGTGTACCACATGATTCGTCGT
CAAGTAGTACGCCCAATGCGTCGACCATTGATTGTAATGTCTCCTAAATCATTGCTTCGT
CATCCTCTTTGTACTTCGACTCTAGAAGACCTTGCAGAAGGTGCGTTCCAAGCAGCGATC
CCTGAAGTGGATAACTTGGAGCCAAGCAAAGTGAAACGCGTCGTGTTCTGTTCGGGTAAG
GTGTATTTCGACCTTCTTGAGCAGCGTCGCAACAACGAGCAAGAAGACGTAGCAATCGTG
CGTATTGAGCAGCTTTACCCATTCCCGATGGAAGAAGTACAAGCGGCTATTGCTCAATAC
ACTAACGTTGAAGACTTCGTGTGGTGTCAGGAAGAGCCTCAGAACCAAGGTGCTTGGTAC
TGTAGTCAACATAACTTCCGTGCCGCTATTCCTGCAGGTGCAGATCTTAAATACGCAGGT
CGCCCAGCTTCTGCTTCGCCAGCAGTTGGCTACATGTCGGTGCACTTGAAACAACAAAAA
GCGTTGGTTGAAGACGCTCTGAACGTGAACTCAAAAACTTCGGACTAAGAACTAGAAGTT
AAAGGAAGAAACAGATATGACAATTGAAATTCTGGTTCCAGATTTACCTGAATCAGTTGC
TGATGCAACCGTGGCGACATGGCACAAACAACCAGGCGACACCGTAGAGCGTGATGAAGT
TCTGGTTGATATTGAAACTGACAAAGTTGTACTAGAAGTGCCAGCTCCAGAAGCCGGCGT
TTTAGAAGCCATTCTTGAAGTAGAAGGTGCTACGGTACTTTCAAAGCAACTTCTTGCTAA
ATTGAAAGCCGGCGCTGTTGCGGGCGAGCCAACCGCAGACAAAACAGAAGCAACAGAAGC
TTCTCCAGATAAGCGTCACAAAGCGACACTGACTGAAGAAAGCAATGATGCACTTAGCCC
TGCCGTTCGTCGTCTACTTGCGGAACATGGTCTAGAAGCACACCAAGTTAAAGGTACTGG
TGTTGGCGGTCGTATTACTCGTGAAGATATCGAAGCGCATCTAGCAAACGCTAAAGCGGC
TCCAAAAGCTGATGCTCCAGCAGTTGAAGCACCAGCAACCGCTCGTAGTGAGAAGCGTGT
GCCAATGACTCGCCTACGTAAGACGGTTGCAAACCGCCTGCTGGAAGCGAAAAACAGCAC
CGCAATGCTAACGACGTTTAACGAAGTGAACATGAAGCCAATCATGGATCTTCGTAAGCA
ATACAAAGACCAGTTCGAAGAGCGTCACGGTATTCGTCTTGGCTTCATGTCTTTCTATGT
GAAAGCAGTGACAGAAGCACTAAAACGTTACCCAGAAGTAAATGCATCAATCGATGGTGA
TGATATCGTTTACCACAATTACTTTGACATTAGCATGGCGGTATCAACGCCACGTGGTCT
AGTAACTCCAGTGCTAAAAGACTGTGACAAGCTTGGTTTTGCAGATGTTGAAAAAGGCAT
CAAAGAGCTAGCGATCAAAGGTCGTGATGGCAAGTTAACAGTAGATGAGTTGATGGGGGG
TAACTTCACTATCACTAACGGTGGTGTGTTCGGTTCTCTAATGTCTACGCCTATCATCAA
CCCACCGCAATCGGCAATCCTTGGTATGCATAAAATCCAAGAACGCCCGATGGCTGTAAA
CGGTAAAGTTGAAATCCTACCGATGATGTACCTGGCGCTATCTTACGACCACCGTTTGAT
CGATGGCCGTGAGTCAGTTGGCTTCCTAGTAACGATTAAAGAGCTACTAGAAGATCCAGC
GCGTCTCCTATTAGACGTTTAATATCGCTAAAACGTCTAGTTACCTTGGGTGGCTAGACG
TTGAAAATTTCAATGGCTAGACTAGCTCAACGTCTGGCCTTCATTTGAATCACTCAGTGA
TTTACTTGAGAAGACCCTACAGACGTACAAGCAGCCAAGACTGCAGCGTTATGGAAATAA
TAAATCCCTCAAGGGAAAAACAAACGGAATATCGAAATGAATTTGCATGAATACCAAGCC
AAACAGCTGTTTGCAGAATTCGGTTTGCCTGTGCCAGAAGGCTACGCATGTGATACACCA
CAAGAAGCGTTTGAAGCAGCAGGCCGTATCAGCACAGCAAAGAAAGTAGTCAAGTGTCAG
GTTCACGCTGGTGGCCGCGGTAAAGCGGGTGGCGTAGAGCTTCACGACACTAAAGAAGGT
GTAAAAGAGTTTGCGCAAAAGTGGCTAGGTAAAAATCTAGTAACTTACCAAACAGATGCA
AATGGTCAGCCAGTTACAAAAATCCTTGTTGAAGAAGCGTCAAACATTGCCAACGAACTT
TACTTAGGTGCGGTAGTTGACCGTGCTAGCCGTAAGATCGTTTTCATGGCTTCTACAGAA
GGCGGTGTGGAAATCGAAAAAGTTGCGGAAGAAACACCGGAGCTAATCCACAAAGCAGCC
ATCGATCCACTAGTCGGCCCTCAAGCTTACCAAGGTCGTGAGCTTGCGTTCAAACTTGGT
CTTGAAGGTGACCAAATCAAACAATTCGTTAAGATCTTTATGGGTCTTGGCACTATGTTC
TCTCAGTACGACCTTGCTCTACTAGAGATCAACCCGCTTGTGATTACTGCTGAAGGCAAC
CTGCTATGTCTTGACGGTAAGATCAACATCGACTCAAACGCACTTTACCGTCAGCCTAAG
CTACGTGAAATGCACGATCCATCACAAGAAGATGAGCGTGAAGCGCACGCAGCTCAGTGG
GAACTGAACTACGTAGCACTAGACGGTAACGTTGGCTGTATGGTTAACGGTGCAGGCCTA
GCAATGGGTACGATGGATATCGTAAACCTACATGGCGGCAAACCAGCGAACTTCCTAGAC
GTAGGTGGCGGCGCAACTAAAGAACGCGTTGCTGAAGCATTCAAGATCATCCTATCTGAT
GACAATGTGAAAGCGGTACTCGTAAACATCTTCGGTGGTATCGTTCGTTGTGACATGATC
GCAGAAGGTATTATCGGTGCAGTTAAAGAGGTAGGTGTAAGCGTACCTGTTGTTGTTCGT
CTAGAAGGTACTAACGCAGACCTAGGTCGCGAAGTTCTTGCTAATTCTGATGTTGATATC
ATTGCTGCTGAGTCGCTAACTGACGCTGCTCAGAAAGTTGTTGCTGCTGCGGAGGCTAAA
TAATGTCTGTATTAATTAACAAAGACACTAAAGTAATCTGTCAGGGTTTCACTGGTGGTC
AAGGTACTTTCCACTCAGAGCAAGCTATCGCATACGGTACGCAAATGGTTGGTGGTGTGT
CTCCAGGTAAAGGTGGCCAAATTCACCTAGGCCTACCTGTATTCAACACAGTACGCGAAG
CAGTAGAAGCGACTGGTGCAACTGCAACAGTAATCTACGTTCCAGCACCTTTCTGTAAAG
ATGCAATCCTAGAAGCGATTGATGCGGGTATCGAGCTAATCGTAACCATCACTGAAGGTA
TTCCTACAACAGATATGATCGACGTGAAAGTGAAGCTAGAAGAAACTGGCGTTCGTATGA
TCGGTCCTAACTGTCCGGGTGTTATCACTCCTGATGAGTGTAAGATCGGTATCATGCCTG
GTCACATTCACAAGAAAGGTAAAGTGGGTATCGTATCTCGCTCTGGTACTCTAACTTACG
AAGCAGTTAAACAAACTACAGATGAAGGCTTCGGTCAGTCTACGTGTGTTGGTATCGGTG
GTGACCCAATCCCAGGTTCAAACTTCATTGATATCCTGAAACTGTTCCAAGAAGACCCAG
AAACTGAAGCGATCGTAATGATCGGTGAAATCGGTGGCACAGCAGAAGAAGAAGCGGCGG
CGTTCATTAAAGAAAACGTAACTAAGCCAGTTGTTTCTTACATCGCTGGTGTAACTGCAC
CTCCAGGTAAACGTATGGGCCACGCTGGTGCGATTATCTCAGGTGGTAAAGGTACTGCAG
AAGACAAATTTGCTGCACTAGAAGCGGCAGGCGTTAAGACAGTTAAGTCTCTAGCAGACA
TCGGTCAAGGTCTACGTGAAGTAACGGGTTGGTAATTTCTGACTCGTAAAATAAAAAGCC
TGGCATTGCCAGGCTTTTTTGTATCTGATCTTGTGTTGATTTTGTATGTAAGCCAGCAAT
AGCACTGAGAATTCTTAATCACCAGATCCGTTTGCTTAACTTGTGCTTATAACTAAGCTT
TCCGCTGAATCAGTTGGCTCAGCATAAACAAAGAAGTCGCACTGATCACCACTGATGGGC
CTGCTGGTGTGTCGAAGTGCCAAGACAGACTCAGTCCCATTAGAACTGAAATCGCACCTA
TGATGGATGCGAAGAATGCCATTTGTTCTGGTGTAGAAGACAACTTGCGCGCTGTCGCTG
CTGGGATGATCAGTAGTGAAGTCATGATAAGGGCACCGACAAACTTCATACCTACCGCAA
TCACTACACCCACCATCAGCATCAAGACCAGACGGATTAAGTCTGTGTTCACACCTTCTA
CAGCGGCTAGCTCTTCGCTGACGGTACTTGATAATAATGGTCGCCAGAATATGTACAAAC
ATGCACTAACGGCAATTACGCCGGCATAAATAAACATCAAATCTTCTGGTGATACAGCTA
ATAAATCACCAAATAGGTAACTCATTAGATCGACACGAACATTGTCCAAAAAGCTTACTG
ACACCAAACCGATAGACAAAGAGCTGTGAGCCAGAATTCCGAGTAGGGTATCTGTGGCCA
CCAGTTGCTGCCTTTGCAGTGTTACAAGGAGTACCGCTAATGCTAAACAGCAGACTAGCA
GCGCAAGATAGAGGTTAACGTTCAGTAAGAACCCGAGAGCGAGCCCCATTAACGATGCAT
GGGCAAGAGTGTCACCGAAGTAGGCCATTTTGCGCCATACAACAAAAGACCCAAGTGGTC
CTGCGATGATTGCAATACCAATACCAGCGAGAATAGAAGGTAGAAGAAACTCAATCATGG
TGATGATGTCCGTGGTTATGGTTAGAGCACGAGGTAGCGTCGCCCGATACTGGAGAGCCA
GACAAATCGTGATGGTGATGCTCGTGGTCGTGATGATAAAACGCGAGTGATTCTCTCGCT
GCGTTACCAAACAATGCTATGTAAGAAGGATGCTGAGTGATCGTTGCTGGTGATCCCGAA
CAACAAACGTGGTGGTGCAAACAAATCACATCGTCTGTTTTTGCCATGACCAAATGCAAA
TCATGAGATACCATAAACACAGCGCAATCGAAGCGGTGACGGATGCTTTCAATCAAATCG
TATAGATCGATTTGTCCTTGAACATCAACACCTTGAGCTGGTTCATCAAGAACCAACAAG
TCAGGGCGTTGTAGCAGCGCGCGGGCGAGTAGGACGCGTTGGTTTTCACCACCGGAAAGG
CGGTGCATGTTGCTCTTAATTAAGTGCTCTGCACCAACTAGTCTTAATGCATCAAGGCAT
TCTTGTTTGCTGTACTTTCCTGCTAAATTTAAGAAACGGATAACGTTTAGCGGCAAAGAG
TCGTTGAGTTTCAGTTTCTGAGGCACATAACCAATTTTTAGCTTTTTCGCTTTAACCAAT
TTTCCGCTAGTCGGCTTTTGAAGCCCTAAAATGACTTTAACTAACGTGGATTTTCCCGCT
CCGTTGGGACCGATTAGGGTTGTGATTTTGCCCTTTTCTAATTCCATGCTGATGTTATCA
AGAACTCTGCGATCATCGAACTCGACGCACAATTGTTCAAGACTGACTAATGAAGACATG
AATGAAACTCATTTGCAAAACTATAATGTTATAATGTAACATTATCGCACTTTCTACGCC
ATATCCCAAGTAAAACTATGAAAAGAGCTTTAATTCTTGCTGCTTCAGCAATGTTAACCT
TGCCAGCGCAGGCGATAACAGTACTTACAAGCATTAAACCGATCCAACTGATGGTGACTG
AACTGACGGAAGGCGTCACTACTCCTGAAGTGCTAGTTCAGTCAAACGCATCACCACACG
ATTATTCGCTGCGACCTTCTGATGTAAAAAAAGTCGCGTCTGCGGATGTGGTGATTTGGT
ATGGTCATGATTTGGAACCGTTTCTTGAAAAAGTCGTATCAAATAGATCTAGTACACTGA
CGCTAAGCGAAATACCAAATCTAGCGCTTCGTGAGTTTGATAGTGCGCATTCGCATGATC
ACGACGGTCATGACCACGGTAGCCACGACCCGCACTTTTGGTTGGGTATTAAACCGGTTA
AACAGGTCGCCCAAGCTGTTGTGAACAAATTGGTGGAAATCGATCCAGCTAATGCGAAAA
CGTACAGCAACAATCTTGTTAAATTTGAAGAACAGCTTGCGGCTAAAGATAAGGAAATAG
AGCAGCAGTTAGCACCAGTGAAGAACCAAGGGTACTTCGTTTTCCATGATGCGTACGGTT
ATTTTGAAGAGCGTTACCAGTTAAATAATCTAGGACACTTTACGGTGACTCCCGATCGAA
AACCGGGTGCCAAGACGCTGATTCAGATCAGAAAAACACTGGGATCAGGTAACGTGGCTT
GTGTGTTTTCTGAGCCTCAATTTACACCAGCCGTTGTCGAGAGTGTGATGCGTGGCAGCG
ATGTCGCCAAAGGCGAGCTTGACCCATTAGGCAGTGTGATCAAAGTGGAGCCAGGCAGTT
ACTTTAACTTGTTAGGCAACATGGCTGACAGCTTTGAGCAATGTTTGGCTAAATAAGGGT
AATTAGTTGTAGTTTTGCGGATGAAATGTCTCTTTTACGTGATCTAGCAGTAAGAATTAC
AACCTTTGGCAAGACGAACCTTTTCTATAAAAGGAATTGAGATATCATTATCAATAATTA
GCGGCTCAAAATAACCCTACTCACAAGAGCTACGGAAGGCCTATAGGGAGTTGAGTTGAT
ATACATTGATATATAAGGTTTTCGTCTTGCTTCGCCAACTTGTCCTGATTTTCTGGGGAC
TCTTCATATCATCTCAAGCATTTGCGCTGAACAACGCGAATGCCATCTTTTACCCTTTGC
CTACTCAGGTTAAGGGCACTTTTATTGCTGCGAAAAAATTGTTCTTGGGCGAGCAAGGTG
GGCTATGGATTCATGATGTACATGGCCGCGTTCTTTTTTATGACGGCCAGAATGTTCTGC
CAAAATCAGGCAGTTTTTTGCAAACGACTGCAAAGCAGCTTGCGTATCATCAAGGGTCAT
TCTGGACCTTTGTCGAAAATGAGGTTTATCAGACCTACCCAAACAAAGAAAGGCGGTTGG
TCTTTAGCCTTAACCCCGGGTCGCAAATTAGAAAAATAGGTTCATCAGGTGATTATATTT
GGGTCAGTGATGGCGCACATTTTTATACCTACAATATCAAAACCAATGAACTTGATTCAT
TTTCACTGCTTCAACTTTATCAACATAGCAATAATAGTTATGTGTACATCAATGATGCGA
TTCTGGTCGAAACCAAATGGGCGTTGGCTACAACATCTGGTGTCTATCTCTCTGAAGGTA
ATAAATTTGATCATGTGATTTCATCCGGTCAAAACTACATTGAAAAAGTGTACTACTCGC
ATACGAGACGCGAGATATTGGTCGGCACCTTAAAAGGCGCGTTGATCTTCAATATTTACG
AGCCGAACAAAGAGATCGTCAAAATTGGCGGCTCCCACGTACTGACGTTTTCAGAGACCA
ATCAAGAGTATTGGGTTGGTACTGAGCACGGTTTGTATCTCTACTCGTTTTTAACAGGTG
AAGTTACTGAAGTTGAGCCTGCGAGCTTCTTAGAGTTAGAGCTCGATAGCACTAAAATTT
ATTCCTTACTTAGCGACAACATGGGCGGAATGTGGATAGCGACCAACCAAGGCATTCGTT
ATTACTCTTTGTTCAGCAAAAAATTTGAGCGAGTCACCTTTAGTAGTTATGACTCGCAAA
CCTTATCTGGTCGTATCAGACAAACGGTAACAGGGCCAGATGGTGTGCTTTGGTTTGCCG
ATGACCGCAAACTGTATCGTTCTGGCGCGGAAGGGATTGTAAAAGTCTTAGAATTAGATT
CTCAAATTAACGAATTTGCGTTCCAACGAGGCATGTTATGGCTTGCCACTTCAAAAGGCT
TGGAGATATTCCAACTGGAGGGGCTGAAAAAGGTTAGCTTCCCTTATTTACAAGTAATGG
CTGGGCATGCTGTTGAGCACATTGCTCTAGACGACACAAACCGTTTGTGGGTATCCAGCG
GTTACCAACTTTACAACGTTGATATCGACAAGCAATCCGTCAGAAACTTTGGTAGCGAAT
GGATCGTGAGTCAGTATTTACCAGCTAAAGTGACGCGCTTATATGATACCGAAGATAAAC
TTTTTATTGGTACGGACCACGGCATTTACGAATACGATGATGAACGTATTCGTTTCAATC
GTTTCTCGGAAAAATATGGCGAGTCGCTAGATATAGTGACAGCGGCGGATGGCTCTCAGT
GGTTTGCCTCTTCCTATGGGTTGTTTAAAACAGTGGCTGGTGGAGAAGCCAAGCAAGTCT
TGGAGATGAGTGTTGCGAATGCTCGTCCGGCGTGTTTGATCAGTGATGCGAAAGGTGTGT
GGCTTGCATCTTCTGTTGGGTTGAGTTACTACCGATTGTCCGGTGAGTTAGTTAAACACT
ATTCATCTGCATCGGGCTTGATTAATAATGAGTTTATTCCTGGGATATGTAGCGTAGTGA
AACGCACAGAAGATGGCGAACGTGAACTTGTTTTAGGCTCAAAATATGGATTAGTTAAAG
CAGAGGCTTCAAAACTATTGGTGTCAAACCCGCCAGAATCCCGCTTTATTGTTAGCCAAG
TGATGCTTGAAAACGATGTAATCCAAGTGGGGAGTTCCGACCTTGATGGGATTAAGCTGC
CTTATGGTTCTTCGCTGAGTTTTCTCTTTGGCATCATGCCTAAACCGGATAGCCAGAACC
TTTACTACCGCTTAAACGAAGACGACCGATGGCAGACCTTAGAAGGGGGTCAGTTAACCT
TAGAGCACCTCAACTCTGGGGAATACCACCTTCAAGTGAGTAACGAGTCACAGGTAATGG
CGGGCGTTGTTGGCTTAGAGTCTCGTTTTGAAGTGCTCAAACCATGGTATCTATCCCAGC
TTGCGATATTAGGCTTTTTCGTCTCAGTTTCTACGCTTATCGGCCTTATCATGTACTGGC
GATCACGATATGTTATGCAAGCAAACCGAGAGCTTGCTGCTCAGGTCACTCTAAAGACCA
ACCAACTAAGGCATCAAAGCCGCGTATTATTGACGAGTAACCAACAGTTAAGAAAGCAAA
TTCAGGTTAGAAATCTATTAGTTGACCATGTTGCTCAGTCTATAAAAACCAGCGTCGATT
ATATCTCGTCAAAATTGCCAGTGGAGAGAGATTCCATCACAGAGGATCACGTATCAAAAA
CTTACTGGCAGCTGAATGAGCTTAAAAGTGCTCCGGGTGATGCGAGTAACGGCAGTCAAA
ACTACAACCTAAGCCAAATTACGCAATCTGTGGTGGATGTGTGGCGAGACGATTTCGCCA
AAGCGGGGATCTCTGTGGAGTTAGAGGATGAGAACAAGTCTAGCCGTATTGCTCTAGAGA
GTTTTAATCTGGACGTTATCTTCAACAGTATCTTTGCCAACATCATCAAGCGCTCTTTCC
GAGGTCAAGCCGTTAAAGTGATGTTAGAAGAGGGGCGGGACATTGTCTCACTCAGCTTTT
TGGATTACGGAACGCAATTGCCAAATAAACTCTCTCTAAGTCGTCCTGCTAATAACAATG
TGGACTTGAGTATCGACAATCTTTCGCAGTTGGTTACGGTGAGTGGAGGGCACTTAGCGG
TGTTCACTTCTGATGCGCAGAATAAAATTGAGATTACTTGGCCGATGGCAAAAGAGTTGA
GCCATGTTGAGGAAGTTTTACCAGAATTTGTGCCAGAAAACATCGTCGAAGAGAAAGCCA
GTCCAGAAAATGAGTGGCTACAAAAGGTCTATCAGTTAGTTGCTGAGCATTACCATGACC
CTGATTTTGGCACTGCGACAGCGGCTAAGATGTTATTTATGTCTGAACGTAGTTTACAAC
GCCGCTTTAAGTCGGCCTCGTCAAGAACGTTAAAAGATTATCTAACAGAAGTACGCTTAG
AAACTGCTTGTGAACAGTTACTCGCAGGTGAAAAAATCAGTGAAGTGGCTTTCAATTGCG
GTTTCAATGATCCCTCTTACTTCAGCCAGAAGTTCAAGTTGCACTTTGGTTTACCTCCAT
CAAAGTTCGCGATGGAACAAGACAGTCACGCAAATTAGTCTCCAATCTTTCGAGCATCGT
TAATAGTTACAGCACGGATGTTATCTAAATCACCTCCTCACGTTTAGCGGCGTGATTCGT
TCTGATACCGCAACTAAACCATTCTAGTCGCCTCGGGCTACGCAGCGTTCTGTTTTTTGA
GTTGTTCTGAGTAAGTAAAGCATCTGTACTTTCTTATGTAGTTCGTAGAAATAAAGAGCT
GCAATGCCTTTGTGTGTTGTTAGGTTAGAGTTTTTTTGCCTAATTTATGCGTTGTGATAG
GTAAGTGAAACAGCAATGTACAACGTTGTAGCAATTTGTTTTCGCCAAACAGCACATATA
AATAGGATATAGAAAGCTTAACTAAAGTACTTCTAGTTACAGGAGGTTGGTTGTTAAAGG
TTTAAATTGGGATTAGAAAAGAAGTGAAAAAAAATATCGTGGTATAGCCGGGGGGACTAT
ACCACGGGTGTCAATGACACCTTCGCTTGCTGCCGGAGTGACATGTTGCCATGCCACCTC
TGGAATTCTTTTAAGAGGTTGCCCTCTCGATGGAATAACTATACGAGACCTTACTTATTT
TTCTTATAAAAATAACGACAGGTTGATATGAGAAAAGCGACAATGTTGATTTTTTATTTT
AACTTATTGATTTTAGAAGATAATATTTATTCTGATTAGGCGATGTTAAGTTTTTGTTTC
TTTTTTAATGGTTTTCAAAATGTCGATTTTGACGAAAATGACGAGGTAAAACTTAACGGA
GTTAACGTTCAAAATATGAAAGGCAATTATGGAATCTTTGATTTCACACAATGAATGGAA
GGGTATAGAGGAGTATTATCGCAGCCTAAATACTCTTAAATAATAATATTTATCATTAGC
AATACTCTTAAGGGCCACTATGAAATTATCAGAAATTAAACCTGGCGATACGGTGACAAT
TCGTTTGTTAGATGGTCTTTCATCAGATATTAGAAAAAAGCTTATGGTAATGGGGCTACT
TCCGAACACAGAAGTTAAGGTGATCAGACGCGCGCCGATGGGAGACCCGCTACAAGTTGA
GGTACGCGGTGTATCTGTTGCATTAAGAGAAACCATTGCTCAAAAAATTGAAGTGGAGCG
AGTGTAATGCAGTATCAAGTTCTTACTGTAGGTAACCCAAACAGCGGTAAAACTACTCTT
TTTAATGGTTTGACTGGTGCCAAACAGCAAGTCGGTAACTGGGCTGGCGTGACTGTTGAG
AAAAAAACGGGTCAATTTAAGCACGCGGGTGATGAGTTTTTACTGACGGACTTGCCGGGC
ATTTACTCTCTGGATAGCGGTAACGATAGTAACAGTATCGATGAATCCATCGCTTCTCGT
GCGGTGTTGACGCACCCAGCTGATTTGATCATCAACGTGATTGATGCCACCAGCTTAGAG
CGCAGTCTATATATGACGCTGCAACTTCGTGAGCTTGGTCGTCCGATGGTTGTTGTTCTC
AACAAAATGGATGCGTTAAAGCGTGAACGTCAGATGATCAACATTGCTGAGTTAGAAAAG
ACGCTAGGTTGCCCAGTGATCAGTTTGTCTGCCACTAATAAAGCACAAGTTGCTGAGTTT
AAAGAAAAGCTCCACAAAGCCATAGTTCAGGGTGTTGCGCTAAAAGACCGCTCTTTGAAT
TACGGCGATAAGATGGAAACAGCGATCGAGCATATTTCTTCTCTATTTAACGATCAAACC
GTTTCTCATCGTGCATTAGCGATCCGTGCTTTAGAAAAAGACACGATGGTTCTCAATAGC
CTTTCCGATCTTGATAGAAGCAAAGTACTGGAAGCGATTGCGACTTTAGATTTGGATATT
GATTTACACGTTGCGGATACCAAATACACTCATCTGCACGAACAATGCAAAAAAGTTCGC
CGCAGTGAAGGCAAACTCAGCCGCAGTGTTACCGAAAAACTTGATCAGTTTATTTTGAAC
AAGTGGGTGGGGATTCCATTCTTCTTTGTTGTGATGTACCTAATGTTTATGTTCTCGATT
AACATTGGTAGTGCATTTATCGATTTCTTTGATATCGGCGTTGGCGCACTTTTGGTTGAT
GGCGGTCATCACCTATTGGATGGTCATTTGCCAGTTTGGCTTGTGACGGTTATTGCCGAT
GGTATTGGTGGCGGTATCCAAACGGTAGCGACCTTTATTCCTGTCATTGCGTGTTTGTAT
TTGTTCCTAGCTGTGCTTGAGAGTTCGGGTTATATGGCTCGCGCTGCGTTTGTACTCGAT
AAAGTGATGCAGAAAATCGGCTTGCCGGGTAAAGCGTTTGTGCCGTTGGTTCTTGGTTTT
GGTTGTAACGTGCCGTCAATCATGGCAACACGCACTCTAGACCAAGAACGTGAGCGTAAG
TTAGCGGCATCGATGGCGCCATTTATGTCATGTGGTGCTCGTTTGCCTGTATATGCACTG
TTTGCTGCGGCGTTCTTTCCTGGTTCTGGTCAAAACATTGTCTTTGCACTTTATCTATTA
GGTATTGTGGCTGCGATCTTCACCGGTCTTTTCTTAAAGCACACTCTTTATCCTGGCAGC
AGCGATAGCTTAGTCATGGAAATGCCAGACTACGAATTGCCAACATTGCAAAACGTCGTG
ATCAAAACTTGGCAAAAGCTTAAGCGCTTCGTGCTAGGTGCAGGTAAAACCATCGTTGTG
GTTGTTGCTATCCTAAGTTTCCTAAACTCGTTGGGTACAGATGGCAGCTTTGGTAATGAA
GACAGTGAAAACTCTGTACTTTCTAAAGCGGCACAAGTGGTAACGCCAGTGTTTGCGCCA
ATTGGTATTCAAGAAGATAACTGGCCAGCAACAGTTGGTATTATTACCGGTATTTTCGCC
AAAGAGGCGGTCGTTGGTACGCTAAACAGTTTGTACACGTCGCCAAGTGATGGTGAAGAA
GCAGAGTTCGATCTGATGGGGAGCCTAAAAGATGCGGTAATGAGTATTCCTGAGAACCTT
GCGGGCTTGAGTTACTCTGATCCATTAGGCATTGAAGTGGGTGACCTAACAGATTCAAAT
GCAGTTGCAGAAGAACAAGAAGTGGATGAGTCTATCTTCGGCAACATTAAGTCTCAGTTT
GTTTCTGGTCATGCCGCGTTTGCTTACTTGATCTTCATCTTGTTGTACACACCATGTGTT
GCTGCGATGGGGGCGTATGTACGTGAATTTGGCCATAACTTCGCACGCTTTATTGCGGTA
TGGACGATGGGTTTAGCTTACCTATGTGCAACGTTCTACAATCAGTTGACGCATTTCTCT
GAAAGCCCAATTACTAGTGGTGTCTGGATGGCAATTATTGTTGCAATCTTCATCGGAACT
TATCACGTATTCAAACGTATTGGTAAAAAACAACATGGTGCGTTAGAGGCGCAAGTCGCA
TGATTTTAAATGAGCTTTATCAATATATTGCAGACAAAGGGACGGTCTCACAGTCTGAGC
TGGCTAAGCAGTTTGGAATGAGTGAAGACGGTGCGGATGCAATGTTAAGCGTGTGGATCA
AGAAGGGTAAAATTAGCCGCTTGGTTGATACCAATAAAGCTCGAGATGTGATGCGTGTGC
GTTATGCCGTGACAAAACAAGACGAGTTGTCACTCACTGTTACGATGTAGTGGTTTATCA
ACCAAAGTTGACAAATAATAAAGCCGCGTCATTTCTGATGCGGCTTTTTTCGTTTCTAAT
CAATAGCCTTGTCGCTGGCAAGCAAATCTCATAGCGGCTGAATATTAATTAAGCTTTATG
GAAGATCGAGCTTAGCGACAATACATTTCCAATACGTTTGAGAATCTCATCTTGTTCTTC
TTCGCTACGAAACTCGCCGCTTGTGTTTCCCCAAATCGGCCCTGGCCATGCAACGTCGTC
CTTAAAGCGTGCGATATGATGAATGTGTAGCTGCGGCACCATGTTACCGAGTGCGCCAAG
ATTCAACTTGTCAGGACGGAAAGTCGCTTCGAGCGCTTGGCTTACCGCTTGTGATTCAAG
TAAAAACTGTTGCTGCTCTTTCATCGGTAAGTGGTGCAATTCTTTTAAGTTGGCACGTTT
AGGAACTAAGATGACCCACGGCACTGCATTATCTTTATGTAGAAGTGCAACGCAAAGAGG
GAAGTGGCCGATTACTGTGGTGTCTTTTGCCAATTGAGGGTGCAGTTCAAAACTCATTGT
GGATATCCGATTCATTTCAATTTGAATTAGTATACGTCAGATAAAACAAAAGGTTGACGC
TTTCACGTCAACCTTTGCAATCATTCAGCTTGTGCTACTTAAGTTATCAACTTAAAAGCG
GCTTACATGCGCTCTAGCGTTTCGATACCTAGTAGCGATAAACCTTGCTTGATGGTTTTC
GCTGTTAGGGCTGCCAGTTTTAGACGGCTTTGCTTAACGGCTTCATCTTCTGCTACTAGA
ATTGGGCATGCTTCGTAGAAGCTTGAGAATTGACCCGCTAGTTCAAATAGGTAGCTACAC
ATGATGTGCGGTTGGCCTTCACGAGCAACAGATTGAACGGCTTCTTCAAATTGTAGAAGT
TTAGCGATAAGCGCTTTTTCTTTTTCGTCAGTGATTTGGATATCACCTTGAAGTTCATCC
ATCGCTACACCAGCTTTAGCAAAGATAGAGGCAACGCGAGTGTATGCGTATTGCATGTAC
GGCGCTGTGTTACCTTCAAATGCTAGCATATTGTCCCAATCGAACACGTAGTCAGTCGTG
CGGTGTTTAGATAGGTCAGAATATTTAACCGCTGCCATCGCCACTGTTTTAGAGATCTTC
TCTTTCTCTTCAGCATCTAGCTCTGGGTTCTTAGATTCGATCAACTGTGCAGCACGAACT
TCGGCTTCATCAAGAAGGTCCGCCAAACGAACCGTACCGCCCGCACGAGTCTTGAATGGT
TTACCGTCTTTACCAAGCATCATGCCGAAAGCGTGGTGCTCAAGAGATACTGACTCAGGT
ACGTAGCCCGCTTTACGAACGATAGTCCAAGCTTGCATTAGGTGCTGGTGCTGGCGAGAG
TCAATGAAGTAAAGTACGCGGTCTGCGCCTAGTTCTTCGTAACGGTATTTCGCACATGCG
ATATCCGTTGTGGTGTATAGGAAGCCGCCGTCGCGTTTCTGAACGATAACGCCCATCGCT
TCGCCGTCTTTGTTCTTGAACTCTTCTAGGAATACAACTTGCGCGCCGTCATCTTCAACC
GCAAGACCTTGTGCTTTTAGGTCTGCTACGATCTTAGGTAGCATGTCGTTGTACATGCTT
TCGCCCATTACGTCATCACGAGTTAGAGATACGTTTAGACGATCGTAGTTGCGTTGGTTT
TGGATCATGGTTACGTCAACCAGCTTCTTCCACATTTCTGCGCAGAATTCATCGCCGCTT
TGCAGTTTCACTACGTAGTTACGTGCTTTCACCGCGAATTCTTCATCTTCGTCGTACAGC
TTTTTAGATTCACGGTAGAAGCCTTCAAGGTCCGCCAGTTCCATAGAAACTTCGCCAGAC
TCTTGTTGTACACGCTCAAGGTTTGCGATAAGCATACCGAACTGAGTACCCCAGTCGCCG
ATGTGGTTCGCGCGGATCACTTTGTGACCTAGAAACTCAAGCGTACGTACTACCGCATCA
CCGATGATGGTTGAACGTAGGTGACCAACGTGCATTTCTTTTGCAACGTTTGGTGCTGAG
TAGTCAGCAACGATAGTTTGAGCTTCTTCAGCTGCAACGCCAAGGCGTGAGTCAGCCAGT
GCTGCGTCAGCTTGTTTCGCAAGGAACTCTTCGCTTAGGAAAATGTTGATGAAACCAGGG
CCAGCGATTTCTGTTTTGCTCGCAATACCATCTAGGTCTAGAACATCCAGTACTTTCTGT
GCAAATTCTCGAGGGTTAGTACCCAGTTTTTTAGCAACGCCCATTACGCCGTTTGCTTGG
TAGTCACCAAATTGTGGCTTTGCTGATTGACGAACAGCAGCAGGGCTTCCTGCAGGTGCG
CCAGCGGCTTCTAGAGCCTGAGATACTTTGTCATTAATAAGTGCTTGGATATTCACACGC
GTTTCCTTCAATTCAAGGACGAAGAACTCGGCAAAATAGGCGCCGAGTTCTGTTGGAGTT
CACAAAAATGGGGCTAATGATAACAACTTTATTGCTTTTCATACAGAGAGGATTTGGGGA
AATTTTTACTTTTTCGATTGAATGGAAATGTCACTTTGTTTGCGTTTACTATTGCGCTCA
GAGTAAAGAGATAAATCGCCCCAAAAGAGAGCCACAATGACTATTCAACTTGTTGAAAAA
CGCCTTACGCCTGAATTAATGCTCCAAGACTTAGATGTCTTCATGGACAAGATTGAAGAG
TTTGCAACCCTGTTAAAATTGGATCTGAGCTTTGCTCAAGCTGACCATATTGCATTGCGT
ATTAATGACCCTGAAACGGCAAAAGCTGCGCATGAGGCATGGAATCAATACGGCAAGGTG
ATTTCACAAGCGAAAATCAACGGTCGTCCAATTATCGTCATCGAATTCGACACAGCACTC
GAAAGTCGCGGCTGGAAGATTGAGTGTCTGGAATTGCCATACCCAGCCGAAGGGAAAACC
TATCCAACCGAAAGTTGGGAGCACGTGGAGTTTGTGATTCCATCTCATGCGGAAACCGCA
GACGAGTTTTTGGCGGACTTGAAACACACTTATCCAGCGTTTGGCGCGCGTTTTGATGAG
TTAGAAGAATTGGGTGTGAAGATCAAACTATCGAGCCCGAAAGGGGAAGGTGAACGCTTG
AACAACCCAACCGTGGCGTTTAAGTACCAAGGTATTTGTATCAAGCTGCATCCGCATTCG
CTCAAGCGTATAGTGGAGTCTGAGCAGGCGGAATAAGCAAACTTTGAACGACTAGAAAGA
AGAAAGGGTTGCAAATGAGCAACCCTTTCTTTCATTCAAATGCGTGAACTTAAAGAATCA
CAGTCTTATTCCCATAAACAAAGACGTGGTCGTTAATTACCTTATTCAGAGCTTTACTCA
GAACATTCTTCTCAACATCGCGGCCTGCTTGAGCCATATCTTGTGCGCTGAATGTGTGAT
CGACTGGAATAACATCCTGCTTGATGATCGGGCCTTCATCTAGGTCGTTTGTCACGAAGT
GGGCTGTTGCGCCAATAATTTTTACGCCACGGTCGTAAGCTTGTTGATAAGGCTTAGCAC
CGATGAAAGCAGGCAAGAAACTGTGGTGAATGTTGATGATCTTATGGCGGTATTTTTCAA
CAAACGTTGGCGTGAGAACGCGCATGTATTTCGCTAGCACCAAGTAATCTGCATCGTATT
GATCGATCACCTCTAGCATCTTTTGCTCGTGTTCTTCACGGCTTAGATCTTCGTGCGTCA
CATAGTGGTAAGGGATATCAAAACGTTCAGTGAGGCCTTGCAACTTATCGTAGTTACCCA
CCACGGCGGCGATTTCTACATCTAAGCTGCCATCGTAATTTTTCATCAGAATATCACCTA
AACAGTGTGCTTCTTTCGTTACGAGAATCACGATGCGTTTACGGCGAGAGCCAATGAGAG
TGCGTTTTGCACCTTGCGGTAGAGCTTGATCTAAATCGGCAAGAAACGTTTGGTCGTTGA
AGTACCCCTCCAACTCCGTTCGCATGAAAAAGTGCCCACTGGTGTTATCAACAAATTCGT
TATTATGAACGATGTTTAGCTGATGTTTGTAACAGATATTAGTAATTTTAGAGATCAAAC
CCGGTGCGTCAGAGCAATGGGTCAACAGTGTTTTCTTTTCCATAAATCAGATACTTCCAT
GCATTATTTTTCTAGCGTACGAAATATGTGTTTTCCCCAAAAGGGTCAACCGTACTGCAA
TCTGACTTCATAAATAATCTATTCTTGCCATGGTTTCAACAAATTATCTGTGTTGGGCCG
TAAGCTGGCCATCTTACATGCTGATGTCTCTCCCAAACGTCTGATATACTCTCGACAATT
TTTCTAACCAGATGTCAGGCATGATCGCAAAAACATTTTCCTCTGATGGCGCTTTAGGTA
AAGCGATTCCGGGTTTTCAGGCTCGTCAGCCACAAATAGACATGGCTGAAGCCGTCAGTA
GTGCGATCAAAGAACAAAGTCAGTTGGTGGTAGAGGCCGGAACTGGTACCGGTAAAACAT
TTGCCTATCTTGTTCCAGCGCTGTTGAGTGGGAAGAAAGTCATCATCAGTACTGGCTCGA
AAAACTTGCAAGAGCAGTTGTACCATCGTGACCTACCGTTGATGGTCAATGCGCTCGGTT
TTTATGGTCAAGTGGCGTTATTGAAAGGGCGTTCCAACTATTTATGTTTGGATCGCTTAA
GTCGCCAGATGGTAGAAAGCCACACCAACGAATCCGACCCAACATTGTTGACTCAATTGG
TGAAGGTGAGGTCTTGGTCCTCAGAGACAAAAACCGGTGACTTAGGTGATTGTGAAGATT
TGCCTGAAGACAGCATGATCATCCCAACGATTACCTCGACAAACGATAACTGTTTGGGGA
AAGAGTGTCCCAGTTATACTGATTGCTTTGTCTTGAAAGCTCGTAAACGTGCAATGGATT
CTGACATCGTCGTGGTGAACCATCACTTGTTTCTTGCGGATTTAGCCATCAAAGAGACAG
GTTTTGGTGAGTTGATCCCAGAAGCCGATGTCTTTATTTTCGACGAAGCTCATCAGCTAC
CAGACATTGCCAGTGAATATTTCGGGCAATCGGTATCGAGTCGCCAAATTCATGACCTCG
CCAAAGACATTGAAATCGCGTATCGCACCGAAGCAAAGGACATGCGTCAGCTGCAAAAAG
TTGGGGATAAACTACTTCAAAGTGCGATGGATATGCGCATCGTTCTGGGTGAGCCGGGTT
TTCGTGGCAACTGGCGAGAAGCGATGCAGTCTGAATCCATTAAGCGCGAATTGGTTCGTT
TAACTGACAGCCTAGATCTGGCGATTGATGTGCTCAAATTGGCACTTGGTCGCAGCCAAT
TGTTGGATACGGCTTTTGAGCGTGCGAACTTGATCAAAGGTCGAATCGAGCGTGTGTGTG
ATGTTGACATCACCGGCTACTCTTACTGGTACGATACGTCACCGCGTCATTTTACTCTGC
ATATTACTCCGTTATCGGTGGCAGATAAGTTCCATGAACAAATTGAAATCAAGCAAGGTG
CATGGATCTTCACCTCAGCAACGCTTGCGGTTTCTGGTGACTTTAAGCACTTTACCGATC
GTCTCGGCTTAAAACCTAAACAACAGTTTTCGCTGCCATCGCCATTTGATTATGAAAAGC
AGGCTCGCCTTTGTGTGCCTCGTTATCTTCCTGAGCCAAACAGCCCAGGCTTAGCGGACA
AATTGGTGAGAATGTTAGCGCCAGTCATTGAAGAAAATGACGGTCGTTGTTTCTTCTTAT
GTACTTCTCACAGCATGATGCGTGAGTTGGGAGAGAAGTTCCGTGAGGTGTTGGATCTTC
CGGTTCTTATGCAAGGTGAAATGAGCAAGCAAAAGACTCTTGCAGAGTTTATGGAGCTGG
GTAACGCTTTGCTTGTGGCGACGGGGGCGTTTTGGGAAGGGATCGATGTTAGAGGTGACG
CACTGAGCTGTGTTATCATCGACAAATTGCCGTTTACTGCCCCGGATGATCCGCTGCTAA
AAGCCCGAATTGAAGATTGTCGATTGCGTGGTGGTGAGCCGTTTGCTGAAGTGCAAATCC
CCGATGCGGTGATCACTTTAAAGCAGGGCGTAGGGCGTTTGATTCGAGATCAGAAAGATC
ATGGTGCATTGATCATTTGTGACAATCGCCTTGTCACCCGTGACTATGGCGGCACGTTCC
TTGGAAGCTTACCTCCTATCCCAAGAACACGAGATTTAGAACGTATCAAAGCGTTTCTTA
AAGCAGAATAATTAGTCGCAGCCTGTGCTGTGATGTAACCAAATAAAATAGAGTTTTAGA
GAGTTAAATGAGCGCAAAAATTCTTGCTATCGATACCGCAACTGAAAACTGTTCAGTTGC
ACTACTGGTTAATGACCAAGTGATTTCACGCAGCGAAGTGGCACCTCGTGACCACACGAA
AAAAGTACTGCCAATGGTTGACGAAGTGCTGAAAGAAGCGGGTCTAACTCTACAAGACTT
GGATGCACTAGCGTTTGGCCGTGGCCCTGGTAGCTTTACTGGTGTTCGTATCGGTATTGG
CATCGCTCAAGGCTTAGCATTTGGTGCAGAACTGCCGATGATTGGTGTTTCAACATTGGC
TGCGATGGCACAAGCAAGCTACCGCCTGCATGGTGCAACTGATGTCGCTGTAGCGATTGA
TGCGCGCATGAGCGAGGTTTACTGGGCACGTTATTCTCGCCAAGAAAACGGCGAATGGAT
CGGTGTTGATGAAGAATGTGTGATTCCACCAGCTCGTTTGGCGGAAGAAGCACAAGCTGA
CTCTAAAACGTGGACAACAGCTGGTACAGGTTGGTCTGCATATCAAGAAGAACTGGCGGG
CCTGCCGTTTAACACTGCAGACAGTGAGGTATTGTACCCTGACTCACAAGACATTGTGAT
TTTAGCTAAGCAAGAACTAGAAAAAGGCAATACGGTTCCTGTTGAAGAATCTAGCCCGGT
TTACCTGCGTGATAACGTGACTTGGAAGAAGCTTCCAGGCCGCGAATAATTAGGAAAAAA
ATAAAGACGGGGCGGTAGCCCTGTCTTTTTATGGAGCGTTATGGCGTCGATTAATGGTTT
ACCTCCTTCACTGATACCCGGTACCAACCGTACCAATAAAGTGGGTAAAAAAGGGCAGGT
AAAGAAAGCTCAAAATAAGCAGTCCGTTGGTCAACCTTCAAAGGTGGCAAACGCAGTCGC
GCATTCCATAAAACAAGTTGATGAGTCCCAAATTCATCGTGCTCAAGTACAATATGATTT
GCCGGAAGGTAATGCTCGCAAAGCCATGGAGCAGTACATGGATGTCATGAATCGAGCAAA
AAAAGAGGAACTGGCTCAACTACTGGGTGTCGATATCTATGTATGAATTTCCTCGAATTG
GTATTAGTAGATTAAATGGTGGTTTATGAAGGTTTTTGGACGGTTGTTTTTGGTTTTGGT
TGCCGCTTTAGGCTTGTCTGCATGCAGCTCTCTTCCTGAAGAGTTGAACGCTAGTACGGA
GCAAGTCGTTACCGACTATAAGGCCTTTGCTGAGTCTCAAGGAGAGCTCACGAATGATGT
TCGCCTTGGCGGTATCATTGCGAAAGTGGACAACTTCAAAGACAAAACACGCCTAGAGAT
CGTCAATCTACCTATCAATAAATCGGGCAAACCTGATATTGACCAAGAGCCTACGGGTCG
TTTCGCCGTGTATTTTGATGGCTACTTAGAACCCGTTGCATTTAGCCAAGGCCGTTTGGT
GACCATTGTGGGTAAAGGGGCCGGTGAAGAAGAAGGCAAAATCGGAGAGCATGAGTACGT
ATTCCCATTAGTAAAAGGGCAGGGGTATCGCCTGTGGAAGATTGAAGAACGAGTGAGAAT
GTATGACTCTCCTACGTATTTCTATCCATGTTATTCCATCAACTGCCGCATGCTGCGCAA
TGATTTTCCACAAGATGGTAAAGTAATCAAACAGGTGAAATAAACCAGATGCATGAGCGC
CGATTTACTCTCCCAACGGGAGAAATGGCTGCCCTTGAAATAGGTAATGAAAAAACGGCT
GACTTGTCAGTCGTTTTTCTTCATGGGTGGCTAGATAATGCCGGAAGCTTCAAAGCGTTG
ATGGAGCAAATTCATCAATTGAACCCGAAGCTGCATTTGTTAGCTGTCGACCATTTTGGC
CACGGCTTATCCAGTCACAAATCCCGCGACAATTATTACCCTTTTCATGATTACATTGCC
GATATGTATCAGTTATTGGACGAATTATCGCCAAACAGACTCATGTTAGTGGTGCATTCT
CTTGGTGCTTTAATCGCAAGTTGCTATAGTGCAGCGTTTCCTGAACAGGTCGAAGCATTA
GTGCAGATTGAAGGTACGGGCCCTTTAACGGAATCTCCTTCAAATAGTTTACAGCGTCTT
CGCAATGGTGTGTTAAGTCGAATCCGACAGCAAAACAAACCAGAGCGTGCGTTGGCATCT
TTCGATCTGGCGTTAAAATTGCGCATGCAAGCCAACCAATTGAGTGCTGATCAGCTTTTG
CCCATTGTGGAGCGAGGGACTGAGTATCGCGACAATAAATGGTACTGGCGACATGATGCC
AAGTTAAAGTGTGATTCACTTTACCGCATGGCTCGCGAGCATGCGAATTCGATCACCAGT
CAAATACGTTGTCCTCATCTGATCGTATTAGGCGATCAAGGATTTCAGCATTTACCATCT
AACCAAGTTGATTGGGGAGAGAATCCACCGCAAGTGGTTTCTGTCGCAGGTGGTCATCAC
TGCCATTTAGAGCAAATACTCGAAGTCGCAAAGCGAATTCTTGGTGTAGTTAACAAAATT
TAAACAAGTGTTTGAGAGTTGCGTGCTCAAGCACGTTCGCTGTGCTGTAATAGCCCTCAA
AATAAAAAGGACGCTATTTTTTAGCCAGTTATAAACGAGGAGTAACATCGTGGATAAACC
ATGGCTTTCACGTTATCCAAGTGACGTACCTGAAACCATCAATCCAGAGCAATATGAGTC
TTTGGTAGAAATGTTCGAGCAGTCTGTACAAAAGTATGCAGACCAGCCAGCATTCATGAA
CATGGGCTCGGTGATGACCTTCCGCAAGTTGGAAGAGCGTAGCCGCGCATTTGCCGCTTA
CCTGCAAAACGAACTGAAATTGCAAAAGGGTGACCGTGTTGCTCTGATGATGCCAAACCT
ACTGCAATACCCAGTAGCGTTGTTTGGTATTTTGCGTGCAGGTTGTATCGCTGTAAACGT
AAACCCTCTCTACACTCCTCGTGAACTTGAACACCAATTGAATGACTCTGGTGCCACGAC
GATTGTGATTGTGTCTAACTTTGCCAATACATTAGAGCAAATCGTAGATAACACACCCGT
GAAACACGTGGTGCTAACTAGCCTTGGCCAAATGCTGCCACGTGCGAAAGGTACGATTGT
CGATTTCGTGGTGAAATACGTAAAAGGCATGGTTCCTAAGTACGATCTACCGGGCGCAAT
TTCAATGCGTAAAGCGCTGCGCAAAGGTCGTCGTCTGCAATACGTGAAGCCGTTTATGTC
TGGTGATGATATTGCATTTCTGCAATACACTGGTGGTACTACGGGTGTCGCAAAAGGTGC
AATCCTAACGCATCGCAACATGATTGCGAACGTGCTTCAGGCGAAAGGGGCTTACGGTCC
AGTACTTTCTCCAGGTCGTGAATTAGTGGTCACCGCATTGCCGCTTTACCACGTGTTCGC
ACTGACAGTGAACTGTTTGCTGTTTATCGAAATGGGCGGTCGTAACTTACTGATTACCAA
CCCGCGTGATATTCCTGGCTTTGTAAAAGAGCTGCAAAAATACCAATTCACAGCGATCAC
AGGTGTGAATACCTTATTCAATGCGCTAGTGAACAATGAAGATTTCCATGAGTTGGACTT
CAGTAACCTTCGCTTGGCTGTTGGTGGCGGTATGGCAGTTCAACGTGCTGTTGCTGAGAA
ATGGCTGAAGACCACAGGCTGCTACCTGCTTGAAGGCTATGGACTTACTGAGTGTTCACC
GTTAGTTGCGGCTTACCCGCATGACCTGGTTGAGTACAACGGTTCTATCGGTCTGCCAGT
TCCTTCGACAGAAGTTCGTATGGTTGATGAAGAAGGCAATGTACTGCCAAATACTGGTAC
AGGTGAGCTACAAGTTCGCGGCCCTCAAGTAATGCAAGGTTACTGGCAACGTCCGGAAGC
AACTAAAGACACCATTAACGAAGACGGTTGGCTATCAACGGGTGACATCGTTAAGTTTGA
TGACGAAGGCTTCCTGCATATTGTTGACCGTAAGAAAGACATGATCTTGGTTTCTGGCTT
CAACGTTTACCCGAATGAAATCGAAGACGTTGTCGCTCTGCACGGCAAAGTTCTTGAAGT
GGCTGCAATTGGTCAACCGCATGAAGTGTCTGGTGAGTTGGTGAAGATCTACGTTGTAAA
ACGTGACCCGAGCTTAACCAAAGAAGAAGTGATTGCACACTGTCGTCAGCATCTAACAGG
TTACAAGGTTCCAAAACTGGTTGAGTTCCGTGAAGACTTACCGAAGACCAACGTAGGTAA
GATCTTACGTCGTGTACTTCGTGAAGAGAACGACGCAGAACTGGCAAAGAAAAGCGCGTA
AGCCGATTTCATTGAGTCGCCAGAATTAAAAAATGATAGAATGCCAGCGTTTTGCTGGCA
TTTTTTATAGCGAGAAGCATGTGAATTATCAGATTATTACTAAAAACAAAGACCTAGAAC
AAGTTTGTGCTCAAGCAAGAGACGCAGATGTCGTAATGCTGGATACCGAGTTCGTACGTA
TCAGGACTTTTTATCCGCAACTAGGTTTGATTCAGCTTTTCGACGGCAAGCACTTGTCCC
TTATCGATCCGACAGAATTAACGGACATGACATCTTTCATCGAACTATTGAAAGATGCAT
CGGTACTTAAAGTGCTTCACGCCTGTGGCGAAGATTTAGAAGTATTCCAAAATGCATTTG
GTTGTACGCCATTTCCAATGGTCGATACACAGTTAATGGCGGCGTTTCTTGGCCACGGGC
TGTCAACAGGTTTTGCAACGCTGGTGGAAGAATACTTAGGTGTTGCGTTGGACAAGAGTG
AATCTCGCACCGACTGGATGGCTCGCCCTCTCACGCAAAAGCAACTTGATTATGCAGCGG
CAGACGTTCACTACTTGTTGCCACTTTACGAAAAATTGCTCGATAAAGTCACTGAAGCTG
GTTGGTGGGAAGCGGTGCAGCAAGAGAGCGACTTGTTGGTTTCCAAACGCATTCGCGAAA
CCAACGAAGAAAATGCGTACCTTGATATTAAAGGAGCGTGGCAACTTAAACCGTCAGAGT
TAGCTGTGTTAAAGCCGCTAGCGACTTGGCGTTATCGTGAAGCAATCAAGCGCGACTTAG
CACTAAACTTCATCTTCAAAGAGGGTGATTTGCTAACGGTTGCTCGTTTAGGTTTAACAA
GCTTTAAAAAGATGGAAGCGGAAGGGATGGATAGCCGCGCGGTCAATCGTCACGGTACTA
AAATTGCGGCCATCGTGAAAAAGGCTAAGCAAACGCCACCAGAAGAATACCCAGCTAAAA
TTGATCGCCTGATGGATTACCCTGGCTATAAGCAGGTTTTCAAAAACATGAAAGATGTCG
TGAAAAGTGCTGCGCAAAAATCAGGGTTAGCGACCGAGTTTTTAGCATCGAAAAAGCAGA
TTAACCAGCTCATCAGTTGGGTGTGGAAGAAGGATCGTGACCCTGCGCGCTTGCCTGATG
TTATGCAAGGTTGGCGTCTAGAGTTATTGGGCGAAAAAATGAATAAGGCGTTGAAATAAG
CGCAAACTAAAAAGGTTGACCAAATGGTCAACCTTTTTTCGACACGTACATTGTTGTGCG
CTGCGTATTGCGTTGAGAATAAAGCCTTACTTCTCGTCGTCAGGCAGTTTCACGTTGAGC
TCAAGTACAGAAATGTCGTCATCCTTGTGCTCAAAGGTTAAATCAACCATGTTCGGGTCA
ATGTCTACGTATTTACTGATCACCTTCAGAATGTCTTCTTTAAGCTGAGGTAAGTACGAA
GGCGCAGGGTCATTTTGGCTGCGGCGTTCAGCCACGATGATTTGTAAGCGCTCTTTCGCC
AGACTTGCAGACGTTTTTTTCTGCGGGCGGAAAAATTCTAATAATGACATGTCTAGCCTC
CGAACAGTCGTTTAAAGAGTCCTTTCTTCTCCTCAGTAAGGAAACGAAATTCAACTTGAT
TGCCTAGTAAGCGATCAACGGTGTCAGAGTACGCCATGCCCGCATCGGTGTTTTCGTCGA
ATGTGACCGGCACACCTTTGTTTGATGCGTTAAGTACCGCTTGGCTTTCAGGAATCACGC
CCAATAGTGGGATGTGTAGGATTTCTTCTACGTCTTCCACACTCAGCATTTCACCTTGGT
TTACACGCGTAGGGTTGTAACGTGTCAGTAGAAGGTGTTGCTTCACTGGCTCTAGCCCTT
GTTCAGCGCGTAGAGACTTAGAATCTAGGATACCTAGAATGCGGTCTGAGTCGCGTACTG
AAGATACTTCAGGGTTAGTCGTTACAATCGCTTCATCTGCGTAGTACAACGCCATGAGCG
CGCCTTGCTCGATACCTGCTGGTGAGTCACAGATGATGAAATCAAAGCCCATTTCATCTA
GCTCAGTGAAAACTCGTTGCACGCCGTCTTTCGTTAGCGCATCTTTGTCACGAGTTTGGG
ATGCTGGAAGAATGAAAAGATTGTCTGTGCGCTTATCTTTGATTAGCGCTTGGTTTAATG
TCGCTTCGCCGTTAATGACATTCACAAAGTCATAAACTACACGGCGCTCACAACCCATGA
TTAGGTCGAGGTTACGCAAGCCGATATCGAAATCGATCACCGCGGTCTTATTCCCTTTCA
GAGCAAGACCAGAGGCGATGGCTGCGCTTGAAGTGGTTTTACCAACGCCACCTTTACCAG
ACGTTACTACAATAATGCGTGCCATTTTTTTTCCTTTTTAGACTAAATCGCGAGTACTTC
TAAATGTAATGATTCTTCGGCTTTACTGATCATCACTTTCTTTTGCCAGTACTCACTCTC
AATTTGATCGCTTAACCAGTAATCGCCCGCAATGGAGACCAGTTCAGCTTGTAAATCGTG
GCAAATAATACGCGCTTCCTGCTGACCACTTGCGCCTGCAATAGCACGGCCGCGCAAGGT
GCCATGAATATGAATAGAGCCATCTGCAATCACTTCTGCGCCAGCGCTTACGTGCGCTAG
TACGACTAAATCACCGTCTTTTGCGTAAATTTGCTGACCAGAACGAACTGGCGTACGCAC
AACTTTAGTCGGTGCCATTTTCGCTGGAGCTTGGCTAGGTGATTTACTTGCAGACATGAT
GGCGAAGCCAGCTTCTGAGGCAAGGTTTTGTACACGTTTGTCTTTACTGCCCGTTATACC
GACTGGAATAAACCCAGCATCTGCGATGCCTTGTTTAAGCGCCGGGAAATCAATGTCGCC
TTGTACTTTTGCTATATTGATTACCAAAGGCGCGGATGCGAAGAAAGAAGGTGCTTGAGA
AACTTTTTCTTGCAAAAATTCGACAGTATTTGCGATCTCATTGTCAGAAAGGTGTAAAAC
TGACAAAGTAAAACTGCTACCTTTAAGGTCTGGTGAATGGGTCATCGTGGACTTCTTGCC
TCTGTTGAAAGAGCGTTGCCTTAAACTAGGTCTGTCATGTTATATTTCATCCTTTGACGC
AGCAAGTTCTCTAGCAGGCAAATAGGTGAATTAATCTCAAATTTGCAATTAAGTTTGCGA
GAATTTTACGTTTTCAACTCAATCCGCATTCAAAGCGGGTAAATCAGCATAAAAGGCGTG
TCATGCTTTGTTCTATTTATAAAAGCTCGAAAAAAGAAGGTACTTATCTCTATATCCCGA
AAAAGGATGATTTTTCACAGGTTCCTGACACCTTAATGCAGATGTTCGGTAAGCCTATTC
CTGTCATGACGATTAAACTTGATGGTCGTAAATTGGCACAAGTAGATATCGAAAAAGTGA
AGGCTTCATTACAAAATGATGGCTTCTTTCTGCAGGTTCCTCCACCGCCGGAAAACCTAT
TAGAAAAGTACAAAGAACAAAAAGCTCAGCAAAAGAACGAACAGTAACTCGGCTTCTTTC
TGAGACTTCTGCCTTGCTCAAGGAGGGCAATATGAAAAAAATACTGGCTACAATGCTTAG
CGTTGGCGTATGTACCTCAGCCTTTGCAAGTAGCGAGGGTTTTGAAGAATACTTAGATAA
ATTGCGTGCAGAAGCGCGTAACCAAGGTATCTCAGAGCAGGTAATCAGTGCCGCTTTCGC
AAATGTTGAATACAAGCCGAGAGCAGTAACAGCAGACCGCAACCAACCAGAGAAAAAACT
GACGTTGGATGAATACATTCCTCGTGCAGTCCCTGAGTGGAAAGTAAAGCAAGCCAAAGC
ACTATACAAAGAGCACTATGCGGAGCTTAAGCGCATAGGCGATCAATACGGCGTGCAACC
TCGCTTTATTGTTGCGCTCTGGGGTGTAGAAAGTAACTTTGGCAAGTTTACAGGTAACTT
CCGCGTAATTGATGCGTTGTCGACGATGGCATTTGAAGGTCGTCGTGAAGAATTTTTCCG
CAAAGAGACCATGGCGGCTCTGCAAATCCTTGATCAAGGCCATATCGAGCTAGATAATTT
TAAAGGTTCTTGGGCTGGTGCGATGGGACAGTGTCAATTTATGCCAAGCTCTTTCCTGCG
TTTTGCCGCCGATGGTAACGGAGACGGAAAAAAAGACATCTGGCAATCAGAAGCGGATGT
GTTTGCGTCTACCGCTAACTACTTGAGCGAGTCTGGCTGGGACGATAAGTTTACTTGGGG
GCGCCAAGTGAAAGTACCGAAAGGGATTGATCGTAGCCTAGAAGGACGCGGGGCAGAAAA
AGGCAAATATCTTCAGGAATGGAGTAAACTTGGCATCACGAAGTACGATGGCAGTCCGTT
ACCTAAATTGAATGAAGATATCCAAGCATGGCTTATCATGCCTGACGATGAAAACGGTCG
TACTTATCTGGTTTACAATAACTATAACGTACTGATGAAGTGGAACCGCTCTTACTACTT
CGCGCTTGCCGTCAGCCATCTCGCTGATCGCATTTCATTCTAGTTCGTTAGTAAATACTG
TTTTATAAGGGCTCTTCGGAGCCCTTTGTTTTTCCCACATTCTTATCGAGGTACTGCGTG
TTATCTGAACGTGCTGCGCAAATGGTGATCTTTTCTGCATTGATCAAACATAAAAACTTT
ACTGTGGCGGCGAAAAGCCTTGGAGTGTCAGTATCTCACGTCAGCAAACAGCTTAGTCAG
TTAGAGGAATCTCTTGGCATCAAGCTTGTTCAACGCACCACGCGTAGTTTTACGCCTACC
GAAGCGGGAAAAACGTTTTATCATCATTGTGAACAAGTGGTGCAGGCGGTGAGTAGTGCG
ACGTTAGAAATGGAAAGCCAAAGGGATGAAGTAGCTGGGCTGGTTCGCCTCGGGTTATCT
CAATCATTTGGAACGCTGCACATCATTCCTGCGATTCAAGAGCTGCGTGAGTTGTATCCA
CAGCTTCAAGTGGAAGTGCATTTGTTTGACTACAAGGTCGATATGCTGGCGGAAGGGCTC
GATCTGTGGGTAACAAACAATGAGCACCTACCAGAGGGCTACATTGCGCAGCGTTTGACG
GACTGCCAGTTTGTGGTGGCAGCATCGCCGGATTATTTGCTTAAGTATGATACTCCGACT
GAGCCGAACGACTTGTCTTTGCACAACTGCTTGATCTATCGCAGTTGGGAGCGTGATTAC
ACAGGATGGGCTTTTACCAAGGGACAACAAGAGCTAAACGTAAAAGTCTCCGGCAACTAC
TCTGTCGATTTAGCAGAAGCCGTACGTGACGCTGCGATTGCTGGATGGGGGATTGCGTAT
CTCGCTACGTACTTGCTTGGTGATGAGTTCAGAACGGGTAAGTTGATTCAACTATTGCCA
GACTGGAAAGCGAGCCAGTCGATGCCATTTTATGCGGTGTACCCAAGTCGTCAGCACATG
CCGAAAAAAATATCAGCCGTTATCAACTTTATTAAACAGAAAATTGGCAACCCGTGTCAC
TGGGATCAGCGCCTCGCACCTTACATCTCTATTCCCAAGTAGATTCGTTAATAACGTTCA
AGAGGTGTTTCTAGTCGATTTTCTCTAAGCAAAACATTTTTCGACTATTCAGTGGTTGTA
TAAGGTGATTTGTCTCACAAAATTTTTCCAAATCTAGAAACATCTTTTCCATATGGAAAT
AATAAAAACAAGCAAACGTTTATCTATAGCAAATTCAATTAGTTATTTGTGTGGTTAATT
ATTGTTCGCTTGAACTTTTCACACTGTTAACATCCTCAACTTGCGCCATTTTGAGTCCGC
TATACAATCCGGTGCCTTCCATATCCCCCTTCTGTCGGATTCATTTTATGAACTCAATTA
TTGGTATCGTAGCCATACTATTCGTAGCATGGCTACTTTCTACAAATAGAAAAAATATAA
AGCTGAGAACAGTGGCGTTTGCGTTTGCTTTACAGGTGCTGTTTGCATTGTTGGTTTTAT
ATGTACCAGCAGGACGAGATGCACTGAATTCAGTAAGCAGCGTCGTGTCGAATTTGATCA
ACTACGGTCAAGAAGGCATCGCGTTTTTATTCGGTAATTTGGCGACAGGGGGCTTCACCT
TTGCGATCAATGTACTGGGTATCATCGTTTTCTTCTCCTCTCTTATCTCCGGTCTTTATC
ACATTGGTGTGATGCCAAAAGTTATCAACTTCATTGGTGGTGGTATTCAAAAGCTTCTTG
GCATTGGTCGTGCTGAGTCTTTGTCTGCAACAGCAAACATTTTTGTCGGCACTATCGAAG
CGCCACTAATGGTGAAACCCTACCTAAAGCACATGACTGATTCGCAGTTCTTTGCGGTAA
TGACAGGTGGTTTGGCATCAGTAGCTGGTGGTACGTTGGTAGGTTATGCCTCGTTGGGTG
TTGATCTTAACTACCTTATCGCTGCTGCCTTTATGTCTGCGCCCGCAGGCTTGTTGATGG
CGAAAATTCTCATGCCAGAAGATGTGAACAAAGCACCAGATATCGACATTAGCCAAGTGG
AAATTCCACGCGCAACTAACGTGGTTGAAGCGTTAGCCGATGGCGCAATGGCGGGTGTTC
GTATCGCTGTGTCTGTAGGTGGTACGTTGTTAGCGTTCATCAGCGTAATCGCGTTGCTGA
ACGGCATGCTAGGTTGGGTTGGAGACCTTATTGGTACGCCACTAAGCTTTGAGCTTATCT
TAGGCTACGTATTTGCACCTGTCGCATGGTTGTTAGGTGTGCCATGGGAAGAGGCGATTA
CGGCGGGCTCGCTTATCGGTAACAAGATTGTGGTGAACGAGTTTGTTGCTTTCATCCAAC
TAGCAGAAGTGAAATCTCAGCTAAGTGCTCACTCTCAAGCTATCGTGACTTTCGCACTGT
GTGGTTTTGCAAACATCTCTAGTATGGCAATGCTGATCGGCGGATTGGGTTCTTTGGTTC
CAGAGAAGCGTGCATTTGTTTCTAAGCATGGTTTCCGCGCGATTATTGCTGGCGTTATGG
CGAACTTAATGAGTGCTTCTATTGCGGGTGTGATTTTAAGTCTGTAATTGAAATAGATAT
CTAAAATTAGCAAAAAGGCTCCTTGCGGAGCCTTTTTCGTATCTCAAGATTGATGTTATT
GTTCAGTATGGAACTGCTCGCAAGCCAACATCGTGTTCTCAATCAAGCTTGCTACGGTCA
TTGGGCCAACACCACCAGGAACCGGAGTAATGAAGCTCGCGCTTTCGCGTGCTTTGTCGT
ATTCCACATCGCCCACTAGCTTGCCTGAATCAAGACGGTTAATGCCTACATCGACAACCA
CTGCGCCTTTTTTAATCCACTCGCCAGGGATGAAGTTTGGCTTACCTACCGCGACCACAA
CAACGTCAGCTTGACGTACGTGGCTTTCTAGATCTTTGGTAAAGCGGTGGCATGTCGTTG
TTGTACAACCAGCAAGCAGCAGCTCAAGTGTCATTGGACGACCAACAATGTTTGATGCGC
CAACCACAACCGCATGTTTACCACGAAGCTCGATGTTGTAACGGTCGAGTAGGGTAATGA
TGCCTTTAGGCGTACAAGAGCGAAGCTTAGGAATACGCTGCGCAAGACGACCAACGTTGT
AAGGGTGGAAGCCATCCACGTCTTTTTCTGGATGAATACGCTCTAGAACGTGTGTAGTAT
CAATACCAGCAGGAAGTGGTAACTGAACTAAAATGCCGTCAATTTCATTGTCGTTGTTCA
ACTCATCGATAAGAGCAAGCAGCTCCTCTTCAGATGTTGAAGCCGGAAGGTCAAACGACT
TGGATACAAAGCCAACTTCTTCACACGCGCGGCGTTTGCTGCCCACGTAAACTTGAGATG
CTGGGTCTTCACCAACCAGAACAACTGCTAGGCCAGGAGCGCGTAAACCTGCTGCGACGC
GAGCTTTAACACGTGCTGCAACTTCGGATCGAACAGTTTGGGAAATGAGAGTTCCGTCTA
TATTTTGAGCAGTCATGACTTTCCTTATAAATTAAGAAGGCAAATTATCTGCGGCGCATT
GTCGCAGAAATTCTAATTAACATCCATACGCAAACGTTTGCCTTGTGGTGTTTTTGAACA
TTAAGCGTTTTAATGGACTTTTTTTAGGCATTCAGATCAGAATGTTATGAAAACCCGTTG
ATTTACCCGTTTGAACTCGTATAATCCTGTCCCTGTAGCGCGCCCTTAGCTCAGCTGGAT
AGAGCACGTCCCTTCTAAGGATGTGGTCATTGGTTCGAATCCAATAGGGCGTGCCATTTA
TTCAAAAGCCCCGATAACTCTTTGAGTTGTCGGGGCTTTGTCGTTTTGGAACATTCGATA
TTAGTCGCTACGTCACCTACAACTTTTGACTGAGATTATAGCTATTGCAATCTCTAGCAA
TTAACATGAGCTCATATTAGTTGCTTTCCTGTTTATCTTTATGCCTGCCACGTCTAGATT
TTATGAACAACACGCAGATTGTTTAGCGGAGCAATACACTTCGCTCAAGTTTGAGGATGT
CCACGCGAGCTGGAGAGCTTTCTGGCCTCAAGCCAGAGATCGCGTCTTAGATGTTGGGGC
TGGCTCTGGTCGAGACGCTAAATGGATGGCTGAACATGGATGTGAAGTTATTGCGATTGA
ACCTGCTCAAGCGCTTCTGAGATTTGGTAAGTCTTACTGTGGTGATTCAGTTACTTGGCT
TGAAGATGGGTTACCTAAGCTTGAGAAAACCATTAATCTTGGCTTTCGCTTCGATTTAAT
TCTTGTCAGTGCGGTATGGATGCATCTTGCGCCTACGCACCGTGAACGCGCATTTCGCAA
ACTTGCGAATTTGCTAGCGCCCAATGGTCGATTGGTGATTAGCCTTCGTCACGGTGACTT
TTCTGACGGCCGTAAAGCTTATCCGGTATCGGTTGAAGAGCTTGAAAAGTTTGCAAAGAA
TAGAGCGTTAATGGTGAGAAACGTATCTCTCGATGATGACCAGTTACAGCGAACAGGTGT
ATCTTGGCAAACTATAGTTATGTCTTTGCCTGATGATGGTTCTGGTGATCTGAATAAGGT
TCGTCACATTATCGTGAATGATTCCAAATCGGCTACCTATAAACTCGCACTACTGCGTAC
TTTACTACGAATTGCAGATGCTCATTCTGGTGCAGTGGTTGATCGTAGCGACGGTAAAGT
TGCCATCCCATTAGGATTAGTCGGCTTATATTGGATTCGTCAATTTAAGCGTTTAATCGA
TAAAGAGAACATCCAGCAGAACTCGAACTCGTCTAAAGGACTAGGATTTATCAAACCGGA
AGGTTGGGGCAGGCTTTCCCATTTAAGCCCTGATGATCTTGCTATAGGCGCGACATTTTT
TGGCGAAGACGCAGCGGCGCTGGATAAAGCAATAAAAGACAGCTTAAAAACCATAAAAGA
TGGCCCCGTCACCTTTACCTATCAAGGTGATAAATCAAACCCTTACTTTGAAATGATTCG
TTCAGCTAAGAAGCCAAAAAGTTCAATTGTTGTGGATAGCGAGTTCCTCAAAAGTTATGG
GCTGTTTGTGTTGGATGAAAGCCTTTGGGATTGTTTTCGATTGTATAACTCTTGGATTGA
GCCGCTGGTGGTCAACCAGTGGATTATGGAAATGCAACGATTTCGGTCTAATCAAGAGCG
GGGTATTCCACTGCAAACGTATCACGATTGTTTGGTCTGGATTGATAAAGACCATGATAC
GCGAGTGGTGCGAAAGAGAATTGAACAGTTGAAGCTCAGCCATTGCGACATTGTCAGTGT
ATGGAGTGGAAGCAAATTACGAAATGAGTATCACGTTGATCACTGTTTGCCTTTTGCTTA
TTGGCCTAACAATGATAAGTGGAACTTGCTACCAACTTCTAAGGCTGAAAACCTGAACAA
ACGTGATCGTATTCCTGCTAGCTATCGATTAAACGCATCTAAGCCGCGAATTTTGGATTG
GTGGCAGCTAGCTTGGGGAGAGACGGATAGTTTTAGTCGGACATTTTTTACCGAGGCTTC
ATTGTCGCTACCTAATGTGCCAGCATCTTGCCAAGATTTTGAGCATGTCTTTGAAGCGAT
GGGATTACAAATTCGTGGTGTTAAAAGTCGCCTGTGTATCGCGGAATGGTAATATCTCGT
TTGCTATTACCTCGTGATAAATGAAGTTTGATTGGTAACTAACAAAAAAGCGCTGGTTAA
CCAGCGCTTTTGCATTTACTAAGGGCATTACATCTTTTTAAAGATTATGGAGGTGTTGAT
GCCGCCAAAGGCGAAGTTGTTACTCATCAAATATTTCACGTCCAGCTCTCGGCCTTGTCC
GGCGATGTAGTCTAAATCGCCACATTGCTCGTCGAGGTTTTCTAGGTTGAGCGTTGGGTT
GAACCAACCTGTGTGCATCATTTCTAAACCTAGCCACGCTTCAATTGCGCCACACGCGCC
GAGTGTGTGGCCAAAGTAGCTCTTGAGTGAACTGATTGGCACTTTGCCCAGAGCATTCGC
TGTTGCGTTGCTTTCTGCAATATCACCGCGGTCGGTGGCAGTGCCGTGAGCAGATACATA
GTCGATCTTCTCAGCAGGAATGCCCGCGTTTTGCATTGCCATTTCCATACAGATTTGCAT
GGTTTCCATCTGTGGTTGAGTGACGTGTGCGGCATCACAGTTGCTAGCAAAACCGATGAC
TTCTGCATAGATTTTCGCGCCACGAGCGACGGCGTGTTCGTACTCTTCCAGAACCAGCGT
TCCCGCACCTTCACCAATCACCAAACCATCGCGATCGGAGTCATAAGGTCTTGGTGTGCT
TTTCGGGTATTCATTCTTCAGACTGGTGGCAAAAAGGGTATCGAAGACAGCGGATTCCGT
TGGGCACAATTCTTCAGCGCCACCAGCAACCATGACCGTTTGGTAGCCGTGTTTGATCGC
TTCGTAGGCGTAGCCGATTGCTTGGCTGCCGGAGGTACATGCACTACTGGTTGGGATCAC
TCGGCCTTTCAAACCGAAAAATAGACCAACGTTCACTGCCGTCGTATGCGGCATCATCTG
CACGTAAGTCGTTGCGGTGATCGCTTTAGTGGTTTTCTCATTCAGCATGACACCAAATGC
ACCGATTGCGTCAGTACTGCCTGTTGATGAGCCGTATGCGATACCCGTTTGACCATTGGT
GAGTACGTCGTTACCAATCAAACCTGCTTGGCTCAGTGCGTTTTCTGTTGCGACGGTCGC
CAATTTAGAAACGCGCCCCATGCCGCGTACTTGCTTGCGCTTGTAGTGCTTTGGCAGTTC
AAAATCTAAAATGGGTGCCGCGAGCTTGGTGTTCAAACCATCATACTGTTCGTAAGAAGG
CATGTATTGCGTCGCGTTCTGGCAGTCACGCAGTTTCGGCTCGACAGATTGCCAATCGTT
ACCAAACGCAGTCACGCCCGACATTCCGGTTACAACGACTCGACGGTTCATACTAGGCCT
CCGTTTACCGAAATGACTTGGCGAGTTACATAGCCTGCGATGTCAGACATAAGGTAACTG
ACTAAACCAGCGACTTCTTCTGGTTCTCCCATGCGGCGCAAAGGAATTTGCGGCATCGCG
TGTTCTTTTACGTGTTCGTCTACCATGCCTGTGTCGATAAGTCCCGGTGCAACGCAGTTA
ACGGTGATTTTGCGTTTTGCCAGTTCAAGTGCGAGTGATTTTGTTGCACCAATTACGCCC
GCTTTTGCTGCGCTGTAGTTGGTTTGACCACGGTTCCCCATCAGGCCAGATACTGATGCA
AGGGTAACAATTCGACCACCTTTACGCTTTTGCACCATTGGCATAACACAAGGGTGAAGA
ACGTTGTAGAAGCTATCTAGGTTGGTATGAATCACGCCATCCCATTCTTCTTCGGTCATC
GCAGGGAAAGCGGTATCTTTTGTGATGCCAGCGTTGTTCACGACGCCATAGTAAGCGCCG
TGTTCGGCGATATCGGCCTCTAGTTTCTCTCGGCAATCTGCGCGGTCACTGATGTCGAAT
TGGATAAGACGACCGCTACCCCCATGCTGTTCGATGGTGTCTAGGGTGTCTTGCGCGCCT
TGTTGATCGCCCATGTAATGGACAATGATTTGGAAACCATCTTTGGCTAACTGAACGGCA
ATGGCTTTACCGATGCCTTTGCTGGCACCTGTAACGAGGACTTGTCGGGTCATTGTTGAC
TCCTGATTTTCATTTCTTGTAATTTTTCTTCTGATGGAACGTAAACGTTCAATTGGCAAG
TCGCTACAACAGTTCCTTGTAGCTCAATACGGGCAGAAAATACCGCCATACCGTTATCTT
CCATGACTTTTTCGGCATACACATCGAGCATTTGTCCGCGAGAAAACGCATCGCATTCAG
AAGTGTATCGACGGCTACCAAGTAAAAAGCCAATCGGTGGCGCTTGTTCTTTCATTAATG
CGTGGTAACCAGACCACGCTGCGACAGATTGCGCCATAAACTCAATGCCAACGTAAGCAG
GCACGGTTTGAGAGGCCGAGTCGAAGAACGGGTTGTGTTCTGCGATATCAACCTGGCAGT
GAATCGTATCTTGTTGAATATCCATAGCACGATCAACCAAGATCATTGGTTTGTCGTGTG
GCAAAAGTTGTTCGATGGGAGGAAGTTTAGTCATGAGCGTAACCAAAAATAAGACTAATA
TTGTTGCCACCAAAAGCAAAAGAGTTACTGAGAATCGCTTTGTTGCCAAGTTTGGTTGGC
GTCTCAACTAACGATATATGGATATCGTCTGCCTTGGTTTCGCAGTGTTGCATTGGCAAG
TCAAGGTTGTACTTGAGAATATGCCAAGCGATAGCGGCTTCCGTTGCACTTGCTGCGCCT
AATGTGTGTCCGGTAAGTGGCTTTGTCGAGCTTACGGGAACGGAGTCACCAAAGCAGCGG
TGAATGGCTTTGCTTTCCATCGCATCGTTTAACGGCGTTGCTGTGCCATGCGCGTTGATG
TAACCAATGTCTTGTGCTGTTAGTCCTGCATTGGTCAATGCTTTTTTCATCGCTTCTTCT
GCGCCTAACCCTTCTGGGTGTGGTGCGGAAATGTGGTGCGCGTCTGAGCTATCGCCAGCT
CCGAGAAGAGCAACGGGCGCGGGTGTTTTGCTTAGCAACATTAATGCTGCGGCTTCGCCG
ATATTGATGCCGTTGCGATGTTGGTCAAACGGTTTGCAAAGAGTATCGGATAGAGCTTCT
AAACCGTTAAAGCCGTTTAGCGTTAGGCGACAAATGGTATCCACGCCACCCACAATGACC
GCATCAACAATGCCAGATCGAATCAGGCGTTGCGCGGTTAAAAAGACACGACCACTAGAA
GAACAGGCGGTTGAAACTGAGTAATGTGGGCCGCTCAAATCAAAGTAGGCGGCAATAAAA
TCGCTGCAGTTGCCAAGCTCTTGTTTGGTGTAATGGTAGTCGGCAGGAAACTCGCCGTTT
GCCTGCTTTTCTCCAAACGCGATTTCGCCATCTGAAATGCCAGATGTGCTGGTGCCGATC
ACGATCGCGATACGGTCACGGCCATATTCAGCAATGGCGTTATGCACGTCGCTTTCGATT
TGCTGCAAAGCCGAAAGTGCGAGGCGGTTGTTTCTTGTATCAAACCGGCTGAAAGCGGGT
GGTAATTGCGGTAACGGTTGTGCAATTCGACCGATTACTGTTTGTCGGCCTGAATTCAAA
ATGTCTTGGTCAACCACCATGTTGGATGGTTTCGCTCCCGATAAACACTGGTGGATGATG
GCGTCATCTTGTCCCATTGCGGAGTGGAAACCACAGGCCTGAATATACAAAGGTTGAGGA
GAGCGATTAGGCATATTGTTGTTCTAAATTGTTCTTAATTAATCTGATGTTGCAGTGTCT
GAATAGAAATTGAAAACTGATGCTTGAGGTGGTGAAAATCAATCTTACCCTCTAATTTGT
TAGAAGAACTGTATTGAATCTCAATGATCTTTTCACCGTCGCTATCAAATATGGCGCGAG
AATTATTTTTATCAATCATTTGCCACCTTACCTCATTTAACGATCCTTCCCAAGCGGAAC
TCGGCCAGAGCGTGATCATCAGGTTAAATAATACCTGTTCTGGCTGCGGTAGCGTACCTT
GCAAACCGTTGAGTACTTCGGTTTGGATTTGTTCTCCATCGTAAGACAACGAGAGCACTC
GCGTCCCCCAAGATGAGAAGCCTGCCAGTACCACTTCGTTGCTAGTCACTTGCAGTTGCA
CTGGAAGTTGCTCAGATGTGGGTTTGCCATCAATTACCCAAGAGGCCGTAATCAATTGGC
TGGCCGTCAACTGATAGCCCAAGCTGGCTGGCGTCGGTAAGTTAACTTGGGTGTTCTCAG
CAATATCGACTTGAGGCGTCGATTGGTGAGGTACCAAGCTGCATGCACTTAAAAACACAC
TCAGTACGATTAACGTCGCGCAGCGAAAAGCATGGTTAAAAATCATGACGTCGTTTCCTC
TGTTTTAATCGCAATCGGAGAGAGCAGCCAAGCAACAAAAATACCACTTAACACCGTAAT
GCCGAAACTGTGAATCGCGTGAGTTTGGCTTAGTGACAGCAACCCAAATGACAGCACAGT
GGTTATTGCCGAAAGGGTGATCGCCAATAGTGTGCTCACGCTGCGGGCTTTCTCGGCAAA
GAACAGAGTGTAATCTATCCCGATACCAAGAATGAGCACCAAGCCAAGCAAGTTGAACAA
GTTTAATGTTGTTCCCATCGCGACAGCAGTTGCCAGACCGCACGCACAAGCAATCAATGA
TGGCAGTAAAACTCGCCAACTGTGTTGCAGACCGTACCGCTTGATTAACACCAGAAAGAT
CACAGCACTGGCGGCTGCCAATAGTTCCATGATTTTGATTCGGTATTCACCAAATAGGGC
GGAGATTTCTTCTGCTTTGTTTAGGTAGACAACGTCAGACTGCGATTTGGCAAACGCCTT
AACAACGGCTGAGTCTTGCAATTGGTTTAACACCACTACCGTTGCCGATTTTCCTTTGAT
CTTCCCCAAATGGAGAAAACGCACAGGTGCTGATACCGGGTTTTGCAAGTACTGAACAAC
CGTGACAGGGATAAAGTCGACGTCCATTTTGGGCTTTTTATTTAAGCGCAGTCCGGATGC
AAGTGGGCTGGATTGTGTCGCGTAAAGGTCGTGAATCAATTGATAGTCTTGTTGCTGACG
TTCCACTGAGCTCAAGTAGCGGCTCAGACTCTGGTAGCTTTCGATGGTGCTGTGCGCTTT
CCACGCTTCTAATGTTGGCGTTAAAGACTCCAGCTTTTTCATTAGGTTTTCGTCATCGTC
GGCGGTAACGACCAACATTTGCTGCGAAGATTGCATGCCACTGAGCGTCGTAATCAAGGT
TTCTTGCTGCTTGAGATCGTTCGGCATCGTTTGCAGCAGACGAATGTCGTCATCGTAGTT
CAATTGCAGCAAGAAAAAGCCACTCGTAACCACACATAATATCGGTAATCCGACTTTAAT
TCGAGGTTGATTCCAAAGCGTTAACCATTTCGCCAACAGTGATTGTCCCGGTAAAGTCGA
AATGGTGCGCGATGGGTTACGAGCCAGTATCGGATACCAAGCCACCACGGTGATGTAAGC
GGCAATCAGACCAATGGATGAAAACAGCGCAAGCTGCTGCAAACCAGGAAACGGCGCCAC
TAACATGCCCAAATAGCCGATCAAACTGGTGATTAAGCCAAGTGTGATCGCTATGAAAAT
ATGCTTTAACCCTTGCTCGCTATCCCATTCATTTCCCGCCGCAAGGCGTTCGGTTAGGTA
GTGGAATGCGTAGTCGATAGACACGCCGATTAAACTTGCGCCAAACACTAAGCTGAACAG
ATGGACTTTTCCAAAAATCCACGTCGTAACGGACAACGCAACGAGCAAACCAATGGTGAT
GGAAAGCAGTGCCAGAGACAGTGGCATCACACTACGAAAGACCAACACGAACAATGCAAT
GATACCGAGCAGAGAGAACACACCGATGGTACTGATCTCCGATTTTGCACTTTGCGTACC
AAAGTCGGCGTAAAATAGAACACCAGTATGTGCGACTTCAGCGCCATATTTCTGCGCGAC
GCTTTGTTCTAGCGCTTGAATATCAGGGACTGCAAGCTGCCCCGTTAGGCTATAAGGCGA
CTCTTTTAGCTCAGCAGTAATAAGCAAGTATTGAGCACCGTCTTTTTCGACGGACAGATA
GCCGTTATCCAATCGGAAAGAGGATGATTGCTGGGTAACTTGGCTTAAATAATCACGAAA
TAGCAAGAAAGGGTCACTTTGTAACTCTTGCCCGGTCACTCCAGAAAACGGGTTGTACAG
CGACTGAATCACATGCTGCACTTGCTGTTCTGGATTTTGGCTTAAACGCTCTCGTTGTTC
AGGCGTCAGCAATTGGAAGCGGTGCTTAAAGTAGTAACTCGCCCAAGCTTGCTGTTCTTG
AGGTGAGATTTTTCCTACCACATCGCGAAAATGATTACTTTGGCGTAACCCCTTATCAAA
TTCAGCGGCCGCTGCAAAAAGGGCATTTTTGTCCGGCGCTGTGATCACGAAAATGACTTT
GTCGCTCATACTTGCCGAGACCGACTCAAAGGCTTGCTCAGCCACCGGGTTTTGTTGGTT
CTTCGGCAGCAGTTTTAAAATGTTGGTCTCAATCGGAGATTCTGCACTCCAAACCCATTG
TTTGAGTAGCAACGCGCCCGCTAAAACAACGAGATTGAGCCAAACCAGAGCAAAGGTGTG
AGTGCTGAGACTGAGTTTAGAAACGGAATTGAGCGTCTTCGGCATCCGTGAGTTCCTGAG
GTAGAGAGGTCTGGTTCGTAAACGTGATTTCGGTCTTATCGCCACGCAGTTCTTGTAGGG
TTAGGCGATCAATGTGCGTTTTACCGGAAAGAGTGATGGATTGAAACACCGCATTTAATG
GCGACTGTTTTGGCACTAAAACGAGCTGCCATTGATTGTTCTCAACTGAAAAATCGAGTG
TGAATTGTTCTTGCAGTGCAGAAGTATCCCCGTGGAACACGGATAAAAATACATGGCTAA
AGTAGAACGCCATTGGGTTTTCTTCTGCAGAGATCGTTTTCGGAGCTTGGTCGGCAAAAG
TCTGACGAAGTTTGTTTTCCGTCAATAGCAAATTGACTGCGAAAGGTTCAGTTTGTTGCC
ACAACAAGCCATGTGTTTTGCTCAGTGTGAACTGACCTTTAGAGGTTAAAGGTTGACTAA
ACATTTCCAGATGACGCTGCTGCGTAAAATCTCCGCGTACGATTTCATGCTGAGACAACT
GCTGTTGAAGCGATGCCAAATCCGTTACGTTTGCTGTCGGTGCGGCCAGTGCTGGAACAG
AAAATATCAGCAAAAAAGAGAGTAACCACTTTTGCATTAGTTCAGGCTCCCATGGTTGTG
CCATTGCTCTACTTTATCTAAAAAGACTGCTGGAGAAACAAAGCACATCTCTTGCTTTTC
AATGGATACGGCGACTTGCGTTGTATGCGCTTTGCACATACGTTGATTCGTTTCGGCGTC
GTAAATCACGTAATCCACACGTAAGCGGTTTTCCCACTCAGTGAGTTGCGCGGTAATACG
AATGGTGTGATTAAACGGAATCGCCTTGACGTATTTAACGCGCGTGTCGATGATCGGCCA
CATGTACCCAGAGTCTTGCATATCGCGATAGCCGTATTGGATCTTCTCCATCAGCACACG
ACGCGCTTCTTCAAAATATCGAAAGAAGTTGCCGTGATAAATCACGCCCATCGGGTCAGC
ATCTTGAAAAGAGGTGACCATAGTCACCTCCGCTTCTAATGGGTAGAGAACCTGCTCTTG
CATTATACCTCCGCGTAGAGTGGCCAATGACGTTGCTGAATGCGTTCAATGAAATGGCGC
AAATCTTGTTCCAATGGGCGATCTTCAATCACAAATTCAAACTCGCTCAGTACGGCGTCA
CGAATTACTCGCAAACTCTGACTCATGTGGTGTTCGTCCAATTCGTTATGACGACGACGA
ATCTCAACCGCTTGAACGCTTGCTAGGAGTGAAGCCGCAGCAACTTGCTCTGTTAACTCA
AGTACGCGTAAGCAATCACGAGCCGCAATGGTGCCCATGCTCACTTTGTCTTGGTTGTGA
CACTCGGTTGAGCGAGAAAAAACGCTCGCTGGCATGGTGTTTTTCAACGCTTCTGCCGTC
CAAGCTGAGATACCAATCTGAACCGCTTTAAAGCCGTGGTTGATCGGTTTACGCTCGCCT
TCTGCACCGGTTAAGTTAAACGGCAGGCCGTTATTGAACTTGTAATCCATCAGTTGCGCC
ATCTGACGGTCCAGCAAATCAGCTAAGTTGGCAATGTTCACTTTCAACGTATCCATCGCC
ATTGCGATATGACCACCGTAGAAGTGACCGCCGTGCAGAACGCGCTCGTTGTCGCCATCG
ATGATTGGATTGTCGTTGGCACTATTTAGTTCATTCTCAATCAATTGACGTAGCCAAGGC
AGTGAGTCTTGCACCATGCCAATTACGTGTGGTGCGCAACGCAGCGAGTAGCGATCTTGC
AGTCGGTCGCTATTGCGTGGCGGACGTTCAGCATTGAGATCATCACGCAGCCAAGCCGCA
ACTTGCTGTTGACCAGGGTGAGGTTTTACCGCAAACAACGCTTCATCAAAGTGGAAGTCA
TTACCTTGCATACCCACAGAGACCATCGCGGTAATCTTGGTGCAAAGCTGCGCTAGGTAT
TCTGCGCGTTTGTAGGCAAGACAGGCGAGGGCAGTCATCACGGATGTACCGTTCATTAAC
GCCAAACCTTCTTTTGGTTTTAGGCGAATTGGCTCAATGTCCAGCTCTGCAAACACTTCT
TGTGTTGGTCGCACATCGCCTTTGTAAAGCACTTCACGCTCGCCAATTAAGGTCGCCGCT
AGGTAAGACAGAGGCGTTAAATCGCCACTTGCGCCCACCGATCCTTCTTGTGGAATACGC
GGCGCAATGTCGTGGTTGATAAGCGTAACGATTTGGTTCAACAGATCGTGAGACACGCCA
GATACGCCTTGCGACAATGAACATAAACGTGTCGCCAACACCGCGCGAGCTTGCTCATGA
GAAAGGATTTGACCTAAGCCACAGCCATGGAAGCGCGTAAGGTGCAACGGAAGTTCATCC
ACAAGAGCGGGTGGAATCGCCACAGTACATGAATCGCCGTAACCCGTAGTCACGCCGTAA
ATAACGCCTTCTTCTTTCAGTAATCGTTCCAGAAACGCCACGCCACGATCAATTTTCGCG
GTAAATTCTGGCGAGGTGTTCATGTTTGCCTTTGCACCTTGAGCAATGGCAACGACATCT
TCGATGGTTAAAGATTGTGCACCAAAAGTGATGTTGTGATTATTGTTGTTTGTCATGTGG
CTGATTACTTAAAGTCCAGAAGTTAAAAAAGTTGTACCACTGTAACGGCGCTTGCAGTGT
GTGGTGTTCTAATCTGTGTGCGTACTGTTGAACAACGTGTTCTAGTGCCTGCTGACGCTC
CTTGCGCGGTAGCGTGATTTGGTCACTAAAGTGTTCAAAGTACACATTAAAATGTGGAGT
GTTTGCTTCATCGTCGCGTAGGCCGAAGAGTAGATAAACCGGCGCTTTTAATACCGAGGC
CAGCATGAATGGGCCTTGCGGAAATGGCGCTGGTTTACCAAGAAAATCTGCCCAAACGAC
ACGATTTTCTTTGCTGGTGGAAGTGCGATCGCCAACGATCACCACCCATTCGCCTTGCTC
GATTTTTTGTTGAAGCAGAATCGCGGTGTCTGGTCCCATTGAGCTGACTTGAATCAGATT
CAGTTCCGAATTTGGGTTTACCGCCTTCATTACCGCATTAAATTGTTCAGCGTGTTGGGT
AAATACCAAGGCATTGATTTTGACATGAGAGTGTCGACGACCAAGCGCGCGGCAGAGTTC
GATATTGCCAAGGTGCGAGCCTAAAATGAGCACGCCTTGTTTTTTCTGCGCCATCTCTTC
GAAATGATGTTGGCCGTGAATGGTTAGGTTGTCGACATTAAAGTCACCTTGCCATGCTGC
CAGTTTGTCGAGCATGGTACGCCCAAAAGAAAGCAGATGATGATAGCTGTCCAACTGTTT
TGGTAGTGCGATGTTCTGCTGCGCTGCGTAGCGCTGCAAGTTTTGCAGGTAAATCTCAGA
CGCTTCACGGGCAGATTTACCCGTGAAGTGGTAGTAGCGCATGACTAATTTTAAAATCAG
GTCAAACGCTTTTCTGCCGAACAAGCGGTAAACCGCGAGCAAGGTTTTGATGCCTAAAAT
CGTGCCTTGTTCTTTTCGTTTCGACCAGTGGGCATTGCTGTCGTCTGTATGACGGCGCTT
TCGGGCGAGTAGCGAAGGAATGCGCGGCAACATGCCAAAAAATAGGCGAGTGTGCATCCA
GCTTATCTTGACGTTATCCCACAATGCGTCGAAGTGGGAAATGCCACCTTCAGGGTAGAT
CACGCGCGTTGGAACAAAATCAATATCGACGCCTTCCCAGTACATTCGCACCAGAATCTC
GATATCAAAATCCATGCGTTTGCCGATGTTGTACTTGTTCAACACGGCGACCGTTTTCGC
CACTGGGTAGGCGCGGAAACCGCACATGCTGTCTTTGATAGACAGTGACAAGGTTTCTAT
CCACACCCAAATGTGCGTAGCGTAGCGACCATACAGACGGGCTTTAGGTACGCTCTCGTC
GTATATCGGTTGGCCAGAAATCAGGTTATCTGGTTTTGTTTCGCTGGCGCTGAGCAATTT
GGGTAGTGCTTCTAGGTCGTGTTGACCGTCTGCGTCGATTTGAATGGTGTGCGTAAAACC
AAGCTGGTGAGCTTGATGTAGGCCAGCCATCACCGCGCCACCTTTGCCTTGGTTTTCACT
CAAACTAATCAGTTTTATCAGCCCTTGCTCACTCAACGCTGAAAGCGCTTGTTTGGTGTC
TTCATTACTGCCGTCGTCCACGACCAGCACTGGCAAATCGAAAGAGGATAACGACGCAAC
CACGTCTGCAATTGTGCTGCCGTGGTTGTAGCAAGGAATTAAAAAGCAGGGACGGTAATC
ACTCACGTGACTCACCCAGTTTCATTTTGCCTGAAGAGTGAGTCACCAAGGTTTCACCGT
TTTTCGATGTGTACTTAAAGGTCAATTTCTCGCGCTCATTGTCCCAAGATAGTGAGAGAC
AAACGTCGGCGTTTGGCAGAATCGGCTCTTGAAATTTGATGACTTCCATTCCTTTAAATA
CCTTGGGGGTGTTCAAATATTGAACGGCGTAGAACAGCGCCCAATCAATTTGAGTGACGC
CGGGTAAAAGAGGGAAGTGACTGAAATGACCTTGGAAATCTAAGATGTCAGCATCCACAC
GCAGCGATAGCTCCGCGGTGTGGTCGCTCACTTCAATATTCTGAATAGTTGGTTTTCTTT
TTTCCATGTTACTAGCTTTATTGGAATAGTTTTTCAATTTCAGCAACTTGGCGTTTGCCT
TGGCTGTTCAATGGAATTTCGTCGACCACTCTGAATTTTCTCGGGATAGCGATCGGCTCT
AGCCAATTGCGCAGAGCCTTGCGAAGCTCAAGCCAAAACTTGCCTTTACCGAGTTCATTA
AGCACATCAACGCCTTTATCGTTAAGTACGATGATCGAGACTAACGTGAGGCGACCAGAT
TCTTCCATTGGGATAACCACGCTTTCTTGAACCCACGGTAGTTGCTCTAAACGTTTTTCC
ACTTCGACAAGGGAAATACGCTTTTCTTCGACTTTGACGATTCGGTCAGTGCGTCCACGC
AATTCAAAAGAAATACTATCATGGAAATAGCATTCATCCGCAGTTTGGTACCAAGTGTTT
TCATCAATGTGTGGCGAGCGGAGCTTTAAACAATTTTCATGGTTAAGCTCGGCTTCAACA
CCAGGGAATAACGTCCAAGGAGTGCTGGCTACGTGCTGCTGACGGTAGGCGATGCCGCCG
GTTTCTGTGCTGCCAAAAACTTCAATAGGAAGTGACCCAAACAACAGCTGGCTGTGCTGC
GCCGCTTGGTTTGACAAGGGGCCTCCAGAAGAAAATACGCACCGAATCGCAACCGGATTG
TGCTCTTCACTGAGTCGTTTTAGTAACGCAGGGCTGCTTACTAGCGTGGTGTCAGCATCG
GCGTGATGGACAATTTGCTCAGGGAATTCGAGGTTGCGTGCTGAAAATGGACGTGCAGAA
CACAAAGGCCACAATACGCGAAACAGCAAGCCGTAAATGTGTTGATGAGAGACGGTGCTT
TCAACGCGTGTGTTGGCAACCGTGTCGCCCCACAGGTTGTCTAGAATAGCAACTTCGATA
TCGAGCTGTTTCAGCGTTTTTGCAATGGCTTTTGGTTTGCCGCTTGAACCAGAAGTAAAT
AGCGTTACTGGTATTTTTGCCAGATTCAATTCGCGCCAAACAAAAGGTTGGTCTACCTGT
TGCTCGTGAATCAAGGTGACGCCTACCAATGATTGAGCTTTTACTAGGAGTGAACTCACC
TGTTCTGGAACAGAGACATCGGCATCATGCAACAATAAATCGTAGTGCTCGCTGAGTTCT
TTGAGTGCTTCTAGTTGGTAGTTACCAGGCAATACAATGGATTTTCCTGCGTGACAACAA
GCAAAAAAGCCAACGGCAAATAGGTAGCTGTTGCCAAAACACAACGCAATGTTTTGCGTT
GGCTGGGTTTCTAACTGCTGAGCAAGCGTTGCGACGTGCTTCTGGAAATCACCCCAAGTG
ATAACTGTGTCGCGATCGTAAGAGACAGGGGATTGCTCATACCTCTTTGTGCTAAGCAAT
GTCGCCAGTGAGGTAAAGCTCGAATACGTTGTATTCATACGATTAGTGTTCCTTTCGAAC
AAATTGACGCACGATCCACTCTCCGGCGAACAAGCTACCAGCAAGTAAGTAGCTAATCAG
ACCGTTATACAGCGTCCATATTTTTACTGGCAGGAAACAGGTATAGAGGGCAAAAGCGGC
ATTCAGTACAAAAAAAACGCACCAAACCATCGTCACTTTGCGAGTGTAAGCAACGCCGCT
TGGCGGTAGTTCTGGTTCTTGTAAACGCGCGAGCCTTTCAATGATCGATTGAGGCTGTTT
GAGACTAAATGCGAACACGCACAACATGCATACGTTCACAACCACAGGGTAAAACTTAAG
CCACCCGTGTTGTTTAAACACCATGCCAAGCGCAACAAGAAGAATACCGACTGCGCCCGT
GGTGAGCGCTAGGAATTTAAACTCTTTAAGTGGGGTCTTATTTGCGACGAATAAACGCAA
AAGCAACGCAGCAATTAACAAGCCCCCAACTAAGTTCAAGCCAAATTTATCTATACCGAA
GTAAACGGCGAAGGGGTAGGCAAACAGTACAATTGCAGACAGACCAGTCAGCAATTGGCG
CATTAACTTTCCTTCAATAGCTCAGTGACTGCGTTAACGACATCGTCAACGGTTCTTACT
GTACTAAATTCAGCAGGTTTGATTTTTTTACCAGTGACATTCTGTAGGTGCACGACCAAA
TCAACCGCGTCAATGCTATCTAGATCGAGATCTTGATATAAGTGCGCGTCAGGTTGGATG
TCGTCTGCGTCGATTTCGAACAGCTCAACAAGCGCATCTTTAACTTGTTCAAATACTTGA
TCTTTATTTACATCAGTCATGAATACACCTACAACTTATTCATTAGTTTGAGAAGAAACG
TATTTCGCTAGGTTTGCTACAGAAGCAAAGTGTTCGCGCGTATTTGAGTCGTCAGCATCG
ATGACGATGTTGTATTGCTTTTTAATTGCTAATCCAAGCTCAAGTGCGTCGATAGAGTCT
AAGCCAAGTCCATCACCAAAAAGTGGCGCATCCGTTTCAATGTCGTCTACGGTTAAATCT
TCAAGGTTCAAAGCATTAATAATAAGTTGCTTAATATCGTTGTGTAACTGTTCCACTGGG
ACCTGCTTATCAATAAAAGTTTTCTGGAAAAATGTTGTCAGCTAAGTGCTGTTGTAAGCG
TCGAGCCGCTATCGTTGGTGACGTAGTTTGCTTTATAAAGGGCTCAATCTCAACTTTATC
CTTAACTTCAATTTTGAAAAAGGGCTTTGTTGTTGGCACCTGATACCATTTTTTCTCTTT
TGTGAGAAAGCTCGGTGTCACCGTAATATGTACGACTCTTAAATCTCGTTCTGTTCTTAC
CGCAATTTGTGCCGCGCCACGTTGCAACTTAGGTTTTACGCCTGGTGTTGTTCTTGTGCC
TTCCGGAAATATAAGCAACACGTTGCCTTTATTAAATCGTTCTTCACAAAGTGCTAATAA
ATCATCTGGCGTTTCGTTTGGAATATATCCGGCTGCTTTTACAATATGCTTCATAAAAGG
ATTCGACCAAATTGCGGACTTTACTAAACAATCACAGCGATTTAATTGTGAGGCGATTAA
AACGTAATCAATTAAACTCGGATGATTGGCAACAATTAAACAATTTCGATCTTGTTGAAG
AAGGTCTGCGCCAATAATTTCATAATCAATCGCCCCGCTGAACTTCATTAATTTACAGAA
TGTGTTGAAAGAATATTGAATCGCGCCTTGAACTTTATATTCACGTTCAGTTTGGTCAGA
GACAAAAATACGAATAGTTGGAATCACGATAAAGCTCAGCGCTAAACCACCCAAACCAAA
TACCGAAAAACAGAAACCCGTGGCGAGCACGCGCCAAAACTGATTTAAGCGATTCATTGT
TTGCGCCATTCCCAAGATTGCTGTGGGGCATGGATGGTCCACTGAGTTTTGTCTGACAAG
TAGTGCTGCAAAAACGCTAAGCCTTGTGGCAAAAGGTGGCCTTGTGTTTCTACGCTGTGG
CTGCTGCGCAACGTAAAATCATCACCGTTTGATAGCACCAAACCTAAGCCAAAGCCCGGA
TATTGCTGCTGTTCAAATTCGGTGTAGGAGTCAGGTAAAGGTTCATCAAAGTCGACAAGC
AGAACTTTCTTATCTGGATTGTCTGTTAAAAATAGCCACGCTTCTAATATCGCGCTTTGG
AATGTATTTTCCGATGCCGCAATCGAAGTGAGAGGGATTGGCTGCTTGGTTGCGATGGTC
GCTAAACCTGCCGCGGTATTGTGCACTGATTGAGAAAACGCCATTGGAGAGGCTTCTTCG
CCACTGATGATGTCTGCAACCAGCGCGACACTGCGATGCAGTTCGCCATGACGGCTAGAA
AACACCAGATAGTCGGCCTGATGTTGCTTTAATAATTCGATGGCCGTTTGCACAGCAAGT
TTACTTAATGGACTCATTCTTCTGCGCATCATTGCAGGAATATCCGCCACATTTACTTTG
CCATCTTGTGGCCAATTTCCGCTTGCAGCCCATTCTTTCCATTCATCAGGTTGAGATAAA
CCCAGTGAATTCGCTGTCCACGCATCAATATTGAACGAAATTTTGATCTTCGAGTTTGGC
ATATTTGGTTAAATTGTTTATTTTACAGCTCGATACAATTTGGGCTTCACCCGAATTCAT
AATAAAAAGGAAATTCTTATGTCGCGCTTTAAGCTGTACATCTCATTATTATTAACTTTG
CTTCTTGTCGGTTGTGGACGTGTACAACCTGTATTGAGTGTGGAGGATACTCCAGTTGCG
TATGATCTTCAAAATAAACAAGTAAAAATGGCGATTGTGCAATCCGCAACTAACCGTGGT
TGGACGATTGAAGAAGTTAGTCCGGGTGTATTAATTGCGAAAATTCACGTTCGTACACAC
TCTGCTGAAGTAAAAATTCCATACAACAACAAATATTATTCAATTATTTATCTCAACTCA
GTAAATCTCAAAGCAAGTGATGGCAAAATTCACCGCAATTACAATCGTTGGGTAAACAAT
TTAAATGTTGATATTCAGCGAGCACTTGCGTTGTTGGGCACTCAGTCTCAGCAATAAAAA
TTATTAAATGCAGTTAGGTTTTTTCGTGTTAAATCAAAATAATGATCCTTTTAATGCTTT
TGAAGCAAAAACAGAAGCTCAAAAATTATCTTTTGCCCCTATCGTTTTCCATACCGCGAG
AACGCTCAGAGATTTGGGTATTTTAGCGGCGCTCGATAGCGCTGGTTCAAAAGGCATGAG
CGCCATTGATATCGCCGAAAAAACAGGCGTATCAGAATATGGCGTCAAAGTGCTGCTAGA
CATGGCGATAAGTGCGCACATTGTTTTGTGGGAAAAACCTAACTACTCACTGGCCAACCT
CGGGTTCTACTTGTTGTACGATGGCATGACCCAAGCAAACATGGATTTCACGGCCGACGT
TTGTTATGCCGCGATGATGCACCTGACTGAAGCAATCAAAGACGGAAAACCTGCTGGATT
GAAAGAGCTGGGCGATTGGGAAACCATCTATCAAGGGTTGTCGACATTACCTGAGCAAGC
TAAGCAGAGCTGGTTTAAGTTTGATCACTTCTATTCGGATCGTTCTTTCCCATTGCTGCT
TAAAGAAGTGTTTGCCAATGAGCCAAAACATATTGTCGATATCGGTGGCAATACGGGTAA
ATGGGCAATGCAGTGCTGCAACTACGATAAAGATGTGCATGTGACCATTGTTGATTTGCC
GCAGCAACTGGAAGTCGCGATGTCTAACGTGGCAGAGAATCAGCTCAGCGAACGCGTGCA
TCCGTATCCTGCCAATATGCTTGATAAAGCCCAAACATTGCCTGATCATGCCGATATTTG
GTGGATGAGCCAGTTCTTAGATTGTTTCTCTCCAATTGAAATTTTAAATATTTTGAAGAA
AGTGAAGGCGCAGTTGAGCGCGGGCGATACCGTTTACGTTCTCGAACTGTTTTGGGATGC
GCAGAAATACGCGGGCGCGTCATACAGCTTAAATGCTACCTCGCTTTACTTTACCTGCCT
AGCCAATGGTAATAGCCGTTTCTACCGTAGTGATGATTTCCTAGAAATTGTTGAAGCAGC
AGGTCTCTCTGTTGTGGAAAGAACGGACAACATTGGCCTCGGACATACCTTATTAAAACT
CCAAGCAAGCTAGTATAAAGAATGAAAACAGAGCACAAGCAAGTTGTCGTCGTTGGCGCA
GGTCCTTCGGGTTCCACCGTTTCTGCGTTGCTAAAATCCCGTGGTATTGATGTTGTCGTG
ATCGAAAAAGCGACGTTCCCTCGTTTCTCAATTGGCGAAAGCTTACTTCCAGCTTGTATG
GAGGTGGTTGAACTTGCCGGAATGACAGAGGCGGTGAAGCAGCATGGCTTCCAATTCAAA
GATGGTGCGGCGTTCCGTCGTAATGGGGTCTACACCCACTTTGATTTCACTGACAAATTT
ACCGCAGGACCAGGCACCACATTTCAGGTTCAACGCGCCAGCTTTGATAAAGTGCTCGCT
GACAGCGCCGCAGAACAGGGCGTCGACATTCGTTATCAGCATGAGCTGGTTAGCTTGGCA
TTTGAAGGCAAAAAATCGCGCTTAGAAGTGGTTGGACCCGACAAGCAGGCGTATCAAATC
GAAGCCGATTTTGTTTTGGATGCGAGTGGTTTTGGTCGAGTGCTACCGCGTTTGCTGGAT
CTGGAAGAACCTTCTTGCCTTCCACCGAGAAAAGCGATCTTTACGCATATTGAAGATCAT
ATTTCACCACAAGAGCCAGAGTACGATCGCAACAAAATTCTGATTTCAGTCCATCCTGAA
AATCACGACGTATGGTACTGGCTAATTCCATTCTCGAATGGTACGTGTTCGTTTGGTGTG
GTGGGTGAGCCTGAGTTTTTCGAGCAATACCCAGAAGATAAGCTTGCAGCTTTGCAGCAG
TTGGCTAATGAAGAGCCGGGTTTGGCGTCTTTATTGCGAAACGCGAAGTACCCAAATCCC
GTAGGTGAGTTGGGTGGCTATTCAGCGAACGTCAAACGCTTAGCCACAGAACACTACGCG
CTGCTTGGTAACGCGGGCGAATTTTTGGATCCGGTATTCTCATCGGGTGTCACTATCGCG
ATGAAGTCCGCTCAATTTGCTGCTGATTGCGTTGTGCGTCAATTGAACGGCGAAGTGGTT
GATTGGCAAGAAGAGTACTCAGAACGCTTGATGGTTGGTGTCAACACGTTCCGCACTTAT
GTGGAAGGATGGTACAACGGCACGCTTCAAGACGTGATTTTCTACCAAGCTCCAAATCCA
CGTATTAAACAGATGATCAGTGCAATATTGGCTGGTTACGCGTGGGATACCGAGAACCCA
TACGTCAAGCAAAGTGAACAACGCCTGTCGACGCTGGCTGAGTTAGTACGTGGCGAAGGT
TTTTAAATTACTCAGAAAAAATCATTAAAAACATCTCATTAGCCCCATCTGTGATTCATA
GGTGGGGCTTTTTATTGCCTTGATTTTAATAAGGTTATTTCTTTTTTTTGGTGGGTTATT
GAACGTTGAGATTACCCTAAAAGAGACCTTTGTCACATAAATATTTGTTGTAGCTGATAT
TTCTATAAAATTTGTAGGAAGTGGATTACATTTTGGGAGTGTTCCCTCAACTTGGTTATG
TCGTGAAAAAGGTATCTAAGCGACTGTATAGGTTAGTAAAGTTTAAAAAACGGCAGCCAC
TCAAAACTGTATTGTTTTCCTTTACTTCCATGCTGAAGGGCAGGCAGCAGCGCCTCATTA
AAAAGCTTCCTTTTTATCCCCAACGTTCCCATCGATGTATTTTTTCTCCCGAGCCATTTC
AAGAGCCTTCTGAGCATGTTTTGGCGTGGGGACAGCGAGTCAGCCCAGCATTCAAAAGCA
AAGTGGTCGAAATTTGCTCTGAGCTAGAAATCAACCCGAATCATCTAATGGCTTGTATGG
CCTTTGAGACGGCTGAAACGTTCAGCCCTAGCATTAGAAACGGCTCTGGGAGTGGAGCGA
CAGGTCTGATTCAGTTCATGCCCGCAACCGCGAAAAACTTGGGGACGAGCACTAAGCATC
TCGCCATGATGAGCGCCGTTGAACAGCTCGATTATGTGAAAGCTTACTTTTGGCCTTATC
GACACCGAATGTCTTCGTTGGAAGATGTTTACATGGCGATTCTCTACCCCGCGGCAATCG
GGAAGTCACCCTCACACGTGCTGTTCAAACAAGGTTCGATCGCTTACCGACAAAATGCAG
GCATCGATCGTCACAGCAAAGGGAGCATTACGTTGAGTGACGTCTCTTACAAAGTTAGGC
AGAAGCTGGCGAAAGGTTTGCAGCCTAACTTTATGGGTTAGCGTCGCCATCGTTGGTGTC
GGTGGTTGTTTCCGACTCTGTCTCTCGGCTCACTTTAACTTGCACAATCCGGTGATGCTT
GACGTTTAACACCTCAAACTGCCAGCCCTCATAGTCGACCAACTCTCCTGCATGTGGAAG
GCGTCCTAGCCACCAAGTTAAAAAGCCATTGAGGGTTTGAAAACCTTCACTCTCTTCGCC
TTCAATTGTGGTCAATCCCAGTTTGTATTTGAGTTCGTTGAGAGGAATCAGCGCATCCAT
CAGCCAACTGCCGTCTTTTTGCTGCTTCGCCCAGATTTGTTCTGGTGCCATTCCTAATTC
GCCAGCGATGGACTTGAGCAAATCGTATAAGGTGACTAAGCCTTGCACGTCACCATATTC
ATCAACAATAAACACCATCTCTGCGCTGGTTTGTTGCATGTAGTTCAGCAGAGGCAAGCC
TTTCATCGATTCCGGTACAAAGCGCGGATGTTTGAGCAGTTTACCGAGTCTCGAAACAGA
CAGGTGGTCGTACTCATCAAGCAATACTTTTGAGGAAATGGTGCCGATGATGTTATCTAA
ACCGCCTTTGCACACTGGCCAAACTGAGTGTTGAGTTTGACGTAGGTGTTTGAGAATCGC
ATCCAGCGGCAAGTTGGTGTCCAAAAAATGGATGTCGCAGCGCGGCGTCATTAAAGACAG
GGCTAAACGATCATTGAGGTGCAGTAGCTTGCGGATCATCAGTTGTTCTTGCGGTTCGAT
GGCTCCTGATTCCGAACCTTCATTGACGACGGCAAAGATGTCTTCTTCTGTGACGATTTC
GCCTTGGTTTTCGTTTTGGCGCAGAAGTTTAAGTAACGCGTCTGTCGACACAGTAAGTAA
GAACACAAAAGGTCTGGCAAGTTTGGCTAACCAATGAATCGGATAGGCGACCACAATTGC
GATGCTTTCCGCGTTGTTTTGCGCAAAACGTTTTGGTACGAGCTCGCCGATGATGATCGC
GAAGTAAGTGATCAAAATAACAACGCTGGTGGTCGCAAGAATGGTGGCGACTTCGCGCTC
TAGCCCTTGGGCAACGAGCCAGTGTTCAAAAGGAATGGACAGCGTCGCTTCACCAAAAAT
GCCACTGAGTAGACCGATGGCAGTAATGCCGATTTGGATAGTCGAAAGAAACTGGGTAGG
GTTGTTTTTTAGTTCTAAAGCGAGCGCAGCAGGTGCGTTGTCTTCGGCCATCATTTTTAG
TCGGCCGCTTTTCGCCGCGACTAACGCAATCTCAGACATAGCGAAAATGCCGTTTAGTGC
GATCAATCCAACAAGCAATAAAATGTCCATGGCGCCTTCCAATAATGCACACGTTAGCAG
CATAACGAGATTCTCTCGCGAGAAACGTGAGGTTGTGAATAATTCAACGCGTCATGCCAA
CAGAATGTCTTATTAAAAGGATAGAGTTCATTTGTTGAATGTGGTTTTCGCGTCCAGACG
AATGATTCTGTTACTTGACTGGGATTCTGATAAACTACGCGCCCATTTCCTCTTTAGAGA
CGTTTCTATGCCATTTTCTAAGCTTGGTTTAAGCGCACCAATTACGGATGCCGTAACGGC
GCTGGGTTACGAAAAACCGACTTCTATCCAACAAAAAGCGATTCCAATTGTGCTGCGTGG
CAGCAACTTGATCGCGGCTGCGCAAACAGGCACGGGTAAAACCGCCAGCTTTGTGTTGCC
AATCTTAGAAAAGCTCAGCCAAGGTGAGACGCAACGTAAAAAACGCGCTCGTGCCATCAT
TCTTACGCCAACGCGCGAACTGGCTCTGCAAGTGCATCAAAGTATTGAAGCGTACGGGAA
GAACTTGCCACTGCGCTCAATGGCGATGTTTGGTGGCGTGGAATATGCGCCGCAGAAGCA
AGCGCTGATTGAAGGCGTAGATATTGTGGTGAGCACTCCAGGACGTCTGATTGATTTATA
CGGCCAGCGTGCGATCCATTTTGATGAAGTGGAAATGCTGGTATTGGACGAAGCCGATAA
GATGCTTGATATGGGCTTTATCGACTCGATCGATAAGATCATCGATTGCATGCCAGAAGA
TGTTCAAAGTTTGCTGTTCTCGGCTACGTTGTCGAACCCAGTTCGTGATTTGGCCAAAAA
CGCGATTGTAGATCCTGAAGAGATTACGATTGCAAAACACAGCGCATCTAAGTCGAACAT
CAAGCAGTGGATCACCACCGTCGATAAAGACATGAAGTCATCGCTTTTGAGCCACATGCT
GAATGAAAACGACTGGTCGCAAGTGCTGATCTTTATTGAAACAAAACACGGCGCGGCCAA
ATTGGTTAGCCAGCTTGAGAAGCGCGGCATTGTGGCTGAAGCGTTCCACAGTGGTCGCAA
TCAGCGTGTTCGTCAGGAACTGATTGAGAAGTTCAAAGCGGGTGAAATTCAGTATCTGGT
TGCAACCGGTGTTGCCGCGCGTGGTATTGATATCGACAACTTACCAGTAGTGATTAACTA
CGATTTACCATTCCCTGCGGATGAGTACGTACACCGCATCGGGCGTACTGGCCGTGCTGG
CGCGCAAGGTGAAGCGATCTCTTTGGTATCGAAGGATGATTTCAAAAACCTGTGCATGAT
TGAAAGCCGTCTGGGCCACTTGCTTGAGCGTGTTGAAATCGAAGGTTTTGCTCCAAGAAA
GCCCGTGCCGATTTCGATTTTGAATTACGTACCTAAGAATAAGCGTAAACCGCAAGACAA
TCGTCCGCGTCGTGAGAATTCTGAACCGCGTGACGCAAAATAGTCTGCTAATACATTGAA
AGCAAAGCCGCATTCGTGCGGCTTTTTTGCGTTTAGAACCGCCGAAAACACAATGGATTT
TGTCTGGTTTGTCGACCGTGATGAGGAAAAAAGTTAAATCGTGTCATACGCTTAACACTC
AAAATGCAAATAACTGCGTAAATGTTTTGTCAAATTTCTGTCCTCATATTTGCAGAAGGG
CAGGAATAGGCGCAGACTTTCGCGCTTGCTAATGAATGCATAAATGAGGCACGAATGAAA
ACAGGTGATAAGCAATTCGCTGTTATTGGTCTTGGCCGATTTGGTTTGGCGGTATGTAAA
GAATTACAAGATTCTGGGTCACAAGTCTTAGCGGTCGACATCAATGAAGATCGAGTGAAA
GAAGCTGCAGGTTTTGTGAGTCAGGCCATTGTGGCAAATTGTACTCATGAAGAAACGGTC
GCAGAGCTCAAGCTCGATGATTACGACATGGTGATGATTGCCATTGGTGCGGACGTGAAT
GCCAGTATTCTTGCTACTCTGATAGCAAAAGAGGCGGGTGTAAAATCGGTATGGGTAAAA
GCTAACGACCGATTCCAAGCTCGCGTTCTGCAAAAAATTGGCGCAGACCACATCATCATG
CCAGAGCGCGATATGGGCATTCGTGTGGCGCGCAAAATGCTGGATAAACGCGTACTCGAA
TTTCATCCATTGGGCAGCGGATTAGCAATGACGGAGTTTGTTGTTGGCTCGCGTTTGATG
GGTAAAACGTTAAGCGATTTGGCGCTGTGCAAGGTCGAAGGCGTGCAAGTGTTGGGCTTT
AAACGTGGCCCTGAAATCATCAAAGCGCCCGATATGAGCACCACGCTTGAAATCGGCGAT
CTCATTATTGTGGTTGGCCCGCAAGACAAGTTGGCAAACAAGCTGAAATCATTATGACGC
AATTTCATCAGAGAGGCGTTTTTTACGTCCCAGACGGCAAACGAGATAAAGCGAAAGGTG
GCGAACCGCGCATTATATTGCTGAGCTTTCTCGGAGTGTTATTGCCATCTGCTGTTCTGC
TTACGCTACCGGTTTTTTCGGTTTCAGGTCTGTCTATTACTGACGCGTTGTTTACCGCGA
CTTCAGCCATCAGTGTGACTGGGTTGGGTGTGGTCGATACCGGCCAACATTTTACGCTCG
CGGGTAAAATTCTTCTGATGTGTTTGATGCAGATCGGCGGCTTAGGGCAAATGACCTTAT
CTGCGGTGCTGCTCTATATGTTCGGGGTGCGCTTGAGTCTACGTCAGCAAGCGTTAGCCA
AAGAAGCACTTGGCCAAGAGAGGCAAGTCAACCTGCGTCGTTTGGTGAAAAAGATCGTCA
CATTTGCGCTGGTGGCAGAGGCGATTGGTTTTGTCTTCCTCTCGTATCGTTGGGTGCCAG
AAATGGGTTGGCAGACGGGCATGTTCTATGCGCTGTTTCATTCTATTTCGGCTTTCAACA
ATGCTGGCTTCGCTCTCTTCTCTGACAGCATGATGAGTTTTGTCAACGATCCGTTAGTGA
GTTTCACCTTAGCTGGTCTGTTTATCTTTGGCGGCTTGGGTTTCACTGTGATTGGTGACG
TTTGGCGACATTGGCGTAAAGGTTTCCACTTCTTACATATTCACACCAAAATCATGTTGA
TTGCCACGCCGTTACTGCTGTTGGTGGGAACGGTGCTGTTTTGGCTTTTGGAACGTCACA
ACCCAAACACTATGGGGGCGCTCACTACTGGCGGGCAATGGCTGGCCGCTTTCTTCCAAT
CAGCCAGTGCGCGGACAGCGGGTTTTAACAGTGTTGATTTAACGCAGTTCACGCAACCGG
CATTACTCATCATGATCGTTTTGATGTTGATTGGTGCGGGTTCGACCTCTACGGGTGGCG
GTATCAAGGTGTCTACTTTTGCTGTCGCGTTTATGGCGACGTGGACGTTCTTGCGTCAAA
AGAAACACGTGGTGATGTTTAAGAGAACGGTAAACTGGCCAACGGTAACAAAGTCACTGG
CAATCATTGTGGTGAGCGGAGCGATTCTCACCACCGCGATGTTTTTGTTGATGCTGACGG
AGAAAGCTTCTTTTGACAAAGTGATGTTCGAAACGATTTCTGCTTTTGCAACGGTTGGGC
TTACTGCAGGTTTGACGGCAGAGCTTTCAGAGCCTGGAAAGTACATCATGATCGTCGTGA
TGATCATTGGCCGTATTGGGCCTTTGACGCTCGCATATATGTTAGCGAGACCAGAGCCAA
CCTTGATTAAGTACCCAGAAGACACGGTTCTTACTGGTTGATTTGTCAGTAACAAGCAAA
ATGAATGCAAATTAACGCTTTGAATTTAAAGTGATATTTTGACTTTTTTGAGCGTCGATT
GGTCATCGGCGCTCAAACATTTATAAATAACGTGGCCTTCTGCTCAAATTTTCTTTTTGA
TCCCCTTGTCAGCATTCCCTTATCCTTTCATTTCTGTACCATTCATTCACTTAATTTATA
TCTAATGCGTAAATAACCATCAGGTAACCGCTCGTTAAATTGATGGGTATCTGAGTTCGT
TTTACGCATGGTGAATTGAAAAGATGGAGCCGTACTTTGAAATTCCACACCCTTGCCTTG
ACCATGCTGACTGCACTTGTTGCCGGAAACAGTATGGCAACGACACCACCATCGCCAATT
TGGCATCCGATCACGCTGAGTGACGGAAGCAATAGCGAGGCGATTTTACGCGGAACTGCT
GATTTCCATTGGTTTGAAGACAAACAAGGCAATGCTTTGATTCAGGAAGATGGCGTTTGG
TTTTTTGCTCAGATCCAGCGTAATTCAGACATCCCTGAGTTGCTCTCGACTGGTATTGAG
AAAACCCAATCCAGTGATGCGCCTGATTCAGCGAAGTTTCGTCCTGACGTGCAAGTTAAG
CCGGAGCTGTCTTCGTTAAAAGCGATTGAACCTATGGCTCGCCAAAACTTATTGCGCACG
GCACAAGGTTATCAGGCGATGAGCAGCTCGAGCGTGAAACAGCAGCCTTTGTTGGTTGTG
CAGGTTTCTTTTAACGATCAAGCGATGGTGCACAATTTCGAGCAACGTGTTTTCGACACG
AATGGCCAAAGCGTTGTGGATTACTTTGATAAAAACTCTCAAGGTAAATTTAAAGTCGTC
CCAGCTATCGAGAGTTACGGCACCGCGAATGATGGTGTGATCAATGTGTCCGTGGCACAA
AGCCACCCAAATTGTCACTCTAGTTCTAGCGATACCACATGTACGGCCAAGCTGAACGCC
GTGTTTACAGAGGCCTACCAAAAACTGGATCCGTACTTCAATCTTTCTGCTTACGACAGT
AACCAAGATGGAACCGTTGAACCTTCAGAGTTGTCAGTGATGTTTATCTTTGCTGGTGGC
GACCGTTCAACCGGATTCCTTGACCGTCCTGCTATCTGGCCACACAAATTCTCTCACAAT
GATGTCACGCTAGATGGCAAAAAGATCACTGACTACTGCGTGTTTGCTGACTACCAAGTT
GATCATCAAGCGACGTTGGGTGTGATCGTACATGAGCTTGGCCACTTAATGCTTGGCTTG
CCGGATTTGTACGCAAGGAACAGTGATGCGTCGATTGGTTCTTGGGGCGTTATGGGCGTT
GGTTCATGGGCGAAGAAACCGGGTGATTCGTACTCAGGTGATACGCCCGTTAACATGAGC
GCATGGAGCAAACACGCGGCTGGTTTCGTTGTACCAACGATCACTCATGAAAGCCCGACG
CCTATTTCCGTGAATAACGACGACGTCAAATTGGTGTATCTCGACCCATACTTAAAAGAG
TTTGGCCCACGCGTGTATTTGGAAAACCGTACCTTTAGCGGTTACGACCGAGCATTGGCG
GCAGAAGGGGTATTGGCGACGTCTGTGAACGTCCAGAACCGCTTTAACGATGTTGGTGCG
ATGCAGGTTCAAATCATGCAGGCTGATGGTCTGAATGAGTTAGAAAATGATGGAAGCAGT
GATGCCGGCGATTTGTATCCTAACGGTGGCACTGAGATTTCCGACACTTCTAATCCAGGA
CTTCAAGCAATTGCTGGGTTTGAAACTGGTGTTCGTATTTCTAACATTGCTAGCAGTACG
AATGGCGGCAGTTTCTCCCTTGAGCAAGCGAGCGAGCCAAACAAATCGGCTTGGCTGAAC
TCTCTCTATCAAGGTTATGTGTTTGCTAGTAGCACAAATACGCTGGCGGTTTCACTAGAT
TTAAATAACGCTACAGAACTGGATGGTATTCAGCTGTACGCGCAAAGAAGCAGCCTTCAA
AGTGACATGACTTACCGAGTATGGCGATTCCCATTCTCAGGTAATGCGGGTTACCGGTTG
GTGTTAGACCAAGACAGCGCTGAACTGCTACAACAAGGTTCTTTCCAAAAATCATCACGA
ATCTTATTCCCTCAGCCAAGCCAACTAAGTGCGGGTCAGCATCTGTTGGTGGTGGAATTG
GAAGGCGGTGAGTTTGAAGCGAACTTTGATTTCGGTCGTGTTCTAAAAACTGAAAAATCC
TCTTTACCTGTGATGTGGACAGGCAGCGATAGCGACATGTACACATTTGGTTTGAATCAG
ACAGGCTTCTCTTTCGTGCCGTTTGCCGCGCTGCTGAATGTGGATGCGAGTCATGTCGTT
GAGGCAAAAGCAGACTCATTGCAAACCGATAAGAACAAGTCAATCGAACTGAACTTGATG
GACAATGACTTTATGGCCGTTGGTTATCAGTTCAATGTGGACATCGTTCAACAACCAGAA
CATGGCACCATTTCGGGTAATCAGTATCAACCTGACATGAACTTTGTTGGCTTGGACCGT
TTTCAATATCGTTTGTTGTCGATTGATGGTGCCTACTCATCTTCAATTGTGAATGTTCAG
GTGGAAGTGCTTGGCAGCAACGAAGCGCCAGTTGCCGTGATTAATGTTGATAATCAAGAC
ATGACGGTTGGGCAGCGAGTCACGCTGTCTGCGTTAAATAGTACGGATGCCGATGGTGAC
GTGTTGAGTTATCGATGGGAGCAGTTGGCTGGCACTTCAGTTTCTCTTGGCAATGCAACC
AGTGTTAGCGCAAGCTTTACGGTGCCTCAAGGTGCAAAAGCGGGTGAGGTTCTGACATTC
CGTCTTACGGTTGCGGATCCAAGTAACGAAACTTCCAGTGCGACCATCGATTTAACCGTG
CAAAACTCAGCTCCAATTACGCTAGCGGATACGGCGACAGTCGCCGTCGGTGAAAGCATT
GTGATTGATGCAGCGGGCAATGATTCGGACGTGAACGGCGATAAACTGGTTGTACAAAGT
GTACAAAACTTAACGGGAGAAGGAATCGCGAGTGTAGAGAACGGAAAAATCCGTTTTCAA
GCACCGGATAGTCCGGCTGACGGCATCAAGCTGCAGTACACGGTTTCGGATGGCAAAGGC
GCTACTGCAACGGGGCAAGTGACCGTGACGGTTGTTGCTTCTTTGAAAACAACGACGTTT
AAAAACTCGGAGGGTGGCGGCAGTGTTTCTTATTGGGCTCTGATGTTACTCGCAATATTG
GGCTGGCGACGCCGCGTCTAAAACGGTATTAAATTTACGGTATAAGCCACTCGCATCGAG
TGGCTTATTTTTTGTGTCTGATTTATTTCGAATTTGCTCTCATTATCTTATGAGATGTGT
TTCTCATTATTTTTAAAGCGATTTTTCTACTCTGCGGTTACCCTAGGGGCAGATTTTTAC
AAATTAAGGATGTTGTATGTCAACCGAGGACTTTTCTGTTTCGGCAATATGCCGAGAAGC
GGCAGTGATGGTCAGAAGGAACCTACTCGCAATTGTCATTGCTTGTATTCCATTAATCAT
CGTGCACTCAATTTTTGTGTTTATGTATCCTGAAATGACGGGGCAAGATCAAGCGAGCGT
CCAAGAAGGAAACATCGCGGGATTTTATTTCGTCACAATCGTTTTATACCCACTTGTTGC
TGCGATGGCTGCTGTGCGTGTGCACCGGATTTATTTGGTTGGCGATTACATGCACTCGGC
GTTGGATGTATTTCGTTTGTCTGCCCGAGAATTCCGTTTCATTGGCTGGTGGATATTGTT
TGGACTGATGATGATGCTCGTCATTGGTATCCCAATCTTTGTGTTGTCGTTTATCTACAT
TGCAGAAAGCGGTGAACCCGATTTTGTCGCCATGGCGTTTATCACAACAGTTGCAAGCAT
TCCGGGCTATTGGGTGATGGCGCGTTGGTCGTTTGTGCTGCCAGCGACCGCAATGGATCA
TCAGCCGCGCAGTTTGCGTCGTTCATGGAACCAAAGCAGACCATACAACAAGCAAGTATT
CATTTTGATGGGATTAATTCCGTTAGGTGCGGGCTTGCTCAGTCAGCTTATCTTTAGCCA
CTTTACGAATTTTTTCATGCTAAGTTTTGTTGGTGTTGCCTATGGTATTTTCGGTGCGTA
CCAGCTGGCATTGTTATCGTTGAGCTATAAAACGGTAGTGGATATCGAACGCGCTCGTTT
TGATACGCCATCAGAGCCACCAAAAACGGGTGAAGAATTTTCCGCTTAATCAATTTGACC
TTTTTTACATACCACCTCCGTTTGTGAGGTGGTATGTAGCGGGTGAAAACCTTTCCTGCC
GTCTTCGCGTTATTCTCGCAAAATACCCATGCCCATTTCATGGCTGAATGACAGTGACGT
TCACACGTATACTGACAACAGTACTTCTTTTTATTAAGGAACCCCACATGTCCATTTGGC
AACGGGTCAGTTTCACCCATCGCTTTAGTCAATTACCGTCGGCTTTCTATACTTTGGTCG
AGCCACAACCCTTGGATAATACTCGCTGGGTCGCTTGGAATGGAGAGTTTGCGCAGCAGT
TTGGTTTACCAGCAGCGCAAAACGATGAGCTATTGGCGGTTTTTTCTGGGCAAAGCGAAT
TCGAACCGTTTCGTCCTCTGGCGATGAAATACGCAGGGCATCAGTTTGGCGTCTACAACC
CAGACTTGGGCGATGGACGTGGATTGCTGTTGGCGGAAATTGAGCATCAAAATGGCACTT
GGTTTGATATTCACCTTAAAGGCGCGGGGCTAACACCCTACTCGCGAATGGGGGACGGCA
GGGCGGTGTTGCGCTCAACCATCCGTGAGTATCTATGTAGCGAAGCCATGGCGGGGCTTG
GGATCCCGACGACTCGTGCTCTTGGTATGGTGGTTAGTGACACGCCTGTTTATCGCGAGA
AAACAGAATTCGGCGCAATGTTGATTCGTATGGCGGAGACCCACGTGCGTTTTGGCCATT
TCGAGCACCTTTTCTATACCAATCAATTGGCAGAGCAAAAGTTGCTGGCGGACAAAGTCA
TCGAGTGGCACTTTGCTGATTGTGCGTCGGCAGAGAAGCCATACGCTGCAATGTTTGGTG
AAATTGTTCAGAAAACAGCAGACATGATTGCTTACTGGCAAGCGTATGGGTTTGCTCATG
GTGTGATGAACACCGATAACATGTCAATTCTCGGGCAAACCTTTGATTACGGGCCATTTG
GTTTTCTCGACGATTATGAACCGGGGTACATTTGTAACCATTCTGATTATCAGGGGCGTT
ATGCGTTCGAGCAACAACCGCGAATTGCCCTGTGGAATCTTTCTGCTTTGGCACATGCCT
TATCACCGCTCGTCGAGCGAGAAGATTTAGAACAGGCACTGAGCCAATTTGAAGGTCGTT
TAAGCCAGCAGTTTAGCCGCTTGATGCGCAGTAAGCTGGGTTTGAAAACAAAAATTGCAG
AAGACGGACGTTTGTTTGAGTCGATGTTTGAACTGCTTAATCAGAATCATACCGACTACA
CGCGATTCTTTAGAGCCCTGTCCAACCTCGATAAACAGCCAGCGCAAGAGGTCATTGATT
TGTTCATTGACCGGGAAGCCGCCCAAGCTTGGCTTGATTTGTATTTGGCTCGATGTGAGC
TGGAGGTAGATGAAATTGGTGAGCCGATTTCAGCCGAGCAGCGTAGTGAACAGATGCGCC
AAACCAACCCGAAATACATTCTTCGCAACTACCTTGCGCAATTGGCTATCGATAAAGCTG
AGGAAGGGGATTTCAGCGAAGTTCACCGTCTTGCTGAGATACTTCGCCATCCATACGATT
CGCAACCAGAGTTTGAGGCGTATGCCAAACTGCCGCCAGAGTGGGGGAAAAAGATGGAGA
TCAGCTGCTCCTCATAAATGGGTCATTTTCCACCCATATCCTTTGGATTTGTGGGTGGAT
TTCCCTCCTTTTGGCTCTCGCTTATCAATTTTAATATCTTAATTGATTGATTTTAAATAA
AAAAATAGTTGGTCTGTTAATTGCTCTTTGATGAACATCCGTACCCATCACCTTAACTTC
ATGGACGGGATGTGATTTATCAAGGAGAATAATAATGTTAAAGCCTCTAACCCTACTATC
TGTCTCTGCTCTTGCTGTTACCAGTTTTAATGCCGCTGCAAATTGTGACCCAGGTGAAAC
GGTCATCAAATTCAGCCACGTGACTAACGCGGACAAACACCCAAAAGGCATTGCTGCTTC
GTTGCTTGAAAAACGCGTCAACGAAGAAATGAACGGCAAAGTGTGCATGCAGGTGTTTCC
AAACTCAACACTTTACGATGATGACAAAGTGTTGGAAGCTCTTCTAAATGGTGATGTTCA
ACTCGCTGCTCCTTCTCTTTCTAAGTTTGAGAAATTCACCAAGAAGTATCGCCTTTTCGA
TCTGCCTTTCTTGTTTGATGATGTCGCTGCGGTTGACCGCTTCCAAAACTCTGAAGCGGG
AGAGAAGCTGAAAAACTCAATGAAACGTCGTGGTCTACAAGGCATTGCGTTCTGGCACAA
CGGTATGAAGCAAATGTCTGCCAATAAACCTCTGATGGTGCCAAGCGATGCGAAAGGACT
TAAGTTCCGCGTTCAAGCTTCTGACGTTCTTGTTGCCCAGTTCGAGCAACTTGGCGCAAA
CCCTCAAAAAATGTCCTTCAAAGAAGTTTACGGCGGTCTACAAACGAAGGTTATCGATGG
TCAAGAGAACACTTGGTCAAACATCTACGGTAAGAAGTTCTTCGAAGTTCAAGATGGCAT
AACGGAAACCAACCACGGTATTTTGGATTACCTCGTTGTGACGTCGAACGATTTTTGGCA
GAAGCTACCAGAAGATCAGCGTGAACAGCTCAATACCATCATTCAAGAAGTGACTGTTGA
GCGTAACGCGGAATCGACCAAAGTGAACTTGGCGAATAAAAACAACATCATCGAAGCGGG
TGGTGTGGTTCGTACGCTAACGCCAGAGCAGCGTCAAGAGTGGGTGACGGCTCTGCAACC
AGTGTGGAAAAAGTTTGAGAAAGACATTGGTTCTGACCTGATTGAAGCGGCTTTGGCTTC
AAACCAACAATAACAAAAACGATATCCATTCGCCCTCGGACTCTCTCTAAGCCGAGCTGA
GGATGAGGGCTTTTTCCCCTTTACTGATGACGTGATGTAATTATGGAACCGACTTTTTTT
GCCAAGGCTGGACGAATCACCGATGCCATTGAAGAAACCTTGATCGCTTTCTTCTTAGGT
GCGATGACATTGCTGACGTTTGCTAATGTCATTTTTCGCTATGTCTTTAACGATAATATT
CTCTGGGCGTTAGAGCTCACCGTATTCATGTTCGCGTGGATGGTTTTAGTTGGCGCTTCG
TACGGTGTGAAAAAACACTTTCACATTGGCGTGGATGTCATCATCAATATCGTACCTGAA
GGGCGCCGTAAACTCCTTGCGCTAGTCGCAGCGGCCTGCTGCCTAACCTTTTCGATTCTG
CTTTTGATTGGTGCTTGGAATTATTGGTATCCCTTTGCGACAGAGCGCGCATGGTATGAA
ACCGACGATATCCCAATGCCTGAATTTTTACAGTTCTTAGCGGATTGGCTTAATGAAGGC
GAGCGCTACGAAAAACTGCCACGCTTTATTCCTTATTTCGCTTTGCCGCTTGGTATGGCG
ATGCTCACTTTCCGTTTTTTACAAGTCACTTGGCAGATCGCTACAGGCAAGCTGGATCGC
TTGATTGCAGGTCATGAAGCTGAGGAAGAACTGGAAGCCTTAAAAGAAGAAATGAGTGAA
GCTGGCGATGCCATGACTCCTCGTTCCTCGAACGATTCTGAGCACAAGGAGCGCTAAGCC
ATGGATATTTTACTACTGTTTTTAATGGTGATTGGCTTCATGCTCATTGGTGTGCCAATC
GCAATTTCTCTGGGTCTTTCCAGTGTACTTTTCTTAATGCTGCATTCCGATGCTTCTTTG
GCGTCAGTTGCTCAAACGCTGTTTAACGCCTTTGCTGGTCACTATACATTGTTGGCGATA
CCTTTCTTCATTTTGGCCTCAAGTTTTATGTCGACAGGTGGCGTTGCAAAGCGAATCATC
CGATTTGCGATTGCCATTGTTGGTTGGTTCCGTGGTGGTCTCGCCATGGCTTCCGTTGTG
GCATGTATGATGTTTGCAGCACTGTCTGGCTCTTCACCAGCAACCGTGGTCGCTATCGGT
AGTATCGTCATTGCGGGGATGATCAAAAACGGTTACTCGAAAGAGTTTGCTGCGGGTGTT
ATCTGTAACGCAGGTACTTTGGGGATCTTGATTCCGCCATCGATCGTGATGGTGGTGTAT
GCGGCTGCGACCGATGTGTCAGTCGGGCGTATGTTCCTTGGGGGTGTGATCCCGGGCTTG
CTGGCTGGCGTGATGTTGATGATCGCTATCTACATTGCGGCGAGGATTAAGAATCTACCT
AAGCAACCATTCGTGGGATGGAAAGAAACGTTTGATGCAGCCAAAGATGCGAGTTGGGGC
TTGTTGCTGGTGGTGATCATCCTTGGCGGTATCTATGGCGGCATTTTCACACCAACAGAG
GCTGCGGCAGTTGCGGCGGTGTACTCATTCTTGATCGCGAACTTTATATATAAAGACATG
GGACCATTTGCTGATAAGCAAAACACCAAACCAGCGATCGTCAAAGTGATTCAGACCTTT
GTCCATGAAGACACTAAGCACACCTTATATGAAGCGGGCAAGCTTACCATCATGCTGTTG
TTTATCATTGCCAATGCACTGATCTTAAAACACGTACTGACTGAAGAACGTATCCCTCAG
ATGATCACGGAATCGATGCTGTCTGCGGGGCTTGGGCCAATTACGTTCTTGATAGTTGTA
AACTTGTTGCTCCTGATCGGTGGTCAGTTTATGGAGCCTTCGGGTTTATTGATCATCGTT
GCTCCTTTGGTGTTCCCAATTGCCATTGCGCTGGGAATTGACCCAATTCACCTCGGTATC
ATGATGGTAGTGAACATGGAAATCGGCATGATAACGCCACCAGTCGGGTTGAACCTGTTT
GTAACGGCTGGGGTGGCAAGAATGTCGATGATGAATGTTGTAAAAGCGGCATTGCCATGG
GTGGGTGTCATGTTCTTGTTCTTGATAATTGTGACTTATGTGCCTTGGGTATCAACCTGG
TTACCAACGACCTTGATGGGGCCAGAAATAATCACTAAATAACACATTTTCCGAATTACA
TTCACGCAACCAAAAAGAGGTGTGAGCAATCACACCTCTTCGTCTATGGATTTAAAATCT
TGTTTTCTCGGATCGGGATGGACTCTGCGCTCATAGCCGTGCCACTTCTTTTTGTTTTTA
CGTCGGTCTTCACCGGAGCGCCTTTCTTCTTGATACTGGCCGTCTACCATCACTGTATCG
GTAATGATCGGTATCCTCACTTTTTCATTCATATCCATATGAGCCCAATAATTGCCTTAG
CAAAATTATGATTCAAGTTGGATATAATACCAATCGTGCGAACCGGTTTTATTTATAGAG
CTCTTTATCTATCTGATAGCGTTGCATTTTGTCATACAGCGTTTTTCGAGGCACATTCAA
CTGTTCCATCGTTTGTTTGATGCTGCCATTGTTTTCCAGTAGCGCATTTTCTATCGCTGC
CTTTTCAAACTCCGCCACTTGCTCTGCAAGGCTACTGGTTGAGGCGGGGATGGAACTTGG
TTCACCTAATTGGATGAGTTTACCTAATAAAACGAAACGCTCTGCTGCATTGCGCAGTTC
TCGGACATTTCCCGGCCAATCGTGAGCCATTAGCTGAGCCAAATCTTGTGCTGAAAGGCT
TGGCGAACTTTTACCATAGCGCGACGCCGCGACTAAAAGAAAATGGTGGAAAAGGGCAGG
GATGTCTTCCTTGCGTTCACGTAAGGGAGGCAAATCTAGCGTAACCACGTTGAGGCGGTA
GTAGAGGTCTTGACGAAATGTACCTTGTTCCGCCGCACGTTTAAGATCCACTTTCGTTGC
CGCGACAACGCGAATGTCGAGAGGTAAAAGTTCGTTTGAGCCAACGCGTTCAATCACGCG
CTCTTGCAGGACGCGCAACAAACGAATTTGTGCCTGAATTGGCATCGATTCGATTTCATC
TAAGAAGAGTGTGCCGCCCTGCGCAAATTCAAACTTACCAATACGCCGACTGTCTGCACC
AGTAAATGCGCCTTTTTCGTGACCATAGAGTTCGCTTTCAATTAAGTTTTCTGGCACCGC
GCCACAGTTCACCGCCACAAAGTTATTGTTTCTACGAGAACTTTGTTCGTGCAGTGAGCG
GGCGATAAGCTCTTTACCTGTACCTGTTTCGCCAAACAGCAGAATATCGGCATCTGTATC
AGCAATGTGGGTGATGGTTTCTCGCAGCGTTTGGACGCTGGTGGTTTCACCGATGATTCG
GGGGCCAAGCGTTTGGCTCGCTTTGAGTGATTGACGAAGTTTCTCATTTTCGTTCGTCAG
TTGGCGTCTTTCAATGGCGCGTTTTACGGTTTCAACCAAGTGTTCTGGCGCAAAAGGTTT
CTCTATAAAATCGTAGGCCCCTTGGTGTAACGCATTTACGGCCATTGAGATGTCTCCATG
GCCTGTAATCATGATGACTGGCAGGTTTGGGTCGCGTTGAACTAACGTGGTTAACAAGTC
CATGCCTGAAATACCGGGTAAGCAGATGTCGGTCACAATCACACCAGCTTCGTCGCTTTG
TTTCATGGCTAACAAGGCGGATTCCGCATCGGAAAAAAAAGTCGCTTCGATATCGGCTAG
CTCAAACGTTTGTTCTATTGCAAATCGAAGGTCGGCTTCATCATCAATAAAAAACACCTG
ACACATTATCTTATCCTTCTGATTGTTCGGAGCGTTGGCATATTGGTAAGCACAATGAGA
ATCGAGCGCCACCTTGGGCTCGGTTGTGAGCACTCAAGCTGCCGTTCATACCAGCCAATA
TTTGCTGAGATATAGAAAGTCCTAATCCCAATCCATTCTTTTTAGTTGTTAAAAACGGTT
CGCAAAGTTCGGACAGTGTGTGCGAACCAAGCCCAGGGCCATTGTCATCGACATGAATCA
TCACTTTGTTTTCATCCGTATCCGTTTCAACGAGCAACCACACTTGTTTATCTTGTTGTT
CTTTTACGGCTTCAATTGCGTTTGTCAGCAAGTTAACCAGAACTTGCTCCAATTGAATGG
TATTGATTTGAACCTCGATGTCGTCAGTAGGAAGTTCGGTAGCAAGTAGAACACGAGCAG
ATTTAAAAGCGGGTTTCATGAGCTCTTTTGATGAGGCTATCACGGGCAACAGGCGTGTTT
GGGTAAGCTCATTGCCGCTGGCCTTTTTGGCAAACGAACGCAATTGCTGGCTGATGTTTG
CCATTCTGTCTGTGAGGGCTGAAATGCGAGTGAGATTATCTTCCACTCGATCATACTTTT
CTTTCTGAAGGAACAATTTTCCATTCTCAGCAAAGCTACGAATGGCTGCCAACGGATTAT
TCAGCTCATGGCTGATGCTCGCTGACATTTGACCGAGAACTGCCAGCTTAGCCGCTTGAA
TCAACTCATCTTGGGTCAAACGCAGTGTTTGCTCCGTTTCGGTTCGCTGCGCAATTTCAG
CCTGTAACTCTGCTGTTCTCGCCATGACTTGAAATTCTAACTTCTGATTCGCTTCTTGTT
GGATTCGTTCTAACTGCAAATGACGTTGTTGGCGGTGATAAATCAACTGGCCAATCAAGA
ACAAAACCGTAAAGGCCAACGTAAGCACAACGATATAGCCCATCGTAACCCAAACGATGG
ATTGTTTTGGCGAAAGCACACGAATCGTTAGCTTTAACTCAGGTAAAGGCAGTGAAGAGA
CAACCAGTGTCCCTTTATTGTAGGGGTAGCCTTGTTTCAGTTCAGAATTTGGTGCATTCA
AGTTGCCGACAAAGCCCAATGTCGGAATCGGTGTGTCGAGATATTGTCTACTCGTCCAAA
CTTGCTTTTTATCTGCATCACTTAATGGTTGTAGGCTTTTGAATAGCCAATCCTGCCGGC
TGCTCATAAAGACAATATTGTGAGGGTCGCTGGCCACGAACACGCTGTCAGGTTGTTGCC
AGTTATCTTCAATTTTACTCAAATCCATTTTTACGACCACGATGCCCAACACGCCGCCAG
CATAAATTATTGGATATGAGTAGTAATAGCCACGTTGGCCGGATGTTGAGCCCAGAGCGT
AATATTGGCTGCTTTCACCGCTGATGGCTTGTTTAAAGTAAGGTCTAAAAGCAAAGTTGC
GTCCAATAAAAGAGCGCTTTTTACGCCAGTTACTTGCTGCAATGGTCGTGCCCCATTGAT
CAATCAAATAAGTATCTGCCGCTTCAATAACGTTGTTCACCGATTCTAGATAGCGATTGG
TGATTTCGAGTTGAGCGCTATTTGAAGGATTCAGTAGAGCTTCAAAAAGAGGATCATCTT
TGGCTAAAAGATTGGGTATATGGGCGTATTTATCGAGCTTATTTTTGATGTGGCTAGAAA
ATTGTTCGAGCTGTGATTGGTGTTTATCTAGCAAAGATTGATAGCTGTGTTGCCACACCC
AGCGCCCGCCCACAATGGCGCACAGGAAATATAAGGCGAAAAAAATCAGTAAAATACGAT
TTCGTTGAGACATCCTTGCATTCCTATTACACGTCCTTTTTATGCCTTTAGAAATGTTAA
TGGGTTGTAGGGATGATGGGGGATTTAGTTTTCAACTCTGTGGAGTAAAACAAGAGCAAG
ATCTCTTTTTACGCTTTTCAATAAAAAAAGCAGTCGATTCTCTTGAAAAAGTCGCTATTG
TCCCCATTCTAGATATGCTGACGCGCTCATTGGGTGTTTTAATCCCATTTTTGGCAAAAA
AATGAGTCAGCTTTCGAGAATTTAGCGCAGACAATGTCCACATAGTGGCTATTGGCTCGA
CAGGGTTGCGACAGATCGCTAGAATGTCGCGTCTAAAAATTCTGTCCTGAGGCTAATAGG
AGATACCTTTGATATTTCTGTCGAAGATATCACTGATTAGTCTGGTGCTGAGAATCAGCA
TCAATACTCGATTTTAAATTAGGTGTTCGGACAGAACACTACACAAGGATGAAGCGTTAA
CTTAAAGAGTTACGCTCATACGCTCGGATAACCGAGCCACTTTAGAGGTTTATAAATAAT
GCAAGTTACTGTTGAAACGCTAGAGGGCCTAGAGCGCCGTCTAAACATTACTGTTCCAGC
TGCAAACATCGAAGATGCTGTAACAGCTGAACTACGCAACATCGCTAAAAACCGTCGTTT
CGATGGTTTCCGTAAGGGTAAAGTGCCTCTAAAAATGGTTGCTAAGATGTACGGCAAAGC
AGTACGTCAAGACGTTCTTGGTGAAGTTATGCAACGTCACTTCATCGAAGCGATCGTAAA
AGAGAAAATCAACCCAGCTGGCGCTCCAACTTTCGCTCCTGTAGAAAACAAAGAAGGTGC
AGACCTAGTTTTCACAGCAACTTTTGAAGTTTACCCAGAAGTTGAACTAAAAGGCCTAGA
AAACATCACTGTTGAGAAGCCTCTAACTGAAGTTAAAGAAGCAGACGTAGAAGAGATGAT
CGAAACTCTACGTAAGCAACAAGCAACTTGGGTTGAAGTTGAAGAAGCAGCAGAAGCTGG
CAAACGCGTAAGCATCGATTTCGTTGGTTCTATCGACGGCGAAGAGTTTGAAGGCGGTAA
AGCTGAGAACTTCCCACTAGAAATGGGCGCTGGTCGCATGATCCCTGGTTTCGAAGACGG
TATTGCAGGTAAAACTGCTGGTATGGAATTCGACATCGACGTAACTTTCCCAGAAGATTA
CCACGCTGAAAACCTAAAAGGTAAAGCGGCTAAGTTCGCAATCAAAGTGAACAAAGTTGA
AGCTCGTGAACTTCCAGAACTAAACGACGAATTCGTTGCTAAGTTCGGTGTTGCTGAAGG
CGGTGTAGACGCACTTAAAGCTGAAGTACGTAAGAACATGGAACGCGAACTTAAGCAAGC
TGTTAAGACTCGCATCAAAGAGCAAGCAATCGAAGGTCTAGTTAAAGAAAACGAAATCGA
CGTTCCTGCTGCACTTATCGAGCAAGAAATCCACGTTCTACGTCAACAAGCGGCACAACG
CTTCGGTGGTAACCCAGAAGCTGCTGCACAGCTTCCACGTGAACTGTTCGAAGAACAAGC
TAAGCGTCGCGTAGTTGTTGGTCTTCTACTAGGTGAAGTAATCAAGTCTGAAGAGCTAAA
AGCGGACGACGAGAAAGTTAAAGCTCTAATCGAAGAAATGGCTACTGCATACGAAGATCC
ATCAGAAGTTATTGCTTACTACGAGCAAAACGAGCAAATGATGAACAACATGCGTAACGT
AGCTCTAGAAGAGCAAGCAATCGACGCGATCATCGCTAAAGCACAGGTTACTGAGAAAGA
AGTAGGCTTCAACGAGCTACTTAACCAACAACCTGCTGCTTAATAAGCAATATCTTGCGT
AGAAGGTTGACTTAACGTTAACTATTCTGCTAACAATGGTCCGTATGATAGTCATCATCC
GGGCCATTTATTTTAGGGACATAAGAATATGAGCTACCAAGAAAAAAATGCAATGTCGCC
AATTATGGACGCACTAGTACCAATGGTGGTTGAGCAAACTTCCCGAGGCGAGCGTTCTTA
CGACATCTACTCACGTCTACTTAAAGAGCGCGTGATTTTTTTAACTGGTCAAGTGGAAGA
CCACATGGCAAACCTTGTCGTGGCTCAGCTACTTTTCCTAGAATCTGAAAATCCAGATAA
AGACATTTTCCTATACATCAATTCTCCAGGCGGCAGCGTAACTGCAGGTATGTCAATTTA
CGACACAATGCAGTTTATTAAACCAAATGTAAGCACTGTATGTATGGGTCAAGCTTGTTC
TATGGGCGCATTCCTGCTTGCAGGTGGTGCTGCTGGTAAACGTTATGTTCTTCCTAACTC
ACGTGTGATGATCCACCAACCACTAGGTGGTTTCCAGGGTCAAGCTTCTGATATCCAAAT
CCATGCTCAGGAAATCCTGACCATTAAACAGAAGCTAAACAACCTGTTAGCAGAACATAC
TGGCCAGCCTCTTGAAGTGATTGAACGCGATACCGATCGTGATAACTTCATGTCAGCAGA
GCAGGCTGTGGAATACGGTATCGTGGATGCAGTGTTGAGCCATCGCGGCGCGTAATTTAG
CCAGCGCATTTTGGCAAAAATTGATATACACTCATTCATGAAGAGTAAAGGCTAAGAGGT
TAGCGAATGACAGATAAAAGCAAAGAAAGTGGCAGCGGTAAATTGCTGTACTGTTCTTTC
TGCGGCAAAAGTCAGCACGAAGTTCGCAAGCTAATCGCAGGTCCGTCAGTTTACATTTGC
GACGAGTGTGTCGACCTATGTAACGATATTATTCGCGAAGAAATCAAGGATGTTCTCCCT
AAGAAAGAATCTGAAGCGTTACCAACGCCAAAACAGATCCGTGAACACCTTGACGACTAT
GTGATCGGACAAGATTACGCGAAAAAAGTGCTCGCAGTTGCGGTATATAACCACTACAAG
CGTTTACGCAATGGTGATACAACGAGCGAAGGTGTGGAGCTTGGTAAAAGTAACATCCTT
CTAATTGGTCCTACAGGTAGTGGTAAAACGCTGCTTGCTGAGACTCTAGCTCGATTCTTG
GATGTGCCATTCACAATGGCAGACGCAACCACACTAACCGAAGCTGGTTATGTGGGTGAA
GACGTTGAAAACATCATCCAAAAGCTTCTGCAAAAATGTGATTACGATGTAGCGAAGGCT
GAACGCGGCATTGTTTACATTGACGAAATTGACAAAATTTCTCGCAAAGCTGAAAACCCA
TCAATTACGCGTGACGTATCTGGTGAAGGTGTTCAGCAAGCGCTATTGAAACTTATCGAA
GGTACGGTTGCTTCAGTTCCACCTCAAGGTGGTCGTAAGCATCCACAGCAAGAATTCCTA
CAAGTGGACACGTCTAAGATTCTGTTCATCTGTGGTGGTGCATTTGCTGGTTTAGATAAA
GTTATCGAACAGCGTGTAGCTACGGGTACTGGTATCGGCTTTGGTGCAGAAGTGCGCTCG
AAGAACGAAACCAAAACCGTCGGCGAACTGTTTACTCAGGTTGAGCCAGAAGATCTAGTG
AAGTATGGTTTGATTCCAGAATTCATTGGTCGTCTTCCTGTGACAACAACACTGACAGAG
CTTGATGAAGAAGCGTTGATTCAGATCCTATGTGAACCGAAAAACGCACTGACCAAGCAG
TATGCAGCATTGTTTGAGCTAGAAAACGCAGAGCTTGAATTCCGTGAAGATGCCCTTCGT
GCGATCGCGAAGAAAGCAATGGAACGTAAGACAGGTGCTCGTGGTTTGCGTTCAATTCTG
GAAAGTGTTCTGCTTGAAACCATGTACGAACTGCCATCTGCGACAGATGTAAGTAAAGTC
GTGATTGATGAATCCGTCATCAATGGTGAGTCAGAACCACTGCTTATTTACAGCAATGCC
GACAATCAGGCAGCTGGGGCAGAATAAATTCAGCCATGAATGAAAAAGGAGGTAAGTAAT
TACCTCCTTTTTTTATTTCTCTTATTGAATCCAAACAATTAGCCCCCATATACTGCCTTA
AGTAATACGTTAAACGTGAAAGCGGAAGAGAGAATTATATGAACTTGGAACGTTCCGAGC
GTATCGAGATCCCGGTATTACCTCTACGTGACGTAGTGGTCTACCCGCACATGGTGATTC
CATTGTTTGTTGGTCGTGAGAAATCGATTAGCTGTCTAGAAACGGCGATGGAAACAAACA
AACAAGTTCTGCTTGTGGCTCAAAAACAAGCTGACACTGATGAACCAACGGTTGATGACC
TATTCGAAGTGGGTACGGTAGCTACCATTCTCCAACTTCTAAAGCTCCCTGATGGCACAG
TAAAAGTACTGGTTGAAGGTCAGCAGCGCGCAAAAATTAATCATTTCAAAGAAAGTGATT
TCTTCTTAGCTGAGGCGGAATTCATCGTAACACCAGAATTGGATGAACGTGAGCAAGAAG
TGATTGTTCGCAGCGCAATCAACCAATTCGAAGGCTTCATTAAGTTAAACAAAAAGATTC
CACCAGAAGTGCTAACGTCACTGAATGGTATCGATGAAGCGGCACGCCTAGCTGATACGA
TTGCGGCACATATGCCTCTTAAACTTGTTGATAAACAACAAGTGCTTGAAATTATTGATG
TTACTGAGCGTCTAGAGTTCCTAATGGGCCAGATGGAATCAGAGATCGATTTGCTACAAG
TTGAGAAACGCATTCGTGGTCGCGTGAAAAAACAGATGGAGAAGTCTCAGCGTGAGTACT
ATCTGAATGAGCAAATGAAAGCGATTCAGAAAGAGCTGGGTGAGATGGAAGACGCTCCTG
ATGAGTTCGAGACTCTGCAAAAGAAGATCGACGAATCAAAAATGCCGCAAGAAGCACGTG
AGAAGACAGAGCAAGAGCTGCAAAAGCTTAAGATGATGTCTCCAATGTCCGCAGAAGCGA
CCGTGGTTCGTAGCTACATCGACTGGATGGTAAGCGTACCTTGGACTAAGCGTTCTAAAG
TGAAGAAAAATCTCGCGAAAGCGGAAGAGATTTTGAACGAAGATCATTATGGTCTAGAGC
GTGTGAAAGAGCGTATTCTGGAGTACTTAGCAGTACAAAATCGTATCAATAAGCTAAAAG
GTCCAATCCTTTGTCTTGTTGGTCCTCCAGGCGTGGGTAAAACATCGCTTGGCCGCTCAA
TTGCATCTGCTACTGGCCGTAAATACGTACGTATGGCCCTAGGTGGCGTGCGTGATGAAG
CAGAGATTCGAGGCCACCGTCGTACTTACATTGGTTCATTGCCAGGTAAGCTGATTCAGA
AAATGTCGAAAGTTGGTGTGAAAAACCCTCTATTCCTTCTGGATGAAATCGACAAAATGT
CTTCAGACATGCGTGGTGACCCGGCTTCAGCGTTGCTTGAAGTATTAGACCCTGAACAAA
ACAACTCATTCAACGACCACTACCTAGAAGTGGATTACGACTTGTCTGATGTGATGTTTG
TAGCAACGTCTAACTCGATGAATATTCCTGGTCCGTTGCTTGATCGTATGGAAGTTATTC
GTCTATCCGGTTACACCGAAGATGAAAAACTAAACATTGCGAAGCGTCACCTTGTTGAAA
AACAAGTGCAACGTAATGGCTTGAAACCAAACGAGATAGTCATCGAAGATTCAGCAATCA
TCGGTATTATCCGTTACTACACTCGTGAAGCGGGTGTGCGTGGTCTTGAGCGTGAGATTT
CTAAGATCTGCCGCAAAGCAGTGAAGAACATCCTGCTAGATAAAGACATCAAATCAGTGA
CGGTAACGATGGACAACCTAAAAGAATACTTGGGTGTTCAACGTTTCGATTACGGGAAAG
CTGATGAAAGCAACCGAATTGGTCAAGTTACTGGTCTAGCTTGGACTGAAGTGGGTGGCG
ATCTATTAACGATTGAAACTCAATCTATGCCAGGTAAAGGCAAGCTTACTCAAACAGGTT
CACTGGGCGACGTAATGCAAGAGTCTATCCAAGCTGCAATGACCGTGGTGCGCTCTCGTG
CAGATAAACTGGGCATTAACTCAGATTTCTACGAGAAAAAAGACATCCACGTTCACGTGC
CTGAAGGTGCGACGCCGAAAGATGGCCCAAGTGCGGGTACAGCAATGTGTACTGCTTTGG
TATCGGCTCTTACAGGTAACCCGGTAAAAGCTGAAGTTGCGATGACGGGTGAGATCACCC
TACGTGGTGAAGTATTACCAATCGGTGGCTTGAAAGAGAAGTTACTTGCGGCACACCGTG
GCGGCATAAAGACAGTGCTTATCCCGAAAGATAACGAGCGTGATCTGGAAGAGATTCCTG
AGAATGTTATCGCAGATCTGCAAGTTATCCCTGTTCAGTGGATTGATGAAGTACTTAAAG
TTGCACTAGAGCGAGACCCGACAGGCGTTGAGTTTGAAGCTAAAAAATAGTGATGTGCAG
CAAAAATAAGTAAAAGTTTGCGCTGATAAGCCTAAAAAGGCTTGTCAGCGTTTTTTTTGG
GCGCTAAGTTAGTTTCGATAGCTGCCAGCCCTTGAAAAATAAGGGTTGGAGCATATTTTC
TTAACTATGGAACGAAAAGTCATCACAAAAATAATCACAGATGGCACAAAGGGGAAATCA
CAGTGAATAAAACTCAATTAGTAGAACAAATCGCAGAAAATGCAGACATCTCTAAAGCGT
CAGCGGGTCGTGCTCTAGATGCATTCATCGAAGCAGTAAGTGGCACACTTCAGTCTGGTG
ATCAAGTTGCTCTAGTTGGCTTCGGTACATTCAGTGTTCGCACTCGTGCTGCACGTACTG
GTCGTAACCCAAAAACTGGTGAAGAAATCCAAATCGCAGAAGCAAAAGTACCAGCTTTCA
AAGCAGGTAAAGCACTGAAAGACGCTTGTAACTAATTAAAGCGTGATTCTGTTGCCGGCC
ATTTGAATAACTTTTGCTCAAACAATAAGTTTCGAACAAAAATTTACAAACTTCGAGCCG
AACTTTTTTAAATTATGCGCATCATACTGATGCGCATTTCTTTTTCTGATATTATCGCGT
CATTATATTTTCTATTAGAAGCCGTACGCTTCAATTGTGGAGAGCAGTTAAATTATGATG
GATCGACTACGCGAAGGCGTGAATAGCATCGCGGTCAAAATTATCCTTGGACTTATCATC
CTGTCTTTCGTATTTGCCGGTGTAGGTAGCTACCTAGTGAATGGCAGCAACAATTCAGCA
GCGAAAGTAGGTAACACCGAGATTCCTCGTGGTGAGTTCGAGATGGCTTACCAAAATGAG
CGCAATCGCATGCAAGCTCAATTGGGTGACTACTTCTCTCAAATGTTGGCTGACCCTGCA
TACGTTGAATCTTTCCGCAAATCAGTGCTTGATCGTATGATTAATGACGTATTGCTTGAC
CAACAAGCTGAAGCACTTGGCTTACGAATCAGCGATGCTCAAGTTCGTAGCATGATTCTT
GAAATGCCTCAGTTCCAATCTAACGGTCAGTTTGATCAAGAAATTTACCAAGCATCGCTA
CGTCGTGCAGGTTTCTCTCCTGATTCTTTTGCTGAGTACATGCGTCGTGAATTGGTGCGT
GAGCAGCTTCTAACAGCGCTTCAAAGCAGTGAGTTTACTCTTCCAGGCGAAGTTCAATCT
CAGGGTAAACTGTTTACCCAAACACGCGACATCCGCACTGTAACCATCGATTTGGCAGAG
TTTGCGAAGAAAGTTGAGTTAACTGACGAAGAAATTCAAGCTTACTACAAAGCAAACCCA
GATAACTTCACTCGTCCAGAGCAAGTGAAAGTGTCTTACGTTGAGTTGTCTGCTGAAGCA
CTTAAGAAGCAGATTCAAGTAACAGATGAAGACGTTAAGAAATACTACGACGAGCATCTA
GACAAATACTCTTCAGAAGAGCAACGCCGAGTGGCGCACATTCTTGTTGAAGGTGATGAT
GAAGCAAAAGCACAAGCTATCTTAGATGAATTAAACGCAGGTGCAGATTTTGCTGCGGTA
GCGCAAGAGAAATCTGATGATTTCGGTAGTGCTGAAAACGGCGGTGACTTAGGTTGGATC
GAACGTGATGTTATGGATCCTGCTTTTGAAGAAGCTGCGTTTGCACTTAAGAACCCAGGT
GACATGTCTGGTTTAGTAAAGTCTGACTTTGGCTACCACATTATTAAGCTAGAAGAGCTG
AAAGATGCTGTTGCAAAACCATTTGATGAAGTGGCTGCTGAGATTAAGCAAGAGCTAGTA
GACCAAAAAGCGGTGGATCAATTCTACGAGCTTCAAAACGAGCTTGAGCGTGTTGCTTTT
GAGTACCCTGATTCACTAGATGATGCTTCTAAAGCTATTAACCAAGAAGTGAAGACAACA
GACTTCATCTCTCAAGTTGATGCACCTGAGGTTCTACGTAACCAAGCCGTTATGCAAGCA
CTACTGAGCCCAGAAGTGAAAGAAGACGGTCTGAACTCTGAAGCGATTGAAGTTGTGCCT
GAGCACATTATTGTTGTTCGTGTTGAAGATTCTCGTGACGAAACAGTGCTTCCATTAGCT
GAAGTGAAAGACCAAGTTGTGGCGGAACTATCTCGCGTTAAAGGTGAGCAAGGTGCCCTA
GAGCTAGGTACAAAAGTGGTAGCTGCTCTGAATGAAGGCAATACGGCTGTTCTTGCGGAA
AACAACCTAACATTTGGTGAGCAAGAGACCGTTGACCGTCGTTCGCCACTAGCAACTACC
GTCTTTGCAATGGCGAAGCCAGTAGATGGCAAACCTGTCTACGGTCAGTCGAAAGACCTT
GAAGGCAACATCGTAGTGATTGAACTGGATGCTGTGAAAGCGGAACTAGATAGTTCGCTA
GAAGATCAAGTTGCGATGCAAATGCAACGTGCATCATCTCAGCAGGATCTATCTTCTGTT
CTCGCTGTATTGCGTGCTAACACAGACATTGAGTACTTTGTTGTGAGCAACTAAGCACTA
ATTATGTAATTTGCATGTTAACTAAAACGGGTCGCGTAAGCGGCCCGTTTTATTTTTGTT
TAAACAAACTTCAATGACGATGAGTGTTTGCCTACATTAGGGCGGATTATTTCAGAGCGT
TAATTTGGAGTGTATATGTTCAATATGAAATGGATTTTAACCTTGTGTTTAGTGGTGTTC
GCACCACTCAGTTTGGCCGCTGATACCAAGGCTGATAAATATGAAGGAATTGAAATTACG
GTCAATATCAATACTGCTTCTGCAGAAGAGATAGCAACGATGCTGAAAGGTATTGGCGAA
AAGAAAGCGCAAAGCATAGTTGACTACCGTACCGAGCACGGCCCATTTAAAACAGCAGCT
GATTTAACCAATGTGAAAGGAATTGGTGAAGCAACCATCAAGAAAAACGAAGACCGCATT
CTTCTATAAACGCGGGCTTCGACCATTGTATTCTTACTGAGTTTTCGTTTCCGGTTACTG
CTTTCCCGAACCAAACCCTCTTTCGTGGTTCGGGATTTTTTATCCAAATATACGGCGATG
GAATCCTTTCTCTACTAATGCCATACCTAAGCCTCCCATTGCACCAAACAGGTGTGCATC
AACAGCAACACGAGCGCCTATCATTGCAGCAGTGCTGGTTGAAGGGCCATAAAATTGCTC
CCATGCAATTTTCGCAATAAGTCCGGCGACTAAGAGTAGACTACTTCTTCTGTTTTCAAA
CACTTCTCTGAGAGCCCAAAAACCAAACAAACCGTGTAAGACGCCAGACAAGCCGACATA
GACTGACATGCTAGTCAGTAAGTTCATTGCGCCGACAAAGGCACAAAGCAAAAGAAAAAC
AATCGAGAAGTTGCGTGCACTAGGACGGAATATAAACGCGATAACCCATAATCCTGCCAA
GTTCATTCCAAGGTGGGCAAAGTTGGTATGCGTGAAATTTCCTGTTACGATTCGCCACCA
TTCACCATGACGTATGTTGTAAGCGTGCCATTCGGTGAGGCTCGCCATTGGTTCGAATTG
TAGTACTAAGCAGATAACGCTGATGATGGTCAGCAATGTATAAAGGTTCACTCTATGTCT
CGTTATTGTTCTCAGTGTGGAAAATCGCGCAAAGCCTGTATTTGCCAATGGATCGTACCG
CTAGCAAGCGGGGTTGAACTTATCATTCTTCAGCATACGAGTGAAGCGCATCGTCCACTT
GGTACGGCACGGATTCTCAATTTGAGTTTAAAGAACTGTACTTGTTTGATTGGCGAGGAT
TTTTCTGACGACGCACAGTTAAACGCGTTACTCACCGATGAAGCGTATCAGCATTTTATC
CTTTATCCGTCGGAGCAATCACAGTGCCTTTCAGACATTGCGTGTACCGAGAGCGAGCGC
ACAAGAAAAACACGCTTGATTTTGCTCGATGGCACGTGGAAAAAAGCCTATAAAATGTGG
CAGCTTTCCACCAACTTGCACACTTTAACCACAGTAAAGCTTCCCGAGGATTTACAAGGT
CACTATACAATTCGTAAAGCGCCTTCAGACAACAGTCTTTCGACAGTGGAAGCAGGGTTT
TATGCGTTGAGTTTATTGGAGCCGGATAACGACTTCTCGCCGCTACTTAATGCTTTTGAC
AGGATGATTGAATTTCAAATCGCCCAGATGCCTCCGGGCGTATTTGAAAAAAATTATTTG
AACAAGTAGAACAACGTTCTACAACACAATCGAAGAGAACAATTGGCGGTGTAGCTTTTG
CGCATGACCATCGGTCATTGCGGATATGTAATCGGCAATGACTCGCATTTTGCCACTATC
GCTAGTTGCACTCTGCCAAAGCTCTTTTGTGTGTATTGGCAACAATCGTTCAGGATCGGC
ACTTAGTGCTTCGAATATATCCATGATGATTTGTTGCCCTTTGTATTCGACAATCTGTAC
CTGCGGCACTTGAATGACATACTGACTGACGAAATGTTTAAGCACATCTAGCGCTTTCGC
CATATGCGGTTCTAAACAAGCATTCCATGCCAGTAAAGGGTTTTGGAATGGTTCATCAAC
CACTTTAATAGAGATGCTTGTAAGTAGGGCATTGACCATACCGCCAATCGCATCTTTGCG
TTGGTGATGTTTACCGCTAAACAGCATTTGTCCAATAGAGCCGATATGTTCTTCAAACCA
AGGATCACCGCAATCGGCTAACTGACTTGCTGCACCTTCTTGCCATTGCTGACGAGTGAC
CATACCCAGCACAATGGCATCTTCTAAGTCGTGCACGCCATACGCAATATCATCGGCGAG
CTCCATAATGGAGCAGTCGAGGGATTTAAAGCGCGTTTTGCTGTGCTCTAAATCGGAGTC
TGGTCGATAGCGCATTTGGCTCAACAGGCTTTTGTCATTCTCGCTGAGTGGAGCGATAAC
CCAATCAAACAGATCTTTATCACAATCGTAGATGCCTTTCGCTGGGCTCCATTCTTTGGC
TTTTAATCGGCGTTGATGTTCTGCAGGGTTTGGCAGCTTGACTGAACGAGTCTGACTGAT
GAGTGCTGGGTATTTGATCAAACCTAACAAAGTTCGGCGCGATAGATTCATCCCGAAGTG
CTCAGTGTATGGCTCCAATTTGGTCACAATACGAAAAGTCTGCGCATTGCCTTCAAAGCC
ACCATGGTCACGCATCATATAGTTCAATGCGACTTCGCCACCGTGTCCGTATGGTGGGTG
GCCGATATCGTGCGCGAGACACAGAGAGTCAATCAAACTGTCCGAGGGCAATAGTTCTTT
AAATTCAGACTGTTTCTTTTTAAGTTGCGCGACAATACCCGTGCCTAATTGGGCCGCTTC
TAACGAGTGAGTAAGTCGACTTCTATGAAAGTCTTCCAAGCTGTTGCCATGAACTTGAGT
TTTCGCTTGTAGGCGTCGAAATGCCGCAGAGTGCAGGATTCTCGCTCTATCACGTTGATA
GGGGCTGCGGTGGTCATCACGGCGGATTTTATGCTCATCATCGTGGCGCTCTTGCCACAA
AGAGTGTAATTCAAACGACACGTTTATCTCCATAAACTAAACTGGCTAACTGATTTCATC
CAGCGATAGCTCAAAGCTTGGGGCGAATGTATTAAGGAAGTATTCCATTTCTGGCGTTTT
ACGTTCTTGTAAAGTGACGTCTAGGCGCTTTTTCGCTAAGGCAAACTCATGGTTACCTGC
GCTTAGTTCTTCCAAACATTTTAAGTACGCACAGATGGAGTCGGCCTGTTTTACTATCTG
AGAGTCTTCTTCGTGAGACGAATGAGAAAGTAGAAATGGGGCAAAATCTTCCTGAAATTC
TTCCGGCAACATAGAAAGTAATTTGTGCTCGGCAGCGGCTTCTATCTTCTTATATTCTTT
TGCGATTTCGGGATTGTAGTACTTAACGGGAGTAGGCAAATCACCAGTGAGCACTTCACT
TGAATCGTGATACATCGCGAGAAGAGCAATGCGTTCAGGATTAAGCGTGCCGCCGAACTT
TTTGTTTTTAATTAACGCGAGTGCGTGAGCGACAAATGCGACTTGTAAGCTGTGTTCCGA
AACGTTTTCTGGTGATACAGAGCGCATCAAAGGCCAGCGTTGGATAAGCTTCATTCGTGC
CAAGTGGGCGAAAAAATGGCTTTCTTTCATGGCTTTCTCCGTTTCTGGTATAAAAAAGGA
ACTCACTAGGAGTTCCTCTAAGCATATGAGAGATCAACACTAATTACTACCAGTGATTCT
TTACTGGCTGTAGGTTGATAGGAATCGCTCGAAGCGTCCGATTGCGGTTTCCAGATCTTC
AACGTGTGGCAAAGTCACAATGCGGAAATGGTCTGGTTTTGGCCAGTTAAAACCTGAGCC
TTGTACTAGCAGTACTTTTTCCTGTTTCAAGAAATCGAGCACCATCTGTTGGTCATTCTT
GATGTTGTACATCTTGGTATCGATTTTAGGGAATAAGTACATGGCACCTTTGGGTTTCAC
ACAAGATACCCCTGGGATCTGGTTGATCAGCTCGAACGCACGATTACGCTGCTCTAGCAA
TCGGCCACCAGGTAAGATCAACTCATTGATACTTTGGTAGCCACCTAGCGCGGTTTGAAT
CGCATGTTGCATCGGCACGTTGGCACAAAGACGCATAGAAGAGAGCAACTCTAGACCGTT
AACGTAGCCTTGTGCTAAGTGTTTTGGACCAGTTAAGAACATCCACCCACCGCGGAAACC
ACATACCCGGTAAGCTTTCGACAAACCATTGAAGGTCATCACAAGTACGTCTTCCGTTAG
CGTCGCAACAGAAGTGTGTGTTGCGCCATCGTAAAGCACTTTGTCGTAAATCTCGTCAGC
GAAAATGATCAGCTTGTGTTGGCGAGCAATCTCAATCACTTCAAGCAAGAAGTCACGACT
ATATACAGCACCTGTTGGATTGTTCGGGTTGATCAGAACAATACCGCGGGTCTTCGGCGT
GATTTTCTTTTTGATGTCATCAAGGTCTGGATACCAATCCGATTGTTCATCACACAGATA
ATGAACGGGGTTGCCACCAGACAACGCTACTGATGCCGTCCACAATGGGTAGTCAGGCGC
AGGGATGAGCATTTCATCGCCGTTGTTTAGCAGCGCTTGCATTGCCATCACGATCAGCTC
CGACACGCCATTACCGACGTACACATCTTCTACGTCTAAAGAACGAATGCCTTTGCGTTG
GTAATGTTGAACCACCGCTTTACGCGCAGAGTAAATGCCTTTGGAATCACAGTAGCCTTG
AGAGGTCGGTAGATTACGAATTACATCTACAAGAATCTCATCAGGGGCGTCAAAACCAAA
TGGGGCAGGGTTACCAATGTTCAACTTTAGGATTTTATGCCCTTCTTCCTCCATGCGCTT
AGCATGTTTGAGTACAGGCCCCCTAATGTCGTAGCAGACATTGTCGAGTTTTGACGACAT
CCCGATATTTTGCATTGTATAATTCCTAAAAATTCGTTAATTTCTTTATTAAAATACAAT
AATTTGTTTTTTATTAGAATATAAATCTGTAAATTATCCGTTTGCAGGCTAACTTTTGCT
CGCTTGCTATCACAGGATTTTGCAAAAGATCGCATACGACCTTGATTTGCTTTGGGTCTA
AACTTAGAGTAGCCGTCAGTTACCTTTATCCTCACATACTTCGAGGTTGATTTGTCAGAG
TTCCATCAAGCCGTAAAAAGAATTATCGAGCGAGTTCAGCACACGGAAGGCAATCAAGTA
CGTCTGGTCGAGCCCCTCAGCGAAAAACCGAATTTCGCATTTATTGATTGGCTTGATGCA
CAACCACTTTTCCCCAAGTTTTATTGGCAATCCCGTGATACTCGTGAAGAGGTCGTCGCG
CTAGGACAGTTGCACTCTTTTGTTGAGCCGGGTCCTGCCTATACCATTCTTGGTGAAGGG
CAGCGAGTATGGGGCGGGCGATCGTTTGATGGCCAGCACGAAAAAAATCGCCGTTGCATG
CCTTCTTTCTTCTTTTTGCCTCAAATTGAACTGATTCGATTTGATCAGCAGTGGTCACTT
GCGGTTAACCTAACTGAAGACAAAGCGCGCACGCTTGCAGGCTTGAGAAAGCTTATTTGC
GATGTCGCCGCTTTACCTCCGATCTCGTCACACATTCGCTCGATTGTTCATACTCCTGTC
AAATCTGAGTGGGATGCGCTGGTACATAAAGTTCTGACTGGGATTGAGAATGATGAGTTT
AAAAAAGTTGTGTTGGCTCGCCGCTCTACTGTCCAACTGGATAACAGGTTGAGCGCTGCA
CAACTGCTTAAAGCGAGCTATTTGAACAACCATCACAGCTTTCATTTCTTGCTGAGTTTA
GACAGCAAACACAGTTTTATGGGTTCTACGCCAGAGCGTTTGTATTCTCGTGTTGGACAT
GAGCTTCATACCGAAGCTTTAGCGGGCACTATTGGCCGCGGCGACAATGCCACTCATGAT
ATGGAATTGGCGAATTGGTTATCTCAGGATTCAAAAAACTTAAACGAAAACCAGTACGTC
GTGGACGATATCGTGGAACGCCTTTCTCCTCATTCCGAAATAGTAGAAGTAGAAACCGAA
CCGAGATTGGTGCGTTTACGTAAGGTGCAGCACCTCAAGCGCAATATTCATGCAAGCTTA
AAAACAGGCACAAATGGCGTACAACTGCTTTCTGCATTGCAGCCGACGGCCGCAGTGGCA
GGTTTGCCTCGTAAAGAGTCGATGCAGTTCATCCTTGATAACGAGCCGTTTGCTCGTGGC
TGGTATGCTGGCTCTATGGGGTACATCAGCCATGAACGCGCAGAGTTTTGTGTGGCAATA
AGAAGTGCATTGGTGCTTGGCGATCAAGTTCAGCTGTTTGCTGGAGCGGGTATTGTTCCT
GGATCAGTTGCTGAACACGAATGGGCGGAGTTAGATAAAAAGATGTCGACGCTGTTAACG
TTGATTTCCGATCATCCGCCGCTTGGAGTGGCATCATGAGTTACGATCAAGCGGTTCTCA
ATCGAATTTGGTCAGAGACCATTTTGACTGAGCTTCACCGATTTGGTGTGAAGCATGTTT
GTATCGCGCCGGGGTCGCGTTCGACTCCTTTGACTTTAGAAGCGGCGGAACAGCCAAATT
TTTCCATTCATACTCATTTTGATGAGCGTGGATTAGGTTTTATGGCGCTTGGTTTGGCGA
AAGCGAGCCAAGAGCCGGTAGCCGTTATCGTGACTTCTGGCACTGCGGTCGCAAACTTGT
TGCCTGCGGTAGCAGAAGCTAAATTAACGGGCGAAAAACTGGTTTTGCTTACCGCTGATC
GCCCTGTTGAACTCGTCGGTTGTGGCGCAAACCAAGCAATTAATCAGCTTGGGATTTTTT
CGCAGCATGTATCGGCAAATTTGAACTTGCCAAGTCCGAGCTTAAATACGCCGCTCAACT
GGTTACTCACTTCGGTTGATGAGGTGATGTTTAACCAGCAGTTACATGGCAGCGCGGTTC
ACATTAACTGCGCCTTTCCTGAGCCGCTGTATTCTGACGGGGAAAAAAGCGCTTACCAAA
GCTACCTGAGCAGTGTTGAAGCGTGGCGCAAAGGCGGTCAAACATATACTCAACGATTCG
TCAGCCCATCATTCCGTGACATTCCATTTTGTGCTGATAGAAAAGGAGTGGTTGTTATTG
GCAGCTTATCTGCTGAACACGCGCAAGAGGCAAAAGCGTTTGCACAGCAAATGGGGTGGC
CTGTATTGGCGGATCCGCAAAGTGGAGTTAGCTCCGATTGGTCACATTATGATTTGTGGT
TACAACAGCCTAAGTTGGCTAGCCAACTCGACGAATGTGATTTGGTGCTCCAGTTTGGTA
GCCGCATCATATCTAAGCGATTGAACCAATGGATTAATAAACAGGTGTCGCAAAGCCAAC
AAGGCCGAGATGTTCAGTACTGGTTTATCTCGCCAAGTTTAAGCCGAGATAACCAAACAC
ACCTTCCGCAATTGCATTGGGTGGCATCACCTAAAAGTTGGGTCGAGCGTGTTGATGTTA
AGAGCTCAAGTACTCAAGGGTGGGCTGATGGATTGCTGACCGACATAGCCCATGTTCGCG
CTCACATTAGCGATGAGTTTCTGTTTTCATCAGCTTCAACGCTTAATGAAATCGCGTTAG
CGGCTGACATTGAAGAGCGAACGCAGAGCGTCGATGTCTTTCTCGGTAACAGCTTGTTTG
TTCGATTGGTCGATATGTTTGGCCGATTAAATACTGAGGTGTTTACCAATCGCGGAGCGT
CGGGTATTGATGGTCTATTTGCCACAGCTTCTGGTGTGCAGCGCTCACGAGGCAAGCCGC
TATTGATGTACATCGGAGATACATCGGCGCTTTATGACCTCAACTCGCTCGCGCTGTTTT
CTCGTAATGATCTGCCGTCAGTACTTGTGGTCACAAACAATGATGGTGGTGCGATTTTCG
ATATGTTGCCAGTGCCTCAGGAGCATCGCACTGCGTACTACCAAATGCCCCACGGTTATC
AGTTTGAACATGCAGCTAAGCAGTTTGGCTTAAAGTATGAAAAGCCAACTACATTACAAA
TGTATCAAGCAATGGTTGCCGATCACCTGTCGAGCGGCCAAGGCACAATGCTGGTGGAAG
TTCAAACCCCACCAAGCCAAGCCGCAGAGTTGATAAAGGCATTTAATAAGAGCCTGCATG
CTTCACTCTGAGCGTCTCTCTCCAACTGAAAAACACCAAAGTGGTGCTCTTCCCACTCTG
GTGTTTTTGCATGGTCTTTTAGGAAGTGGTGCTGATTGGCAAGCTTGTTTGGATGAGCTG
ACTCAGTTTGAACGAGTCGTTATCGACCTTCCTAGTCATGGTCGCAGCCAGTTTACAAAG
TGCAACGATCTCGATGATTGCTGCAAACTTCTTAATTCCACACTATCTTTATTATTTCCT
CCGCAACAACCACTTATTTTGATTGGCTACTCAATGGGTGGAAGAATCGCAATGCACGGT
CTTGCTGGTGAGTGCTTCTCAGATCTCAATATTGTCGGCGCGATTGTGGAAGGGGGAAAC
TTCGGGCTTCAAACAGAGTCAGAGATACAGTCAAGATTGCACAACGACCAAAAATGGGCA
CTGCGCTTCGAGAGTGAACCACTTGAACGTGTTTTGAGCGATTGGTATCAACAAGCGGTG
TTTTCTTCACTAAACCATGAGCAAAGACAAACATTAATTGCCAAGCGAAGTGCTAATCTT
GGCTCGGCAATTGCGAACATGTTGATGGCAACATCGTTAGCCAAGCAGGCGTATTTACTG
CCCGCACTGCAACAACAGCGCATACCCATTTATTATGTGTGTGGCGCGAAAGACAAAAAA
TTTAGCCAACTGGCACAAACAAGCGGGTTGGCGTATCGACAAATTGAAGGCGCAGGACAT
AACGTTCATCAAGAGCAGCCAAAGCAGTTTGCGATGCACATTAAGCAAATAATTCATTCT
CACTTTCAGTGAGAGCAACGAGAACAATGGGAATCACCATGGCTAAAACAGTAGGCATTT
CTGAAGAAGAACTTTACGCTCCGGTTCAATGGAAAGATTGCGGCGAGAAATACGAGGATA
TTCATTACCACAAGTCTGAAGATGGTATCGCGAAAATTACCATTGCACGCCCTCAAGTGC
GTAATGCGTTCCGCCCTCAAACGGTAAAAGAGATGATTGATGCGTTGGCAGATGCACGCT
ACGACTCAGGTGTTGGCGTTATCATCCTAACTGGCTTGGGTGAAGATGCATTCTGTTCTG
GTGGTGACCAGAAGATTCGTGGCGACTACGGCGGTTACAAAGATGACCAAGGTACGCATC
ACCTAAACGTATTGGACTTCCAACGTGATATTCGTACGTGTCCAAAACCTGTTATTGCTT
CCGTAGCGGGTTGGGCTGTTGGCGGCGGTCATGTACTGCACATGATGTGTGACCTAACAA
TTGCAGCGGACAACGCGCAGTTTGGTCAAACGGGCCCTAAAGTGGGTTCATTTGATGGTG
GTTGGGGCGCGTCTTACATGGCTCGTATCGTAGGCCAGAAGAAAGCGCGCGAAATCTGGT
TCTTATGTCGTTTCTACAACGCGCAAGAAGCGTTAGACATGGGCTTGGTCAACACGGTTG
TGCCTCTAGAAGATCTAGAGAAAGAAACCGTTCGTTGGTGTCGTGAAGTTCTTCAGCATA
GCCCAATGGCGCTACGCTGCCTGAAAGCGGCATTGAACGCGGATTGTGATGGTCAAGCTG
GTCTTCAAGAGCTTGCGGGTAACGCAACGATGATGTTCTACATGACAGATGAAGGACAAG
AAGGTCGTAACGCATTCAACGAGAAACGTCGCCCAGACTTCGACAAGTTTCCTCGTAACC
CATAATCCGTAAATAAAGAGGAGCCAGAGTGCTCCTCTGCTTCGTTTTTAGTCCCGAGCG
CCTCGCCCTCAGGGAGGATGGTTCGTTCTTATAGCCAGCAAGCTTGGGTTGTACGTAATA
GGACAGGAATTATGCGTAAAGCAAAGATTTACCGTTACTGCCTTCCAATGGACAGTGGCG
TAATACTGCGTGATAACAAGCTGACGGAACGCATCGGCTACATTGTTGAGCTATCTGATG
GCGAGAACACGGGATTAGGTGAAGTCGCACCGCTTTTTGGTTTTAGCTTGGAAAGTACCG
AAGAGGCTGGCATTCAGTTACAAGAACAGGCTGAACGCTGGGTCGCGGGTATACCGGTTG
ATTATGCCAATATGTATCCTTCGGTTGCGTTTGGCTTATCTATGGCTCAATTGGAGTTAG
AAGGTGGTTTGCCGACGCAAGGCAAATATCAAACTGCTCCACTGTGTACGGGCGATCCCG
ATGAGTTGATTCCAAAACTCAACGAGATGGACGGTGAGAAAGTGGCAAAAGTGAAAGTGG
GGCTGTATGAGCCCATTCGCGACGGCATGCTTGTGAATCTCTTCCTTGAATCTATCCCTC
AATTAACGCTTCGACTGGATGCGAACCGTGCTTGGACTCCCGAAAAAGCGCAGCAGTTTG
CTAAGTACATTACACCGTCTCTTCGCCAACGAATTACGTTTTTGGAAGAGCCATGCCGAG
CTCCAGGCGACAGCATGTCTTTTGCCATTAATACTGGTATCGCGATTGCTTGGGATGAAA
CGCTGCAAGATGCCGTTCGTCGAGAAGACTTTAGCCTTGAAGATCTGACAGGCGTGAAAG
CGATCATTATCAAACCGACATTAATCGGCTCCGTCGATTTCTGCATTAAATTGATCGAAA
AAGCAAAAGCGTTAGGAATGAAAGCGGTGATCAGCTCAAGCATCGAGTCGAGCCTTGGCT
TGAACCAATTAGCACGTTTGGCGCAATGGCAGTTGCCTGATGAAGTTCCTGGTTTGGACA
CTATCGGGTTGTTCAAAGCGCAGCTAGAGCAAGGTTGGCCAAAGTGCGAACTTCCTGTGC
TTCCTTTGTCTGAGCAGGAGTTAGTGTGGCATTCAGCATAGAGCCATTCTCTACAGAAAA
TAGTGAGATTCCACCTTGGAAGTATTGGGCTCAAACGAGCCCTTTTTCTATTGCACTCGC
AACACCTCAAGAAACATTGAATTGGCAACAGCTCTCGCTTCGTGTTACTCAATACGCGCA
ATCGCTCTTGCAGCAAGGTGTTACGCGCGATGAGGTGGTGACTCTAGTAGGGAAGAACCA
AGTTGAAACAGTATTGTTTTATTTAGCTGCGCAACAGTTAGGCGCTATCACCGCGTTGAC
TATGCCTCAGCCAATCGAGGCGCTACAAGGTAAGCTCTGCACTCTGTACGGCGATCATCA
AACGCGTTTTGTTTGGTTAACTCCGGAGTGTGAGTTCGCTTACTCTAGCGAAGAGAAAGC
AGCATTAAATGCGATTTTTCTCACTTTGCCTACGGTAGATACCGTGGTTGAAAACACTGA
GGATGACTATCAGCATGACAGGTTGGCTTCGATTGTGTTTACCTCAGGCTCAACGGGGGC
ACCGAAAGCGGTGGTACATACGCATCGACAGCACCTCGCTTCGGCAGAGGGATTACTTTG
TGAGTTCACCTTCCATCAACAAGACACTTGGTTGTTGTCGCTTCCACTTTATCATGTTTC
CGGCCTTGCGATTGTCTATCGCTGGTTGTTTGTTGGCGCAACATTGAAAATCGGCACGGG
AAGACTGGCAGACGATATCTTCGCGGTTTCACACGCCTCTTTAGTGGCGACTCAACTTAA
ACGCTTGCTAGATGATGATGTTGAACTGTCACTGACGCACGTTTTGCTGGGGGGCAGCCA
TGTGGCTCATGAGTTGGCGGTAAGAGCCACAGAAAAAGGCATCGAGACGTGGTTAGGTTA
TGGTATGACCGAGGCAGCATCTACCGTTACGGCAAAACAGATCAATGACGTAAGCAATGC
TGGGCATTTACTAAAAAATCGTAAGATTAAGCTGGTTGATGAGCGCATTTACATTGGTGG
ACAAACGCTAGCTTCAGGCTATTTTCACCAAGGTCAAGTGACGGTATTCGTGGACGAGGA
TGGTTGGTTCGACAGTAAGGATCTCGGTGCTTGGCAAGGAGATGAGTTAAAGATCATCGG
TCGGGCCGATAATCAATTTATCTCAGGTGGAGAAAACGTTCACTGTGAGGAAATAGAAGC
AGTATTGAACCAAATCCCAAGCGTCATTCAGAGCATTGTCGTGCCAGTCGAAGATGCTGA
GTTCGGTCATCGTCCTATAGCCGTTATTCAATCAGAAGCGTTACTGAGCCAACAGGAATA
CGAGCAATACTTGCGGAAAAAGCTTGAGAAGTTTAAATGGCCAATCGCTTACTATTTGAT
GCCACAAGCCTTGTTAGAAGGTGGGATTAAAGTCTCGCGTAAAGCGGTAAAAGAGTGGCT
GCTTTCTGAGTTAGATAATCAACGTTAAATAGCTGGCGCTCATTTGCCCGGCGGAAATGA
GGCGAAGATTAGTCAATTTTGCTATGTGTTAGTCGGAAAGGGAATTTCGTAACCTTATAA
CTCTGAATCATAATCATGTCTCAACGTAGAGCAGAAAGGCATAAGCTTCAGAATGGTGAA
ATTGGTTTTATTGATAGCGGTGGTATTACAAATTGGCATCGCAATCAGCAGTGAAGGGCT
CACTCGCTCGTTAGCTGAATTGACGGCGTTTTTAATCGCTATCGCGTTGGTGTTTGCGCT
CAAGAGTGACAAACAAGAGTCAGCCTCCGACCAACGCGATAAGTCGACAACGATTATCTA
AGTACTAGCCAGCTTAGTGACGTGGTGGAAATTAATACCCATAAAGTCACACCAAACAAC
AGCGGTTTAGGGCCCGAAGATTTCAGTTTCGAAATCGAAATACTACATCCTATCAAGAAT
AAGCACACCACCAGAGCTTGCTTCGCAATGGTAAAAATACCGTGATACACCACCTCAAGT
TGTGGGAAGAAATCACTAAAGGCGATGGCTGCGCAATACCAGAAAATGAAGTAAGGAATC
ACTAACTTTTTCGAACCGTTCTCTTTGTTCCCACGTGAGAAAATCACGGCGCTAATCAAA
GCAACAGGAATGATCCACAAGGCTCGCGCCAGTTTGAGCGTGGTTGCAGTTGTCAGTGCC
TCTTCACCGTAGGCAGAGGCAGCGCCAACAACAGACGAAGTATCATGAATCGCAATTGCC
GCCCACGTCCCAAAGGTGTGTTGGTCTAGGTTTAACGCATGACCAATGACGGGGAAGATG
AACAACGCTAGAGAGTTGAGTACAAAAACGGTAGCGAGTGCCAAACCTATTTGTTCATCT
TTGGCTCTGATTGCTGGTGCGACCGCAGCAATTGCGCTGCCACCACATATCGCAGTTCCG
GATGAAATGAGATACGCAGTCGTCGTTTCGAGTTTGATTACTTTGGCGATGAGTGAGCCA
ATAACGAGTGTGCCGACAATCGTAGCGATAATTAGCCCGATACCATCTGACGTGACAGAC
AATGCCTGTTCAAAATTGATACCAAACCCTAAACCGATAATAGAATAAGAAAGCAGTTTT
TTGGTGAAAGAGGCGATGGGTAACTCAGTAGGAACTAAGCCAAAGCTGGCAAGTAAGAAG
CCAATAACAAGTGCAATAGGGGATGACACAAAAGGAGTTAAGCAAAAAAGCAGTGCCAGT
CCAAAGGGGATGTACTTTCTGTTCAAGATTTATGATTCATTGTCGTTAGTGAAAGCGAGA
GTATATCGCACTGTATCTGGTCAGTTTGTCTTAATGACTTGAACACACGTTCAGATAATC
TAAACGTGTGCTCAAATAATTCTCAACGTTTTGCTTATCGCCAATCTCCGCGCAATGCGT
GCACTTTTTCGAACATAGTTTGTGCGGTGGCTGAGCTAGGATCTACCGGTTCGCCAGCTT
CAATTTCCAATTTGGACCAGAAGCGAGTCGGGAACCCTCTGCATGCTCGTCCTTTAGCGC
GGCTAAAATAACTGCCCCACAATCCTTTCAATGCCATCGGAATCACAGGTACCGGGCTTC
GACGCAGAATAATGTCGATGCCACGCATGAAGTCGTTCATTTCGCCATCGGAGGTCAATC
GCCCTTCAGGGAAGATACAGACAATATGGCCTTCATTGAGAGCTTCTTCGACGTCGTTAA
ATGCTCGACGAATAGAACTTCGGTTGCTAGCAGAAATTGGTATCACGCCAGCACGGCGTA
AAAAGCGTCTTAGCGGCGGCAGGTTGGCGTAATCTTCTTCCATCACAAAGCGAATCAAAC
GAGGGCATACGGCACTCAGTAACAGGGCATCCATGTAGCTCACATGATTGCACACAATCA
ATGCACCACCATGCTCAGGTAAGTTGTGCAGATTTTTGTGTTTAACACGATAGATGGTGT
GCGTGAGCATCCACATTGCAAAGCGAACCACAAAAATCGGGATTTGTAGAAAGATATATG
CCGCGACTAAGAAATTAAGCACTGCAAGAAGCGCAAACAATTGTGGAATACTCATCTCTA
CTACGCTTAGGCATATAATGCCAAGGATCGCGCTGCCCACCATAAATAGCGAGTTAAAGA
TATTCAGACCTGCTATCACTTGCGCACGTTCAGTCTCCTTCGCTCGGTGCTGCATTAAGG
CGTACAGTGGGACGATAAATAATCCGCCCGACGCGCCTATCATGAGCAGATAGAAAAACA
GTGGCCAGAAAGGCTCGAAACGAACAAATTCAATGAAGTTTGCGAACTCAGGTAGCTCAG
TTGGTACTGATGTCGCCATTAAGTAACCGAAGATGGTGATGCCTAAGGCTCCGATTGGCA
CGATGCCCACTTCGATTCGATGATTTGAGATCCAGTTGCAAGCCAGTGAGCCTAGAGCAA
TCCCTACTGAGAAGAGTGCAAGTAAGAAAGATACGGCGCTTTCTGTACCGTTCAGATAGA
CCTTGGTGAAGTTTGGGAACTGAGTAAGATATGCAGCACCGAGAAACCAAAACCAACTGA
TGGCCATGATGCATTGAAATACGATGCGATCGGATTTCGCGATCGCCAGCGTGTGCTTAG
TTTGTTGATAAGGTCGCCAACGGAATTTAAGTTCAGGGGCACTTGCCGCAGCAAATGGAA
TCGATCGACTGGATAAGTAACCGAGCAGGGCAAATAGAACCACGCAGAAAGCGGCCAGAT
ATTTCGCGTTGTCAGCAGAGGCAATGATGCCTGCACCGAGTGTGCCGATAAGAATGGCGA
TAAATGTCCCGGCTTCAACCAAGGCATTGCCCGGTACCAGTTCCTTAGCGTTTAATTCCT
GAGGAAGAAGCGCGTACTTGACGGGGCCGAAGAACGCGGATTGCGTACCCATTAAGAAAA
GCAGCAGAAGTAAGACACCGTAGCTTTCTGTTATAAAGCCAACGGCGCCTAGCAGCATGA
TGGCGATTTCAAACAGTTTTACTTTGCGAATAAACCACGATTTCTCGTATTTATCCGCCA
AAACTCCAGCAGAGGCAGAAAAAAGGAAGAATGGAAGAATGAATAATCCAGCTGCTAAGT
TTATGAATAAATTACTAGAAATGGGTAATGCGCTAGAACCAGCGAAAGCGACAAACAGCA
ATAAAACGTTTTTAAAAATGTTGTCGTTGAAAGCGCCAAAAAACTGAGTAACAAAATAGG
GCAGGAACTTTCTTTGCGTAAGCAAGGACGGCTGTCTGTCGGATGACATGGATAATCCTT
TGTTTGTTACCAGTTCATGATGTAGTTAGAAAGCAAGTTACTGATTAACTCTTTACCATC
TACAGGCTCACTTGAGAAAAACTTGTCATCAACGCTTAGAAGAGTAATGCCGTGTACGCC
AGCCCATAGTACGCGACTCGCTTGAATGACTTCGGACTCTGTACGTTGAGGAGCGATTTG
TGCGAGTAATGATTCGAGCATGCCTGTCATGCCATCAATACGTTTCGCATGCCATTCTGG
AAGTTCGGCACCGTTCATGTTGTGTTCGAAAACCAATTGCCAACGGTAAGGATGTTTTTG
CGCGAAATCGTGGTAGCAGTATGCAAGTTCAAAAAGTGCTTGATGAGCATCTTTACTGCT
TTTTGTTGCATTTAGCGCTTCCTGCGATAACTCATCTAAAGTTTGAGCCACGGCATGAAG
CAGCAACAAATTATAGTTACCAAAAATATTCACCAATGTGCTTGGCACGTAACCAATCAT
GTTAGCGATCTTACGAAGGCTAAGTTCGTGGTAAGAGTTCTCATCTAAAAAATTTTTGAC
CGTCGTTAAGGTCAAGTTAATCAACTCTTCTCTGGTGTGATCGTTTCTGCGCGCCATACT
CTCAAACTGCTTTATTGAACAACGTTCAATATGATAGACAGCTACTTAATGAGCGTCAAC
CGCGCAATCACGTCAGAAGGCGACATGTTTGGCAATATTCTGATACATGTCAGACTCTTT
AGATTGTTTTCATAAGGTGACATACGGAGTATGATGAACCAACAATCATCTTTGGCGTGC
TACTGCTTGTATGTACAAGGTTTGGAGCACAATCTGAGATGTACCCAAACGGCTTCTCTT
ACCTGAGGTTGCGTGGGTATAACAATCGTCAACTTTAAGGATAACGATGAAACGTTTATT
TTCTATTGTTGCTCTATTAATGTTTACCGTTGCTGTCACTCCTATCGCAGAAGCGAAGAA
GTTTGGTGGCGGTAAGTCTTTTGGTAAGAGCTACAAAACAGCACCTGCACCTAAACAGCA
GCAACAAAACACCAATACGATCGGTAAAGAGCAAACGACCAAGTCTTCTAGCAAGAAAGG
TTTGATGGGCGGTCTATTAGGAGGCCTTCTAGCTGGTGGTCTGCTTGCTGCGTTCTTCGG
TGGTGCTTTTGAAGGTATCCAGTTTATGGATATCCTAATCATTGGTTTAATTGCCTTTAT
TATCTTTAAGCTTATGCGCGGAATGTTAGGTGCGAAGCAGGGCAGTATGAACCAGCAACG
TCAACAACCGGCATTTGGTGGTAACGCGTCAAAGTTTGAACAACCAAACATGCAGAACTT
TGAACAACAACCAAATACAAACGCAGGCGGTTTCACCGGTTTTGGTGCTCAAACAGATGT
ACCACACAATTACCCACCGGGTTTCGATCAAGCTGCGTTTATTAACGGTTCTCGTGAGCA
CTACCGCATTTTGCAAGGTGCGTGGAACCACAACCAACTAGACACTATTGAAGAATATGT
TTCTCCAAGTCTATTTGAAGATCTGAAAGCTGAGCGCGCGAAGCTAGAAGGTGAGCAGCA
CACTGATGTGATGTATGTCGATGCAGAGATCGTTCGTGCTGAATACGATGCGAATAAAGC
ACAATTAAGTTTGCAATTTAGTGGCCGTTACCGTGATGCTGCAGAAGGTGTCGAGGAAGA
TATTGAAGATATCTGGCACCTAGAGCGCGACCTAACAGTACCGAATGCACCTTGGTTGAT
TGTTGGTATTCAAGGTTAATCACCAAGCTCGTTCAATTTAGTCTTAATTAAATCCCGCTA
TTTAGCGGGATTTTTTGTATCTGTTAATTGTTGGATGAGCGGAGATATCTCTACAGGTAA
AAGCGAAAGGCAATGCTCGTAGTTAAGCACAATACAACTCAGTCGTTTTATGATTTAGCA
GTCTAATAACTTAGCCATTTGGTATCTGGGATAGCTCAGTTAGTATTTTGTTGTGTCTAT
TCTTGAGAAATTTAGAAAGTTAATACTATTCAGTGTCTTGTCGAAGAACTCTTACCTGTT
AAAAGATCGGTTCTAACGTTGAGTTTGGCCTAAAGCAATGTGGTTGTCGGTATTGGTTGA
AGATCTTAGCTACATTAGGAGTTCGTAGAACATGAATGCGACACCGTGGGGTGAGCGAGA
GATTGTTAGAATGGGTGTTGATCTTACGATGTATAGAACAAAAAAAGCCAGCTCGATGAG
CTGGCTTTTTTCAATATGGTGGAGGGGGACGGATTCGAACCATCGAAGGCGGAGCCGGCA
GATTTACAGTCTGCTCCCTTTGGCCACTCGGGAACCCCTCCAAGGTATTTTTATACTTAG
AAAGTGTTTTCCCAACACGGCTTTCCAAGTGTTTTCTCATGACAAAATCACAAGAAAGAA
TATGGTGGAGGGGGACGGATTCGAACCATCGAAGGCGGAGCCGGCAGATTTACAGTCTGC
TCCCTTTGGCCACTCGGGAACCCCTCCAGGGTGTTTTTATACTTAGAAAGTGTTTTCCCA
ACACGGCTTTCCAAGTGTTTTCTCATGACAAAATCACAAGAAAGAATATGGTGGAGGGGG
ATGGATTCGAACCATCGAAGGCGGAGCCGGCAGATTTACAGTCTGCTCCCTTTGGCCACT
CGGGAACCCCTCCAGGGTGTTTTTATACTTAGAAAGTGTTTTCCCAACACGGCTTTCCAA
GTGTTTTCTCATGACAAAATCACAAGAAAGAATATGGTGGAGGGGGACGGATTCGAACCA
TCGAAGGCGGAGCCGGCAGATTTACAGTCTGCTCCCTTTGGCCACTCGGGAACCCCTCCA
GGGTGTTTTATACTTGAAAAATGTTTTCCCAACGCATCTCTCAAGTGCGGAGCGCATCAT
AGCAAACTCGCTCCGGCTGTAAAGCGTTTTTCTAGCGTTTTTACGTTGAATGCTGCCTTT
TTGGGCAAAGATGGTAGAAAGTCAGCGTTTTGTATGTCCTTTATACAGAACGAAAATATA
CTTTTTACTGGAATTTACACTACTTGACGTTAAAAGACGTATCTATTGATAAACTGTAAG
CAGTTTAATGACATAAGTTTATTCGTTTAGTAGTCAAGATCATGAGCATGAAAGCCACTT
TATCCTTATCTGTTTTAACGCTTTCTATATTAATGGCTTCCCCTAGCGCTTTTGCAGCAA
AGCGAGGTCCGTCTGCGGTCACGGTTGTGACTGAGCAAGTAGAAACGCACGAAATTAATC
AATCTTTATCCCTTATCGGCAAATTGAAGGCGGCAGAGTCTGTGGTTGTCGCTTCAGAAG
TTGCAGGTAAGGTCAAACAAATTGCGGTAAAAGCAAACCAGAACGTGCAACAAAACCAAC
TGTTAATTCAATTGGATGATGATAAAGCGCAAGCAGCGCTGGTTGAGGCAAAAGCTTACT
TAAAAGATGAAGAACGTAAGTTAAAAGAATTTCAGCGTTTAGTTAAACGAAACGCAATTA
CTCAAACTGAAATTGATGCACAAAAAGCAAGCGTGGAGATTGCTCAGGCTCGACTTGATG
CTGCGAAAGCGAATCTCGCCGATCTGCATATCACCGCGCCCTTTTCTGGAACGGTTGGAT
TTATCGATTTCAGCCGCGGGAAAATGGTTAGCGCAGGAACTGAGCTTCTGACATTAGACG
ATCTGTCGGTCATGGAGTTGGATTTACAAATTCCAGAACGTTATTTGTCGATGTTGTCAG
TTGGAATGGAAGTTGCCGCGAAGACCAGTGCTTGGGGTGAACAACGTTTTTCTGGGAAAG
TCACTGGTATTGATACCAGAATCAGTGCAGAGACATTGAATTTGCGCGTGCGCATTGAGT
TTGATAACCCAGAAAACCAATTGAAACCGGGTATGTTGATGAACGCTTCACTGGCATTTC
CTGCTATTAAAGCGCCGATCATTCCTGTTCAAGCACTTGAATACTCAGGCACCAAACGCT
TTGTATATGTAATTGATGAAAACAACAAAGCGACTCGCCAAGAGGTGTTGCTGGGTGCTC
GTGTCGACAACGAAGTAGTGATTGAATCTGGCGTTGAGATTGGTGACAAGATCGTTGTTC
AAGGTATTGTTAACATGCGTGATGGCGTTGAAGTGAAAGAAATTGTCGCGCCACTCAAAG
CGAACACCACGGATGTGACACGCAATGACAGTGAATCGGTTGAGGAAGAAAACTAATGTT
ACTTTCCGACGTTTCAGTTAAACGCCCTGTCGCGGCGTTAGTTCTGAGTATGCTGTTGTG
TGTGTTTGGCTTTGTGTCATTCACCAAATTAGCCGTTCGTGAAATGCCTGATATTGAGAG
CCCAGTCGTTTCTATCAGCACGCGTTATGAAGGCGCGTCGGCAACCATTATTGAAAGCCA
AATCACCTCCGTACTGGAAGATCAGCTTTCTGGGATCAGTGGAATTGATGAAATCAGTTC
CACCACTCGTAACAGCATGTCACGCATCACGATCACTTTTGAGTTAGGTTACGATCTGAA
TACTGGGGTGAGTGATGTGCGTGATGCCGTTGCTCGTGCTCAGCGCTCGTTACCTGATGA
AGCAGATGACCCAATTGTTTACAAGAACAATGGTTCGGGTGAAGCGTCCCTTTACATCAA
TCTAAGTTCTTCTGAAATGGACCGCACACAGCTGACGGATTATGCCGAGCGTGTTCTGAT
GGATCGTTTCAGTTTGATCACGGGTGTGAGTTCTATCGATCTCTCTGGTGGTTTGTACAA
AGTCATGTACGTAAAACTCAAACCAGAGCTTATGGCTGGTCGTGCGGTCACGGCATCGGA
TATTACATCGGCTTTGCGTAGTGAGAACCTAGAAAGCCCGGGTGGTGAAGTTCGCAACGA
CTCGACGGTGATGTCGGTACGTACGGCTCGTACCTATAACACGCCTGAGGACTTCCAATA
TCTTGTCATTAAACGTGCAAGCGACAACACGCCTATCTACTTAAAAGATGTGGCGGATGT
CTTTATTGGTGCAGAAAACGAAAACTCGACCTTCAAAAGTGACGGTGTTGTAAACATCAG
TCTTGGTGTGGTACCGCAGTCAGACGCAAACCCGTTAGAAGTGGCGAAGCTGGTTCGTTC
TGAAGTCGATAACATTCAGAAGTTCTTACCAGAAGGAACACGTCTCGCGATTGATTACGA
CGCGACAGTATTTATCGAGCGTTCAATCGAAGAGGTGTACAGCACGCTGTTTATTACAGG
TGGCTTGGTGATCTTGGTGTTGTATATTTTCATCGGACAAGCCCGTGCGACTCTAATCCC
AGCGGTTACGGTGCCCGTTTCTCTGATCTCTTCGTTCATTGCCGCGTACTACTTTGGCTT
TTCTATCAATTTGATCACTTTGATGGCGTTGATCCTGTCTATTGGTTTAGTAGTGGATGA
CGCGATTGTGGTTGTTGAAAACATCTTCCACCATATTGAACGTGGTGAATCGCCTCTGCT
TGCCGCGTACAAAGGCACTCGAGAGGTTGGTTTTGCGGTTATCGCGACAACGTTGGTTCT
GGTGATGGTGTTTCTGCCAATTTCCTTTATGGATGGCATGGTAGGGCTGCTATTTACAGA
GTTTTCTGTATTGCTGGCTATGTCGGTAATTTTCTCCTCTTTGATTGCACTGACACTTAC
ACCTGTGTTGGGCAGCCAGATCCTAAAGGCAAATGTAAAACCAAATCGATTCAACGAAGT
GGTCGATCGTCTGTTTAGCAAGCTGGAGAATGGCTACCGCTCATTATTGAAAGGAGCATT
GAAAGCTCGTTTGGCTGCGCCATTGGTGATTCTGGCTTGTATGGGCGGCAGTTATTTCCT
AATGAATCAAGTACCAGCTCAATTGACGCCACAAGAAGATCGCGGTGTGATTTTTGCGTT
TGTGCGCGGCGCAGATGCTACGTCGTACAACCGAATGTCAGCCAATATGGATATTGTCGA
AGACCGATTGATGCCATTGCTAGGGCAAGGTTATCTGAAGTCATTCAGCATCCAAACGCC
AGCGTTTGGTGGTCAGGCTGGTGACCAAACTGGCTTTGTGATCATGATTCTAGAAGATTG
GAATGAACGTGATGTAACGGCTCAGGAAGCGCTCAACAAAGTACGTGGTGCATTGGCGGG
TATCCCTGATGTTCGAGTGTTCCCATTTATGCCAGGTTTCCAAGGTGGTTCGAGTGAGCC
AGTTCAGTTCGTATTAGGTGGTTCTGATTATGATGAGCTTCTCGTCTGGGCTGAACTGTT
GAAGAACAAAGCCGAAGAATCACCAATGATGGAAGGCGCTGAGATAGACTACTCCGAGAA
AACACCAGAGCTGTTAGTTACGGTCGACAAACAACGCGCGGCTGAACTCGGTGTGAGCGT
AAAAGACATTTCTGACACGTTAGAAATCATGCTCGGCGGTAAAAGCGAAACGACTTATGT
TGAGCGTGGCGAAGAGTATGATGTTTACCTTCGCGGTGATGAAAATAGCTTCAATAATGC
TGCCGATTTGAGCCAGATTTATCTGCGTACCAACAGCGGCGAGCTAGTGACATTAGACAC
GGTCACGAAAATAGAAGAAGTGGCAGCATCTATCCGTCTGTCTCATTACAACAAACAGAA
GTCCATCACCATTACCGCAAATCTTTCCGAAGGTTATACATTGGGTGAGGCGCTGAATTA
CCTCGATCAGCAAGCCATCGACAACTTGCCGGGTGACATTTCTGTGAGTTATTCGGGTGA
ATCGAAAGACTTTAAAGAGAACCAAGCGAGTGTCGCAGTTGTATTTGCGCTGGCATTGCT
GGTGGCGTATCTCGTGTTGGCGGCTCAGTTTGAAAGCTTCGTGAACCCGCTAGTAGTGAT
GTTCACTGTACCAATGGGTGTGTTTGGTGGTTTCCTTGGTTTGGTCGTGATGGGGCAAGG
AATGAACATTTACAGCCAGATCGGCATGATCATGTTGATCGGTATGGTAACGAAAAACGG
CATTTTGATCGTAGAATTTGCCAACCAGCTACGTGACCGTGGTGTTGAGTTTGAAAAAGC
GATCATTGATGCCGCCGCGCGACGTCTACGCCCAATTTTGATGACCGCGTTTACCACACT
TGCAGGTGCAATCCCGTTGATCGTATCAACAGGTGCTGGTTATGAGAGCCGTATTGCTGT
GGGTACGGTTATCTTTTTCGGGATGGGATTTGCTACATTGGTGACCTTGTTTGTTATCCC
TGCGATGTACCGACTGATTTCTGCGAAAACACAAGCCCCAGGTCATGTAGAAGCAGAACT
GAACAAAGCGCTCAGCCACGATTCGAAAGGCCGCACAGTGCATCCTTAACGACAACATGT
AACGCTTTGATTAAAAACGCCGAACCATTTTTGTTCGGCGTTTTTTTATATTTCTAATGA
TTATTTATAGATCTAATCATTAATTGTGGTTATTATTTCACCACTTCTTCGAGGGGCACA
GGACTCGCTCATCGTTTATGACTGAATGTCGAGTCTTGCTAGGTATAAAGCCAGGAAGGT
GGCTATACCTATGATTATTGAGGTGTTCCCTTGAAAAAAGTTCGTGGTAGTTACATGGTA
GAAATGGTTCTGGTTGCGGGTATTATGGCGTTGTTAGTCACCACTGCACTTCCAACGTTT
ACGAATGCGCTAAAAGGTCATCAAGATGGTATTTTGGCGTCACTTGATACTGTTCAACCT
AGTAGTCATGTAAACAAAGAGACCGCAGAAAAGTTTTCCGCTCAATAAGCAAAGCTACTT
TCTAGATTGATAAAAGAAGCCGAGGCATTTGCCTCGGCTTCTTTACATCTAACTTCAAAT
TCTGGGTTCAACGTCGCGCTAGAAGCGTTTTCCTAAGCTTATTTGTAGACCTTCATAGCT
GTCGTAAAAGTCTTCAAAACCCATATCTGCGACATTGTAGATGTACTCTGCGCGCAACCA
GATATCTTTACTCATATCCCAATGAACTCCAGCTCCTACGTTAAACAGTGCGCCAGAGTC
GTCAGTCACTTTCTGGGCATTTGGAACATACATTTCTGCTTGAGTCCCCAAAGCGGTCAC
GCGGCCAAACAAAGAGAGTGGTGTGTCGCCTAAGTTGTCACTGGTCAATACCGCTGACAT
GCCTGCTTGGTAATAGTGCAAATCCAAATCTGTTTTTAGCGTGTCGTTCTTAAGCTCGTT
TTGGGAGTAACGAAGCACACCTTCAAACGCAAGGTATTGATTAACATAATAGCCCCAGCC
AACAGTGATATGCGGTGTGGACCACTCATTGTCTCTGTCTGATCCAAAATACGGCGTATC
GAAACCAACGTTACCAGTACCCAGATAAAAATAAGATTGATGAGTTTGTTCTTGAGCAGC
AAAAGTCGGCACACTGATGGTCAAGGCAGACAATAATAGGATGGCGTTTTTCATAACTTG
ACGATAACCTTTGTAAAAGACCGTTGTAATGATTTGTGTTAATATTAATTTAATCAATAA
GATAGATGGTGCTTATCATATCAGTTTTTGTTCAAAGGTAGTGATTTTCGAATGGGAATT
GTTGCGCTAAAGCATACTTTCTACTTATGAAAGTGGACTAACTGGATATGGTGACGAAAG
CCAAACAAATAAGAGAGAAGGAAAGTAAAGTGGCTGAATTCAAATATAAAAATCTAACTC
AAGAAGAACAAGACAAGTTAGACGCAGCGACATTTCGTCGTTTATTGGCGCATTTAGATG
CAAACAAAGATGTGCAAAACATCGACCTGATGATCCTTGCGGGCTTCTGTCGTAACTGCT
TTAGCAAATGGTACAAAGCAGAGGCTGAAAATCTCAGTTTGGATTTAGATATTGATGACG
CTCGCGAACGTGTTTACGGCATGACTTATGATGAGTGGAAACAAAACCATCAACCAGCAG
CAACGCCAGAACAATTGGCCGCGTTTGAAGCGCGTCAGAAAAAGTAATCCCAATCAATAA
AAAACAGCCCGCACATAAGCGGGCTGTTTTTTATGTTCGAATTTGCATCTTAAGCGGTAA
TTGGACCACAACATGCCGGCTCAACACAGCCTTTCGCTTGAATGACTTCAAGTTGCGTGA
GGTAAGGTTGAATATCACCGATGTTCTCTTTTACCCATGCTAAGTCGTAATACGTATCTA
AGTAACGCTCACCAGAGTCACATAGAAGTGTCACGATAGAGCCTGTTTCACCGCGTTGTT
TCATTTCGCAGGCCAGTTGAAGTACACCGTAGAGGTTCGTCCCCGTAGATGCACCGACTT
TACGTCCAATCAGCTGAGAAACCCAATGCGCGGTCGCGATACTTGCCGCATCAGGAATTT
TTCGCATCTCATCAACCACACCGGCGATAAAGCTTGGCTCAACACGTGGTCGGCCGATGC
CTTCAATTTTGCTGCCAGTATTGCCTTTTAACTCATTGTTGCCGGATTGGAAGGCATCGT
AAAACACTGAGTTTTCAGGGTCTACCACACACAGTTTGGTGTCGTATTTTTGGTAACGAA
TAAAGCGGCCAATGGTTGCTGATGTGCCACCAGTTCCTGGACTCATCACTACCCAACTAG
GAATTGGGTGATCTTCTAACTGCATTTGGCTGAAGATCGAGTTCGCGATATTGTTGTTGC
CGCGCCAATCAGTTGCACGTTCAGCATAAGTAAATTGATCCATGTAGTGACCATTTAATT
CTTGAGCCAAACGTAGAGACTCGTCATAAATCTGATCTGAGCGTTCAACAAGGTGTGCTT
TGCCACCGTAAAACTCAATTTGTTCAATCTTTTTACGCGCGGTGGTTTTTGGCATAACGG
CAATGAAAGGTAAGCCAAGTAAGCGAGCAAAATACGCTTCTGAAACGGCAGTGCTGCCTG
AAGATGCTTCAATTACTGTGGTTTCAGGACCAATCCACCCATTGCAAATCGCATAAAGAA
ACAACGAACGCGCCAATCGGTGTTTGAGAGAGCCTGTTGGATGCGTGCTCTCATCTTTTA
GGTAGATATCGATACCATCAAGAGAAGGCAGTTCGAGTTTAAATAAATGAGTATCAGCAG
AGCGTTGAAAATCCGCTTCAATTTTACGCACTGCATTGTTGATCCAGTCGTGATCAGTAC
ACATGGCGTCTCTCCTTGGAAATCGATAGATAAGCATTAGATAGGGATAATTTACCTATA
AGGTGAGAGAAAAACTTTGCTATAGTTGCTCTTGATAAGCATTATGGTGGAAAAATTTTC
TACATTTTATGGTTTTTATAGAAATGAAATTAGATCGGGTCGATAAACAACTGCTTGCTT
TGCTACAAACCGACAGCACCTTGTCATTAAATGACTTAGCAGAGCGAGTCAATCTGACAA
CAACGCCATGTTGGAAGCGTTTAAAAAGGTTGGAAGAGGAAGGCTACATTGAAAAGCGCG
TCGCGTTACTGAGCGCAGAAAAACTCGACTTGTCTTTTATCGCTTTTGTTCAGCTAAAAA
CCATCGATCACTCCGAAGATTGGTATCACCATTTTGTCACAACAGTGAGTGATTTCCCTG
AGGTGATGGAGTTTTATCGTATGGCCGGCGAGTATGACTACATGATGAAAGTGCTGGTGA
AAGATATGAAGTGCTTTGACGAATTTTATAAGCGCTTAGTGAATAGTGTAAAAGGGCTAT
CTAACGTGACTTCAACATTTGCAATGGAGTCGATTAAATATACCACTGAGTTGCCAATTC
GAAGCTAATCTAAGTTTACAGTTACTGGAATAATAGTTGTTACTGACGAGACATTAAAAT
GGAATGTAAGAGTGACATTATTCCAGTTTTAAAATACAAATCTCTTTTATTAAATATAAA
CGAGATTCGTTCTTGCTTTTATTTGTGTATTAGATAATTATGTTTTTCTAATCTGTTAAT
GTCCATACAGCATAGCCCGCCAAAAATTAACGCAATTTTTCTTCATTATTTTTCCTGTTT
TATTTTGTTGAATATTCACTCTTTCTAAATTAATTAATTACATTAATTTAAACGTTTGCT
TCGCTTTTTTCGGGTAATTTTCTCGCCATTTATCAGAATTTATTTTTACCCTTAATATAG
TAGTAAATACTTAAGTAATAAAGTCATCAACAATAGGGATAGCGATTAATAAAACATCGT
ATTATTATCTCGCCTCTTGAGATGTAACAAATTATTACTAAAAATGAACAGAAATTATTA
TTTGATTTTTCTTGCTGTTTTACTTGCTGGTTGCGGTGGAGGAGGTGACTCCAAGCCGAG
CAATACAAGCTCTCCAACTTCTATCACGAAGCAGAGTCGTCCACAGCTGATTGTTGAAGA
TGCCTCGTTGCAGTTTGAGGGTGTGGGAACCATCACTCAGACACTATTGAGCAACGTTCG
CGGCTCAGTATCTTACCAAGTCATTGATTCAAATCCGCCGAATGTGGTGAGAGTGAATGA
TTCGGGAGTATTTCAAATCCTGCGTCCAGGCACCGCGATAATTCGTGCAACAGATACCAG
TTCTGTGTATGAATCTTCTGAAACGACGTTTTCGGTCACGGTTGAACGAGGTTTTAACAA
TGATCTTTCTGCCAGTGATTTAAGCCTAGTTGCACTCGATCCTGACGGGAAAGCTCTGAC
CGTGCGCGGGCAGAAAGGTAAACTGAGTTATCAAGTCGAAAGCGGGCAGAACCTCATTCA
AGTTGATGATAACGGCGTTGTTTATTCACTTGGTTCTGCGGGGCAGGCTTCTGTACTGAT
TTCCGATTCAGGTAACGACTTATATCTACCTAAGCAAGTTCGTGCAACCGTGACATTGTA
TGCGATAGGTGCTGAGCAACTTAAATTTGCCTTAATCGAAGATGAGTATCGAGACGGTTT
AACCTTAGCGCCTTCACGTTTGGATAAAGTTGAAACGCAAAATATCACTTACAAAATTTT
GCGCAGCGAACCAGACAACGAGGTTGCCGAGTTACTAAACCCAGAAACGGGTTTGCTTTT
GATCCACAACGTTGGTCAAGTAACCGTCGAGGCGACAGCAACATACAGCGATGCTTTCTT
AAACAAGCAACAAGTCGCTCAGTTTGTGGTCGATGTGAAACCAGGTCAACGTCAAGCCAT
CAGTGTTGCGAATATCGCTAAGACGTATGAAGACGGTGGACGCATTTTCCCTCAAGTTGC
GCACGCTCGCGGCGATTATGGATATCGCATCATCAATGGTGAAGATGTTGTCGCTAAAAC
TACGGATGGTGAAGCGTTGTTGATCAAAGGTGTTGGTAGCGCAGAAGTTGAAGCCTACGA
ATACGACTTGCGTAATTATCCAGCAAGTAAAACCCGCTTCAACATTGAAATCGAACGCGC
ACCTCATCCGGTAATGAAAGACGTGGAAATGTCTCTCACTTATCAGCCTAAACTGGCTAT
TCCAATGGCGTTTGCTGGTCAGAAAGGCAAAGTCAGTCTGATTGGTGGGTTGCCTGTAGG
TCTTCGAATGAAGGATGGCAACTTAGAAGTGGATACCGCGGGCGAATATCGTCTTAAGTT
TGAAGATGATGGCGGTGACTTTTACCAACCAATTCAATTCAATGTTGTGATCAAAGTTGC
GAAAGCGCAAGGCCAAGCGATGACGACGCAAGATTATGAAATGGTATACAGCAAAGACTA
CGATTTTAACTTGCAGCGTGATTTTGGTTTAACGGCCAGCAATGATCATTTGGAAGTCGT
TGACAATACTTCTCCAGGCGTTGCAGATGTTATTGGTGACGGTCTTATTCGTGTCTACAA
AGCGGGTCAAACGACGTTAACGGTTCGCAGGAAAGAGAGTGCAAATTACACGGCCGGTCC
AGATCAAAAAGTTCGCTTTAACATTCTGAGTGCGCCAAGCCGAATTGCTATCCAGTCAGG
CGTAGTAGAAGGTACGTGGAACATCAACCAACCTTATGTCCAAAAACCATCGATTCTCGG
TACGGTTGGCGAAGTGAGCTACCGATTTGCGACGGATTCTGCAACCGATGTGGTTTCCTT
AGATCGCAAAACGGGTGATATGCGCATTCTGAATGCGGGCAGCACCAGAGTTATTGTGTC
GGACGCAGGTAACGATAAGTTTACTCCAGGTGAAAGTAGCTTTGCTGTAACGATTAAACA
AGGTAGCAACCCGGTTTCTATTACTTATCCAACTCTGGACTTTTCTGCTGGTGCGGTTAT
CACACCTGTGATGAGTGGGGGAGAAGCCAAAGCAAGCTACCGTCTGATTAACCAAGCTGA
GCCGGTGGTTGAGTTGTTATCTTCAGATTCTGGTCGTTTGAAAGTGCTGCATGCTGGCGA
CTACCAAGTGGAAGTGACGTTAACTGCACGTAACTATACAACTAAAACCGTATTGGTTAA
CGGCACCATTAATAAAGCGGATCATCCAGGTCTTACGACGAAGCTTCAAACTGTGGAATT
TACGCCATTTAAGACGATTAGTTTGGACTTTGGTAAAACGGTAGGCACTCGCACTTACTC
ATTTGCTGATACCGTGAGCGAAGAGCTTGCCACGTTAGACAATGCGAAAGCTGAGTTGAC
GCTAACTAATTACTCTCAATATCACTCTATTGCGTTGGATATTTCTGAGAGTGAATCGCG
AGATTACAAAGCGTTACCAAGAACAAGAGTTACGGTTCATGTCGATTTGGCAGAATCGGG
TGTTGCAGATAAATACACACAACTTGATAGCGAACAAACCGTCATCGTCAGTACCCTCAG
TGCCCCACAGTTTTCCAATTTAGAAGAAAGTGAGTTTGGCATCATGGGGTCGCGTTCGGT
ACGTGAACCGACGGATGATGAGCTGCAAAAATTTGGCAAAGGTAAGGTCGCGCTGTTCTT
GTTAAAACCAGTGGGTAGCGATGACCGAACCAAACAAAAGGCAGTCTGGGTACATGTTGC
TCGATTTGATGGCTGTACTGCGGATCTGTTTTCTGATGATCTAAAACCATTCGATGCAAT
TGATTATGATGCTGCAGGCTATTGTGCGAACGGTAGTACGATTCGCATGACTCGCTTTTT
AGTGATTGACGACTCTAAACTAGAAAACATTGAGTATGAGTTGGCAGCGCCTATCGTGTA
CTACCGTCGCGGTCAACGTGAGTTCTTAGCGAGTGATGACGGCGGTTTTTATGCCAAGCC
AAATGTGGTGTACGGAAAAAGCAAGTATGGCTATCCGAAATCACTTTATGAGTGGTCAGT
GGTAACCATGAAGTATCAACCGAATTAATCATCGTTTGATACCCACTAAAAAGGAGTGCT
GAGCACTCCTTTTTGCGTCTTATACGCACGGGTTACTTCGTGTAGCGCATGACTCCTTCT
TGTACGGCAGTCGCTACCAAATGACCTTGCTGGTTATAAATTTCGCCACGCACTAAGCCT
CGAGTATTACTCGCCGTTGGGCTTTCTATTGCGTACAAAAGCCATTCATCCATCTTGAAG
GGACGATGGAACCAGATTGAATGGTCAATCGTCGCAACTTGGAAATTCGGTGTCATTAAC
GACACTTCATGTGGATGCATCGCCGTGACCAAAAATCCCCAATCTGACGCGTAAGCCAGC
AAGCATTGATGAATCAGTTGGTTATCTGGCATCTCACCGTTAGCACGAATCCAAAGGTAC
TGTTTTGGCTCCGCTTTTTTGGGCTTTAGAGGATTGATCACCGTGACAGGGCGAGTCTCA
ATCGGTTTTTCTCCGCAGAATGTTTTACGCAAGCGCTCTGGCAGAAACTCCGCGATATGA
CTTGCGAGTTCACTCTCTGAGGCGAAGTTTTCAGGCCCCGGAATATCTGGCATGGCTTTC
TGGTGATCGAACCCCGGTTGATCGCCGTGATAAGAAGCCGTTAGGTAAAAAATAGGTCGT
CCATTTTGCACTGCTTTAACGCGTCTGGTGCTAAAGCTACGTCCATCTCTTAAATTTTCC
ACATCGTAAATGATCGGCTTTTCAGGGTCTCCAGGGTAGAGAAAATAGCTATGGAAGGAG
TGCACAGTGCGTATTTCTTCTACTGTGTAACGCGCCGCTGAGAGGGCTTGTCCAATCACT
TGGCCGCCGTAGACTTGAGGTAAACCTAGGTTTTCACTTTGTCCACGAAACAAGCCTTCT
TCTAATTTTTCGAGTTGTAGTAGGCTGAGCAATTCTCGTAATGGTTTACTCATTGTGTCT
CCTCACCGATGTGTTTTTTCTTCACGTTACCTCAAGATCTGATGATCTGTGAAGTGACTT
TGTTTAGAACTGTTGAGTGACTTAATAGTAGTCTCATCCTTAAACCTACGAATAAGGCAA
AAGGAATGGTAACAACGTTTCTGCTTTGCAGGAAAAGTCCGGCTAGTCCTAATTATGAAA
CGAAATCAATTGTTTGAAAAATTCTAACTTAGTCAAACTATTGTCAAATAAACGAAAGGA
AACAAGACAGTTTTATATTCCAACCCTATACTTATCCCGATTTAATACTCTTCTTGAGGA
ATATATGAAAAAAACACTACTACTTGTTACTTCTTTACTTTTTGGCGCTGCGTTAGTGGG
TTGCCAAACTTCTCAAACAACAGAAATGGAATCTGCTGAGGCGTCAATGAAGACAATTAC
AGGTACAGTGGCTTACCGTGAACGTATTGCTCTACCACCAAATGCTGTGGTTACGGTAAC
ACTAGAAGATGTATCTTTGGCTGATGCGCCATCTAAGCTTCTAGCAAAACAAACGTTCGA
AACAGAAGGTAAGCAAGTTCCTCTTTCGTTTGAGCTGAGCTACGACAGCAACGAAATTAA
ACCTAATCACACTTACAGCGTGCGTGCGCGTATTGAAGTGGATGGTAAATTGCGTTTCAT
CAGTGATACGCATAACGGTGTGATCACAGATGAGGCACAAACTCACCAGTTGGATATTCG
TCTAGTTGGTACGCGTTAATACCCCACATAGCGAACAAAAATGGCAGCCTAAGGCTGCCA
TTTGTATTTTCTGAGGGCGATTTTTCCTATCTCAGAAACTTCGACCCCTTCAGCTTCTAA
TTTCTGCTTTTGCCTGTCTAAGTCTCTGCCTTTCAGCGATATCTTCCCTTGACTATTGAT
GACTCGAAACCAAGGCAATTTGCTACCTTCTGGCAAATTCCCAAGAGCTTTTCCTACGTG
TCTGGCGTATCCCGGATAGCCTGCCATTTTGGCAATTTCGCCGTAGGTCGATACTTTTCC
TTTTGGAATTTGGTGAATTACAGCAAAGATTTGCACTAAAAATTGGTCCATACTGAAACT
GTCCGTTGTGGCTTGCTAAGGAATGGTAATACACACGACTTGTATTTCGCTAACAGTTCT
TGTGCATGGTTAACATTTGTTGCTAGTGAGTTAGATGCCTTTTTAAAGACCTTTTAACTA
AAGACAAATTGGTGCACCAAGCGCACGAAATACAAATTAACGATAAGCTAAGCTTGAATC
TAGACCCACTCAACGACTTTAGATACCCAGTTTTATTTGCCGTTGAGTTACCAAGTTGGT
GGGGAAGCCAGGAGGCGCTATGATTTTTTCAACACTTCAATTTTTCATCACAACTTTTCT
TGCTGTTGTGTGTGCCCGAGCGATGAGTTTGAGTGAGGGCGAAATCCCAGTACTCGCGCT
CATGATCCCGGCATTATGGCTGTTGCCTCAAGGTGGCCTTGCTGGCTTAGTGTTGCTCGG
CGCTATGATGGTGTTTGGTGCGACGCTTTCGATGCAGCCCATTGCGTTGTCTGTTGGCGT
GCTGATTCTATTCCCGTTACTTATGGTGGTGTTCTCACATCGCAGCTCTCTTGGCGTTCT
CCTTACCACCGGTTTGATTGTGATTACCTTACAAGTAGGGCTGATGGTCACGCAACAAGG
CGGTAAGCTTGATGGTTCAGCTTGGGTGACCGTGGTTCAAACGTTGTCTGTTGTGGTCAT
GTGGTGGGCAGCAACGCATTGGAAACGCTCAGAAAAACACAGCTGGTGGCCTTTGCTTTT
ACTATTGCCTCTCTGGATTGCCGATCTTCATTACGCGGTGCTGGTGGCGTTGAGCATTAC
TGGGATGTTGGCTTCGATGGAAACACTCGCCAAATTAAAAGACTCGATTCGCTGGAGTAA
GTTGCTTTGTTGGACACTACCAACCGTCGGTTTTGCAGCGTTGGTGGTGAGCCCGAATAC
AGATGTACCAAATCCTGTATTTGTGGTCTGGATCTGTTTGTTGGGTACTGCTTGGATGAC
GGACTACATCTTACGTAGTAGTGACGAGCAGGCGGAGTTATAAAATAGTTGTAGGCGTTC
AGAGGAAAAAGTGACCCGTGCGGCAGACTGTTGAATTGATTGTGAAACAATAAGTGAATT
AGTATATGTTCATCATTTCATAATTATTCTACTTTCCATAATAATAACCACACTGTAAGT
GGTTAATTTTAGATAAGTTTGTCATGATCACACTTGCTCGAACGCTGCTGCTTTTCGCTT
GTCTGTTACCAAGCATTCATGTAAAGGCCGAACCTTCATTACAGCCTCACTATAAAATCG
CGACGGAAGCGGATGATGTTGTCACTCGCGTTTTATTTGATGCGGTATCCACTGAATTTG
GTGTGAGTGTTGAGTACATCAACTACGCGAGTTTTGATGCCATTTTAGATGCAGTCGCGA
ATGAAGACGCAGACTTTGCTGCAAACATTACCTATACCGATACTCGCGCCGAGCGTTTCA
GCTATTCCCGACCAACAAACATTGAATACACATACCTATATGGGCTGAGCGACTCGACAT
TAGATGACATTTCGCGTGTTGGTGTGCCTCAAAACACCATCTACTCAGAACTGATCAAAC
AGTATCATCCAGAGTTAAAACAAGTTCCCTATAAAGGCCATAACGAAGCAGTACGTTTGC
TACAAACTGGTTTAGTGGATGGCGTGGTTGATGCGATCAACCAACTCAAACCAATGTTGT
TGGAAGGGTTTGATGCCAAAATGCTCAACGATCAGATCTCCATCAAACCTGTTTCTATCA
TTAGTAAAAAAGGGCACCACTTAGAAGAGTTGGATACCTTTGCCTCGTTTATTCATGGTG
AAGCGGTACAAAAGCAACTTCGTGAGCAAATCGCGTTGTATCAATTTGAGTTGAGACGTT
CAGCCCTACGAGATGCGATCAAGTTACTGCCTGTCGATTTAAAAGAGCCAATTCGAATCA
AAATGGAATCCATCTTTCCTTATGTGGTGTACAACCCTGATGGCACCGTACAAGGGATGA
CAGCCGATATAGTTCTACAAAGCTGTGAAATTCTGGATTTAAACTGTGTGATCATCAGTG
AGCCTAACGAAAGTTGGGAGTCGATGTATCGCCAGTTTATGAAAGGTGAATTTGATATAT
TGGCACCATTGACGGTGAGCAGAGAACGGCATGAATTCAGCTATTTCCCAAGACCGCACT
ATTCACCAGCTTCAGTGATGGTCAAGCGATTGGGTTACAAGCCAAACACCTATTCCCATG
TGTCACAATTGATCTCTGAAAGAATCGGTGTAGTCAAAGACGATTTCTTCGATCAAATGA
TGACTCAGCTTTTACCGTTGAAAGAGCTTGAGCGTTTTAACACGCAGCACGATCTTATTG
AAGCATTGCTTAAAGGGGAGGTGGATTACATCCCGATGGATACGGCAATGCTCAACCATT
TCCTTCGTTTGAGCGAGCTTGTGCCCATCGAGCAAGATACCGCGATAGGGGAGTTTTACA
GTTCGCAGTTGTCTATCGGTCTCGTCGCGAATGAACGCGGTGCAATGTTAGCGCCATATT
TTAGCCGCGCGATTGCGATGTTGGGCGTTGACAAAATTGTGGCTCAATACGATTTGCGTC
CAGACTGGCGCACGGCGTTAGAGTATGAGGTGCGATTGGCAACGCAAACCCAAGCGGTGT
TTCTATTCGTACTTGTGTTGGCAATTTGTGTTTCTCTCTATCTGTATCGTCAATCCAACA
CCGATAACTTAACTGGATTGAGGAATCGTCGCTCTTTGCAAGTTAAGTATCGCCAAGGGG
TGAATAAGGATTTGGCGATTCTTTATTTAGATATTAATCACTTCAAACAAATCAACGATA
CCTACGGTCATTTAGCGGGTGATGAAGTGCTGCAATTGCTTTCGCTGAAGATACATCGAG
TGTGGTCTGGGCGAAGCTATCGTATTGGTGGTGACGAATTTATTTTGCTCGGATACCCAA
CACAAATAGAGCTTTCGCGAGCCGTTCAAGAACTGAGTCGATTGGATGTTACCGATAAAT
TGTGCGCAGAGCTGAAAACCGTCACGATTTCAGTTGGTGTTTCTGAGAAACGAAAGCAGC
ACATGAGTTTGGAACAAGCGCTGCATTTAGCGGATGAAGACATGTACGTCAGCAAACATT
CTTCTCGTCATTATTCTGGTTCTAGCAACTATCTTGTTCAGTCTTAAATGGATGAATTGA
TCGAGTTTTGTCCAAACGAATGAAGAATAGTGGATTTAGCGGTTTTTGCCCTTGCATTAT
GAAGGCCGATACTGAATAATCCACAACATCATTTGAGGCAAGCCCTCAAAAAAGAATTAT
GGGGCTCTGGTCCTCTCGCAACAATAGCTCGTGAACTCGGTCAGGTCCGGAAGGAAGCAG
CCGCAGCGTGTGACTTGTGTGCCGGGATGTGGCTGGGGTCCCACCCTTTAAAAGCCCCGC
TTATATAGCGGGGCTTTTTCGTTTTTAACATCTCTTTTTGCCTTGAGCACTTTACTTTAT
AATCACGCTTGTTTTAATTCGCCAAGTATTCACTTTCCACCTGAGATATTGTCATGATTT
CAAAAAACCAACTAAAACTGCTTCGTGCTTTGGGCCAAAAGAAACAGCGTAAAGCGCATG
GTTTGTTTCTTGTTCAAGGTGAAAAGAACGTATTAGAGTTGGCGAGCAGCTCATTGGTTG
TGAAGCAAGTTTTTGCTACGGCAGACTTTTTGGAAAGTCACCGCCAAGAGCTGAGTGGTT
TTGAGTGCGTTGAAGCGTCGCTTGATGATCTAACCAAAGCAAGTACGCTTGTGAGCAACA
ACGCCGCCATTGCTGTGGTAGAGATTCCAAACGTAAAAGAACCACAGGCAAAGGGCTTGA
TGATTGCTCTGGATGGTGTTTCAGACCCTGGTAACCTAGGAACGATTATCCGTGTAGCTG
ACTGGTATGGCATTAAGCACATTATTGCGAGCACTGACTGTGCAGACCCGTATAACCCAA
AAACCATCAGCGCGACAATGGGCAGTTTTGGGCGTGTGCAAGTGAGTTTGGTTGATTTGC
CAAGCTACTTAGCTGAAGCAAACTTGCCAGTGTATGGTGCTTTCCTTGAAGGTGAGAGCG
TGCATAAAACTGATTTTTCAGCAGAAGGTATTTTGTTGATGGGCAGCGAGTCACACGGTG
TGCGAGAAGAAGCGTCCAAGTTCGTGACAGATAAGATCACGATTCCTGCTTTCGGTGGCG
CAGAATCTTTAAACGTAGCAATGGCGACGGGCATCATTTTAGACAACATGCGTCGTCAGC
ACAGCTAATCGTATCAACGAATTTTAGATACAAAAAAAGCGTAACGGCCCAGGCGATGTC
AAGCTGAGGTTCATTACGCTTTTTTCGTTTTGAATGCGGTTATTTTTCTAACATATCCAA
CTTGTTTGGCACGCCATTCCATTTTTCCGCTTCATCCATCGCTGGTTTCACTTCAGTTTG
TACCGGCCAGATTTCTGCGAGTTCGGCGTTGAGCTCTTTGTAGATGGTTTGATCTTCAGG
CAGCTCGTCTTCTTGGAAGATTGCCGCTGCGGCACACTCGTCAACACACAAGCCACAGTC
GATACATTCTATTGGGTTGATTACCATGAAGTTTGGACCTTCGTGGAAGGCGTCAGCCGG
GCACACCGCGACACAGTCGGTGTATTTACATTGGATACAGTTATCGGTTACGACAAACGC
CATGATAATCAGCTCTTAAGTTAGTCAAAATTAAAGAAGGGGGATAATACTCATCCCAAG
GCAAAATTCAACATCCACCAAGTTAAATCCGTCGTCCAACCTTGATTTAGTATGACAGAC
AATTCAATTTCTCGTAAAATGCGCGCCATTGTGAGCTGGGGGCCGTTAGGTTTTTTGGCT
AAGACACCTACTATAACGAGACATCGATATGATTCGTATTAATGAAATTAAGCTTCCTCT
TGATCATGAGGAAGGCGCGCTATTAGACGCGATCACTAAAAAACTTGGCATTCCTGCTGA
GAAAGTTATCTCTTTTAACGTCTTTAGACGCGGCTACGATGCTCGTAAGAAAACCAATAT
TCATCTTATTTACACGCTAGACATCATCGTTGAAGGCGATGAAACCGCGTTGCTAGCGAA
GTTCGCAAACGATCCTCACGTTCGCCAAACGCCAGACATGGAATACAAGTTTGTTGCGAA
AGCACCTGAGAACCTAACAGAGCGCCCAATCGTCATCGGTTTTGGTCCATGTGGTCTGTT
TGCTGGTTTGGTGTTGGCTCAAATGGGTTTCAACCCAATCATTGTTGAACGCGGTAAAGA
AGTACGTGAACGTACTAAAGATACTTTCGGTTTCTGGCGTAAACGCACGCTAAATCCAGA
ATCAAACGTACAGTTTGGTGAGGGCGGTGCGGGTACGTTCTCTGACGGTAAGCTGTACAG
CCAAGTGAAAGATCCAAACTTCTACGGTCGCAAAGTGATCACTGAATTTGTTGAGGCTGG
CGCACCAGAAGAAATTCTATACGTAAGTAAACCTCACATCGGTACTTTCAAGCTGGTGAC
GATGATCGAGAAAATGCGTGCGACCATCATCGAGCTAGGTGGTGAAATTCGTTTCAGTAC
TCGTGTTGATGGTCTTCATATGGAAGACGGTCAAATCACAGGCGTGACATTGTCAAACGG
TGAAGAAATCAAATCTCGTCACGTGGTATTGGCCGTTGGTCACAGTGCGCGTGATACATT
TGAAATGTTGCACGAGCGTGGTGTGTACATGGAGGCGAAACCATTCTCGGTTGGCTTCCG
TATCGAGCACAAGCAATCGATGATCGACGAAGCGCGTTTTGGTCCAAATGCGGGTCACCC
AATTCTTGGTGCTGCGGATTATAAACTGGTTCACCATTGTAAAAATGGTCGTACCGTGTA
CAGCTTCTGTATGTGTCCAGGCGGCACTGTTGTTGCGGCGACATCTGAAGAAGGTCGTGT
AGTGACGAACGGCATGAGCCAATACTCTCGTGCAGAGCGTAACGCAAACAGTGCGATTGT
TGTGGGTATCTCTCCTGAGGTGGATTACCCGGGTGATCCTCTAGCGGGTATCCGTTTCCA
ACGTGAACTTGAATCTAACGCTTACAAACTAGGCGGCGAAAACTACGATGCGCCAGCACA
GAAAATCGGTGACTTCCTGAAAGGTCGCGATCCAAGTCAACTTGGTGATGTTGAGCCATC
TTTCACGCCGGGCATTAAGCTCACAGACTTATCGAAAGCGCTGCCTCCATTTGCGGTAGA
AGCGATTCGTGAAGCCATTCCTGCTTTTGACCGTAAGATCAAAGGTTTTGCATCTGAAGA
TGGCCTGTTGACTGGCGTTGAGACTCGTACCTCTTCACCAGTTTGCATTAAGCGCGGTAA
AGATTTCCAAAGTGTAAACTTAAAAGGCTTCTACCCTGCGGGTGAAGGTGCAGGTTACGC
TGGTGGTATTCTTTCTGCTGGTATCGATGGTATTAAAGTCGCAGAGGCGGTTGCGCGTGA
CATCGTTGCAGCAATGGAAAATGCATAATTAAATCACTTTTTGATTTGATGAAAGCCAGT
CAGTTTTGCTGACTGGCTTTTTTGTATGTGCTGCATAGCTAATTAGGATTAGTGAGCATT
TTCTGCGCGACATTTGAGACGTTTCCTCGTCATGTCTCTGGCTTTTGTTGGTGTTTACTT
CTGCAGATAAGTTTTTCTTACTGGGATAAATATGCAACAAGATTTAACTTGAGAGCAGTA
GAGAAATGAATTTTGATAGAGATCAATAGACTACGCCTATGAACAAAATTGCTAATTTCC
ATTTAGTAAAATCAAGAAAGTAGACGACACTTATCTTAAGGCCGCAATAAAATGCCGCTA
AGGAGATAAGAATGCATTCATTAAAAGTAAAAGATTACATGACGTTGCAAGCGGTGACTT
TCACTAAAGACATGTCACTCACAGCCGCTTTGAACAAAGTGATGCAGAGCGTGACGCTTG
GTGGTCCAGTCATTGATGAAAACGAAAAAGTAGTGGGGTTCTTATCTGAACAAGATTTGT
TAGATAAGTTGGTGAAAGCCAGCTACCACTGCCAAGATACACATACTGTGCAAGAGTGTA
TGCATGAAGATGTGTTGTCCGTCTCGCCAGAAATGTCGGTCATTGAATTGGCGGATATGA
TGAAAGTCGGTAAGCCAAAAATGTACCCAGTAGTTGACGACCGAGGAAAGCTTGTTGGCA
TCATCACTCGCCGTGATGTTCTACGCGCTATTGGGATGACGTTAAACGAATGCTTTAAAC
ATCCAGTTTGATGACGACATCGACATGACTACTTCGAAAGGCGCTGCGGCGTCTTTCTTT
TTTCGGAAGAGGCTGAGGTTGAGCGAAGTGGTTATTTTTCTCTTTTAACAAAATTCGTCT
TGACCTTGGAGCTAGCTCCAAGGTTTATCCTTAGTGGTAGATGAACAGTCTCAGCCAATA
AGGAAAATAAACTATGTGTACAAAACATCAAGGTTGCCAGTCAGGCAAAATCAAAACTGC
GGTGCCACTCAGTGCCCATGACTCTTGCTGCGCGCCAACTAAACCGACGCTAAATATTGC
TCAAGCGGGTGTTGATACTGTTGAAAGCTCTTGCTGTAGTGGAGGCAGTTGCAGTTCGGA
CACCGCCGATGAAGAAGGCCCCGCGGAACTGCGAGAATCCTCAGTCCGTAGCAGTTGGCT
CGTGTCCGACATGGATTGCCCATCTTGTGCGCAAAAGCTTGAAAAAGCCATCATGTCATT
GCAAGGCGTTACGAATGCCAAAGTCCTTTTTGCTACAGAAAAGTTAGTTGTCGATTTTGA
TGACCATTCTCTAAGTTTGATCATCGAACAAACAGCGCGCCAAACTGGTTTCCCACTTTC
TGCGCTGGATAAACCAAAGCAAAAGAAAGAGAACAAAGGCTGGTTCGGTTTTGTTCAAGA
CAATCTACAGATTTTATCGATCGCAGGTGCAATGGCATTTGCGGGCCTTGTCGCAAGCAT
CAACCCTCAACTTAGTAGCTGGATTTTTACTTTAACTTGTTTGCTGGGTTTGTATCCTAT
TGCCCGTAAGGCAGTCAAACTGGCTCGTGGTGGCACACCATTTGCCATTGAAACACTGAT
GAGTGTTGCTGCATTAGGTGCGTTGTACTTAGGTGAAACCGCAGAAGCCGCGATGGTGTT
ATTGCTCTTCCTTATTGGTGAAAAGCTAGAAGCATACGCATCATCACGAGCTCGAAGTGG
CGTTCAGGCCTTAATGGATTTGGTACCAGAAAACACCACGCTGATCATTGATGGTGTACG
CAAAGAAGTACCAGCGTCTCAGCTTCAACCTGGGGACGTCATTGAAGTGGCACCTGGCGG
TCGTTTGCCAGCTGATGGTGTATTGATGACGACGTTAGCCAGCTTTGATGAAAGTGCATT
GACCGGTGAATCAGTTCCTGTTGAGCATGAAGAAGGCGGGAAAATCATGGCGGGGGCTGT
GGTAGTCGATAAAGTAGTGCAGGTGCAAGTGACCTCCCGCCAAGGTGAAAATGCCATTGA
CCGCATCCTTCATTTGATTGAAGAAGCTGAATCGCGCAAAGCGCCGTTAGAACGATTCCT
CGATAAATTTAGTCGCTGGTACACGCCACTTATGATGCTGGTGTCTCTTGCCGTTATCGT
TACGCCACCATTACTGTTCGCTCAACCTTGGGAAACATGGGTGTACCGTGGTTTAGCATT
GCTCTTAATCGCTTGTCCTTGTGCCTTGGTTATTTCAACGCCTGCTGCGATTACGTCGGG
TCTGGCTGCAGCGGCACGCCGTGGTGCATTGATCAAAGGTGGGGCAGCGCTTGAGTTGCT
TGGCAAAGTGGAGTCGGTCGCGTTTGATAAAACAGGCACGTTGACACAAGGTAAACCGCA
AGTAACAGACGTGGTGAGTTATGATGTAACAGAAGAAACGCTACTGAGTTTAACGGCTTC
TATCGAGATGGGGTCAAGTCATCCGTTAGCGCTTTCATTAGTGAAGCGGGCTGAAGAACA
AGGCGTTTCGATTCCTGAGGCAAGTGATAAAACTGCTCAAGTCGGCTCTGGTGTAACAGG
TTTGGTGAACGGTAAATTAGTGCAAGTTATTGCGCCATCAAAAGCGGACTTCCCTGTTTC
TTCGAAAGTTGAACAACGTGTTATTGAACTGGAAGAACAAGGCAAAACCGTGGTGATCGT
TCGTCACGATTACGAAGTTATTGGCGTGATCGCGTGGCAAGATACTCTTCGTCAAGATGC
TCAACAGGCAATCGCGACGTTGAAAATGTTGGGCGTGAGTTCTGTGATGTTGACGGGGGA
CAACCCACGCAGTGCGGAAGCGATAGCCCATCAAATTGGTTTGGATTACAAAGCGAGCTT
GTTGCCTGCCGATAAAGTGCGTTATGTGGAACAACTTTCTACTGAGCACACGGTTGCGAT
GGTTGGTGATGGTATTAACGACGCACCTGCGATGAAAGCGTCTAGCATTGGTATCGCGAT
GGGCGGAGGTACTGACGTCGCATTAGAAACTGCTGATGCGGCACTAACGCACAACCGCTT
GGTTGAATTGCCAGCAATGATTGAATTATCACGTGCGACGCTCAATAACATTCGTCAAAA
CGTGGCATTGGCGCTTGGCTTAAAAGGCGTGTTCTTAGTCACCAGTTTATTGGGTATCAC
TGGGCTTTGGGTTGCGGTCTTGGCAGACAGTGGGGCGACTGCGTTAGTGACACTCAATGC
GCTACGACTTCTGCGTTTTGAATCTAAACAAGTGCAATAACGCTATTCTCAAAGTTGCTC
TATATTTAACCCGAGGCGTTTCTCGTCTCGGGTTTTTATGTTTCTGTGAGCACTATAAGT
TTTGTGAATGTAATCTGAGCCGTCGGACTTGTTGTTATGCAACGAAATGATAAGTTCGCC
CGAATAATGTGATCTAAACCGTTTTAATTTGAAATTGTAGATTTATTACATTTTATCAAT
GTGATTGTGATCACTCTATGTTGGTGCAAGGTTCGCTACAGTGCTCCTGTACCCAACAAC
TTACTAATGAGCTTATTGTTTACAAAATAAGCCACAATAAGGAGCGACATATGTCTCAAG
CTGTATTCCATTTAGGTGTTACTGAAGCTGATCTTAATGGTGCAACTCTAGCCATCATTC
CAGGTGATCCAGCGCGTGTTCAAAAAATCGCAGAACAAATGGAAAACCCTGTATTCCTAG
CAAGTCACCGCGAATACACGCTTTACCGCGCAGAGCTAGACGGTAAGCCAGTTGTGGTTT
GTTCAACAGGTATCGGTGGTCCATCTACCTCTATCGCAGTAGAAGAGTTAGCACAGCTTG
GTGTTCGCACATTCCTACGCGTAGGTACGACTGGTGCAATTCAACCACACGTAAACGTAG
GCGATATGATCGTGACAACAGGCTCTGTTCGTCTAGATGGTGCAAGCCTACACTTCGCTC
CAATGGAATTCCCAGCAGTTGCAGACTTTGATGTTGCAACCGCGATGAAAGCAGCAGTTG
AAGAATCTGGTGCAACAGTTCATATGGGTGTGACTGCTTCAAGTGACACTTTCTACCCAG
GTCAAGAGCGTTACGACACATTCACTGGTCGTGTTGTGAAGCGTTTCCAAGGCTCTATGA
AAGAGTGGCAAGACATGGGCGTGCTGAACTTCGAAATGGAATCAGCAACGCTACTTACCA
TGTGTGCAAGCTCTGGCCTGAAAGCAGGTTGTGTGGCGGGTGTAATCATCAACCGTACAC
AAAAAGAGATTCCAGATCATGCAACACTGAAAGAAACGGAAGCTCGCTCAATTAAAGTTG
TAGTAGAAGCAGCACGTAAAATGCTTTAAGCGCTCACTTTAGTTGGCATTTAAACAAACA
GAAAAACCCAGAGGCTTGCCTCTGGGTTTTTCTATGCGCCTTGTTCAAGGTGCGATTTTC
TAGATTCTGAAACGCAAAGTGATTGAAGCTAGGATAGGCACTAAAAACAGGCATTAAAAA
AGCAGCTCCAATGAGCTGCTTTCGTGTTTTAGGGGGCGACTAAATTTCGTCAGAACCGCC
AGCGGCTTCAAACCATTTTGCAAGATGCGTTTTGAGATCTTTCAGCTCTTCAGGGCCGAT
AAGCGCAAGGCCAAGATCTTCTGCACGAGTAATGTCATTGTGACGAAGAGGGCGGAAGCT
CACCAGCATAGCACGTGCTTGTAGACCGCCTAGCAGGTCACGCAAAGATTCCAGTTTGTA
CAGCGTATCGTCACCATCATCGCGCATGCCTTTCGTTTTACACTCAATGATGTGCAGCTT
GTTATTTACAACCGTTGCTACGTCTAGCTCGTTACGTACTTCACTTTCACCCAGTTTACG
ATAAACCTGAACATTCAAAGAGCGGTCTTGAATCGTTGGCATGGTGTCTTGGATTTGCTT
CACAGTGCTGTGAACCAGAGTCTCCAACCATTCGCCGTTAGAGAATCGACGTGCGTCTTC
GTTCGCGAAGGTCAAAATGCCATTTTCGTAAGTCGCGATCTGTGCTTCGACAAGATCCGA
CAGCAGCATGTTGAGTTCACGGTAGCCTTGTTGCTTCTCAGACAGCTCCACATCCAGCTT
CTGCTCCTTACGGCAGGTTGTCGCAAGGTAGTTGAGTGTCGCCAAGCCTGGGCCCAATTC
AAGCGCATTTGACGCCCAGCGTTCGCCAAGCTCATACAGTTTTTGATCAAGAAGAGGAGG
AAGGTCTACGTGGTGGAACTCGCCGCGCGCACCGAAAATGGTTAGGTAGTCGGAGATAGT
AATGTGGTCTTCAACTTGCGTATCTTCTTTGCCATCTGGGTAAAGCCAGCAAAGTTTGTC
ACTGTTTGGTTCAACTACGAAGATAGGCCAGCGATAAGTACGGAAAACCTCGTAAACCGA
CAACAATCGATGACGAAGGCCACAGCTTGCGTTCAGTTTGACGTCTTCTCCACGGTCGTG
AAGATCTTTCGCGAGCTTTTGAATCGATTGTTTAATCAGGGTTGTATTGACAGCCGACGG
AATTTCAAAAAATTCAGAAGTAATCTCTCGCTGCTCTAACACGCTACTCAGTCGGTCAAA
CATATCTACCTGTGTTTTGTCACCAATGAATACGATATGTGTGCTTAAAGTGCGATTATC
CAATAGAGGAGTGACCAATCTCACTGGGTCTTGGTCGATAATACCAACATGAACAGCCAT
AGATTTTCCTTTTTGTGTGGCCGCTCGAAAAGAGAAGTGCAAGGGATGAGCAGGCCATAT
TACCCATATGTAGACAAGGCCGAGAAAAAACAAGGGCGACTTCATAAAAAGTCGCCCTTA
TACAGCTGGTTGCATCAACTATTGCATAAAAATTTACAATTTAAAGCGATGAACTAATTC
ATTTTGCTGATGAGCAAGTTGAGTGAGAGATTCACTCGTATGAGTGATGCTCGACATCGC
GTGGTAACTTTCATCAGCAATATTGTTGATGTCTTCAATATTGCGCGCAATATCTGCTGA
GGTTTCGCTTTGCTCTGCTGCCGCTTGAGAAATGTGCGTACTCATTTGGCTGATTTCGAT
AATGAGTGCTTGGATCTCTTCCATTGAACTGTTCGCTTTCGAGGCTTGCTCAACCGACAT
TTCCATATCACTCATGCAGCTTTGAATCACTTGGTTGGCTGACTGAGAGCTCGATTGCAG
ATTGCTGATCATCGATTCGATTTCTGTGGTGGATTGTGTGGTTTTCGATGCCAGCACACG
TACCTCATCGGCTACCACGGCAAATCCGCGTCCTTGCTCTCCTGCACGTGCTGCTTCAAT
CGCGGCATTGAGAGCCAACAAGTTAGTTTGCTCAGCAATGTTGCGGATGACATCCAAAAT
TGAGCCAATTTGACCACTCATCTTTTGCAGTTCAGAAACGGCAGATACAGACTCGTGAAG
GCGCGTTTCTAGCTGATTGATGGTCGAAATGTTGCTACTCATGACATTTCGGCCTTCTTC
GGATGCAGACTCAACACGTTGAACCATTTCCAAAGAGCCTTGAGCGCTTTGCGCAACTTC
TTGAACCGAGTGAGACATCTCGGTCATAGCCGTTGCCACGTTGGCGGTCTGCTCACGTTG
TGCATTCAGCTTAGATTGCGCTTGAGAAGACGTTCGTTCGTTGGTTGTCGCGGTCGAGGC
TAAGTTTTCTGATGCTTCATTTAGCTTCACTAGAATGTCGTGCAAGCTGTCCGCTAACGT
GTTGATATGGCCACTAACGCGGCTGAACTCGTTGTTAAAGCGAATATCAATACGTTGCGT
CATATCGCCTTTAGTCAGGCTCTCTAGCGCATTGAGAATACGTGTTAATGGCTCACGCAC
ACTTTGCGCGATGTGATAGCCGATAGCCGCCGCAAACAAAACCACAACTACACCAATCAC
AATCGCTTTCGTCACGCCAGCAGAGTAAATGTCACCGGCATCATCAAGAGATTCGTTTAG
TTTGTCTGTTGCTGTCGTTGTGAATTGCTCAAGGATAGCCATCGTAGAATCGACTTTGTT
AGCTAAGTTCGCAATGTTGTCGTACAGAGCTGCGCGAGCGTTGAGGTAGTTGTTGTGTTG
GTCTAGCACACCACCACGCATACCTACGTCACGGGTAAATTGTTCTACGGATTCGCCAAA
AGCTTTTTCTAGCTCAGGAAGTTGAGTGACCAACCCGCGGAACGCGTAGTTCAAGTGCGT
TACTGCTTTACGGTTTTTCGTTACCGCTTGCGTAACAAACTCAGGATTGGAGCTGGCCAG
CGCATCGGAAGTGATCACTTCGGCATCTTTGAGTTTGATGAAGTAGCTTTTCGCCATAAC
TTTCACTGAAATACTCGATTGGTCTGCAACGTATTCTTTCAGGCCAACAGAAAGTTCAGT
GTTGAGCTTTTGAAAGCGGCGCGATGATTTCTGCACTTCTTCTTGTGCTGAAAACATTGC
TTCATAGTTGTCCATTGCTTCGAGTGCTTCGGTAAAGTAGCTTTGCTCTAGTGTCTTCAG
TTGAGAAAAAGGTTCGGCAAGAGAAGGGTAGATCTGGCTTGCTGATTCGAGCTGCGCCAA
AGTGGATTCAAAACGTTGTTGAGATCTCGCAAACTCCTGACGCATTTCTTCCATGCGCTG
TTTATTCTCAGTGGTCAGAAAATCTTTAAAAGACTTGTCGGCAGAAAGCAGTTCCACACT
GGTTTGGTTAGATAACGATACAAGGGGCAACGATGATTTAGAGACGGTTTCAAATTTCCC
GTGAATATCGTGCATTCCCCCCATCATAATGGCAATTGTGACAGCAAACAGGATGATGAT
CAGCGCAAAGCCCGCATACATCCTTTTAATAACTGAACCTCGCATAAGTGAGCTTCCTCT
CCCAAAAATAGACAACATAAATAAGAATTGTCTTAAAAAAGTAACAAAATTCATTGGATT
GTATTGAGTTCGTGACGCACGTTTTATGACGCATACGACAAAAAAAGCTTCGTTTATTAG
CATTAGATTGATAATGTTAAGTGAACACTGTTTTTTATTGAGCTCAGCTTTGGGTTGGAG
CATACTAAATGGGTTACACACCTTTATAAAATGGAGTCCCCATGGCGGAAGAAACTATCT
TTAGTAAAATTATTCGTAAGGAAATCCCAGCAGACATTCTTTACCAAGATGATTTAGTGA
CCGCGTTTCGCGATATTAACCCTCGCGCGCCAAGCCACATTCTTATCATCCCGAACAAGT
TGATTCCGACAACGAACGATGTGGAAGCAGAAGACGAAGCAATGATGGGACGCCTATTCA
CTGTGGCGAAGAAGCTTGCGAAAGAAGAAGGTATTGCTGAAGACGGTTACCGTTTGATCC
TTAATTGCAACCCTCATGGTGGCCAAGAGGTTTACCATATCCACATGCACCTACTAGGCG
GTCGTCCTTTAGGTCCAATGGTATTGAGCTAAGCTAATTTGAAAAGGGTGGTGCCTATGC
CACCCTATTTATATTCTTTTCTGAGCACACATTTGCGGAGATAAATGTGAAATTAGGTGT
GAAGCTGTTTGGACTGATTAGCTGGGTCTTGATGGCGTCTGGCTGCGCTAATTTGTCTGC
GGGCAATTTGTTTAGCCACTACAGCGACCAGAATCAAGAAGTTTATCAGGCAGTTGTTGC
TGGCAATTATGCCAACGCTGAGCAACTACAATCGAGCGACGTCGGTGGCGAGATCCTTGG
CAATTTCGAAAAGGGTCGTATTTCATTCCTTGCGAAAGATTACCCAACCAGCCTCAAAGC
TCTCGAAGAGAGCGACCGCGCGGCACGTGTTCAACAAGACCGAGCAACCATTTCTGTTTC
TGAAACAGCGACGAGCGTAGGTTCACTTGCTGTAAACGACAATCTTAACGAATACCAACC
TGCAGACTACGAACTCGGCTTTTTGCATTTATACCTTGGTCTGAACTATCTACAAAAAAA
TGATTTAGAAGGCGCACTCGTCGAAGTTCGTCGTGCCAACCAAGTTCAGGAAGCGGCGAG
AAAAGCGCGTGAAAAAGAGCTGAAGTCGGCAGAAAAAGATCTAAAAAACCAAGGTATGTC
AGCCAACTTAGGCAGCGTGCTCGCGAGTTATCCAGACGCAGGGAAAAAACTCAGTGCGGT
GCAAAACGGCTATCTCTTCTATCTTTCTGGTTTGTTGTACGAAGCGTCACGCGATCTAAA
CAGCGCTTATGTGGATTACCGTCGCGCTTTGGCTGTGATGCCAGATAACAAACAAGTTAT
TGAAAGCACGATGTACGCCGCGAAAAAGCTCGGTATGCGTGAAGACTTACGTCTGCTTGA
AAAACGCTATGGCAAGGCACCGACAGGGTTAAATAAGTCACAAGGACGCGTCATTGTGAT
TGACGAGCAAGGTGTGGTTGAGGCTTTGCAAGGTTGGCGTATTGATTTACCTATTTTTGA
CAGTCGCGGCAATGGCGCAATCTACTCATTGGCACTACCTTATTATCCGAAACGTGGGGC
ACCACGCTTTAGTGATGTGGCTTTGAATGGAAAAACGCTGCCTTCTAGTACGTTGGCTGA
CGTTAATGCCATGGCTCAGAATGATTTGAATGAACGCTTAACGACAATAGTGATTCGCCA
AGCCATTCGCGTTTGGGCGAAAGACCGAATCAGAAAAGAAGCAGCGAAAAAAGGCGATGA
CGTCGGCAATATTCTTTTCAACGTTTGGAATACGTTAACAGAACAACCAGATACTCGAAG
CTGGCAAACGCTGCCAGCGCAAGTGAAGACGGCCTCACAAATTGTGAAGCCGGGTACACA
GCAGCTAAATTTAGGCGATCAAGTCTATCAATTTGACGTACCAGCGCAGCAAACCACACT
GGTGTGGGTTTCTCGTCAGGGAGCGCATTCGACGGTATGGCATAAACAATTAGGGAGATT
GTAATGAGAGCATGGCTTATTGGCTTAGCAGTCATTATCGGTTTGGCAGGTTGTGCGGAC
AACACTGCTGGGATCCGAGTTGATGGCCAAACACAAAACGTATTTTTTAACGATAACGTA
TTGGGCAGCCGACTGTTGGTTGACAACATCACCACGACTTACGTCGATGATCGACCACGT
GGTGTGGTGCAGTTAAGCAGTAACTACAAAGGTGACCAGCACATTCTTTATCGCTTCTAC
TGGTACGACAACAATGGTTTGGAAGTGAACACCAAACCGGGGCCTTGGCGCAAAATGATC
GTGCGTGGATTTGAATCTGTGACGCTTTCGGAAGTCACGGTCAATCCAAATGGCACACAT
TTCCGTGTTCAAATTAGAGAAGCACAAGACGATTAATCTTAACGGCTTTGCCGTAGCTGC
CGCGCCAACATGCGCTGGTATTGATATAACTAAGGAACTCTCATGAAAAAAAGTATTATT
GCTCTTTTAGGTCTAGCCGTTATTTTGGGTGGTTGTTCTAACAAAGTCTCTTACGGTGAT
TCACAAGCGACTGAAACCACAACCATCGATTTCGGTTCGACGGACCTACAAAAAATTGCT
GGCGAGATGGTAGACAGCATGATGATGTCAGGTTCAGTAGCAGCAATTACTCGTGACCAA
CGTCCAATCGTGTTTGTTGAGCGAATCAAGAACAAAACCAGTGAGCACATCGACACTGAA
TCGATCACTGATACCATCTCAACTAAAATGCTGAACTCAGGCAAATTCCGCTTTGTTGAT
ATGGACCGCGTAGAATCGGTTCGTGAACAACTTAACTTCCAAAATACGGACGAGCTTGTT
AACCAAAGTACAGCAATTCAGTTTGGTAAAATGGTCGGTGCGCAATACATGCTTTACGGT
AACCTTTCTAGCATCGTGAAAAATGCAGGTAGCGATAAAGATGTATACTACAAAATGACA
ATGCGTTTGATGGATTTGGAAACAGGCCTAATCGAATGGGCTGATGAAACAGAAATCCGC
AAAGAGCAATCTAAGAGCCTATTTGGCCTTTAATTGATCATAATGGAGAAGTCATCAATG
GCGTGGTTTTCTTGGCAACAAGCAAAACAGTTAGATCCGAGCTTAAATGCGTTAGATGGC
TTCTTTTCAGAACCACCGGTGAAGGTGCAAACCGTCACCGGCGGGCTCACCAACCGCTGT
TGGCGGTTGGAATCTTCTCAAGGCCTTGCTTATGTCTGGCGACCGACCAGCAACGTATGC
AAGGCTTTTTCTATCTCTCGTCATAACGAGTATCAAGTTCTTCATGCGATCGAGCCGCTA
AATCTCGGGCCAAAGCCGATCTTCGTTCATGAGCAAGGGTTATTAGTGGAGTGGATCGAT
GGGATCACGCTGACAAAAGATGGCATCGAGTTGGAAGAGCTCTTACCCATCGCGGCGACC
ATTCATCAATACCATTCGAGCTCCATACCTGTTGTGCCATTTTCTTACATCTCGCGAATT
GATCATTATTGGTTGGAGTTAGAAGGAAAGTACGTCGGTTCAGAATTTGAAACTCTATAC
AAACAGTGGCGTTCTGAACCTAGTGTTGAGCAAATTCCGTTAGCGCTGTGTCACTTTGAT
TTGGGGTGTTACAACCTAGTTAGGGGAGATCAGGGCGTGAAAGTCATTGATTGGGAGTAC
GCAAGCCTTGCAGACCCAAGATTGGATTTAACGCTCATTTTGCAAATTACCGATTCGCCA
ATAGAAGAGTCGGTTGAACGCTATTGCCAGATTCGAAATATTGAAAATACCTCAGTTTGG
CTTGAAGGAGTAAAAGCGTGGCAACCCCGCACTTTAGTGATGGCAATGCTTTGGTACTTG
CTTGCTTATAAATTATGGGGAGATGAACAATACTTAAACAGTGCGCAAGAGTTTAAAGAC
TTATTGTGTTTAGAAGATCACTGTTTTGAGAACTCGTGACGTTTTCCCCTTTATCAGTAA
GGAAATAGTGGTAGTTTTAAAAAAAGTACCAGATTTTACAGGGAGAGGTACACATGATTA
TTTACTTGCACGGCTTTGATAGTACAAGCCCAGGTAACCACGAAAAAGTTCTTCAACTAC
AGTTCATCGATGACGATGTTCGTTTCATTAATTACAGTACGCTTCATCCTAAACATGACA
TGCAGCACCTGCTAAAAGAAGTGTCAAAGGTCATCGATCAGTCTGATGATCCTAATCCAC
TTATCTGTGGGGTTGGCCTTGGTGGGTATTGGTCTGAGCGTATTGGTTTCTTGTGTGGTA
TTAAGCAAGTGATGTTCAATCCGAACTTACATCCAGAAAACACCATGGCTGGTCGCATCG
ATCGCCCAGAAGAATACGAAGATATTGCAACGAAGTGTGTAGATCAGTTCAGAGCTAAAA
ACCAAGGGCGCTGTTTAGTGATTTTGTCGAAAGAAGATGAAATTCATGACAATACAAAAA
CGGCTTCTGAGTTAGAAAAGCACTACGACATTATCTGGGATGAATCGCAGTCACATAAGT
TCAAGAAAATCTCTCAGCATCTTCAAGCGATGAAAGAGTTCAAAAATACCTAGTACGCAA
AACTCATTGTTTACGATTTAAACAGCACTGCTTGCAGTGCTGTTTTTCTATCTGTCCCAT
TTCGCTTTTTGCTGGATTACTCCAGCTCACATTTTCAGCCGTTTAAAGGCAAGAATATTG
TGTTCTTTCTATGGTTTTCTTACTGATGAACTATGTGGCACGAATACCTTGTTGTAGAGT
AGTCGAAAAGTAGTCAATCCGCATCCAGAGTAAGGATTTTGGTTGCCTTCAAAGGATGGC
TCTATATAATGAACCAGACTAAAATAATTTGATAAATATCAAAAAAAATTGAGAGCGAGT
GAGAAACTTGCCCACTTTTGTCTGGAATCGTATGTTTCAGGCGATGTTAATGATGCCCAA
TGAACAAACAGTAATAACAACGAAAAACATAGGCATCCGTTTTAATCCAAACAAGCTGAG
ACACCTCTAAGAACCAAGAATTCATCGGTTGGATGTTTTACCGCAGATTTGCTGTGAGTG
AGACATCGGGCTGAACCCCATATATTCATTTTTGTAGAGGAAAATCATTGTGACACGCAT
TATCGTTGTAGGCGGCGGTGCTGGTGGCCTTGAGTTGGCGACTAAGCTTGGCCGTACTCT
TGGTCGTAAGAACCGTGCGCAAATTACGCTAGTAGACCGTAAAGCGAGCCACTTGTGGAA
ACCACTGTTGCATGAAGTTGCAACGGGTTCTTTGGATGAAGGTGTTGACGCTTTGAGCTA
CCGTGCTCATGCGAAAAACCATAGCTTCGATTTCCAAATGGGTAGCCTTCAAGACATCGA
CCGTGAACGTAAAGTGATCATTTTAAGTGAGCTGAAAGACGAGCACGGTGAACTTCTTAT
GCCAAGCCGCGAGCTAGAATACGATCTTCTAGTGATGGCGATTGGTTCAACATCGAACGA
TTTCAACACTCCAGGCGTTCGCGAAAACTGTATTTTCCTAGATAGCCCAGAACAAGCGCA
CCGTTTCCGTACAGAAATGAACAATGAGTTCCTAAAGCTGCATGCGAAAAACGGTAATGG
TACAGTGGATATCGCGATCGTTGGTGCTGGTGCAACGGGCGTTGAGCTATCGGCTGAGCT
GCACAATGCCGTGAAAGAACTTCGCACTTACGGATTTGGTGATCTAGATTCAAGCAAGCT
GAATGTTAACCTGATTGAAGCGGGCGAGCGCATTCTTCCTGCATTGCCACCACGTATTTC
GTCTGCGGCGCATCAAGAGCTTGTTAAGCTGGGTGTAAACGTTCGTACAGCAACGATGGT
GACTAAGGCGGAGAAAGACGGCCTAACTACCAAAGATGGCGAAAAGATTCCTGCGCAAAT
CATGGTTTGGGCTGCGGGCATCAAAGCACCTGATTTCATCAAAGACATTGCAGGTCTAGA
AACAAACCGTATTAACCAATTGGTTGTGAAAGGAACACTGCAAACAACGCGCGATGACGA
TATTTTTGTTATCGGCGACTTGGCGCAATGCACACAACCAGACGGCTCATTTGTGCCACC
TCGTGCGCAAGCTGCGCACCAAATGGCTAGCCAAGCGTTCAGCAACATTGTGGCGAAGCT
AAATGGTCGTGAGTTGAAAAACTACGTGTACAAAGACCATGGTTCTTTAGTGTCTCTAAG
CCGCTTCTCTACAGTAGGTAGCTTGATGGGTAACTTAACCAAAGGGTCGATGATGGTTGA
AGGCCGTATTGCACGTGTTGTTTATATCTCACTATACCGCATGCACTTGATGGCACTTCA
CGGCGTGTTCAAAACAGGCTTGATGATGCTGGTTGGCCGCATTAACCGTGTATTGCGTCC
AAACCTTAAGCTTCACTAATATCGGCGATTCAGCCAGTTTCAGTGTTGAAACCATAGAAA
ATAAAAAGCCACCGCAAGTCGGTGGCTTTTTATTTTCTGTTTTGTCCCGTCCCAAATAAG
GCTTACACCTTCCAACGCTTACCGCTGTCTTACAGCAAATCTGTTGGCAGAAGTGAATAC
ACGACGCCATCTTTTGGTTTGCCATGGAAAATAAATCGATTTCTGGCGATGGCTTCTTTT
TTTGCTCCAACGGATTCGATCAAAGCTTGGCTGGCATTGTTATCAGGATCACAAACGATT
TCAATACGAGTTAAGCTCAGTTTTGCAAAACAAAATTCTGCCAACGCTTTAATCGCCTCT
TGAGCGTAGCCTTGTCTTTGGTAACGGTCTGCTACCCAATAACCAATACTCGCCATATTA
AACGTATGGTAAAGCTCATTCACGGCTGCCATTCCTAGCAAGGTATTGCTATCTCTATCA
TAAATACCGAAACCAAATGCTTCCGTTTTGACCCAATTTAAACGTGTTGCTAGTAGAAAG
TCTTGGGCATCTTTTAGCGAGACTTCTGCGTCACACCAATCAAGCCAAGTATGCAAAGAT
GGGGATTGGGAGAGCAATCGTTGTAGCGAGTGAGCGTCATCTGCTGGGATAAGACGAAGG
GCTAGGCGAGGGGTGATGATTTCAAAATCTGGGCTCATGAACAAATACGACTTCCATTGC
TGATTTTAGAGATATGACCTTTCGTTCCTTAGGTCGTTGTAGTTGTTGGCTTGGGTTTAC
TTCGCTCAAAGGCTAAGGCTTCAAACCGAGTGACTACTGGCATGGTTGTGATTAAATGAG
TTTAGGTGATATGAAGTGGCAGATAAAACAAAGCGCAGCGATTGCTGCGCTTTGTAGAAC
TGTCGAAGTTTAGTTAACTCGACGCACTTGGATGATCATTCCCATTAGAGGGTTGTCTAA
GTAGTGCGTTTCGCTGCTTTTCATGCGGCGTTTTTGATCCAATCGGTAGCTCTTTAAGAA
GGTTTCTTCAGTCACCGTTGGTGAGATTTCTGCGAGGTTACCCACTTGAACGTTGCCGTC
AACATCACCGAGTTCATCATTCAACTGGTCAGTTGATTTAGACTCAAAGCGAACTTCACG
GACGCTTGGTTCACGCAAATCCAGCGTGGTTTCTGCAAACAAGTAATGCTGCACGTAAAT
TTGGAATTTGCCATCTAACTCATACAGTGGGCCGTTGATGGTTTCTTCGTTATAGCCGTC
TCTAGAGTAGCTGTTATTGCCATTAATCGGGCTACCATCTGCATTGTAAGAGCCAGAGAA
ATCACGACCACCTACAATTCGAAGGATTGGCGCGCTTGCTTTACCTCGATCACCTTGACG
CCATGCTACGTGTTTTAGCACTTTAAATCCGGCATGATTGTTCAGCGCCGCTTCTTGTGC
GTTTAAGCGGAAAGAAGAGCGAGGTAACAGAGTTACGCCTTTAGAGCGGCGGTAGGCTTC
GCTGTCCAAACTGCCGACATTTTCCATGTCGATTTTAGGCTGTTGGTTTGGCCAAGATTC
AGTAGTGCTTTCAGCGTCGACTGCTCGCTTGAAAATAATTACTTCAATATCAAATTGACG
CGCAGCCCAAGAAGGCATTGAGACACATAGAAGCAATAACGGGATCAATATTCTCATTCG
ACTATTAGCTCGTTGGTAATAAATTCTGTTTAAAATCATTCAGTAAGTCTTGTACAAACT
GAATGCGTTTACGTCGGTCCGCCAATGGTACGCTAAACTTGAACTTAGTTGGACCTTCCA
TTGCAAATTTTTGCGGCTGTGATTGCAGGAGTTTAACTAAATACGCTGGATTTATGTCAG
CATCAGGGTAAAACTCGATAAATCCACCTTTATCATGGGCTTCTATCTTCTTCGCTTTAA
TACTACCTGCGGCAAATTTCAATTCTGAGACAGCCAGCAAGTTCTTCGCGGCATCAGGAA
GTAAGCCAAAGCGGTCGATCAGCTCAACTTTTAATTCGGATAGCTCATCGCTGTCGCTCA
CACTCGCAATTCGTTTGTACATCGACAGACGCGTATTGACGTCTGGAATGTAATCATCAG
GCAGTAGCGCTGGGATTCTCAGTTCCACTTCTGTTTGTTCGCGAAGCAGATCATCCAATG
ATGGCTCTTTACCTTCTTTCAACGCTTCAACCGCTTGTTCAAGCATTTCCATATACAGTG
TAAAACCAACAGATTGAATTTGACCACTTTGTTCGTCACCAAGCAGTTCACCAGCGCCAC
GAATTTCCAAATCGTGCGTTGCCAGAGTAAAGCCCGCGCCTAAGTCTTCCAGTGAAGCAA
TGGCATCGAGACGTTTAATGGCATCTTTGGTCATTGCTTTTGGATGTGGCGTTAACAAAT
AAGCATAGGCTTGATGGTGAGAGCGACCAACACGGCCACGCAATTGATGCAGTTGCGCCA
AGCCAAGGTTGTCAGCACGATCCATAATGATTGTGTTGGCCGTCGGAACGTCGATACCCG
TTTCAATGATGGTGGTACACACCAACACATTAAAGCGCTGGTGGTAGAAATCATTCATGA
TACGTTCTAGTTCGCGTTCACGCATTTGACCGTGTGCCACGGTAATACGGGCTTCTGGAA
TGAGTTTTTGTAAGTCTTCTGCCGTTTTTTCGATGGTTTCGACCTGATTGTGCAGGAAGT
AAACCTGACCACCACGCATGATTTCACGCAGTACGGCTTCTCGAACCACAGACTCTTCAC
GTTCGCGAACAAATGTCTTAATAGCTAAACGACGTGCTGGTGGTGTGGCGATGATCGACA
AATCACGCATACCACTCATTGCCATGTTCAGCGTACGAGGAATCGGCGTTGCCGTTAGGG
TGAGAATGTCCACGTCAGCGCGCATCGCTTTGACTTTCTCTTTTTGACGAACACCGAAGC
GATGCTCTTCGTCGACGATCAACAAACCCAAATCTTTGAATTTGATGTCGCTGGAGAGCA
ATTTGTGCGTACCGACGACGATATCAACTTTGCCATCCGCAACATCTTGCAAAATCACTT
TTTGCTCTTTGGCTGATTTAAAGCGAGAAAGCACCTCGACTCGGATTGGCAAGTTCGCGA
AGCGGTCACGGAAGTTTTCAAAATGCTGCTGAGCAAGCAGGGTTGTTGGCACGAGTACGG
CAACTTGTTTGCTGTTGTCCGTAGCAACAAAGGCCGCACGCATGGCGACTTCTGTTTTAC
CAAAGCCAACGTCACCACACACCAAGCGATCCATGGCTTTTGCTTGGCACATATCGGAAA
GCACCGCGTTGATTGCCATGGCTTGATCATCGGTTTCTTCAAACGGGAATGTTGCCTTGA
AGGTCGCGTATTGGCCACGATCCAAGGCAAATTTAAAGCCCGGTTTTAGCTCACGCTTCG
CGTATACATCAAGTAGCTCTGCTGCAACATCGCGTACTTTCTCAGCTGCTTTTCGACGTG
CTTTCGACCACGCTTCACCGCCAAGTTTGTGCAGAGGAGCCGTTTCTTCAGCGCCGCCAG
AGTAACGGCTGATCAAGTTTAGCGAGGAAACGGGAACATAAAGTTTGGCGTCGTTTTGAT
ATTCAAGCGTCACATACTCGGTTTTCATTCCCCCCGCTTCAAGGGTTTGCAGACCGATGT
AGCGGCCGATGCCGTGGTCAATATGAACAACAGGTTGGCCTGGTTTCAGTTCGGCAAGGT
GGCGAATAACAGTGTCACTGTTGACGGCTTTTTTGTCTTTGCGACGGCGTTGAATTACGC
GATCGCCAAGCAAGTCACTTTCGCATATCAGCGCGAAATTCAGCTCGTCATGAATAAAGC
CGTGTTCTGCTGAACCAAGAATCAACGTGAAACGGTGGTCTGACTCCAAAGCGTGATACA
GCGATTCTTGCACCACTGGGCGAACTTTGATGCCTTGCAAAAGTTCAGTCAGGGCTTCGC
GTCGACCTTCTGATTCCACGGAAAAGATGATTTTGCCCGTAAATTGTTCGCTGAATTGGC
GAAGACGAGACAATGGCTCTTTGTTTTGCTGTTGAACGCCAAGTTCTGCCAGTGTTTGTA
CCGCTAAGTTTTGGCGGCCAGCACGTTTCACTACTTTCTCTAGGCTGAGCTGTGCCTGAG
GAAGTTGTTTGAAGTGTGCAAACAATTCGTCTTTCTTGAGCCACAAATCGTGTGGGGCAA
GAAGTGGACGTAGAGGATCAATTTTCTTTTGATCGTAGCGATACTCGACGTCATTTAAGA
ATGTGTCGACGGCTGCTTCAATGTCGCCGTATGTGATCAGCTGCGAATCTTCAGGTAAGT
AGTCGAACAGGGTTTCGGTATGGTCGAAGAACAGTGGTTGCCAGTATTCAATGCCTGCCG
GCCACGTTCCTTTGGTGACTTGCATGTAGATGGATTCTGGCTCGCGTCTCGCCTCAAACT
GGGTGCGCCAACGAGTGCGGAAATCTTCAATCGCTTCTTTCGTCGTTGGGAATTCATGCG
CAGGCAGCAATTGTATTTGCTGAATATCTTCGATAGAACGCTGATTTTCTGGATCGAAAG
TGCGAATGGTATCGATTTCATCATCGAAAAAGTCAATGCGGTAAGGATCGGCACTGCCCA
TAGGGAATAAGTCGAGAATCGAACCTCGGCTCGCGTATTCACCCGGCCCAAATACTTGGT
CTACATGACGATAACCCGAGTTCTCTAATTGCACTCTCAGGTTTTCTAGCGAGAAATTAT
CGCCTGTTTTGACCATTAGTGTGTGCTGTAACAAAAAATCTCGCGGAGATTGGCGCTGAA
GAACAGTGCTGACTGGCACGATAGTGACACCGCCACGTTGATTCGGCAGTTGGTATAGGC
GAGCAATACGGTCAGAAATGATCTCTTGGTGTGGAGAAAAATTGTCGTATGGCAACGTTT
CCCAATCAGGGAAAAGGCTTACCGGTTGGTCGGTAAACTGTTCGATTTCTGCTTGCAGTT
TCAACGCGATCTGCGGGTCTGGCACAACCAGTAGTGAGTGACTTGAATGCTGCTTGGCCA
GTTCGGCAATGGCGAGTGGCAGCGCTGCACCGGGTAAGTTGCCAAGTTGTTTTTTGTCGC
CACGTTCAGTTGGATTGGTGACGGAAAGTATCGTTGCTTTGGTCATAGGAGTTATTTTTT
ATCTCGCTCCAGTGAGCGCTGACGTAAAAGTTTTTGCTGTTGATATAAAGCGGCTTTAAT
GAGCAAATCTTGGTCTGCTTCTCTGAGCATTTTATATCTAAGAGTGACGACGAACCCTTG
CTCAGAGGCGACACACTCTACGACTTGAGCGTAGCAGTAAATTGCCGCAGCAGGATGGTC
AAGAAAGAGTTTTACTCGGACAAATTGGTCCGTTTCAACTGGGCTTGATGAGCGGTAACT
CAACTGACTTGCTCCAAATTGAGTGGTTTGGAAGCGAACCGAAATATCATCTTGTTGAGA
CAACATAAAGCTCAGCAGTAAGTTGAGTTTTGAATTTTGCGTGTCGAGCAAACTAATAAC
GTGTTTAAGCTCTATATTTTGCAGCTCTAGGCGTGCGTTATCTGCCAATGTATCTAAGTG
GCTGAACTCGCTCGCGACAATAAAAGGCGCAGGAATTTCTGACACAAACGTTTGTTCGTC
TGGCAAAGCAAAATCGGTCCCCAAGGCTTCCACGTTAATGGTGAGGTTATGGTGAACGGT
GAAGTATTCTTGCTCTGTCATAAATCGGTCCTTTGTTGCCAGCGAGCACTCTCATTTCAC
GAATAATAAGAGGGATAGGGCACTGATTATCGCTAACTGAATGAAGTTATCAAGTTTACC
ACTACTGCGTTTGAACTTTTTGCCCTAAATGCAGACTTATTGCATGTCGTTGACAAATTT
AGCGATTATCTTGTCTTCTTCATGAGAAGAGTAAGGTAAGATAACTCTTATTATTTAGAA
CTAGGGTCAATCGCCCTTATTAGAAAACCAGTTGGTTTGTCCTGTATGTATCATCCTATC
TCTTTGTTTATTGGCTTGAGATATCTTCGGGGACGCTCCGGAGATAGGTTTAGCCGATTT
GTTTCTTATATGTCGACGGCGGGCATCACGATCGGTGTGATGGCGTTGGTCACTGTGCTT
TCGGTTATGAACGGATTCGAAGCACAACTGAAAGAGCGCATTCTTGGTGTTCTTCCTCAC
GCGGTGATTTCTCAACATGATGGTCGCACTCCACTGACGGAGTCTGCGCCGCAATTCATT
CAAGCGATGTCGGATGTTGCTGAGCCAGAACCTGTTGTTCGCGGAGAGGCGGTAATTCAA
AGTTCGGCACAACTGACGGCAGGTTATTTGATTGGGATTGAGCCTAAGAAAGGCGACCCG
ATTGCCAACCATTTGATTGCGGGTCGTTTGTCTTCTCTTCAAGCGGGAGAGTACAAAGTA
TTTCTTGGCCACAGTTTAGCGCGCTCTCTTAAGGTTTCTATTGGCGACAAAGTTCGTTTA
ATGGTGACAAACGCCACGCAGTTTACCCCTCTTGGTCGAATCCCTAGTCAGCGCAACTTC
ACAGTGGCTGGTATTTTTAATACCGGTTCGGATGTCGATGGTCAGCTTATGATCGTCAAT
ATGGCGGATGCAGCTAAGTTAATGCGCCTGCCCAAAGATACCGTATCTGGCTGGCGAGTG
TTTTTCTCTGACCCATTTATGGTGACGGATTTCGCTGATAAACCGATGCCAGAAGGTTGG
CAGTGGAGTGATTGGCGTGCACAACGTGGTGAGCTTTTCCAAGCTGTGAAAATGGAAAAG
AACATGATGGGCTTAATGCTGGGTCTCATTGTTGGCGTTGCAGCGTTTAACATCATTTCT
GCTTTGATCATGGTGGTGATGGAAAAACAATCTGAAGTCGCGATTTTGAAAACGCAGGGT
ATGACGCAATCGCAAGTCATGACGATTTTCATGGTGCAAGGCGCAAGTAGTGGTGTGATT
GGAGCTATTGTCGGCGGAGCGGTTGGCGTGGCGTTGTCACTCAACCTCAACGTCATTTTG
GAATCGGCTGGCGTGGCTCTGTTCAGCTTTGGCGGGCATTTGCCAATTGTGATTGATTCT
TTCCAAATTCTATTAGTGGTAGTGCTAGCGATTGCTCTGAGTCTGGCTGCTACTGTTTAT
CCTTCTTATCGAGCATCTTCTGTTAAACCTGCTGAGGCACTTCGCTATGAATAAGCTATT
AGAATGTCGTGATATTCGTAAAGTATACCGAGAAGGTTCCTTGGATACGGAAGTGTTGAA
AGGCGTGAGCTTTGATATCGATAAAGGTGAGCTCGTTTCTATTGTTGGCTCATCGGGCTC
TGGTAAGAGTACGCTGCTTCATATCCTTGGCGCATTGGACGACGCTACGCAAGGTGAAGT
GGATTTTTTAGGGCAGAACCTATCAGCGTTAAGCTCCAATAAACAGGCTGCTCTTCGCAA
CAAACATCTTGGTTTTGTGTATCAATTTCACCACTTACTTGCTGATTTTACGGCGCTCGA
AAATGTCGCAATGCCACTGCTGATTGGCGGTATTAAAGTGACAGAAGCTAAACAGGCGGC
AAAAGCGCTGCTTGAGAAAGTGGGCTTGAGCCATCGTATGGATCACCGCCCATCAGAGCT
GTCTGGTGGTGAGCGCCAGCGCGTGGCCATTGCTCGTGCTCTTGTGAACAAGCCTGACTT
AGTTTTGGCTGACGAACCAACTGGTAATCTGGATCATAATACGGCTTTGGCGATTTACGA
TTTGATGCGTGAACTAAACAAAGAGTCGAACATCGCCTTTTTGGTGGTGACGCATGACAA
CGAACTCGCAGCAAAAATGGACCGTCAGATGCACATGCAAGATGGCCTTCTGGTGGATCG
TTTGATGACCGAATCGGCATCGGTGGAGGGCTAGTTTTGTTCTCTTCTTTAGCATTGATG
ATTGGTGGACGCTTTAGCCGTGCGAAAAAGCGCAACAAAATGGTGTCGTTCATTTCTCTT
TCTTCAACCATTGGTATTGCAGTAGGCGTGGCGGTGATCATCATTGGCCTTTCGGCGATG
AATGGTTTTGAGCGAGAGCTTCAGTCGCGTGTGTTGTCCGTGATTCCTCATGGTGAGTTA
GAAGGGGTTAACGGGCCGCTGCAGAACTACACTAAGACGATGAACCAAGCGCTGCAACAT
GAGCATGTCGTTGCTGCCGCTCCGTACGTCCGCTTTACAGGTTTAGCCGAAAAAGGCAGC
AAACTTAAGGCGATTGAAGTGCGTGGTGTGGATCCTGCATATGAGCAAGCGGTGTCGAGC
ATGTCTGACTTTATTGATCCAGAGGCGTGGCAAAACTTTTACTCAGGCCAACAACAAGTG
ATTTTAGGTCGAGGAGTTGCAAATGAGTTGAAGGTGCAAGTCGGTGACTACGTCACGTTG
ATGATTCCTCAAACGGGTGGCACAAATAAAGTTCAAGCGCCGAAACGTGTGCGCGTCAAA
GTGGCGGGCTTTTTGACGTTGAACGGCCAAATTGATCATTCATTGGCTTTAGTTCCGCTG
GCGGATGCGCAGCAATACGTTCGTTTAGGAGACGGCGTAACTGGAATTTCTCTAAAAACC
GATGATGTTCTTGATGCGCCTTCGATCGTTCGAGAAGTCGGCAACCTAGTGAATGTGTAC
GTATATTTGAAGAGTTGGCAGCAGCAGTTTGGCTTTCTCTACCGTGACATTCAGTTGGTA
CGCACGATCATGTATTTAGTCATGGTATTAGTGATTGGTGTGGCGTGTTTCAATATCGTC
TCGACATTGATGATGGCGGTGAAGGACCGCGCAGCAGAGATCGCGATTTTGCGTACGATG
GGGGCAAAAGATGGTCTGATTAAACGTATTTTCGTTTGGCAGGGCGTCTTTTCTGGAGTG
TTTGGTAGCCTTGTCGGTAGCCTTGTTGGTGTGTTGGTTGCGTTGAATTTAACTCCAATC
ATTAAGGGGCTTGAAGGCTTAATAGGACACCAGTTTTTATCGGGTGATATCTACTTTGTG
GACTTTCTTCCATCGCAGTTGCATTGGCCTGACGTTGCATTGGTGTCGACCACCGCTATC
GTATTAAGCCTATTGGCCACTTGGTACCCAGCTTCTCGCGCAGCGAAACTGAACCCTGCC
GCGGTTTTGAGTGCTAAGTAACTAAGGAAAGCAAGCTAGCCTCGTAGACATCGTTGTTGG
CTACGATTTCTTTAACTAAGTACACTAGATACAAAAAAGGACCTTTCATGGTCCTTTTTT
GTATTCATTAGCATCTTTTCATTCTTTGCTTACATTTCGTTTCAGCTTTATTGTCGTTTG
AACCTCAAGCCATGTCGCAACGAATGATTTTAGCGTCTTATCCGCTTATCTTACTTTTCG
TTTTTGCCAACTGCGAACGACAGAGTAGCGCCACAATCCGCGAATACCGAAATAACCAAT
GATCGCAGAACCCACACCGCAAATTGCGCATCCCAATAGGAATGGAGGCCCAATCGTGCT
CATCTGTTGCATGATAAAGTCCCAAGATAGCTCAAAATAGAATGGCTGAGGTGGAACATG
CATGACCCATGCACCGAGCTTGTAAGCAAAGTAAAACAAGACTGGCATGGTTATAGGGTT
GCTGACCCAAACGAGAGCGACTGACAGAGGTAAATTTACGCCCATTAAAATGGCTAAACC
TGCAGACATGATCATCTGGCTCGGAAGCGGGACAAACGCCATAAATAGGCCAACGGCAAA
AGCACCTGACGCAGAGCGACGGTTTAAGCACCAAAGGTTCGGGTTGTATAACACATTGCC
GAAGACCTTCAATGCTTTTTGGCGTTTGATCACTTCGTGATCAGGCATGAAGCGTTTTAT
CAGCTTTCTAGGCATAGGACGACATGACTCTCTTAGAAAAAAGTTGGACCTTGGCGTTAT
TTGTCGCGAGCGTAATTTCGTCTGCATGGTGGCCGACGATGCCGGATTGGCGTTGGTTGC
TGCTGGGAATAATTACCACTGGCTCAATAATTAAATTACGTCGAGGCTTAATTAGCATAG
GCGTAATTGTGGGCTTTATGGTTGTCATCGTCCACGGCAATATTATGGAGTATCAGAGAC
AAGCCCTTTTTCAAGCAGGTGAGAATAGTACCATAATTGGTAGAGTTGACAGCTCTTTTA
CGCAAATAAGTCACGGATATGAAGGTGTCGTAGCGATAAAACAAGTGAATTCTCACACTC
TGTTACCTTTTCTTAAACCTAAAGTCCGCCTTATAACGCCATTCCCACTAGCTGTTAACA
GTGAGTTTACGACTAACGTTTTGATTAAGCCCATTATCGGCCTCAGAAATGAAGCGGGTT
TCGACGCAGAAAAGCAGTCAATGGGAAGTGGTGTTGTTGCAAGGGCGGTCGTTACTAAAG
ATTCATACTGGGTCATTCGTACTTCTTCGTCTTGGCGCGAAGCTATTATTCAAACTGTTG
AGCGTGATATTTCTCGCCTTGAGCATTTTGCTCTAATCAAAGCACTGGCTTTTGCTGATC
GCACTGGGCTTACCAAAGAGGATTGGCAGTCTCTGCGTGACAGCGGACTACTGCATCTTG
TATCGATTTCTGGTTTACACATTGGGATGGCACTGACGTTTGGGCTCGCCCTTGGTGGGC
TTATTCGGCTTGCTATGCCGCGATATTGGTTTCTGCCATCAGTTAGTGGGTTGGCGTTTG
CCATTGTTTACGCTTGGCTTGCTGATTTTTCTTTGCCGACGACCCGAGCCGTTTCTGTTT
GTATCATCTATATTGCTTTGAAGTATTGGCTTGTTCATTGGAGCCCATGGCGCGTACTGT
TACTGGCCGTGGCATTGCAACTTTTCTTCCAACCTTTTGCTTCTTTTAGTTTGAGTTTTT
GGCTGTCTTATTTATCCGTTGGTGCCGTTTTGTTTGCGGTTAACACAGTGCAAGACTCGA
AGGAAGGTCGTTTGGGAAAGTTGCGGATACTTCTGTTGACTCAACTGATACTGAGCTTAT
TGATTGTCCCGATCAGTGGCTATTTTTTCTCTGGATTTAGCTGGTCTTCTTTAGTCTACA
ATTTGGTTTTCATTCCTTGGTTTGGCTTTGTTGTCGTTCCAATCATGTTTGCTGCTTTAA
TTGCGTCATTGCTCTTTCCTATGTTGGCGACGGTCCTATGGTATTTGCTTGACATATTCC
TGGTTCCACTAAGTTGGTCGGTTCGATATGCCATAGGAACTTGGCAACCCATTAGTGCCG
AGTGGACATTTGTTATTGCTGTAGTGAGTGCCGTGCTCGTTTCAAGACATGTTATGCCTC
GTTACGTTTGGATGTTTGTCTGTGTAATTGTTGTGATGACCGGGTTGTTTCCTAAGCAAT
ATAACCAAACTTGGCGTATTGATGTGCTTGATGTCGGGCATGGGTTGGCGGTGCTGGTCG
AAAAAGAAGGGAGAGTTTTACTCTATGATACGGGCAAGGCTTGGCAAAACGGCAGTATAG
CTGAGCAAGTGATTACGCCAGTACTGCACCGCAGAGGTTACTCAAGTGTCGATACGATGA
TTTTAAGTCATGCTGATAATGACCATGCTGGTGGCCGAAAAGTGATAGAACAGTACTTTT
CACCTAAACACAAACTAAGCAGCCAGAGCTTTTTACATTATCAGCCTTGTATTGCTGCTG
AGAAATGGAAGTGGCAAGGGTTGAACATGGAGGTACTTTGGCCTCCTAAACCTGTAGTAC
GAGCATACAACCCCCACTCTTGTGTCATCAGTCTGGAAGACCCTAGTACAGGTTTTAAAA
TGTTGTTTACTGGTGATATCGAAGCCATCAGCGAATGGATACTGCTTCGAGAGCCAGAAA
AGCTGCGCAGTGATGTAATGCTAGTGCCGCATCATGGAAGCAAAAGCTCTTCTAACCCTA
AGTTTATCAATGTTGTTGAGCCTAGCTTGGCTATTGCTTCAACGGCAAAACTAAACCAGT
GGGGAATGCCCGCACCTGAAGTCGTTCAAGCCTATACCGACAGTGGTGTTAGTTGGTTAG
ACACTGGAAGTGATGGCCAAATAACAATCTTACTTGATGGCAATAACTGGCGTTTTGAAA
GTAAACGTCGTGAGACAATTGAGCCTTGGTATAGGCAGATGCTGCGTAACCGAGTAGAAT
AAGAGTCTTACTGTAAGAAAATAAAGCACTTCTATGTCGATAAATACTGATGAAACGACT
TGGCAGACGTTTAAACGTCTTTGGCAATTTATCCGCCTTTACAAGTCTGGCCTTATCGTT
GCCGTCATTGCATTAGTGATTAATGCTATCTCTGATACTTATATGATTTCCCTACTAAAA
CCGCTTCTCGATGAAGGTTTTGGTAATGCGGATTCTGATTTTCTACGTACACTTCCTTTA
ATTATATTTGTCATGATGTTCATTCGTGGCACGAGTGGTTTTGTCTCCACGTATTGTTTG
AGTTGGGTCTCTGGCAATGTGGTGATGCTAGTACGACGCATGGTGTTTAATCACTTTATG
CACATGCCTGTATCGTACTTTGACAAAGAAAAAACGGGTAACTTGCTTTCTCGAATCACT
TACGATTCAGAGCAAGTCTCTGCGGCGACGAGCCAAGCGTTAGTGAGCATCGTACGTGAA
GGCGCAAGCATTATTGGTTTGCTTGTTCTGATGTTTTACAACAGCTGGCAGTTGTCATTA
GTGCTGTTTGCTGTAGCGCCTGTGGTTGCTTGGGGTATTGGTGTCGTTTCTAAGCGATTC
AGAAAAATCTCTAAGAACATGCAAACGATGATGGGTAATGTGACCGCATCGGCTGAGCAA
ATGTTAAAAGGGCACAAAGTCGTATTGAGCTACGGTGGTCAAGACATTGAACGTCAACGT
TTTGATAAAGTCAGCAACCAAATGCGTCAACAAAGCATGAAGTTGGTAACGGCTCAGGCT
GCGGCAAACCCAATCATTCAAATGATTGCATCATTTGCGATTGTTGCTGTTCTTTATCTC
GCAAGCATTGATTCAATCAAAGAGCAGTTGACTCCGGGTACTTTTACCGTGGTCTTTTCT
GCGATGTTTGGTTTGATGCGCCCACTTAAAGCACTGACAAACGTAACTTCTCAGTTCCAA
CGTGGTATGGCAGCAAGCCAAACTTTGTTTGCTCTGATCGATTTAGAACCAGAGAAAAAC
GAAGGTAAATACACGGTTGAGCGCGCGAAGGGTGATGTATCTGTGAAAGACGTCAGCTTC
ACGTATGTAGGTTCAGAAAAGCCGGCTCTAGAGCATGTCAGTTTTGATATTCCACGAGGT
AAAACGGTCGCTCTAGTGGGGCGTTCAGGTTCAGGTAAAAGTACCATTGCGAACTTGTTT
AACCGTTTTTATGACGTGGACAGTGGCTCGATTACATTAGATGGCCGTGATATTCGTGAC
TACGAATTGAAGAACTTGCGCGAGCAGTTTGCGTTGGTTTCGCAAAACGTACATCTTTTC
AATGACACCATAGCAAACAACATTGCTTACGCGACGGAAGATAAGTACGAGCGCAGCGAT
ATTGAGCATGCAGCGAAGCTGGCTCACGCAATGGAATTCATCAATAAGATGGAAAATGGT
TTAGATACCATGATCGGCGAAAACGGCGCGAGCTTATCTGGTGGTCAGCGCCAACGTGTA
GCTATTGCTCGTGCGTTGCTGCGTGATGCGCCTGTACTGATTCTTGACGAAGCAACCTCT
GCATTGGATACGGAATCTGAGCGTGCCATCCAAGCTGCCTTAGATGAGCTGCAGAAAGAT
AAAACCGTGTTGGTGATTGCTCACCGCTTGTCAACGATCGAAAAAGCCGATGAGATTCTA
GTCGTAGACGACGGTGCTATTATTGAACGAGGTAATCACGCAGACTTGATTGCTAAGAAT
GGCGCTTACGCTCAACTTCATCGCATCCAGTTTGGCGAATAGTTGCTGTGGTTGAAAAAA
TCTGGTTTGAAAATCATCCATTAAAATATCTGTTGTGGCCATTATTATGGCCACTCAGTG
TGTTGTTTGGTGCAATCAGTAGATCGAAGCGTCAACAGTTCCAAACTGGTCGCAAGCAAG
CGTATCAAGCACCAGTGCCCGTAGTAGTGGTCGGTAATATCACCGCTGGTGGCAATGGTA
AGACGCCTGTTGTGGTTTGGCTGGTCGAGCAATTACAACATCTGGGGTATAAACCGGGAG
TGGTGTCTCGAGGATACGGTGCGAAGGCTCCGCAGTATCCGCTGGTGTTAAATGATGATA
CTCCTACTCAACATTGTGGTGATGAACCTAAACTCATCCACCGACGCACCGGAGCACCTG
TCGCAGTCGATCCTGTACGTGCAAACGCCGTGAAAGCGCTAGTAGAGTTAGACGTGGATA
TCATCATTACCGATGATGGTTTGCAGCATTATGCTCTAGAGCGTGATGTTGAACTTGTGA
TTGTTGATGGAAATCGTCGTTTTGGTAATGAGTGTTTGATTCCGCTGGGTCCATTGCGCG
AAGGTGTTGAGCGACTTCAGGAAGTCGACTTTATCATCACCAATGGCGGTTTGGCCCATC
AGGGTGAGATCTCGATGTCTCTAGCGCCATCAAAAGCGATCAACCTAAAGACCAAGCAGC
AAGTTGATGTGAGTGAGTTAAAGGCGCTGGTGGCATTTGCCGGTATCGGGCATCCACCTC
GGTTTTTTAATACACTAGAATCAATGCATGCGGATGTTAAAGTCACGAAAGGTTTTGCTG
ACCATCAAGACTTTGACCAAAAAGAACTTGAAGCATTGGCTCTACAAGGGGCGAATGTGA
TTATGACAGAGAAAGATGCTGTCAAATGTAGCGACTACGCACAAGACAATTGGTGGTATC
TGCCTGTATCTGCTCAACTTGAGCCTAAAGATGCAGAGCGAATTTTAAATCGAATAAAAG
AGGTTAAAGCGACTTATGGATCACCGTCTGCTTGAGATTGTGGCTTGCCCAGTGTGTAAA
GGTAAGCTGACTTACGATAAAGATAATCAAGAGTTGATCTGCAAATTGGATCGCCTTGCT
TACCCTATCAAAGAGGGTATTCCTGTTCTGCTTGAGCCAGAAGCTCGCACCATGAGTATG
GATGAGGGACGTTAATGTCTTTTACGGTTGTGATACCGGCTCGTTACTCTTCGAGCCGTT
TACCAGGTAAACCACTGGCTGATATCGGTGGTAAACCAATGGTGCAATGGGTTTACGAAC
AAGCAATGCAAGCTGGCGCTGATGACGTGATCATTGCTACTGACGATGAGCGAGTTTCTG
CAGCGGTTGAGCAATTCGGTGGCAAAGTTTGTATGACTTCGCCAAACCACGAATCTGGTA
CAGAGCGTTTAGCGGAAGTGGTAGAGAAAATGGCCATTCCTGCTGACCACATTATTGTGA
ACGTTCAAGGTGATGAGCCTTTGGTACCACCAGTTATCATCCGCCAAGTCGCAGATAACT
TAGCCGCTAGTGATGCGCCTATGGCTACGTTGGCGGTTGAAATTGAATCTGAAGATGAAG
TCTTCAACCCAAATGCCGTAAAAGTCGTTGCTGATGAGCGTGGTTATGCCATGTACTTTA
GCCGAGCAACAATTCCTTGGGATCGTGATAACTTCGCTAAGCAAGACAAAGCTATCGTGA
ATCCATTGATGCGTCACATCGGTATCTATGCATACCGCGCAGGTTTCATTAATACTTACG
TAAACTGGGCGCCAAGTGCCCTAGAGCAAATTGAATGCCTAGAGCAGTTACGAGTGCTTT
GGTACGGCGAGAAAATCCACGTTGCAGTCGCTAAAGAAGCGCCAGCAGCAGGCGTTGATA
CGCCAGAAGATCTTGAAGCCGTTAGAGCTATTGTGGCGAAAAAAGCGTAACGATTCTACT
TCTTGCAGTTAATAAAAAGGCTCCTTTCATGGAGCCTTTGGCTTTAAGGTGATGAGTATA
TTTTTTGCTAAATGTTTGAATCGTACTGATTGCGTTTTGGACAAGTGGCTAATGTTTCTC
TGTGTCCCGTGTCTTTAACTTCTTCTAAGATTACGTCAAAGCCCCATAGGCGATAGACGT
GTTTCAATACCTCATCATAACTTTCATCGAGTGGAATGCGGTTATGAGGAACGTACTGCA
ACGTGAGTGAACGGTCACCACGAACATCCACGTTAAACACCTGAATGTTAGGCTCTAAGT
TTGATAGGTTGTACTGCGCTGCCAGAGTTTCTCGAATGCGTTTGTAGCCCATTTCATCAT
GTATGGCGGAGACTTCAATAAAGTTCTTCCTGTCATCATCGTTGATGGCGAACAGTTTGA
AATCACGCATCAATTTCGGAGACAGATATTGGCTGATAAAGCTTTCATCTTTGAAATTAT
GCATAGCAAAATGCAAGGCATCTAACCAATCTGTTCCTGCTAGATCCGGGAACCACTCTT
TATCCTCGTCAGTTGGCTCTTCACAAATACGCTTTATATCGCGGAACATCGCAAAGCCGA
GAGCATAGGGGTTGATACCGCTAAAGTAAGGACTGTTGTAAGGTGGTTGAGCAACAACAC
TCGTGTGGCTATGTAAAAATTCAAGAATGAACTTTTCGGATACAATACCTTCATCATATA
AGTGGTTTAGAATCGTGTAGTGCCAGAACGTTGCCCATCCCTCATTCATAACCTGAGTTT
GCTTTTGTGGATAAAAGTACTGGCTGATTTTTCGGACGATTCGAACAACCTCGCGTTGCC
ATGGTTCCAAGAGCGGCGCATGTTTCTCAAAGAAGTAGAGTAGGTTTTCTTGAGGTTCAC
TAGGGAAGCGCTCTTTAATGTCTTCTTCTTTAGTTTTGGCTCTTGGTACGGTTCGCCACA
GTTCATTGACTTGAGATTGCAGATAAGCCTCGCGCTCCTCTTGGCGGGCCTTCTCTTCGG
TAATCGAGATTTTCTCTGGTCGTTTGTAGCGGTCGACACCAAAGTTCATTAACGCATGGC
AGGAGTCGAGAAGCTTTTCAACCTCTTGAACGCCGTAGCGCTCCTCACATTCGGCAAGGT
ACTTTTTAGCAAAGAGTAAGTAGTCGATGATAGAACTGGCGTCCGTCCAAGTTTGGAACA
GATAATTCCCCTTGAAGAAAGAGTTGTGACCGTAGCACGCGTGCGCGATGACAAGTGCTT
GCATGGTGACTGTGTTCTCTTCCATCAAATACGCAATACAAGGGTCAGAGTTAATCACAA
TCTCGTACGCTAGGCCCATCTGACCATGTTTGTAGTTCTGTTCTGTTTGAATGAACTTTT
TACCAAATGACCAATGGTTGTAGTTGATAGGCATACCGATACTTGAGTACGCATCCATCA
TCTGCTCAGACGTGATCACTTCGATCTGATTTGGATAGGTGTCCAAACGATAGTGCTCCG
CGACACGTTTTATTTCCTTGTGATAGCGTTCAAGCAGTTCGAATGTCCAATCCGGTCCGT
CAGGTAGCAACTTGCTGTTGCGCTTTTTAGGCGCCTCTCCAGAGAGGTTTTTTGTTGCGG
TAGTCATCGCTAGCCTCCTTACGCCGTTTCTTTTTGGAATAGTTCTCGGAAGACTGGGAA
GATATCCTCCACAGAGCGAATATTCTTCATAGCGAAGTTTGGAAACTCGTCGGTGAGCTT
CTCATACTCGTGCCATAAGGTTTGATGTGAGCGACGCGTGATTTCTATATAAGAATAGTA
CTGACAATTTGGCAGCAACTTATTCACAAGTAAATCTCGGCATCGTGGTGAGTCATCCGC
CCAGTTATCCCCATCGGACGCTTGGGCTGCGTAGATGTTCCACTGACCAACCGGGTAACG
CTCCTTGACGATTTCATCCATTAATTTCAAAGCGCTAGATACGATGGTGCCACCGGTTTC
TTGCGAGTAGAAAAATTCGTGTTCATCGACTTCTTTGGCTTGCGTGTGGTGGCGAATAAA
CACAACGTCTACGTTTTCATAGGTGCGAGTTAAGAACAGATACAACAGCACATAGAAGCG
TTTCGCGATGTCTTTGGTCGCTTGATCCATAGAACCAGATACGTCCATCAGACAAAACAT
CACGGCTTGGCTAGAAGGGACTGGTCGTTTTTCGTAGTTTTTAAAACGTAAATCGAAAGT
ATCGATGAACGGCACATTTTCAATTTTCTTGCGCAGTTCTTCGATTTCCTTTTTCAGACG
ATTTTCTTCAAGTTGTTGTGCTGGCTCAATATTTTTGATGCGAGTCAACTCGTCTTCGAG
TTCTTTAAGAAGTCGCTTTTTGCCTGCAGTCATGGCGGTTCGACGAGCTAACGATTGCTG
CAATGAACGAATAACGGAAATATTGGAAGGGATCCCCGCGGTTTGGAAACCTGCTCGGTG
AGTTTTCCATTCCGTAATTTTAGCGATTTGATTTTTTTCTAGATTCGGTAGCTCTAAGTC
TTCAAAAAGGATATCCAGATATTCATCTTTTGAAATTTGGAACACAAATTCATCTTGGCC
TTCGCCATCTGGACTCGCATTACCTTCACCAGAGCCACTGCCTTGACCTCCACCTTTTGG
ACGCTCGATTTTATCACCCGTAATAAACTGATCGTTACCAGGGTGCACGCGTTCACGCAC
GCCACCTTTCCCTTGATGGAAAATCGGCTCGTTAATGTCTTTGTGCGGTATTGAGACGTC
TTCGCCCGTTTCTGTATTCGTGATCGAGCGTCGATTCACTGCGTCAGCTACCGACTCTTT
GATCTGCTCTTTATGGCGCTTCAAGAAGCGCTGTCTGTTAACAGCGCTCTTGTTCTTGCC
ATTGAGCCTTCGGTCTATAAATTGCGCCATGAAATAGCCCTCTTCATGTTTCACAAGCGA
CCTAACTCAACACTGGGTTAGGATGACTTACGTACTCGTAGGTACCACTCAGAAAGTAGG
CGAACCTGTTTCTCGGTATAGCCTTTTTCCATCATGCGAGCGACAAAGTCGTCGTGTTTC
TTCTGATCTTCAGAAGAGGTTTTCGCATTAAACGAGATAACCGGAAGAAGCTCTTCGGTA
TTGGAGAACATTTTCTTCTCGATTACCGTGCGCAGTTTTTCGTAGCTGGTCCAAACTGGG
TTTTGACCATTGTTATTGGCTTTCGCACGAAGCACAAAGTTGACGATTTCATTTCGGAAA
TCTTTCGGGTTGGAGATACCAGCGGTTTTCTCAATTTTCTCTAGTTCCGCATTGAGAGAT
GCGCGGTCAAATAGCTGCCCCGTTTCTGGATCGCGGTATTCTTGGTCCTGAATCCAGAAG
TCTGCGTAGGTAACATAACGGTCGAAGATGTTTTGGCCGTATTCAGAGTAAGATTCTAGG
TACGCGGTTTGAATTTCTTTACCGATAAACTCAACGTAACGAGGAACGAGGTACCCTTTC
AAAAACTCAAGATATTTTTCTGCGGTTTCTGAAGGGAATTGTTCGCGCTCTACTTGTTGT
TCAATCACATAGAACAGGTGAACTGGGTTTGCTGCCACTTCGGTTTGGTCAAAGTTGAAC
ACGCGAGACAAAATCTTAAACGCAAAACGTGTAGATAGGCCGTTCATACCTTCATCGACG
CCTGCGTAATCTCGATATTCTTGGTAGCTTTTCGCTTTAGGATCGGTGTCTTTTAGCGTC
TCACCGTCGTACACGCGCATTTTCGAGAAGATAGACGAGTTTTCAGGCTCTTTCAGACGA
GAAAGAATGCTGAACTGCGCCAATGTTTCTAATGTGCTTGGTGAGCAAGGGGCTTGAGAC
AATTCACTGTTTTCAAGCAGTTTTTGATAGATTTTAACTTCTTCCGATACGCGTAAACAG
TACGGTACTTTTACGATGTATACACGGTCTAGGAAGGCTTCGTTGTTTTTGTTGTTGCGG
AAGGTTTGCCACTCAGATTCGTTAGAGTGAGCCAAAATCATGCCGTCGAATGGAATCGCA
GAAAGGCCTTCCGTCCCGTTAAAGTTGCCTTCTTGTGTTGCGGTTAGTAATGGGTGCAAT
ACTTTAATTGGCGCTTTGAACATCTCGACGAATTCCATCAAGCCTTGGTTTGCTTTACAC
AGCGCGCCAGAGTAGCTGTACGCATCTGGGTCGTCCTGAGAGTAGTGTTCGAGTTTACGG
ATATCCACTTTACCGACGAGTGATGAAATATCTTGGTTGTTCTCATCACCAGGTTCGGTT
TTCGCAATACCGATTTGGTCAAGGATAGATGGACGAACTTTCATCACTTTAAACTTGGTG
ATGTCGCCGCCAAATTCGTGAAGGCGTTTTGCTGCCCAAGGCGACATGATTGAGCGAAGA
TAGCGCTGCTCAATACCGTAGTCCGTTTTCAGAATCTCGCCATCTTCGGTCGCTTTGAAT
AAACAGAATGGGTGGTCGTTCACTGGACTGCGTTCGCCATTAGCACTCAATACATAAATA
GGCATCGCTTCCATAAGCGATTTTAATTTTTCAGCAAGTGAGGACTTACCGCCACCAACA
GGGCCCAATAGATAGAGGATCTGTTTGCGTTCTTCTAATCCTTGTGCCGCATGTTTTAGG
TAAGAAACAATTTGTTCAATCGCATCTTCCATACCATAGAAGTCTTTGAATGTTTCATAG
CGAGAGATAACGCGGTTGGAGAAGATGCGGCTCAAACGAGGGTCTTTAGCTGTATCTATT
ATCTCTGGCTCGCCGATTGCCATCAGTAGGCGTTCTGCTGCATTAGCATAAGCACTTTTG
TCATCCTTACACAGGGCTAGAAACTCCTGTAACGACATCTCTTCATCTTTTGCAGCTTCA
TATCTGGATTGATAGTGGTCGAAAATACTCATGTCGCTTTCCCCTTTAATAGTCAGTCTA
CCGACGAACGTTGGTGCAGGCTGTTCCACGTTTTTCTGTGCTCTTAGTTGCCTGAATGTC
GACGTCCTGTTATCTCATTTGGTTTGTACGAAATGTATGACCAGTAACACCAAAGACTTT
GCTTTATGGACAGTTTTTTCATCACAACGGTGAGCAGTGGATGTGTACTTTTCAGTCACA
GCCTTTCTCTACTTAAGCCTAGTCGGGGATTTGCAATTTTGCTTAACAATTATGAATTTA
TTGTAAAAGTGACATTTGAATCACTCTTTAGATGAGGATGAATTTATGTTGCGAATAGGG
CGGAGATAAATCAAATATTTGGTGAAAAATACAGAATTTCAGTGATTCGTTATTCCACAT
TGCACAAGATAAGCAGAAGGATACGGTAGCGAAGAATGGAAGTTGTGACAGGAAAATAAA
AAAGGAGAGCGAATGCTCTCCTAATCAAAGACTTGCTATCTTACGCACTAAAAATTTGTG
CAAGCTCGTTTTCACACAAGTGATATTGACGAGGGCAGTTACGCCAAGTTTGCAGCATGC
GACGGTATTTATCTAGCATTGGCATTTGGCTATTAAAGTGGTGATCTGCCTTGTCGAATT
GTGGGTAAAGACCTTCAGAATCAACAAGGAAGCGGACGTAATGCACTTGCTGCGCTTCTG
TTGCGATATCGAAACCTAAGAACTGTAAGCGACGTTGGTCTACTTTGCTACGCTCTTCCG
CATCTAACATATTGTTAGATTCTTGCATCGCGTGATACATCTCCATAATGTCGATGATTT
CACGGCATTCTGCTTCTGAAAGGCAACCGAAATCTTTGTTCAGTTCGCGCATTTGAAGCT
CATAGCCGCGTTCAACGATCGTCTGTAGGCGTTTGTATTTAGCCGCATTATTCGGATCAA
GCTGAGACATTAGGTTGTATTGGTTTGATAGGATCAAACGTTGAGCGTTTGACATTTCCA
TGATGACCTCACTAAATAATCTAATACATTTTTAATGTGCTTAGGTTAACGCTTCAGACA
AGGGTGAAACATGATCTCAACACATATTTAATATGAAAAAATGGCAAGAATTGTCGAATT
CAGCCACGGCGAGATACACGATATAAGAAGAATATCTACTTTTTGTGATAGTGGTTGTAT
ATGTAATCTCGGTCCGAAAACACTCTTAACCACTCTGGCTTGAAGACGGTTAATACTGCC
AGTGACATCCCGTTAAGTAACCCTTCGGGGAACGCAAGCAATGGGACAAAAATAAAGTAG
TTGTGTTGAATGGTTTCCCAATCGTAGTGGCCAACCAACAAGTGATAAAACGAGTTAAAT
ACTAAGTGTAAGCTGCCTGTGAGTGCGCCATTAAAAAAGCCAGCGACAAAAATAAACACA
AAGATGTTGCGGGGTAAATAATGGTAACTAAGCAAAAAGACTAAGTAGCTGATTAATATT
GGAACGAGCGCCGATAGCACAAGAGAGCTCGGGAGCAAGATAAACGAAATATCGTGTATC
CAGTGGTAGGCGAACATCGCAGGAATGCTGAGCAAAAAAGCCATTCGCCAACCGTACATC
ATGGTTAGTGTCGTTAACGCGAGAAAGTGTATTTGTAACCCTTCTTTTACTCCTGCTTGA
GCAGACCAAAGAACCGTAATGAGGAAGAAAGAGGCAAGCACGATATGTTGAAATGCTTTC
TCTTGTTCAAGTTTAGGCCAAACTACTTTTCTCCAATCGGGTATGCAAAAAGCAACGACA
ACCCAAGTGACGATGATGAGTGAGCCTACGTTAAACCAGTCCATGAACTCTTTTCCTAAA
ATGCGTTTGTTACTTTTACGTTAATCCTTTTGTTGGGGTGCTATTTTACACGCCTTGGTG
ATTTATATAAGGAATTTGCCAGTGTTACATACAAAAATGCCAGCTAAATGCTGGCATTTC
TAGAACGTTAAGTTTCTTATTTGCTTAGTATTTCACGTTAGAGTGGTACTGAGACAAGAT
GGATTGAATTTCATCCATTGTCTCTTTTGAAGGAGGATTCACGCCTTCAAGAGGGTACTC
TAAACCAAGAGCTTCCCATTTATGTGCACCGAGTTTGTGATATGGGAGCAGTTCAACTTT
CTCGATGTTGTCCATATCTTTAATGAATTCACCCAGCATGTGCGCCGCCTCTGGATCATC
GGTGTAACCCGGCACAACTACGTAGCGGATCCATGTTTTTTGACCAATTTTGTGCAAGTA
ACGAGCAAAGTCTAACGTACGTCGATTCGACACACCGATAAAGTCTTGGTGAATTTCATC
TTTCATATGTTTGATATCTAGCATCACCAAATCAGTCGCGTCCAATACTTCGTCGATCAC
TTCTGTGTGTTTACGAATGTAGCCATTGGTATCTAGACATGTGTGGATGCCTTCTGCGTG
AGCCGCACGGAAAAAGTCGCGAACAAATTCTGGTTGAAGCATGGCTTCGCCACCAGAACA
AGTGATACCACCACCTGATGCATTCATGAAATGACGGTAGCTTTTCGCTTCGGCAATGAT
TTCTTCAACAGTAACTTCTTTACCATCATGCGTGTCCCAAGTATCGCGGTTATGGCAATA
CTTACAGCGCATTAAACAACCTTGCAAGAAGACGATAAAACGAATACCAGGTCCGTCTAC
GGTACCGCATGATTCAAATGAGTGAATACGACCAGTTGTTGACATCTTTTGCTCTCATTA
CTAATAAATTCTTGCTGTTATTTTATTACAAAAAGCAGGGTTAAAACAGCCTTGTGGGTG
GCTAAGGCAGCGTAATGTGACCAAAGAAAACGGCCAATGACGCGTTCATTGGCCGGAGAG
ATAAATACTATTTAAAAGAAAGCAAAGACTGAGAAAGAACCAGTACCATAAACGTCAGTT
TGTGATTCTTCGTAATCAGGTGTTTTCACCGTAAAGGTTAGGCTTGCGCCGTAATTCTGG
TTATACCAAGTTGCACCTGCAACGGCACTTGCTTGCCAGTTTTCTAGAGTCACATCATAA
GGTTCTGATGAGCCTGGAATACCTGAGCGATCGCCTTCAATGGTGATATCGTTGAAACGG
TATCGACCTTCAAATCCTGTAAAGACAAACCAACTGGAGGTATTTTTCGCAAGCATACTG
GCAGAGAAAGGGCTTTCTACACTGATGTTTGCTGCGCCAATACTATTGGCTAGATTCGTG
CCCCAGCGGAACATGACACCTTGTGATACATCACTGCGGAAGTTACCTGCGTTAATGTCA
TTCACATTAGTGATTTCCCATTGCGTCTTCTGGCCCTCACTGCGCATGAGTTTATTGAAA
GCTCGGTAACCAACGCTAAAGGCAATTTCATCGTCAATTTGGTAATCCCAGCCTTGAGGA
TCGGTTGAACCAGTGATGCCGTGAACAATTTCCTGCGCTTTTTCTGATAGAGAACTTTCA
CCTGTGGCACCAATGGTGAAGTTATAGCGAACGGCTTGATCGGCGGTTAGAGATAGGTAG
TTGATTTCAGTGTGTAGGTAACCAGCATATGGACGGTCATTGGCAAGAGGGTAGTCTGCT
TCAATATCACTTGGAGTCCACATCTTGTGGCCAAGTACTACCTCGATCTTATCGACATTG
GATTGGTCTGCATTTTCTAAGCTGAACCATTTCCATTCGCTTTCTTTTTTTAGCTTCTCG
GTTGCGTAAGAGAAGAATATACCGTTGGTGTAATCTTGGTCGACACCAAAAATGCCATCG
TTATCAAGGGTAAAGGATACTGTGGATTTGGTGGATGCCAGAGCAACTGGCGATAAAAGG
GTAAGGAAAATTAATTTACTGAGTTTCATATACTGCATTTACTAACTTTTTTTGCATCAT
ACGTAAGAATTCAATCAAAATCTTCCGCAATGTCACAACTTTAGTTCAAGAAACAAAAAA
AGGCTGATGCTTTGCAGCATCAGCCTTTGTTGTATCACTAAAACGTTATTTCGCTATAGT
CTTATAGAGACTCAGTGAATGTACGTGCGATTACGTCAGCTTGTTGCTCTGCAGTTAGAG
AGTTGAAGCGAACAGCGTAACCAGATACACGAATTGTTAGCTGAGGGTATTTCTCTGGGT
GCTTAACTGCGTCTTCTAGAGTTTCGCGGTTAAGAACGTTCACGTTTAGGTGTTGACCAC
CTTCGATACCAGCTTCGTGGTGGAAGTAACCATCCATCAGACCAGCAAGGTTAGCGCGTT
GTGAACCCTCATCTTTACCTAGTGCGTTAGGTACGATAGAGAATGTGTAAGAGATACCAT
CTTGTGCGTCAGCAAACGGCAGTTTAGCTACTGAAGTTAGTGATGCTACAGCACCTTTCT
CATCGCGACCGTGCATTGGGTTTGCACCTGGAGCAAATGGAGCACCAGCACGACGACCGT
CAGGTGTGTTACCAGTTTTCTTACCGTATACCACGTTTGAAGTGATAGTAAGAATTGACT
GAGTAGGGATTGCATCACGGTAAGTCTTAAGCTTACGAATTTTGCCCATAAATACAGAAA
CAAGTTCACATGCGATGTCATCAACGCGTGGGTCGTTGTTACCAAATTTAGGGTAATCGC
CTTCGATTTCGAAGTCGATTGCTAGACCGTCTTCATCACGGATAGGTTTAACAGTTGCGT
ATTTAATTGCAGACAGAGAGTCAGCAGCAACAGATAGACCAGCAATACCACAAGCCATAG
TACGTTTAACGTCACGGTCGTGCAGAGCCATTAGTGCAGCTTCGTAGCTGTACTTGTCGT
GCATGAAGTGGATTGCGTTTAGTGCAGTCACGTACTGCTTCGCTAGCCAATCCATGAAGT
GGTCCATTTTTTCCCACAACTCGTCATAGCTTAGTACGTCGCCTTCGATCTTAGGCATTT
TCGGACCAACTTGGATTTTTAGCTTCTCATCCACACCACCGTTGATGGTGTAAAGCATAG
TTTTCGCAAGGTTAGCACGAGCGCCGAAGAACTGCATTTGCTTACCAACAACCATTGGAG
ATACACAACATGCGATTGCGTAGTCGTCAGAGTTCATGTCTGGACGCATTAGGTCGTCGT
TTTCGTACTGGATTGAAGAAGTGTCGATAGATACTTTCGCACAGAACTTCTTGAAGCCTT
CAGGTAGTTGCTCAGACCAAAGTACAGTGATGTTTGGCTCTGGAGAAGGACCCATTGTGT
ATAGTGAGTTTAGGAAACGGAAGTTAGTACGAGTAACTAGCGTACGACCGTCAAGACCCA
TACCACCCATAGACTCAGTTGCCCAGATTGGGTCGCCAGAGAATAGATCATCGTACTCAG
GAGTACGTAGGAAACGAACCATACGTAGTTTCATTACGAAGTGGTCGATCATTTCCTGAG
CTTGTTCTTCAGTAAGCTTACCAGCAGCGATATCACGCTCGATGAACACGTCTAGGAACG
TAGAAGTACGACCTAGAGACATTGCAGCACCGTTTTGAGACTTAACAGCCGCTAGGTAGC
CGAAGTAAGTCCATTGGATAGCTTCTTGTGCAGTTTCAGCAGGGCGAGAGATGTCACAAC
CGTATTTCGCTGCCATAACTTTCATTTGGCCAAGTGCACGGTGTTGCTCAGCGATCTCTT
CGCGAAGCTGCATAGTCATTTGAAGATCTTCACCGTTCTCAAAACGCTCTTGTAGAGATT
TGAATTGAGCCAGTTTGTCCTTCATTAGGAAGTCGATACCGTATAGAGCAACACGGCGGT
AGTCACCGATGATACGGCCACGACCGTAAGCATCTGGAAGACCAGTTAGAACACCAGATT
TACGACAAGCTAGGATTTCTGGAGTGTAGATGTCGAAAACACCAGCGTTGTGAGTTTTAC
GGTATTCTGTAAAGATTTTTTTAACTTGTGGGTCTAGTTCGCGATCGTATGCTTTGCACG
AACCTTCAACCATGCGGATACCACCGTTAGGGATGATAGCGCGTTTTAGAGGAGCGTCAG
TTTGAAGACCAACGATAGTCTCAAGATCTTTCTCGATGTAGCCTGCATCGTGAGCAGTGA
TGGTAGAGATGATAGAAGTATCGAAATCAACAGGAGCGTGAGTTGAGTTCTCTTGCTTGA
TACCTTCCATTACCTTAGCCCAAAGCTTGTTAGTTGCTTCAGTACCTTCAGAAACTAGGA
AAGATTCGTCGCCTTCGTACGGAGTGTAGTTCTTTTGAATGAAATCACGAACGTTTACTT
CGTTTTGCCAGTCACCTGCAACAAAACCTTCCCAAGCTTTAGCAAATTGCTCTGCCATGA
CATACCTACCTTTTTAGTAGAAAAAAATTACGTACTGCTTCGCCGTTGAGCCAGCTATCC
CCAAAATCTGAGGGGGAACAGTACACTCTTTTGAATAACAATATTTATAGTCTTAAATTT
AAAAAGTTGGGTCACAAAACTATAAATATTGTCACTATCTTTAATGACACTCTTTTTAAG
AGACAACTAGAGGTTAAACTAAAATTTTTTTGCAAACCTTAAACTAAATCAATAAATCCT
CAAAAATCTCGATAAAAATGGGGTAGCGACAAGCGCTACCCACACGTTTTTTGAACAATT
AGCCTTACAGCCAAGCTTTGATGCCATACTGGCCTTCTAGCATACCAACTGCAAGCATAG
CGACCAAACAGATAACAAGTACACCTACTGGGATCACAATCTTGTCTACGAATGACAGGC
GAGCTGCACGCTCTTTGTCACCAATTAGACCGTTGTTATCAAGTAGCATTGTTAATGCCC
ATGCTAGTACAGGGTTAACGACGGCAGAACCGAAAATACAGATACCCGCTGCTTGAGAGT
CTTTAGAGTCTTTCACCATTTGCATACCTGCTTCAAGTAGAGGTAGAGATACACCTACAA
GTAGAGCGACACGCATTACTGGTGGCCATACTGCGATGTCCATTGGGAAGCCAAGGATCG
CGATGATCATCACCAGAAGACCAAGAAGGATAGCACCGCCAGGAATTGGACGTTTTGCAA
TCGCTGCTGGGATCATGTAAGTACCCCAAGATGAAGTGATGTTACCACCACCTACCGCTG
TACCTACCATCTGACGGATAGAACACATAGTCATTGTGTCATCAACGTCCATTAATACTT
TTTCAGTCTTTTTAGGGTAGTTAAGTTCTTGGAAAATACGATGACCTAAGAAGTCAGGAG
ACCACATTGCTACTGCTAGGATTGCAAAAGGCAGTGACGCGATGAAGTGTTCCATATTAG
GAAGACCGAGCATCCAACCTTCTTCAGTGCTGCCCCACCAGTAAACAGGGTTTAGATTCG
GTAGACCAGTTTCAGTGACGAATTTGATGTCAAAACCAGCACCTAGCACTAGAGCGATAA
TAAGGCCTGTGAAAGCACACACTGGAATCGCAAGCCAACGTTTGTTCACTTTTGCAAGGA
AAGCGTATAGTGCGATAGTCACTGCAAGCACGATCAGACCCACGTAACCCATGCTGCCAG
CTTCAACAGTTGAAGATTGTAGGCCAACTGCCCATTCTTGGATCGAGTTGATTTGGCTCA
TGGTCCCCGTCAAGCCCAAGAAAATGAGCAAGCCACCAGCTGTACCCTCTGAGGTGAGGT
TCACCAGTTTAGAACCGCCTTTCAAGAAGCTAAGTAGAAGACCGAATACACCAATAAGAA
TTGCCAATGCAAGAGGGTGAGCACCAGCGAGAGCGATGGTACCAATAAGAGGGATCATTG
GACCGTGGTTACCTGCCAAGTTGGCTTTCGGGTTGATAAAGCCAGAAGCAAGCACACAGA
AAAGTAGTGCAGGGATTAGCATTTCTACACGCGCAACTTCGATGGCAAAATCTTTGCCTA
AGTTTACGTGGTCCCATGCTGCAGTAAGGCCTTCAGCCCAAGACATCATTACCGCAGAGT
ACATTGCGATAATGCCGATAGTACCAGCAAGTGCTGGAACAAGGTCTTCAAGCTCAAAGC
GGAAGTCACGACCTGGCAAGTTTAAGCCGAAACGACGCGGCTTCATGATTTGTAGTTCGT
GGTCTAGGTAGTCTGAACGGCTGGCGAACTCAGATGATGGACGATGAAGCTCACGGTAGC
TTTTGGTCTCGATATCTGAATCAGAGTGCGCTTTGTTAACTGCGTCTGACATAGATTCCT
CATATATTTAAAAGTTATGAATTATTCATTCAAGTGTGTTATTCCGCATCCTGCGGCACG
TCCTATGCTAGCTATTATTAGATTTGTTACACGTCGACGTCGTGCCTAAGCATAGCTAAT
AACTTGTTGTGTTGAGGCACAAAAAATTCCTCATCTTTTGGCTGGAGTCTAGCAAGATAG
CCATTTAGGGTGATTGATTTAGATCACTTTAAGAATAGATGTGAAATAAAACTACAGAAA
GTGTCTGGTATGCGAATGAGATGGTTATTTAGTGTGTAATTTCATTACACAAGTTGCATA
AAATTAGAGTTTATTGCCCTGCATCGCATGAGTCACGCTTAAATGATCAATATTCACGAT
GTTTATATAAAGCTGGCTTTATTCTTGCTTTGTACCGAGCAACGACGATTTTTTGGCTAA
TCATTGCCGCTCAGTTTAGGAAGAAGACATGAAACAGCTTAAAGTACTGCCACTTGTGGC
AATTATCTCAGGTTTAATGGTCGGTTGTGGCGGCGGTGGCGGTGGCGGCGGTGGTGGCGG
TACACCTCAAACTGCATTTAACTTCACTTTTGTTGCGCCAAAGACACAAGCGCTTTCAAG
TAACGGTACTTGTACGATTTACGATCGCTTTGAGTCAAACAATATTGAGCAAGTATTGAA
TTACCATAAGTTGGGTGGTGTTTTAGACACTCAGTTAACAGCTTATTACTCTGATGCATC
GGGTAACCGCGTTGGTGATTTGGTAACAGCAAGCAATGACAAATTGACGATTATTCTGCA
AACGATTCCAGATGGCGGTAGTGTTACTGTTCAAGAGGTGAATGGCACTATTATTAACGC
GATTACCTTTTCAAAAGATCTTTTGGAATCTGAGTCCTCTTTGAGAAACGTATACCTATC
TGCAGATGCGAACGTAAGTAATACGAGCTGTCTGACGGGAAATAACGATTCAAAAGTCAA
TAAGACGAACTTGGACTACAAGACTGCGGAAGATGCTTCAGGCAATCCATATTCGACGTT
CTACTTTGATTCCCAGCTAGAAACTGTAACGGCGAACGAATCGCGCTTTACCAAGGGTGA
AAGTTTACCAGCGGTTAGTACCGAAAAAACGATGGTAGCTCAATACCGCACTGCTTCACG
CTCTTCCTTGTACCAATATGGTTTTGAAGACTGGACGGATGGACGCATGGTCTTTGCAGG
AACGCCTTCGATGCCTATGGTCAGTACGTCGGGTATCAATTTTTCTAAGATAGATATTGA
TACAATCTACAAAAACTTTTCTTACCGTTTAGCTGAAGTGCCAAAGACAAGTGCGTTTTA
TCACCCTGATGCATTGAAAGGCGATGTTTGGACATTCAGTGTAGAAGGCACGATTGCAAC
GCCTGGATGGACAGCTGCATACACAGACAAAGTTTCTGAAAACTGGAGCATTGTTGTTGA
TGACCGCTCTCTATTTTCAGTAACGGATACCCAGAACACGAAGCCAGGTGTATCAAACAG
TGTTGTTGATCTAACTGACAGTATTGGTTTAGGCCAAGAAAACGGGTTACAACGCGTGAG
CTATCAGCAAGGTACGATGGTTGGTGCAACGCCATACGTTGTTCGCCATTCTGTTTACTC
GTTGATCGAAGGAAGTATCGTCGTTCCTGACTTAGATTACTCTAGTGTTCCTTCTGGTGC
TCGAAGTGATTTAGTTATCTCCAATAACTCGTTAATTACTCAGAGCTATGTGTTTACCGA
TGAAAAAGCAGACGTTAAAGCTGCTGATTTTCTCACTGCTTTTGCCAATGGTGATGGCGC
TGATACGACAAAAGATGTACTCGGTATCGTAATGAATGAGAAACAAGTTAGAGATACGAT
GAATCGCATTGCTCAAACTAAGACGCTGATGTTAGAGAGAAGCAATTAACACTTTTGTAA
ATTTATTTAGCCCCTCACTTGAGGGGCTTTTTTGTGGTCTATATTCACGAATAAAAGAAT
ATGTTGCTATATATTGCATATTCATTTGTCTATCGTATCTATCTATTCGATTTATTTAGG
TTAATAATTTGTTGCAACTTTCTGGGGGTGGTGCTAATTTGTTCCGAAATAGAGAGGGCG
GAGTCCCTTAATTGCAGTGACAAAAACACAGGGAGTAGAGCGCATGAATGATGTACCAGC
GCTAGATATAAAAGACCTGCACAAAACATTTGGACAGAATGAAGTCCTGAAAGGCATTTC
ACTTGCCGCTCACAAAGGGGATGTTATCTCCATCATTGGCTCTTCCGGTTCTGGCAAGAG
TACTTTTCTTAGATGTATTAACTTACTAGAAACACCGACCGCTGGTGAAATTTGGGTAAA
CGGCGAGCTTATTCAAATGAAAAACAACCGCGCGGGTGAATCCGTACCTGCCAACGAAAA
ACAAGTTCAGCGTATTCGTTCGCGTTTAGCTATGGTTTTTCAGGGGTTTAACCTTTGGTC
TCATCTTACCGTTCTTGAAAACGTCATCGAAGCACCTGTTCACGTTCTTGGTGTGCCGAA
AGCTCAAGCGATTGAAAATGCAGAGTTGTTACTGAAAAAAGTCGGCCTTTACGAACGTAA
AGATTATTACCCAGGTCATTTATCTGGTGGTCAGCAACAGCGTGCTGCGATTGCTCGTGC
CCTTGCCGTAGATCCAGAAGTTATGCTGTTTGACGAGCCTACCTCTGCGCTTGATCCTGA
GCTTGTTGGGGAAGTGCTAGGGGTAATGAGAGATTTGGCAGATGAAGGGCGAACCATGTT
GGTGGTGACGCACGAAATGGCGTTTGCTCGTGACGTCTCAAATCATGTGATGTTCTTGCA
TCAAGGCTTAGTGGAAGAACAGGGAGATCCAGCTAAGCTATTTACTAACCCCGATTCTCA
GCGATTACAGCAGTTTATCTCATCTATCTACTAATATTCATTAGGCGGCAGAGTTTTGCC
TCCTAAGTAAGCACAACGAACAAAACCAAATAAAATAGCAATCACAGGAGTATGGAAATG
AAAAAGTGGTTATTGGCAGCAACTCTTGCTGCAACGGCAGTGTCTGGTGTTGCTCAAGCG
AAAGAATGGAAAACAGTTCGCTTTGGCATTGAAGGCGCATACCCTCCATTTAGCTGGACA
GAAACCGATGGTTCTCTAAAAGGCTTTGATGTTGATATGGCCAATGCGCTGTGTGAAGAA
ATGCAAGTGAAGTGTCAGATCGTTGCACAAGATTGGGATGGCATTATTCCTTCTCTATTG
GCTCGTAAATACGATGCGATCATCGCGGCAATGTCGATTACCGAAGAACGTAAGAAGAAA
GTGGATTTCACGGGCAAATACGCACTGATCCCAAATAAGTTCATCGCTAAGAAAGGTGCA
AACCTAGACTTTGCTAATCTAGATGGCCAAAAAATCGCAGTTCAACGCGCGACCACTCAC
GATAAATACCTGACTGATAACTACGGTGACAAAGTTGAAATTGTACGTTACGGCTCTTTT
GACGAAGCGTACCTAGACCTTGCGAACGGCCGTGTTGCTGCAGTTTTGGGCGATGCATCT
GCTCTAGAGGAAGGTGTATTGAACAAGGCTGGTGGTGATGCGTACGAATTTGTTGGCCCA
TCTCTGACTGATGCAAAATGGTTCGGTGAAGGTTTCGGTATCGCTGTACGTAAACAAGAT
AAAGATCTAACGAAGAAACTTGATGCGGCAATCTTGTCACTGCGTGATAAAGGTGTTTAC
CAAGAAATTGCTGGCAAGTACTTTAACTACGATGTTTACGGCGAATAAGCGGTAATTAAG
CGACCGTTGGCTTGTTCCTAGAAGTAGTCAACGGTCGATTTTTTGAGTTTAGGGATTAGG
AACTCACCTATGCTGGATTTACAAGGATATGAAGCCTCCATTTTTAAAGGGGCTTTGGTA
ACCATCGAAGTAGCTGTGCTGTCACTACTGCTTGCGGTGATATTGGGAATGCTTGGCGCG
CTTGCTAAGCTTGCTCCCTACAAATGGGCAAGAGCAATTGCCACACTTTACACCACCATT
ATTCGCGGCATTCCAGACTTAGTTCTGATGATGTTGATTTTCTTTGGTGGGCAAATACTT
TTAAACAATAGCCTCTATTCCATCAACGAAACGCTCAATGAATGGTTTGCATCTAGCGAC
CCAAATCATGAGTGGACTTCTTACTTACCTGACTACATTGATGTGAGCCCGTTTATTGCC
GGTGTGCTGACAATTGGTTTTATCTTTGGAGCTTACATGGCGGAAACTTTCCGTGGTGCG
ATCATGGCCGTCGATAAAGGTGAGTTGGAAGCAGCAAAAGCTTATGGCATGAGCCCAGTG
TTGTCGTTCAGAAGAATCCTTCTTCCTCAGATGATTCGCCATGCACTACCGGGATTTGGT
AACAACTGGCTGGTATTGTTAAAAACCACCGCGCTTGTCTCCATCATCGGGCTTGAAGAT
ATGGTGAGAATGAGCTCTCTGGCGGCTGGTACAACAAAAATGCCGTTCACGTTCTACATG
GCCGTTGCACTGATTTTCCTTTTCTTCACCAGTATTTCGACGGGGTTGTTAAAACTCGTT
GAACGCAAATTCAGTATTCATGCGAGGTAAGTAATGGATTTTTCGTTGATTATTGAAAGC
TTCCCTGTTTACTTTCAAGGGCTTTGGACGACCGTTTGGCTGGTGGGCATTTCATTGGTG
ATTGGCTTGTGCGTCTCAGTTCCACTCGCCATTGCGAGAAACAGTACCAACTACGCTTTG
AGCCTTCCTTCTTGGGGATTCATTTACTTTTTCCGAGGAACGCCACTGCTTGTTCAGTTG
TATCTGATTTACTATGGCATGGATCAGTTTTTCCCAGTGAAAGATACCTTATGGGAACAC
GCGTGGTTTTGTGCTCTGGTTGCGTTTGTACTAAACACATCAGCGTATACGGCAGAGATC
ATTCGTGGTGCGATTAACGGTTTGCCGAAAGGCGAAGTGGAAGCCGCAAAAGCGTATGGC
ATGAGTAAATTTATGACTTACAAACGCATCATCTTGCCAAGTGCGTTACGCCGAGCACTA
CCTGCTTATTCTAATGAAGTGATCTTCATGCTTCACGGCAGTGCGGTTGCAGGGATCGTA
ACCATCGTGGACTTAACTGGTGCAGCGCGCTTAGTTAACTCTCGTTATTACGCACCATTT
GAGTCGTTCTTGACGGCTGGACTTTTCTATATGTCGCTTACGTTTATCATTCTTTGGTGC
TTTAAACGCGCGGAAAAACGTTTCTTAGCGTACCTGCGTCCTCTGAGCTAAATCATGTAT
TTAAGTAATGGTACCTACGGGTACCATTCTATTTTTGATACCTTCATTCATACTTTTCTG
ATTTATCAACAAGACTATTTCGTTCCCTCGTTCGCTTACATTACACTTCGGCAAAACCCT
TGTTTAATAAGTGAAATATGAAAAAAACAATTATATCGTTGGGTCTTGCCGCTGTTGCCG
CCGGATGCGGTGGTGGAGAGAACAAGTCACAATCAAACAGTCAAGTCACACCAACTCCAG
TTCCTGTTCAACAAGCGCTAGAAACGGGCAATGCCCTGTTAGTTTCTGACCCAAATGACT
TCATTCGTGAAAGCCGTCAAGTTGTTGAGGCGCACAAGAAACAGTCGAATGCGATCAAAT
CTGCGATAGCAAAAAATCTTTCGGGTCTTTACTGGGATCCGACGCATGATGCCGCGATTT
TTGCTCCTACCTATGGATTCAACGACACCATCTTGATGACCAATAAAGCGATGGCGAGTG
GCTACAAAGACCAAGCGTTGTCGATTGGTATTGCTGGTGAGCAAACTAATGGCCAGCGTT
ATGCTGTTTTAGGCAGTAACCCATTTCGAACCGCACAACGTTTTCCTGATTCTTCTAATG
CGGCAATGACTCAATGGCTAAAAAACCTCGTTACTTGGTTGTCAGGTGGAGCTACTTCAA
ACGTCGTCATCGCGCAAATGGATCAGTCTTATTACTTTCCTGATGAGCAAGCGACGCGCA
GTTGGTTAAACAACAATATTTCACCAGACCTGACATTTAATGAAGCTAACCTGTGCGACG
GTTCAAAACTACTTAGCTGCTTGAAAGCCGATAAGCCAAACCTGTTGATTCTGTCACAAC
ATTTGCTGTCAGGAGATACCAATCAACAGGTATTAGATGCGCTGGCTTATGCCGAGCAAG
CTAAAATTCCGGTTCTATATCTGCATTGGGACGGTGGGCTGACCGATCTTGGCCGAGACA
TTTTGGCAAAATTCCATGTTGACTACGTGGGGGACAACTATTGGCGTAAGTTAGGTTTGG
TCGATTGGGCACCTTCATCACTGATGAACTTTGTGCCAGATTCTGTCATCACGCAGCAAG
CGTTGTTATCCCGTTTCGAAACTCAAAACTTCAATGTTGATTTGTCCCAATGTGATGATA
AATCATGCCCAGAAGCAGCGAACATGGACAGTCAGTTTTACGACGCTGCCAACAGCATTC
GCCAATGGCTGAAATCACTTGATGAGCAAAAAATCTCGTTGTTTGAACAAGATGGTTATC
AATACGAAAAGCTGATGGTGTTATTGGCGGATCATTATCGTCAAACGGCCTCTTTTCCAA
TGGATAAGCAGTCTACGGGGACGACTGAATTTTTGAAATCGTACTTCGCGGACTACGTTC
AATACAACAGTCGTCGCATCAACCCAAAACAACCAAATATGGGAAACTTCAGCCGCAGTG
AATTTGGGGCCGATGTAAAGAGAATTGATACTACGGTGAATATGGAGTCTAAACACAACT
TCCGTTCGGCAGGAGTGTATGCGCTGCCAGGTGAGACTTTCACGGTAACGCGTAAAGACA
ACAATGATGTGACCACAAAAATTGTCATCAATAGCTTAAGAAGTGGAGCGACCCATGAGT
TCAGTAAAGACGGTTATACTCGACCTAAACTGCTGACTTCATTTGCTTACGAAGTCAAAG
CGGGTGAAACCATCACGCTGACTTCTCCTTATGGCGGCCCAGTACAGGTTCACTTTGACA
AAAATGATATTCCGGTTGAACTGAGACTTAACCATGTGGCACAGCATCCTGTATGGAGAA
GTGAGAAGGACAACGACACCTTTATTCAGCAGCTAGAAGCCAATTTGTTTGATTGGGCCG
AGCTGATCACCCCTGGGTTTGAAGTGCACTCAAAGCGTGACAAGATGTTAGAGTCGGTCA
ACGATGAAATGTGGTCTACTCCTGCGGAAATGGCGCTGGCAACAGAAGAATATGTACATA
ACTACCCGCATGTTCTGGCTGGTTTCCAAGGGCCGGGTATAGACGAAGTACCTGAAATTA
TTCAATACGCTCAAAACCAAGGCTGGGAAATTGCCAATATTGATATGGTTAAGCACATGA
ATGCTGACCAAGCCACTTGTGGCTATGGCTGCTCTGGTAACCCGTACGATGCTTATTGGG
CCTTCAGTCCTTTAGGTCACGGTGATTTGCATGAGCTAGGCCACGGTTTAGAGAAAGGAC
GATTCCGATTCGCGGGTTGGGAAGGGCATTCGACGACCAACTACTACTCCTACTACAGCA
AGTCTCGTTTCTTCCAAAATACGGGTAAGGAATCAACCTGCCAAAGCTTGGATTTCAAAG
GTCAGTTTGAACTGTTGCAAACCAGTCGAACACAAAGCGATCCAAATGCTTATATGGCGG
AGCAAAACCAAACGGGTTGGAGCTGGGGTGCTCGCGTTTACATTCAAATGATGATGGCAA
CTCAGCACGAAGGTGTGCTTAAAAATGGTTGGCATTTACTGGCGCGACTTCATCTTATTG
AGCGTGAGTTTAATCGTTTGAAAGCAGATGAGGCACTGTGGAATGCGAAACAATCAAGCA
TTGGCTTCTCGATGTATACCAAAGATGAAGCGAGCAGCATCTCAAACAACGACTGGTTGC
TCATTGCCCTAAGTTACGTGGCTCAGCGAGATATGACTAACTATCTCGACATGTGGGGAT
TTTCGTTCTCAGAAAAAGCGAAGCAACAAGTTGTTGCGTTGAATCTGACGCCGATGCCTC
TCACTTACTTTGCAAGCAGCAATACCGGCTACTGTCTGAACGAATTCGCTCAAATGCCAG
TAAGTATTGATGGTCAAACGGTTTGGCCGCTGAACTAGCTGAGTAGAAAATAACGTGCAT
GAAAAGGGAGACTGAGTCTCCCTTTTTACTAGGTTTATCTTAGCGTTGAGTCACGGTTAT
TGCTTTGTAATGTATTACTTGAATGTCGACCAGATTGGCGCGTGGTCTGAAGGCTTTTCA
ATACCGCGTAATTCATAATCGATACCCGACTCAATACATTTTTGCGCGAGAGAAGGAGTC
GCCAAAATCACATCAATTCGTAGGCCTCGGTTGTCATCAAAGCCGCGAGATCGGTAGTCA
AACCACGAGAAGCGATCGTTCACTTCTGGGTAGAGCTTACGGAAAGTATCTTCAAAGCCC
CAATCTAACAACGTTTTCAGCCATTCACGTTCTTCTGGTTGGAAAGAGCATTTACCCGTT
TTCAACCAACGCTTACGGTTCGGTTCTCCGATACCGATATCTGAATCGATAGGGCTGATG
TTGATATCACCCATAACAATCAACTGTTCATCGTTGCTGTGATGATCGTTTAGATACGTC
ATTAGATCTTTGTAGAACTGGCGCTTGTATGGGAATTTCGTTTCGTGGTTAATGTTGTCC
CCTTGAGGGAAGTAGCCATTAAGCACCGTTACTTTTTCACCATTTTCGTTTTCAAACGTC
GCCATGATCATGCGCTTTTGGTGTTCTTCGTTATCCGTTGGAAAACCTTTTTGTACGCGG
ATGGGCTCTTGCTTACAAAGCATCGCTACGCCGTAATGCGCCTTCTGGCCATGAAAATAC
ACTTTGTAACCCATGGCTTCGACATCTTCAATCGGGAACGCTTCATCATGCACTTTAATC
TCTTGAAGACCAATAACGTCAGGCTGGTGTTTATCGATTAGCGCTTGGAGTTGGTGCAGT
CGAGCACGTAGTCCATTGATGTTAAAGCTGATTACTTTCATTATTTATCCTTTTGAGGGC
GTATTTTTCTAGAATGGTATCATTCTGAAAGCGTAGTGAAAATGAATCTCAACAAAAGAA
AAAAGCGCGTTTTACTGCGCTTTCAATTTGTTTTCTAAATCTGTTTGTACGATCTTCAAT
GCTTTAATCGCAACTTCTGGATCAATCTCGTTGGTTTCAAGCAAGTAGATCAAATCAACG
GCCAGCTTGATCTCTTCTGGCGCGTCATCAAGAGGAGAGGTTGGTTGGTCTGCCATTATT
GGTGCTTTTCCCTATGTGTAATTTGATTTTCTAGTTTAAGAAGCGCTGCCTCACAACGAG
CTAAACGTTGCTCTGTCGCCAGTAATACTTTCTGAGCTTCAGCTCGCATAAAACTAGGTG
CAGTTTCCACTGCGCGTTCCTTTTCTAACACCATTTCTCGCAAGCGTCTTGCCCATTCTT
GGTGCTGCGCGAGCTCTTGATAAAGCACGTTAATTGGTTTGCGAAAGTGGCTGCTATGCT
TGATTTCATTCTTACGAATTTTGGTGGTAGAAATCTCTCGCTGAATTGCGCCAATTTGCG
CTACGAGTCGTTCGGTGAGGTACTCCGCGCGCAAAGCGGTGAGCTTATTTTCGTTTTGCT
CTCGGATAATCGCGTCCAGTGTCGATTTCGCTTCTTTTACGCAAGGGGTAAGTAAGCGAG
AGCGGCAGCTAAATAAACGTTCATCAAACAACGGAACGTGATGCTCTCCTCGTTGGCGAT
CCAATGTCGCGGCTTGATTCGCCATGTGTTCTAAACTTTGCGAAAGTTGTTCGATGTTCA
TGATAAACCTACAAACCAAGCGTCATAAGCCAGCTTAATCGCCAATACGCTCACGACCGT
GACAAAAACGGGACGAATGAACTTAGAGCCGAATCGAATTGCCGAATGCGCACCAACAAA
TGCCCCAGCCATTAAACACACACCCATTGTTAAGCCTAGCACCCAGTTAATGTGACCTAA
AATAGCGAAAGTAATAAGTGAGGTAAAATTACTGGTGAAGTTCATTGCTTTGGCTAAACC
AGAGGCGAGCAATATATTGAGACGGTACAGCGCCATAGAACTTACAGTCCAAAACGCGCC
AGTTCCTGGACCGGCTAATCCATCGTAAAAACCAATCGACAAACCTTGCAGGTACTGTTT
TTTATGCAGCTTTGGGCAAGGCTCTGGTATTGGGCTTTGATGAGGGGAATGTAGCGTTTT
GTGGAATACAGTATACAGCGCAGCGGCTAATATAATAAGAGGCAAGACTTTTTCTAGCCA
ATCCGTACTGATGGCATCGACAAAGAGCGTGCCCAATGTTGCGCCGACAAGCGTTGCTGC
AAACGCGCGCCCCCAACACTGAGGTTTGAACAAGCGTTTTTTGTAGTAAGTGAATGCGGC
AGTTGACGATGCAAAGGTAGCAGCTAACTTGTTCGTCCCCAAAGCAATGTGAGGAGGAAG
CCCCAAAGACAGCAAAGCAGGGACGGTTAGCATCCCTCCACCACCTGCGACTGCGTCAAT
AAATCCAGCAACAAAAGCGACTAGCGCCAACACCAACAGCATTGTCGGCTCTATCATTTC
CATAAATTCTTATTCTTCTAATATTCTATTTTTCGTTTAAATGGCGGCAGTGAGTCGATA
AGTGCTTGCCCGTAGCGTTTGGTTACGAGGCGTCGATCCAGAATGGTCACTCTACCAGAA
TCTCGTTCTTTACGCAGTAGGCGGCCCACGCTCTGGATCAGCTTTTTGCTCGCATCAGGT
ACAGTGATTTGCATAAACGGGTTGCCGCCTTTCTTTTCTATGTATTCTGAATGCGCTTGT
TCTACTGGAGAGGTAGGAACACCAAATGGAATTTTGGTGATCACTAAGTTTTCCAGTAAC
TCTCCTGGCAAATCGAGTCCTTCCGAAAAGCTTCCTGTACCAAAGAGAACGCTGGTTTTG
TTTGTTTCTACAAGCTTTTTATGTTTTTTTAGAATTTCTTGACGAGAACTTTCGCCTTGT
ACTTGCAAAGCCCAGCCTCGTTTTATGAACTCTGAAGACAGCGCTTCTGCGACTTGGTTC
ATCTGCCAGTAAGAGGAGAATAATACCAAGTTGGCCTTTTTGTCTTCTAAGTACTTAGGC
AAGATCTCAATAAGATATTCAGTAAACTGAGGTGCCGATGGTTCGTACTTCATTGCAGGT
ATGAGTAACTCAGCTTGGTTTTGATAATCAAAAGGCGAAGCGAGTGCCAAAAACTGAGTC
CCAGATTCTGGCTTGCCATCAATGCCTACTTGATGGCAAAAATAGTGGAAAGAGTTCAAC
GCTCGCATTGTTGCTGAAACTAATACGGCACCAATACAACGACTCCAAATCTGTTGGTCT
AGCTGCCATCCGATCTCAAGAGGGGATACGCTCACAATAAAATCGCCTTCACGATCGGGG
TGAGTTTCTAGCCATCTCGCTAAAGGCGCTCCTTTTTCTCGTGTTGGCTCTGCCATTAAA
TGCCAAACTTGAGCGAGGTTCTCTAGTCGTTGAATATAGAAACCTAGTTCAGCGAGCGCA
GGCTCGGCCAATCTTGCCGCGAGTTCGCCATCTTTGACTCTTTCTGCAATAAGATCGGCG
ATTTTCGCGACGCTTTGGTTTGCTTTCTTGCTGAACTGTTTTAGCTCTTTAGATTGGTTT
TCTAGCCAAGTAGGCAGCTCGCCATGTTCAAAGCGGTAGATGCCTTCTTCAAACTGAGCT
GGATCGAACTGCTTAGTCAACTGAGTGAGCGCAGGTATTAAGTTTTGCACGGAGTCTTGC
AAGTCATTGCGGAATCGAGCGACACGTTTCTCATCAGCCAGTGATGAAAATTTACTGATT
GACTGATTCAGCTTCTCTAGCCACGCTGCTGCGCCTTTTAAACTTGCGGATGCTGAAGCG
TGATCACGGGCGACGTGAGGCAGGTGGTGAGCTTCGTCAAAGACATAAATCGTATTTTCT
GGCTCTGGTAAGATTACGCCACCACCTAAGTCAGCATCAGCCATAACGAGAGAGTGATTC
GCGATGATCACGTCATTTTTATCTAACTCAGAGCGAGCCTTTTGAAACGGGCACCCTCTG
TGACCTGGCAAACTGTTATTACAGCTGTGTTTGTCGCTGACAATCAATTGCCAGATGCGG
TCGTCTATAGGTTTAGGCCAAGCGTCGCGGTCACCATCCCATTTCCCTTGAGCGAGTGAG
CGATACATGGTTTCCAGTAATTCAATGTCTTTTTTCTTTGGCTTGGTCTCAAACATCGCT
AGTTGACCGCCATCCACACCACTGGCTGTTGCGAGCTTTTCTGCGCAGCAGTAGCGCTGC
CTACCTTTGGCAAGAATGAAAGAGAACTCTCTGTCTGTAATACGACGGAATAGAGGAAGG
TCTTTATTCACTAGCTGTTCTTGAAGCGCGACGGTTGCCGTTGAGATAACGACTTTGCGG
TTGTTATGCACGGCAACTGGTATAGCGGCCATCAAATAAGAAAGTGACTTACCGATCCCT
GTGCCTGCTTCTGCTACCAGTATTCGATTGGACTTATGATATTGACCACAAAGCGTCTTT
GCGATTTCAGCGACAAGATAGTTTTGAGCTCGTCTTGGTACAAAGTTATCGAGTTGGGTT
TGTAGGTTTTGATAGCTATTGCGAATCGATTTTTGAATGTTACTGGTCAGCATACGGGCC
TCAAATGCGTTGGAGCCGAATAGTAGCACACATCACTAGTTGTACAGTAGTTCACAAAAC
GGAATGCTTTTGTAAGGAATCTAGATCTTCTTCACAAAAAAATATTGAACTCCATATCAA
TGCAAATAATTTCATTATATGAAAAATATAAAACTTCAAAAATGTAGATTTGTTAGATTT
TAATGCTGTTTTGATTGCTTTAAAGTTTGTTTTTAGATTTAAATTTTGATTATTAATAGG
ATGATAAATTGAGGAAAATCAAGCCGATAGTTTAGATGTTCATCGAATAAATTAAATAAA
GTGAATCAAGTTATTGTTTTTATTGATTATTTTTATTTTTTGATATTTATATTTAGAAAA
TTTGACAGGCAGAATAATCTTTTGCAATCTAGTGCCCAGATTTTGTAGGTCATGCATTGT
TACGAATCGATAACAAGTGGCCTCAAAAATATAAAAAAGGGAATTCGGAAAGGATATCCC
AAACTAAGAAAAGGCAGTGGATTAATTATGAAAAAGACTCTAGTAGCTCTTGCAGTAGCA
GGCATCTCTACGTCTGCACTAGCAGCAGGCAACATCTACGACAACGGTACGACTTCTTTC
AACCTTAAAGGTGAGATTGATACTTACGTTAGTACTGTAGAAGGCAAAGAAAACGGCAAA
ACTGTAGTTAAACGTGACGTAGACGTTGACCTTTGGGCTAAAATCCAAATCGATGCAGAA
CACAAACTAAACGAAGACGTAAAAGTATTCGGTTCATTTGAACTAGAAAACGGTGAATTC
TTCGATAAAGATAACAGCTCTGATCACGCTCGTGTACGTACAGACGATCTTTACTTCGGT
GCTTACTTCGGTGACAACTGGGGTGTGGCTTTCGGTGAAGTTGGTGATTTCGGTGACTCT
CTAGACGCAATCACTATCGACAACACTAACGAAGGTCTTGGTTACGTTGATGATTTCGTA
AAATCAAAAGAAAGTGCAGGTCACGCTGTTTCAGTTAAAGGTAGCTTCGACAAGCTAACA
GTTATCGCTGATGCATACCTAGATCAAGACGAGAAAATCGATACTGCATTCGGTCTATCT
GCGCAATACGCAATCAACGATATGTTCACAGTTGGTGCTTCTTACCAAGATCAAGAGAAC
CGTGATGCTGCAGGTACTGATTACCAAGTAATGGGTGCGGCTGTTCGTTTCAACATGGAC
AACTTCTCTGCTGCAGTAAACTACGTTGCTGAAGAGCTAAATAAAGCGGATCAAGATACT
TGGTCTGCAGTAGCTGCTTACAAAATGAACGAAGCGCGCGTTTACACTTCATTCGGTTTC
ACTGAGTACGAAGGCGACCACGACCAGTCTTACTACACGTTTGGTGCTGACTACGCTGTA
ACTGGTAACGTTCTAACGTTCATTGAATACACTTCAAGCGAAAACGACGAGAAAAACGTT
TCTAAGAAAGAAGCTGACCTAGTTGTTGCTGGTGTTTACTACACGTTCTAATAACAGAAC
TTAAGTAGATATAGTAAAGGTCGCATTTATTGCGGCCTTTTTTATATTAAAGCGTCTAGA
CCACTCAGTAACTATTAAACATAGGTCAAGCGGGTATAGAGTTTCGAGGCAAGAGTGCGC
TTACCAATTATCTACAGCGAGTTGTGGTGAAATGATTGGCTTTTCATTAATGATTTCCTC
AAACTGTGATTAGTGGTAAGCGAGATTTAACTTTTTGATGTAATTAATCGATTTTTAAGG
TTATTCGGATATGAGACTAAAAACTTGGATTGTAGCGTTTTTTCTTGGTCTGTTTGGTAC
AACAGTGAACGCAGACACAACACATAAAACTGATGTATCAGTAACTTTAAGTACCGCGCA
AGGTGTTCAAGTTCTGTTTGTAAATGGCGTTAGTACGGATGAATTGAGTACTCCGTATAC
TCTCATCGATGGCTCAAACCAAGTGGTTATTAAGGTAAACAAAGCTATCGGGCGTGGTGA
CAAGCGTACTCAAGTTTACTCTGCACCATACATTCTTGGTTTTAGTTCTGGCGCGGGTGA
GCTTTATATTGATGCGCCATCTTTTAGAGATAAGCGTCAGGCAGACAAGTTGTTTGAAAA
AGATACAATGGACTGGAAAGTAAGCATCAATGATAAGTCTATTGATTACTCGCAATATAA
GATGCCAGGTAAAAAAGGTGCTTTCCCATATTCAAACCTTGATGAGCAATTGGCAGAGTA
CAACGAACTTAACGGCGTCTATTTTTCTAATGGCAAGCGAGTCGAGTTATCTGAGCTTCA
GGCAACGGGTACAGCTAAAGAGACTCACAGAGTGAATTCGCCACTGACAAAAGCAAAAAT
TGCTTATCTAGAAATGACTGACGAAGAACGTCAGCTATTCATGAAGTGGGTTTCTCAACA
ATAATTGTTATTAGTGACGATAAAAATATAAAAAGCAGGCGACGGCCTGCTTTTATGTTT
TTTGATGTTGACTACTTTAAGGAATGTGCTGTTTTAAGATGGCTAGAGCTGAATCTCTTT
CCATTGGCCAGGCTGCAAGTCTCCAAGAGTAATGTCGCCCATTGAATAGCGTACTAAGCG
TAAAGTTGGGAAGCCGATATGAGCGGTCATGCGTCTTACTTGGCGGTTTCTACCTTCAAT
GATAGTGATTGCTAACCATGTCGTTGGAATATTTGCACGGAAACGAACTGGTGGATTTCT
CTCCCAAATCGTCGGAGCATCAATGACTTCTACTTTTGCGGGTAAGGTCATACCATCTTT
TAATTCAACGCCTTTACGCAACTTCTCTAAATCTTGCTCTTGTGGGGCTCCATCCACCTG
TACCCAATACGTTTTCGGCGACTTCGATTTCGGCTGGGTAAGCTTCGCTTGTAGGATACC
ATCATTGGTTAACACCATTAGACCTTCACTGTCTCTATCTAGTCGACCTGCTGCGTATAC
GTCTTTTACTGGAATGTAGTCAGCCAATGTTTTACGGCCGTCACCATCGGTAAATTGGCT
CAGCGTATCGTAAGGCTTATTGAAAATAATGACTTTTCTATTTTGCAGGTCGACTCGAGG
TTTATTGGCTTTGGCTTTGGCTTTGGCTGTGCGAGTAGGGTGGCGTCTTGTGGTTTGATC
CTCTACACGGTTTGGTTTACCGGAACGTTTAAAATGGCCTGTTTTAGATTGGCTGGTACG
ACGCCCTTTTTCATGACCTGTGCGAGATGACATGTTAACTACCCTGCAAAAATGTAAATG
AACTGTGTTTGAAAGTTTTAAGTTTTCTTAAGATCGGCTATCATTTGCGCGCCTAAAACT
AACAAATGCGCACAGAATAATAGACTATTTCGTGTTATTTGTTTAATTATATCAGTGCAC
TCATGGATTCAGAGCCAAGAGCTTCAAACTACAAGAAAGAGTGCAAACCGCATGTGGCGT
TAGCGAGGAGATACACACTACTAACGTGTAGCAATGCGTCAATTACACCAACTCAGACGC
TGAGTTGATCAGCCAACAAGTTGATTCAAAAATAGGGAAATTTCATGCCTACAGAAAAAC
CTACCATTATCTACACCATCACTGATGAAGCACCGGCGCTAGCAACTTATTCATTACTAC
CAATCATTCAATCGTTTACTGCATCGTCTGGCATCAACGTAGATACTCGTGATATTTCAC
TAGCGGGTCGAATTATCGCTAACTTCCCAGAGCACTTAAAAGAAGAGCAACGCATTGGCG
ACGCGTTAACTGAGCTGGGCGAACTCGCACAAACACCAGAAGCTAATATCATCAAGTTGC
CAAACATTTCGGCTTCTATTCCTCAGCTAAAAGCCGCAATCAAAGAGCTTCAAGCTAAAG
GTTACGACCTACCAAACTACCCAGAAGAGCCAAGTACTTACGAAGAAAAAGCGATTAAAT
CGGCTTACGATAAGATTAAGGGCAGTGCGGTAAACCCAGTACTTCGTGAAGGCAACTCTG
ACCGTCGTGCGCCACTTTCTGTTAAGAACTATGCAAAGAAAAACCCACACTCAATGGGCG
CATGGTCATCAGACTCTAAATCCCATGTATCAAGCATGGCGGGTGACGATTTCTTTGGTA
GCGAGAAATCAACAACCATTTCTGGCGCAACAGAAGTAAAAATCGAGTTTGTTGGCGCAG
ATGGCTCTGTAAAAGAGCTAAAATCTGCTTTCCCACTGTTAGACAAAGAAGTTATTGATA
GCTCTGTACTGAAGAAAAAAGCATTGGTTGAGTTCTTCGAAAAAGAAATCGCAGATGCGA
AAGAGCAAGACGTACTGCTTTCTCTACACATGAAAGCGACGATGATGAAGGTTTCTGACC
CGGTTATCTTCGGTCACGCTGTAAAAGTGTACTACAAAGACGTTTTTGCTAAATACGGTA
AGTTATTCGAAGAGCTTGGCGTTGATGTAAATAATGGTCTTGGTGATGTTTACTCGAAAA
TCGAGTCACTACCAGCAGCACAGAAAGAAGAGATTGAAGCGGCAATTCAGGCGGTTTACC
AAACTCAGCCTGAACTTGCGATGGTTGATTCGGATCGTGGCATCACGAACCTGCATGTCC
CAAGCGACATCATTGTCGATGCATCTATGCCAGCAATGTTGCGTTCTTCTGGCCAAATGT
GGGGTCCTGACGGCAAGCAAAAAGATACTAAAGCGATGATCCCAGATCGCTGCTATGCAG
GTATCTACCAAGCAGTTATCGATTTCTGTAAAGAGCACGGCGCATTTGACCCGACAACAA
TGGGCAGCGTACCAAACGTGGGTTTGATGGCTCAAAAAGCAGAAGAGTACGGTTCTCACG
ATAAGACGTTTATCCTAGATGCCGCAGGTACAGTACGTGTTGTTGATGCTTCTGGCGCAG
CGCTGCTTGAACAGGCGGTAGAAGAGGGTGACATCTTCCGTATGTGTCAGGTAAAAGACG
CGCCAATTCAAGATTGGGTGAAACTTGCAGTAACTCGCGCACGTGCGACAGGCGTTCCAG
CTGTATTTTGGCTAGATGAAAACCGCGCACACGATGCAGAGCTTATTAAAAAGGTCAATG
CATACCTGCCAGATCACGATACGACAGGCCTAGAAATTAAGATTCTTGCTCCAGTAGAAG
CATGTAAATACTCATTAGAGCGAATGAAAGCTGGTCTAGATACTATTTCTGTAACGGGTA
ACGTACTTCGTGACTACCTAACAGACTTGTTCCCAATTTTGGAACTGGGTACATCCGCTA
AAATGCTCTCAATCGTTCCGTTGATGAACGGCGGTGGCCTGTTTGAAACCGGTGCTGGTG
GTTCTGCTCCAAAACACGTTCAACAAGTTGAGAAAGAAAACCACCTTCGTTGGGATTCTC
TAGGCGAGTTCTTAGCATTAGCTGCTTCTCTAGAGCATTTAAGCTCAGTAACTGGCAATG
CTAAAGCGCAAGCTCTAGCCGATACACTAGACAAAGCAACGGGTGAATTCCTAGACAAAA
ATAAATCGCCATCACGTAAAGTAGGTGAGTTGGATAACCGTGGTAGTCACTTCTACTTAG
CACTGTACTGGGCGAAAGCATTGGCAGAGCAAACGGTGGATGCAGACTTAGCCACTGAAT
TTGCACCTATTGCAAAATCTCTTGCTGAACAAGAAGAGAAGATTGTTGCAGAACTTAATA
GTGCTCAAGGCGTGAAAGGTGAGCTAGGTGGATACTACTTACTAGACGATGCTTTGGTTT
CTAAATTGATGCGTCCAAGCGAAACGTTTAACGCAATCATCGACAAGTAATCTGCGGATG
ACACGTCGTGAGCGGCGTGTTTTTCAGATAATAAGAAACCCGCTTAATTGGCGGGTTTAT
TTTTCTCTTCACAAAGGTTTAAGCTATGTGAGAGCAATGGTTTCTACGACAGCACTCAAT
TTACTTGGCTTGGGCTTCAATTGGCACAACGCTACTTGCGTGGCAACCCTTTGGACCTTT
TTCAATCTCGTAAGAGACTTGTTGGCCTGCTTTCAGTGTACGATAACCGTCCATTTGGAT
AGTTGAGTAGTGGGCAAAGATGTCTCCTTCCTCTTCGTCTGAACAGATAAACCCAAATCC
TTTGGCATTGTTAAACCACTTTACTGTACCTGTAGCCATGCTTATACATCCCTCATGCAT
TTTTTACTGATGTTGTTACAACAACCAAGTTATACCTTTAACTTGGTACTACTGTTAGCG
ACCGCTAACAAACGTCTCATTGATACAGAATCACATTCACCAAGTTGCTTAAATTCAAAC
TGATCCAGAATGAGGATTTATGCATCAATACTTTCCACTGTAGTCAATGAATCCATACAG
TCAATAGTGTCGAGCAACAAACGGAAACATAATTGAAAACAAATCACTTTTGAGATTAAC
AATTTTGCAAACTGTTTTTTGGGCGTACGCCGAAGTTTAGATATTTAGACCAAAAAGCGA
CGGGTTACGAAAAATCCATACTGTTGGTGTTGCTTATGATAGTGAAATCATCGGATTGAA
TAAAAAATGAAGTTTTCGTGATAAATAACCTTTTCTCAGTGAGGAAGTGTGATCTAACAC
AGAAATTAGCGTTGGTTAGATTCTGTTCGTTAGCTAGAAAAGAGAGTGATTTTTGAGTAA
AAGTTCAGGGCTTATCGATAACCATCTTTTATTTGCGCGCCCGCGAGACGTGGATTAGTC
TCTATATTAGGTAGCAACTTTTATCTATCAAAGTTCTAAATCGGTGCCACATCTCACTAC
ACCGCACAGCATGCTTGTGGTAGATTGTTTTTATAGGTCGAAAACATCAACCCTTTGATA
CGATATCTTTAAATTGCCATGAGTAAAAATTTTGAATGGGTCACTCCGGACTCTGATCTT
CTGGAGCGAGAAAGTACAAAAGTTCAGCCACCTAAGCTGTATAACGTTGTACTCAATAAT
GATGACTATACACCTATGGATTTCGTCATAGAGGTACTTGAGCGATTCTTTTCACATGAT
ATTGATAAAGCAACACAAATCATGCTCAAAGTGCACTATGAAGGAAAGGCAGTCTGTGGA
ACTTACAGCGCAGAAATTGCCGAAACAAAAGTAGCGCAAGTTACGATGTACGCAAGGGAA
AATGAACATCCGCTACTTTGTACTATGGAGCAAGCGTAGAAGAAGACTTGCTCGAACAAC
CCAAGTTGTTTTTTCGGGAGGTACTTATGCTAAATAAAGAACTAGAGTCAAGCCTTAACG
GTGCATTTGCTCGTGCAAGAGACAAACGTCACGAGTTTATGACTGTCGAACACCTCCTAC
TTGCATTGTTGGAAAACGATGCAGCTAAGGAAGCCCTTTTAGCCTGTAAAGCAGACCTCG
ATGCTTTGCGCAATGAGCTCGATATATTCATCGATCAAACTACGCCGCTTATCCCTGAAA
GTGATGAGACGCGCGAAACCCAGCCGACTTTGAGTTTTCAACGTGTATTGCAACGCGCGG
TTTTCCATGTTCAGTCGTCTGGTCGCAACGAAGTAACGGGTGCTAATGTATTGGTCGCAA
TCTTTAGCGAACAAGAGTCGCACGCCGCTTATTTATTGAAGAAAAACGACATTTCTCGCT
TAGATATTGTCAACTTTATCTCCCACGGTATTACGAAAGCTTCTGGCGCCGGAGAAGATC
CATCTTCCTCAGATTCGTTTAGCTCGGATAGTGTCGAAGAAACAGGTTCCGATGAGCGTT
TAGAAAGCTTTGCAACAAACCTCAACCAAGTGGCGAAGGCCGGTAATATTGATCCATTAA
TTGGTCGTGACAAAGAGCTAGAACGTACGATCCAAGTCCTATGTCGTCGTCGTAAGAACA
ATCCATTGCTCGTTGGTGAAGCTGGTGTGGGTAAAACGGCAATTGCAGAAGGCCTAGCTT
GGAGAATTGTTGAAGGCCAAGTGCCTGAGGTGATTCAAAATAGCGTTATCTACTCACTTG
ATATCGGTTCGCTGCTAGCAGGCACTAAGTATCGTGGTGATTTCGAGAAACGTTTCAAAT
CGATTTTGAAGCAGCTTGAAAAAGAAGAAGATGCCATCCTGTTCATTGATGAGATCCATA
CTATTATCGGTGCTGGTGCAGCGTCTGGTGGCCAAGTCGATGCGGCAAACTTGATTAAAC
CTCTACTAAGTAGCGGTAAGTTGCGCTGTATTGGTTCAACTACCTACCAAGAGTACAGCA
ATATTTTCGAAAAAGAGCGTGCGCTATCTCGTCGCTTCCAAAAAATCGACGTTGTCGAAC
CATCTCTGGACGATACAACCAAGATCCTGATGGGCTTGAAACCAAAGTACGAAGCTCACC
ACGAAGTGCGTTACACCAACAAAGCACTGCGTGCAGCCGTAGAGCTGTCTGCGAAGTACA
TCAACGAGCGTCATCTACCTGACAAAGCGATTGACGTTATTGATGAAGCCGGTGCTCGTA
GTCGATTAGCTCCAGCAAGTCGTCGTAAGAAGACGGTTGGCGTGGCTGATATTGAAGCCA
TGGTTGCAAAAATGGCTCGAATTCCAGAGAAGTCGGTGTCTTCATCTGACAAAGACATAT
TGAAGAATCTTGATGGCAAAATGAAGATGCTAGTCTTTGGTCAAGACAACGCTATTGATG
CGCTTTCGGAGGCTATCAAACTGTCTCGTGCTGGTTTGGGTGTAGATAACAAGCCTGTGG
GTTCGTTCTTGTTTGCAGGGCCTACTGGTGTGGGTAAAACCGAAGTAACTGTTCAGCTAT
CGAAACTGCTTGGTATTGAACTGCTTCGTTTTGATATGTCTGAGTATGGTGAGCGTCACT
CTGTGAGCCGCTTAATTGGTGCTCCTCCAGGTTATGTTGGTTATGATCAAGGTGGCTTGT
TAACCGATGCCGTTATTAAGCATCCTCATTCCGTTGTTTTGTTGGATGAGATTGAGAAAG
CGCACCCAGATATCTTTAACTTGTTACTGCAAGTGATGGATAACGGTACGCTGACGGACA
ACAATGGTCGCAAGGCCGATTTCCGTAACGTGATCCTTGTGATGACCACTAACGCGGGTG
TGGCTGAAACTGAGAAGAAATCGATCGGTTTAATCCAACAAGATCATAGTCACGATGCCA
TGGCTGAAATTAAGAAGGTGTTCACTCCGGAGTTCCGTAACCGTCTTGATAATATCATCT
GGTTTAATAGCCTAGATGAAAGTGTTATCCATCAAGTGGTTGATAAGTTTATTGTCGAGC
TTCAAGTCCAGTTGGATGCTCGCGGAGTATCCATGGAAGTATCGCAAGATGCTCGCCATT
GGTTAGCACATAAAGGTTATGACAAAGCGATGGGGGCACGTCCAATGGGCCGTGTAATCC
AAGAGCAATTGAAGAAACCATTGGCAAATGAACTGTTGTTCGGATCACTTGTTGATGGTG
GTACGGTGAAAGTGTCGTTAGTAAATGATGCGCTTGAATTTGAATATTTGAGTGAGAAAG
AAGCAGCAATGCACTAACGTTTGTCGTCAATTTCAAATCAAAAGCGTGCGATTGGTCGCA
CGCTTTTTTTATATCTGTCTAGCACGAAGACTCATCTCTTTATTTCTGTTTTATTCATGG
CTGTGCATATTGAGAAATAAAGAGGAAGCATGAAAACTTTCATCATAGCGTGGTTGCTTA
TCCTACTCGTAGGGTGTGATAAACACGCAGTAGTTGTTGAGGCGAGTAAGCCAGAGTTTG
ATCCTATCATTCAGCGAGTAGAACAAGGACAAGCAGCAAACCTGCATAGCTTACTAGTGT
GGCAAGATAGCCAGTTGACGTTGGAACTGTATCGTCAAGGTGGTGGGCTTGATGGTAATC
GTCAAACACCAAATGTGCCTGTCGGGCAAGAGGTTGTGCATAACGTGCATTCTGTCACGA
AATCCTTTGTCGCTACGCTGATTTTCATCGCTATTGATGAAGGCAAAATCGAAGGGTTAG
ATACGTCAATATTTGATTTCTTTCCTGAGTATACCGAGCCAGATAGAAAGGCGAAGCTAG
CGATAACATTACGAGATGTTCTAAATATGTCCACAGGCTACGCATTGGATGAATTGTCCG
TACCATATGGACAAGGCAACATTTTTTCTCGTCATTACAATGCGAAGGACTTAAAACAGC
AGTTTCTTTCCACTCAATTAGCTTTTGATCCAGGAACAAAGTTCGCGTACAGCGGTCTTT
CTACAGTTGGTCTTTCTAAAGTGATTGAAAAAGTATATGGGCAATCATTTACGAAAGTAA
TGAAAGAGAAGATTTTTTCCCCTTTAGGTATTGAAGAGTATCAGTGGCTGCCAAACATTG
GCAGTGGCGAAGCAGGAGCAGATTGGGGCTTACGTCTAACATCGCGAGATATGGGTAAGT
TTGGCTTGATGTGGCTGAACAAAGGACAATACAACGGAACGAAAATTGTTGGTGAAGAAT
GGTTGAATGAACTCAGAAAGAGTAAGTTCTATTCGTATGAGATGGGGTATGGGTTACATT
TTTGGCAGGTTTCTAACGTTGAGAATGGCGTTGCGGCTGTTGGGATAGGAGAGCAGTACA
TTGTTGCCATTCCAAACAAAAATGCAGTGATTGTCACGACGGCTGGGAACTACGAAACAA
GATCTCGACCAGTGTTAACTCTGATCCAGCAATTGTCATCGTTACTTTAATTCAATGTTT
ACAAATAAAAAACGGAGCAAAAATGCTCCGTTTTTTATTTGCATCCGAAAATCAAAGATT
AACGAGCGCGGAAGACGATGCGGCCTTTTGATAGGTCGTATGGAGTCATCTCTACAGTTA
CTTTGTCACCCGTTAGGATACGGATGTAGTTCTTGCGCATCTTGCCAGAGATGTGAGCAG
TCACAACGTGACCGTTTTCAAGTTCAACACGGAACATAGTGTTTGGTAGAGTGTCAAGGA
CAGTACCTTGCATCTCGATTACGTCTTCTTTAGCCATTTAATCCTCTTTAGAAATTAGGC
AATATTAGCGAGCGTTATTGTGCCGCTAAATAGGAATTATGTAAAGTTGGGGCGTATTCT
ACCCTTGCCAACGCTGATTTACTAGCCTTTGGTGGCGTTGAAAACGCGTTTTGTAGTTCA
TTGCTGGACATTCATCAATCTGATAACCCAAATATAGCCACTGCTCGTTATTTTGTTGGC
AGTAGTTCACTTGATACAGCACAGCTAGTGTACCGAGTGAAAGTGGGTAGTCTGGTTCAA
AAAACGTATAAAACGCGCTAGAACATTGTGCCATCACATCAGTCACCGCTACACCAAGTA
GTTGATTTGATTCATCATAGATGTGCAAGAACAACGTTGTCAGCCAAGTCGTTTGTGCAA
AACGTGAGAACTCATCTCGCTTGGGAGGGTACATGGTACCGTTTTTGTGTCGCTTGCAAA
TGTAACGGCTGTAGAGCTCAAACCACTCGGCGTCCATCTCCGTTTTCATCTCCCAACGCA
GGCTTTTGGCTTTACTGAGCAGTCGTTTTTGACTTCTAGATAGTACGAAATCAGGTATCG
ATATGCGAATAGGCTGGCAAGCATGGCAACGCTCGCAATGTGGTTTGTATATTGTATCTC
CGCTGCGACGAAAGCCATTAGCCATCAATAGTTGATAGTTTTGTTCAGTATGTAATTCAG
CGTCCAATGCCACCGCAACACGCTCTTGTCGCTCCGGTAAATAGCTACAAGGATGGTTGT
TGGTTAACCCAATTCGAATGTGTTGTAGATCTGTGCTCATGATTCTGAATCCTGCAAAAC
TTGGGGCGTAAAGGTGTCAGAAGCCGTTTGCTTTTCTCTTAAAGATAGTAGCTTTTGTAT
GAACTCGTCTCGGTCAAGTTCAAATGCGCCGAGGGATGCCAAGTGCGGGTTCATCACCTG
ACAATCTATTAATTGACCATGCTTTGACGCCAAATGCGTGCACAAATACCACAATGCGAT
TTTTGATGCGTTGTCTTTCAAACTGAACATGGACTCGCCACAAAAAAGTTGACCCACGCT
AATGCCGTATAAACCGCCAACAAGCGTGTTGTCATGCCATACTTCTACTGAGTGGCAATG
CCCTAGGTTGGATAGCTGAATATAAGCGGCTTGCATCTCTTCATTCAGCCATGTTTCATC
TGCTGGCCGTGTCGACGAGCAAAGTTGAATGACGTGCTCAGTCGCTTGATTTATAGTGAC
TTTATATTGATGCTTGCGCTGAAACTTTTTAAGACTTTTTGATGGCTTAAACGTTAAAGG
ATCAAACACCGCACGTGGCGAAGGACTCCACCATAAAATGGGTTCTCCTGGACCATACCA
AGGGAAAATACCTTGGTAGTAGCCACTCAAAATTCTATGTGGATCTAAGTCTCCGCCAAA
AGCCAACAGACCATTGGGATCTGACAGAGCTTCGTAAGGGGATGGGAAGTTGAACGTTGA
ATCGAGTTCAGTTAAATAGATTGCCATAGAAAAGTACTGACCAATATCGAACCAAAGGAA
CTTGTGATGACTCGAGTTAGAAAATTTTTGAAAGTATGTCCTTGGATCATACTGTTTTTA
CCCCTTTTCGCCAATGCAGCGTACCAAAGGAATGTCGCAAAACCAGTGAATGAAGTGGTG
TACGGGAAGATAGATTCAGTGCGTTACATCACTCAACAAGAAGTTGTGCAATCAAAAAGC
AACGGTTGGAAAACCCTATTAGGGGCAACCATTGGTGGTTTAGTTGGCAACCAGTTTGGT
GGTGGCACGGGTAAAGAGGTAGCCACAGCAGTTGGCGCACTGGCTGGCGCTGTGGTTGCT
CAAAACCAAAGTAATTATCAATACACAGTTGAATATAAGTTGGTTGAACTGCTAATTAAA
GTTAAAGGCGATAAACTGATCAACGTTATTCAGGATGTTGATAAAAATATGCTGTTTAGC
CGAGGGGATGAAGTTCGTATCTTATATTTCGATGATGGAGTGCGCGTAGATTTAGCGTAC
TGAGTGGGTGTTTTAGCGTCAATTTTATCGTTGACTAATTATTCAGAAATTAGCGCAGAT
TTGCTCTGGTTTTGTGCTGGTTTTTTCGTTAGTCTGAATCCACGAAGAATTGTTTAGCTC
TCACAACAGCGTGAATTGAGAGCACAAAGGATTATCAACTTTTAATGGAAAGCCTAACGT
TACAACCGATCAATAAAATTCAAGGGGAAGTGAACCTTCCTGGTTCCAAAAGTGTTTCTA
ATCGAGCACTTTTACTCTCTGCATTAGCAAAGGGGACGACTCGTCTCACCAACCTTCTCG
ATAGTGACGACATTCGTCACATGCTAAACGCACTCACTAAACTAGGCGTGAAGTACACAT
TATCTGCAGATAAAACAGAATGTGTAGTTGAAGGCCTTGGTCGTCCGTTCTCTGTATCAG
AACCTGTTGAGCTCTTTCTGGGCAATGCGGGCACAGCCATGCGACCTTTAGCCGCCGCAC
TTTGTGTTGGTCAAGGTGAATATGTGCTTACTGGCGAGCCTCGTATGAAAGAACGACCAA
TTGGTCATCTTGTGACTGCATTGCAAAAGGCGGGAGCAGATATTGAATATCTGGAAAACA
CAAACTACCCACCACTAAAGATTGTCGGTACTGGTCTGAAAGCAGGCACAGTGTCGATTG
ATGGCTCTATTTCTAGTCAGTTTCTCACGGCTTTTTTGATGTCTGCACCACTTGCCGAAG
GCGAAGTGCGTATTAAGATTGAAGGTGATTTGGTATCAAAGCCTTACATTGATATTACGC
TGCATATCATGAAGCAGTTCGGTGTCGAAGTGATTAACAACGACTATCAAGAGTTTGTTA
TTCCAGCTGGTCAGCACTATGTTGCGCCAGGTGATTTTCTTGTGGAAGGGGATGCTTCGT
CGGCCTCTTACTTTTTAGCGGCGGCTGCAATCAAAGGCGGTGAAGTCAAAGTAACTGGCA
TCGGTAAAAATAGCATCCAAGGTGATATTCAATTTGCTGATGCGCTAGAAAAAATGGGCG
CAGAGATTGAATGGGGCGATGATTACGTTATTTCCCGCGTCGGTAAGCTTAAGGGCATCG
ATATGGATTACAACCATATTCCAGATGCAGCAATGACCATCGCTACGACGGCTTTGTTTG
CTGAAGGTACCACGGCAATTCGCAATGTTTATAACTGGCGTGTAAAAGAAACCGATCGTT
TGTCTGCAATGGCAACAGAGCTTCGTAAAGTTGGTGCGGAAGTGGAAGAAGGTGAGGATT
ACATCATCGTTAAACCAGTACCTCACCTTAAACATGCGGCGATTGATACCTACGATGATC
ATCGTATGGCGATGTGCTTTTCTCTGTTGGCGTTAAGCGATACACCAGTGACGATTAATG
ATCCGAAATGTACGTCCAAAACATTCCCGGATTATTTCGACAAGCTTAAAGCGTTGAGCT
GCTAGATCTCTAACTGAAAAGCCAGAGCGATGATGCTCTGGCTTTTTTGTCTTAATTTGC
TGTTATTTGATCAGCGTAAATTCTTTAGAAAGGTGATGGGCTAAGTATTTGAACATATTG
AATACTGCCGTAGTATTTGCGGTTGGTAAGCCTTTGTCATCAAGGAAGTACTCACCTTTA
AATACCAAAACCCCGTCTTTTTCTTCTACGCTTGTCGCTCGCATTCCATTGATGTAATCA
TCGTGCTCTTGGATGATTTGGTTTGCGATTAAAAGAAGGTCGAATTCTTCAATAAACTTT
CTATCAGACATAACGTTCTCATCATTCATTACAAATTAAAAAGTGTGGCGAAGTATACCC
ATATTCTTTAAGGGTTTGCATGATTAATTCCATCACCACGTTGGTTGATTTGAGGCGAGG
GTTAACTCAGTACTGAGGTTACGCGGATACAAAGTGGCTTTCAGCGCAACAACCTAAGGT
TGCGCCATATTGACAGAAAATATTTTGTGATGAGTAACAAAATTTATTGCATTGGATTAG
CAGTAGCAAAGTTTGCCTGCTTAGATATGCCGCTCAATACCTTTCAGACCCCTGTCTCTT
TGAAGTATAAAGACGATGAATTGTCAACCAATCGGATCTGAATTTCAAAAAAGCAGTTGA
TCTTCTTTTCATCTCGCACAATAGTAAAAAAAGAAGCAATGAAATAGAACACTATGCGGG
TGACCTTAAAACGAGGTTTCTACCCGCATTATTATGAAGGACGTTAGAGTCAGTTATGGG
TAAATCACTCGTTATAGTGGAGTCTCCAGCCAAGGCAAAGACGATAAATAAGTACCTTGG
TAAGGACTTTATTGTTAAGTCTAGTGTTGGTCATGTGCGTGATCTGCCTACGGCCGGTCA
AAGCACTGGTGAGAAGAAAGCTGCAGCTATCTCAACAAAAGGGATGAGCGCAGAAGAGAA
AGCGCGCGTTAAAAAAGAAAAAGATCGTAAAGCGCTGATCAAAAAAATGGGGATTAACCC
ATATCATGACTGGGAAGCGAACTATCAGATTCTTCCGGGTAAAGAAAAAGTCGTAAGCGA
ACTACAAAAATTAGCCAAAGATGCTGATTGCGTTTATCTCGCAACCGATTTGGACCGCGA
GGGGGAAGCAATCGCATGGCACCTTCGTGAGATCATCGGTGGCGATGAAGAGCGATACAA
ACGAGTAGTCTTTAACGAAATTACTAAAAATGCTATCCAACAAGCTTTCCAGACTCCTGG
CGAGTTAAATATGGATGGCGTTAATGCGCAGCAAGCACGTCGATTCATGGACCGCGTTGT
AGGTTTCATGGTTTCTCCATTGCTATGGAAGAAAGTGGCACGTGGCCTGTCTGCTGGTCG
TGTTCAATCCGTAGCGGTGAAGCTATTGGTAGAACGTGAGCGTGAAATTAACGCATTTGT
GCCAGAAGAATTCTGGGATATTCACGCAAATACCAAAACTAAAGATAAGTCAGATTTCAA
ACTGCTGGTTGCGCAGAAAGATGGCGTTGCGTTTAAGCCTGTTAACGAAACAGAAACTAA
GGCAGCCATTTCTGTCCTTGAAAACGCAAGCTACGAAGTGTGTAAGCGCGAAGACCGCCC
GACAAAGAGTAAGCCTTCTGCGCCATACATCACATCAACATTGCAGCAAGCGGCAAGTAC
CCGTTTAGGTTACGGCGTTAAGAAAACCATGATGTTAGCTCAGCGTCTGTACGAAGCGGG
TTACATCACATATATGCGTACCGACTCGACTAACTTGAGTGCGGAAGCAGTTGATGCTGT
TCGTGACTTCATTGGTTCAGAATTTGGTGATAAGTATCTTCCAGCTAAGCCACTAACGTA
CGGCAGCAAAGAAGGTGCTCAAGAAGCGCACGAAGCGATTCGTCCATCTGATGTGTCAGT
GAAAGCAGAAGACTTACAAGGTGTAGATGCGGATGCTCACAAGCTTTACTCACTGATCTG
GAATCAGTTCGTTGCGTGTCAAATGACACCTGCAGAATATGATTCAACCACAATCAGCGT
AAAAGCGGCGGAATACACGCTAAAAGCGAAAGGTCGTATCCTTAAGTTTGATGGTTGGAC
TCGCGTACAGCGTCCAATGGGCAAAAACGAGGACACAATCCTTCCTGCGGTACAACTTGG
CGATAAGCTAAGCCTAGAGTCACTTGACCCTAAACAGCACTTTACAAAGCCACCTGCGCG
CTTTACGGAAGCGGCATTGGTTAAAGAGTTAGAAAAACGAGGCATTGGCCGTCCTTCGAC
TTACGCATCGATCATTTCTACTATTCAAGACCGTGGCTACGTAAAAGTAGATCAGCGCCG
ATTCTACGCTGAAAAAATGGGTGAAATTGTTACTGACCGTCTTGATGACAGTTTCAACGA
TTTAATGAACTACGACTTTACTGCGCGTATGGAACAGAAACTGGACCAAATCGCAGAAGG
TGAAGTGAACTGGAAAGCAGTACTAGACAACTTCTTTGCGGATTTCACTGGTGACCTAGA
AAAAGCCGAGTTAGATGAATCTGAAGGTGGTATGAAGCTAAACCACATTGTGATGACGGA
TATCGAGTGTCCGACATGTGGTCGCCCTATGGGTATTCGTACCGCTTCTACAGGCGTATT
CTTAGGCTGTTCTGGTTACGCATTGCCACCTAAAGAACGTTGTAAGACAACCATTAACTT
GGGTGACGAAGAAGGTATTATCAACGTTTTAGAAGAAGACGTTGAAACGGCTGCTCTTCG
TGCGAAAAAACGTTGTCCGATCTGTGAAACTGCGATGGACGCGTACTTGATTGATGACAA
GCGCAAGATGCACGTTTGTGGTAACAACCCGAACTGTGAAGGCTATGTTGTTGAGTACGG
CGAATTCAAAGTGAAAGGCTACGATGGCCCTGTTGTTGAGTGTGACAAGTGTGGCTCAGA
CATGGTGCTTAAGAACGGCCGCTTTGGTAAATACATGGATTGTACGAGTGAAACTTGTAA
GAACACCCGTAAAATCCTGAAGAACGGTGAAGTGGCGCCACCTAAAGAAGATCCTGTGCA
CTTCCCTGAATTGCCATGTGAAAACTCAGATGCGTACTTCGTGCTTCGTGATGGTGCTTC
TGGCCTATTTATGGCGGCAAGCAACTTCCCTAAATCGCGTGAAACAAGAGCACCTCTAGT
CTCTGAACTGGCGCGTTTTGAAGAGCGTCTACCAGAGAAGTTTAAGTACCTAACAACGGC
TCCTCAAGAGGATCCAGATGGTCGCCCAGCCGTGGTTCGCTTTAGCCGTAAGACGAAAGA
GAACTATGTTCGTTCAGAAGACGACGGTAAACCAAGTGGTTGGACTGCACTTTACGTTGA
TGGTAAGTGGGAAATCACTGATAAACGTAAAAAAGCGAAAGCTTAAACTCAACTTGTAAA
ATAAAGGCAGCAAATACGCTGCCTTTATTTTTATATCCACCTGTCTAAGCGGGTTTCCAT
CTGCTCCTTTCCCTACCGTTTTTAAGCTCTGTTTTCCCACTTTTAACGATTTGTTTTGTC
TGAATCTACAAGTGTCTTTTCTGTAAACAACATTCAGTTGAACTATTCATTTTATATTCA
CAAATTTGTTATATCTTGGTATTTCAAACATGAACTGTAGTTAACGCGTTCGTAAATTGT
TTTCACAATGTAATCGCTTACTTGGCCTTGTGTGATCTGGATATCGTCTTGAGCAAGTAA
CCTTTGTATGCAACACAGAACGGCATATTAAAAATTGTAATTTAGATTCTGGTTGGATAA
TTTATTACAAAATTAGTGCAATTGTATGCATTTATTTAGCGTCAAAAAATAAGAACAATT
TGAATATTTGCATACTGGAAAATGCAATAGCTTTTTTATCTACACTGCAAGGGCTCAATA
GAGGCTCAGGTGTAGGTGCAACAATGTATTCGCTTGACTCCCCGAGTTTTACTCATTCAA
GTGAGTACTAAATCCAAGCTATAACGATATGGAGAACAACGAATGGCTGGTGTTTTGGGA
ATGATTCTTGCTGGCGGTGAAGGCTCTCGTTTGAGACCTTTAACTGAATCCCGTAGTAAA
CCTTCGGTACCTTTTGGTGGAAGTTATCGGCTGATTGATTTCGCTCTAAACAATTTTGTA
AATGCGGATCTGATGCGCATTTATGTCCTTACTCAATTTAAATCTCAGTCTCTTTTCCAT
CACTTGAAAAAAGGGTGGAACATTAATGGTATTACTGATCGCTTTATTGACCCAATTCCT
GCGCAAATGCGTACGGGTAAGCGTTGGTATGAAGGCACTGCAGATGCTATCTATCAGAAC
CTACGTTTTATGGAGCTTGAAGAACCGGATCAGGTTTGTATCTTTGGCTCTGACCACATT
TACAAGATGGACATCAAGCAGATGCTGAACTTCCATACGGAGAAGAAGGCGTCATTGACG
GTGTCTGCACTGCGCATGCCACTAAAAGAAGCTTCTCAATTTGGTGTAATAGAGGTTGAT
GCTGAAGGCAGAATGATTGGCTTTGAGGAAAAACCCGCTAATCCAAAATCGATTCCTGGA
GAACCAGATTTCGCGTTAGTCTCGATGGGGAACTACGTATTCGAAGCACAAGTTCTATTT
TCTGAACTCGTGGAAGATGCAGACAATGAAGCTTCTTCTCATGATTTTGGTAAAGATATC
ATCCCGAAAATGTTCCCTCGTGGTGACGTTTTTGTCTATGACTTCAGCACCAACAGAATC
AGTGGTGAGAAAGAAGAGGTTTACTGGCGTGATGTAGGTACGATTGATGCTTATTGGCAA
GCGCACATGGATCTATTAGAAAAAGACGCGCCATTCTCTTTGTACAACCGTAAGTGGCCT
CTTCATACCTATTACCCACCATTGCCACCTGCAACGTTTACTGATTCAGACAATGGTCGA
GTGCAGATCATCGATAGCTTGGTATGTAATGGCAGTTATGTTCGTGGTTCTCGTATCGAG
AAGTCAGTACTTGGATTTCGCAGCAATATTGCATCCGCGTGTGATATTAGCGAATGTATC
CTATTAGGTGACGTAAAAATTGGCGAAGGCTGTGTGTTACGTCGTGTTATTGTCGACAAG
GATGCCGATATTGCACCTGGAACTCAAATTGGTGTGAATCTTCAAGAAGATAAAAAGCAT
TTCCATGTGTCGGAAGAGGGCATTGTTGTTATTCCGAAAGGAGCACGAGTTGGCTACTAA
CAACTTATCCATTCTGTTTGTAGCTTCTGAGGTTGAAGGTCTTATTAAAAGTGGTGGCTT
GGCAGATGTTGCCAAGGCACTGCCGGAAGCCCTTCAAAACCTACAGCAAGATGTAAGAAT
TACGATTCCTGCGTACACCAGTATCGAAAGATTAGCGGACGCAGAAGTTGTGCTAGAAAC
AAATCTAACGTCATGGCCGCATACAAAGTATCGAGTTCTATTGCTTACGTTAGGAAACAA
TCCTGTCTATCTGATTGATTGTGATCCGTACTTCAATCGGCCATCAATGTATGCAGAGAA
CAACCAAGCGTATACCGATAATGGTGAACGTTTTGCATTTTTCAGCGCTGCATGCCTCGA
CATGTTGCCGAAACTGGCGTTTCAACCTGATATCATCCATGCAAATGATTGGCACACAGG
GCTGGTTCCGTTTTTGCTTAAGCACAGGTATGGCAATGATCCCTTTTTTGCTCATACAAA
AAGCGTCATTTCAATTCATAATGCGGTCTTTAAAGGCGTATTTAGTTACGACGACGTACA
GTGTTTGCCTGAGTTTCACTGCCGAAACGTTCCCGATGCGGCGGTGAGTGCAACGCATAT
TACTATGCTCAAAGCTGGCGTAATGAATGCCGATAAGATAAATGCAGTCAGCCCAACGTA
CGCTGAAGAGCTAAAGACAGAACTTGGCAGTCATGGAATGGCATGGGAGTTTCAGCAACG
AGCAGGGGATCTAGTCGGAATTTTAAATGGTTGCGATTACAGTGCTTGGAATCCGGAAAC
TGATATTTATTTGCCAATGAACTATAGTGCCGACAAACAAAGTATGGTTCTAGGTAAAAA
CACTTGTAAGCGCGCATTACAGCAGAGGCTAAACCTTGCTGAAAAAGACGTAGCCATGTT
TGGTATGGTTTGTCGTTTGACTCAGCAAAAAGGCGTGCATTACTTGCTGCCGGCTTTGGC
GGATTTTTTGAAGCATGATGTTCAAGTCGTTGTTGTTGGGACGGGTGATCCCGTTTTGGC
TGCACAATTGGAAGAGGTTGCGGCGCAATTCTCCGACAAGTTTGTGTTTGTTGAGGCGTA
TGACAATGAACTCGCGCATTTAGTTGAAGCTGGTTCGGATTTCTTCTTAATGCCTTCTGA
ATTCGAACCATGTGGCTTAAATCAGATCTACAGCATGGCTTATGGCACCTTGCCTATCGT
GAGAGGGGTAGGTGGCTTAAAAGACAGTGTGAATGATTACGACGTAGACCCTTGCGACGC
TACTGGATTTGTATTTTATGAACCGACGTCTCAAGCGCTGCTACTTACTATGCTGCGAGC
GTTGCTGTTGTATGCGCAAAACCTGACGGAAGTGCAAAGAGTACAACTGCATGCAATGCA
AAAAGATTTCTGCTGGCGGAAGGCCGCAGAATCGTATTTGCAACTCTATCGTTCAGCGTT
AAATTGACGCAAGTTTGATAAAAAGTGTAACCAAAGGCACCTATTGAGGTGCCTTTATTA
CCTTGGTTTTACAGAGTGTGATAGGATTCTGTCACTCTCTATCACAAAGAATCTTACTTA
TACTGACTCATGACTCAGCCACTGCTTTTTCACAAAACCTATCTGCATCCTACTAGTAAT
GAGTGGGTTGTTTTCGTGCATGGTGCTGGTGGCAGTTCTTCGATATGGTTTAAACAAATT
AAAGCATATAAGCAGCACTTTAATTTGTTGCTGATCGACTTACGAGGACATGGAAAATCC
AATCAGCTTTTGAAAGAGTTGATAACTAGTCATTACACCTTCACGGAAGTGACGCAAGAT
ATATTAAAAGTGCTGGATCACCTAAAAATCCAGTCGGCGCACTTTGTTGGCATGTCGTTG
GGTACGATCATTGTTCGAAATTTAGCGGAGTTGTCTTCTGAAAGAGTTCGTTCGATGGTT
TTAGGCGGTGCGGTGACACGCTTGAATACGCGTTCGCAGATTTTGGTTAAGTTGGGTAAC
TTCTGTAAACATATCTTGCCTTATATGTGGTTGTATAAGCTGTTTGCCTACATTGTGATG
CCTCAACGAAGTCAGCGTGAATCAAGGCATTTGTTTATTCGAGAAGCAAAGAAGCTGTGC
CAAAAAGAGTTTAAACGCTGGTTTATTCTTGCCGCGGATGTAAACCCATTGATGAAGTAC
TTCAAAGACAGAGAGTTACCCATACCGACATTGTATTTGATGGGTGATAGAGACTATATG
TTCATCCAACCGGTGAAAGAGATGGTTGCAGCGCATAAGCTCAGTATCTTGCGTGAAATT
CCAAACTGCGGTCATGTCTGCAATGTAGAGCGTCCTGAAGATTTTAACCAACACTCTATC
GAATTTATAAAGCAACAAAGTATCGTCGCCTAGCCATCAATATAGACACCTGAAATGCGA
GAATAGGGGAACGATCATGGCTCCCCAATTTGATATCCACATTGCCAACACGCACCAAAC
TGTCCTTCGTTGTGTTCAAGACAATGAGGACATTGCCAGTCTTCATATATGTTGCTTTGT
GACTGCTGCCTAAATGCTTCAATAATTGAGTGAGCTTTCAATTGTTGTTCTGGATCTAAT
AGCCAAACATAAGGATCAGTATCATCGCCAAAAGGAAGCTCACCTTTCAGACCAAAAAGT
CCTTCTCCACGCACCTCACAGCATATATCTTCAGTTTTTAGTAGTTCACATACGATGTGC
GCTTCTGCTGGATTTTTCGCGATAAAGATTTTCATCAAATACTGCCATTTGGCTGAGTAG
GGGTTGGCCTGACCTTATTCATAACCCATTTTACGAGTATTGGAAACAGCCCCAGCAAAG
CAAAAGATGCTAATACCGTCGGGGATACGATACCAGAAAGGCTATCAATGGTTGCTAACT
GAGTACCAGCGTTAAGGTAAACGGCAGTACCAGGGAGCATACCTATTTGACTGGTTAAAT
AAAAGCGCGCAATGCTCATAGGTGTTAATCCCATCAGTAGGTTGATGAGGAAAAATGGGA
ACACTGGAATCAAGCGCAAAGAAAACAGATAAAACGCGCCATCCTTTTTTACTCCTTGGT
TAATCGCAACAAGCTTTTCCCCAAATCTCGATTGAACCCAATCCCTAAGCAAATATCGGC
TACTCAAAAAAGCTAAGGTCGCACCGATCGTACTGGCAAAAGAAACTAAAAGTAAGCTAA
ACCAAAACCCAAACAAAGCTGCGCCTAGCAAAGTAACCACTGCTGCTCCGGGAATAGAAA
ATGCGGTAATTGCAACATACGCTAAAAAATACACCGCGGCGGCATAGACGATGTTGGCTT
CGATGAATGAATTGAGCGCTTCTTGCTGCGCTTTTGCGTTTTCAAGCGTTAGATATTGAC
CAAAATTAGCGCCTAACAAAAGAATGGTGGCAACAAGTATCAGTCCAAAGATAAGTTTTT
TATTCATGTGTGCTCCGTTTCTATATCTAGGCTACCGCTTAAAGTATTCATACTGAATAT
TGTTTTAACAATCTCGTTATCGAAACTAAGTCGTGGCGCTGAAGATACGGGTGTTTTGGG
ATTTACAAAGGAGTAGACACGAGGGGAGCTAAAAAAATTTCATAAAAAAACCGCAGTTCG
CACTGCGGTTTTAGTCGATAGATTAGAGAAGACTTCTGTTACGAAAGGCCATTCATTAAT
TCTTCACGACGAGACTGGGGAACTACACTCCAGTGTGTGCCGTTAATAGCACCTTCTAAG
GCCCAAAGTAGCTCAAGGCTAACTGTGGTGGAGTGCGTGTCTCTGATCGCTTTATAAGCA
CTTAGTGCGCCTTCTTCTTCAAGTTGAGCAACAGAATCAATACCCGCTTTCTTAAGCATT
CTTTCTGTAGCCAATCTCAGGTTCGGCAGATCTTTCAAGCGATTAGGCTTAGTGCTCGCT
TGTTGTTCTTTCTCAAGTTTGGCGTTTTCTAAGGATTTTTTCGCTACTTCAATTAAGCGA
TCGCTAGATTCCCATAGTTCGCTGGAAATAGCGTAGTACTTAGTAACGACTGGGAAGCCA
CGTTTTTTATAAACGTAAGGCTTTAGACCCTGTGTCTCGAAGTCAGATGAAGTTTGTTGG
TCTGCTCGTATATGAAGCTGGTTGTTTACCACTAGTGCAAACATCGTTTCATCAGCGAAA
AGTCCGAAGCCACCAAACATTGAGCGCGACTTGATAGTACCAAGTGCCTCAAATAGCTTC
ATAGAGTCTTTGAGTATCGGTTTATCCATGTTTTGTTATCTCGGTGTAATTAATATTACG
CCACCAAAAGTCAGGTCCGAGAGAGTAGCAAACGTGCGCAAAGGCAATGTCATTAAAGGG
TAAAGACATTGGTTGCACACTTGCCATCGGTAACCCCGCTACCTTCCATATACTACTATG
GTTCAGGCCGGAGGCTTTGCGTCCCACCCTTTCGGATGGTTTGCCCTGTGCGTGACCAGA
TGAGGATACTTCGTATATTGAATTAACATCACACTTTAGATTTTAAAACGTGATCTTTAT
TCAATAAATAATGCCATTTTGTGCATGGGTACTCATAATTGAGAATTGTATTTAATGTTT
GAAAAGAAGCGGGAATTAATAATTCACATGTAAAGAAAACAGTAACTTATGGAAGTTATT
GTTTTTAAGAATGAGGCAAAGTGTGTGGGAAGTGTTATTTTTTTAATAAAAAAAAGCGCC
CCTAAGGGCGCTTGTGTTCATTTAATTAAGTTTCTTAACGGTATTGCGGATAACAATCTC
TGGTTGCATCTCGAACACACGTTTTTCGTGTTCTTTATCTTTAATGCGTTCAAGTAGGAT
CTCAAACGCATTTTTACCCACACGACGTTTAGGTTGGTGAATCGTTGTTAGCGGTGGTGA
GAAGTACTCTGCAAGTTCAATGTTGTCGTAACCGATAACAGAAACGTCATCTGGAACCTT
GATGCCGTTTTGTTGCAGACGGCTCATTAAGCCAAGTGCCATGGTGTCGTTAAAACAGAA
TACTGCAGTAGGGCGTTTTTCCATCGCGGTGATCTTGTCTGCAACCAGTACCGCAGTATC
ACATTCAAAGTTACCTTCAAGAATCCAATCTTCATTGATTGGCAGTTTTGCTTCAGCCAT
GGCACGACGAAAACCAGCGATACGCTCTTGGCAAGCAAGTTTCTCAAAGTGACCACTAAG
GCAGGCGATGTCAGTGTGGCCGTTATCGATAAGATATTTAGTTGCTAGGTAGCCACCTTC
TTCAGAGTTATCGATGATCTTGTCCGCACGAGAACTCTCTGGGCCCCAATCCATCACAAC
TTTCGGGATATCTGAGTGACGATCTAACATCTCTTTTAGTTCTTCGGTTAGATCTGAACA
CATCACCAAAATGCCATCTACACGTTTCTCAGCAAGCATGCGGATGTAGTCGCGCTGTTT
CTCGTAGATGCCGCCAGTATTACACAAGATCAACGTGTAACCTTGACGGTAGCAGTAGCT
TTCTACACCGTCGATCACTTCAGAGAAGAACAGGTTAGTTGACTGTGTTACCAACATACC
AATAGTACGAGTTGAGTTGCATTTTAAACTACGAGCAACTGCGCTTGGTGCGTAGTTAAG
CTCATCAACCGCTTTCATTACTTTTTCTTGGGTTGCTTCTGCAACAAAACGTGTCTTATT
AATAACGTGCGAAACTGTCGTGGTAGAAACGCCGGCTAAGCGAGCAACGTCTTTTATAGT
GGCCATAAATGATGTCCTGTATCGAGCTACTTAATACCGTAGTGAATACAACCATACGCT
TAGTTTTTTGCGCAAACTAAACACCACAACAACAGTAGTGTCTATTCTAGTAGGCAGCGG
TTGTACCGAAATCGGTATAAAAAGATTTGTAGCAACTTGGTTGAAGGTACTCGGCTTCCT
ACTAAATATGAGGAAGTGGTTATCAACCTATTAATAAAAAACAAAAACCGCTATATTTCA
GCGGTTTACATATAAATCATATTTAATCGTTTGCGTTCACATTTTAGCCCTATGTGGGCT
GGCTGGCAATATTTTCAGCAAGAGTTTTGTGTATTTGAAGTCACATTTTGACTGCTAAAT
GAACGAACGTCTTTGAGCCAGATTAAAAGCAAGCGAATAAAATAGGGAGCCCGACAGGCA
GGCTCCCTAAAAATAGGCGGTGATTATTCACCAAGAAGGTAAGCGCTGTCCAGTTTACAA
AATGCAATTAATAGTTGCGCAACGCTTAAGTAGAAGCCAAATTCATCAAATTGCTTACAT
TTTTCAGCAAATTTTGGCAACCAAGACATGAGTTGATTTTGGATGAAATCGTTTTGTTTA
ACGAAAGCCTCTTCCATATGTTTTTCTTGCTCTAACTCATTTGAGCGAATGATCATGTTG
CCCAAAAAGTCCAATTCGACAGCAAGATGGTCTGCTGGTTCTTTGAGGTTTTCGTCTACC
TGAACCCCAAAATCTGCCATCAGTTTTTCCATCTCTTCTGCAGGTTTGTCATTGAGCAAG
CCAGATTCACCAATGTACATAGACGCGTACGGCAGTGCCCCATACTTATCTGTTTTTAAG
AACAGCTCGCAAAAATCTGCTGCAAGTTCTAGTTGAGCATCATTGCGGTCTTGGAGTCGG
TTTAGGGCATCAACTAGGCTATCAACGGCTGGCTTGAGTGATTCGTTCTCACCTAAGCCC
GCTAAAAAACTGCGAATTTCAACACTGTGGTAGGTTTCTAGTTCTTTTTCGCTGAGTTCT
TTAGCGAATAAGCTCGAAAACCACCAGTAAATTTCAGCACGCTTTTCATTAAAAGCTTTC
ACTTCTTGCATTTTTGGCTCCTGAAGGATGCTTCGAGTATTGCATCATAAAGTCAATTAG
GGATATCCCCTAAGTGTAATCAAATAAGATGAATAGCAGTAACTATAATTATTGTTGATT
ATGTTGAATTGTGTGCACTTATTAACAGTGATGGGCAAGCTTGTTTTGAATCAATAAAAA
CGCTAAATCTTGCTTTTTAATGTATCTATGACTAGAAATGTTACTAGTTATGAATAGAAT
ACGTCTTGGATAATAAGAAGACAGAAAGTGGTGTAAATGAGCTATCACGTATTAGTCGTA
GAAGATGATGTTGTAACTCGTAGTAAGCTTGCGGGATATTTCCAAAATGAAGGTTACAAA
GTTAGCGAAGCAGAAAGTGGCGCGGAGATGCGCGAAGTTCTGCAAGGCGGTGATGTAGAC
CTTATTATGTTGGATATTAACTTGCCGGGCGAAGACGGCCTAATGCTTACGCGTGAGCTA
CGCAGTCAATCAGACATCGGCATCATATTGGTAACAGGACGCACGGATAGCATCGACAAA
ATCGTCGGCCTAGAGATGGGCGCAGACGATTATGTGACAAAGCCTTTTGAACTAAGGGAA
TTACTAGTTCGAGTTAAAAATCTACTGTGGCGCATTTCTGCGGCGCGAAGTGGAGCAAGT
AAAGCGGCAAGCGAAACAAACGATGAACACATTGTTCGCTTTGGTGAGTGGACATTCGAT
ATTCAGCGTCGAGCACTTAGCCGTAATGGTGAGCCAGTAAAACTAACCAAAGCAGAATAT
GAGCTTTTGGTGGCGTTATCGTCTTACCCGAATCAAGTGCTGAGTCGTGAACGTATTTTG
AATATGATCAGTCATCGAGTTGATGCTCCAAATGATCGTACGATTGATGTTCTTATCCGA
CGCATGCGCGCTAAGATGGAGTTTGATCCTAAGAACCCACAAATTTTTGTGACCGTTCAC
GGTGAAGGCTACATGTTCGCAGGTGATTAATCACCATTAGACAAGCAGTAAAGAAAAAGG
AGAGCCAGTGCTCTCCTTTTTTGTGTTTATAAATCGGGTTTATTCCGCTTCCACCATCGG
CGTTTGTCCTACGGTGTCACGCAGTCTTTGCCAAACGCTACCAAGGTATTCATGCCAAAA
CAGTTCAGTTTGCTCAAGGTAGCGAGCTTTAGGTGAATACTTGTCCCACGGTTGGCTAAC
TTCGTCTATCGCTAAGAAATTCGTTGGAGCAGGGATAGGTTTAATTCCAGCTGCGTTAAA
CTCGTACAGCGCACGGCTCATGTGGCTCGCTGATGTGACCAGCACAATCTCTTTTTGTTG
AACAAAAGCGGCGGCTTGTCTTGCTTCTTCCCACGTGTCTTTTGCGTCTTCCAACAAAAT
AATGTCGGATTTTGCAACACCTAATGCCAAAGCAACGTTTGCCATCATACGAGCATGGCT
GATCTCAGAGCCACCATCATAACCTGATAAAATTAGCTTTGCGCCTGGGTACATACGCAA
AATACGAATGCCTTCCGTTAATCGCATCAACGCCGCGCGGCTTAATTGCGATGTTGGTGG
AATTTCGTCATCGACCACGTGGCCATTACCCAGCACCATAACGTAGTCAATGGTACCTGA
CACAGGTAAAAAGGCCTTATGCTCGCGCTCAAGTGGCATGAGAAGCTTGGTTGAAACAGG
TTGGAAGGCAACTAGAAAAAGGCCAACAAAAGAGAACAGAACAACGAAGCAGCCAGTTTT
ACGTTTTGTGGTAAAACTAATGAGAGCAAGACCTAACAAGCCTATCAGTAGCAATGCCGG
AAGCGGCATAAGCAAGGCTGACATTACTTTTTTCAGCTCAAACATACATAAATAGTCCGA
AAAAACATCAATTGATAATAAAAATGAGGGTGACCCTCTTTATTCCTGCTTTCCTTGTGC
CAGAATAGCGGCACAATCCGATATGATAACTCAGCAGAAGTGACAGAAGACCGCAATTTC
GACGATATCGCCCACAAATTTGCAAAAAATATTTACGGCTCCGATAAAGGGGAGATCCGC
CAAATCATTGTGTGGGAAGATTTTCTACAGATTCTAAGTGAATTGGATGCGAGCCAGCAA
CCCCTAGAAGTACTTGATGCAGGTGGTGGTTTAGCACAAATGTCGCAAAAGCTTGCTAAG
CTCGGACATCGTGTTTCGTTATGTGATCTATCTTCGGAAATGCTGCAACTAGCCAAACAG
GATATTGAAAAAAACGGTTTGCTTGAGCAGTATCGCCTGATTCATTCGCCTGTTCAGTCC
ATTGCGGAGCACATGGAAGAACAGGTGGATCTCGTTATGTTCCACGCTGTCATGGAGTGG
CTCGTTGATCCTAAAACGGCGCTAGAGACAGTATTGGAACAAGTAAAGCCGGGGGGCATC
GCATCAGTGATGTTCTATAACCACCATGGTTTAGTCTACAAAAACGTGGTTTGTGGCAAC
ATTCCTCATATTTTAGACGGCATGCCCCACCGAAAAAGATTTAAACTACAGCCGCAAAAA
GGCTTGAAACCGGAAGATGTCTATCAATGGATAGAAGAGGCTGGTTTTAGCGTTTGTGGC
AAATCTGGTATTCGTTCCTTTAGTGATTACATAGGTAATATGCAATACATGGGCGATTAC
GAGTTTGAAGATGTGTTGGCGCTAGAAAAACAACTATGTCGACAAGAGCCATACCTCTCA
TTAGGCCGCTATATTCACGTGTGGGCCAAAAAGAACGATAAACAGGAATAACAATGAGTG
AGATGACTCTCAATGCTGCAGAGCAACCAATCGATGAGTTGGTTGGCTGGGTTAAGCAGC
ACGATTTCTCGTTGAACCTGACCACAGAGCGATTGGCATTTTTGATTGCCATCGCCGTAC
TGAGTAATGAAAGGTTCGACGAAGAACTGGGTGAAGGTGAACTGCACGATGCATTTGCCA
TCGTCACTCGACTATTTGATGAGACTGGCGAAGCCTCCGCTTTTCGTGCGAACAACGCCA
TCAACGAGATGGTCAAGCAGCGTCTTATTAGCCGTTTTGTCAGTGAAATTACTGACGGAG
CGAGCATTTACCGCTTGTCGCCTTTAGCGATAGGAATTACCGATTACTACGTGCGTCATC
GCGAGTTCTCAAGACTGCGTCTGTCTATCCAGCTATCGATGGTAGCGGATGAAATGGCGA
AAGCGATTGAAGCGGCACAAAAAGGTGGCACACCGGGCCACTGGAAGAAAAACGTGTACG
GAGTTTTAAAATATTCTGTAGGCGAAATCTTCGATCAAATCGACCTCAACCAACGTGTAA
TGGATGAGCAGCAGCAATCTGTGAAACAACAAATTGCCGACCTGCTAAACAAAGACTGGC
GTGAAGCGATCAACAACTGTGAAGCACTTCTGTCAGAAACATCAAGCACGTTGCGTGAAC
TTCAAGATACGCTGCAAGCCGCGAGTGATGAACTGCAAACTCAGATCCTAGATATTCAAG
AAATTGTTTACGGTGATCCTGAGCTTGAGTTCATCGAAGAAGCCTTGTTTGGTCTGCAAA
TGAAGCTAGACCGAATCACAAGCTGGGGCCAGCAAGCGATTGACCTCTGGATTGGCTACG
ACCGACACGTGCACAAGTTCATCCGTACCGCTATCGATATGGATAAGAACCGTGCATTTA
GCTCGCGTCTGCGTCAATCGATAAAAGACTATTTTGATATGCCTTGGTATCTGACTTTTG
CAGATGCAGAAAGGCTTTCCGACCTTCGTGATGAAGCTTTGGTACTGCGTGATGACGAGG
TAACCGGCCAAGTTCCGATGGAAGTGGAATACGAAGAATTTCAACAAGTCAATGATGAGC
TATCAGAACGCATTGGTGACATGCTAAAAGCGCATAAAGAGCAAGGCACGCCAATCGATT
TGAGTGTGGTGCTGCGAGATTACCTTGCACAACACCCATACACTCATCACTTTGATTTAG
CTCGAATTATCGTTGATCAAGCCGTACGTCTTGGTTATTCGGAATCGGATTATCAAGCGA
TTCAGCCTGACTGGAAAGCAATCAACGAATTTGGGGCAAAGGTACAAGCGAATGTCATCG
ACCGATACTAATGAATACATGTCAGATAATCTGGCAAAAGCAATTTCTAACCCTCTGTTC
CCAGCGCTAGACAGCATGTTACGAGCAGGGCGTCATATTTCAACTGAAGATCTCGACAAT
CACGCGTTGTTGTCTGATTTCGAGCTTGAGCTTTCTTCTTTCTACCAGCGCTACAACACC
GAGTTGGTAAAAGCGCCAGAAGGCTTTTTCTACCTACGTCCACGTTCAACATCATTGATT
GGCCGCAGTGTTTTATCTGAGCTGGATATGCTGGTGGGTAAGGTACTGTGTTTCCTATAC
CTAAGCCCAGAGCGCTTAGCGCACGAAGGCATTTTCACCAATCAAGAGCTTTACGACGAG
TTGCTTGCATTAGCAGACGAGAAAAAGCTGATGAAACTCGTGACGAACCGTGCAACGGGT
TCGGATCTAGACAAAGAAAAACTGTTTGAAAAAGTACGCACGTCACTTCGTCGCCTACGT
CGTTTAGGGATGATCATCAACATCGGTGAAACCGGTAAATTCAGCATTAGCGAAGCGGTA
TTCCGTTTTGGTGCTGATGTTCGTGTGGGCGATGACATCCGTGAAGCGCAGCTGCGTCTT
ATCCGTGATGGTGAAGCCGTAGTCCACACTAAAGAGCCGAGCCAAGGCAGCTTGCTGTCT
GAAGAAGACCAAGAAGAACAAGCCCAAGAAGAAATGACAGAAGAGGGTGAAGCATGAGCA
TGATTGAACGCGGTAAATATCAATCGCTGACCATGGTCAACTGGAACGGCTTCTTTGCCC
GTACGTTTGACATCGATGGTCTGGTTACGACGTTGTCGGGCGGTAACGGTGCCGGTAAAT
CAACCACGATGGCAGCGTTCATCACAGCGTTGATTCCTGACCAAACGTTACTGCACTTCC
GTAACACAACCGAAGCGGGCAGCAGCCAATCGTCTCGCGATAAAGGTTTATACGGTAAGC
TACAGCCGGGTGCGTGTTACGCGGCGCTAGACGTAGTGAACTCACGTAACCAACGTCTAT
TGTTTGCAGTAAAACTGCAGCAAGTCGCGGGTCGTGACAAAAAAGTAGACATCAAACCGT
TTGTTATCCAAGGTCTTCCAAGCCATGTGAAACCAACGGATATTCTGGTTGAAAGCGTAT
CGGCGACTCAAGCGCGCGTACGTCAAATCAATGAAGTCAAAGATGCGATTGCGGAATTTG
AAGGCGTTCAATTCAAAGCCTTCTCTTCAATCGTGGATTACCACGCGCAAATGTTCGAGT
TCGGTGTGATTCCGAAGAAATTGCGCAACTCAAGTGACCGCTCTAAATTCTACCGTTTGA
TCGAAGCCTCGCTTTACGGCGGTATCTCGAGTGCGATTACACGCTCACTGCGCGATTACC
TTCTGCCACAAAACGGTGGTGTGAAGAAAGCATTCCAAGACATGGAATCGGCGTTGCGTG
AAAACCGCATGACGCTAGAAGCGATCAAAACCACTCAGGCTGACCGTGACTTGTTCAAAC
ACTTGATCACTGAGTCGACAAACTACGTGGCTGCTGACTACATGCGCCATGCTAACGATC
GTCGCAACAAGCTTGAACAAACTCTATCTTTGCGCTCTGAGCTCTTTGGCTCACGCGAGA
CGTTGATTGAGCAAAACAATCTGCTTAATCGCGTTCAAGAAGAACTTGAGCTTCTAATCG
AATCGGAATCGGCACTAGAGCAAGACTATCAAGCGGCTTCTGACCACTTGCAATTGGTGC
AAAACGCACTGCGCCAGCAAGAGAAAATCGAACGTTACCAAGAAGATCTTGAAGAGCTTA
GCGAGCGTCTTGAAGAGCAGATGATGGTCGTTGAAGAAGCGCAAGAACGCGTGATGATGG
TGGAAGAGCAAGCAACCGTTGCAGAAGAAGAGGTGGACAGCCTCAAGACGCAACTGGCTG
ACTACCAACAAGCACTAGACGTTCAGCAAACTCGTGCTCTTCAATACCAACAAGCGGTTC
AGGCACTTGAGAAAGCGAAACAACTACTTGGTGATGACTGCCTGACGGCGGAGTCCGCGC
AAGCACTTGTTTCTGAGCTTAAGAACAAAGAATCAGAAAGCACTAACGCGCTGCTATCGG
TTAAGCACAAGTTGGATATGTCTTCTGCAGCAGCAGAGCAATTTGAAACTGCGCTGAAGC
TTGTACAAAGTATCGTTGGGCAAGTCGAACGTAAAGATGCGGCTGAACAAGCGAAAATCG
TCATTACGAAAGCGCGTGAATCTCAGCAAATCGCACAAAACGAACAGCAATGGCGTGCTC
AACATCGCGACCTCGAACGTAGCTTAAACCAACAGCGTCAAGCTCGTGAATTGGTCAAGG
AATATCAAAAACAGTTCCATGTTGAACTGACGGACGAAATCACGTTTGAACAAGAACGCG
AACGTCATGCGATGCAAATCGAAACGCTAGAAATGACGCAAGAAGAGCTGCGTGAACAAC
GCAGTGAACAGCGTCGTCTAGAACAAGATGCTGCGGCAGAAATCAACAAGCTAGAAGCCA
TTGCACCAACTTGGATTGCCGCTAACGATGCGTTGGAAAAATTGCGTGAGCAAAGCGGTG
TAGACTTAGAAGATCGCCATGCTGTGATGAGCCACATGCAGGTTGTTCTGGAGCAAGAGA
AAGAACTGTCTCTAGCGAAAGACAAACTGGCAGAGCGTCGCTCGCAACTAGAAAGCGAAA
TCGAACGATTGGCATCACCTGGTGGTTCAAACGATCCTCGTCTGAAAGGCTTGGCAGATA
CACTAGGCGGTGTGCTTCTATCCGAGATTTACGACGACATTACAATCGACGACGCACCTT
ACTTCAGCGCGATGTATGGTCCGGCACGTCACGCGATTGTGGTTTCTGACCTGTCGGGTA
TCGAAGAGAAACTGGTAGAGCTAGACGACTGTCCGGAAGATTTGTACATCATTGAAGGTG
ACATAGATGCCTTTGATGACAGTTCGTTTGACGCAGAAGAACTTGAAGGCGCGGTATGCG
TTCGTATGAACGACCGCCAAATGCGTTACTCTCGTTTCCCTGAAATTCCATTGTTTGGAC
GCGCGGCGCGTGAACAGCGTTTAGAGCTACTGCGCAATGAACGTGAGGAAGTGGTTGAGA
AGCACGCAAAAGCGGCTTTCGATTCACAAAAGATGCAGCGTCTATACCAAGCATTCAACC
AGTTTGTGGCTAACCACATTCAAGTCGCGTTTGAAGCTGACCCAGAACAAGCATTGGCAA
ATGTTCGCGAAAAACGTGGTCAAATCGCCCGTGTATTGGCTGATTTGGAAGCGAAAGAAC
AACAACATCGTTCTCAGCTTCAGACTAGCAAGCAAGCTCTGTCTTCGTTAGACAAGCTCG
CACCAAACATGGCTCTGATTGAAGACGATACGCTGCAAGCGCGTTTCGACGAGCTGGAAG
AGAAAATTGCGCAACTGTCAGAAGCGAAAGCGTTCTTGAACAACCACGCGAAAGCCGTGG
CTGAGCTTGAAAAAATTGCTTCTGCACTTGATGCAGACCCTGAACAGTTCGATGCGTTAG
AAGCAGAATACAAAGCTGCGGACGAGCAACTTCAAGAATTGAAGAAGCAGATCTTTGCCT
TGTCTGATCTCGTTGAGCGTCGTCACTACTTTGCGTATTCAGACTCCGTTGATTTGCTTA
ACCAAAGCAGTGAACTTAGTGAGCAGTTAAAAGCGAAGCTGGTTCAGGCTGAGCAAATGC
GTACACGCTCTCGTGAAGAGTTGAAACAAGCGCAAGGTCAAATGAACCAATACAACCAAG
TATTGGCATCATTGAAAAGCTCGCACCAAGCGAAATTGGAAACCGTTCAAGAGTTCAAAC
AAGAACTGCAAGAGTTTGGTGTTAACGCCGATGAAGGCGCAGAAGAGCGTGCGATCCGTC
GCCGTGATGAGCTGCACGAGCGTCTACACACATCTCGTAGTCGTAAGAGTGAATACGAGC
GTACCATCACCTCTACTGAGCTAGAGATGAAAGGTCTGGCGAAACGTCTGAAGAAAGTTC
AGAAGGAATACGCAGAGCTGCGTACCTTCGTGGTTGCTGCGAAAGCGGGCTGGTGTTCAG
TACTTCGCTTGGCACGTGAAAACGATGTTGAACGTCGTCTTCACAAGCGCGAGTTGGCGT
ACATGTCTGCCGATGAACTGCGTTCAATGTCGGATAAATCGTTGGGTGCGCTGCGTCTTG
CTGTTGCAAACAATGATGACCTACGTGATGCGTTACGTTTGTCTGAAGATAATGCACGTC
CAGAGCGTAAAGTTCTGTTCTACATTGCGGTTTACCAGCACCTTCGTGAGCGTATTCGTC
AGGACATCATCCGCACTGATGACCCAGTAGAAGCCATCGAAGAAATGGAAGTAGAGCTAG
CGCGTCTGACTGAAGAGCTAACTCAACGCGAAAACCGTCTGGCAATCAGCTCTGAGTCTG
TGGCAAGCATCATCAAGAAGACGATTCAGCGTGAGCAAAACCGTATTCGCATGCTAAACC
AAGGCTTGTCGAACATCTCGTTCGGTCAGGTGAAAGGTGTGCGTCTAAACGTGAAGATCC
GTGAAAGCCATGAAGTGCTATTACATGGTCTGTCTTCGCAGCAAGAACAGCATAAAGATT
TGTTTGAATCTCCACGTTTCACTTTCTCAGAAGCGATGGCAAAACTGTTCCAACGCGTGA
ACCCTCACATCGATATGGGTCAACGTTCTCCTCAGGTTCTGGGTGAAGAGCTACTGGATT
ATCGTAACTATCTAGAGCTAAGTGTGGAAGTTAACCGTGGTTCTGATGGTTGGCTGCAAG
CGGAATCTGGGGCGCTATCAACGGGTGAGGCAATCGGTACTGGTCAGTCTATCCTATTGA
TGGTTGTTCAGAGCTGGGAAGAAGAATCCCGTCGTCTACGCAGCAAAGACATCATCCCAT
GTCGTTTGTTGTTCCTCGATGAGGCGGCTCGTCTGGATGCGAAGTCGATTTCAACGTTAT
TCGAACTGTGTGACCGTCTGGATATGCAGCTGTTGATTGCTGCGCCAGAGAACATCAGCC
CAGAGAAAGGTACAACCTACAAGTTGGTACGTAAGGTGTTTAAAGATCACGAACACGTAC
ACGTTGTTGGTCTACGTGGCTTTGGTCAAACAGATAAACCGAAGAGTGAAGTTCAAGAAA
TGATTGAAGAGTTTGAATCATAAGCTTGGAAGCATAAAAAACGCCCGCAATTAAAGCGGG
CGTTTTTGTATCTGATTAACAGAGAGATGCAGGTAACGGGCATAAAATAAGCCGAGGCTG
TAGGACGACAGTCTCGGCTTTTTCGTGAGCACTTAGACCAATAGCAGGGAGTATTGGAAA
TAATCTAAGCGCTATTCCTCTGAAATATCGGTTCCAGCTTCGATAATTTCAGCAAGCTCT
TCAAGTGCTTGAACCGAAAGCTCAGACAAACGCTGTAAGTGTTGGTCAAAAGTTTCCTGG
TCTACAAGCTGTGGTTCATTATTATTTGTTTCTTTTGTTAGCATCGCCCAACCTCTTTAA
GTTGAGTAAGGGGAGTAAACATCATACTCAATGGGCTCAGTGGAAAAGAAACGATCTATG
TTGATTCTGTTAGCTCGATCATTGATTCAAATGATGAAACCGGCGAATATGAGATAGGGA
GGGGAGTGAAAACGATGGCAGAAAGAAAAAAGCTAGCAACCATGTGCTGATTGCTAGCTT
GTAAGATTTAGAACTTTGGTTTTACACCAAACTGCTCAACCGCGTAGGCTACGCGCTCTA
TAGGCTTAGGGTACTCCGCTGGAGTGCCGAGGCTTTCAATATGCTTCAAGCGAGGAAGCA
ATCCTGCTCCGTTCGCGATTTGAATAGCCAAACCAGGACGAGCATTCAGCTCAAGTACCA
TCGGACCTTCTTCTTTGTCGAGAACCATGTCGGTGCCCATGTAACCAAGCCCCGTCATTT
CCCAAGCACTTGACGCAAGTTCTAGCAAACGCTCCCAATGAGGCACTTGCAGAGTCGATA
AATCTTTACCCGTATCCGGGTGGTGCGTTACTGGTTGGTCGAATTGCACCGCACGAATGG
CTTTGCCTGTTGCGATATCAATGCCGACACCGACCGCGCCTTGGTGAAGGTTAGCTTTAC
CATCAGACGCTGATGTTGAGCAGCGCATCATCGCCATGACAGGGTAGCCTTTAAATACGA
TGATGCGTACGTCTGGCACACCTTCGTAGCTGAAACCATCGAAGCAGTCATCAAACTTAA
TCAAGTTCTCAACCACCGCAACATCGTTCTTACCGCCGAGCGAGAAAAGCCCTGCCAGTG
CGTTACTGATGTGGCGTTCCACTTCTTCTTTGTTGATTGTCGCACCAGAAGGTTTGGTGT
ACACACCGTCTTTATGCGATGTCACCACCAGAATACCTTTACCACCGCTGCCTTGAGCTG
GCTTAATCACAAAACCCGGCCAGTCTTTCACCATGTTGTGGATGGTTTTTACTTCTGCTT
GGTTGTGGATCACGCCGATAAGGGCAGGGACGGTTGCCCCTGCAGCTTGAGCGATGATCT
TGGTTTTTAGCTTGTCATCCACCAATGGGTATTTAGAGCGATCGTTATAGCGACCAATGT
AGCTATGGTTACGCTTGTTCATGCCCATAATGCCTTTGTGGCGAAGTTTTGATGGCGTAG
TGTAACGTTCAAACATCGTTTAATCCTCCGCTAGCGGTTTGAAACGACGCAGTTCTGTTA
GACGGTAACCAGTGTAAGTACCTAGTAATAGAATACCCGCCAAAACAATTAGCTGTAGGC
CGATAAAGTTAAATGTTAAGTGCTGGATATACGAGTTGGTCATCGCCAAGTAAACCAGTA
CCGCAGTCAGTAGTGAACCACCACCTTGCATTGCTACTTCTTTCGCGCCTTCTTCCTCCC
ACAGAATCGACATACGTTCGATCGTCCATGACAAGATGATCATTGGGAAGAAGGTGATTG
TTAGACCTTCCGTCAAACCAATCTTGAATGCGACAACGGTGAACACCGATATGATCATAA
TAACTGTGATAATAACCGCGGATATCCTTGCTACCAGAAGTAAGTTGAGCCGCGATAAAT
AACTTCGGATGATCAAGCCTGTACCAACAATTAATAGGAAGCCCACAATACCAGTCACAA
GCTGCGTTTGAACGAACGCAACCGCAATCAGTACTGGCATGAACGTACCAGAGGTTTTAA
GACCAATAATCACGCGCAGGAACACAACGATCAATGCGCCAATTGGGATCAGCATGATGG
TCTTGAACATTGCTTGCTCTTCTAGAGGCAAGCTGTGGATTGATAAGTTAAGCAGGCCAT
CGGCCTCAACCTTGTTGTTTGTCGCTTGTTGAGGCGTCACTTCTTGTTTGATCATGGAGA
AATGAACTTGGCTGTTCTTGCCTCCCACAAGGTCAAGTAACGAAACGTTCGATTCATCCC
AAACAAGAAGGTTAGGTTTTACGGCTTTCTGCTCTGAATTTGGCGAGAACAGAACCCAAT
CTTTTCCAGACCAAACTTGCACCATCGGTTGGATGGTTTGACGACGACGGCCATCTTCAA
GCTCGATTACGCCAACAATTTTACTTTGAACGCCAGCTGACAGAAGAATCTTGTGCAATG
CATCGGTGCGGTCAAAATCGTTCAATAATAGAGCGGAGTTTTGGCTGTCTGGATCGTTAA
GCGTTTTGATTAACTCGCGTGCAAACGTCACGTTATCCGCAGAACGGCTCATGGCTTGAT
CGATGAGGGCGCTTGCTGCCGCTTGTTGCGGAGCGGATAAAGTCGGTGGCGTGATATCGC
CAGCAGGAGGCAGTGGTTCTACTTTAGCTTGTGGATCAACTAAGAACTGCGCTTTGTAGT
AAATTGTTTGAGGGCCTTTCGCTTGGCGAATCGACCATTCGGCACGGCGACCTGAATCAG
AGTTAATGTAGGAAACGCCATAACCAGAAGAAGAAGCAGACTCGCCAATCAGTGTATAAC
CACTTTGTGTATGAGGAGCGGCAAGAGAAGCTTTCACTTCATTCCCGTTTGCATTGAACT
CGATACGAGCCTCTACATCCCACACTTGACGTGTTTCGCCTGGCGTCCAAGGCACGCCGT
AATTTTGGTGTCTGAAAACACTCAAAGCAATGCCCGCAACCACCAACAAGATGATTGAAA
GGTAAAACGGTATTTTTGACGTCATAATCTACCTTATTATTTTTTATCTTCGTCCGTTTG
AATGTATGTACGGCTCACATCAACCAATGCGATGTCGCGCATAAATTCTCTACCTAGTAA
AACAGGATGGTTCATGTGGGAGCGATCCGCCAACGTAAATTGCGCTTTTTCATGAATTTT
TCCAACTCGCACCCAAAGTTCGACCACAGCGCGACGCTCCAGTTCTTCACTTGTTACTTG
ACGAATTTTCACATAACGAAGAACAGGCGCTTCGATCCATGTATTTTTCTCTTCTTCTGA
TTTTGTTGCATCAGCAAGATGGAAACGAACCCAGTTTTTGCCGTTTCTTTCGAATTCTTC
AATATCAACTGCATTCAAAGATGATGTAGCCGCACCTGTATCGACGCGCGCATCAAACGT
TTGTTTGATGGAGTCGATGGTCACTTTTTCGATCGAACCTAAAACGATGTCATGAGTCGG
CGTTGGTTCAATAGGGGCAGGCGCTTGGACAATAATAGGCTCTTTCGGTTTTTTAACCTC
TGCCATTGCCTCTTCGCGGAAGGTGCTTAGATCACCTTGTAATTTATCGACTTGGTCTTC
AAGGCTGTCGATGTAATCTGATTGGTTACTGATCTGCAGCTCTAAGTTAGTTATGCGATT
ATTGAAATTCGCTTCTGAAGCTTGAATAGCGGCTAACGTTTCTTGGTGGTACTGTTCGCC
TTTGGTAAGTGTGCATCCAGATAATAAGGCGATGGCAACAACCGGAGTCAATCGTATTAA
CATTGAAAACCTTGGGATTGGATTAAGTTGTTTGTTTTTTAAGAGTTTAGCTTATATCGA
TAAAGGCTCACAAGTAAGAATCTTTCTCTATCTCTTATTGAGTGAGGAATAGTGATGAAA
AGCTAATAATCAAGGATGCAAAGCGCACCCTTGATGAGAATAGAAGAGAGGGTAATGTCT
TAATGGCAGGAAAGAGTTAAGACAATGTCAGAAATCTCAGTTAATTATGGCTTACGTGCT
ACCAGCACAGCGCGGCGTGGTGCCGGGTAGCCTTCCACTGTTTTGCTTGGATCGTTTGGA
TCTAAGTAATCTGGTAGAGAGTTGTGTGTCATCCAATCTGTTGTGCGTTGCTCATCAACT
GAAGTCACGTTCTCATCAACAATATGAACATCTTCAAAACCAACCAGTTCTAGCCACACT
TTTAGTGCTTTCGCAGACGGGAAGAAGTACACATTGCGCATTTGAGCGTAGCGTGAGGTC
GGCACAAGTACTGCGTTTTCATCGCCTTCGATTACCAAGGTTTCCAATACTAACTCACCT
CCAGAAACCAACTGATCTTTTAGTTGAATCAAATGGTCAAGTGGAGAACGACGGTGGTAG
AGAACACCCATGCTGAACACGGTATCAAACGCTTCCAGTTTAGGCAGTTGCTCAATACCC
AGCGGCAGTAGGTGCGCACGTTGGTCACCGCCCATGAGTTTGCGAATTGCTTCAAACTGG
ATCAGGAACAGGTGAGACGGGTCGATACCCACGCAAAGACGAGCACCTTCGCCTAACATG
CGCCACATGTGGTAACCATTGCCACAACCCACATCGAGCACGCTGCGATTTTTCAGTGGA
GAAATGTGTGGAAGTACACGATCCCATTTCCAGTCACTACGCCACTCGGTATCGATATGA
ATGCCGTGCACTGTGTATGGACCTTTGCGCCAAGGGTGGAAAGTACGCAGTAAGTTTTCT
AGCTTTTTCAGTTCGCCTTCATGGAAAGGCGTATCGTTGCTGATGGTTACAGAGTTCTTG
ATATCAACTTGATCTGGTGAGCCTTCTGGAATTTTGTTCAGTGCTTTCAACCAGCGACCA
AAGTCACCGTGCTCTGCATTTTGCCAGTCCGTTAACTGTTGTGGTAACACATTCAGCCAA
GGTTGAAGACGCGTGTCTTGGGCAATCAATTGGTAGAAATTTGCAAAGTTAAACATAGTT
AGTTAATCGCTGAGTTGATGATGTAATTAAATGAGTGAAAGCGCCGCCAAAGGCAGCATC
AGTACTTGCCTGCTTGAGTACAAACCGAACTGGGTTCGACCGCGAACCTTACTTAATCGC
GAACATAGAACCGAAGTTAAAGCATTGGAACCAAACGTCGTAGCTAGAGAAGCCAATTTT
TGCGAAACGTTCTTTGTGGTCTTTTTTAGAGTCCGGACGCATTACGTTTTCGATTGCGCT
ACGTTTTTGGCTGATTTCCAATTCGCTGTAACCGTTGGCACGTTTGAAGTCGTGGTGAAG
GTCAATGAGTAACTCATTCGACACTTCATCTTCGAAAACGAATTTCTCTGACAGAATCAA
AATGCCACCAGGACGTAGGCCCGCGTAGATTTTTTCAAGCAGCGCGTAACGGTCTTCTGG
TGATAAAAACTGGAGCGTGAAGTTCAATACCACGACAGATGCGTTTTCAATTTCGATATT
ACGAATATCGGCTTCGACCACAGTTACTGGCGTGTCGCTGCGATAAGCATTGACGTGTAA
CTTACAACGCTCAACCATCGCTGGAGAGTTGTCTACTGCAATAATTTTGCAGCCTTCTTG
CTTGATATGACGACGCATAGACAGCGTAGCGGCACCCAAAGAACAACCTAAGTCGTAGAT
GTTTGAGTGAGGCTTCACAAAGCGTTCTGCCAACATACCGATTGCAGAAATGATGTTGCT
GTAACCCGGCACCGATCGCTGAATCATGTCAGGAAAAACTTCCGCTACGCGTTCATCGAA
CGTGAAATCCCCAATTTTATCGATTGGAGCCGAAAAAATAGTATCTGGATTGCTCTTAGG
GTTCATAACCAAATCTCTGCATACAAGCTGACGGGGCGATTCGTCTTCAAAAAACTATTA
GTCTAGTTTTCAAAAAACGTTAGGCATCAAAAAAGGCGCGTATTTTATGAGAAATTCGCG
CCTCTGTCATGCGTTGAGCAAATTATTGTTAGAACATCTGTAACTGCGAGTTGCCATCAT
TGGCAGGGAAGGGGGCTAAATCTGGCAGGGCGACATGATTTTGCAGATTCTTGTAAATGT
TCGCTGCCAGCTCAGGAGCAATAATATTGTCTGCTGTGTGAATCATCACATATGGCTGTT
TACCTTCCGCAATCCATTGTGGCAATTTACTTAGCCAAGGCACAAAGAAGTCGTAATTTT
TTTGTTCTTCCGGATGGCCAATAAAACGAATCATCGGGTGTGAAGCGGTTGCAATCGCAT
GAACGGGAACTTTGGGCTTCTTCATTTGAGCATCAATGATGGCTTCATTGTCAGGCTTTG
CCGCAAACACAGGGCGGCTATCCATGATTATTCGGTCAATACCGTTTTCCACCAACCACT
GATTAAGCGCTCGCTCTTCCTCGCCTTTAGAGAAAAAGGCCATATGACGTACTTCTACGC
CTAGTGGAAAGTTAGGCGGGAAACTGGCGCAAAACTTTTTCAAACGTTCAAGATACTCTG
GGCCAAAAGCTGCTGGGAGTTGGATCGTCCATTGACCGACGCGCTCATGCAGGGGCTCCA
TGATTTTCATAAAATCACGAAGTTGCTCGTTGCAGCCTCTTAGCATTTGTTCATGAGTGA
TAGCCTTAGGGAGCTTAAACGTAAACTTAAAATCGTCGTGCGTTGCCGCTTTCCAATTTT
GCACCGTGTTGTGTGTCGGCGTGGCGTAAAAGGTGGTATTTCCTTCCACAGTATGAAATA
CCTGAGCGTATTTTTCTAAACGCTCAGCAGGTTTAGTTCCACTACCGTAAAAGCTTTGTT
GCCATTGGTTGTGAGACCACATGGTTAAACCAAGTCGAAGGGGTAAATTATCCATCATTC
TTTATTGTTTGTATCTCCTGTACGCACTTTACGAGAGTTTTGCTGAAATAGGTAATTTAG
CGCTATAATCAGCACCAATTTTTTCGCTTTGGTGGGCTTTTGAACATTTGTTGTACTAAA
AACCACCAGGGAATGATAAAACACACTTAATTGTATGTTGAGTAGTCGATTTTCATAGAC
TTTCAGCGTATAACGGAATCTTTACTCTGCTCGGCAATGAGGCTGACAGAGCGTAGTTAA
CAATATTTGAGAGATTGGGAATTTCATTATGCGTACCCATTACTGTGGTCACCTGAACAA
GTCCCTTGCAGGACAAACTGTAGAACTTTGCGGCTGGGTTAACCGTCGTCGTGATTTAGG
CGGTCTTATTTTCATTGATATGCGAGATCGTGAAGGCATCGTTCAGGTAGTTGTAGATCC
AGATATGGCGGATGCGTATGAAGTGGCTAACACACTTCGTAATGAATTCTGTATCAAATT
GACGGGTGAAGTTCGCGTTCGTCCAGAAAGCCAAGTAAACAAAGACATGGCAACAGGTGA
AGTTGAGATCCTTGCGAAAGGTCTTGAAATCATCAACCGCAGTGACGTTCTGCCTCTAGA
CTTCAACCAAAAGAACTCAGAAGAGCAACGTCTGAAGTACCGTTACCTAGATCTACGTCG
TCCAGAAATGAGCGACCGTATCAAGCTACGTGCTAAAGCGTCTAGCTTTGTTCGTCGTTT
CCTAGATGACAACGGTTTCCTAGACATCGAAACACCAGTACTAACCAAAGCGACACCAGA
AGGCGCGCGTGACTACCTAGTACCTAGCCGTGTTCACAAAGGCAGCTTCTACGCGCTTCC
TCAGTCTCCACAGCTATTCAAACAGCTTCTAATGATGTCTGGTTTTGACCGTTACTACCA
AATCGTTAAGTGTTTCCGTGATGAAGACTTGCGTGCCGACCGTCAACCAGAATTCACTCA
GATCGATATCGAAACGTCATTCATGACGGCTGATCAAGTTCGTGAAGTAACTGAAAAAAT
GGTTCGTGAAATGTGGCAAGAGCTACTGAACGTTGACCTAGGTGAATTCCCAGTAATGCC
ATTTAGCGAAGCGATTCGTCGTTTCGGTTCTGATAAGCCAGACCTACGTAACCCACTAGA
GCTAGTAGACGTTGCAGACCTAGTAAAAGACGTTGAGTTCAAAGTATTCTCTGGTCCAGC
GAACGACGAAAAAGGCCGCGTTGCAGTTATCCGTGTACCAGGCGGTGCAGAGTTAACTCG
TAAGCAAATCGACGGCTATGCAGAGTTCGTAGGTATCTACGGTGCAAAAGGTCTAGCATG
GATGAAGGTGAACGACCGTGCAGCAGGTGTGGAAGGTATCCAATCTCCTGTAGCTAAATT
CCTAAGCGAAGACGTGATCAACGGTATCCTAGATCGCACTCAAGCGGAATCTGGCGACAT
CATTCTATTTGGTGCAGATAAAGCTAACATCGTTGCGGAAGCACTAGGCGCACTTCGTCT
TAAACTAGGTAAAGACCTAGGTCTGACTAAAGAAGGCACTTGGGCTCCTCTATGGGTTGT
TGACTTCCCAATGTTCGAGGAAGACGACGAAGGCAACCTACACGCGATGCACCACCCATT
CACATCACCTCTAGGTGTGACAGCGGAAGAGCTAAAAGCGAACCCAGCAGTAGCGAACTC
AAACGCATACGATATGGTGCTAAACGGCTACGAAGTGGGCGGTGGTTCTGTACGTATCCA
CAACGCAGAAATGCAAGCAGCGGTATTCGATATCCTAGGTATCGATGCAGAAGAGCAACA
ATTGAAATTCGGCTTCCTATTGGACGCTCTAAAATTCGGTACGCCTCCACACGCTGGCCT
TGCATTCGGTCTAGACCGTCTAGTAATGCTGCTATGTGGTACTGAGAACATCCGTGATGT
TATCGCGTTCCCGAAAACAACAGCAGCGGCGTGTTTGCTAACAGATGCTCCAAGCATTGC
AAACCCAGCGGCTCTAGAAGAACTAGCGATTGCGGTAACTGCAGCGAAAGCAAAAGACGC
AGAATAAGCGCACAACAATTAAAGAAAAAACTCCCGCACCTGCGGGAGTTTTTGTTTTAA
TGGGATATATCCAAACGACTTAAGAATGCTTGGGTTTAGATTCTAATAAAAATAGCGAGT
TATTTAGGACGCTTCATGTCAATTATTTTGGGTATTGACCCAGGTTCTCGTATTACCGGT
TACGGCGTTATTCGCCAGCAAGGCCGTCATCTGCAATATCTTGGCAGTGGGTGTATTCGT
ACCTCAGAAAAAGAATTGCCAGGTCGGCTTAAGCAAATCTATGCTGGCGTTACGGAAATC
ATCACCCAGTTTCAACCAGACGTATTTGCAATTGAGCAAGTGTTCATGGCGAAAAATGCC
GATTCTGCTCTAAAGCTAGGGCAGGCTCGCGGTAGTGCGATTGTTGCGGCGGTGAATGCG
GATCTTCCTGTGTATGAGTATGCTGCACGCCTAATTAAGCAAGCTGTAGTGGGGACTGGT
GGTGCAGACAAAGTGCAAGTTCAGCACATGGTGCAGCACATGTTAAAATTACCTGCAAAG
CCTCAAGCCGATGCCGCGGATGCACTCGGTGTGGCAATTTGTCATGCCAATACGAACAAG
ACTTTGGTTGCGCTCGCAGGCAAAGCAAGCAGTGCGAGAAAAGGGCGTTATCGCTAGACT
CTCACCGTACTAAAAATGAGACACCTCAGACAGATTTAAGGAATAAATTTGTTGTAAAAA
TGTTACAAAACTATAGTGGTCGGATGTCTAATAAGAAATCAATCAAGGAAGATTGAACAT
GAATCCAGCCACGCTGTGGCGCAGTGTATTTATGCCGCGCCAACCTCAATGGACGAGAAC
GCAACAACGTCAAGCTGACATCCTCTCTTTATTTACCTTTATCGCTTTTCTGGTCGGAAT
TTATAGCTTAATTAAGTGGTTCAAGCATGGACACGAAAGCTTGATCTTAACTTCTGTCAT
TCTGATTACTCTTGAGCTTATTTCCGCTTCTAGTCTCAAATGGTTTAAGCAACCTGCGTT
ATCACTTAACCTTGGTTTTGTCGGGATGTCGGTGCATGCACTCAATATCATTTATCAAAG
TGGTGGTGTGGTTGATTCAACTCAAACTTATTGGGTGCCTTTGTTGGTTGTCGCTTTCTT
CTTATCTGGCACTCGTCTTATCGCTATTGCTTGGAGTGGCGTGGTGATTGCCATTTCCGC
CTTAATGACACATCAGCATGTTTCGGGTTTTGAGTTTCCTCAACTGGTATTATCGGAAGC
TTCTCAGAGATTAGAAATTTGGTCTGGTACCGTATTGCCGCTGGTGGTGATTTGTATCGC
TCAGGCATTTACTGCTAAGCAACGTGATGATGCGATTGAAAATGCCGAAGCAGCAAAAGT
CGAGAGTGAGCAAGTCGCCAAAAAAGCAACAGAAGGTGAACTGCATCTGGCTGAAGTATT
GGAACAAGCTAATTTAAATTCGATAGAGCTGAAATCTGTTTCGCAAGCGCTTGATGAGCA
ATCATCGCAGTTGGATGAGCAAGTCAATGCACTCAACGTGAATAGTGAATCTCAAGCAAG
TGCGGCAGAGCAAATGAGCCAACAAGTACATCACATGGCCACAGGGATTGAAGAGTCGAG
CAAGTTTGTGGAAGAGCTGCGAGAGAAGAGTGAAGACGTTCATCAACAAGCAGAGAAAAG
CTCGGAATTGCTGGAGGATTCTACCCAAGCGATCGGCCAGATCATTACTAGCCATGAAGA
AATCATGAAAGTGGCAGACTTGATTACCTCTGTCGCAGAGCAAACCAACTTGCTGGCTTT
AAATGCGGCAATCGAAGCGGCGCGAGCAGGAGATCAGGGCAGAGGTTTTGCTGTGGTTGC
CGAGCAAGTACGAGAGCTATCTGCGAAGAGTAGCCAGTCCGCTATTGAGATTCGACACTT
ACTTGATCGTAGTGAGCAAGAAGTGAAGCATGGTCAAGACGTGGTGACGTCAAGCACCGA
GAGGATGAATACTATTATTCAGCAAGTGACGACGATATCTCATGACGTACAAAGTTTATC
AAGCATTATGGCAACGCAAATGGCAGCGCTAAAAGAACTTGATGAAGCGAGTAGCGAAGT
GGCGAATGGTGTAGTGAATACAAAATCCATTGCCGAGATTGTGGCTCAATATGGCAAAGA
GCTCAGTGGTCAAGTTGTTGCTGTCCGGACGCTCACACAACAACTTGATCAAGTTGTCTC
AAAAATCTAACCCCACAGCATAAAGGACTGGATGTCTATCCAGTTCTTTATTATCCTGTC
GCAAATTCATTTCCAAAGAGTATTTATAGTGATTGGACGTCTTCGCGGCATTTTGCTTGA
AAAGCAACCACCTGAAGTTTTAATTGAAGTTAACGGCATTGGCTATGAAGTTCAGATGCC
AATGAGCTGTTTCTACGAACTGCCAAATATCGGCGAAGAAGCGATTATTTATACTCATTT
TGTTGTGCGTGAAGACGCGCAATTGCTTTACGGTTTTAATACAGTAAAAGAGCGTGCGCT
ATTCCGTGAAGTGATCAAAGCAAACGGCGTTGGCCCTAAACTTGGCTTAGGTATTCTTTC
AGGCATGACAGCGAGCCAGTTCGTGTCTTGTGTAGAGCGTGAAGATGTTTCTACGCTTGT
GAAGTTACCAGGTGTTGGTAAGAAAACCGCCGAGCGTTTGGTCGTTGAAATGAAAGACCG
CTTAAAAGGTTGGGGAGCTGGCGACTTATTCACGCCGTTTACTGATGCCGCTCCTACTGA
CTCGGCTGCCGCTTCGTCAAATAGTGCAGAAGAAGAGGCGGTCAGCGCACTTCTTGCTCT
AGGCTACAAGCCAACTCAAGCGTCGAAAGTAGTTTCTCAAATTGCTAAACCGGACATGAG
CAGCGAGCAGCTGATCCGTGAAGCACTAAAATCAATGGTGTAACGGAAAGTTCAAGGTAA
CAGTATGATTGAAGCCGATCGTTTAATCGCTCCTGAAAATCCAGCGTTTCGTGATGAAGA
TGTTATTGACCGTGCTATTCGCCCTAAAAAGTTGGCGGATTACCAAGGTCAGGATCATGT
CCGTGATCAGATGGAGATTTTCATCAAAGCGGCACAATTGCGTAGTGAGGCGTTAGACCA
CCTACTTATTTTTGGCCCTCCAGGTTTGGGTAAAACGACGTTGGCAAACATTGTTGCTAA
CGAAATGGAAGTGAACATCCGTACTACTTCTGGACCTGTTCTCGAAAAAGCAGGCGATTT
GGCCGCGTTGTTGACCAATCTTGAGGAAAACGACGTGCTTTTCATTGATGAGATCCATCG
TCTTAGCCCTATGGTCGAAGAGGTGCTGTATCCGGCAATGGAAGATTACCAATTGGACAT
CATGATTGGTGAAGGCCCGGCCGCACGTTCTATCAAAATTGATTTGCCACCATTCACATT
GATTGGTGCAACGACGCGTGCGGGGTCTTTGACTTCTCCGCTGCGTGACCGTTTTGGTAT
TACTCAGCGTCTTGAGTACTACAAAGTGCAAGATCTACAGAACATTGTTCAACGCAGTGC
AGATTGCCTAGGGTTGTCGATGGAGCCAGAAGGCGCGTTAGAAGTTGCTCGACGAGCTCG
TGGTACGCCTCGTATTGCGAACCGTCTATTGCGCCGTGTCCGTGACTATGCAGAAGTGAA
GGGCAACGGACATATTTGTGCCGATGTTGCTGACAAAGCGCTTAATATGTTGGATGTCGA
TGCTCAGGGCTTCGATTACATGGACCGCAAGCTTCTTCTCGCTATCATGGAGAAATTTGG
TGGTGGTCCAGTTGGACTCGACAATATGGCTGCCGCTATTGGTGAAGAGAAAGACACCAT
TGAAGATGTGCTAGAACCATATTTGATTCAGCAAGGCTATTTACAACGCACTCCCCGAGG
AAGAATCGCCACAGATCGTGCATATCTTCATTTCGGAATTGAAAAATAAGATTCTAAGGC
TGAGCAAAAATGCTCAGCCTTTCACCATAAGTGACCAACCTCTCATTTATTGAATTTCTT
CTAATACTAATTAGGTAAGAAAAAAGCACTGATTGTTAACTCGATGTTTGCATGCAACTG
GTTAATTTCTCTCCTGATTACTCTCTCTTAACATACGCTTCTAATACGGGTTGATCTGGA
TCAATGTGATGGATTTTTGTGCAAATTCAGCGCATAAACATTGATGTATATCAAAGCGCA
TTCCGGCTATAAACCTTTTGAAACAATCTGTTTTTACAAGTAATATTAGCCCTAGCTATA
TTAGCTGATGCTTAACAATTAACTAACCAATGAAGCACATTTTTGCAACAAAGAGTTGTG
ATAATTCAACAATTTTCAAGTGTGAATAACACCTGGATATGGATTGCAATATGTAGAGAG
TGTCATTCAGCCGACACATAGGAGTTACCATGATTGACGTAGTTGATCTATCGCGGTTGC
AGTTTGCACTAACAGCGATGTATCACTTCCTATTCGTACCATTGACCCTTGGTATGGCCT
TCCTTTTGGCCATTATGGAATCGATGTACGTAATGACGAACAAGCAAATCTACAAGGACA
TGACCAAGTTCTGGGGTAAGCTGTTCGGTATTAACTTTGCACTTGGTGTGGCTACCGGCC
TTACCATGGAATTCCAGTTTGGTACTAACTGGTCGTACTACTCCCACTATGTAGGTGACA
TCTTTGGTGCGCCGCTGGCGATCGAAGCACTTGTCGCTTTCTTCCTGGAGTCAACTTTTG
TTGGTCTATTCTTCTTCGGGTGGGATCGTCTATCTAAACGCCAACACTTAGCTGTTACTT
GGCTTGTGGCGCTGGGCTCTAACTTCTCTGCTCTTTGGATTCTTATCGCAAACGGCTGGA
TGCAAAACCCAGTAGGCGCGGACTTCAACTTCGAAACCATGCGTATGGAAATGGTAAGCT
TCTCTGAAGTTGTACTAAACCCAGTTGCTCAGGTTAAGTTCGTGCATACGGTTGCTTCTG
GTTACACTTGTGGCGCAATGTTTATTCTAGGCATCAGTTCATACTACCTATTAAAAGGTC
GTGATATTGCGTTTGCTCGTCGTTCATTTGCTATCGCTGCATCTTTCGGTATTGCTGCGA
TCCTATCAACCATCGTTCTTGGTGACGAATCTGGTTACGAGCTTGGTGAAGTTCAAAAAG
TGAAGCTTGCTGCAATTGAAGCAGAATGGCACACAGAACCAGCTCCAGCAGCGTTTACGT
TGTTTGGTGTTCCTAACCAAGAAACCATGCACACCGATTACGCAATCAAGATCCCTTACG
TAATGGGTATCATCGCGACACGCTCTTTTGATGAGCAAGTGACAGGTCTTCGCGACCTTC
GTGATGAGCACGTTGAGCGTATTCGTGGCGGTATGTACGCTTACGAACTTCTTGAGAAAC
TTCGTGCTGGTGACAAGTCAGAAGAAAACATGACTGCGTTTGATGAAGTGAAAGGTGACC
TAGGTTACGGTCTACTTCTAAAACGCTACACAGACAATGTTGTTGATGCGACAGAAGAGC
AAATTCAAGCTGCTGCGGATGATTCAATCCCAACAGTATGGCCACTATTCTGGTCATTCC
GTATCATGGTTGCTTGTGGCTTCATCATGTTGTTCGTATTCGGTGCGGCATTTATCCAAA
CATGTCGTCAAAAAATCGAACAAAAACAATGGATTCTTAAAGCTGCACTATTGAGTATTC
CACTTCCGTGGATTGCGATTGAAGCGGGTTGGTTCGTCGCTGAGTACGGTCGTCAACCAT
GGGCTGTTGGTGAAATTCTTCCTGTGCACGTTGCGGCTTCAGCATTGACTGCAGGTGAAA
TCTGGACGTCACTATTCGCAATCTTGGCGCTATACACGGTATTCCTGATTGCAGAAGTTT
ACCTAATGTTGAAATTCGCTCGTAAAGGTCCAAGCAGTCTGAAAACTGGCCGCTACCACT
TTGAGCAAAACGCTGACTCTGTTGAAGACAAAGTTAGCCGCCAAGTAGAAGCGTAAGGTA
AGGAGATAACAAGATGTTTGATTACGAAATCTTGCGACTCATCTGGTGGGTACTAATCGG
TGTTCTACTAGTTGGTTTTGCAGTAACAGACGGTTTCGATATGGGTGTAGGCGCGCTTGT
ACCTATTATCGGTAAAAACGACACACAACGTCGTGTCATGATTAACTCAATTGCCCCTCA
CTGGGATGGTAACCAAGTTTGGCTTATCACTGCTGGTGGTGCATTGTTCGCCGCTTGGCC
TTTGGTTTACGCAACGTCATTCTCAGGCTTCTACTTAGCAATGATCCTGACGCTAGCTGC
ACTTTGGCTTCGTCCTCTGGGCCTAGATTACCGCTCTAAGATCGAAGAGCCAAAATGGCG
TAATACTTGGGATATCTGTATCTCAATCAGTGGTTTTGTTCCGCCAATCATCTTTGGTGT
GGCGTTTGGTAACCTTCTACAAGGTGTTCCATTCCAATTGAGCGAGTTTTTGATGCCAAC
ATACCATGGCTCATTCTTTGGTCTGCTAAACCCATTTGCTCTGCTTTGTGGTCTGGTTAG
CTTGTTCATGATTTTGATGCAAGGTTCTACTTGGCTACAAATGAAAACAACGGGTGAAGT
TCACACACGTGCTCGCAACGTTGCTCAAATCACGGGTCTACTAACAGTGGTTGCGTTTGT
TGCTGCAGGTTTCTGGGTTCAAAACATTGACGGTTACGTGATTGTTGGTGGCATCGACAC
AAACGCAGCTTCTAACCCTCTAAACAAAGAGGTAATCCGTGAAGCTGGTGCGTGGATGAA
GAACTTTGAAAACTACCCACTACTATGGGCTGCTCCTGTACTAGGTGTTGCAATGCCGCT
GCTTGCTGTATTGTCATCTCGTCTTGAAAAGTGTGCGATTTCGTTCATCACTTCAAGCCT
AGGTGTTGCTGGCGTTATCTTTACTGCAGGTTTTGCGATGTTCCCATTCATCATGCCTTC
AGATCTAATGCCAAGCCACAGTCTAACAATGTGGGATGCAACATCATCTGAGTTGACTCT
GAACCTGATGACAGGCGTAGCGTTTGTTATGGTTCCAATCATCCTTGGTTACACGTCTTG
GACTTACTACAAGATGTTTGGTCGCCTTGATGATCAGTACATTGAAGACAACAAAAACTC
ACTATACTAAGGAGCAATTACTATGTGGTATTTCGCATGGATTCTAGGTGTACTACTTGC
TTGTGCATTCGGTATCATCAACGCTCTTTGGTTAGAGCACTCAGAAATGATGGACAAAGA
CAGTGAGTAATCTCGCTGACAAGGTAGCGAAGTTTCACGAACCAATGGATAAGACTCTGT
TAAGAGTCTTATCTCTCATCCTTGGCTTTATGCACGTAGGATTGGTGATGTGGGATCCAG
AAGCGTACCATCAAGCGATTGGTGGCTTTAACGCAGTGATCGCCCCGGCACTGATTTGGG
CATTGTGCTCAAGTATGGTGTTCGGCGTAGGCTTCAAACCGAGAAATTGGTACTGGCAAT
TGTTGTTTAGCCCTTACTTCTCGTTAGCTATCTTAATTTATCTAACTGCGCTTTATTTCA
TGTAAATTGAATTACATTGCAATAAAGTTGGTTATTAAATCATCGAGTAAAAGCCAGGCA
GTTTGTCTGGCTTTTATTTTTTCTACAAAAATCAAAAATATTCCTTCCGTTCAGTACCAA
TTGCTGTTGCTTCAGTTATAGTAACCACTTTAAAGAATTGAATATATTGGTACTCCCTTG
CAAGGCACATCAAATCCCTTCCGCTGGCCGATCACCGTGTACTATGAAGACACCGATGCG
GGCGGCGTTGTATATCATTCAAACTATTTAAAATTCTTTGAGCGCGCGCGTACCGAGATG
TTGCGTGCAAAAGGCATTTCTCAACATGTGTTACTGGAACAAAATATTGGCTTTGTTGTC
CGACACATGGATATCGATTTTAAACAAGGGGCGAGACTGGACGAACAGTTGACAGTATTA
ACCCGAGTGTCAGAAATAAAACGTGCGTCTTTGCAATTCTGTCAAGAGTTGGTCAATGAT
CAAGGCAAGATATTGTGCAAGGCCTTTGTTAAGGTAGCATGTATCGATAATAAGAAAATG
AAACCAATAGCTATTCCAACATTTATCAATTCGGAGCTAACAAATAGTGACTGCTGATAT
TTCCATTTTAGATCTCTTTCTTCAGGCCAGTCTGTTGGTAAAACTTGTGATGCTGACATT
GCTAGGCATGTCAATCGCGTCATGGGCAATGATCATCAAGCGCAGCAAAGTGCTTTCCCA
AGCATCAAAAAATGCTGAGCAATTTGAAGACAAATTCTGGTCAGGTACAGACCTTTCCCA
ACTCTACCAAAAAGTGAAAGGGCGCAAAGACGAGATCGCAGGTACAGAAGAAATCTTCTT
CGCAGGTTTCACAGAATTTGCTCGTTTACGTAAGAGCAATGCGAACTCACCAGCTTACAT
TATGGAAGGCACAGGTCGTGCGATGCGTGTTGCTGTTGCGCGTGAAGTTGATGAGCTTGA
AACAAGCCTACCTTTCTTAGCAACTGTCGGTTCAATCAGCCCATACATTGGTTTGTTTGG
TACTGTTTGGGGCATCATGCATGCGTTTATTGCACTGGGTGAAGTGAAACAAGCAACGCT
TTCTATGGTTGCCCCAGGTATCGCAGAAGCGTTGATCGCGACTGCTATGGGTCTATTCGC
AGCAATTCCTGCGGTAATGGCATATAACCGACTAAGCAACAAAGTAAGTAAGCTGGAACA
TACTTACGCGACATTCTCAGAAGAATTCCACAGCATCCTTCATCGTCAAGCGATGGCTGG
CCGAGATAGCGCGGATAAGGAATAAAAAGCATGGCGGGTTATCAACCTAAAAAGCGAAAA
ATGACGGCAGAGATCAACGTTGTCCCTTACATCGACGTAATGCTTGTGCTGTTGATCATT
TTTATGGCGACCGCGCCCTTTGTTACCCAAGGTGTGGATGTCGAGCTGCCAAAAACGTCT
ACCGCTGAGTCGATGGAAAAAATAGCCGGGAACACCGATAGCAGCTTTATCATCATTGAA
ATTGATCGTGATGGGAACTTAGGTCTGAGTGTTAATGATGAAGAAGTGCAACGCGGTCTG
TCTTTACAAGATGTGATTGTACGAGTCAAAGCTGAGCGAAGCATCAAGCCTGATTCGCCT
GTTGCGGTCGGCGGTGATGCGGCAACGCCATACGCTGACGTTGTGATGCTACTGGATGAG
TTAAGTCGAGCTGGTATCCCAAAAGTGGGTCTAATGACCGATATTAGGGAATAAACGTCA
ATATTCATGAAAGACAAAAAGAAACAATCGAAAGAGTACACTAAACCGATAGTCATATCG
GTAGGTCTGCATGCTCTCTTGGTAGCAGCATTGCTCTGGGGTACTGATTTTGCGATGACC
AAACCTGAGCCAACTGGACAGATGGTTCAGGCTGTCGTGATAGACCCTAAACTGGTACAA
CAACAAGCGAAAGAAATTCGTCAGCAGCGTGAAAAAGCGGCCAAAAAAGAGCAAGATCGT
CTTGATAAATTAAGACGCGAGGCGGAGCAGCTTGAGAAAAACCGTAAGGCTGAAGAAGAA
CAAATTCGTAAGTTGAAAGAACAGCAAGCGAAAGATGCAAAAGCGGCCAGAGAAGCTGAA
GCGGCTCGCAAGCAAAAAGAGCAGGAACGCAAAGCAGAAGAAGAACGTGTTCGCCAAGAA
AAAGAGCGTACAGCTAAACTTGAGAAAGAGCGTAAAGCGAAAGAAGAAGCTGTACGTAAA
GCAGAGCAGGAACGTTTAGCCAAAGAAGCGGCGATTGCTAAAGCGGAACAAGAGCGAGTA
GCTCGCGAGAAGGCGGCAAAAGAGGCGGAAGAAAAGGCAAAACGTGAACGCGAGGCGGCT
CAAAAAGCTGAACAAGAACGCATTGCGAAAGAAAAAGCGGCAAAAGAAGCTGCGGAAAAA
GCGCGTAAAGAAAAAGAGCGCCTTAAGCGTTTAGAACGTGAGCGCAAAGAGCAAGAAGCT
GCACTGGATGATATTTTTGCTGGCCTAGAAAGTGAAGCGAGTGCAAACCAACAGGCTCAG
GGGAAATTTGTGGCTGATGAGGTTTCCCGCTACAGTTCAATCTATATTCAGCTCATTCAA
AGCCGATTGCTAAAGGATGACTACCTATTGGGAAAGGAGTGTAGAGTTAACATTAAGCTG
ATTCCTACGGGAACTGACATGATTGTTTCGTCAGTTAACGTGCTTTCTGGTGACTCTAGA
GTGTGTGCTGCTGCAAAGAGTGCAATTGCACAAGTACCAAGTTTCCCGATGTCAACCGAT
TCAACAGTTAACCAAAGGCTGAAGGATATTAACCTTACGGTCGCACTACAACAATAAGGG
ATAAGCCGTGATTAAACGTCTTTTACTAGGAATGTTTGTACTGCTAGGCAGTCTAACGAA
TGTAGCGCACGCTGCATTGGAGCTGGTCATTACTGATGGTATTGATTCGGCACGACCAAT
TGCTGTTGTTCCTTTTAAATGGGAGGGCAGTCAACCACTTCCTACCGACATTTCTGCTGT
CATTGCGTCTGATCTACAGCGCAGTGGTAAGTTCAGCCCAGTACCAACGAATAAAATGCC
ACAAACGCCATTCAATGAATCAGAAGTTAACTTTGATTCGTGGACAAGCCTTGGTGTAGA
TGCGTTGTTAACTGGCTCTATCAAGCAAAATGAGCAAGGCGATTACGTTGTAAATTACCA
GCTTGTTGATGTAGTACGCGGTCAGTTAACTGGTGGGCAGAGCAAAGCTCTAGGGAGTGA
CGGTGAGCTTGTTTTATCTAAAGACCATGTTTTGTTTAACAAAGTGGCTACGGTAAAAGG
CCCTCGTATGCGTGAGTACGCTCACCGTATTTCTGACCTTGTCTATGAACAACTGACAGG
TGAACGTGGCGCATTTATGACTCGTATTGCCTACGTGGTTGTAAACGACAAAGACCGTTT
CCCGTACCAGCTTCGTGTCGCTGATTACGATGGTTACAATGAGCGATTAGTATTGCGTTC
TAAGCAGCCTCTGATGTCTCCTGCATGGTCTCCAGATGGGCAGAAACTTGCGTATGTAAG
CTTCCAAAATGGCCAAGCAGAAATTTTCATCATGAACATCTATACCGGTGAACGTGAAAA
AATTACGTCATACCCTCGCCATAATGGTGCGCCAAGATTCTCTCCTGATGGTAACAAGTT
AGCGCTTGTACTGTCTAAGACGGGCACTCTACAGGTGTACACTTTTGATCTGAAAACTCG
CAAACTCACCCAAATTACGCGTAGCAGATCAAATAATACTGAACCGTTCTGGCACCCTGA
TGGCAAATCGCTGATTTTCACATCGGATAGGGGTGGTAAACCACAGATTTATCAAGTAAA
TTTGGGCAGCGGTTCTATCGATCGCTTGACTTGGCAAGGTAGCCAAAACTTGGGTGGTCA
AATCACACCTGATGGCCGATTCCTAGTAATGGTGAATCGCAGTGATTCAGGTTTTAATTT
GGCGAAACAAGATTTGGAAACTGGTGCTCTTCAAGTCTTAACTAAGACTCTATTAGACGA
GTCTCCGAGTATTGCCCCTAACGGTGGCATGGTTGTGTATAGCTCGATTTACAACAAGAA
AAACGTACTATCGATGGTGTCAATTGATGGTCGATTTAAAGCTAGATTACCGGCAACAAA
TGGGCGTGTGAGAGCGCCTGCGTGGTCACCGTTTTTGTAGTAATAAGTTTGATTAATAAA
GGAAAATAAGATGCAACTGAACAAGGTTCTAAAAGGGCTACTAATCGCGCTTCCTGTAAT
GGCTATGACTGCGTGTAGTTCAAGCGACGACGCAGCTTCTAACACTGGTGCAGCAACTAA
CAACAATGCTGCAGCAGAAACAACAGTAGCGACGCCGATCGATCAAAGCGGTCAGCTAAC
TGAACAAGAGCTAAAAGAGCAAGCACTTCGCGAAACTCAAACAATTTACTTCGCGTTTGA
CAACTCTACAATTGCAGGTGATTACGAAGAGATGCTAGCAGCTCACGCTTCTTACCTAAG
CAAGAACCCTGCTCTAAAAGTAACGATTGAAGGCCACGCAGATGAGCGCGGTACTCCTGA
GTACAACATCGCTCTAGGCGAGCGTCGTGCTCAAGCAGTTGCTAACTACCTACAAGCGCT
AGGTGTACAAGCAGATCAAATCTCAATCGTTAGCTACGGTGAAGAGAAGCCACTTCTTCT
AGGTCAATCAGATGAAGTGTACGCTAAAAACCGTCGCGCGGTTTTAGTATACTAATTCGA
GGAAATCCTCATGTTCAGTAACACTAAGCGCGCTGTTGCGCTTACGTTACTGGCAAGTGC
AGCGAACTTCGCGTTCGCTGCACCAGCTCCAGTATCCGATCTCAACAGCACATCCTCAGC
CTCTAAGAGCCGTTCATCTGAAACGGAAGTCGAGCGATTAGAGCGTCTACTACAAAATCG
CAACCGTGTTCAGCTCCAAATGCAAGAGCAGATTGACCAAATGTCACAAGAGATCAGTGA
TTTGCGTGGTCAATTAGAGCGAAATAGCTACGAAATGCAGCAAATGTTGCAGCGTCAACG
TGAGTTGTTTGTCGAGCTTGACCGTATTCGCGGTGAGATGAAGTCGCCACCGGTAAAAGA
AACCAAACCAACAGAAACTAGTGGTAAATACACGCCAAATGTTGATGAGCAAACGGCATA
CCAAAATGCGGTTGACTTAATCCTTAAAAAGCGTGACTACACCGGTGCAATTGCTGCGTT
CCAGCAGTTCCAGAAAGACTATCCTGATTCCACATACTCAGCGAATTCACACTATTGGTT
AGGCCAATTGTACTTCGCTAAGAAACAGGATAAAGACGCGGTTAAAAGCTTTGCTGCGGT
AGTGTCTTACAAAGACTCTAACAAACGAGCTGACGCCTTGCTTAAGTTAGGCGAAATCGC
AGAGCGTAATAACAATGCCGCTCAAGCGAAAAAATACTACCAACAAGTTGTCGATGAATA
CCCAGGTAGTGCGTCGGCTAAACTGGCTGGCTCAAAGCTGAAATAAACACCATTCTAAAA
AGGAAGCTTCGGCTTCCTTTTTCTTTTTAGATGCCTTCTGTTTTTTAAATTTTTTACAAA
ATTGCCGCGCATAAGAAAATGCCACATATAACAAAGATATACGTCTAGACCGCTAGAAAT
TCTAGTTACAGGTTGGTTTTTGAAAATTAACGAGGTTACAATACGCGGATTAAAGGAAGT
TGCGTAGAGCAAGAGCAATGAGCCACATATTAGATAAAATCGACACTGTTTACCCATTCC
CACCAAAACCAATTCCGTTAAGCGAAGAAGAAAAATCGTCTTATATCGCGAGCATCAAAG
AGCTGCTAAAACAAAAGGACGCAGTACTGATCGCGCATTACTACACCGATCCTGAAATTC
AAGCACTAGCGGAAGAAACAGGTGGTTTTGTTGGTGATTCATTAGAAATGGCTAAGTTTG
GTAACCGCCACCCAGCAAGCACACTGATTATTGCAGGCGTACGTTTTATGGGTGAGTCGG
CTAAAATTCTGACACCAGAAAAACGAATTCTAATGCCAACGCTGGAAGCGGAATGTTCAC
TTGATCTAGGTTGTCCGGCGGACAAATTCAGTGAATTCTGTGATGCACACCCAGATCATA
CGGTTGTTGTCTACGCAAACACTTCTGCGGCAGTGAAAGCTCGTGCTGACTGGGTGGTCA
CATCAAGCATCGCGCTTGAAATCGTGGAACATTTAGACGCTGAAGATAAGCCAATTATTT
GGGGACCAGACCGTCATTTGGGCTCATACATTGCCAATAAAACGGGCGCAGATATGTTGC
TTTGGCAAGGTGAGTGTGTAGTCCATGATGAATTTTCTGCTGATGCACTTCGTAAGATGA
AGAGTGTTTACCCAGATGCTGCGATTCTTGTTCATCCAGAGTCACCAGCAAGTGTGGTGG
AATTGGCTGATGCTGTCGGCTCTACAAGTCAGCTTATCAAGGCTGCGAAAGAACTCCCTT
ACCAACAAATGATCGTGGCAACGGATAAAGGCATCTTCTTTAAGATGCAACAATTGGTGC
CAGAAAAAGAATTGATCGAAGCGCCTACGGCTGGTGCTGGCGCGACTTGTCGCAGCTGTG
CACACTGTCCTTGGATGGCAATGAACGGTTTGAAAGCGATTGAAAAAGCGCTTAGTGAAG
GTGGAGAAGAGCACGAAATCTTCGTAGATGAAGCGCTACGAGTGAAGTCTCTTATTCCAC
TGAACCGCATGCTAGACTTTGCTGAGCAGCTAAATATGCAAGTGAAAGGTAACGCGTAAT
CACTTCTATTTATTAAGATAAATCCCAAAAAACCAGCCGAATATGGCTGGTTTTTTTGTT
TTTGATTATCAATGGTTTAATATTGATTGATTTTGTAAATGCAGGGATCGGATATTTATG
GCTGTGTGGCTAGTAGTTAAAAAGTGGCTTAGTTCGCACCTATTTAAATTAAGCAACCGA
AACCTTCTTGTTATTAGTATTTTGTACATCAGTTTATCGTGGGGGCTTTTGGCTCTTGCG
GGTGAAAAAGCGCTAACGGACAACTTCTCCAACTTCATTTATTACCTCATGGTTACCGCT
AGTACGGTGGGTTATGGAGATCACTCTCCGGTCACAGACTTAGGGAAGTGGGTTGTTGTG
TTGTTTGTTATTCCCGGTGGTTTGAGTTTGTTTGCTGCGTTACTGGGGCGTGTCGCTGGT
TCTGCAATCGATTATTGGCGAGCGGGTATTTTGGGTAAACGGAGAGTGAGAGTGGAAAAT
CATATCGTATTGCTTGGGTGGAACGGGTCGAGAACAATGCACTTGATTCGTATGTTGCAA
CACGAAGAAGAAGGCAAGCGCCCTATCGTGTTGTGTAGTCGCTCTGATATTGAAAACCCA
TTGCCGGGTGAGATTCATTTTATCAAAGTGACCAGTTATACCGACGCACAGGAAATGAAG
AACGCCAACATTACTGATGCGAGTTGTATCATTGTTGATAATCTTTCGGATGACATTACG
CTCTCCGCTGCGCTTTATTGTGCCTCCGTGAATCCTGACGCACACTTGCTGGCTTATTTT
AAAGACGACGCCTTAGGTCGATTGCTCAGTCAGCATTGCCCTAAAGCAGAGTGCATTCCT
GCCGTAGGAGCAGAAATGTTGGCGAAAGCGGCAGTAGACCCTGGCTCTAGTGCCTTGCAC
CAAGAATTACTGGCATCCACCCGTGGGATGACACAGTACTCAGTCATTTATCCTGAGAAT
CAACCTATCACCACCATTGAGAGCATCTTTGGCTTTATCAAAAAGCGTCACCACGCGACG
TTGATTGCGTTTGATATCGGCAACGGTATCCAACTCAACCCAGATTTAGATGCGGAAGTG
CCACCGGGTACCAAGCTGTTTTACATTGCAGATGAACGTATTGATGATTTTGCATGGAAA
GAAATGAACAAGGAACAATAATGCACATGATTGCCGGCCTGTTAGCAGGTTTTCCAAACT
TTTTACTCTACTTCTCAGTATCCGTTATTTTTGTTTTGGCGTTTAAGTTCATCTACGTCA
AGCTTACGCCTTATGATGAATGGCATCTGATCAAGGAAAAGCAAAATACCGCAGCCGCAG
TGGCGTTGAGTGGCGCTTTTCTGGGTTATTGTATTGCGATTTCGGGTGCGGCAAAAAACT
CAGTCAACATTGTCGACTTTATGGTTTGGGGCGTTGTTGCCATGCTTGCGCAAATCATCG
CATTTGCCATCGTGCGTTTTATTTTGCTGCCAAGAGTTACTGAGCGTATCGAAAAAGATG
AGCTGCCTGCAGGCATTGTACTTGCGGCGGTTTCTATATCGGTCGGCATGTTGAATGCTG
CTTGTATGACGTACTAGGAGGAACGATGAAGCGCAGTTCCAACGTTAAACGTTCTTCCAT
GGACAAAAGCTTAAAGCTTGGAAAAATCATACCGTTCGCGGCATTTGGCGGAATTTTCTT
CCTTGCGACCCAAGAATCAAAGACTGAAGGCTACATTTTTTCTGACGCCGATGAATGTAA
ATCCAACTCGCCAGAGTTTAGTGAGCAGTGTGATATAGCTTACCAAGAGGCATTGGCTCG
TGCTGAACGAAATGCTCCTCGTTATAACAATGAATTCGAATGTGAAAACGACTTTTACGA
AGACGATTGTTACTACAGCTCAAGCTCTCGTGCTTATGTCCCTCATTTTGGCGGCTTTTT
CTATAGTCGTTCAGTTAATGATTTGAAAGGTTACAACAAGAGTTATTATTCGGAACCGAT
GTACCGCTATAAGTCCAAATTTTATAACGGTGCAGGCCAGTTTTTTGGCTCCTATCGTAA
CCAGTCGACCAAAGTCGCGACCAGTAACTTAAACAAACGTGGGGGCGGAACCATTGGAAG
AGCTATGTCTCGGGGTGGATTCGGGAAAGCGGTTTCGGTCAGTCGTGGCGGTTGATTATG
TTTCGACGAGAGATACAAGAACGAGAAAACTGGCGTGAATTAGCACGCCAGTTTGGTTTT
GGTTTTCATTCTATGTATGGGCAACCGTATTGGGATGAGAGTGCATACTACCAATTTACG
CTGGAGCAAATCGAGCACGACCTAGAATCTCCCACTGAAGAACTGCATCAGATGTGCTTG
TCTATTGTGGATGAGGTGGTTCGCTGTGAGCAACTACTGACGAAATGTGCGATTCCTGAG
TTGATGTGGGAACAGGTCGCGTCTTCGTGGCAACGAAAAGAGCCTTCACTCTATTCTCGT
TTGGATTTTGCGTATAACGGAACATCACCAGCAAAGCTACTCGAAAACAATGCCGATACA
CCGACAAGTTTGTTTGAAACGGGTTTTTGGCAATGGGTGTGGCTGGAAGATGTAGTTAAC
AAAGGTCGAATTCATCAAGCTGCGGATCAATTCAATATTCTTCAAGACTTTCTGATTGAG
CGTTTTGCGGAGATAGCCAAATATCAACCGGGACAAACTCTCCACTTTAGCTGTTGCAAG
TACACAGAAGAAGATAAAGCGACGGTACAGTATTTAGAAGATTGTGCGCGCGAGGTGGGG
CTAGCGACAGCTTTTGTGTACGTCGAAGATATTGGTGTAACGGAAGACGGAAAATTTGTG
GACGTGGACAGACGAGCCATTCGTTGGATGTTCAAACTTTATCCTTGGGAATTCATGTTT
GAAGAGGAATACGCGAAATACTTAGCGACTGCAAACGTCAACTGGCTAGAACCCATGTGG
AAATCGATTTTATCCAATAAAGCACTTTTGCCATTGTTGTGGGAACGCTTTCCAAATCAT
CCCAATCTTTTGCCTGCCTATTTTGCTAATGACCCAAACGCGAGTTGTTTGAACGATTAT
GTCATCAAACCGTTATTCTCGCGAGAGGGGGCGAATATTGAGATCGTCAAAGATGGAAAG
CGCTTGGTGAAAACGCCGGGGCCTTATGAATCGAAATTCAATATCGTCCAGAAATATCAT
CCGTTGCCTAAGTTTGGGCAGAACCATACGTTAATCGGTAGTTGGCTCGTCAATGATAGA
GCGGCGGGTATTTCGATTCGTGAAGACAGTAGCCTAGTGACGCAAGATATGGCGCGCTAC
ATTCCACATGTGATTTTGACGTGATCAAAAAAGCTCTCCATTCGGAGAGCTTTTTCATAT
CAGATGTTCAATTTCAATGATCAACGATTACGTTATTTTATTGCTCTTCAGCCAACGCAA
CACCGCGTTGAGTAAGACCACATAGCATCACAGGTATAGCATTGAAGATCTCTTCAAATT
GCTCTAAGCCTTCCATGCCTTGCTCTGCAAGCGTTGCAATGGTGGTTTCTGGATCGTACA
ACATGGTAAGAGAGAGCAGCACACCACCCAATAGGGCACTGTCTTCGCTGTCTTCTGGCA
TTAACGTTTCCCAATCATCACGTGTCAGTTGCCAACCTTGAAGTACACCTTCACAGAAAT
CACGAGTGCTTGCTGAGACAATGTCTTGCTCATCGAGAGTACAACCTTCAGGCCATTGCC
AAGAACCTTCTAGCAAAGCTGGTCGAGTTTGGTTCCACATTTGTACAATTTCATCAATGT
ACAGTTCTAGTTGTTCACCATCTGAGAAAGGTGCTGTCTCTTCGCCGCCCCATAAGAATG
GCAGCCACTCTTGAGGGTTCAACACGTTTGGCGCTGATGCCATTGCGGTTACAAAGCCTT
GAGTTTTCGCTAGGTTTAGTAGTTTTCCATCAAGTTCTGGAAGAGAAAGCATGTCTTGTA
GTTTCAAAATAGAATACCATTTGTTAATGGGCTGATTGGTTGCGCTCATCTTACCAATCA
ATCAGTGATAAATCGATATTAGGGAATGATTCGTCTACAGATATGGAAATTCGTTCGTCA
CTTAGAAAAAAAAGCATTCTCGCTCTCACACTGTACCTGTGTTTTTTTATCGCTACGATA
GGGTCGGTGGTGTACTTGGTGGTTGAGCCACCTGTCCGTGACAAACTAGAAAGAAATCTC
GATTTACGTACTCAACTGCTTGCTTCCCAGATAAAAGAGCCGCTCATCACATCCACGGGC
GTACTGAATAGCTTGGTTGGGCTTGCGCAAAGCTCAAACCAAAGCGATTCCCTTAAATCG
ACCATCCCTCAGATTTTAAGGTTAAGTGATGAGATCATCGTCAGTGGTGGATTGTGGCCC
AAACCAGAACTCAAAGAAGAACGATGGCGGTTTACCAGTTTGTTCTTTAACAAGAACAGT
GAGGGGAACATCGATCAGATTCATTCATACAACAATCCAGAATCTGGCGGTTATGACAAT
GAGCCGTGGTATCGCGCAGCCGCTGAACAATCGTCAGGCACGGTGAGTTGGTCTGCGGTG
TATATTGATACTTTCACTCAAGTTCAAATGATTACCGCCTCTGCGCCGTATTATAGAAAT
GGAGAGTTTGCAGGCGTTGCGACGGTCGACCTTTCTTTGGAGGCCTTATTCCAGTTCATT
CGTGAGCACACCAACCAATACTCTTTGGGTGTGGTCATTCGAGATGCTAACTCGAATGTC
ATCATCGAACACAACTTTCAAATCACCAAACAAATGTACATTAGTAAACTCGATTTTGGT
GAATTTCATTGGAAGCTAGAAGTTGTCAATGCTAAGGCGAAAGTGGCAGATCAAGTGTTC
GAGCAAGTCATGAGTGTTGAAGGCGGCATCATCCCATTCTTATTGCTATGCGTTCTCGTT
GGGTACTATTTACTTAACCGATACATTGTCGAACCTATCGTACGAATCGCTACAAAAATT
GATGATTCCAAAACTGGCGGGATCATTGATATCGATTACGGAAGTGAGGACGAAATCGGC
CATCTCATTACCAAATTCAACGAGAAGACCATTTACCTCGAACAAGAGAGAGTAAAAGCC
CAAGCGTCGACAAATGCCAAAACTGCTTTTCTTGCCACTTTGTCGCATGAAATCCGTACG
CCGATGAATGGGGTACTCGGCACCGCTCAAATCCTGCTCAAAACGCCGTTAACGGACGAA
CAAAGAAAACACCTCAGTACATTATACGATTCTGGTGATCACATGATGACGCTACTGAAC
GAGATTCTTGATTACTCCAAGATAGAGCAGGGACATGTAGAGTTTTCGAACTCGCCATTT
CCCATAGAATCGATCATCGGCAGTATAAAAAGCGTTTATCATACCTTGTGTGCAGAGAAA
GGATTGCAGTTTAAGGTGACGTCGTTAGTCCCTGCGGGACGCTGGTATGACAACGACAAA
GCGCGCCTTCGTCAAGTGTTGTTTAATTTACTCAATAACGCCGTGAAGTTTACTGACAGA
GGCATTGTTGAAGTGACGCTGAGTGAGCAAACTCACTATGACAAAACTGTGTTGGTTATC
GCGATAAAAGACACGGGAATAGGGATATCTAAAGAGGCGCAAAAACGTATATTTCGCCCA
TTTGAGCAAGCAGAATCATCAACCACAAGGCGCTTCGGCGGGACTGGCCTTGGCCTTGCA
ATTGTTAAAGAGATCGCCGAGCACATGGGCGGTCATGTGACTGTGCAAAGCCAAGAAAAT
ATCGGCACCACATTCACGGTTGAAGTTGAGATCTCTCCTTGCGAACCGGGGAAAGTGGAA
TCAGGACATAGGCACAAGCTCAATTGCAATGGTTTGAAGGCCTTGATAGTAGAGGACAAT
CGAACCAACGCCATCATTATGGAAACCTTCTTAAGAGCAAAGGGCTTTGAATGCTCAAGT
GTTGAAAATGGACAGCTAGCCGTAAATAAAATAGCTGTAGAGCCGTTCGATTTAATATTG
ATGGACAACCATATGCCTGTCCTTGACGGAGTTGGGGCAATCTCAGCAATTCGCTCCATG
AGCAGCGCTGCGAAGTCGGTACTGATATTTGGTTGTACTGCGGATGTGTTCAAAGAGACC
CAAGAGCGCATGTTAGGCGTAGGCGCTGACCATATCATTGCTAAACCAATAGTGGAGTCC
GAACTGGATGATGCTTTGTACCGACATGCCGATTTGCTGTATCAATATCAAACCAAGCAA
AATCAACAAGCATTAGAAGTGTTGGGAACCGATTCTTTGCTGATTAGCTTTTATGTCGCT
CTAGATAATGGCAATCTCGGAGACGCGCTTGATGCGCTACTTGCTATAATGGATAGCCTT
CAACCTAATACAGATGAGGTATTGTCGGAGGTAATCACTAGGATTAAACGCGATCTACTG
CGTCAATCTCCACCCGATCAGGAAGATATAGACACATTAACTATGTTACTTGCTACGCCG
TAATATACAGGTAAAAAAGCAGTCCATTTGTTTTCTTCGCCGCTCTTTTGGCTCTTCCTA
AACTTCAGCGTATTTTTACCATATCGGTAGTGCTTTGTGCCGTCATTTATACTCTGAGTT
TTTACATCTAGGTAGCATAAGCGTTTGCAATTGGTGTAATAAAACCAAATTTTGTTCCAA
TTCTATACCATCTACTCATTTTCAACCCTCTTAAAAGTAAGCCATTTCCATATTTTTGTG
CCTTTTTTACCCGTAAAATCCTGTTTTTTCGCTAAAACGGTGAAAAAAACTACTTTTGTT
TCTAAAGTTGGTTATTAATTTACAACTTCATTTTAAATATGGAGCCATAATCTACAAATG
TTGTGATTTAATAGTGTCATTAACTGGTAATTAAGTTGTGTGGCAGTTAATCATATTTAG
TTCTTTATTAATTGCAGTGTTTGATTTTAGGGGTTGTAAATGAAGTCTCGTGGACCATTT
TGTATTCGTCATGCCGCAGCGGATACTTTTGCTATGGTTGTTTTTTGCTTTATTACAGGG
ATGATTATCGAGATTTTGATTTCAGGAATGACGTTTGAGCAGTCTCTGGCATCACGCACG
TTGTCTATACCAGTAAATATCGCGATTGCTTGGCCTTATGGCATGTTCCGTGATTGGGTT
TTGCGCCAAGGTAACAAACTTTCACCTTCTTCTTTCATGAAAAATGTGTCTGATCTTGTA
TCGTATGTGCTTTTCCAATCACCTGTGTACGCCGGCATTCTTTTAGCCGTTGGTGCATCG
TATGATCAAATTGTTACGGCAGTTGCGAGCAACGCTGTGGTTTCTTGTGGAATGGGCGTG
TTATACGGCTACTTTTTGGATATGTGCCGTCGTTGGTTCCGCGTTCCGGGTTATCATCAA
GGCGTTTGATTGACACTGTTTTGTTCAATTTAGTTACTTAGTGAGCAAACGAGTGTAAAA
GAAGGCTTTTTTTACGGTTTAGCCTTGACCATGAGGCTCATAATCATTAAATTAGCGCCT
CGTTAGCCAAGAGTGCTAACCACAATTTGATTCGGTGAGTTGTCCGAGTGGCTGAAGGAG
CACGCCTGGAAAGTGTGTATACGGCAACGTATCGAGAGTTCGAATCTCTCACTCACCGCC
ACATTCTAAAGGTCTGATTTATCAGGCCTTTTTTCTTATTAAAGGCTTATTGAGGTAACG
CTAGCCCACACTGGAGCTAACACATGTTATCGAATCAAAGGCTATCTTCTAGAAAATCAC
TTTACCTTATTACCAGTAGGACGGGTGTTTTTACGTTCCGCTGGAATCTTAGAGTTAATG
GTAAGCACCACCAGCCAACATTGAGTCTAAAAACGAGAGACTACCTACAAGCGGTTAAGC
TCGCGTCAGAAATAGCAATTCGCATACAGCAAATTACTCTCCCAACCCTAGAAGACATCA
AGTCAATCTACAGTGATTTTAAAGGCTCTCAGTCAAAGAAAGCTCTTTTGCTTCAGAGTA
TTGATATCTCTAATCATCTAACAGACCTCAGTATCAAAAGCCAAACGGAGTATAGAAATT
GTTGGAACAGTTTTGTTAGTGCTCTAAGTGTATCAACGACACTAGATAGCGTCAGACAGT
CTCACATTGAACAATGGAAGAAAACCCAAACTTGTAGCCTTACTACTATGAAGAAGAAGC
TTAGATTGCTGTCTAGTTGTTTCGGCAGAGTTGGTCATAAAGTAGAACAAGACTGGTTCA
AGATTGCAGTTGAAAAAACTCCAGTTAGACCTAAACGAGCCATAACCAAACAGGAACTCG
AAAAGCTACTGAAAGCCACGCAGTGCTATAAAAAGAGTAAAGATGAATGGAAGTATTATC
TTCCTCGTATAGCGGCTCTAACAGGCTGTAGGCTCAATGAGATAGCGCAGTTGAGGGTGT
GTGACGTTCACTTAGGAAATGAACCGACATTGAACATCAATGACGATCATGATGATAAAA
AGCTCAAGAATTCATCGAGTAAGCGAGTCTTGCCTGTTACTGCTCCTTTACTGAACTTGC
TAAGTGAGTTAATAGCAGGCAGAGGAAAAAATGAACACTTGTTCTATCTTCCGTACAGTA
AGCAGAATGGTTATGCAGGAAAGCCTAGTAAGTACTTCTCAGAGCTTCTAAAGTCATTAG
ATATCAAAGGTGTATCATTTCATTCTCTACGTCACTATGTGGTCACTGAGCTATTTAATG
CAGGAGTGAAAGAAGAGCTGATAGGTTCACTGATGGGGCATAGTGTAGGTAAGTTAACTA
CAGGTAAAATTTATTTGTCTGGTTTTTCTTATTCTAATAAAAACAACGCACTAAATATAT
TGGGTGTAGGTTTTTTCTGATTTTTTAAAAATTTCTTTCACTTATGAAGGTTGCATTGTT
AACTGCTAGTTCTGGTGTGTTTTTGCTCAATTAAAATGAGCATGCGTGAAGACCTCTTAC
GATATGGTGGCTATCCCAAAAGCCGTTTAGCTACAGGATTGATATGCCTTTAGGTGCATT
TTTAATTGACTAGTATTGTGAAGAGTTCAAAATGTATCCAGTCCCTTTGGTAGGAGAAAG
TTATATGCCTTATGCGTTTAAAACCATTCAGAGTGAAATCGAAGGAAATAGTAATCTGCG
AGAGCCCCAGATCGAGTGTTATCGTGAGTTGAAGAACTTTTATCAAAATCAATTGAAAGA
GTCAGAGGAAAGGGAGGTTGGTATCGTTCTGCCGGTTGGATGTGGAAAGTCCGGTTGTAT
TACCATAACCCCCTTTGCTTTTCAGTCAAAGAGAGCACTAGTCATAGCTCCAGGGGTTTC
AATCGCTAGTCAGCTACTTAGAGATTTTGAACCATTGACTTCTTTCTATAAGAAATGCTC
TATTTTAAAGGGGAATGAATTTCCTGAACCAGTTGAAATTCGTGGTAAAGCAACCAATCT
ATCAGACCTCGACGAATCGGATGTAGTTGTGACTAATATTCAACAATTGCAAGGGGCAGA
TAATCGTTGGTTAGACAAGTTATCTGATGACTTTTTTGATGTCATAATTTTTGATGAAGG
GCACCATAGTGTTGCAGATACTTGGACAAACCTGAAGAGCAAGTTTCCTAAAGCAGTAAT
TGTTAACTTTAGCGCAACACCGGAAAGGGCTGATGGGCAAATTATGTCAGGCAAAGTTAT
ATATACTTTTCCGGTTCAAAGTGCGATTCAAAAAGGCTATGTCAAAGAGTTGACCGCTGT
AAGGCTCAATCCGAAAACGCTTAAGTATGTGCGAAATGAAGATGATAAAGAGATAGAAGT
TCCGCTAGAGGAAGTTATCCGTTTGGGAGAAGAGGATGCTAAGTTTCGTAGAAGTATCGT
TACCTCAAAAGAAACGTTAGATACTATCGTTAATGCTTCGATTCATCAGCTCATAGAGCT
ACGTAAAGCAACGCAAAACAATAAGTTAAAGATTATTGCCTCGGCATTAAATTACGAACA
TTGTATTCAAGTGGTTCAGGCATATCGGGAGCGCGGATTGGCTGCCGATTATGTGCATAC
AAGAGAAGATTCTAAGAAAAATAACGCAGTTTTAACGAAGCTCAACAATCATGAATTAGA
TGTTATTGTGCAAGTTAGAAAGTTAAATGAAGGGTTTGATCATCCTTTTTTATCTGTTGC
CGCCGTTTTCAGTATTTTTGCTAACCTGTCGCCATTTGTCCAATTCGTTGGCAGGGTTAT
GCGTGTTATTGAACAAAACTCACCGCGTAGTCCAATTAACCAAGGAATTGTGGTTTATCA
CGCGGGATCAAATATTGCCCAAAGGTGGTCTGATTTTAAGGAATTTAGTACCGCTGACAG
AGAGTACTTTGACCAACTATTACCTGAAAAAGAATATACCCCGACAGAATCTAGTAATTT
TGAGAGCTTAAGACCTACCATCGAGAATGACGATAAGTTTGTTATTAAAGACCAGTCTGA
AGTATCGATAGATAAGTCAGCACTTATCGACGACCCTAAGGCATTAGAAGCGTTGCGCTA
TCTAAACTCGATAGGTGTAACTGGTGATATCGATGAGCTGTTGCAGCAGGTAGATAAAAT
TCCTGTAACAAAAGTTAGAAAACGTCAGGCTCAACGTCAGGCGCTAAGTGATAGAGTAAA
GAATGCTACTGGAAAAATTCTTGCCAACTTAGAAAAAAAACCAATGGCTAGAGGTCTTGA
CCCTTCGTTTAGAGTTAATAATTATGAATATGTTTGCTCGCGGCTAAATAGACATATAAA
TGAGCATGTTGGCCGAGGGGCTGGGGAAAGGCATGATTTTAGTGCTACTGAGCTAGATTC
TATTGATAGTGCGTTCCCTGAAATTGTTTTATTCGTTGAGCAGGGGTTAAAGTAGTCATG
GGAATAAAATCTTTAATGCTACCGACCCGAATTTGTGAAGCTCAGCGCCAGCATCGGTGT
AAAGCGAACAAAAATCACATTATTAGCTCTGGTGAGTACCGTCTAGAGATTAAGAAGGAG
CGCTCTTGGGATAAATACTGCCTAGATTGTGGAAATAAGATAGTACTAAAGCTAATTGAA
GATTCATCCAAACTGAAAGATGAATTTGGGAAGTATTACTCAATTTAGAGCATTCGATTT
CATTTGGTTTAGCATGTTACTTTTTGTGAAGTATTGATGAATGATAGGTCGGTACTTCGC
AAAAATTCTATCATCAAATGTTGGTACATGGTTAGTCAATGAGTCAGAACATGCAAAGTT
AACGCTCTGCTACCCTTGAATGAGCAGGGAAAAGCGCGCTCTCTTCAACTTTTAAGGCTA
TAGCAAGTTGCACTATCTCTGTGTCTATAACTTGTCTCACTCCAGCTTCTATCTTAGCTA
GGGTTCCTCTGCTTATATCTAGACCAATGACGTTACAGCGTGCTGATAACTGTTCCTGAG
TAAGCTTCTGTTCCTTCCGTAACTTCCTTACCTGTGCACCCACAACATTTACGATTGTCA
TTTTTTAGTCAACTCTTTCTGCTCCGCTTGTAGAGCAAATTTTAATTGTTAAGGTGTCTT
TTATTGCTCCGCTTGCGGAACAGTTTCGTGATTGCTTGAATGATGAAAAGAGGAGTTATT
GAGTGGTATTAGATGTAAAAAAGAGAGTGAATACTCCTTCTCTAAAAGTAGGGTTTGAAA
GTCAGTTAACAAAGTGGTGGAAGTTCGTCGCGTTCTGTACTGCGTTCATTTTGTTGGTCG
TTGGTTTTAAATTTGTACAGAAAGTTCCTTTTATGCTTCTTGATGATGGCTCAGGGGATT
GGATGCTGAGCCAAGGTAGTGTTGGTATAGCGCAATGTATTTATTATGTTTTTTGCTTAG
TTCAGGTTTCTGACCGTGTTTATGGCGCTAAGAGACCAGCGAGCGTAGATAGTGAGTTCT
GGAAGTATGTGTATCTATCTATTCAAAACTTAGCTCTTGTACAAGTAACACTCACTATTG
GAGCTTTGCTCATATGGTGGTTATGGAACTGATGTACATCTATCCCACTTCATTTTTAAC
AGTGAAATTTCTAGTACTGGCTAAGGATACATAATGATGAGTGACTGGTTTATAGTAGGC
TCCATACTTATTGGTTTGTGCTTTTTTCTGAAGAAGTCAAGCGAAGAAGAGCATAGAAGA
GGGAATGAGAACCAACTTGCGATTTTGAAACGTACAGCAGAACTTAACGAAAAGGAGCAT
GGAAGTCATAGCGTCCTAACTTCTGAAGCTCAGGTCAAGCTCTCAGTTGACGAGATTCTG
GGAAGAGCTAAACGAGGTCTTATAGTGTTAGCTAATACGGCAGAATACAACGCTTATGAA
GAAGCTAAGTTTTATCAAGAACATCGACAGGGTTGTTTTGAGCTTCTTTTATCTATTGCT
ATACAAGATAAACATGGGCGATATGCTGAATCAGAGGTTATGGAAAAGTTTGTCGATGCG
GCAAATAAGCAAGCGATGAAAACCGAGCGAATGTTTGTACAAGCTGGCATCCCTCGTTCG
TGCTCCGACTGGGAGGACAGCGGTAGATTCATTTTCTTTCAGGTAGCATTAATCTTTTGT
GCATTCCGTACCGACTGCAATGAGTCATTTGCGAATGCTTTAAACACACAGTTGGAGAAG
CCAATTTTCCACCGTTTTTGGGAGGAAGGGGAAGAACTCTTTCAAGATGAGAGTATGCCT
TGATACATGTATGGATAGAGGATTTGTCCGTTTACCATGCTTATCCACTGAGAGGATAAG
GATTCACTGAAAGGGGGAAGTGGATATTTATTTTCCATCTATCACCTATCTTTCAGTGTT
TAACTTACGTAGTTAGTGTGATAAGTAGTAGGATAGATAGTATGTTCCTTAGTATGTTCC
TTAGTATGTTTGTGTCGTATGAGCGTACAGAGATTCAATTTCTATTATACAGGGTTGGTA
GTATCAGTTAACATGGACGTTCGTTCTCCATACATTGAGAAAGAAAGCCTCCGAAGAGGC
TGTCTTAGAACGGCGATTCGCTAACTTCTAATTCTTCTTCAAAGTCATTCCACCAATCAC
TGGTAGCTTGATGTTGTTCTCTCTGTAGTTGAACTGCATTAACAGTCGAACTAGCTAAAG
CGTCAGAATTTTCAGTATCTGAATCGTTACCCGTTTGTGATTCCGAACTCACAGTATCAC
CTCGCTCATTAGTAGGGCTAAGCTCTTCTGTTTCTTCTTCCTCAAGTGTTGGAATCCCAA
GCCACGTATAGAGTTTGGAGGTATTTGTACCTCTATAAGAACTACGAATAAATCTAAGTC
TCTCAAGTTTTTGAAGCGCATTGTTTACTGTTGGACGGGTACACCCAACTTGTTCTGCAA
TACGATCTTGACTTGGAAAACAGCTATAGGTGTTACTGTTGCCTCGCTTACCGAAGTAGC
TAGAAAGCGTCACTAAAACGCTTTGCTCAGCAACAGTCAAACCATGTGACTTTTTTAGAT
TGGCTTCAATGATTTGCTTAGTAATAGAAAATTGATTTCTACTCATGAAAGACAGTTCCT
TATGTACTTTAAAAGATACTAAAAGAACTGTGGAGCAGTATCCACTCATCTAATAAACCC
ATCTAATGTTACTTTCCACAATTCCTTATGTGGTTCCCTCTCCATTTAAGAAAATGAAGA
GTTATTGGCATTTTATCAAATATTTGTTCAGAAATGTCAGAAAATCGTTTGAAGTTGAAG
TAGAATGAACCCACACAACTACATACACTAACGTGCTAGTTTTGTTTTCTCAGTGCATAT
AAGTCATTGATCTTTATACGGCACATCGCCGTTAGGTGATGGTGAAAGCGTAGCTTTACG
TATCGAGAGTTCGAATCTCTCACTCACCGCCACATTCTTGAAGAAAGACGTCCTAGGGCG
TCTTTTTTTATGCCTATTATATTTCTAAATCAATAAGTTATCGTCCGATAACGTCCAAAG
ATGTCCTAGTTCGTTCGCCATTTTGGGGTATGACAAAGTGTATGTTTTAATCTTTCCCGA
CTTCGGGAATATACCATTTGAACCTGATTTGCTTAGCTCCTATTCAAGTGATTAGGAACT
TAGGAATTACATGAGTTACAGCTTTGATTCTCCATAAATCAATAGCTTAGGGTTAAGTGG
TATGACGCGAAAAACTTAACTTTTTCTGAGTGTAGCTTAGTCATACCAGGGGGCAATATG
TCGCACTTAATACATCGTCTGAAAGACAAGGAAATCGAACAAGCACAGGGCCGAGATCGA
ATCTATCGTTTACCTGATGGCGGTGGTCTCTATCTATTGGTGAAACCCAACAACCTCAAA
TACTGGGAGTTTCGTTACACAAAGCCAGGTACAAAAAACAGAACCTTCTTGGGATTGGGT
AGCCTAGACATGCTCAATGTTGATGGTGCTCGTGACAAAGCGTTTGAGATGCGCAAACTT
CTGAAGGAAGGTATTGACCCTAAATTAGACAGGATCGAGAAGAGGACCCAGATTCAACAA
GAGCAAGCTTGTACATTCAAGTCAGTCGCTGATGAATGGGTTAAGACCAAGACGAAACTA
AAACCTAAGACCGTCCAAGGTAACTGGAGAAAGCTCGAGCTTTATGCTTTTCCTAAGTTC
GGTGAGATCCCGGTTAAGTCACTGACGCCAATAATAGTTCAGGAAGCGTTTAGGCCCATT
GCTCGTAGAGGCAAGTTGGAGACAGTAAAACGCACCATCCAGTTGGTAAATGAAATCATG
CGCTTTGCCATCAATAGCGGTTTGATCCAACACAACGTTTTATCTGGAGTTGGAGAAACT
TTTGCTTCTCCTGATGTGAAACACATGGCGGTACTTAAACCTGATGAACTAACAGAGTTA
CTACAGACAGTTGCAACTGCAAATATGCAGCTGGCTACCAAATGTTTAATTGAGTGGCAG
CTGCACACCATGACTAGACCAAGTGAAGCTGCTGGTGCTCGCTGGGATGAGATTGACATA
GAAAATCGACTCTGGATTATTCCAGACACACGGATGAAAATGAAACGTGAACATCGCATT
CCATTGACCGATCAGACTATCGCCATACTGGAGCGCATACATCCTATTAGTGGGCATAGG
GTACATGTCTTCCCCTCTATGCGCTTCCCCAAGCGGTCTATTGACTCTGAGACTATAAAC
AAGGCGTTGGGGCGTATTGGATTCAAAGATCGCACTACCGCGCATGGCATGCGCTCTCTC
GCCAGTACAACGTTGAATGAAAGAGGTTTTGACCCGGATATTATTGAGGCTGCTTTGGCT
CACCAGGATCGAAATGCTATTCGTGCCGCTTACAATCGGACAGATTATCTGGAACGTCGA
CGAAAAATGATGGAGTGGTGGAGTAGTTATATTGATGATGCAGCAGTAGGTTCATTGTCA
GTAACAGGTGCTGTACATTTAAGAGCGATCGGTTGAATTCATGGTAAATGGCAATTTAGG
ACTTAGCTGTAAAGCCCTAAACTTTTTCCATTTTTACTTCTGCTAACTACACGCAGATTT
CAGTAATACGATTTTCACCAGTGGGAAGGCTTTCTAGTTTGACGTAGCCTTTTTGCTCCA
TGTGATTGATAAAATTCATGAAGGTTTTGAATTCCGTATTATTCACTTGAAAACTTGGGT
CTAGAGCTTTCATCCTGTCATTAGCAATGGAAACGTTGCTTGGAAGTTTGCTCTGGTTCA
TATTCCTGACGGCGCTGATAAAAAGCTTATCAAGGTTACCCACTACAGAAATATCTTTTT
TAGGAAGAAAATCTTCGACGAACAATAAGTTGTCGAATGACTTAGCGATAATCGCTCTAT
CTTTGTCGGATTTTTTGCAGACTAACCATACTTCTCTACCGAACTTTCTCAGTTTATCTG
CAATTACAGTAAAGTCAGAATCTGTGGTCATAAAGCAATATCTATCAACTCTCGGGTTAT
CCAGGTGCAGACTTTCGAAGGCATCCAAGCTGAGTAGCAAATCCGCTCTGTTCTTCTCTT
TACCAATTTTGGGCGTGTCAATAATATTGAAATTATGCTCTAAGATTTGAGTTTTCAATG
ATTTCTTTGCAGTTGCTTGGTTTCCATAAGCCGACTTAATTGTGAATATACAGTTGTACT
CGTCGTCAGCGCTGAGGAAAGAATTCATTACTTCTTCAAGCTGAAAGTCGCTAGCAGCTA
TGTTTTCCATATCAATGTAAACAGCGATATTAAAGTTTTTCTTTTTCATCAAGTTGTGTC
CCGGAAATAAATTCATGAAGGGGTTAACTAGGCAGTGACTTAGCCACTGCCTTTACTGTT
AGTGCTTGTTCAGCTCGTAACAGAGCCTGAAGCCTGTCTTCATGCCTTTGTATTTTCCGG
TTGAATTTTGAGGACCACGTGCCCGCAACACATAATCGTCCATATAAAACGAAGTGAGAC
TAGCTGATCGGATCTGAACCCCTTCTAGTAGCCACTCGCAAAAGAAGTTTGAATCAATAA
ACTGCAATCCGTTCTCTTCGACACAGTGAAGAGGTTTTGGGAAGCGTAGGTGTAAGTTGT
CAAAGTCATTTTGAGCCATGTAGGGCGGGTGAGAATCATATTTCACACCTGACGTGCTGA
TAAATGCCATGTCACTGTCTTGGCCACGTTTTGGTTTTGACCAGTTTTCTCCTCTCAATG
ATTTGTATTCTGAGCAAGTTAGAAGGCGGAGTGGAACATTTGTTTGTTTCTCCAACCAGT
TTATATAGGCTAGAACATCAAAGAATGTACATGATGCTGGTAGGGCCATATCCTGATCGC
TATTGACCGGAGCAAGTGAATCACCTTGTCTGTTTTCGTAGTAATCTGCGTTTTGTTCTA
GGAAGTAGATGAGATCACCTATCGTTATGAGTTCGGAGACCATCAATTCTTTTTCATCGA
TGGATACTTGATTGAAACCATCTAGACGAACGTTCGAACTTCTATGCTCAGGGTGATAAA
TCCCTTTATATTGATAGTACTCACGCAATATAGTCTGGGTACCGGGGTAGTTTTGCATTA
GGCCACCATTGTGGTAATAGTACATTTCTGAGCAGTGACTATCCCATTCTCGGTTCCCCT
CATATTCAAAGTAGTGCCAGCGTTCAAAGCGATAATTTTCTACAAAGCTCGGGATATCTG
CTCGTTTTAAATTGTCACCATATACCTCGTGAGAAAAGATGGTATCGCGTTGGTTTTGGA
CGAGGAAGTCAAAGTTTCCTCTGCCATCCGATAAAAAAATCAATTTATCGTTGTAAGGTA
ATACGTTCACCCAACCTGCATCACTTTCTTTAAACCGTGCTGCGAGAAGTGTTTGAATAT
ATCCCTGAGAGTCGATATCAAGAGTCGCTTCTTCTACCGGAGTAGTACATTGAGCGTAAA
GTTTGATATGAGCAGCGGTGTTAGGAATGTTGGTTAGAGCATTTCCTAGAAGGTGATAAC
TGCTGCCACTAGTAATATTCCGGTTGTTTAGCAGTATAAGGTCGACAATTTTCACCGATA
TTTGTTTATATCGGGTTGGTCGCTCTACTGGCTCTGTGGTTTTGTTGGTTAGATAGTCTA
ATACTGAAGGCAAGTTTGTTCTATCCACCACCGATAGTGTAATTTCAGATGCGACATCCA
AGCTAAGTAATTCCTGTTGTCTCAATGGAAGCATGCTCGCATTGAAGCTACTGTCGACCA
TTTGTCTTACGTGATAATTGTTGAGTATGATCTGTTGCCAATCACTGTCTTGTTCCAGAA
CATCATGCAAGTCGCTACTGTGCCATCCGAATACACCTGAAAAGTCAAAATCATGTCCGG
TAAACAGCTTCTGAGGAGTGGGGCCTTCAAAGAAGAACAATCGTTCTGAGACCTGCTGGT
GGCTGAAAGGGAAATACAAATTGTAATCACCGTCTTTCGTGTGCTTGAGAAGATTTTTGC
GTTTTCTAAGGTTATGTTTGGCCATAAACGGAAGTAAGCTTCCGTTGTACTCTTTCTCGT
AAGCGGCAAATCCACCAGTTATTCCAAGACGTTTAGCAATGGCGTTTAGTTTTGTTGTAT
GGGTGATTTTTTCACGGTCACGCGATGTTCTTTTCGCAGAGATTTTGAGTTCTGCTGGAG
ACAGTCCTGTTAAGGGAACAATATGGAATTTCTCTAACGGGATGTATGTAGTTGGGATTG
AGTTATTAGTCATTCTAAAACCTTTAAAAATAAGCAAGCCCCATCACAGTTTAGTGACGG
CGTACTTCCGGCTATAAGGTCCGAGAATGATGGTTTGATCGTGAGTGGTAGTGTCTTTTT
CTTCAACGATGTGAGTGCTTTGTTTTGTAAGAAGTACATTACAAACCGCAGGTAAGCCTC
AGCCCTTTGCATATAACCTAAATTGAAATATTGGCTAAGTCAATAGATTATTCGTGTTAA
TCTCCATCAATTATTTGTTTTCCAAACTACTCTCCGGAATTGTCACTGTTAGTCTAGTTA
GTGCTTTTTATGACTTATAAAACATTAAGTTGCTGCTATTTCTGCTACTAATAGCAACAA
ATAGCTATAGTTTTTAAGGGCAGAGAGCTACATGATGAAAAGACTCCATCGACTTGATGA
AGTAGATTCGGATACTTCAATTGGTGATAAGTTGAGGAAATGCCTTGAGCTTGACATTCC
AGTGTTGATCCAAGTTCCGGCATCCATGGATGTATGGGCGATAGACCCAAAGTTAAACCA
GTTAACGAAAAAGGATGTTGTTTTAAGTGAGTCAAACGTTGTTACGCAGCTTCCGCTAAG
AATTCATCTCTTAGGTGGGCAATCTCTTCCTCCTTCAGAGAAACCTCATATTCAGACCTA
GTCGGTCATGGTTTTGTTGTACTTACGAAGCCTGGCGCTAAGCAGTTCCAGCACCCTAAT
GTTGTATGTGACATCGCAAACGATGGTTTGCCCCTCCAATTAGCGTCACAGCTTATAACG
TCATTAAGCAAACCTGGTTTCTACGATGTACTCCAATGGGCTAATGGGGAGTTTTATCGC
CAGCCGAGCATACTGCATGGTACTGCTCAGGTCTTTTTCGACGCTAAAATACCTACGCTT
AAAACCTCGGCCGGTGAAAATATTGACCAGGCACGTGCGGCACTGTTTAAGCTCTATCAG
CATGCTAGGGATACGCAGCAAAGATATGTTGTTGTCGTTCATGGGCGCCCTGGTGCCGGT
AAGACTCTACTGGGCATTAGTTCTGTTGCGGAAATTGCACGTAGTGAGAGCGCAAAGCAG
AGTGAACCTATTTTTCTTTCTGGCAATGGACCTCTCGTTCAGGTGCTACAACATACGTTA
GATTATAGTGGTAAGCAGTCAGTTGGCCGGAAAGGAGATAAGGTCATTGATGGTCGAGTG
ATGATCCAAGATCTGCTCCCGTTCAAGAAGGATCTAAAGCGCTCACTAACATCACGCAGA
GAGACTTTTGTCGTATTTGATGAAGCACAGCGAGCGTGGGACAAAGCAAGCCCTAGAGAA
TCGCAATCACAGTCTGAGTTAATGTTGTTTTGTAACTGGCTTGCTGGTCAACCGTTTGGA
GTGTTGGTGCTTTTGGTGGGAGATGGTCAAGCGATCCATCGCAATGAGATGCAGTTAGAG
CAGATGCTAGCAGACCTAGATGCAGCAATAAGAGCGCAAAACGGCAAAGTCATCCCTATT
ATGCCATCGCTGCACGCCGGTAAAATGCAACTCGTTACGCCAATTAAGAAAGACGTGTAT
AACCTTAAAACGCCCATTCGGCAGGCCTATACAGAGAGTTTAGACAAGTAGATTGAAGCG
GTTCTATCTAACAATTCTGAGCAAGCGCAACAAGTCGCTTTAGATATTCAGGCTGACTAC
CCATTGCGGCTGGCCCAAAACAAGCAAACTGCTGAAACTTATGCCCTGGGTGTACAACAA
ACTATGCACGAAGGGAACAAGCTTCAAGACGCCTTTAGAACAGGCTGGTTGATGTCCAGC
CAAGGTGGCAAGTTTATTGAGGAAGTCCAGAAAGATAAATACAAACCAGGTAAACATATT
GGCTCTTGGTACGTTGAACCACCAAGTTCTGAAAATTCATGTTGTCAATTTGAAGCGGCT
TGTACTGAGTTTAGTTGTCAAGGTTTAGAACTATCACTTGCTCTGTTTAACTGGGGGCAG
GATATGGTCTTTAGGAATGGAAAGCTGGTGGTTACTGATAGACGTCAGTACGAGCATTAC
ACCGAGGGTAGTTACAGGGTATTGCCTAGCCGTGGGCGCAGTGGTTTGGTCATAAAGTGT
GATGACCAGGAAACTTTTGAATACTTGAAAAAATGTGGCATGCAGGTGATCCCAGAAAGG
TATTAAAAGTACTTTCTCTCAAGATACTTAGTTGTCCTAGTAGTACACGCCAAGTAATTT
GTTTATGGTTTCATGTATGTCCTTAATGCCTGAGCACTTTAATTAACTTGCGAAATCTGT
ATGCAGAATACCACTCCATAGATTCTTGACCTTTGGCGATGACCCCATCACCTTGGTTAT
GAGTTGGTTATAGCGATATATAGATCTGCTATTGTCAATTGCGCTGTGGGTCATACTTTA
ACTGACCTGAAACTGTTTGCGACTGTAACGTGAGAGTGGCTGCTTAACCATCTAATATCT
TTAGTCTTTAGCCATGGCTTAACGAAACTCTACGCATATGCTAGCATCAGATCTACTAAC
AACAAAAGTGGGTGGGTCTTGATTGTGGTTAATCCGCTGAGAAAATGTAAGTTGACTGGG
GAGCTCTATAGGCGGCTTCCTGAAATCGAGTCAAAGTTATCAGAATTATTACAGCTACCT
GAAGAGACTCTTGTAGAAAGAAGTCTTATCAATGATAAAACGAGCGTGCAATTTGTTCCA
ATTGAGTGTCTTGTACATATCGTTAGAAATGTGGGTGGTAGAGCCTCGAAAAAGAGTTAT
GAAAGACTATACAAGATATTGATGGGAAGAGTTCTTAAGCTTATTCCTAAACGTGCAACG
CGAGGAGACTTGGATTCAGTAACTAACACCGAGGTCAAGAGTCAAATCTTGGGGCAGTTT
GCTGAGTTAATCGCTAATGACTGTCTTGAGTACAATGATAAGCTAGATTTTTACGAAGTC
AGGTTCTTGAGCGCTTTTTCCACGCTAAAGACAGACGCTATCCGAAAAGTCACAAAAGGA
TTTACTAAGCAGGAATCTATGGAAGTTGAAGAGAGTGGCGGCATCATAAAGCCGGAGGTT
GAGTATGCTGTAGACGGATATAATCCGTTTGATGTTCACATTTCTTCAGTATCAGATTAC
CAGATCTACCTGGACTCAGCGATTGATACATTACCAGACTTACAGAAAAGAATTATGCAG
TTGATGAAACTAGGTATGCCTATCGACTCTAAAGATCCTAACACAGAATCAATTTCAGCA
ACCCTTGGTAAGTCGGAAAAAACCATACGGACTCACCGCAACAAAGCTTTTGCTGCACTA
AAGAAAAAGCTCACTGGAGGAGACTTATGATGTCTTCAAACAACAATTTGCAGTTACAGG
ATGTTTTATACGATTTTTCTATGGAGCCTGAGATAGACAAACACACTTTATCTCGCTATG
TAGAACAATACCCTCAATTTATAAACGAGTTAACAGAGTTGTCTCATGAGCTTACACGAG
CTGATATTGATGACGGGGTACAGCTCACTGATGCAGATGAAAAACTTATAGAAAAAGCAT
GGCAAACTCATTTGCAGATTACTCAAAATTTAGTGAGTGATCCATTTGAAAACATATCAG
TAAAGGAGCTTAGGGGAATATCTTCATCGCTTGAAGTTCCAAGATCTGTCGTTTCAGCTT
TTCGAGATCGTAAAGTGCTCGTTGAAAGCGTCCCTGTATCTTTTATCACTCGGTTTGCCG
GAGCACTAAATCAAACAATGGAAGACTTTTTAATCTATTTAAATGGTACGGGTGGTGGGA
CTGCTGTTCGTAGCTATAAGTCTAGTGTTAAACCAAAGCAAGCTGAGAGAGTTACTTTCG
AAGAGCTTCTGGAACAATCGGGGGTGGATATGGCTATTAGGAAGAAGTTATTGTCTGAGG
ATTGAGTATGGATAGTATCGAATCGGCTAGACAAATTGCTTCTGATCTACATCTAAAAGC
TATTGGTAGAGGGGTAAGTCCTTGGAATTCTTTGAAATTTGCGATCGCAGAAGCAGACCG
ACGTGACTATGACGTTGAGGCTGTAGCAGCAGGTGCAACAGTTCTGAATGGCAGTAAAGC
GACACTGATAGCGGATGAATATTTGATATTACATGAAAACTCCGGAACAGAATTTCAAAA
GGCTTTTTTGATAGCTCATGAGATCGGACATATAGAGTTAGGTGATACTAAAGATAACGT
CTCAGTTGAGGAGATAGATCCCGCAAGAACGATAGAAGCGTCTCCGATAGGCATTGATCG
TGTGGTTGACTATAGCGCACAGCAGCGTCGTGAAGTTCAGATGGATTTATTTGCAAGGGA
GTTTTTACTACCAAGAACCTGGGTAAAAAAACTGCATGTAGATGATGGGCTGACAGCTAC
TGAAATCGCTGAGAAGTTAGATGCTCCTTACGAAGTTGTAGCTCAGCAATTATTGGATGC
TTTGTTGTTACCAGCAGTTAACCCTGGGACCAAAGAAGGTAAGTCTGAGGTGATTCTGAA
TGAGCAACAAAAACATGCGGCAGATCACCGAGGTAAACCTTACTTATTGGAGGCTGGTCC
GGGAACAGGGAAAACTCAGACTCTAGTAAAAAGAGTTGAAGGACTACTGGATGAAGGAGT
AGATCCTCGTAGAATTCTGATACTAACATTCTCGAACAAAGCCGCAGGCGAAATGGCAGA
GCGATTAGCTTCCAAGAATAAGGAAGCGGTAGCTTCTATGTGGATAGGTACCTTTCATGC
GTTTGGGTTAGATCTGGTCCGCCGATTTTATTCTGAGCTTGGATTTGAAAAAGAGCCTCG
TTTGTTGGAACGGACGGAAGCCGTGGAAGCTTTGGAAGATGAATTTCCACGGTTAGGCTT
AGAACACTTCCGAAATCTTTATGATCCTACAGAACATATTACGAATTTGCTGTCAGCAAT
ATCAAGAGCTAAGGATGAGGTTGTTGATCATAGAGATTACTTTCGCTTAGCACAGGAGAT
GCTTGATTCTGCAGATACAGAAGAAAGTAAAACGGCAGCTTTGAAAGCAAAAGAAGTAGC
AACGGTATATGAAGCTTATGAAAGACTAAAGAGAGCTAAAGGTTGTATTGACTTTGGTGA
TTTAGTACTGCTGCCTGTAAAGTTTCTAGAAAACAATGTGGAGTTGTTCAAGCACTTTCA
GTCGCTTTACGATCATGTCTTAGTTGATGAGTATCAGGATGTGAATCGAAGTAGTATTCG
GTTGCTGATGCTACTGTGTGGAGAAGGTGAAAACCTTTGGGCTGTAGGTGATGCAAGACA
GTCTATATACCGGTTTCGGGGGGCTTCTTCGGTTAGTATGTCTCGCTACTGTACTCAGGA
CTTCCCAACAGCATTGCAAGGTCGTTTAAAAATCAACTATCGCTCTTCTGAAGAAATAAT
TAGAGCATATTCCAAATTTGCTTTCGATATGTCCGCAAACATTGGAAGTCCCGAATTGAT
AGCTGATAGGGGGGAAACTGGGTGCCTGCCTGAGTTTAAAGTAGTTGAAAAAGCAGACGA
CCAAGCTGTTGTTCTAGCTGAAACAATTAAGGACATGCAAGAGTCTGGATATTCATATAG
AGACCAAGCTGTATTGTGTAGTGGTAATGAGCGACTATCTCAGCTTGCCGAACAACTGGA
GCTCTTGGGAGTTCCCGTACTATACCTGGGTAGCCTATTTGAAAGAGAAGAAGTAAAAGA
CATGTTTTCTTTCTTATCACTTTTGACAGACTCTTGGGGGAGCGGGTTAGTACGTATCGG
TCGGTGGCCAGAATTTGAATTATCTTTAGAAGATTTAGATGTCATTTTGAATCACTTACG
CACGGAGCGTTGTGAAGACAAAGGGTGGTTGCTTGATTCGCAGGATATCACAGGAATATC
TAGTTCTGGAAAAGAAGCGTTGTCCAAATTGGGTTGGACGTTCGAAGGAATTGATAAAAC
GGATCACCCGTGGAAAGTTCTTGCAACGTTAATTTTTGACAAAACTCGCATTGCTGCACG
TCTCAGTAGTTCTGAAGTAGTGTCAGACAAAAACCGAAGCATAGCTATTTGGCAGCTAAT
GAACTTTGTGCGTACAGCAATATCTGCTGAAACTGCTAGTGGCTTGCCGGTAACAAGATT
GCTAGAGCGAGTTCGCCGTTTACTAAGGTTGGGTGATGACAAAGATTTGAGGCAGTTACC
TGCTTCGGCACAGAGTATTGATGCTGTGCGATTGATGACCATGCATGGTGCTAAAGGGCT
TGAGTTTAAAGTTGTTCATTTACCAGGGATGAGTCAAGGTACATTACCGAGAACATATCA
GAAGCCAGCATGTGAACCTCCGTTCGGTATGATTACTGGCGAAGATGACACGTCTGTTAC
GATGTTAAAAGCGGAACATGAAAAAGAGCAAGAGTGCTTGTTTTATGTATCGATGTCACG
TGCTCAAGATAAGCTATTTATGTATGCTCCAGCCAAGAAATCTAACAATTCACAATGGAA
GCATTCCCCTTTTATCTCGCGTATTCAAGATAAAGTTAGGACGAGCAATGTAGTTGAAAC
TTACAATCTCCCACGTATTGACTTAGATACCGATATGGATATTGCGGTTGATCGCGATTT
TATTTTTGAGTCAAACCATTTAGGACTCTATCAACAATGTCCAAGACGTTACCTTTATAC
CCACCTGCTCAAAACTGGGGGGAAGCGGACTAAAACATCATATGTCAAACTACATGATGC
AGTTAGGTTTGTGGTTCAACGTCATATGGAAGAAGGATTTGACGAGTCAGAGCTCAAAAG
TGTAGTTGAGAGTGCTTTAGCTATAAATGGATTGAGTGAGCATGGGTATATCAAAGAATT
CACTGATCTGGCTTGTTCAATGAGTAACTATTTTGTTTCTAGTCGAAAAAGCATGGAAAA
AGCTACAATCTCACCTATCACTCTAGAGCTCGGGGGTGAGAAAGTTATCGTTCGACCTGA
TGATATTTTGAGCGAGCCAAGTGGAAGAAAAGTAGTACGGCGTATTAGGACAGGGCATGC
TCGTAAAAAAGACGACAGTGTGGGTACTGCTGCTTTTATTTTAGCTTCCGAACAAGCATA
CCCAAGTGCAAAGGTTGAAACGCTGTACCTAGCCGATGAATTGACGTCAGAGAGTAGTTT
AACGGCTAAGGTTTTGAGCAACAGAAAGAAAACACTCATAGACATCATTACGCAGATCAG
ACTGGGTCAGTTCCCCGCAAAAAGATCTTCTCGAAGTTGTCCATCTTGTCCTGCATTTTT
TATCTGCGGTATGGTTCCGTCGGGCTCAATAAAAAAAAAGTTAAAAAAAATTACCGGTTC
TACCTGATAGTTGCGATTAAGTAAGTAAGACCAGAATGGTTCTGGCTGAAAACTAAAGGT
ACTATCAAAATGAAAGATGTAGAACAACATCCACATGATACAAAAGGCCACCACCCTCAC
GGTGGCCGAGGCTTCCGAATTTTCTTTGCTTTGGATAGCTTGCAGTTTCGCTCTCTTAGT
GTACAAGATCCTGTTCCCACGGGACGTCAGTTAATTGAAATAGCAGGGCTTGATTCGTTT
GATGATTATAGTCTCTTCGCTATCCTACCATCAGGTGATTTTGAAGATATCCGCTTAAAC
GAGACAGTTGATCTTAGAGCTCGTGGAGTTGAGCGTTTTATTGCATTCAAAACTGACCGT
GACTTCAAATTTAGCTTGAAAGGTCGTCAGATTGTGTGGGGTAAATCTGAGATTGATGGC
TCCGATCTGTATTTCCTTGCGGATGTAGCGGATGAGCAGGCTATCTTTTTAGATGTCAGG
GGAGGAACTGATAGATTAATTGAGCCCGATGATACGGTAGATTTATCTGAGGCTGGCATT
GAGCATTTTGTCGTGGCTGATAAGCCAAAGCCTGATTACATCATAACTGTCAATTCACGA
GAACATGTACTTGATGATCCAAATGTAACTTATGAGCAGATTGTATCTTTCGAGTTCCAA
TATCCGCCTAGTAATCCTAATACCTGTTATTCAATGACTTATCGTCATGCAAAGTCTAAG
CCTCACGCTGGCGAGTTAGCTGCTGGTGGTTCTGTAATAGTTAAGAAAAAAGGGACGGTA
TTCAATGTCACTGCAACTGATAAATCTTAATTCAGATCTTAAGCGCCTTAGAGATGAAGG
ATATTTCATCCAGGTAAAAAATGGTTTCTTGATCATGCGTGATGTCCCATACGTAAACTC
AAATCGACATGTATGTCGAGGGACAATTATCTCGAGTTTATCTCTTGCAGGTGACAGGAC
TCGAATTCCTGACACTCATGTAGTTCACTTCGATGGTGATATGCCGTGCAATGCAGAGGG
GGAAGCTCTGAATGCTGTGGTACTCCAGAGCTCTATATTCGATTTAGGTCGAGGCATTAC
TGCTAAGCATATGTTTTCCAGTAAACCTAAGTCAGGGTACACCGATTATTACCATAAAAT
GACCACATATGCCTCAATTTTGTCAGGCCATGCTGAAGTACTGAATTCAGGGATAAGCCC
TAAAGTGTTTTCGACACCAGAAGACGAGGAAGATAGCGTATTTAACTATACAGAGACGGC
TTCTGGACGGGTTGGTATTGGGGCGTTAAGCGACCTGCTTACTGAAGAGTCTGTCGCCAT
AATTGGTTTGGGGGGCACAGGCTCATATATCCTTGATCTAGTGGCTAAAACACCTGTAAG
AGAGATTCTTCTTTTTGATAGTGATGAGTTTTTGCAACACAATGCTTTCAGAGCACCAGG
AGCACCAACGCTAGAAGCTCTGCGAGATGCAGAAAAGAAAGTTGAGTATTTCAAAAGCAT
CTATTCGAATATGCATAAAAGGATCTCTACTAGTTCAACCTACATAGACGAGGAAAATTT
AGAGCTGCTGAATGGAGTTACCTTTGCCTTTATTTGTATTGATGCCGGTACCAGTAAAAA
GTCTATAGTGCAAAAACTGGAAGAACTTGATATTCCTTTTGTTGATGTAGGTATGGGAGT
AGAGCTGACAGATGGTTCTCTAGGAGGAATCTTGAGAGTGACCGCTAGCACGAGCGGTAA
GAGACAACACGTCCATGAAGGTAGAGTCTCATTTGGTGGTGGTGAAGGGAATGATGTTTA
TTCTTCAAATATTCAGGTAGCAGATCTAAACGCTTTAAATGCAGCTCTAGCGGTAATAAA
GTGGAAAAAAATACGGGGTTTTTACCGTGATTTGGAGCAGGAGCATCATTCTACGTACAC
TACGGATGGAAATCTACTACTGAATGGAGAGTCTTGTGCTTAAACATACGCACCTAGCGC
ATAAGTTTGTTCGTTCAATTCCGAAGCAGTTAGAGCCTGGTATATTGTACGTATCTATGG
AGTATGCAACAGCTATTCATAGCTGTTGCTGCGGTTGTGGAAATCAAGTAGTAACACCCA
TAACACCAACCGATTGGCAGCTAATGTTTGATGGTGATTCTATTTCATTATCTCCGTCAA
TTGGAAATTGGGGATTTAAGTGTCGCTCACATTACTTTATCAGAAAGGGCATGATCGTTG
AGGCAGGACAATGGGATAAGAAAACCATAACTGCCGGCCGCGATAACGATAAGCACAATA
AAGCCCACTATTACCAAGCAAAACCTAAAGGCGATGATAATACCTATAGCCACAGAGTTG
GCTTATTTAAGCGAGTGTGGCATTGGTTTTTGGGGAAACGTGAATTTGCTAAGAAGCGTT
GAATAATGTTTTTTGATTAATTGCTTTAAATATTAACAGTTTATGCTTGCTGGGTTACTT
TGGCATATTTGCTAGTGTAGCGTTCTAACTAGGGTTAAATTTATGCACTTACCAGAATAT
TTAGAAAATACGGAAATTAATAAGTACCAAGCTTCGGCAGTTGAGAAACCAGATAGACTT
CCGTTTGATTTAATGGAACCTTTGATGTTTGAACGTTTTTGTTGTGATTTGATTGATTAC
ATTACGAGTTACAAATTGCGGCGTTCAATTTTTAAAGTGCTTCCAATTGGCACGGTAGGG
CAAAAGCAATACGGAGCTGATATTTTCGTTGAAAACAGTGAAAGTACGAGAACTACATAT
TCATTGTACGAAGTGAAAAGAGTAAAAAATTACAACGCTTCTGAATACAAAAGAACAGTG
GCTAGGTTTTTAAAGAATTATGAAAACTGGGGTATACCAATAGATAAATTCAGTCTACTG
GTAGCAGAGGATATTTCTGCCGAGGATATTGCTCTGTGGAAAAAAGAAGCGCAGAAGCTT
TCAGAGCTAAACATTGAATATGAAATCGTATCTATCAGCGAACTAAACAAGTGGGTGCGT
AATTTTCCAGAACTTGTTTTCAAATATTTTCATGAGTCTTGGGTTAAGTCATTCTGGGGA
GAGGCTGCTCTATGGCATATTCAAAAATATGGAATATTTAGGTTTGAAGAGTCTGCAAGT
TGGGTAGGTTACAAAAAGATAGAGGAAGAAATCTATGAAGATTTCTTTTCGTATAAAAAT
GATCATGTACGAATACAAGGCTTCTTGCCTTCAAAGGATAAAAATAGCCTTAGCTGCTTT
GTAGAATTTCGAAATGGTAAATTTTCTCACGTAATGACTACATTAAGTGGAAAACAGTTA
TTGGAACGCTACTTCATTGGATGTCAAATTCCTGCGGGCGAGTTTGAGCATCCATATCTA
ACGAAGAATTCTACAGCTGAACATGACACTTTTTTTTGTGATATCGGAAACAGTAGAATT
CTAATTTCAAGAGAAGAAGTATTATCATTTCAAAGTGCAATGAAGTACTTTAAAAATGAG
TACGTTTCTCGTATTTCGCAGATAGAAGAAGCATGGCGTTCAAGTGACTTTTCTACTTAT
GCCTATAAAGGCAATGACATTCCTTTAATGAGTATTAAGCGTAGCCTCTGGGGAGCTATA
CAGGCTTTTGCTAGGGAAAACGATGCATTTGAAACCAATGGTACCTGGAGCGTATTTGAT
AGTGGGTCTAACTGGTTAAAGATCTATACAAAATCTTCTAGCGAAAAGATGGATGCTGGG
TATCATGTATTCATTAAGCCGGTAGCGAAAGAAAGTACCCATGCGACTTATACTAGACCT
GATAATGACGTTATTTTGGTTTGGTCTCCTCCTGGAGAGTTATTAGTGAATGATTTTGAC
GGCAATATTGGGCCTCGATATTACTGGGATGTAAAAACGAGTCATGATTGGATTGCAAAT
GAACTGATTCCCTGTGTACTAGAGTGGGCTAATAAGCCCAAAAATCGAGATCATCAAGGT
TCGTTGGGGTCTATAATACGCAGCCTATTTAATAAAATATCAAAACCTGAGCATGGAGAA
TCGTATAAGCCGGAGAACTATCTGGACTCATATTATCGAAAGGGTATTTCTAAGCAACTG
GATACTGCAACATCTATCTCGGATATGCTTAGAATAATTGATGAGCTGCAGCATTTTTTT
GCCTGCACAAATCGATTGTTTATTAACGAAGAAAGTTATAAATCTCTCTATTCTAATCTA
GCTGAACTAATGTCAAAAACGGGCATGGATGAGAATGGTTATCGTTATGTTAGGTCTAAC
TTAAATTATTTAAACGCAAAAAACTACCAAGATTTAATTTCTTCATTAAGAAAACACGCA
TCTGAAGCAAAATTTGGCTGTACAAATACATTCAAATTGGATTGCCTTTTACGCTGTTAT
CAAAGTTGCTTGCGAGATGACAAATGCCATATTAATGAAGTTGAGGTTAAAGCTATGTTA
TCAGACATTAGCCCCGTGCTTTCGCTAATGAACGAACGTGCCATACTAGAGAGGCAGCTG
CAGAAGCTGTAGTTTTTATGTGATATGTATCACGTAAATGGCATGTATGACAGAGTGTAT
ATTCTCGAAAGTCGACTTGCTATAAATCATTAATATTCAAATAGATACTATGTTTGGTCG
ACTCCCTCCCTCGCACATTCGAAGCCCTAGCAGAAATGCTGGGGCTTTTTCGTTTTATCA
ATTAGTATTTTTCTTCTTCCTTTCCTTTATTCTTCTCGAAAAGCCTATTTATATCCATCT
ATCTCAATTTATTTGTTGCTGTAAGCTTTAAACATAAATAGATCATCTGTCTAACGTCAT
TCACTGTTTGGTGTGATTCTAAGGAAAATATGAATAAAATCAGGCTACGTTGAAATCAAC
TTAAGTACTATTTTGTTACATTTTTACGTCGTGAATCATTTATTTTTCATCATTCTTGTG
ATTTGCCTCGATTAAAGAAAATTTCCTATAAATCAATTAATTGTTGAAAACAGAACCGTT
ATCAAAAAGACAAAAAATATTAGATAAAGTTGATCTAGTTACTCAGTTGAATAGTCCATT
TGTTTGATATGATAGTGAACGAATTGTACATATATATTAAGGGAATCTATTCATGTTCCA
AAACTTTACAATCAAACAAAAGATAGTGATTCCTCTATCTTTGATAATTGGATTGTTCAC
CGTGAGCTCAGTATTAAATGTTATGACAACGAGCAAGCAATCTGAATTAAGCGACACCTT
AAATGAACAGATCGTACCCAACCTGTTCACGATTGAAGATGCGTACCGCGATCTTTACCA
AGCGACTTCTGCTGTTCAAGGCATTGCCTTAGCAGAAACACAAGCAGATATTGATCATCA
CATTCACGAGTACAAAGACAATGCTTACAAAGCGTTGCCGCGTATGGAAAAAGTGATTGA
GCTATCGCGTGCGGGAGTGATGCCTGCATCACACGGTGCTGATGTGCAAAAACTGGTGAG
TTTAGGTCAAAAGTGGCTACAAAGTTACGAAGTGATGTTGAGCAAGCCTCAATCTCAATG
GCTAAGCTACTACAATGAGCACAAGAACACGTTTGAGGAGCAATTTGTTGATGTTCGCGC
CCAGCTCAATGTCGTGAAAAGTGCTATCGAAGATAAGCAAGGTGAGTTGAAGTCAGACAT
TTCTGCGGCGACTGCACGAGCAGAATCGATTTTAGAAATGGGTATCATCGTTGTGATCTT
AGCGGCGCTTGGCATGGTGTTCCTGCTGCTACGCACAGTACTTAAACCATTAAACGACAT
CAAAGACGCAATGGCGCAAATCGCTTCGGGTGATGGTGATCTTAGCCAACGAATCCAAAT
TAATACGCAAGATGAAATTGGTCAGCTGGCGAAGGCATTTAACGAGTTTGTTTCTAAAAT
CCAAGCGACCGTGTCACAGGTGATTGATAGCTCAAACACGCTTCGTCAAGAGATGGCAAA
CTTAAGCTCGCTCACTGAGACGATTGCAGATTCGACAGTATCTCAACAGCGCGATAGCGA
AGCAGTTGCTGCAGCAGTGCATGAAATGCAAGTGACTAGTCGCAATGTGAGCGAGAGTGC
AAATGAAGCAGCAGTTGCAAGCCAAACCGCGAATGATGAGCTTTCTAATACCAATGTGAT
TTTGGAGCAAACGGTCGGCTCGATTCGTGACTTGGCTGGAGAGATCGAAAGCGCAAGCCA
TGTGATCAATACGCTAGATAATGATGTGAGCGATATTGCCTCTGTACTAGATGTAATTCG
CGGCATTGCAGAACAGACTAACTTACTTGCACTGAATGCGGCGATTGAAGCGGCGCGAGC
GGGTGAGCAAGGTCGTGGTTTTGCTGTGGTTGCTGACGAGGTACGCTCTCTTGCAAGTCG
TACGCAGCAAAGTACGGGTGAAATCCAAGCTATGATTGAAAAGCTTCAGTCTGGTGCAGG
GCAAGCTGTGGAAGTGATGCGTGGTAGCCAAAATAGCAGTGAAGAGACCATTCAATCTGC
CGGGCGAGCAAGCGAATCTCTGGCTGAAATTCTCAATGCAATTTCACGCATGAATGAGAT
GAACACGCACATTGCAACTGCAGCGAGTCAACAAAGCACAGTGAGCGATGAAGTGAATAC
CAACGTTCAGGGTATTGCAGACAGCAGTACATCGATTGTTGATATTGTCACGCAGGCTCA
GCAATCACTTGCGATGCTGTCACAACAAACTAAGAGATTGGATCAGCAAGTCAGCCAGTT
CCGAGTTTAAGCTCTGACATTTGAAATTGATGCGAAACAGCCCGCCGATGTGCGGGCTCT
TTTTTAGCTGACGTTTAACGTAGCTTTTCGCCAATTGGATTTAATCAATTAAATCTGGAC
TTGAACCCCAAATTCTGTACAAACACTCGCCGTTTTTATCATCAAATTGCTCGCTTTTTG
ACCCGTCCACTTGTACACAGAAAAGTGTGATTTCCAACACAATATCTTCAAATCTGAGAG
TTCTATTGCACCTTTACAACAAACGCATTCGACAAGCGTATAGAAACGTAAATTTTGTTG
TATGTACAACACTGGGTAATTATCATTCTAACTAATTTGTTTGGGATAGATGCATATCCA
CTAATCATAATCGAGCCATTCAGAACGCATTGAATTGGATATTTGTAGGGCTTGCAAAAT
AAGAGAGATGTTTCATGAGACGTAGAACCACGCTATCGCTGCTGATTGCATCGAGCCTGT
TTATGGCGGGATGTCAACCAAGCCAAGAAGGAACTGAGCAAGGTGGTGGTGGCGCTCCCG
CAACCGAAGTGAATGTGTTGACGGTTGAACCTGTTCGACAAGCTTTGACGGTTGAGTTGC
CGGGCCGCAGCCGTGCATTTAAAGAGGCGGAAGTCCGCCCACAGGTAACGGGTATTATTT
CAGAACGTAACTTTGTTGAAGGTGGCGTTGTGGAAAAAGGTCAGTCGTTGTATCAAATTG
ATGACTCTTCATTTCAAGCGGATTTGCTTAGTGCAGAAGCGGAGCTGATTCGTGCGCAAG
CTTCTGAAGAATCGACGTTTGCAACCGTTAAACGTTACCGCGCATTGATTACCAAGAAAT
CGATCAGTCAACAAGATCTGGATGAAGCAGAAGCGGCTTACAAAGAAGCGAAAGCGCAAG
TGCTCGTAGCCAAAGCGAAGATCAATACTGCAAAGATCAATTTGACTTATACCCGTGTGA
AAGCGCCGATCAGTGGCGTGATCAGCAAGTCAAATGTGACTGCGGGAGCGTTGGTTACCG
CAAACCAAGCCGACAAGCTAACGACGATTCAACAACTTGATCCGATCAACGTGGATATCG
TTCAGTCTTCTGCTCAATTGCTGCGACTAAAAGCGGCGCTTTCTCAAGGTCACATGCAAG
AAGATCAATCTGCGCAAGTCGCATTGACGCTTGAAGATGGCTCGACTTACGAGCACAAAG
GCACAATGAAGTTCACGGAAGTTAACGTGGATGAAAGTACGGGAAGCGTGACTTTGCGAG
CGGAATTCCCAAATCCTGATGGTTTACTTCTTCCGGGTATGTTCGTGCGTGCGACCGTGA
TTACTGGTGTTGACCCTAGCGCGATTTTGATCCCGCAAAACACCGTGACTCGCGATGCAA
CAGGCAAAGCTTCGGTGATGACAGTGAGTGCTGATAATACCGTTGCGATTACGCCAGTCA
TCACGGCGGAAGTTATAGACAACCAATGGCGAATCATTGATGGATTAAAAGCCGGTGATC
AAGTCATTACAGCGGGTTTGCAAAAGGTGCGTCCGGGTAGCCCAGTCACCATCCAAACGG
GAGAGCAGGGATAATCATGGCTCGATTTTTTATTGATCGTCCGGTTTTTGCTTGGGTACT
GGCGATTCTGACCATGCTTGCAGGGATCATGTCCTTGTTCAACTTGCCAGTGTCGCAATA
TCCAACCATTTCGCCGACCACGATCACCATCAGCGCGCGCTATCCTGGTGCTTCTGCTAA
AACGGTGGAGGACTCTGTCACTCAGGTTATCGAGCAAAACATGACAGGTCTGGATTACCT
ACGTTACTTGTCTTCGAGCAGTGACGCTTTCGGCAATGCGACCATTACACTGACTTTTGA
TAGCGAAGCCGATCCTGATATCGCGCAGGTTCAAGTGCAGAACAAACTGCAATTGGCGTT
GACTTCGCTTCCTATGGAAGTGCAAAGCCAAGGTATTGTGGTGAACAAATCTAACACCTC
ATTTTTGATGGTGGTGGCGGTTTATTCTGACGATCCAGACTTTACACAAAACGACATTGC
CGACTTTGTTGTAACCAACATTCAAGACCCAATCAGCCGTGTGACGGGTGTGGGTCAAGT
ACAGGCTTTTGGTTCTCAATATGCGATGCGTGTGTGGCTTGACCCGTTTAAGCTGACTCA
GTTCAACCTGACGGCAATTGACGTTGCAAATGCGATCAGTGAGCAGAATGCGCAAGTGTC
ATCTGGTCAATTGGGTGCAGCACCTGCGCAGAAAGGTCAACTGCTTAACGCGACGATCTC
TTCTGCGAGTCGTTTAAGCAGTGTGGCTGAGTTCCAAAACATCATCTTGAAATCAGATGC
GAGCGGTGCAAACGTTTATCTAAGAGACGTTGCTCGTATTGAGCGTGGAGCAGAAAGTTA
CGATATTCAAGGTCAGTACAACGGTTTGCCGGCGTCTGGTTTAGGTATTTCACTTGGTAC
AGGTGCGAACGCGCTGGAAACGGCGGCTGCAGTCAAAGAGCGTTTAGCAGAGTTGAGTGA
AAACTTCCCAGATGGTCTGAAAGTCGCTTATCCATTTGAGACAACACCGTTTGTAGAAGC
ATCGATTCAAGAAGTAGTGAAAACGCTACTGGAAGCGATTGTGTTGGTGTTCTTAATTAT
GTACCTGTTCTTACAGAACTTCCGTGCAACGATCATCCCGACGATTGCTGTTCCGGTTGT
ACTCTTGGGTACGTTTGCCATTCTTTACGCGACAGGTTTCAGCGTGAATACCCTGACGAT
GTTTGCGATGGTTCTGGCGATTGGTTTGCTGGTGGATGACGCCATCGTTGTGGTAGAAAA
CGTTGAGCGTGTGATGCACGAAGACGGGCTCGATCCAAAAGAAGCAACTAAGAAATCGAT
GGGGCAGATCACTGGCGCGTTGATTGGTGTTGGTTTGACCTTATCGGCAGTATTCGTCCC
GATGGCATTTATGTCAGGTTCGACCGGGGTAATTTACCGTCAGTTCTCGATCACCATCGT
TGCTGCGATGACGTTGTCAGTGATGGTTGCGATCATCCTGACACCAGCGCTGTGTGCTAC
GTTACTGAAAAAAGGTGACGCTGAATTTACGGATAAAAAAGGCTTCTTCGGTTGGTTTAA
CCGTAAATTTGATTCGATGACCGCAGGTTATGAGGCTGGTGTAGCCAAGTTGCTAAAACG
CACTGGGCGCATGTTGTTGGTGTTTGTGGCAATGAGCGCTGGTGCGGGTTGGTTATTTAT
GAATCTGCCGACGTCTTTCCTACCAGATGAAGACCAAGGTACGGTGTTCTCGATGGCAAT
CTTGCCGCCGAACTCGACTCAAGAGCAGACAGAAAAAACACTCGATAAAGTGCGTAGCTA
TTTCTTGGAAGAAGAAAAAGACAACGTGAGATCCGTGTTTACCGTGGCTGGTTTTAGTTT
TGCTGGTCAAGGTCAAAACATGGGTATGGCGTTTATTGGCTTGAAAGATTGGTCTGAGCG
CGAAGCGCCGGGTTCGGATGCTGCATCTTTGACAGGCCGTGCTATGGGTTACTTCTCAAC
CATCAAAGAAGCCATGGTATTTGCGTTTGCACCTCCTGCCATCCAAGAGTTGGGTAACGC
AACGGGTTTTGATTTCTATCTACAAGACTCCCTGAGCCTTGGTCACGAAGCATTAGTTGC
CGCACAAGGGCAATTACTGGGAATGGCAGCGCAGAATCCAAAACTAGTTGGTGTTCGTCC
GAATGGCCAATCTGATGCGCCAATGTACCAAGTGCATGTAGATCACGTTAAATTGCGCGC
GCTGGATGTCAGCATCAACGACGTGAACCAAATCCTATCCGCCGCTTGGGGTGGTGCGTA
CATCAACGACTACATTGACCGTGGTCGCGTTAAAAAAGTGATGGTGCAAAGTGACGCAGA
GTTCCGTATGCAGCCAGAAGATTTTAACTCGTGGTATGTACGTAATGCGCAAGGTGAAAT
GGTGCCGTTTTCGGCGTTTGCAAGTGGTGAATGGACGTATGGTTCACCACAGCTTCAACG
CTTTAATGGCCTGGCCGCGATGAACATTCAAGGTGGTGCAGCTCCAGGTGTCAGTACGGG
TGAAGCAATGGCTGAGATTGAAGCGATGGTTGAGCAGTTACCAGAAGGCTTTACGGTGAA
CTGGAACGGCATCTCTTATGAAGAGCGTTTGTCCGGCAACCAAGCTCCAATGTTGTACGC
GTTGTCCATTTTGGTCGTGTTCCTAGTACTTGCTGCGTTGTATGAAAGCTGGTCTGTACC
GCTTGCGGTCGTGTTGGTTGTACCTTTGGGCGTATTAGGCGCTGTGCTCGCAGTACTTGG
TCGTGGAATGGACAACGACGTGTTCTTCCAAGTGAGTTTGTTAACCACAGTGGGTTTGGC
AACGAAAAACGCGATTTTGATCGTTGAGTTCGCGAAAGAATATTACGAGAAAGGTGCAGG
TCTGATTGAAGCTACACTGCACGCGGTGCGTGTGCGTCTTCGTCCAATCATTATGACGTC
CTTGGCGTTTGGCTTGGGTGTGGTTCCGTTGGCAATCAGTGCTGGCGTGGGCTCTGCTGG
TCAAAACGCGGTAGGTACTGGTGTGCTTGGCGGCATGATCAGTGCGACCTTGCTTGGCAT
CTTCTTTGTTCCGGTGTTCTTTGTTGTGGTAGAGCGTTTGTTTGATCGCCGTGCTCAAAA
AGAAGCGCAGAAAGAACGATCTCAAGAACTCGCTCCAGCAACGGAAAAGTCGGAGTAAGA
CTTCGTAAGCTTAACTGAGTTATACTAATAACAATAAACATAATAAAAGGGCGCGTAAGC
GCTCTTTGTTTATGCTTTCAACTCGATGGCTTAATACGTCACCGATTTTGAATGAAGCTT
AGGAAGAGCGATCTCGTTTCGAATTCCTCATAAAAAGGTCAGAAAGCATAACATGAAGCC
ATAAGTTAAATAGGCGGCTATGAAAGAGCAAAAAATTTCACCTATCTCCGTTTTGGATCA
AAGCCCAATGTTTGTCTCTGGGGTGATGCAACGGATGTATCGCAACCGAGCGCAAGCAGA
GTTATGTCGTCAAAATCAGATGACCTTAGAGATGGCCAGTGCGTTGGCAGCGTTAGAAGA
GTTTCAGCCAATGAGTCAACAAGCGTTAGCCGATGCCGTTTTGACCGAACGAAGCGTTGC
AAAGCGCATGGTCGATAACTTGGAAAAACGTGGTTTTGTGTGCGTTTCGAAGAGTGAGGC
GAACCAACGACTGAAAATGCTCAGTTTGACGAAAGAAGGTGAAGCAACGATAAAGAAAGT
TCATCAAATAATGAGGAACTTGCAGCGCGAATTCTTCTCTTGTTTATCAGAAGATGAGTC
GGCAGAGTTTTTTCGTTTGGTAAGGAAAATGACATTAGCCAATAATTCTTAAGCGTTTTC
TCTGCGTTAAATCTAAGCCTTTTTGTAAAGCCTCAGCTATGTTCTGAGGCTTTTCTATAT
CATTTTTCAGATCAAACCGTACGATTTTAGAACCACAATACCGAACGTGCAGGTGACGGT
TGAAAGCACGGTTGTCAAAGCAATAATGTTGGCTGCCAGTACCGCGTTTCCTCCCATTGA
GCGGGCCATGACGTAACTCGCTGCCGCAACGGGTGAGGCGTTCATGAAGAATAAAATCCC
CAATTCAATACCTCGAAAACCAACAAAATACGCGCCTAACGTGATAAACACTGGGGCAAC
AATCAACTTGTAGCTGCTTGCAAACCAAGACGGGCCTTTTTCCTTTCTCATCAAACTAAA
ATCCAACGAGCCACCTGTACATAACAATGCGAGCGGCAACGTCATTTTCGACAGATAGTT
ACCCGCATCAATGACTACGTTTGGAACCGGAATCGACAACAAGTAGAAAAGCATACCTAA
AACGATGGAGATGATAAGCGGGTTCTTCGTCAGTGTTCTTCCCATCATTTTTGCTGCTTG
AGAGGCAGACGTAGCGCCTTTGGGTGACAGGCAGATCACCGCTTGAACGTTGTAGATAAA
CGTGGTGATGGCGACATAAAGAGCAGCTAATGCGACACCCTGTGAACCATAAGCATTAGC
AACGTATGCAATGCCGATAATGCCAGTGTTGGCGCGAAATCCACCTTGAATCAACACGCC
CTGATCGGGAGAAGATTTAAACAGAACAGAAACGGACATGTAGGTGAAAATAAAAAACAG
AATGCTCGCGACTACGCCGTAGTTGATGAAACCACTGGCGGCAGAAAAATCATGCTCAGA
AGCCACAATACTGACAAACAACATGGCTGGCAGCGTGACCTTAAAAACCAGCTTAGAGCC
AATTTCAATAAAGTTATCGTTGATGAGACCAAACCGTTTAAAGATAACGCCAAGCACCAA
CATTAAGCAGATGGGGCCGGTGATCGACAAAGAGAATTGCAACTGATGTAAAACAGAATC
CATGTAAGTATCCGCAGCAAAAAAGAAAAAAGTCATTATTGTTTCGCTATTAAGCCACAA
ACTAGGGGGCGGGGAATAGGGAAGCGATGAAATTTTATTCTTATGTTGATTAGGATGTAC
GTTGCATTCCGATATGAGCCTAATATCTCAGTTTGACCAAGCTCGACTGGTCGAAGGTTG
CATATATTGGTTTACTACTCCGACTTATCGCACTGGAGATAAAACAGAGCTCCAGCGCCG
ACAAGTGAAATGAAGTTGAGCCGCGCTCATTCTTTGTGCGGTTCTTGTGGTGATAAATAG
GAGTCCATCGATGAAAAGTAAACACAACAAAACCGTTCTATGTGCATTTGTTTCTGGTTC
GGTATTTGGTGCTGTTCTCGTTATCGCAATGTCCTTGCCGATGTAATCGGGCAAATTTTC
ACACACTGCATTTTCTTCACATTGGGATTGAGCATTGTCTTAGTCCCTGTTAGCTTAAGA
CGCATGAACTTATTCTTCACACCTTCATCATCATACTTTTTCTGGTGGCGCTCTATGTAG
AGCGGCGCGGAATTCTTACATTCTTACGCTGCTGGAAGGTAGCGAAGAGTGTCTCGTCTT
TTTATCTCCAGTAGCGATCTATTTTGACTAGGAGATAACCATGAACATCAAAGAAACGCA
TCAACAACGTGAAATCATTCTCACGGGGGACCGAGCTACAGGGCCTTTACACCTTGGTCA
CTACGTCGGTTCGTTACAACAGCGTGTGGCATTACAATCGGAGCATGACCAAACCATTCT
GGTCGCCGATATGCAAGGCCTGACCGACAACGCGCACAATCCTTCAAAGGTATCTTCGAA
CATTCTAAACGTAGTCGCAGATTACCTTGCAGTTGGCATCGACCCCATTCAAACCACTAT
CTGTTTGCAATCTCAGCTGCCAGCCCTCGCAGAATTGACGATGTATTACAGCAACTTAGT
TTCCATTGCTCGCTTAGAGCGTAACCCAACCGTAAAAAATGAAATTCAAAGCAAAGGTTT
TGAGCGTTCAATTCCTGCAGGGTTCCTGACTTACCCAATTTCTCAAGCCGCTGATATAAC
GGGTTTTCGCGCTACACTTGTTCCGGTTGGGGATGACCAATTACCAATGCTTGAGCAAAC
GAATGAAATCGTGAGAAAGATTAACCACCTTGGCGGACAAGAGATCCTAAAAGAGTGCCG
TCCGTTGCTTAGTGATGCGCCACGTTTACCGAGTACTGATGGCAAAAATAAAATGTCGAA
AAGCATGGGCAATGCCATTAACTTAGGGGCGACTGAAAAGGAAATCTCAGTTGCAGTGAA
ATCCATGTACACCGACCCAAGCCATTTGCGCATCGAAGATCCTGGTCAAGTAGAAGGCAA
CATTGTGTTCACTTATCTCGATGCTTTTCACTCTGACAAAGAGCATGTCGAGCAACTCAA
AGCGCACTATCGCCGTGGCGGGCTAGGAGATGGAACCACGAAAAAAGTATTGGAAGAATG
CCTTCAAGAAATGCTGCGTCCGATCAGAGAGAAACGGGCATTGTATTTGAACGACAAAGC
GCAACTTATTGAGATTCTTAAACATGGCAGCCAAGTCTCTCGAGAAAAAACAGAACAAGT
TTTGTCCGATGTTAAGAGTGTGTTTGGCTTGAACTTGTTCTGAAATAGGTTCGGGAGCAC
AAAGTAAAAAGGCACGAAAGCTAACCTGCTACGTGCTTTTTTGTATGCGCACCTTATGAA
GTAAAGAACTCGCGACGAAAATTCGCTATCTCTTGTTGATAGTAACGCTGCCAGTCAGAT
TCAGACCAACTCGCGTGGCTGGTGGCTCTTTGCGTTGCCAATCTGGATTCGAGCTGTTTT
AGCTCGGTTTGATAACTGCGAACTTGCTGCTTTTGTTTTGCTATTTGTTGTTCACGAGTG
CGGATTTGTTTTCTTTCTTGTTCAGACAGATAGTTTTTCTGCAACTCTTGAATCAACGCT
TTTCGCTCGATCCCTTTCATTCTTACAGGGATCAGAGCCACCGCTCGTTCATATTTTGTT
TGGTTGCTGTCTAACCCCAAGGCGTTTTCGTTCCCCTGCCATTCGGTGATTAAATCCTCG
AATGCTTTCACGTAATCTTGAGCCGATACGGCGTCAAGTTGCTCGGCTTGTAAGCTGAAG
TCGTAAAGTGCGAACTCATCGGCGAAAATCACCTCGGCGAGCTCTCCCCAAATCTTTCTC
GCTTCGGATTTTAATCGTGCGACACGAGAGGCGAGCGGTTGCTGCTCATCAAACAACAAA
TTGCCAACGCTTTGCTGCCAAAGGCCATCGAGTTGATGGTAGTTCGCTAACAAATTAAAA
CGCTCTGCAGACAAATCTATAGCTAGTTCATTAAGTTTGAATTCGCAATTAAGCTCGGAC
ATACAGGTGTGCCAAAACGTCTCGATTTCTACTTTCAATGCTCGACCTTTAGAACGGTTT
AGTCGCTCTGCAAGATCTTGAGTCTCAGTGGGCATGTTGTCTGATTTTGACTTGGACTTT
TGTGTACTGCTTTGGCGCTGGGGTGGCGTCGAATCACTATCAACCAATGTGATTGATTTA
TCCTGCAACTCCGAAGAAAGCTGCGTTAATTGATCGCGCTCGTCGACATTGACTGAAAAC
CAAACTATGCCCGCCAAAGCGGCGGACACAGTGATTAGTAAGCTAAGCTTCATGGCTTGA
TCACGGCGCTGACAGGGAAGTGATCCGACAGGTTGTAATGTTTCCACAACCCCTCTGCCG
TTGAACGTGGAACATCAACGCGGTTGTCGTTAAACGATTTCACGCCATATTCGTTGCTCA
CCATGACGTAATCGAGGTATTCCACATTTTCGCCACCAGATAGTGCTTCGCCTGCGAAGT
TATTGATACGAGGGTCGAACGTAGACGCTGTATAGCCAGAGTATTGAGGCTCCATCGCAC
TTAGGTTTGCGATCATCTGCTGGTAATCTCCAGGGAACTTCAGCTTGTTTACATTAAAGT
CACCACTGTAAACGACCGTTTCGTTATTCGGAATGTTGAGAGACTGCGCCATAGTGCGCA
TTTGTTGAAATTGACGCTGACGATACTCACGCGCTGTATCAGTATCGAAAGACGCGGTAT
GTGTAGCAAAAACATGGTAGGCCTGACCACCTTTGATGATCTCTGCGTAGTTTACGCCTT
TATCAGCGAAACAATCGGTACCCGAACAATCTGGGAACACGTATTGTGCCTCGTTGACGA
TAGGGTAACGACTCACAATGATTACGCCTCCGTCGTAAACGTTGAAGCCATCTTTATCCA
ACATTTTCGTTTGGTATGGGTACTCTTTTGCAAGCTCACGTAAAAATGCATCACGACCAC
TAGCAAAAACCTCTTGAAATGCCAGTACGTCATAGCCTTTTACGTAATCGGGGATTAACT
CGTAACGGTCACCAATATGTGACGCAATCGCAGGCAAGGCCCAAATGTTGTAAGTCATCA
GTTTGAGATTTTGCTCGTTGTTATCGACGGTTTCAGCCACTTTGCTTGGTGTGACGGTAT
AGTACAAATCGTCATAACGTGCGGTGCTATCCGATTTAAACGCTAGCTCTGCACTGCGAG
AGCCAAACGCCTCGGTATTTGAACGATGAATCGTGCGATCGTCTTTTAATGCCAAGTTCA
CGTCGGCGGCTGACAAACCGTATTCAATGGTCGAGTTGTACCAATGTCCTTCCATGACTT
GGTGGAGTGTAATGCTTTCACCTTGCGGGTTAGATACGACAGTTTCAAAGCGATAGTTCT
GATCCGATTTCACTCCTTCCCACCGATTAAAACTCAGTACGGGCTTTGTTTCCCAAGGGC
CTAATACTTCTACATGTTGCTGCCATTCTTCTCCGTATTGCAGCAAATCACTGCCATCGT
GTTTGACCTGAATGGTTAATGGTTGATCTGAGTTATTGGTGAGGTATACGTCCGTATCAG
CCAAGCTCGGCAATACTACTAAAGTGCTCAGCAAAAGACTCCACTGCGAAAATTTCATCT
TGTTTATCCATGATTTGTGTTAGAGCAATCATTCTTATTTATAAATGTTACTCGAGCGTT
AAAGATGGATGACAGCTTATGGTTCGATGAAAATAGTTCGCTACTTGTGACCTTGGTTCT
AACTGAGTTGTAAACAAAATGAAGTTACAGGCGCGGTTTATACAGACGGAGAGGTAGGTT
GAAATGGTGAGATTTAAAACTAAAAAGCCAGACTCACATCTGGCTTTTTAGTGACGGTTT
AGCACGGCTAAGCAGGTATACCACTGTGGAACTTGAAGTCTTCGTCGGGGGTTGAAATCA
GCTCAGCTTCGATACGGCCGAAGTATGCAATACGCTCGCTGATATCTTTGCCTGCAATCT
GCTCAGCCAGTACAAGGTAGTCTTGATAATGACGTGCTTCAGAGCGGAGTAGGGAAACAT
AAAACTTCGCAATGTCTTCATCCATGTGCGGCGCAAGTTTGGCGAAACGTTCACATGAGC
GAGCTTCGATGTAAGCGCCGATAATGAGCTTATCGATAAGCGTCTCAGGCTCATGAGTCT
TCATGTGTGAAATCAGCGTTTTTGCGTAGCGGCTTGCGGGAATGTTTTTGTATTCCACGC
CACGGCTCTCCATGATTTCCAGTACTTGATAGAAGTGATGTAATTCTTCTTTGATCAAGA
GAACCATTTTATCGATCAGATCTTGGCTATACGGCGAATCCGATTTTGCCATGATGGCTT
TCGAAATATTGCTCTTACCTTTTAATGTCTCTAATGAGCCGATTTTTCGGTAAGCGAAAT
CTTCATACGGTTTGAACCAGTCAAGTAAGGCATGTGAACTGTCTTTATCTACTGCGTATT
TGCGGATCAAGAACATGGCTGACTGACCTGCTTTTAGCTCGCACAGTAAGTGATCCAATA
AAATGGTTTGCAAGTTTTCTGGTTTCTTTGCTTCTTCAACCCATTCGTTGGGTGTGCTGC
ATTGCAGAAATTGATTGATAGGAGCAAGAAGATCTTGATAGGCGTCGAGATTAATCATTT
TATTTTTAGTACGTTACGTTCAAATTTGGTTCATCCAGAGCATCAGTAAAACGGAAACCT
GGATAGAAAAAAGGCTGCAAACGCAGCCTTTAATCTGATAGGGCGAAAAGCTGGTGGGGA
TATTACCACTTTTTCTTCTCGCCGAAGAGTGCTTCCATGTCGTTGTCACGCTCTTTGTCT
GCCATTTGCTGCATTTCTGCATCGCTTTTGTCTTGGCGTTTTTTGTCTAAGTCGCCAAGC
ATCTCTTCAAGCTTTTGTTTTGCTTGGATGGAGTACGGATCGCTTTTTGTACTCAGCGCA
TCGATACCTTTGCGAAGCAGTTGTAGCGCAGTGCCCGGTTGGCCGCGAGCAATGGAATCG
TTCGCTCGCTTAATCACGTTTTCGATGTTGATGCGAATTTGCATCGTTTCCAAACGCGCA
TTTTCGGTTACGTAAGTCTGGGTGTCTAATCGGCCTTTGTTGTGCTCGTTTCGAACGGTG
TCACGCAGGCGCTTAACCAGCTTAAGCATCACGATGGCTTGCTTATCGCTGCTTGGCATT
TTGAAAGAGGTACTTTCACCAGTCGGACCGTTTTCTTTTAGCTGTCCGATTTGCTGCTTC
ATATTCTCTATGCGTTGAGTGAGCTGCTTATTTTTCGGGTCAAGCTCATGCATGCTTTCT
AGTGCATCAAGAATACGATTGTTTAGGCACAGCAGAAGCTCCTTACTAAAAGGAATATGG
TGTGCGTGACCAATCAGTTCTTCAGTGCCATCAATAAGTGCAACATAGCGTGCCGATTCC
TGCCTTTTGGCGGTTTCAACTTTAACCTTGTATTGCAACATGATGTTATAGCCTAGGATT
AATACCAGTAGGATGGCTACCAAAGCGATTATTAAACCAATATTCATATCTTTGCGTCTG
CTTTTACTTTTCTACGGCTAGCGTTCAAGAATACATGAATCTTATCTTACTCGGCACCTT
ATTTGTTTGATTATTTTGCCTCACCCACGTTTTCGTTACTGATAGAACCAACATCACTAA
AATCGATGTTTTTATAAGCTCAACATTGTGCATATTGTTTCTCTGCTTAAGGTTATCAGC
TATATGTTAGAAATTACTGTTCATTTCGTTGTGATCGCGTTATAACTAATCATTATATCG
CTCGTAAGAGCGGTCAATTTAGTTATGACATTATTATCTCGTGAATGAGTAAGGGATTAC
GATGAAACTGCAGCAGCTGAAGTACATTGTTGAGGTTGTGAACCATAATCTAAACGTTTC
TGCGACGGCGGAGAGTTTATACACCTCTCAGCCTGGTATTAGTAAGCAGGTTCGTTTACT
AGAGGATGAGCTGGGAATCCAGATCTTCGAACGAAGTGGTAAACATTTAACGCAAGTGAC
ACCAGCAGGTGAAGAGATCGTTCGTATTTCCCAAGAAATCCTTGCTCGTGTTGAGAGCAT
CAAAGCGGTAGCGGGCGAGCATACTCACCCTGAAATGGGCACGTTAAATATTTCAACAAC
CCATACTCAAGCGCGCTATGCATTGCCCGATGTCATCAAAGGTTTTACGGCACGTTACCC
GAAAGTGTCTTTGCACATGCATCAAGGTACGCCTTCTCAAATGTCTGAAGCGATTGCAAA
AGGTACAGCCAACTTTGCGATTGCGACAGAAGCTCTCCATCTTTACCAAGATGCTATCAT
GTTGCCTTGTTACCACTGGAATCGCTCTATTGTGGTGCCAAAAGATCATCCGTTGGCGAA
GAAAGACTTAGTTACTATTCACGATTTAGCTGCTTATCCTTTGGTGACTTATGTGTTTGG
CTTTACTGGTCGCTCTGAGTTAGATACCGCTTTCAACCGTGAAGGTTTGACGCCGCGAGT
CGTGTTCACTGCAACCGATGCGGATGTGATTAAAACGTATGTGCGCATGGGTATCGGTGT
TGGTGTGATTGCGAGCATGGCCGTCGATGAAGAGCAAGACCGCGATTTAGTTGCTATTGA
TGCGAGTCATTTGTTTGGTGCGAGTACAACCAGTATTGGTTTCCGCCGTGGCACGTTCCT
GCGTTCTTACATGTTTGACTTTATGGAGCGTTTCGCACCGCACTTAACGCGCCCTGTTGT
AGAACAGGCGATTTCTCTTAAGTCGAATGCTGAAATTGAAGAGATGTTTAAAGACATCGA
GCTTCCGGTAAGATAACACTTCATTCAAGTTACGATTCCCCCTACAATCCATCCCAAATT
GTAGGGGGAGCTATGCAAACGCAATTTCAATTTATTAATGACTGCTTAATTGAGAATCAA
CCATTATGGCGATTCGAGCCATTTCAAAGCAGCATTCAACCATCATTACCTTGGCAGGAA
ACACACCCTCAGCTTTGCCAGTGGTTAGAATCGCTTTCTCCCTCACAAATAGAAACTCTC
AAAGCTGACCCAGACCTTGCGTTGGATGAAATCAGTGTGTTTTTGCCAGATTTACCATCC
TTACTTAGGCATACACAGTTAGAGTCGATGGCATTAGATGGCCTAGCGCTAGAAAGAGGG
TTAGACAGTGGAATCCCAGGGCGCAAGCTAGAACAGATCACGGCGATGGGGGAGGCAGCG
ATTCAATCTCATCAAGGTGAGGAATGGTTAGAGTGGTGCTCGGGTAAAGGATATTTAGGT
CGGATCTTAACCACGCAAACCAATCAACCAGTGACCAGTTTTGAATATCAACAAGCGTTA
TGCGACTCCGGCCAACAAGCCGCGAATGAACATCATTGGAAAATGACCTTTATCCAAGGT
GACGCGTTTGATCCTCAAACCAAGGCAGTATTCAAACCGACGCAACATGCTGTCGCACTG
CATGCTTGTGGTGACCTTCATGTTCGGTTGATGGAATATGGAAGTGAAGCCGGCATCGCG
GCGATGACGATTTCACCTTGCTGTTATCATTTGATTCAAAGCGAGACGTACCAAGCGTTA
TCCCAATCAGTACGAGCGTCTGAACTCATTTTGTCTAAGCATGAACTGCGCATTCCATTG
CAACAGACGGTGACAGGCGGTGAACGTGTGCGTCGCCATCGTCAACAAGAGATGGTATTC
AGGCTTGGTTTTGATTTACTGACACGTGAGATTTTGGGAGTTGATGAGTATCAACCCGTG
CCAAGTATTCGAAAATCACAGTTAAGTGATGGTTTTGAGGCATTGTGTCTCTGGGTTGCG
AAAGAAAAAGGTATCGAGATTAACCAAGCGATTGACTTTGCCGAGTTTGAAAAGCGGGCA
ATAAAACGTTTTTGGCATATGGAAAGAATGAGCTTAGTGCAACTGGTTTTTCAGCGACCT
TTGGAGATCTGGCTCGCATTAGACAAAGTGCTTTATCTTGAAGAACGTGGTTATCGTGTT
AGATTGGCAGAGTTTTGCCCTAAATCAGTTACGCCGAGAAATATTTTAATTTGTGCATAT
AAGAATTAGTTATTTTTTATATCTAAATCGACTATATGAAAAAGCCCACTTTATTGTGGG
CTTTTGTAAACAAAACGTGACAAAATTGCTTAATTTTGTTGTTAGTTGAACATGGCGATA
GCTTGTTCAGGATCTACATAGTCAAGGTCAAAGCTTTCTGCGACTTCTTTACAAGTGACT
TTACCGTGAATCACGTTTAGACCTTCTAGGAAGCCTTTGTCTTCCAGAAGAGCTTGTTGA
TAGCCTTTGTTTGCAAGTTTCACAATGTAAGGGAGAGTGGCATTGTTCAATGCGAAAGTT
GAAGTACGTGCAACTGCACCAGGCATGTTTGCTACACAGTAGTGAACGACATCATCAACC
ACGTAAGTAGGCTCGGCGTGTGTTGTCGCGTGAGATGTTTCGAAACAACCACCTTGGTCG
ATAGCTACGTCAACGATTGCTGCGCCTGGCTTCATCTTAGCAATATGCTCTTTTGTTACC
AGTTTCGGAGCTGCCGCGCCTGGGATTAGAACTGCACCAATAACAAGGTCTGCTTCTAGA
ACATGCTTCTCGATAGCGTCTTCTGTAGAATAAATGACTTTCGCTTGGCCTTGGAATTCT
TCATCCAGTTTACGCAGAGTGTCTACGTTGCGGTCAAGAATTGTGACGTCTGCGCGAAGG
CCAACAGCCATACGAGCTGCGTTTGCACCAACGACACCACCACCAACGATAACGACTTTA
GCAGGCTCAACACCAGGTACGCCGCCAAGAAGTAAACCACGACCACCGTGTGATTTTTCT
AACGTTTGCGCACCCGCTTGGATAGACATCCGACCTGCCACTTCTGACATTGGTGCTAAC
AGTGGCAAACGACCCATATTATCTGTTACAGTCTCATAGGCTATACAGACAGCTTTGCTC
TTGATTAGCTCATCAGTTTGTGGAAAATCTGGTGCTAGGTGTAAATAAGTAAATAAAATT
TGCCCTTCGCGGAGCATTGCTCTCTCAACTGCTTGGGGTTCTTTTACTTTTACTATCATG
TCTGCTTGCGCGAAAACGTCTGCAGCATGAGGGAGAATGGATGCGCCGACGGCGATGTAA
TCATCGTCTGAAAAACCAATGCCGGCACCTGCATTGGTCTCAACTAAAACTTGGTGGCCA
TGTGAGATGAGTTCTCTCACGCTAGCAGGGATCATACCCACACGGTATTCGTGGTTCTTG
ATTTCCTTAGGTACGCCAATGATCATCCTGTATCCTCTTTCTATAATGGTTGTAAAAACT
ATTTGTAGGGTGTTATTGTCGAATTTGTAACTAGTATAGTTATAGGTTTGTAAAATTTGG
CACCAAATATTAAAAAGTTGTAGTATATTTTTTTGCAAGGAAGTAATAAGGTGGAATAAA
AAATGGCAGACAACTATAAAAAGCCGTCCAAGGAACTAGACCGTATCGACCGCAACATTC
TTAATGAACTGCAGAAAGACGGTCGTATTTCAAACGTTGAGCTTTCAAAACGTGTAGGAC
TTTCTCCAACGCCATGTTTGGAGCGTGTGCGTCGCTTAGAGCGTCAAGGCTACATCACAG
GATATACTGCGCTACTTAATCCGCAGTTCCTAGATGCATCACTACTGGTATTCGTTGAGA
TTACGTTAAACCGTGGTGCGCCAGATGTGTTTGAACAGTTTAACTCAGCTGTTCAAAAGC
TAGACGACATTCAAGAGTGTCATCTAGTTTCAGGTGACTTTGACTATCTTCTAAAGACCC
GTGTATCTGATATGGGTGCTTACCGTCGACTACTTGGCGATACGTTACTACGTCTACCTG
GCGTAAATGACACTCGCACCTACGTAGTTATGGAAGAAGTGAAACAATCTAACCAGCTTG
TGATTAAAACTCGTTAATTTCTTGCAAAGAAAGCGGTATATGCTTCCGCTTTCGCCATAG
AGTAATTGGGTTTTTCTCTTTGATATGGTTAAATCAATTTACCGAGCGGCTTGATGCCGC
TCGGAATGTTTTGCAAATTCCTATTTCATTTCCATATTCAAGTTGATTTATGTTCAAAGA
GAACGCAAAGAAAGTCGAAACCATCATTAAAACCAGTGAAGAGCCTCAGTCTTCACGCTT
AAATGGCTTCCAACGCTTAAAAGAGTGCTGCTTTATCGTTGGCGTTCTTAGCTCGGTATT
GCTCGCTGTAGCACTATTTACCTTTAGTCCAGCTGATCCATCTTGGTCCCAAACTGCATG
GGGTGGGGAGATCGATAACGCTGGTGGCCTGTTTGGCGCATGGCTTGCCGACACTCTATT
TTTCACTTTTGGCTCTCTCGCCTATCCGATTCCTTTCCTACTGGCTGCGGCTGCGTGGGT
GATTTGTCGTAAGCGAGGGGAAGATGAGCCAATTGATTTTATGCTGTGGGGAACCCGTTT
ACTGGGCCTAACCGTTCTTATCATGACCAGTTGCGGCCTTGCCGATATTAACTTCGATGA
TATTTGGTACTTCTCATCGGGCGGTGTAGTAGGCGATGTTTTATCAAGCCTTGCTTTGCC
GACGTTGAATGTACTGGGTACAACACTCGTCCTTCTATTTCTGTGGGGGGCTGGTTTTAC
TCTGTTTACGGGGATTTCTTGGCTGAACATCGTTGAATGGCTTGGTGATCGCTCGTTAGC
GGTATTGGCTGCCATCGCGAATAAGTTCAGAGGTTCAGAACAAGAGACGCTAGAGCCTCA
GCTTGATGAGTTTGTTGAGGATAAAGTATCAACAAAACACGTTGAAGACGATCAACAAGA
CGACGAGACGCTTCCTCACTTAACGGCTTACGAAGTTGAAGAACCAAAAGAGAAAGCGGC
AGTACACGAATATCCTATATATATGCCGCAAGCCAAATCAGAAACGTCTGCGGTAAAACC
GACGCCAGAGCCCCAACCTCAACGAGTTGCGGCAGTAAATGCGACGCCAACGTATGTTGA
ACCAGAACCACAACTTAAAGCGGTCAGCACAGATAACGTGGATCCAATGGTTGAGCGTAC
CAAGCAGCTGAACGTAACCATCGAAGAGTTGGAAGCAGCAGCGCAGCAAGCAGATGATTG
GGCGTCAGAAGAACAAACAAGCCAATCTTATGCGGATACAAACGCAGTCTATCAAGAGCA
GGTGCAAGCCAAGCATGAAGAGGTTGTTGAACACGATACGCCTCAACTTGAATCAAGCTA
TGCAGAATATGCACAGTTTGCTGCTCAGCAAGAACAGCAACTCCATGTGGAACCAACGCC
ACACGAAGAGCCTGTTATTGACACTCGTGCGCTTGATGACATTACCGACCACGCTGAGCC
AAGTGAACATATTGAACCAACCATCTCTGATTTTGATGTAGTAGATGAAGAGGAGACATA
TGTTGCTCCTCAACCTCAGTCGCGTTCACCAGAGCCTCAACCGATGGTTCAACCACAATC
GGTTTCTCAAATTCAACCAGAACAGGCACCTGAGCCGAGTGTAGCGTTTGAACCAGCGCC
ACAAGAAGTTGAGGTTGAGGAAGTGCAAGATGGCGATCAAGATGTTGCCGCATTCCAAAG
CATGGTATCCAGCGCGCAAGCAAAAGTTGCCGCGACGCAAAACCCATTCTTGATGAAGCA
AGAACAGAATTTACCAGTGCCAGAAGAGCCGCTGCCAACACTTGAATTGCTTTACCATCC
GGAAAAGCGTGAAAACTTCATCGATCGTGAAGCGCTTGAGCAAGTCGCGCGTTTAGTCGA
AAGCAAGCTTGCAGACTACAAAATTAAAGCTGACGTAGTCGGCATTTACCCAGGCCCAGT
AATCACTCGATTCGAGCTCGATTTGGCGCCAGGTGTGAAAGTAAGTCGAATTTCTGGTCT
GTCTATGGACTTGGCGCGTGCTCTATCTGCGATGGCGGTACGTGTTGTAGAGGTGATTCC
AGGCAAACCTTATGTCGGTCTTGAGTTGCCAAACATGAGTCGTCAGACGGTTTATCTGTC
AGACGTCATCAGCAGCCCTCAATTTGAGCAAGCTAAATCGCCAACGACGGTGGTACTTGG
TCAAGATATCGCGGGTGAAGCTGTCATTGCTGACATCGCTAAAATGCCTCACGTACTTGT
TGCGGGTACGACAGGTTCAGGTAAGTCGGTCGGTGTAAACGTCATGATCTTGAGTATGCT
CTACAAAGCTTCTCCAGAAGATCTACGCTTCATAATGATCGACCCGAAAATGTTGGAGCT
TTCTATTTACGAAGGTATCCCTCATCTTCTTGCCGAAGTTGTTACTGATATGAAAGACGC
ATCCAATGCTCTACGTTGGTGTGTGGGTGAAATGGAACGCCGTTACAAACTGATGTCGGC
ACTGGGTGTGCGTAACGTGAAAGGCTTTAACGAGAAGTTGAAGATGGCAGCAGAAGCCGG
CCACCCAATTCACGATCCATTCTGGCAAGAAGGCGACAGTATGGATACAGAACCGCCGTT
GCTTGAGAAATTGCCATATATCGTCGTTGTTGTTGACGAATTTGCCGACCTTATGATGGT
TGTGGGTAAAAAGGTTGAAGAACTGATTGCTCGTTTGGCTCAGAAAGCGCGTGCGGCTGG
TATTCACTTGATTCTTGCAACTCAGCGTCCATCGGTTGACGTTATTACAGGTCTGATTAA
AGCAAACATTCCAACACGCGTGGCGTTTACTGTATCAACGAAGACGGACTCGCGTACTAT
CCTTGACCAAGGCGGCGCGGAATCGCTACTTGGTATGGGTGACATGCTGTACTTGCCTCC
AGGTTCTAGCCATACGATTCGTGTTCACGGCGCATTTGCGTCGGATGATGATGTACATGC
TGTGGTGAACAACTGGAAGGCGCGAGGTAAGCCAAACTACATCGATGAAATCATCAGTGG
TGACCAAGGCCCAGAAAGTTTGCTTCCGGGCGAACAAATGGAATCAGATGAAGAGATGGA
TCCATTGTTTGATCAGGTGGTTGAGCACGTGGTTCAGTCGCGCCGTGGTTCGGTTTCTGG
CGTGCAGCGTCGATTCAAAATCGGTTATAACCGTGCCGCACGAATTGTCGAGCAGCTGGA
GGCTCAAGGCATCGTGAGTGCGCCGGGTCACAATGGTAACCGTGAAGTCTTGGCTCCAGC
GCCACCAAAAGATTAATGAACTTGTTTTACTCACCTTAGTCCAACTGAGGTGAGTAACTT
TAGGTCTTTGACCCTCTGATAGGTATCTGAATGAAAAAACGATTTTCAGCGAAACTTTTC
TCAGCGCTAGTTTTAAGCATTTCTTTCTTCTCTGCTGCAAATGCAGCCTCTCCAAAAGAT
GAACTGAACAAACGCCTCGCGATGAATGAAGGCTTCAGTGCCGATTTCTCTCAGCAAGTG
ATCAGCCCAGAAGGGGAAACGGTCATGGAAGGGGAAGGCACGGTTGAAATCGCTCGTCCA
AGCCTTTTCCGTTGGAGCACGACATTCCCAGATGAGAACTTGTTGGTTTCAGACGGTAAA
ACTTTGTGGTACTACAGCCCGTTTATTGAGCAAGTCAGCATTTACTGGCAAGAGCAAGCG
ACCGAGCAAACACCATTTGTACTCTTAACTCGCAACAGAGCAAGTGATTGGGATAATTAT
AAGATCTCCCAGAAAGGGAATGAATTTACGCTTATCCCAACCGCAGTAGACTCTACTCAA
GGTCAGTTCCAGATCAATATTGACGCGAAAGGCGTAGTGAAAGGCTTTAACGTCATCGAG
CAAGATGGTCAGAAAGGGCTCTTTACATTCAGTAATGTTAAGCTTGGCAAACCAAAAGCA
GACAGATTTACGTTCACAGTTCCAAAAGGCGTGGAAGTGGACGATCAAAGGAATTAATAG
GTAGTGAGTAATTACACATTAGATTTCTCGGGGGACGAAGATTTTCGTCCCCTTGCTGCT
CGTATGAGACCGCAAACTATTGGGCAGTACATCGGTCAGCAACACATTCTTGGCCCGGGT
AAACCCCTGCGTCGCGCGTTAGAGGCTGGCCATGTCCACTCAATGATCCTTTGGGGGCCT
CCTGGTACAGGTAAAACCACGTTAGCGGAAGTCGCTGCTAATTACGCCAATGCGGAAGTT
GAACGTGTGTCTGCGGTGACGTCCGGTGTGAAAGAGATTCGTGCTGCAATCGAAAAAGCG
CGCGAGAACAAAATGGCGGGTCGCCGCACCATCTTGTTTGTGGATGAGGTCCATCGCTTC
AACAAATCGCAACAAGATGCGTTCTTACCACATATTGAAGATGGAACCGTCACGTTTATT
GGCGCAACGACAGAGAACCCATCTTTCGAACTGAATAACGCATTGTTGTCTCGTGCTCGA
GTCTACAAGCTGACTTCACTGGATAAAGAAGAGATCTCACTCGCACTAAATCAAGCGATT
AACGACAAAGAACGAGGCCTGGGCGATACGCCAGCGAACTTTGCTGATAATGTGTTAGAC
CGTCTAGCCGAGTTGGTGAACGGCGATGCTCGCATGTCGCTTAACTACCTTGAGCTTCTC
TACGATATGGCAGAGGACAATGCGCAGGGTGAAAAAGAGATAACACTCAAACTGCTTGCT
GAAGTAGCCGGGGAGAAAGTCTCTCGCTTCGATAATAAAGGCGACATTTGGTACGATTTG
ATCTCCGCTGTGCACAAATCTATTCGTGGATCAAACCCAGATGCCGCTTTGTATTGGGCT
GCTCGTATGATAGCTGCAGGTTGTGATCCACTTTACATTGCCCGTCGATTACTTGCGATA
GCATCGGAAGATGTCGGCAATGCGGACCCTAGAGCCATGCAAGTTGCACTCTCCGCGTGG
GACTGTTTTACACGCGTTGGTCCAGCAGAGGGTGAGCGTGCGATTGCTCAAGCAATTGTT
TATCTCGCGTGCGCTCCAAAGAGTAATGCCGTTTATGTTGCTTGGAAACAAGCGCTCACT
GACGCACATAACTTGCCTGAATATGAAGTGCCGCATCACTTGCGTAATGCACCCACCAGT
CTGATGAAAGACATGGGCTATGGCGCAGAATATCGATATGCTCACGACGAGCCGGGTGCT
TATGCAGCGGGTGAGCAATATTTGCCACCAGAAATGGCGGATCGTAAGTACTATCAGCCG
ACAAATCGCGGTCTAGAAACCAAAATCGGCGAAAAGTTAGATTACTTGGCTAAATTAGAC
GCAAATAGCCAACAAAAGCGCTATGAAAAGTAGGCGTTTTTGGATACATTTGTTCAGTAA
ATTTTTTTAACGCGTACGCTTGGAAAGTGCGCGTGATTTCACAACAAAAAGCATAGGATT
AACAATGCTGGATTCTAAATTACTTCGTACAGAGCTGGATGAAACAGCTGCTAAACTGGC
GCGTCGTGGCTTTAAGCTAGACGTAGAGACTATTCGTAAACTTGAAGAACAACGTAAGTC
CATTCAAGTAGAAGTAGAAAATTTACAATCCACGCGTAACTCCATTTCCAAGCAAATTGG
CCAAAAAATGGCGGCTGGCGACAAAGAAGGCGCAGAAGAGATCAAGAAACAAATCGGTAC
TCTAGGTAGCGATCTTGACGCGAAGAAAGTTGAACTTGAGCAAGTAATGGCTCAACTAGA
CGAATTCACGCTTTCTGTACCAAACATCCCAGCAGATGAAGTGCCAGATGGCAAAGACGA
AAATGACAACGTTGAAATCTCTCGTTGGGGTGAGCCTAAGACTTACGACTTCGATTTGAA
AGACCACGTTGACCTAGGCGAAATGGGTGGCGGTCTAGACTTCGCAAGTGCAGTTAAGAT
CACTGGCGCACGTTTCATCGTGATGAAAGGTCAATTTGCTCGTCTACACCGTGCAATTGC
TCAGTTCATGCTAGATCTTCATACAGAAGAACATGGCTACACAGAGATGTACGTACCTTA
CCTAGTGAACTCTGACAGCCTATTCGGTACTGGTCAGCTTCCTAAGTTCGGTAAAGATCT
TTTCCACACTGAGCCTCTAGCGGAAAAAGTAAACGACGAAGAGCCACGTAAACTGTCTCT
AATCCCTACAGCAGAAGTACCAGTAACGAACCTAGTTCGTGACACTATCACTGACGAAGC
GGATCTACCTATCAAGATGACAGCCCACACGCCATGTTTCCGTTCAGAAGCGGGTTCATA
CGGTCGTGATACTCGTGGTCTGATTCGTATGCACCAGTTCGACAAAGTTGAGCTAGTACA
AATCACGAAGCCAGAAGATTCAATGACCGCGCTAGAAGAGCTAACAGGTCACGCTGAGAA
AGTTCTACAACTTCTTGAACTTCCTTACCGTAAAGTCGTTCTATGTACAGGCGACATGGG
CTTCGGCGCTCGTAAAACTTACGACCTAGAAGTTTGGGTTCCTGCTCAAGAGACTTACCG
TGAAATCTCTTCATGTTCTAACATGTGGGACTTCCAAGCTCGTCGTATGCAAGCGCGTTT
CCGTCGTAAAGGCGAGAAGAAACCTGAGCTTGTGCACACGCTAAACGGTTCTGGTCTAGC
AGTTGGTCGTACCATGGTTGCTATCCTAGAAAACAACCAAGAAGCAGACGGTCGCATTGC
AATCCCTGCAGTACTTCAGAAGTACATGGGCGGCGCAACGCACATCGGTTAATTCATTAG
CCACTAGAACACCAAAACCCAGCCTCAGCGCTGGGTTTTTTGTTATCTGCGTCGAGTGAA
AATACGTTGTTATGTAAATGCTGGATGGGGTATTGCATAGTTGTCCTAAATTATTAAAAC
TGCTTTCTAATGATATTTTTCTAAGCCTTATTGGTCATGACAAGCTCCTCCAAAATGTAA
AAGGAGGTACTTTCGTGGTTTCGATAAGATTAAGCGGCTCTGTTGGTTTGGGCGGTAAAA
ATGTGGATTCTGATATTCGAACGGTGCAAAGGTCTATTAACCAATTGCTTGGTTCTTTAA
AGGGAGTAAAGGAGCTCAAAGTAGATGGGAAACTGGGCTCTAGACCTGAAAACTCCAAGA
CTGTCGCCGCAATCAAAGCTTTTCAGAAAAACCTTGTTGGAATAGCTCGTCCAGATGGAA
GAATCGATGTGAATGGAAGAAGTCATCGTAAGTTGACACAGGCTATCACGGTTTTGAGCG
CGAAGAAGTCTGTGCCTGTTTCATCCTCCCTCAAAATGAAGCTCAAGATTAAATTAGAGC
AATATGAGGGAAGAGTTGAGCATATGTATTTGGATACCAGAGGTTATATAACTGTTGGGG
TAGGTAATATGTTAAGTGACGTTACCGCAGCAACAAAGCTCCCGTTCGTTCACCGTTCGA
CAAATGAACCTGCTACTCACGAGCAAATCAAGCAAGAGTTTTTGCGTGTTAAGGCTCGAC
CTTTTGGTGAATCCGAGCCTGCTTCAAGGTTTAAGCCCTTTACAGTCCTCAAATTAACTG
AAAGTGTGATGAACAAGCAAGTAGCACATCACATACAGTCTTTCGAAAAAGAGCTTAAGG
TTATCTATGGAGATGAAGCGTTTACATCTTATCCGGACAACGTAAAGCTAGCGCTTTTTG
ACATGATATTTAATTTAGGTATGCCAAAACTTAAAGATACTTATCCCAAGTTTAATGGGC
ATATTCGAAACGGAAATTATCAGCAAGCGGCCCTCGAGTCGAAAAGAAATGCTGTACAAG
CAGAAAGAAATGCTTATGTAGCAAACTTATTAAGGTCTCATTAATGAAATCACTCTTCCT
TTTACTAGGTTTATCTTCTTCTAGCTTATTCACAAACCCAATTTCGATAGAGCCTTTCTA
TAGCCCTTACAACAACTCTGATCGTTTTTTTGTCGAGAAAGTGACCTTCTTAACGCAGGA
CAATGTCAGAGCTGCTTATGGTGCAGAATGGTATTTTGAGTTCCCACTAAAGTCCCCATC
TGAAGAAGTCTCAGTAGCTAAAAGTTGTTCAGAACTCGAGCAAAAAAGCAAAAAAAAATT
TAGCGCAAAAATGGACTCAGAGTATTCTGCGTTAATGGCAACAAAAGTCTTATGTGAATC
TTGGAAAGTGATGGGGGCTCTTAAACCATCTAATACTTCTTACATATCAGACAGCATCAT
TAGTGAGAGGCTGCCGGATATATCTCCGTCAGAGTTGAGTTTTATAATTTCTGATGAACA
ATTGAGAAAATCTAAAGAAGCACATCGATGGGCTGATATGGATAGAATCACTAGTTTTGA
GCGATTGAATGACTTTCAGGCTGTATTTTACGATAACTCCGATGGTTACCAAAAAGTTAC
TCTTCTTGCGACCGGAGATTACAATGATGACGGTTTGGAAGATGTAATATTGTTAAAGGA
AAACAGTGTGTTAAGCGGAAGCTATGGCTCTACGCATGGGTATGTTCTTTCAAGGCTTCA
AGAGAATGGGTCATATGAACTAATCAAAGAATGGTAATTGATTTTAAGTTTTCTATTTTT
ACTTAAATGTAATAGTGTTTTCTAATTCACCTTAATTATCTTGTTATTTGTAATCGATAT
AATCATCCACCTTACCACGGTAAGTAGATTTTCTCATTCAAGTAACGAGGAGGGCTTATG
GCCGTAGGGTGGGCAAGTGACGATAGCGTTAGCCAACAAATTCAAAATACCATCGACGAC
GAGATTTCCCGTGTTCGTGGCAATATTAAACGTGGCGAAAGTGCTCACTATTGTGATGAA
TGTGGGGATGAGATACCTGAAGCGCGTCGAGTTGCAATGAAAGGTGTTCGTCTTTGTATC
GAATGTCAGTCAACAATCGAATTGGGGTCTCAACGCCAAGGATTATTTAATCGACGAGCG
AGTAAAGACAGTCAACTTCGATAACTTTGCTGTTCTTGTAAATAAAGAGACGGTTTGAGT
CTCATACTCAAACCGTTTTCGTATTGAGTTGAACTATGAAGCGAAGCAGTCTTTACGTTG
CAATGCTGCATCAATCGCATTAATTAATTTTTCAATATCTTCTGGTTTGCTGATGAATGG
CGGCATCATATAAATCAGGTTGCCAAATGGACGAATCCAAACACCGTGCTCAACAAACAG
TGCTTGGATGGTTTCCATATTCACTGGGCGATGCGTTTCTACGACGCCAATGGCACCCAA
CCAACGGGTGTTCTTCACCAAGTCGTATTCTTCAAGTTTTGGCAGTAATTCAGAAAACAG
CATTTCGATTTGCTGGGTTTGCTGCTGCCAGTCACCTTGTTCGATCAATTCTAAACTCGC
CGTTGCTACAGCGCAGGCGAGGGGATTACCCATAAAGGTTGGTCCGTGCATGAAACAACC
TGCGTCACCACCACAAACCGTGTCAGCGACATGTTTACTCGCCAGCGTCGCTGAAAGGGT
CATGTAGCCGCCAGTGAGTGCTTTGCCGACGCACAGAATGTCTGGTTGAATATCTGCATG
TTCGCAGGCAAACAATTTGCCAGTGCGTCCAAACCCTGTTGCGATTTCATCTGCAATCAA
TAACAAGTCATATTTATCACAAAGCCTACGAACGCCTTTGAGAAATTCTGGATGGTAGAT
ACGCATGCCGCCCGCACCTTGAACGATAGGCTCTAGGATCACCGCTGCAAGCTCTTGATG
GTGCGAGTCAATCTTGTGTTCAAAGTCAGCAAGGTCTTCTGGCTTCCACTCATCCCAATA
ACCACAAGTAGGTGACTGGGCAAAGATATGCTCAGGTAAAAAGCCTTTGTAGAGAGAGTG
CATTGAGTTATCTGGATCGGTAACCGACATGGCTGCAAAGGTGTCACCGTGATAACCGTG
GCGCAAAGTCAGAAACTTCGGTCGACGTTCGCCCTTCGCATGCCAATATTGCAGAGCCAT
TTTTAAGCTGACTTCTACGGCAACGGAACCTGAATCGGCAAGGAATACATGCTCAAGGTT
ATTTGGTGCTAGGGACAGCAACTTCTTACACAAACTAATTGCAGGCTGGTGGGTAATCCC
GCCAAACATGACATGTGACACTTGATCGATTTGCTGGTGCGCCGCTTGATTTAGGTGGGG
ATGGTTATAGCCGTGGATAGTCGACCACCAAGAAGACATGCCATCGACAAGCTCCGTCCC
ATCTTCCAATTTAATGTGTACACCATTTGCTGAGGACACTGGGTAGCAGGTCAGAGGTGT
CAACGTTGAAGTGTAAGGATGCCAGATGTGATGGCGGTCGAAGGCGAGATCCATGTTCTA
TTCCAATAGCTGTTGAGGTTAAAAAATAAACCAATGTAAACTTTGTTGTTTCTTGTTGTG
TTGACAGTTTATCGAGACTAAGTAGACTGTCAACACAACAAAAAAATGATTAAAGGAATA
CACGTGGAAGTTCGTCATAACTGGACGCATGCTGAAGTGCGCGATCTCATGGAAAAGCCA
TTCATGGATCTCCTATTTGAAGCGCAGCTTGTTCATCGTCAATACCAACAAACCAACCAT
GTTCAAGTAAGCACGCTTCTGTCGATTAAGACGGGTGCTTGTCCAGAAGATTGTAAGTAC
TGTCCTCAGAGCGCTCGTTACACCACAGACATCGAAAAAGAGCGTCTGATGGAAGTCGAA
CGTGTACTCGACGCTGCTCAAAAAGCGAAAAATGCAGGTTCGACGCGATTCTGTATGGGC
GCTGCGTGGAAGAACCCGAAAGAGCGCGACATGCCGCATTTGACCGATATGATCAAAGGC
GTAAAAGACATGGGTTTGGAAACCTGTATGACGTTAGGTATGTTAACGCCAGAGCAGGCG
AAGCAGCTGGCGAACGCAGGTCTGGATTACTATAACCACAACCTCGATACGTCGCCTGAG
TTCTACGGCAACATCATTACCACTCGTACTTACCAAGACCGTTTGGATACGCTGTCTCAC
GTTCGTGATGCTGGTATGAAGATTTGTTCAGGCGGTATCATCGGCATGGGTGAAAGTGCC
AACGATCGTGCAGGTTTGTTGGTTGAATTGGCGAATCTTCCTACACACCCTGAGAGCGTG
CCAATCAATATGCTGGTAAAAGTGAAGGGTACACCGCTGGAGACTGTGGACGATGTTGAT
CCGTTCGACTTTATCCGCCTGATTGCAATCGCACGAATCATGATGCCTCAATCGGCTGTG
CGTTTGTCTGCTGGTCGCGAAAACATGAACGAACAGATGCAAGCCCTGTGTTTTATGGCA
GGTGCAAACTCAGTATTCTATGGCTGCAAACTTCTAACGACCCCAAACCCTTCTGAAGAC
AAAGACATGATGCTGTTTAAGAAGCTGGGTATTAACAGCCAAGAAGTGTCTCAAAAACCT
GATGAAATCGAAGAAAACGAATTGCTGGATCGCGTGGTAGAGCGCGTTGCTGCACGTCCA
ACTAAAGACGATCTTTTCTACGATGCCAGCGTTTAAATCTCGAATCGAATCTGCTCTTGC
TGCTCGTAAAGCGCAAGGGTTGAATCGTTCAATGAATGTGGTATTCGCCGGAAACCAATC
GATTTTAGAACATGAAGGTAGACGCTACATCAACTTCTCAAGCAACGATTATTTGGGCTT
AGCCAATGACCAAGCGCTTGTACGTGCTTGGCAGCAAGGTCTGAGCGTTTATGGCAGTGG
CAGTGGGGCATCACCCATGGTCACTGGCTTCAGTGCTGCGCACAGCAACTTAGAAGCGGC
GTTAACTGAATGGTTGGGCTTCGAGAGGGCGATATTATTTGGCTCTGGTTTCAGTGCTAA
TCAAGCGTTGCTTTTTACTCTGCTAGAAAAATCAGACGTATTGATTCAAGACCGATTAAA
CCACGCATCTTTGATGGAAGCCGGCGCACTGTCAACGGCGAAAATGAAGCGTTTTAAGCA
CAATGACATTAAGCATTTAGAAACGCTGTTTACTAACGAAGGCAATCATCTGGTCGTGAC
TGAAGGTGTCTTCAGTATGGACGGCGATTGCGCGCCGTTGAAAGACATTGCGGAAGTAGC
TCGCTTACGTAATGCATGGTTAGCAGTGGATGACGCTCACGGTATTGGCGTGCTCGGCGA
AGCGGGTGGAGGCTCTTGTGAACTTGCTAATGTCAAACCAGAGATTTTGGTCGTGACCTT
CGGTAAAGCGTTTGGCATGTCCGGCGCGGCGATTTTGTGTGATCAAGCAACGGGTGACTT
TTTGACCCAGTTTGCTCGTCACCATGTGTATTCAACAGCAATGCCACCTGCGCAGGCCTA
CGCGTTGACACATGCGGTTTCTATGATTCAAGAGCAGTCTTGGCGACGCGAAAAGCTGGT
GGAGCTAAATGAGGTTTATCAAACGAATCTAAGCGATCTGGATGGCTTTGTTGAAACAGA
TACCCCGATCAAGCCATTTGTGATTGGCGAATCAGAACTTGCTTTGCAGGTTGCGAACGC
TTGTCGACAAAATGGCATATGGGTCACCGCGATTCGTCCACCAACCGTTCCGAAAGGTAC
CTCACGCCTTCGTATCACGCTCACTGCGAACCATAGTACAGAACAAGTTAAAACGCTTTC
AATCGCATTGAAACAAGCATTAGGAGCGCTGTAATGGATAATGCCGAAAACATGGTGTTG
GACAACGTACACCAAGACAAAGAGGCGATTGCTTCGTCTTTTGGCAAAGCGGCTGACACC
TATGACAAACATGCTGCATTTCAACGAGATGTTGGCCATCGTTTGTTAGAAAAGCTCCCA
AGCGATCTTACCAACAAGCGCGTTTTGGACTTGGGGTGTGGAACCGGATATTTTTCTCAG
CTATTGCTAGAGCGAGGCGCAAGCGTTGTTTGTGCCGATCTTTCGCAAGGAATGTTGGAC
AAAGCGCGCGAGCGTTGTGGTGACCATAATGTTCGTTATGTGGTAGCAGACGCGGAAAGC
TTGCCATTCGAGGACGCTAGTTTTGACTATGTGTTTTCAAGTCTCGCGCTACAGTGGTGT
GTCGATTTAAGTTATCCGTTGAGAGAAATTCGCCGAATATTAGCTGCTAATGGGAAAGGG
TGTTTCTCAACACTAGTTGATGGCTCGCTATGCGAACTGCGCTATTCGTGGGCAAAAATT
GACACATATCAACACGTGAATAACTTTATTACTCTCAATCAGGTAAAAATTGCGTTAGCG
CAATCTCGATGCCATAACCATCATCTAGACTCGACCACCATCACAGTTTGGTACGACTCA
GCATTTTCTGTTATGCGTGATCTCAAAGGTATTGGTGCAAATCACGTAAGCGGGCGCTCA
CATGGTCTAACAAGTCGTCGTACTTTGTTACAAGTCGAGCGCGCGTACCAAGCATTCAAA
AACGATCAAGGTCTTCTACCTGCAACTTATCAGGTTTGTTTTGGAGTCATACATTTATGA
TTGATGCATTTTTTATTGCTGGTACGGATACTGATGTAGGCAAAACGGTGGCGTCGAAAG
CCGTCTTGCAAGCACTCGCAGCAAAAGGACTAAATACCATTGGCTACAAACCAGTGGCTG
CAGGAAGCGAAAAAACAGAGCAAGGTTGGCGCAATTCAGATGCACTGCACTTGCAAAAAG
CCGCAACCTTAGAAGTGGCTTATGAAGATGTGAACCCATACGCTTTGGAATTACCAGCTT
CTCCTCACATCGCAGCCAAGCACGAGCAGGTTGAAATCGAATACGATTTGCTGAGTGAAA
AGCTCGCTCAACATAAAGAGCAAGCCGATGTTGTATTGGTAGAAGGTGCTGGTGGTTGGC
GTGTTCCTGTGTCAGACACAGACAGCTTGTCTACTTGGGTACAGCAAGAGCAGCTACCAG
TGGTACTTGTCGTGGGTATTAAACTGGGTTGTTTGAGCCACGCTTTATTAACGGCGGAAA
TCATCAAAGCAGATGGTCTAAACCTAGTGGGTTGGATTGCGAACCGAGTTAACCCAGGCA
CAGAGCATTACGCGGACATTATTGAAATGCTTGAATCGCGCATCGATGCACCGAAGTTAG
GCGAGATCCCTTACATTCCAAGTGCGAAGCGCAAAGAGTTGGGTAAATACATTAACGTTG
AGCCATTACTGAACATCGATTAAGAGCCTTTCTTGTAAACGTACTCAAAACCAAAGGGCT
GCAATTTGCAGCCCTTTCTATTGGTGTAGCTTAATAAGATTACTGCTACTTTTCTTGGCT
AAGTCCCATCAACGCTTGCTGTGTCTCAGCAACACGTTTAGACAAGTGATGATCGGTTGA
AATACCGAGTTGCTGTTTGGCCTCATCCTCTGAGATCCCTAGGTGACAACGTAGTAAATC
GATAGCCATTTGATAGTCGTTAGTTTCTACCATGATATTTCCCTCAAGACATGGAAGTTT
CGAGCTTCAATAACGCTCTTAGAGCGTGCTCTGTTTTGTTCATCTCGCTTGAATCTAGCA
TGTTCATTTGTCATCACAATAAGACCAAAGTCTATACTTAGCCTAAGGTGCTGTTTTTAG
GTTGGTAACTTGTTTATGATTTTTCAGTCTCGAAAACAAATGTTGCAATTTATTGCTTAA
CCTTGTTTTTATCGCGGATAGACTATATCTATAACGCAACGGAGCACGAAACTAAGTGGA
ATCGGCTTTTACAGCGTTTGATTTCCCTTAAAAGATGTTCCATATAACAATCCGTTTTAA
AAAAACGATAAGCTTCCTCGGAGAAAAGTAATGAAGCGAATTATGTTATTCCTAGCAACT
AACCTAGCTGTTGTGCTGGTTCTTAGTGTTGTTCTGAATATTGTTTACGCGACCACTGGA
ATGCAACCAGGCAGTCTGTCTGGTTTACTTGTCATGGCAGCCGTATTTGGCTTTGGTGGC
GCATTGATTTCGTTAATGATGTCAAAGGGCATGGCACTACGCTCAGTTGGCGGCATGGTG
ATTGAAAGCCCACGTAACGAAACAGAGCATTGGTTGCTTGAGACGGTAGGCCGTCAAGCG
CAACAAGCGGGCATTGGTATGCCAACAGTAGCGATTTATGATTCTGCAGACATCAACGCA
TTCGCGACAGGGGCTAAGCGTGATGATTCACTGGTTGCTGTATCGACTGGTCTTCTACAC
AACATGACGCGTGATGAAGCTGAAGCTGTTCTGGCGCACGAAGTGAGCCACATTGCGAAT
GGTGACATGGTCACGATGACGCTAATGCAAGGTGTTGTGAACACGTTTGTTATCTTCCTA
TCGCGTTTTATCGCCAATATCGTGGCATCGAACGACGATGAAGAAGGCCAAGGCACGAAC
ATGATGGTGTACTTTGGTGTGTCTATGGTGTTGGAACTTGTCTTTGGTTTCTTAGCAAGC
TTCATCACTATGTGGTACAGCCGTCACCGTGAATTCCATGCCGATGCAGGTGCAGCGCGT
TTAGTAGGTAAAGAGAAAATGATTGCTGCTCTTGAGCGTTTGAAGATGAGCCAAGAATCG
AAACTCGATGGCACAATGATGGCGTTCGGTATCAACGGTAAGCAGTCTCTAACAGAGCTA
CTGATGAGCCACCCACCACTAGATAAACGTATTGCGGCGCTACGCAACCAGTAATACGAC
TTACATAGTTTTTTGAAAAGGCTTGGTTTTTACCAAGCCTTTTTTTTGCCTGATGATCGC
TCACCAATTTGATTACGTACTACTTTATAAAAATCAAAGCGCAGAAACAAAGTTATACAA
GTTTTTTTTTGTACAACTTTTTCTAATTGGTCTATCTTGTACATGTAATATTTTTGTACA
ACCATCAGTGACATTTGGGAGCGAAAGAATGGACATACAGTCGGTTGGAGACATTTACCA
GAAGCTTAACAAAGCGAACCTGCATCTTCTGAAAGACGTTTATCACCAAGATGTGGTGTT
TGAAGATTCGGCTCATCGCTTAGAAGGACTGCCTGCTCTTTCTGATTATTTCCAGTCATT
GTACGCGAATGTGATTCGCTGTGATTTCATCATCCATGATCATCAGCAGATTGGGGACAC
GGGTTTCCTGACTTGGACTATGGATCTTCAACATCCGAAATTACACAAAGGGGCTCCAAT
CGCTGTGAGCGGTGTTTCCCACATGAAGTTCTCCGATGGTCAAGTCATTTATCACCGAGA
TTACTTTGATTTGGGTGAAATGCTTTATGAGCATTTGCCTTTGCTTGGCTCTGTCATCAA
AACCATTAAGCAAAGGTTGGGGCGATGAATAGTGTCGTTTTAATTACGGGGGCGACCTCC
GGGATAGGTAAACAGCTGGCTGTCGATTTTGCTGAGTCTGGTTGGCGTGTCATCGCATGT
GGACGCAATGAAGCTGTACTTGCTGAGCTAGCGGCAACATCTTCATCTATTGAAACGCTG
AAGTTTGATGTAACAGATTATGAGGAGACGAAGCGAGTACTGTCTTCGCTTAAGACGATT
CCAGATACATGGATCTTCAACGCGGGTGATTGTGAATACATGGATGATGGCATTGTGGAT
GCGCAACTTATGGCGCGCGTGATGAATGTTAATGTCGTAGGTGTAGCTAACTGTATAGAA
GCTTGCCAACCGTATTTTCAGCGAGGGCACCGCGTTGTCATTGTTGGCTCCATTGCCTCC
GAAGTCGCGCTGCCAAGAGCGGAAGCGTATGGCGCGTCAAAAGCGGCAGTGAGCTACTTT
GCGCGCACGCTCGCTGTGGATCTTAAGAAGAAAGGCATCAAAGTGATTACTGTGTTTCCT
GGGTTTGTTGAAACGCCCCTAACGGATAAAAACACCTTTGAGATGCCTATGATCATTTCA
ACCAAGCAAGCGTCTCAATTATTGAGAAAGCAGCTAGCGGCGAATAAAAGCCACATTTAT
TTTCCGGCGAGATTTACAGGCATTCTCCGCTTTATCTCGTTGCTTCCATACAGTTGGCAA
GCAAGGCTGACGGCTAAACTCGTATCTTAAAAGGAAGAAGCATGAAAATCGCTATTGTAG
GCACTGGAATTTCTGGACTGACATGTGGGTACTATCTGCACCAACAACACGATATCACTT
TGTTCGAAGCCAACGATTATATTGGTGGTCATACGGCGACGGTTGATGTACGTGTCGGGA
TTGAGGATTATGCGATTGATACAGGGTTCATTGTATACAACGACCGTACGTATCCAAACT
TTATCAAAATGATGAACGAAATTGGCGTGGAAGGTATTCCGACGCAAATGAGTTTCAGCG
TGAGAAACGATGGCAACGGTTTGGAATATAATGGCCACACATTAACAACATTGTTCGCAC
AAAAGCGAAATTGGCTTAATCCAAAATTCTATCGCTTTGTTCTTGAGATTTTACGCTTCA
ATAAACTAGCAAAAGCATCTGCTACTGAGCAAATATCGAGTTCTCAATCGCTGGGTGCAT
TTTTGGATGAACACCAGTTTAGTGATTTCTTTTCTGACAACTATATTCTGCCAATGGGCG
CGGCGATTTGGTCATCTTCCCTCGCTGATATGCGTGCATTTCCATTGATGTTCTTCTTAC
GCTTTTTCCTCAATCACGGTTTGTTAGACGTGACGAATCGTCCGCAATGGTATGTTATCA
AGGGTGGTTCACGTGCTTATATTCCACCTTTAACACAAGGGTTTGCAGATAAGATTCGAC
TGAATAGTCCGGTTGAAAAAGTTGTTCGCAGTGAACAAGGTGTAGCGATTTATGCAAATG
GACAGTGTGAGTGGTTTGATGAAGTCATTTTTGCTTGTCATAGCGACCAGGCTTTAGCGA
TGCTCAGTGATGCCTCGTCATGTGAAAACGACATTTTGTCTAATATGGCTTACCAAGCAA
ATGATGTGGTTCTTCACACTGACACGAGTGTATTACCGAAACGAAAATCTGCATGGGCAT
CGTGGAACTATTTGCTGGAAGGAGGCGAAGAGGAGCAGCAACGATTGCCGTCCCTAACGT
ACAACATGAATATTTTGCAGCATATCGACTCTTCACACACATTCTGCGTCACCTTAAACC
GTACTGAAGATATCGACGAGAACAAGATTCTGCGTCAGTTCACCTACCATCACCCTGTCT
TTACGACGGAGTCTATCGCTGCCCAGCAACGCAAAGAAGAAATACAAGGAGCTCAACATA
CGTGGTTTTGTGGCGCTTATTGGTACAACGGATTCCATGAAGATGGCGTGCGCAGTGCTT
TGGATGTTGTGAAAGGAATTGCCGCTAAACATAACGAGAAAAACGACACTCTTTATGAAC
AAGGTGCTGCGTAATATGAGTATCCCTTTTCACAGCCAGTTATTTATAGGCAATGTAAGG
CATCGTCGTTTTACGCCCGTTAAGCACGAGCTGAATTACTCAATGTTTATGCCAGCGATT
GATTTGGATGAAATTGGCTTACTTGAGAAAAAAGTTTGGGGCTTTGGGACTCGCTGGTGG
CATTGGGCTCGATTCAAACGTGATGATTACCTCGGTGAAGGGAGTTTGAAAAAAGCGGTG
CAAGATAAAGTCGCAGAACTTACGGGCGTACGTTGCAGCGGCAAAGTACTGGCTGTCTGT
CATTTGCGTTATCTCGGGCTCTATTTTAGTCCAGTGAATTTTTACTACCTGTATGACCAA
AAAGGTGAATGGCAATATCTTCTCGCTGAAGTCAGCAATACACCTTGGAATGAGCGCCAT
TATTACGCGATAGCGGCTGACCCAAAGGATGAAGATTTTGGTTGGGAGCAAGACAAAGCA
TTCCACGTGTCACCGTTCAACCCGATAGACCAATTGTACCGCTGGAAAATAAAACCGCTT
ACAGACAAGTTAAATATCCATCTTGAATGCCATAAAGGTGAAAAACACTTCGACGCCACA
ATGGTCATGAAAGCACAGCCATTTTCCAGCGGTTCTTTATTGAAGTGCTTGTTCGGAACA
CCAATTCAAACAGTAAAAGTGATGGTTGGAATCTACTGGCATGCGTTGAAGTTATGGGTT
AAAGGTGCGCCGTTTTATTCCCACCCTAAATATTTGGCGTCCAATGAACGTCAAGCCTCT
AGCGACAAATCAGATAAGAAAAATAATAAGCACAAGGAGAATTCTGCATGTTAAATACGA
CTTCTATAACATTGCCGCGCAAACTGACGACGACTCAGAAAGCGGCTCGCGGAGTTATTT
TTCAATGTCTGCAAAAGATGGAAATGGGTTGCTTAACCATTATTGAATCGTTTCATACTG
AGACAAAGGAGCGCAGTGAACGTTTTACTGCGCCACACGGAGAATACAGTGGCCAACCTG
TCGTTGCGACCATTGAGGTTAAGCACCCAGGTTTTTACTCCAGAATATTACAAGGCGGTA
GCATCGCTGCCGGTGAGGCGTACATGGATGGCTGGTGGGACAGTCCAGATTTAACTGCGT
TGATGAAGCTGATGGCGCTAAATATACGGGCCCTTGATAAGCTTGAGGAGCAGGGTAGTT
GGCTTACCAAGTTACTTTATAAGTTTAGCCATTGGACGAATCGAAACTCGCAAGAAAATT
CTCGGAAGAACATCCATGCTCATTACGATTTAGGCAATGATTTGTATGAAGCTTTTTTAG
ATACCAATATGCTGTACTCATCAGCGCTTTACCACACAAGTGACGACTCCTTAGAGCAAG
CTCAAATCAATAAAATGGAACGCTTGTGCCAGCAGTTGGACCTTCAATCTACCGACCACG
TGATTGAGATTGGCACAGGGTGGGGTGCGATGGCGATATACATGGCTGAGCAATACGGTT
GCCGCGTGACAACAACGACCATTTCGGAAGAGCAGCATGAGTATGCTCGACAGCAAATCG
TACAACGAGGTTTAGCCGATCGAATTACTTTACTTAAAGAAGACTACCGTAACCTTACTG
GGACGTACGATAAATTGGTTTCTATCGAGATGATTGAAGCCGTGGGTAAACAGTACTTAG
CTTCCTACATCAAAAAATGCGAGTCGTTATTAAAACCTAGCGGCCTGATGGCTATCCAAG
CGATTACGATTGCGGACCAGCGTTACGACTATTACAGCAACAATGTCGATTTTATTCAGA
AATACATTTTCCCTGGCGGTTTCCTGCCATCGGTGACGTCTTTGACACAAGCGACCACTA
AGCACAGTGATTTGGTGGTTCGTGATTTGTTTGACATCGGCCTAGACTACGCAAAAACAC
TGAATGAGTGGCATCGCCGTTTTAACCGCGCAGAGGATGCTGTACGAGGGTTTGGGTACG
ATGAACGGTTTGTCCGCATGTGGCGTTATTACCTTAGTTATTGTGAAGGCGGTTTTCTTG
CTCGTACGATCAGCGCCGTTCATATGACTTTCCAGCGCCCATAACAATTATGAGAGTGTT
GATTGCGTCCACTTGGTTTCAACTGTGCTGGTTTATTGCTGTGCTTGGTACTTTTGAGTG
GCAATGGTTGATGATGATACTGGCGTTGGCGACCTTGGTGCATTCCATTCTGACGGCGTT
TCACTCGGTGAAAGCGATCTCCTTTGTCACCTTTTTCGGGCTAGTTCTCGATACGCTAAA
TCAACACTTCTCGTTTTTGGTTTTCCCTACCCCTTGGCTCCCTGTGTGGTTGATTGGTCT
ATGGGTATTGTTTGCATGGTATGCCTACCAACTGAAAGTGCTTTTGCACCGCTTAGCCAA
AATCTACGTATCAATATTAGGTGGGCTTGGAGGAATGCTCAGCTACTTCGCTGGCTACAA
GCTTCAAGCGGTAGAGTTTGGATTCGATACAAGTATTACGTTACTGGCCTTGTTTGTGGA
ATGGTTGGTGTTAATGCTGGTGATTCTCAAGGTGTATAACAATGGCAAGCTTAAAGAGAA
AACTCGTAAGGGGTATGGGTAGCGGTATTTTGTTTGTGTTTGCAATAGGCGCAATACCGT
CGCAGGCACAAGATATAGGAAGTACTGACAGACTGAATGTAGAAAACTGGCAGGAATGGG
AAACAGTTGGCGAAGCGCAGCTCACTTGGTTTGTGTTTGATATTTATCGATCTCGCCTAA
AAGCACCCAATGGACAATACCTTGTTTCTACGGATGTTTCTCCGCATCCATTTGCTTTAG
AGATCAACTATCAACGAGACATAAGCAAGCAGCAACTGCTTGAGGTGACGGATGAACAGT
GGCAAAAACTGGGCTTCCCTAAGTCGAACCGCCAACAATGGATTACTCAATTGAGCTTTA
TCTTCCCAAGTATCAAAAATGGCGATGAACTGACCTACGTCACTGATGGAGATAAGGGAC
AGATCATCTATCGCCAAGCAGGAACTAAAACGCAAAAAATGGTTGGCGAAATAACGGACG
AACGTATGAATGATGCATTCCTGTCCATTTGGTTGTCACCAAAAACGGAATTTCCAAAGC
TGCGTAAACAACTTATAGGACAAGTCAGACCGTGAACATCTTTAAAACATTATTTCGATA
CTTTGCTGCGTGCGTTGTTGTTACGTTGAGTGCTTGCTCGGCGGATATAGACAATTACCA
AGCATCTACGACGCCATTTAATTTATTTGAATATTTTGATGGCAATGTGAAGGCATGGGG
AATGGTGCAAGATTATTCCGAGAAACAAACACGCCGCTTTGAGGTTGATATTGTCGGTAC
GATAACGGGTGATGAATTGGTTCTTGTTGAGGACTTTGTTTTTGACGATGGTGCAATCGA
CCAGCGTGTTTGGACTATTTCTCGAGCAGAGGATGGCAGGTATACAGGTAAAGCAGATGA
CATTATTGGTTTCGCAAACGGAAAAGAGCAGGGTAACGCTCTGCAATGGCAATATGACTT
TGAGTTAAAAATGGACGACTCGACAGTGACCGTTGCCTTTGATGATTGGCTTTACCGACA
AGATGACAAACACGTATTCAACCTGACCAAAATTAAAAAGTTTGGCGTGGAGGTGGGGAC
AATAACCTTGTTCTTTCAAAAACAACCCTAAATCCGCGATGCTCAACACGTATTGGGCGA
AAATACTCTATTTGAATGCCTCGGTTGGTAAGCTTCCAAACAAAAAGGTTGACGCTTTCA
CGTCAACCTTTTTAGTTTTTCGCTCATTATTGAGAGATTACAGCTTGTCAGTTAGCTCGA
TTGCTTGACCGATATAGTTCGCTGGCGTCATCTCTTTTAGACGTGCTTTTTCGTGTTCAG
GAAGCTCAAGGCCGTCAATGAAGTTACGCATTGCTTCACCGTCTACGCGCTTACCGCGAG
TTAACTCTTTCAACTTCTCGTATGGCTTCTCGATACCGTAGCGACGCATTACCGTTTGTA
CTGGCTCTGCTAGAACTTCCCAGTTTTTGTCTAGTTCAGCAAGAAGCGCGTCACGGTTCA
CTTCCAGTTTGCTGATGCCTTTTAGCGTAGAAGTGTAGGCGATGATTGCGTAGCCAACAC
CAACACCTAGGTTACGTAGAACCGTTGAGTCAGTTAGGTCACGTTGCCAACGAGAGATAG
GCAGTTTCTGTGCTAGGTGACCGAACACGGCGTTCGCAAGACCTAGGTTACCTTCAGAGT
TTTCAAAGTCGATTGGGTTAACTTTGTGTGGCATTGTCGAAGAACCGATCTCGCCAGCAA
TGGTTTTTTGCTTGAAGTGGCCTAGTGCAATGTAACCCCAAACGTCACGGTCGAAATCGA
TCAGAATAGTGTTGAAACGTGCCACAGCATCGAATAGCTCAGCGATGTAATCGTGTGGTT
CGATTTGTGTTGTGTAAGGGTTCCAAGTTACGCCTAGAGATTCAGTGATGAATTCTTCAG
AGAACTTGTGCCAATCTAGTTCCGGGTAAGCAGATAGGTGCGCGTTGTAGTTACCTACCG
CGCCGTTGATTTTCGCTAGGATTTCAACGTTTTCGATTTGCTTGTATTGACGCTCCATAC
GGTACGCCACGTTTGCCATTTCTTTACCCATTGTTGATGGAGAAGCTGGCTGACCGTGTG
TACGAGATAGAAGAGGGATGTCGCGGTACTCAACAGCAAGTGCTTTGATAGCGTCAATAA
GGTTGCGGATTTCTGGAAGAATAACGGTTTCACGCGCTTCTTTTAGCATTAGAGCGTGTG
ATGTGTTGTTGATGTCTTCAGAAGTACATGCAAAGTGGAAGAACTCGTTTACTGCGTGCA
GTTCAGGAACGTCTGCGACTTTCTCTTTTAGGAAGTACTCAACCGCTTTTACGTCGTGGT
TAGTTGTGCGCTCGATCTCTTTGATACGTAGTGCGTCTGCTTCAGAGAAGTTTGCAGCAA
GGTCGTCTAGGAATTGGTTTGCTTCTGCGCTAAACGCTGGCACTTCTGCAATTTCAGCAG
TAGCAGCAAGCTTTTGTAGCCAGCGGATTTCAACGATAGTACGGTATTTTAAAAGACCGT
ATTCACTGAAGATTTCGCGTAACGCAATTGTCTTGCTTCCGTAGCGGCCGTCTACTGGTG
AAACAGCAGTCAATGCTGACAGTTCCATGATGTTCTCCTGAATTGGGTTTCTAAATTTCG
TGAGCTTTATACCAATAACTGTGGCAATTGTCACGAATATTGCGCAAACGTTTGCGCGAG
ATTTGTTTTAGTCAAAAAAATTAGCTCGCGATGAACGCGAGCTATGGAATTACATTCTGG
CTAACAGGATTTGTGCCTGTTCAACCATCTTCTTGCGTCCGAAGATTAAGTGGCGACGTT
TGCCTCCCACTTGACGCCAAAGTACTGCGCTACGGATGCCTGATAACAACAAAGCGCGAA
CTTTGTGTTGGTTGGCGGTTTGCTGCAATACCGATGGGGTGCCAGTTACTTGAATACGAG
GGCCGATTGGGCTCACTACATCAAGATAAATGCTTGCTAGGTTGCTGATCATTTGATCTT
CTAGCAATTCAAAGTGTTCTGTTTGGCGTTTCGCCATTTGGATGCGATCACCAAGCTGAG
ACATGGCATCAGTGCGTGCGGTTAGTTTACGCTCTAACGCCATTAGGCTGATGATGTAGC
GGGTGATTTCACTGCCAGATGGGGTGCTATCAATCCCTTTCACCAAACACTCAAGGCCAA
GTTTTAGGTCGGCTTCGCGACCGAATACGCCAATAGTATTGGCTGGGTTTGTGTTCAAAA
TGGCGTTCATGGATGTTTCAAAAGCATCTTGATCACAATGTCCGTTTCTCGCAACTTGTT
GAACCAAAGCAACAGCTTGGCAAATACCAGCGAAAGCGATAGTACGGTCATAAAGTGTAT
TCGCCACGTAACAACTCCTAAGCTTGAGAATATTTAATGCGTTGCTCGATGATACCACCA
CCTAAGCAAACGTCATCTTTGTAGAACACGGCTGATTGACCTGGAGTCACGGCAATTTGT
GGCTCATCAAAGATCACTTTAATGTTCTCGTCGTCGATAGGAATGATTGTACAAGGAATA
TCTTGTTGACGGTAACGAGTTTTCACTGTGCATTTCATAACATCGCGAATTGGTTCACGA
TCTACCCAGTGAAGTTGTGATGCAAGTAGACCTTCTGATTTTAGCATCGGGTGGTCTTTA
CCTTGAACGGCGATAAGCACGTTGCGGTCTAGATCTTTCTCACCTACGAACCATGGGTCT
TCGTTACCGCCGCCGCCTTTACGACCACCGATATGAAGGCCTTTACGTTGGCCTAGTGTG
TGGTACATCAAGCCTTGGTGCTGACCGATAACTTCGCCTTCTGGCGTTTCGATGTTGCCT
GGCTGAGCAGGAAGGTAACGGCCTAGGAACTCAGTAAACTTACGCTCACCGATGAAACAG
ATGCCTGTTGAATCTTTCTTCTTCGCTGTGATTAGACCTTGTTCTTCCGCGATACGGCGA
ACTTCTGGTTTTTCCAAATCACCCACAGGGAATAGGCTACGAGCAACTTGTTCGTGGCTT
AGTGTGTACAAGAAGTAGCTTTGGTCTTTGTTGCTATCTAGGCCACGCAGCATTTGTGGC
TTTTCGCCGTTTTCAGGGAAAGAACGACGCACATAATGACCCATGGCAATGTAGTCTGCC
TCAAGTACTTCATCAGCGAATTCAAGGAATGCTTTGAACTTGATTTCTTTGTTACAAAGG
ATGTCTGGGTTTGGAGTACGACCTGCTTTGTATTCTGCAAGGAAGTATTCGAATACGTTA
TCCCAGTATTCTGCTGCAAAGTTGATGGTGTGAAGGTGGATGCCTAGCTTGTCACATACT
GCTTGAGCATCGGCTAAATCTTCTGCTGCTGTGCAATATTCTTCGTTGTCATCTTCTTCC
CAGTTCTTCATGAACAGGCCTTCTACTTGGTAGCCTTGTTGCTTTAGAAGATACGCAGAA
ACAGATGAATCAACGCCGCCGGACATACCGACGATGACTTTCTTTTGGCTGTTATCAGAC
ATTACTAAACACCACTAAAATAAACGGGACGCAGATTCTAACAGAATCCACAGACCGGTG
ACAGATCCGAGATCGAAATCACAATTCGTTTTTGCTGCCTTTTTCCGCAACAGCATCACT
AAATAGTAATTTCATAAGTATAGAAAGGATATATATGGCATAGTTGGCAAAAATCCAAGA
GGACAATATAAATGAGTGACGAAAACCAATTTATGCAAGAAGCTGAGTTGATTGAAATTG
TTGAGAATCAGCTTGAAGATGGGAACCCTATCAAAGTTAAAGAAACATTGATGCGTTTGA
TGATGACTGGCACACCAAGAGAAGAAGCGGTAGCTATGATGGCATGTGCTATGTCGATTG
AAATCTTTGATGTAATGAAAAACGAAGGGGAGTTCAATTTAAAGCGTTACACTGAACACC
TAAATCAGCTGCCTGATTTGAGCTTCATGGAAGGCGAATAAGTAACCCGGAAGAAAAAAG
CACCCAGCAAACGTTTGCTATAATTGCTTTTATTGCCGCTTTATTATTAGCGGTATAGAA
TCCGTTCTCCTTTTCATCCCCTTACTCAGACTAACAATATGAAATTTCCTGGACAACGCA
AATCGAAGCACTATTTTCCTGTTCATGCTCGTGATCCTTTGGTGAGCCAAGCACAAGAAA
GCAAGAAGATGACGCGCACTCACATCATCGGTATTGACCAAACTTTGGTGGATATCGAGG
CAAAAGTAACGTCAGATGTGATTGAAAAGTACGGTTTGAGTAAAGGTCACTCGCTGGTTA
TTGATGATGTAAAAGCAGAAGAGCTATACCAGCAACTAAAAGAAGAGAATCTGATCACTA
ACGAATACGCTGGTGGTACGATTGGCAATACACTTCATAACTACTCGGTTCTTGCAGACG
ATCGTTCTACGCTGCTTGGTGTGATGAGCCAGGATATCAAAATCGGCAGCTACGGCTATC
GTTACCTTTGTAATACATCGAGCCGCATGGACCTGAATTACCTGCAAGGTGTTGATGGTG
CTATCGGTCGTTGTTTTGCTTTGATCACTGAAGACGGTGAACGTACTTTTGCGATCAGCG
AAGGTCAAATGAACCAGCTTCATCCAGACAGCATTCCTGAGAAAATTTTCAAAAATGCAT
CTGCTCTTGTACTGACTTCTTACTTAGTTCGTTGTAAAGAAGGCGATCCAATGCCTGAAG
CAACAATGAAAGCCATTGAGTTTGCGAAGAAGAACGACGTTCCTGTTGTATTAACGCTAG
GTACAAAGTTTGTTATTCAAGACGATCCTAAATACTGGCAAGACTTTATTCGTGAACACG
TTTCTGTTGTCGCAATGAATGAAGACGAAGCAGAAGCGCTAACAGGCGAAACTGATCCGC
TAGCCGCTTCTGATAAGACGCTAGAGTGGGCTGATATGGTGTTATGTACCGCAGGTCCTG
TTGGTCTGTTTATGGCGGGTTACACTGAAGACAGTGCGAAGCGTGAAACCACGTTGCCAT
TACTTCCTGGCTCGATTGCTGAATTTAATCGTTACGAGTTCAGCCGTCCAGCTAAAAAGG
ATGCCTGTCAGAATCCAATTCGAGTTTATTCGCATATTTCTCCTTACATGGGCGGTCCAG
AGAAAATTAAGAACACAAACGGTGCGGGTGATGCTGCGTTGTCTGCTGTTCTTCATGACA
TGGCGGCAAATAAATACCATAAAGAAAATGTGCCTAACTCTAGCAAGCACAGCAATGAGT
ATTTAACTTACTCATCTTTTTCTCAGGTTTGTAAATATGCGAACCGTGCGAGCTACGAAG
TTCTCGTGCAACATTCTCCTCGTTTGTCTCGTGGCTTACCAGAGCGAGAAGACAGTTTGG
AAGAAGCATACTGGGAACGTTAATTCATATCGAATTAACCACTTTATAACTAATGTTAAA
ATGGCGTGTTTGAAAAAATACGCCATTTTTTATTTGCGCAAGACAAATAAAAAAGGCTCC
CAACGGGAGCCTTTTTAAACAAGAACGATTAGATTAGGAAATCGTCTAGTGATTTACCTG
CGTCAAGTTGCTCTTGAATTGCAGAAGGTGTACGACCTTGGCCTGTCCAAGTTTTTTCTT
GGCCATTTGTGTCGATGTACTTGTACTTAGCTGGGCGAGGAGCGCGCTTAGATTTTGCTT
TAGTCTTAGTTTCGCCAGATAGTGCGCTAATTAGTGCTTCAACGTCGATACCGTCTTGAG
CAATTTTTTCTGCAATCTCTGCTAGCTTAGCTTCTTGTTGTGCTAGTGCTTCACGCTCTG
CTTCTTCAGCTTCACGACGCTCTTCAACAACAGTAGTTAGTTTATCTAGAGCTTCTTCCA
ATTGTTCTAGAGTCAGCTCACGAGAAAATGCACGAAGGCTACGGATATTTAGAAGTGTTT
TAGTCAGCTCTGACATAACGATTCCTATTAATAGGTTAACGTGTTTGGCATTTTTAATCG
TTACGATTAAATAATACCAATCTACAAATAAAGATAAGTCCTTATATTTAACTTTATCTT
TTCCTTATGTGCAAATGCTAAATCATGATTTTGTTTAAATTGAGCTATTTTTTGACTGAA
AACTAATATTAATTAACTCGAAATAAATCTTAATAGATAGTGAATTCAAGTTTTACGTGA
TTATTCTAATCAAGCGAGTTATTGAATGGTGTTTTTTATAAAAGGCGAGCTTTGTATTTG
CGCAACAGAAAACGAAAGCTGTAATGTGTACGGTATTTGTTATTCATATTTCTTTAAATT
ATCGATATTAGATAATCCATGATATTTTTATGTTAGTAATAAAGTTTCATAAACAACCAA
ATTAACGTGATTTCAGTTGCACAATACTCAATTTGTTTGTTCGACGTTTATAAATTGGGT
TGGCGATTATTTATTAGTTTAATTTAGTTTGATGTGTTGCATTGGTTCTCATCATAAGTA
CAATGGCTGCTACCTGATGCAATATTGCAGATAATTTGTTGTTAATTTGTACAATTAACG
GTTAATTGTTTGTTGTTGCCGTAGAGGCGCAGTCTCGAAGAGTAGCTATTATTGGGGTGA
TGCCAATGAATAATAGTGGAAGGCGAAGATTGCCGAAGTAAGTCGTATATCAAAACGCCT
TGCTGGGGTTGTATCTGAAAGGAACAACACTGCCATAGTATATTTACATTAAACTATGGA
GCGCTACTGTAGGGTTGGGTGGAGTGTTCGCTTCCCTGTCGCTAAGTTCAACATGAGCAC
GTTTCTTATAAAGAAGGCGTGACTTGTCTGCAGTAGATCTCTAGCCAAACTTTGGTTTTT
GAAGATCATGAATTTAATAGATTTTTCTCATTCTCCTGTTTCATTATTGCCTCCTATTGT
TGCTCTGACATTGGCGATTCTGACTCGACGTGTATTAGTTTCTCTTGGTGTAGGTATCGC
GCTTGGTGCGGTTCTACTTAACAGCTGGTCAATTGGTGGTACTGCAAGCTATGTAGGTAC
TCAAGTGTCTTCTGTCTTCATTGAAGATGGTGGAATTAACACTTGGAACATGAGCATTGT
TGGTTTCCTAATTCTATTAGGCATGACAACGGCTCTATTGACACTTTCTGGCGGTACTCG
CGCATTCGCTGAATGGGCACAGTCTCGTGTGAAAAGTAAACGCGGCTCTAAACTTCTTGC
AGCCTTTTTAGGCGTATTCATTTTTGTCGACGATTACTTTAATAGTCTTGCTGTAGGTGC
GATTTCACGCCCAGTAACGGATCGCTTCTATGTATCTCGTGCGAAACTGGCTTACATCCT
AGATTCAACCGCTGCACCTATGTGTGTCATCATGCCTGCTTCTAGTTGGGGTGCTTACAT
CATCACTATCATCGGCGGTATTTTAGTATCACACGGTATTACTGAGTATTCAGCGCTTGG
GGCGTATGTGCGTCTTATCCCAATGAACTTCTACGCTGTATTTGCGCTGTTAATGGTGTT
TGCAGTAGCGTGGTTTGGTCTGGATATCGGTAAGATGCGCGAGCATGAAATTGCAGCGTC
TCAAGGTCGTGGTTTTGACAAAGACAAAGAGAACGACACTCAAGAAGCGCATGAGCTTAA
CGAAGAGTTGGACATTCGTGAGAGCGAAAAAGGTAAAGTCTCTGACTTAATCCTACCGAT
TGTTACGCTTATCATCGCGACAATTGCTTCGATGATGTACACCGGTGGTCAAGCGTTGGC
TGCTGACGGTAAAGAGTTTGCATTGTTAGGTGCATTCGAGAATACCGATGTGGGTACGTC
TCTGATTTACGGTAGCTTGCTTGGTTTGGCCGTTGCTCTGTTTACTGTTCTAAAACAAGG
TCTACCACTGACTGAGATTACTCGTACACTGTGGATTGGTGCTAAATCGATGTTTGGTGC
GATTCTTATCCTTGTGTTTGCGTGGACAATCGGTTCTGTTATCGGTGACATGAAGACGGG
TTCGTACCTATCGACTATGGCTCAAGGTAACATTAATCCGCATTGGTTACCTGTAATCCT
GTTCTTGTTGTCGGGTCTAATGGCGTTCTCAACCGGTACTTCATGGGGTACATTCGGTAT
CATGTTACCAATCGCCGGTGATATGGCGGGTGCAACTGACATCGCACTAATGCTTCCTAT
GCTAAGTGCAGTTTTGGCCGGTGCAGTATTCGGTGACCACTGTTCACCAATCTCGGACAC
GACTATTTTGTCTTCGACAGGTGCTCGTTGTAATCACATCGACCACGTATCGACTCAGTT
GCCTTATGCGCTGTCAGTTGCTTTGGTTTCATGTGTCGGCTTTATTGCACTTGGTATGAC
AACGTCAATCGCGTTCTCTTTCATTGCAGCATCGATTACATTTGTTATCGTCTGTGCTGT
TCTATCATGGTTGTCGAAATCGAAAATAGAATCATGTCAGAGCGCTTAATGGCAATATGA
TTTGTTGAAAAGAGGAAGCTCCGCTAGTAACTAGCGGAGCTTTTTTTTAACGCGATTTAG
GTGAGGGGGGCAATCGCGTTTTTGGGGATAACCTTTAAGATTCTGGCTGTGTGAAGTCAG
GTGTTGGACAGTCTTCATACGACGATGGCAGAATTGGAACATCATCGTTGTTATTCAAAC
CATCCAAAACCGTCTTGATCTGATCAATTTGATTGATGTCTGAACCTTCCCAAGCACTGA
CCGCGTTACTAATGATATCTCCGATAGACATCCACTGATCGCCAAACCAAATAACGGTAG
TTTGGGTTAAACCCTCAGAGGTTGGACGATGTCGAGTGTTAAAGATAAATGCGAGTAGTT
GCTGAGCTAGCTGCTCTTTGTGCTCGTTAAGGTCCGCGTTGCCATTGCTATCGACCAAGA
ATTGTGACACTTCGGATTGCCAAGTCCCGGCCATCCAAGTAGCAGAATCGCCGCTAAATG
CTGCTTCAACTGGCTCTCCACCAGTAAATTTACCGTCAAATGGCTCGTCACCAGCTCCAA
AGTAGTTACTTGGAGAGGCGTAAGGGGCTAATCCATTCACATATACTCTGTCGGCTTCAG
TTAGTTCACTTAAGCCATTTTTGTTGTGCCAGTAACCTTTGGTGTCAAAGTCTGCAGTGA
TTTCACAAATGTTATTGAAGTGCACTTCATTACCATTAAGTGCGTCACTGCGGTTGTAAA
CTTCACCGATAATGAGAGGGACGCCATTTTCCATTTTCATGACAGATTTTACGTCGAACG
AAATGGTGTGATCACTGGTATTGTTCCATGCAGCAGAAAGGCTTTCGCTCACTTCATAAG
GCGCGGGATCTTCACCGCGAACATTTGGAACGAGAACGAAGAATGTGGCACAGCCATCCT
CTCCTGTCATCCGCTGTACGTAACCATTGGCATCGACTTCCGCTAAATTCTCGCCTTCTG
GAAGGACACCGGCATCAAGAAGAAGTTGTTCTATCACTAAGAATTCACCATTTTCTGGAT
ACTCAGGGTTGAATGGTTTAGGAACGGGTACACTGTCAGGTATGTAAAGGTTGACCGGCC
AATTCGGAATCAAGCCTTCGCCTTCATCATGAATACCGTTACCGTTCATATCGAACGACT
TACACACTTTAAGATTGGCAATACCGATAGAACCAAAACGGATGGTTAGCACGGGATCAT
CATCAAAGGTTGGTTGAGCCCAAGCACTAGGCATGAAACCAACGTCATTCTCCTCATTAC
CGCTGGCTTCATCTGTGTCCTCACCAGCAGAACGTTTGATGGTTTCGTCGAAGTTGGTTT
GACATGCTAGAGCGTTTGCAAAGCCTATATGCAGATCGCCATCTTCGAACGTCGGTGCAA
AGTCTCTTAAATCTGCGAAGGTTGTGAAGTGAGTGAATGGGGTGTTCATTGCGGTAAAGC
CAACTTTTTTCGCCCACCACATGAATTGGTCTAAGCTCCATTGATGGTCTTCAACCCCAA
AAACACTAAACGTGATTGGCTCGTCAGGAGAATCATTGGAAAGTTTAGTATTACGCATAC
CGCCCATCTCCATCGCTAAGTCACGAATACCAAACTCCCAATTAGGAATAACTTCATCGA
TGATAGGATCATATTGGCAGTTCAGGTTTCTGTCGTGGAACGCACGAAAAGCAATATCAA
AGTTTGGCGGTTCTGGCTCCGCAGTCTTCGCTTTGAAGTTATCTGTTTTCGAGAATCGAG
GGATAAACCCAAAGAACCCTGCACAGTTTTCACCAGTTTCTTCGCCATACAGGTCAGTAC
CTTCACAAGCGGCTTCTACGCTCGCTGCTGTGGATACCCAAGCTTTGTAAACCCCACCGG
AGTTAGGTGTGTTGGCAAATGGAAATAGCTGTATGGTTTCGCCATCAGGCATAGAAGTAG
GGTCGACATCTAAATACTCACTTCCCAATTGATGTCGACATTCTATGTCTATCGATTGGG
TGACCATTTTGCCGCGAACTTTAACTTCTTGAGTGATGGTGACGACGTCATTCATATATG
TCACACCACCTTCACCGTCGAAATAGAAAAGACGACAGGCTAATGGCTCTGCGTAAAACT
CTTCGGCGTTTCTAGCGTTCTTGCCTTTGATTTTTACATCTTGATAGCAGGTACCACCGT
TGGTGTCTGCGCTATCTAAAGTACTTGATAACAAACATTTACCTGATGGATCGGTAACTT
GAAAATAATACAAACCAGCAGGCAGTGCTGCGGCTGTCCTTGGTGCGTTAGGCCCTGGGC
CTCCATCTAAAAATACTTCTTGTTTAGACTCGTAGCGGACATTTTCATTGACGATATCAC
CAGCAGGTGTCGTTGTGAATATTGCGCCATCTAATCTAGCGAAAGCTGGTACAGCAAACA
TGATAGCTAACGAAGATATCGCAAGAGTTGTTGTCCTTAATTTGGATAAAAACCTGTTGA
TATTCATTTTTTGCTCCTGTGTCATCATGAGTGACGACACAGGATACAAAGGCAAAGAGT
ATGCCTATTTTAACTTATTGATTTATAAGAGCCTTACATGACGTGTTTTATATGAAAAAG
CTAAGTAAATGATATGCCGTGATTTCGTTGTTACACTGTGTTGCGTTACACATGTACACA
TTGTCAGATGTTGATATTGTACTTCTTAATCAGCCGATAAAGTGTTGTTCTAGAAATACC
TAGATGGCGTGCGGCTGCGCTCATATTGTGTTTATTTTCTTCTATGGCCTGTAACAAATA
GTCAAGGTCAATTTGATCAACAGAAGGGAGTAATTGCCTTTCACTGTTCTCAAGCCCTAA
ATCAGCAACGAGTAGGGTATTGTCTTCACACATGACAATTGCTCGCTGAATCACATTACG
CAGCTCACGTACATTTCCAGGCCAACGATGTTTAAGCAGTTTTGCTTTCACTTCTTCGGA
CATGTTGTGTACTTGACCATGAGATAAATCTGTTAAAAAGTGCTCAGACAGCATCAAAAT
GTCTTTGCCTCTTTTTCGAAGTGGAGGAATGGTTAGCGGTAATATATTGAGTCGATAAAA
TAGATCCTCCCTAAATTCTCCTTGTACGACTTCGCTTTTTAAATCCACGTGGCTGGCGGC
AATCACACGACAATCAACATCGATAAATTTATCCGCACCTACTTTGTGTATTTGTTTGCT
TTCTAAAAAGTGAAGGAGATGTATTTGAAGATCCGAAGGCATATCTCCAATCTCATCGAG
AAATAAAGTGCCTTTGTGTGCTTTTTGAATAAAACCAATCCGGTCAGAAATGGCACCTGT
AAATGCACCTTTTTCGTGGCCAAAAAGTTCGGAAGCAATCAAGCCACTTGGAATCGCACC
GCAGTTAACCTCTACAAAGGGTGATGAGCGTCGACTAGATAACTGATGGATCAGTCGAGC
ACACAACCCTTTACCCACACCAGTTTCACCTTGTATGAGTACTTCAGCGTCACATTGCGC
GTACTTTTTAATGGCATTTCGAAGCTCGTGGATACAAGCGCTATTCCCAATAAGAGGATA
TAGCTCCGCCTCGCTGAATTGCACCGTTTGTTTGGTACTACCTTTTCGCAGTTTCATCAT
TAATCACTATTTTTGCCCCACTGAAATAATAGTTTTGAATTAGCCGTCTCAATCGTGAGT
GAATGTCTCTTTATTGAGAAGTTTGTTAATTACTGTGGGTGGTAAAGTCTAAATGTTTGT
TTCGGAGAAAATTTATACTAGGGACTTTTTTTGCTAGGAAAATCGTTGTATAGCAACTTC
ATTTCTTGCACTCTATCGCAATGAAACTAAAAATAAACATTTAAAAAACATGGGCTTGAA
AAAATAGTTAAGAAAAGTTCAATTTCGGTATTGAAAAATTAAGAATCCTTGGTTAGTGTG
GTTACTAACGAAGCAACTAACTAAAGTCTTAAATAAGTATGCGTAATTTTGTAATGAAAA
TTCATCACCATCATCACCCAGCCTAGTCTTTCGGGAGATGTACGCATACCCGGGAGGCAG
GAAACTCCCGGAGGTGAAAATCAAAGTAAGAACAGATTTTAAACCCTCGGGAGACGCCAA
TCTCTCGAGGGTTTTTTAGTTTTACTGGTTTAAAAATTACTTAGATATCAAAATCTTGCA
CAGGGATAAAGCAATGCAAACACAACGCTTAAGAATCGCAATTCAGAAAAAAGGTCGTCT
TAGCAAAGAGAGCCAAGCTCTACTAAAGCAATGCGGCGTGAAATTTAACGTAATGGGTGA
GCGTCTTGTTGTTCACTCAGAGAACATGCCAATTGACTTGCTTTTGGTTCGTGACGACGA
CATCCCTGGCTTGATCATGGATGGCGTGGTTGACCTTGGTTTCATCGGAGAAAACGAACT
AGAAGAAGTTCGTCTCGATCGCAAAGCTTTGGGTGAGCCATGTGAGTTTGTTCAACTTCG
TCGACTGGATTTTGGTGGCTGCCGTTTGTCCATCGCCATCGATAAAGATGAAGAATACAA
CGGTCCACAAGATCTCGCAGGCAAACGCATCGCAACGACTTACCCTCAACTTCTTAAAGC
GTACATGGATGAAGCCGGCGTGCCATTCTCAACTTGTATGCTCACTGGTTCTGTGGAAGT
TGCGCCACGAGCGGGCTTAGCGGATGCGATTGCAGATTTGGTTTCTACAGGTGCAACATT
AGAAGCAAACGGCCTGAAAGAAGCCGAAGTCATCTTCAGATCCAAAGCGACGCTTATCCA
ACGCATTGGTGAGTTCGACGCAGACAAAGCAGAGTTGATCAATAAATTGCTAACTCGTAT
GCAAGGCGTTCAACAGGCAAAAGAATCAAAATACATCATGCTGCACGCACCAGCTGGAAA
GTTGGAGCAAATTAAAGCATTACTCCCGGGCGCAGAAGATCCAACCGTTTTACCATTATC
AGCAGACAAACAGAAAGTTGCCGTTCATTTGGTGAGTACAGAGAACTTGTTCTGGGAAAC
CATGGAACAGCTAAAAGAACTGGGTGCGAGCTCAATTCTAGTGCTACCAATTGAAAAAAT
GATGGAGTAACGGCAATGAGAACTGTTGTATGGCAATCACTGAGTGAAGAGCAACAAGAT
GCAATTTTGGAGCGTCCTGCCATTGCGGAAGGCGCGAATATTACCGCTGCAGTTGCGGAT
GTGATCGCAAAGGTGCGTACTCAAGGTGACGCAGCGCTATTAGAACTTACAGAGAAGTTT
GACCGTGTAAAACCGGAATCAATCCGAGTTCCATCCAAAGAAATTAATGCGGCTTCAGAA
CGCCTTTCTGCGGAAATGAAACAAGCACTGGAGCAGGCTTACAGCAACATTGCTAAATTT
CATAAAGCACAAAAGCCACAACCAATTAAAGTGGAGACACAACCTGGTGTGATGTGTGAG
CAAGTGACACGTCCCATTCAAAAAGTAGGGTTGTATATTCCTGGTGGTAGCGCGCCATTG
CCATCGACGGTATTGATGCTGGGCGTGCCTGCAAAAATCGCTGGTTGCCGTAAAGTGGTG
CTTTGTTCTCCTCCGCCGATTGCAGATGAAATTTTGTACGTTGCCAAGTTGTGCGGCATT
GATGAAGTTTACAATGTCGGTGGTGGACAGGCTGTCGCTGCAATGGCTTACGGTACGAAA
AGCGTCTCCAAAGTGGATAAAATTTTTGGCCCGGGTAACGCCTATGTGACGGAAGCAAAA
CGTCAAGTAAGCAATGACTTCCGTGGTGCTGCGATTGACATGCCGGCTGGCCCTTCTGAA
GTTCTTGTGATTGCAGACGAAACCGCAGATCCAGACTTCATCGCAGCAGACCTGTTAAGC
CAAGCTGAGCACGGCCCTGATTCACAGGTGGTTCTTGTGACACCATCACCAATTGTCGCG
GATCAAGTAACGGATGCCGTTCAGCGTCAACTAAAAGCCTTGTCTCGTGCAGACATCGCG
CAGAAGGCGTTGGCTTCGAGTCTGATTATTATTTCTGAGTCAATCACACAAGCGGTTTCT
ATCTCTAACTACTACGGCCCTGAACACTTAATTGTGCAAACGAAGAACCCTCGTGAGCTA
CTTCCACTACTAGATAATGCGGGCTCTATCTTTCTTGGCGATTGGTCTCCTGAGTCTGCA
GGTGATTATGCGTCGGGAACTAACCACGTGCTTCCAACTTACGGGTATACTCGTACTTAC
TCAAGCCTTGGCCTTGCCGACTTTTCTAAACGAATGACAGTGCAAGAGTTATCGGCTGAA
GGTTTACAGAATCTCGCTCCGACTGTGGTTACGATGGCGGAGGCGGAAGGTCTCGACGCT
CACAAACGTGCAGTCACCATCCGAGTAGAAAAGCTGACCCAAAATAGATAATAAGAGAGT
AAAGAGATGGAAAAGCTAGCACGCAAACAAGTCCAAGAATTAACCCCGTATTTATCTGCT
CGCCGAATTGGCGGCACGGGTGACGTTTGGCTCAACGCCAATGAATCTCCATTTAATAAT
GAGTACAAAACGGATTTTGCTCGCTTAAACCGCTACAGCGAATGCCAGCCAAAAGCGCTG
ATTTCAGCTTACGCTGCCTACGCGGGTGTAAAGCCAGAACAGACGCTTACTTCTCGTGGC
GCTGACGAAGGTATTGAGCTGTTAGTTCGCGCTTTCTGTGAGCCAGGACAAGACGCGATT
TTGTACTGCCCACCGACTTACGGTATGTACGCAATCAGTGCTGAAACCATTGGTGTTGAA
CGTAAGACTGTACCGCTAACATCGGATTGGCAACTTGACCTTGCTGGCATCGAATCCAAT
CTCGATAACGTCAAGCTGGTTTTTGTTTGTTCGCCAAACAACCCAACCGGTAACCTCGTT
AAGCGTGAAGATATTGTCTCTCTGCTTGAGATGACAAAAGACCGAGCAATCGTGGTCATG
GACGAAGCGTACATCGATTTTTGCCCTGAGGCGTCAACGGTGGATTTGTTAGCTCAATAT
CCAAATCTCGCGATTCTACGTACGTTATCAAAAGCGTTCGCGCTTGCAGGCTTACGTTGT
GGTTTCACGCTTGCAAACGAGGAGCTAATCAACGTCCTACTTAAAGTCATCGCGCCGTAC
CCAGTACCAGTGCCTGTTGCTGAAATTGCGGTTCAAGCCTTGTCAGAAGCAGGTTTGGCT
CGAGCGAAATTCCAAGTCCTCGACCTTAATGCAAACCGCGCTTATCTGCAGGTTGGTTTG
TCGATGATTCCAGGATTGCAAGTTTTCGAAGGGTGGGGCAATTACCTATTGGTTAAATTC
CCAGATGGTGATGCGCTGTTTAAAGCGGCGTGGGATACCGGAATCATTCTACGTAACTCA
CCAATTGAAAACTGCGTGCGTATCAGCGTTGGTAACCGCGACGAGTGTGAAAAGACACTT
GGTTTCATTAGAAACTACTATTCATAAATAGAATTCTCAACGTTCTCGGCTTATGCCGAG
AACGAAACAAGATTAGTAATAAGGAAGTTCGAGTGAGCAAGCAACAAAAAATCCTATTTA
TCGACCGAGATGGCACGCTGATTGTTGAGCCACCGATTGATTTCCAAGTTGACCGCTTGG
ATAAGTTGAAACTAGAACCGTTTGTTATCCCAAGCCTGTTGTCGTTGCAGGATGCGGGAT
ACCGTCTAGTGATGGTGACAAACCAAGATGGTCTAGGCACAGACAGCTACCCTCAAGAAG
ACTTCGATGCGCCACACAACATGATGATGGAGATCTTCGAGTCTCAAGGTGTGAAGTTCG
ATGATGTGCTGATTTGTCCGCACTTTGAAGAAGACAACTGCTCTTGTCGTAAGCCTAAAT
TAGGCATGGTGAAAGAGTATCTTCAAGGCGGTAAAGTGGATTTCCAAAACTCTGTCGTGA
TTGGTGACCGTCAGACGGATCTGCAATTGGCGGAAAACATGGCGATTCGCGGCATTCAAT
ACAATCCAGAAACCATGGGTTGGAAGCAGATCTTGAAAGATCTAACGGTAAAAGCACGGG
TTGCCGAAGTGATTCGTACTACTAAAGAAACCGACATTAAAGTTGCCGTTAATCTGGATG
AGCAAGGTGGCAATGATATCTCAACAGGTCTTGGTTTCTTTGACCACATGCTGGATCAAA
TTGCCACTCACGGTGGTTTCCAAATGGTGTGCAAAGTTGATGGTGATTTACACATTGATG
ATCACCACACGATTGAAGATACCGCATTAGCCCTTGGTCAGGCATTAAAAGAGGCGTTGG
GCGATAAGCGCGGCATTGGTCGCTTTGGTTTCAGCCTGCCGATGGATGAGTGCTTGGCGC
AATGTGCGTTGGATTTGTCTGGTCGTCCTTACCTGAAATTTGACGCGAAATTTAGCCGTG
ATCAAGTTGGAGACTTGTCGACAGAGATGGTGGTTCACTTCTTCCGTTCTTTAACTGACA
CACTAGCGTGTACGCTACACCTTTCTTCTGCTGGCGATAATGATCACCACATCATTGAGA
GCCTATTCAAAGCGTTTGGTCGAACGTTACGCCAAGCAATCAAGGTGGAAGGCACGGAGC
TGCCAAGCAGCAAAGGCGTCCTTTAAGGCTCACGTGAGCAAGGAGAAAAACAGTGACAGA
ACAAAAAGTTGTCATTATCGATACGGGCTGTGCCAACGTTTCTTCGGTGAAGTTTGCCAT
TGAACGCTTAGGCTATGACGTAACGATTTCAAAAGATCCTCAAGTGGTGTTGTCAGCAGA
CAAGTTGTTCCTACCTGGTGTGGGTACAGCCAGCGAAGCGATGAAAAACCTTGAAGAGCG
TGATCTTATCAATCTCGTTAAGCAAGTTGAAAAGCCATTGCTTGGTATCTGTTTAGGTAT
GCAGTTATTGGGTAAGTTTTCCCAAGAAAAAGGGCAGAAAGCAGATGAGTTAGTTGAGTG
TCTTGGGCTTTGTGATGGCGAAGTGAAGCTGCTACAAACTGGCGATTTGCCACTGCCACA
CATGGGGTGGAATACCGTTTCTGCAAAAGCAGGCAATCCGTTGTTCAAAGACATTGAAGA
GGGTGAGTACTTCTATTTTGTGCACAGCTTTGCGATGCCTGTTGGAGACTACACCATTGC
CGAATGTGATTACGGAAATCCATTCACTGCTGCGGTTCAAAGTGGTAACTATTATGGTGT
GCAATTCCACCCAGAGCGTTCTTCAAAGGCGGGCGCGAAGCTTATTCAAAACTTCTTAGA
ATTATAAAAGGGATTTAGTGTGATTATTCCAGCTCTTGATTTAATTGAAGGACAGGTGGT
TCGCCTTTATCAAGGTGATTACGGCCAAGTAACCGAGTACAAAGTCGACCCAGCAGAGCA
GTTCAACTTGTATCACCAAGCAGGGGCTGACTGGCTGCACTTGGTGGATCTGACGGGCGC
GAAAGATACATCTGCGCGCCAACTTGATTTGATTGCAAAGCTATTAGCAAGCACGCCTGC
GAACATCCAAATCGGTGGCGGTGTGCGTACCGAACAAGACGTTGTGGACTTATTAGAAGC
GGGTGCACAGCGCGTTGTGGTTGGTTCAACCGCAGTAAAACAGCCTGAGTTAGTAAAAGG
TTGGATGGAAAAATACGGCGCAGAGAAAATCGTTCTCGCGTTGGACATCAACATCGACCA
AGACGGCACGCGTAAAGTGGCGATCTCTGGTTGGCAAGAAGATTCAGGCGTGACTATTGA
AGCTCTGATCAACGATTACCTGACGGTAGGTCTACAGCACGTGCTGTGTACTGACATTTC
TCGTGACGGTACGCTAGAAGGCTCAAACGTAGAGCTTTACGTCGACCTATGTAAACAGTA
CCCACAAGTGCAGTTCCAATCTTCAGGTGGTATCGGCTCATTAGCGGATATCGAAGCGCT
AAAAGGCAGCGGTGTGGCAGGCGTGATTGTTGGTCGCGCGTTGTTAGATGGTAAGTTCAC
AGCAGAGGAGGCATTTGCATGCTGGCAAAGCGAATAATTCCATGTCTTGATGTTCGTGAT
GGACAAGTGGTGAAGGGCGTTCAGTTTCGCAACCACGAGATCATCGGTGACATTGTTCCT
CTCGCTAAACGCTACGCTGAAGAAGGCGCTGATGAGCTGGTGTTTTACGACATCACTGCA
TCAAGCGATGGTCGTGTAGTTGATAAAAGTTGGGTAGCTCGTGTCGCGGAAGTGATCGAC
ATTCCTTTTTGTGTGGCTGGTGGTATTAAATCCGCAGAGGATGCTGCACGTATTCTGGAG
TTTGGTGCAGACAAAGTCTCTATCAACTCGCCTGCGTTGGCTAACCCGCAGCTTATTACT
GATTTAGCAGATAAATTTGGCGTCCAGTGTATCGTAGTTGGTATTGATTCCTACTACGAC
AAAGATACTGGTAAATATCAGGTTTACCAGTTTACTGGCGACGAAGAACGTACAAAGGCG
ACGAAGTGGGAAACGCGCGATTGGGTACAAGAAGTGCAAAAGCGCGGTGCTGGTGAAATC
GTGCTCAACATGATGAACCAAGACGGCGTGCGTAGCGGTTACGATATTGAACAGCTCAAT
ATGGTACGCGAAGTGTGTAAAGTTCCTCTCATCGCTTCCGGTGGTGCAGGTGCCATGGAG
CACTTTGCAGAAGCATACCAAAAAGCAAACGTGGATGGTGCGCTGGCCGCTTCGGTATTC
CACAAGCAAGTCATCAATATTGGTGAACTAAAGCAGTATTTGAAACAACAAGGCATTGAG
GTACGACTATGAGTTTTAAAGCCGCCGAAGTCAGTTCGCTGTCGGAGCGAATCAATTGGG
AAAAGGTGGATGGCTTGGTACCTGCCATCGTGCAAGACTTCCAATCGAGCCAAGTGCTTA
TGATGGGTTACATGAACCAAGACGCGCTAGCAAAAACGGGTGAAACGGGTCAGGTGACAT
TTTTCTCTCGCACTAAAGAGCGTTTATGGACTAAAGGTGAGACGTCTGGCAATGTTCTTC
AACTCGTGAATATCTCTCTAGATTGTGACAATGATACTTTGCTGGTTCGAGTGAACCCTA
TTGGGCCTACTTGCCACACAGGCACAACAACGTGTTGGGACGGCGATGCACAAGAGGAAT
CACAAATGGTGTGGCTTCATCAACTTGAGCAGCTACTGGCTGCCCGCAAGAGTGCCGACC
CTGACTCCTCATATACAGCCAGCCTTTATGCCCGTGGTACCAAGCGTATTTCGCAGAAAG
TGGGTGAAGAAGGCGTTGAAGTCGCGCTTGCGGCGACGTCGGGCGATAAGGCGGAGTTAG
TGTGTGAATCTGCAGATTTGATCTATCACTTGTTGGTGCTTTTACAAGACCAAGGTTTAT
CAATGAACGATGTGGTGAATAAGCTTAAAGAGCGTCACAAGTAGTTCAAGTTAAAGAAAT
AAAACAAAGGCTTCCATTTGGAAGCCTTTGTTTTTTCTTGATAGTGCGATTTTATCCACA
GCACTTTTTAAATTTCTTACCGCTGCCACAAATACATGGATCGTTACGGCCTACTTTTAA
GCTGCTGATGGATTGATTAAGTCGCGGATCTTGCTCGGATTCTTCTTCAGGGAAAGTGCC
ATCAATGTAATACCACAGCCCATTTTCTTTCACGAAGCGTGAACGCTCGCTCAGGCAGTA
GCGTTGCCCGTCTTCATTGAAATAGGCGTTGAACTCAACAAAGCCTTCATTTTCATGGCT
GCCAGCTTCTGCTTTGACGACTTCCAGTTTGCACCAATCGCTGTCGATCGATTGTGCGAT
ACCTTCACGTTGTTCTTCTGCGTTACAACTTGGGTGATATGTTTTCACAACGTAGTCAAC
GAGGCCTAGCACATGAGCGCTATAGCGAGAGCGCATTAACTGTTCTGGTGTTTTGACGTC
AGCGTGATTGTTGTGCGCAATTTCGCAGCACTGTTGGTAGGTACGGTTAGCGCCGCAAGG
ACAAGAAGAAGCCATAAGATGAAATCTCGTTAGGTAAAGCGATAAAACAAATAATCCCAA
TAGAGTGGGAGAGAAGCATTATAGCGAGTTAAGGTGTTTGAGAAAGCAGTTCCTGAGCCC
ATTCTGTCGATTCATTGAATGCATCAGCTAGCTGAGTTTCCGTTAACTTCAAGACAGAGC
AGTATCTTTCAGCCAGTTCCCAATCTGCTTGTTCGTAAGCAATACACATAGAAAGGAGAT
ACCCAAGCACACCTTTTCGACTTGTCAGGGCGAGCTTAATGTCTTCATCGACGGGAATGT
CTTCAATCACATCCGACAGAGGTTGATCGAGAAGTGAGCCTAGTAATGAGAACATACCAG
TTAGAAAGGCTTGTCCAGGATCGTACTTGGTTTTCATTTGGCTAAGCAAAATTTCACACA
TACGAGCGCGTTGAATAGCAAGCGAGTAGAGTGAATCAGGCTTGTCCTCTTGCACAGAAG
CGATTGCAACCAGTGAAATAAAGCGTCGTAAACGTTCTTCGCCCAGATAAATCAGCGCCT
GTCTAAACGATTTGATTTTGGTTGTGAGCGTGTAACCCGAGTTGACATAAGTGAGCAACT
TATAGGAAAGCGTCACATCAATAGAGAACAGACGCTCCACTTCATTGAAGTCGATGGGCT
TATCAGCAATCTCTTTACACAACTGGATGACGGTTAAAAACGCCGGGTTGAGGCGCTTCT
TTTGGATCATTTCTGGTTTACTAAAGAAGTAACCTTGAAAGTAGTTAAAACCAGCGTCAA
GCGCTTGTTCAAACTCTTCATAGGTTTCGACTTTTTCAGCCAAAAAATCGATATTAAACT
GGCTCAATGCTTGGATGAAAATTGCCGCTTTTTCAATTGGTACTAAACGAATATCAAATT
TGATCATCGATACGTACGGAAGAAAGCGTTTCCAAGCCTTAGTTGGTACAAAGTCGTCGA
GTGCAATTCGGTAGCCGCATTCGTGCAGATGTTTTATTGCATCGAGAAGCTCTTGCGTAG
GCTCACAATCTTCGAGTACTTCAATGACCAGAGAATCTTTCGGAAACAGTGTCGGAACAA
GGTTGACCAAGCTTTGGTGGGGAAAGTTAACAAAACCGAGTTTGTTACCTAACGTGTTGT
AATGCGTCGACAAAAAATGATCAGATAGCAGTCGACTAGTAGCAAGCTCAGGTTCTACTT
CAGGGAAGGTATTTTTGGGGCCGTCTCGAAAGAGAAGTTCGTAACCTATGGTTCGCTTTT
CTCTGTCTAGAATCGGTTGGCGAGCTACGTAAGAATACTTCAATTAGGTACTTCGTTCTG
TTTAACTTAGTAATATGATAATAGCGATTTTTTACAAAATATCTACGCTTTGAATGCGAA
TCTTCTACATGTTCGACATGCTTAGCGTAAATTATGTGTTGAAAGGCCGGTTTTGCAGTT
CAAAACCATCAGAATTCACTTGTAAAACTGAGCCTTGCGTATACCAGTCCCCTAAGACGA
TGCGCGTGTTTTTAGCACCATTTGCGTCAAAAAAATGTGTATTTGGGCGATGAGTGTGGC
CATGAATCATCAAGTTGACGCAATTCTGAGACATCACTTTTTCAACTTCGCTTTGATTCA
CGTCCATGATATCTAAAGACTTCATCTGTTTATCGTCGCGAATGTCTGATTGAACTTTAG
AGACAATTTTTTTCTTTAAATACCATGGGATGCGTTTAAAGATCCATTGTAACCAAGGTT
GATGCACAGTTTTACGAAATTTCTGATATTCCACGTCATCAATACACAGGGTATCGCCGT
GTAAAATCACCGCTTTTGTGCCATATAAGTCGATGGTGCAAACGTCATCAAGCAAAGTGA
TGCCCGTCTCTTTACAAAAGCGTTCGCCCAACAAGAAGTCACGATTGCCTTGAATAAAGA
AAACCGGGACACCTTGGTCGGTGAGCGCTTTGAACTCGGTACGAATTTGGTTTGCAAACG
GTGTTTTGTCATCATCACCGACCCAAAACTCGAAAAGATCGCCTAATACATAAAGAGCTT
CGGCATTTTTGGCTTCCGTACGCATGAATGTAATGAAACATTCTGTGATGTCAGGACGTG
ACGGCGTAAGGTGCAAGTCTGATATAAATAATGTCGTCATAGAAATAAGGGGAGGCGAAG
CCTCCCCAATTACTTATCTCTTGGGAATAATTCGCAAGAATTACTCTGCGATTGTAGTAC
CAGTGATTACCACGTCTTCTAGTGGTACGTCTTGGTGCATGCCGTAAGAGCCAGTGCTAA
CGCCCTTGATCTTGTTTACAACGTCCATACCTTCTACAACTTCACCGAATACACAGTAAC
CCCAACCATCTAGGCTTTCGCTACGGAAATCTAGGAAAGTGTTGTTGTTTACGTTGATGA
AGAACTGAGAGCTTGCAGAATGTGGTTCCATCGTACGAGCCATAGCAAGTGTACCGACTT
TGTTGCTTAGGCCGTTGTTTGCTTCGTTCTTGATAGGTGCACGTGTTGATTTTTCACGTA
GACCTGATTCCATGCCGCCGCCTTGGATCATGAAACCGTCAATAACACGGTGGAAAAGAG
TGTTGTCGTAAAAGCCGTCGCGGCAGTACTGAAGGAAGTTTGCGCTTGTCTCTGGCGCTT
TCTCTTCGTTTAGTTGAATCTTGATGTCACCAAAATTAGTGTGAAGGGTGATCATGCTAC
TTTCCTTTACTGTGTTGTGTTGAGCCCGAGATTCTAGCCTAAGTTATAACGCATTAAAAA
CTCAGGAAGAGTAAATTCTTCGTTTTGTGCTTGAAGTTTAGCCGATTATCGTTTTATCGG
TTAATTGCTATTACCTAATAAGGTCGGACTTGATATACTCGACGTTCTTGTATTCATTCA
CAATCATAGATAGAGATCATGTTAAAGATATATAACACACTCACAAGACAGAAAGAGGAA
TTCAAACCAATTACAGCCGGTAAAGTTGGCATGTATGTCTGTGGGGTAACCATCTACGAT
CTCTGTCACATCGGCCACGGCCGCACCTTCGTTTCTTTTGACGTAGTATCACGTTATCTG
CGCTACCTTGGTTACGACCTAACGTTTGTTCGCAATATCACAGATATTGATGACAAAATC
ATCAAACGTGCAGCAGAAAACGGCGAATCTTGTGAATCACTTACAGAACGTTTGATTGGC
GACATGCACGCAGACTTTGATGCGTTGAACATGAAGCGTCCTGACGTTGAGCCGCGCGCA
ACGCAATTTATCGCAGAAATCATCGAATTGGTTGAAAAGCTTATCGAACGTGGTTTCGCA
TACGTTGCAGACAACGGCGACGTCATGTTTGAAGTGGGTAAGTTTGACGAGTACGGCAAG
CTTTCTAAGCAAGATCTTGATCAGCTTCAAGCTGGTGCGCGCGTTGATATCGAAACAGCA
AAACGCAGCCCACTAGACTTCGTTCTTTGGAAAATGTCTAAACCAGGCGAGCCAACATGG
GAATCTCCATGGGGTCCAGGTCGTCCAGGTTGGCACATTGAATGTTCAGCAATGAACTCT
ACGATCCTAGGCGATCATTTCGATATTCACGGCGGTGGCTCTGATCTACAGTTCCCACAC
CACGAAAACGAAATCGCACAATCTTGCTGTGCACACGACACTAAGTACGTAAATACTTGG
ATGCACAGTGGCATGGTGATGGTAGACCGCGAAAAGATGTCTAAATCTCTAGGCAACTTC
TTCACTATTCGTGACGTTCTTGGTCACTACGATGATGAAACCGTGCGTTACTTCCTAATG
TCTGGTCACTACCGTAGCCAATTGAACTACAGTGAAGATAACCTAAACCAAGCACGCGCT
TCTCTTGAGCGTCTATACACTTCTCTGCGTGGTCTGGATTTAAATGCAGCACCTGCGGGT
GGTGAGGAGTATGTATCTCGCTTTACTGCAGCGATGAACGACGACTTCAACACACCAGAA
GCATACTCAGTTCTGTTTGATATGGCGCGAGAAGTTAACCGCCTTAAGACAGAAAGCGTA
GAGAAAGCGAGTGAACTTGGTGCGCTAATGCGCGAACTAGCAGACGTGATTGGTATTCTT
TATCAAGATCCTGAAGCTTTCCTAAAAGGTAATGCTGGCAACGATGATGAAGTCGCTGAA
ATTGAAGCGCTAATCAAACTGCGTAACGACTCTCGTGCTTCGAAAGATTGGGCAAACGCC
GATATGGCACGTGATAAGCTGACGGAAATGGGCATCGTCCTTGAGGATGGTCCAGAAGGC
ACAACGTGGCGTCGTAAGTAATTGAATCTTTTAAAAGGGCTGATGATTCAGCCCTTTTAT
TTTCCAATTTCATCAATAAAATTTTAACTTTAGGTAATGCTCTGTGGCTCAGATGTATTT
CTATTACTCAGCAATGAATGCGGGTAAATCGACAACTCTTCTTCAATCTTCATTTAACTA
CCAAGAACGCGGTATGACGCCAGTGATTTTCACTGCGGCGTTGGACGACCGCTATGGTGT
AGGCAAAGTAAGTTCTCGTATTGGTTTACAATCGGACGCGCATTTGTTCCGTCCAGATAC
GAACCTATATCAAGAGATTGCAGCCCTGCATGAAGTCGAAAAACGTCACTGTATTCTTAT
TGACGAGTGTCAGTTCCTATCGAAAGAGCAGGTTTACCAACTTACAGAGGTAGTGGATAA
GCTGCATATTCCAGTACTTTGCTATGGTCTTCGTACCGATTTTCTTGGCGAACTTTTTGA
AGGCAGTAAGTACCTACTCTCTTGGGCTGATAAGCTGGTTGAGTTGAAGACGATTTGCCA
CTGTGGCCGAAAAGCAAACATGGTTATCCGCACCGACGAACACGGAGTCGCAATCAAAGA
AGGTGACCAAGTGGCAATTGGTGGCAACGACCGTTATGTCTCGGTTTGCCGTCAGCACTA
CAAAGAAGCCCTAGGTAAATAAACCTATCCATTCAGCTTCAAAGCAATACAGAAAAGCCA
CCGAATTCGGTGGCTTTTTAATTGTTCATTTCGCTCAGACGAGATCAAAACCGAATCGCT
CTAACAAGACTTGATAAGATGAATCCACTTGATTTGGAATGTCTTGCTTAGTTTGAAATC
CTTTTTCGGGATAGCTTTTGACGCGGGAAAAATCTTCCATCAGCGCTTCTAACACCATCA
TCAGCGGCATGTCTTCGTTGATGTATTCGAAGAATGGATGAGCGGTAGAACTGACTTGCA
CTTGCGAGTAGGGCGATTGCCATTGCTTCTCAAACGTAGCGATGGCGCGGCGTTCCATAA
ATGGCTTTTGCACTAAAATAATCGATTCGCATTGGATGCCTTTCTCTTTTAATAACTGCT
CGGTGAAACGGACGTTTTCTCCACTATTGGTTGAACGTGTTTCTACTAAGATGGCATCGC
TTGGTACGCCAGCTAAACGCGCGATGTCTGCAAATGTTTCGGCTTCACTTTTTTCAAACA
AACCATCCGTAAAACGGCCTTCACCACCGGAGAACACAATCAATGGTGCGAGTTTTTGGT
GGTAAAGCGCAGCGGCGTGCTCAGCAACTCGCACGTCGTTACTGCACATAACAAACAAGC
AGTCGGCAGGCTTTAAATCCTGTTTGAGCTGCATGTAATCCCAAAGCGTTTCTATATGTT
GATATAACTTCATAGTGCATCCAGCGTTGAATTGAATCGGAATTGATACCCAAGTGAAAC
CAGCTTGTCCGCTAAGATGCGTTTATCGGCATCTTCTGTGACGGGAGGTAGCGAAATCTC
TGCGCCACTTTTGGTGATTGCTGCTTGGTAAAACTCAGCTTTGCTCACGGTGTGAGGCGT
TGTGACATTAATGATCTGATTACTCAGGTGATCCAATGCAAATTGTGCCACAGCGACTGC
GTCACTTTGATGAAGCATGTTGGCTGGAGCTTTACGGCTGACTTGTTTTAGGCGCATGGC
AAAGCGAGCGGGGTGTCTGTCTGGGCCAAACAAACCACTGCAACGTAAGATGGCGTAGTT
TATGCCAGAGTCGATGACGGATTGCTCCGCTTCGAGCATGATTTTCGCATTGTCAGAAAA
GTGAGGGTGGGTTTGCACGAGAGCGAGCGATGCGGATTCTTCTTTCATATCCGTTGGTAA
ATTAGGGTAGACCGTTGTAGAGCTGATCATGACGAGCTTTTCAATCGCATGCTGTTTTGC
TGCTTTAACTAACGTTGACCATTGCTGCGCATACTCTCGACCAGACCCTCGACGAAACCC
AGGTGGAAACGCACCAACAATACGCTCAATATGATTCGACTGAATTATTTCATCCAGTTT
TTGCGCTGCGTTTTCATCGTTGAGATCAAGCAGGGCGGCGTTAGCAATAGTGGATGGCCG
TTCATCTAACCGAGCTTGGCTACGACGTGTAATAACTACATCATGTCCCTCGACTAACAA
GGCTTGCGCTAGTGGAGTACCAAGCCAACCTGCACCGACAATCAATGTGTTTGCCATTAT
TTATCCTACTTAACTGTTTGCTCAAAGAGAGTAATGAGCTCTGCTTTGGCTTGTTGATGG
AGGGGATCAGAATGCCATTTTTGATGCTGAATCAGGTCAACATTGACTTGCCAAGCCAGC
TTTGTGAAATCATCCCCAACTTTTTTTAACGTGTTTGGTGAGTCTGCGACTAAGTGCTCC
GGCAGGAAGCACCATCCAAACCCTTTGTTCGCTAATTCTAACAAAATGTAGTAGTTATCA
GCGTACCAGATATCTGGGCTCAATGCTTGGTTGAGGCTACCTGGCTCTGCACTCTTTGAG
CGTATCACCAGTTGGCGATATTGTTTGAGTTGATCGATATGGGTAATTCGCTGAGCCGCT
AATGGGTGATCGGAAGAGACATACACATCGAATGCGATATTACCAAGATTGGTGAAATCG
ATATGCCTAGGCATTTGCAGATCGCTCAGAATAATTCCGGTGGTCGCACGTTCAGATTTC
ACCAGTTCAATAATGTCTGGGCTAGATGCCGTTAAACATTCGACTTGTAGTTGCGGAAAT
TGTTGTTCTAGGTTTTTAAGCACATCCGGTAATCGAGTCAGCGGAATCCCTTCATCAATC
GCGAGAACAAGCTCGCTCGCCTGCGCAGAAAAGAGCTGAGTCGCTTTATTGTTTAATCGG
TCGAGTTGACTGATCGCCGCTTGCGCGTAAGGCATCAGAGCATGGCCGTTCTCGGTCAGT
TTGGGATAACGGCCGGAGCGATCAAACAGATCGACACCACAGTCGAGTTCCATGTTCATA
ATGTGTTGGCTTATCACGGATTGGGCTCGACCTAACTTTCTCGCTGCTGCGGAAAATGAG
CCGGATTCGAATGTGGCAACAAACGCCTGCAATTGTTCGATAGTAAACATATCGTTTTTA
CCGATGGTATCTAACTTTTTATTATCTCAATCATAGATAAAATTTCAGTCATTGAGTAGA
ACAAATGGGTAGATAATCATGACTCGTAACGAACGAATTTTCCACGCAGTACTTTTTGAA
TTGATGGCGTTAGCGATCATTGTGCCTGCAGCTGCGTTGATCACAGGCAAAGGTTCAAGT
GATTTGGCGTTAGTAGGGATCGGTTTGAGTTTGTATACCGTAGTTTGGAACTACATTTAC
AACTTGTACTTCGATAAGTGGTTTGGCAGCAACCGAGCAGACAGAAGTTTAGCAATGCGC
CTTGGTCACACTGTTGGGTTTGAAGGTGGGTTGATCTTTATTTCTATACCTGTGATCGCA
TGGTTCTTGGAGATTACGTTCCTTCGAGCATTGATGCTCGAAGCGGGGTTTCTAGTCTTC
TTCTTGTTTTACGCCACAGGCTTTAACTGGTTGTACGATAAAGTTCAACCGTTTGGGAAA
ATGAGAAAGTTACTGGTGTAGCCGAGTGAGATTCCCCAAATGCGATTGGAGTAACTAGAA
AAAAGCCACCGTATTTCGGTGGCTTTATTGGTCAGTGGGCGGTAGTTATTCTGCAGAAAG
TACGCGTAAGATTTTGTCTGCGTGTTCTGCAACTTCAATGCCTTCGTCGGTTAGATAACC
ACCATCAGGTTGCGTACACAATTGCTTTTGGTAAAGACGCGCAACTGCTGCTTGCATCTC
TTCTGAGGCATCTGAATGGACTTTAATGCCTGTCGCTGCACTGCTTAAATCGAATTGAAG
AAGAAGGTTCAGTTCGGCGATGTGTTCAGCTGAATATTTCATAGATAATTCCTTTGCGCT
TTTTTATCCAAGCTAGTCTTAAAACCAGTGTTGAGCAACACAAAACAACAAGAAGTGTTA
ACTGCATTGCTATCAGACTGATATAACGTGGAATTTTTGTTCGAACGCTGAGTATCTTGT
TTAATATCAATGATAGTTAAGACAACAAACTATAGTTGAGTTTTATCGATTCCTGTCTCA
CCAACAACATTTTTAGTAAACATGAAAAATAGCCCTTGAAAAAGTCAGGAAATGGAGCGA
TTATCCGCGCCTCTTTAATTGTTTCTAAATGTTACACTTCCATGAACTTCAATCAGTTTG
ACTCTTTATTGCCACCTCAGGCTGCTGAACGTGCCGCCGAAGTAGGTGTAGGCAAAGCAA
CGAAAGCTCCAATCAAATCTTTTCTGCTCGCCATTTCTGCGGGGCTTCATATTGGTATTG
CTTTCATTTTCTATACCACAGTAACGACAGGCGCGGGCGATCTGCCTTGGGGCATCACAC
GACTCATTGGCGGTCTAGCATTTAGCCTTGGTTTGATTTTGGTGGTGGTTACTGGCGGCG
AGCTTTTTACCAGTTCGGTTCTGACTCTGGTTGCGCGTGCGAGCGGCAAAATTTCATGGA
AAACGCTGGTTAAAAACTGGTTTGTGGTTTATTTCGGCAATATGGTTGGCGCTATTTTGC
TGGTGGCGTGTATGTTGGTGACAAAGCAATACATGTTCGATCACGGCCAAGTTGGTTTGA
ATGCCATGGCCATTTCACAACATAAATTGCACCATGGTTTTTTTGCGGCGGTTGCACTTG
GCATCATGTGTAACGTGTTAGTTTGTATTGCGGTTTGGATGACATTCAGTGGCCGTACAT
TAACAGACAAAATCGCGGTAATGATTTTGCCAGTAGCGATGTTCGTCTCCGCTGGTTTTG
AGCACTGTATTGCGAACATGTTCCAAGTTCCAATGGCTATTGGTATCAAATACTTTGCGC
CAGAAGCCTTCTGGCAAATGACAGGTGCTGATATCGCAAATTATGCGGACTTGAACATGA
TGGGCTTTATCGTTAACAACCTTATCCCAGTCACGATCGGTAACATCATCGGCGGCGGTG
TGTTCGTCGGTATGTGGTACTGGATGATCTATCTACGTGATGAAGACAAGCATCTGCGAT
AGAGCCCAAAGAAAGAGAAAGGCGAGCTAGGTAGCTCGCCTTTTTTGTACGTCGTATTTG
GGTGAAAGTGCTTTCTAAATCAGCTCTTCATTGATTCCAAACTCGTTTGGCAACCAGTGA
GAAGTGATCTCTTTTGGCTCTTGCACAAGCCATTCAACCGGCAAGTCAGACAGTAACTCA
TCGTGTTTTTCCGCCATGATCAATACGTCCATGATATCTGCTCCATTTTGTATCTAAGCA
CAATGTAGAAGCCGAAGATGTCAGTGAGTTGACTAAAATGTGACCATTGCATGTTGATAA
GACAGGAGACTCAGAAATGTGGCTATGTTTCTGGTTGCGTATGTCTTTTGGTGGCTTATC
CACATTTTCTGTGGATAACCTGTATCAAAGATCGTGAGTATCTCTGAAGATCCAGAAAAT
TTCATAAAATTAGGGGGTTATGTGGCCAATTACTGACCTCGCTTCATTCCATCAACTGGG
CGTACTTTGACCGTAACACGGCCTTCTTTTGTTTGTACAAAGCTCAATGTCATTTCAAGT
GTGATGGCAACAGAGACGCTCATCATGACAAAAATAGCTAGCATGATGACCAGTTGATAT
TTAATGGCAACCAATGGGCTTGCGCCCCCTAGGACTTGCCCCGTCATCATACCAGGAAGT
GTGACAAGGCCCATCGTGGTCATTGAGGCTAGCGTTGGCGCTAACGATTTTCTCAGAGCC
TCCTGAACGAAAGGAAAGGAAGCGTATTTAGGGGCGGCACCCAGTGAGATGGCAGCTTCG
TACTCAGATTTACGCTCTTCAAAAGCAGAGAATAAGTTTTGTAGCGCGATGATATTACTG
CTCAGACTATTGCCTAACAGCATGCCTGCCAATGGGATCATATATTGCGCATTGTAAAGC
GGAGTAGGACGCACCAAGCCAGCGGTGATCGCAATTAGTAATGGAAACAAGCCACATACA
AGCCCAGTTAGAAGTGGCAACATGAGCGGCTTTTTCGGTAAACGTGCTTTCCCTGCTATG
GAACTTGCTCCTACGACGAGCATAATCGCAAGCCAAAGTAAGTTGATGATCAAACTGTTT
AATTGAAAGAGATATTCAAGATAAACCCCGATCAGAACGAGCTGTAAAGTCATACGCACA
ACGCTGACTGATGCATCTTTCGCGATGCCTAATCTATAGCGTGCATTGATCGCAAGTGGC
ACTAACAGAATCAAACTGAAAGCCGCTAATTTTGCCCAACTAATGTCCACCACACTGTTC
ATAATCACTCCTTGAAATTGCCGCTTAGAATTGTAACCAACCCCATTCTCTATATGAATC
TCAATGGGTAATTTTTGCTTTTTTCATGGTGGAAATTGCGAGAGGTTTTATAAAATGTTT
TTATCATTTTGTTTACAAGTCATTATCTTTCTCAGGAATTTGAGTAATTTTTCGGCACGA
ATTTTACCGCTCAAATGTAATTTATGTTTTGTAAATGTTGTAAGTTTAACAAGGTTTTAA
AAGACTTATTTTTTCATATCTGTTCATGTTTTTTAATAAATAATATCAATCCCACACAAC
TCCGGATGAGCTCAAAAAAGTGTTGAATTACAAGGCTTGAAGGGAGTTATTTGATTGAAC
CTTACTATTAGTATGGTCTAACATTTTCAATTAGAGATTGTAAAAACTTAAGCTTGGTTA
CACGGGCTTTTCAATAACACTAGATACAAAATAGGCAAATGTATGAGTGATGTTAATAAA
ATTGAGAGTGGCGAAAAACGCTCACTGGAGTGGAAGTCTTTCCTCTTCATTGCAGTTGTT
CTCTTCCCAATTCTGAGTGTGGCTTTCGTAGGCGGCTACGGATTTATCGTTTGGGCACTA
CAAGTGTTCTTCTTTGGTCCTCCAGGCGCACACGGCATGTAAGCCAGTGAGCTCACAACC
ACACTTTTGAAAAGATTTTAAGAGAGCAAATAATGAAATCATTAATCATTAAACTGTGGC
GTACGATGACGCGCCCGGCAGTTCATATCAGCCTTGGCGTGCTGACTATGGGCGGTTTCA
TCGCTGGTGTTATTTTCTGGGGTGGATTTAACACCGCGCTAGAAGCAACCAACACTGAAG
AATTTTGTATTAGCTGTCACACCATGCGTGACAACGTATACGTTGAGCTGCAAGATACGG
TTCACTGGAAAAACCACTCTGGTGTTCGTGCTACTTGTCCTGACTGTCACGTTCCTCACA
ACTGGACTGACAAAATCGCTCGTAAAATGCAGGCTTCTAAAGAAGTATTTGCGCAAGTTT
TTGGCAACTACTCTGAACCTGGCGTTTTCGAAGAGCGTCGTATCGAACTTGCTAAACACG
AATGGGATCGTTTCTCTGCAAACAAATCTCTAGAGTGTAAAAACTGTCACAACTACGAGT
CTATGGACTTCGAGCAAATGTCTCCAACCGCTCGTATCCAGATGAAGCAAGCGGCAGAAA
AAGATCAAAGCTGTGTTGACTGTCACAAAGGTATCGCGCACAACCTACCAGCAGGTATGG
ATAGCATCGGTGGCATCGTGGGTGATCTAGAGCAAATGACATCAGGTACTGACTACGCAG
TAGGTCAAGAGCTCGTAAGTATTCGTCACCTTCCAATTTACTTTGACGCGCAAGGCGCGA
AAGAAGCGGGTCTTCTAAACCCTGCATCAACAGTAAAAGTTCTGGAAGATAAAGGTGACT
TCATCGAAATCGAAATTGACGGCTGGCGTAAAGCGAAAGGCTTTGGTCGCGTAATTCAAG
AAGATTTCGGTAAGAACATTGCAACTGCGTCTCTACTTAAAGAAGCGTCTACAGACAGCA
ACATCGTAACGACTGGTGAAAAACGAGTGGACGAGCTGACTGGTCTTCCTTGGGAGAAAG
TGGCAGCGAAAGTATGGATCAAGAAAGAGTCTATGCTGAACGACATCAACCCTGTATGGG
AAAAATCGAAAGAAGCATACAAAACAAACTGTTCTGTATGTCATACACAACCAGCTGAAG
CGCACTTCGATGCGAACACCTGGCCAGGTATGTTCGACGGCATGCTTGCGTTCGTTAACC
TAGATACAGACAGTGAAGCACTGATCTTGAAATATCTACAGAAGCACTCTTCAGATTATG
CTGAAGGCCACCACTAATAAGCGCGGATTGGAGTAATTTAAATGGCTATTACACGAAGAA
GTTTTCTTAAAGGTGTAGCAACCACAAGTGCAGCGTCAGTTATCGGTCCAAGCTTATTGG
CGTCAGCTTCTGCAAACGCAGCTGAGTCGACTGGTACTTGGAAAGTAACAGGCTCACACT
GGGGCGCGTTCCGCGCCCACATCTACGCGGGTAAAGTTCAAGAGATCAAACCGCTAGAAC
TAGACAAAAACCCAACAGAAATGTTGAACGGCATCAAGGGTATTATCTACAGCCCTTCAC
GTGTTCGTTACCCAATGGTTCGTCTAGATTGGTTGAAGAAACATAAATACAGCGCGGATA
CTCGTGGTAACAACCGTTTCATCCGTGTGACTTGGGATGAAGCTCTAGACTTGTTCTACC
GTGAGCTAGAACGTGTTCAAAAAGAATACGGTCCTTGGGCTCTGCATGCTGGTCAAACTG
GTTGGAACCAAACAGGTTCATTCAACAACTGTACCGCGCACATGCAACGTGCAGTAGGTA
TGCACGGTAACTTCATCACTAAAGTAGGCGACTACTCGACTGGTGCAGGTCAAACCATCA
TGCCTTACGTACTTGGTTCAACTGAAGTTTACGCACAAGGTACGTCTTGGTCTGAAATCC
TTGAGAACTCAGACAACATCATTCTGTGGGCAAACGACCCAGTGAAAAACCTACAAGTAG
GTTGGAACTGTGAAACTCACGAATCATTCAAGTACCTTGCAGAGCTAAAAGAAAAAGTAG
CGAAAGGCGAGATCAACGTTCTGTCTGTTGACCCAGTTAAGAACAAAACGCAACGCTACC
TAGAGAACGATCACCTGTACATCAACCCGATGACAGACGTAGCGTTCATGCTGGCTGTGG
CTCATGTTCTGTACAACGAAAACCTGTACGACAAGAAGTTCATTGATACTTACTGTCTAG
GCTTTGAAGAGTTCATCCAATACGTTCAAGGTAAGACAAAAGACAAAGTAGAGAAGACAC
CAGAATGGGCAGCGGCTATCTGTGGCGTGAAAGCGGACAAGATTCGTGAATTCGCACGCA
TGCTAGTAAGCGGCCGTACACAGATCCTGATGGGGTGGTGTATCCAGCGTCAAGAGCACG
GTGAGCAGCCATACTGGGCGGCGGCTGTGGTTGCGGCAATGGTTGGTCAAATCGGTCTAC
CTGGCGGTGGTATCTCTTACGGTCACCACTACTCAAGTATCGGTGTGCCTTCTACTGGTT
TCGCTGGTCCTGGTGGTTTCCCTCGTAACCTTGACCAAGGTATGAAGCCGAAGTGGGACA
ACAACGACTTTAACGGTTACAGCCGTACTATCCCAGTTGCACGTTGGATCGACTGTCTGC
TTGAGCCAGGCAAAGAGATCAACTACAACGGCGGTAAAGTGAAACTGCCAGACTTCAAGA
TGATGGTTATCTCGGGTTGTAACCCATGGCACCACCATCAAGATCGTAACCGCATGAAGA
AAGCGTTCCGCAAACTTCAAACGGTTGTAACGATCGAGTTTGCTTGGACTGCAACATGTC
GTTTCTCTGACATCGTTTTACCTGCGTGTACGCAATGGGAACGTAACGACATCGACGTGT
ACGGTTCATACTCGAACAAAGGTCTGATCGCGATGCATCGTCTCGTCGATCCATTGTTCC
AATCTAAGCCTGACTTCCAAATCATGAGTGAACTAACTCAGCGTTTTGGTCGCCGCGAAG
AATACACTCGTGGTATGAGCGAGATGGAGTGGATCGAAAGCCTATACAACGATTGTAAGA
AAGCGAACGAAGGTAAGTTCGAAATGCCAGAATTCAATGAGTTCTGGGAGAAGAGCGTAC
[truncated: 4,798,924 more chars]
