# Supplementary material for: Genetic Diversity and Population Structure of Vibrio parahaemolyticus Isolated From Clinical and Food Sources
Source: Front Microbiol. 2021 Jul 27;12:708795. doi: 10.3389/fmicb.2021.708795 (PMC8353399; doi:10.3389/fmicb.2021.708795)
Supplement: Supplementary file 8 [file Data_Sheet_8.ZIP › original files of sequencing results8/L7.fna]

>contig1
CAATCAGCAACTTGGACAACATTAACGAGAACGTGAACGCGTCGAAGAGCCGTATCAAAG
ATACCGACTTCGCGAAAGAAACGACGGCAATGACCAAGTCACAAATTCTATCGCAAGCGT
CAAGCTCAATCCTTGCGCAAGCGAAACAAGCGCCAAACTCAGCGCTAAGTCTTCTAGGTT
AATCTACCTCACACGACAAGATACAAAAGCCAGGTTCATCCCTGGCTTTTTGCTTATCGG
CTATACCGATTTAGATGCGTCCTAACAGGGTGTTCGACAAGGCATTCATATCGATTAGAT
GGTCTCTTTAAATACCAATGTTGCCGCAATGATGACGCAGCGACATCTTAGCCAAGCAGC
TGATCAAAACGTTGAGTCACAGAGAAACCTGTCTTCGGGATATCGGATTAACTCAGCAAG
CGACGATGCTGCAGGCCTACAAATATCTAATACTCTCCATGTTCAAACGAGAGGAATTGA
TGTCGCCTTAAGGAATGCTCACGATGCCTATTCGGTCGCTCAAACCGCAGAAGGCGCGTT
GCATGAGAGCAGTGATATTCTGCAACGGCTACGCTCTCTCGGACTTCAGGCCGCAAATGG
CAGCCATGAACAGGATGATCGTAAAAGTCTTCAACAAGAAGTGATTGCACTACAAGATGA
ATTGGATCGTGTGGCAATCACGACGACATTCGCGGATAAAAACCTCTTCAATGGCTCTTA
TGGTTCTCAGAGTTTTCATATTGGCGCCAATGCGAACTCTATATCATTGGCGCTCAGAAA
CATGCGTACGCACATACCTGAAATGGGCGGGCAACATTATCTGGGTGACAGTTTAGACAA
AGACTGGCGGGTGACGAGAGATAACCAACAGTTCGCGTTTGAATATCAAGACAATGAAGG
CCAAGCGCAATCTAAAGTATTAACACTCAAAGTAGGCGATAACCTTGAAGAAGTGGCAAC
CTACATTAATGCCCAGCAATCGGTAGTCGATGCTTCCGTAACGCAAGATCATCAACTGCA
GTTTTTTACCTCGACACTGAATGCGCCAGAAGGCATCACATGGAAAGGCAATTTTGCCGA
TGAGATGGATATAGGTTCCGGTGAGTTGGTGACCGTTGATGATCTCGATATGTCGACAGT
AGGAGGCGCTCAGCTTGCCATTGGTGTGGTGGATGCGGCGATAAAGTATGTTGATTCTCA
TCGCAGTGAAATCGGTGGATTTCAGAATCGTGTGAGTGGCACGATCGATAATTTAAACAC
TATTAACCGGAGTGTTTCGGAATCAAAAGGGCGAATTCGAGATACAGACTTTGCTCGGGA
GTCGACAGTAATGGTGCGCTCTCAGGTGCTGCAGGATGCGACAACTGCATTACTCGCTCA
AGCGAAGCAAAGGCCGAGCTCTGCACTAGGCTTGCTCAGTTGAACGTGTTTCAGCGATGC
GCATCGGCTAGAAAAAATTCAGATAATAAAAAACGCTGCCATTGGCAGCGTTTTTTCGTG
CTCGGATAAGTAAAAATTACTTAGTTACACGTAGAACTGGAGTTTCACCAACAGTTACAG
AACCAGAAAGCTTGTTCAGCTCTTTGATTTCGTCCATGTTAGAGATAACAACTGGAGTTA
GTGTTGACTTCGCTTTCTCTTCTAGAAGAGCTAGATCGAATTCAATTACAGTGTCGCCAG
CTTTAACAGTTTGACCTTCTTCTGCGATACGCGTGAAGCCTTCGCCTTTAAGTTCAACTG
TATCGATACCGAAGTGAACGAAAAGCTCAACACCGTCGTCAGACTCGATAGAGAATGCGT
GGTTAGTTTCGAAGATCTTACCGATAGTACCGTTTACAGGAGCTACCATTTTGTTGCCTG
CTGGCTTGATAGCAATACCGTCACCAACGATTTTCTCAGCGAAAACAACATCTGGCACAT
CTTCAATGTTTACGATTTCACCAGATAGTGGTGCGATGATTTCGATTGCACCAGCGTCAG
CGCTGTCATCAGATACAAGCTTCTTAAGTTTGTCAAACAGACCCATTGTGTCATGCTCCT
AAGGTTTGGTTTTATTCTGTCGAATTATAGTATACCAATATAGCCCATTAGACGACTTTT
TTCGCCGTCTAATGGCCATTAAGTATTGAATAACTTGGTACTACTGATTATTGAGTTTTC
TCAGCAATGAACTTTTCAACTACTGCTTCAATTTCTGCTGCAGTAGGTAGAGAAAGCGCT
TCTTCAGCCATTGCTTTCACTTCTGCGAAGTTAGAGTTACGAATAACTTTCTTCACTTTA
GGGATAGAGATACCGCTCATTGAGAACTCATCCAGACCCATACCTAGAAGTAGAAGTGTT
GCACGCTCATCGCCTGCAAGCTCACCACACATACCAGTCCACTTACCTTCAGCGTGAGAA
GCGTCGATAACTTGCTTGATCACGGTTAGTACAGCTGGTGATAGTGGGTTGTAAAGATGA
GAGATCATCTCGTTACCACGGTCTACCGCTAGAGTGTACTGAGTAAGGTCGTTGGTACCG
ATAGAGAAGAAAGATACTTCCTTCGCTAGGTGGTGTGCGATCGCTGCTGCTGCAGGTGTT
TCAACCATTACACCGATTTCGATGTTTTCGTCGAATGCAAGACCTTCAGCACGTAGCTCT
GCTTTGTACTCTTCGATTGCGTTCTTAAGCTCGCGGATTTCTTCAACAGAGATGATCATT
GGGAACATGATACGTAGCTTACCGTGTGCAGACGCACGTAGGATGCCACGTAGTTGATCA
CGAAGGATTTCACGACGATCCAAGCTGATACGTACTGCACGCCAACCTAGGAACGGGTTC
ATCTCTTGAGGTAGATCCATGTACGGTAGATCTTTATCGCCGCCGATATCCATAGTACGG
ATGATCACAGCTTGACCGTTCATTGCTTCTGCAACTTCTTTGTACGCTTGGTACTGTTCT
TCTTCAGTTGGTAGCGCAGTACGGTCCATAAATAGGAATTCAGTACGGTACAGACCAACG
CCTTCACCACCGTTACGGATGATACCGTCACAGTCTTTCACTGTACCGATGTTGCCGCAA
ACTTCTACGCGGTGACCATCTGTTGTTTCTGCGTGTAGGTCTTTAAGTTTTGCTAGCTCT
TCTTTCTCAGCTAGGAATGCAGCTTTAACTGCTTTCGCTTCTTCTACTTCAGCTTCTGAT
GGATTAACAACGATCTTGTTGTTCATCGCGTCAAGAATCAGCATGTCGCCATTCTTAACT
TTCTTAGTGATGTCGTTAGTACCAACGATAGCAGGAAGCTCAAGAGAGCGAGCCATGATA
GAAGTGTGTGAAGTACGACCACCGATGTCACAAGCAAAACCCAGCACGTAGTCTAGATTG
ATTTGCGCTGTTTCAGATGGCGTTAGGTCGTAAGCAACTAGGATAACTTCTTCATTGATG
TCGCTTAGCGAAACGATGTTGATGCCTAGTGCGTTCTTCACGAAACGAGAACCGATATCA
CGGATGTCAGTTGCACGTTCTTTTAGGTATTCGTCATCTAGAGACTCAAGAGCACATGCT
TGCTCTTCGATCACTGAGTGGATAGCGTGATCAGCAGTCATTTTGTCGTTTTTGATAAGT
GCTAGGATTTCCTCTTCTAGCTCTTCGTCTTCAAGAAGCATGATATGACCTTCAAAGATC
GCTTCTTTTTCTTCGCCAAAAGTTTCAAGCGCTTTTTGCTTGATAGTTTCTAGCTGAGCT
GCAGATTTGTTACGAGCGTCAAAGAAACGTGCAACTTCTGCTTCTACTTGATCATCAGAA
ATAGTGTTTGTGTTTAGGACAATTTCATCTTCTTGAAGTAGTAGTGCTTTACCGATTGCA
ATACCAGGAGATGCTAGGATGCCTGAAATCATAGCCTTACCTTAAGTTTGGTCAACTTTA
TAAAACGGGAGAATAATGGGTGCGCTAACGAATAGTTTTAGCTTAGTTTTGAGCCTATTT
CCAACGAAGCCATTTTGCTTTCACAAAATGGCTTCTGGAGTAGGAGACCGGATTAGTGTA
GTTGGTCCATTAGAGCAACTAGGTGGTCTACAGCTTGCTGAGCTTGTGGGCCTTCAGCAG
AAATAGTAACAAGAGTACCTTTTACTAGGCCTAGTGTTTGTAGTTTGAATAGGCTCTTAG
CGCTAGCGCTTTTACCGTTAGAAGTCACAGTGATGTCCGCGTCGAATGCTTTAGCTTCTT
TAACGAACTGTGCAGCTGGACGAGTGTGAAGACCGTTTTCTGCTGTGATTTCTACTTGCT
TCTCGTACATGTGATATACCCCAATAAATGTATTTTTTTGTTAGTTTGTGACTAGATTTA
GCTTAACTGCTTTATATCTTGTGCGCTAGCACGGGAGAGTTCAAAGCGTGTCAGTTCTGA
TACTAGTCAAAAGTTTGGTAACTACGCAACTGTTTGCGTGCGCAATTACTTTGAAACCTT
TTTGTGTTCTGCTTCTTTATTTTGAAGCTAGAAATAAAACACCCTGATATTACCAAAGGT
AGGGCAGGGATCAACAAAAAAGCCCCTGAACGGGGCTTTTTTAGACGAAAAATTGATTTG
ACCACATATTATTGTTGGTTCTCTTTTTCGGTAAAGATACCAGCAAATAGTGCCGTACTT
AGGTAACGTTCACCTGAGCTTGGCAGAATTGTCACGATGGTTTTTCCTTCAAATTCAGGT
AGTTCTGCAATTCGGTTCGCAGCAACGACAGCAGCGCCTGAAGAGATACCCGCAAGGATG
CCTTCCTCTTCCATTAGTCGACGAGCCATCTCAATTGCTTCTTCAGAAGTCACTGGCTCA
ACTCGGTCGATAATGTCCAAATCTAGGTTTCCAGGAATGAAACCTGCACCGATACCTTGG
ATTTTATGTGGCGCTGGTTGAATTTCTTCGCCTGCTAGCGCTTGCGCGATTACTGGTGAT
TCTGCAGGTTCTACAGCAACAGAAGTGATCGCTTTACCTTTCTCACCTTTAATGTAACGG
CTTGTACCTGTGATTGTACCGCCTGTACCAACGCCTGCTACTAGCACATCGATTTCACCG
TCTGTCGCATCCCAGATTTCAGGGCCAGTGGTTTTCTCGTGAATTTGCGGGTTAGCAGGG
TTGTTGAACTGTTGTAGAAGAAGGTATTTTTCAGGATTGCTTGCTACGATCTCTTCTGCT
TTAGCAATTGCGCCTTTCATGCCTTTCGCTGCTTCAGTTAGCTCAAGGTTTGCGCCTAGT
GCTTTAAGTAGCTTGCGGCGCTCAAGGCTCATTGATTCAGGCATAGTTAGAGTCAATTTG
TAACCGCGAGCGGCTGCTACGAACGCTAATGCGATACCTGTGTTACCACTGGTTGGTTCT
ACTAGTTCTACTCCTGGCTTTAAAGTGCCAGCTTTTTCTGCTTCCCAAATCATGTTTGCA
CCGATACGGCACTTAACGCTGAAGCTTGGGTTGCGTGCTTCAATTTTCGCTAGAACGTTA
CCTTTGCTCACTTTGTTTAGGCGAACTAGGGGCGTATTACCAATGGTAAGAGAGTTATCT
TCGTAGATTTTGCTCATAGTGATGTTCCTTCATTACACGTTGTGTGAATATGGATAGAAG
AATATGCGGTATAAAAAAAAGGGAAAAGGATTAAAAAGTTATATCTTATTAGGTTGGCCG
AGAATTTAGTAAAAAGAAAGGGAAGCGCATCGAACAGCCTTCCCTTTCACTAAATTTGAC
CTAGCGCTGATGTTTAAACTCTGCCACCCACATGGCGGTCGCACCGCATATTGCAACAGG
CATGACGATAAGGTTCAAAATTGGAATCGTTGTGAATACTGAAACCAACACACCAAAGCC
ATAGGCTTTACCTTGCTTTTGTTTCAATTTGTAACGCATGTCGTTGAACGGAATTTTGTG
GTTATCGAACGGGTAATCACAATATTGAATCGCGAGCATCCACGCGGTAAAGATAAACCA
TAAAACCGGGCCAACAGTTTGCCCTAGTGCCGGGATAAGTAAGAGCAAAAACAAGCCAAT
TGCTTTAGGCAGTATATAAAGCAGTTTTCTCCATTCGCGAGCAAGTACGCGAGGCACATC
TTTTAGAACAGCCGTAAAGCCGTCGTCATTAATTTTTTTTCCGGTTAGCGTCTCTTCAAC
TTTTTCTGCTAACAGCCCGTTGAAGGGAGCGGCAATAAAGTTGGCTAACGTGCTAAAGAA
ATAAGAGAAGGTGGCCAGTATCGTTAGAGCAAGTAGGGGCCACAAGATATACGTGAGCCA
AGAGAGAAACTCTGGTAACTGTCCAATCCAACCTTCAATCCACATGTTCAAGTGGGAGAA
TAGATAGAAGATAGCCCCACCCACGAGAATAATATTTGCTAAAAGTGGTAACACGACAAA
ACGTCTTATCTCTGGAGAGAGCGCCAATTGAATTCCGTATAGGAAGTAACCGAATCCGGT
TCGTTGCTGATTGTTAATCTTCATATCCAATATTTTCGTGTGAGTGAGAACTCATTGTAC
CTGTCGATGATTTTCTTTCAATGCCCTAACAATTAGGGTCTTGCAAAGTGGAATCGTGGC
AAGAATCACAACAAAAAACGGAACTTCTTGCATTAAGTTGTTCTAAACCTACATATAGTT
TTGGTAAAGTAAACGTATCATTCAGATTTATTGCACTTGGGTTGCTGCTCAAGGAATTGC
GAGTAGTAAAAACAGGTATATTGAGAGTAAATAATGCAGGAATTGCGATTCGTACTCATT
GTTGTTGGCGCATTAGCCATCGCGGCATTGCTGTTTCATGGTTTGTGGAGCAGTAAGAAA
GAAGGCAAAGCAAAATTTGGCAACAAGCCACTTGGTAAGCTGGATGTTGACCAAGGAGAT
AAAGATTCGGTTGAGCAAGAGCGCAGTTTCGCTCCTGCCACTGAAGACGATTTCGAAATC
ATCCGTAAAGATCGCAAAGAACCAGACTTTGGGATGGAAAATACATTTGATAGCAAGTTT
GAGGCAGATCCCTTGCTTGGTGGTGTGGCAGAAGAAAAGCATTCTGTAAAAGAAGAAGCT
GAGGAAATCCCTTCTTTTGTCGCGATGAAAAACGATGTTGAAGATGTAGCAATTCAGCCG
TCTGAAGTCGAAGAGCCAATGCAAGAGGTGGTTGAAGAAGAGATCATGCCTTCTGCATTT
GATGCGCCTAAACAAGAGATGGAAATGGTTGAAGAAGTGGCTCCTGCCGTTGTTGAACAA
CCAGAAGAACCAAAGCCAGAGCCGGAAATGCAAGTGATCGTGTTGAATGTTCATTGTGCG
GGCGAAGAGCCATTTATTGGCACGGAACTTTTTGACAGTATGCAGCAAAATGGTCTTATC
TATGGCGAGATGCATATCTTTCATCGTCATGTTGATTTATCTGGAAACGGTAAAGTGCTG
TTCAGTGTGGCTAACATGATGCATCCGGGCACACTTGAGCATGGTGATCCCGCAGAGTTT
TCGACGAAAGGCATTTCCTTCTTTATGACGTTGCCTTGCTATGGCGAAGCTGAGCAAAAC
TTCAACTTGATGTTGAGAACTGCGCAGCAGATTGCGGATGATATGGGAGGGAATGTTCTC
GATGACAAGAGAAACTTAATGACTCCTGACCGTTTAGCTGCTTATCGACGCCAAATAGTT
GAGTTTAATGCGGCTAACGCATAATCTTACTACCCAATTATAAAAGGGCTCCGATTGGAG
CCCTTTTTCATGGATTCCCAACCTCATCGATTGACAATATACGGGGCTTTACTATGTCTG
AATCAGTACATCAACGGCTAGAAGAACTCAAAGAGTCGTTGCACTACCACGCCGTTCGCT
ACTACGTGGAAGATAATCCAGAGATTCCAGATGCAGAATACGATCGCCTAATGCGTGAAC
TGCTAGAAATTGAAGCTCAACATCCTGATTTAGTGACGGTTGATTCGCCAAGTCAGCGAG
TGGGTGGTAAGCCGCTTTCTGAATTTAGTCAGGTGACACACGAAGTCCCAATGTTGTCAT
TGGATAACGCATTCGACGACAGTGAACTCGACAGCTTTCATAAACGTGCTCAAGACCGAA
TCGGTGGAGAAAGCATTAAGCAGTATTGTTGTGAACCAAAGCTAGATGGCTTAGCCGTGA
GTCTGTTGTATGAAAACGGTATTTTAGTTCAAGCGGCAACGCGTGGTGATGGTACTACGG
GTGAAAACATCACTGAAAACGTGCGCACCATTAATGCCATTCCTCTGAAGCTGAGGGGTG
ATGACTGGCCAGCTCGTCTTGAGGTTCGTGGTGAAGTGTTTATGCCGAAAGCGGGCTTTG
AAAAGTTGAATGAGCTTGCGCGTCAGAAGGGCGAAAAAGTATTTGTGAACCCTCGCAATG
CAGCAGCAGGCAGTTTACGTCAATTAGATTCGCGTATTACGGCTTCGCGCCCACTGAGCT
TCTACGCATACAGTGTTGGAGTTGTGCAAGGGGCTGATTTGGCAGCCAGTCACTATGAGC
GTTTTCTACAGATAAAATCTTGGGGACTGCCAATGTGTCCAGAGACCAAGCGAGTCGACA
GTTTGGCAGACGTAAAAACTTATTATCAACACATTCTGCAACGTCGTGATGCATTACCTT
ACGAAATTGACGGAGTCGTGATCAAAATTGACGATATTGCCGTTCAAGAGCGCCTGGGTT
TTGTTGCTCGCGCTCCACGTTGGGCGATCGCATACAAATTCCCGGCTCAAGAAGAAATCA
CCACATTGAATGAAGTTGAGTTCCAAGTTGGCCGAACGGGAGCGATCACTCCGGTTGCTA
AGTTAGAGCCAGTGTTTGTTGGTGGCGTGACGGTGAGTAACGCAACGCTGCATAATGCGG
ATGAAATTGAGCGCCTTCAAGTAAAGATTGGTGATCAGGTCGTGATTCGTCGTGCTGGCG
ATGTGATTCCTCAAGTGGTTTCTGTCATCAAAGAGCGTCGACCAGAAACGGCGCGAGATA
TTATTTTCCCAACTCAGTGTCCTGTTTGTGGTTCGCACGTAGAGCGTATCGAAGGGGAGG
CGGTGACTCGATGTACTGGCGGTTTGGTCTGTCAAGCTCAACGTAAGCAAGCGCTCAAGC
ACTTCGTCTCACGTAAAGCGTTGGATGTTGATGGTTTAGGTGACAAAGTTATCGAGCAAT
TGGTCGATCGTGAAATGGTAGAAACACCTGCCGATCTGTTCAAGCTTTCGGCTGGCGTAT
TAACCGTATTGGAGCGCATGGGGCCAAAATCTGCTCAAAACATTGTTAATGCGTTAGAAA
AATCGAAGTTAACAACCTTGCCACGTTTCTTATACTCGCTAGGTATTCGAGAAGTGGGCG
AGGCAACGGCGGCAAACCTAGCTCAACACTTTAAATCACTGGAAGCGATTCAAGCTGCAA
CGGAAGAACAACTTATTGCTGTTCAAGATATTGGTGTGGTAGTTGCGAAGCACATTACGA
CTTTCTTTGAAGAAGAGCAAAACCAAGCTGTTGTTCAAGATCTCCTTGTGCAAGGTATCC
ACTGGCCAGAAGTTAGTGCACCTGAGCAAGGCGCAGAACTGCCACTAGAAGGTAAAACTG
TCGTGCTAACGGGTACACTATCTCAACTTGGACGTACTGAAGCAAAAGAGGCGTTGCAAT
CTTTGGGTGCAAAAGTAACTGGCAGTGTTTCCAAGAAAACCGATATTTTATTTGCTGGTG
AAAATGCAGGTTCTAAGCTCGCTAAGGCGCAAGAATTGGGTATCGAGATAAAAACTGAGC
AAGACTTGCTTGAATTGATAAATTAAGCACTATCAAAAAAGATAAAAAATAACTAAAAGC
CCCACAGGCAAAGCTTGTGGGGCTTTTTCTTTACGCATATTAAGTGTGTTTGTATGTCTT
GGTTTTGTGTTTTCTGCGTTTCAGTGATCAGGATCTCCCCTTCGAATATCCGAATTTATT
TGTATTCAAGTCTGCGATGCACTTCATGTTGAATGTTTGTGTGTTGGTTTAAGTGTTTGA
ATTTAAATGTATATATTCAATGTTGCGCTATTGGTGTTAAAAATAAGATCTGGATCAATA
ACTTATATGGAACTTTGGCGTGGCTCATATTTTTTTAGAAAAAAAATAAGTTCCGTTTGG
ATGTTTTTAGGTGCGAAGTTAGTCTTAATGGCGTGGATACACGGTGTGTATGCAGGAACT
AAAAAAAACCAAATTAGAAATAATGAGGTTTAATCAGGAATTTACTTCTCTCCTTCGGCG
GCCAACTAAAGGTGAGATAGAAAAATACAGCTATATCCATTTTTAGGAGTTTTTCCATGG
ACAAATTTTTTAAGGTTTCAGCGTTAACTGCAGCAATGTTTGGTGTTGTTGCTGTTGCTC
CAGCTACTGCATCGACTGAGAGTGCAGCGGGTGGTGAATACGTAGAGAAAGTGAACGAAT
TTATGCATGACTCTAGTCTTAATGCAATGTTCTTAGTTGACACTCGTTCACGTACACGTA
CTACAGGTAAACCTGGTGGTGAGAACGGTGACCGTTGGAGCCGTCTAAACTACTCTTCTT
ACAACGCTATCCTAGACTTCACTTCTGGCTACCACGATGGTTGGGTTGGTGCAGATGTTG
CGGCTTACTACTCTGGTGATCTTTACAACGACAGCCTTTACAACTCAAACGAAGGCTACC
TATGTAACGAAATCTCAACCTGTAACAACCTAGACTGGGGTGCAGGTGACGGCCAACAAC
TTAAAGTTTACAAAGCTGCGCTTAAATTCAAAGCAAACGAAAACTTTAACGCTCGTGTAG
GTATGCTACAAGCTGGTGGTAACGGTACTATTGGTAACGTATGGAGCTTTGTACCTGGTA
CTTACCGTGGCTTCGAACTAAACGCTAAGCTAGGCGACTTCAACCTAAGCTACTTCGGTG
CAGACCAATTCACAGCACCTTGGCTACTTCACGAAGATGACTACGCACCAGCGCTTTGGT
CTGACACTTCATGGAGCTACCTACACTCTCTAGGTCTAAACGGTAACCTAACTGACAGCT
TGTTCTTCCAAGTTGGTCTTGGTCAAGCGACTGGCGTTAAATACGCAAATGGTATCGACT
GGGGCGCAGGTCAAGTGACTAGCTACCACAACGAAACTGACAACACATCTTACAAAGCTT
ACTTGAAGTACACAGTAAGTGACCGTACAACTCTTGCATTTGACTTCTACGGTGTTGATG
ACGATGTGAAATACGATGGTCTAGGTTTCCACACTGGTCTATCTTTGAACCAGTCTTTCG
GCAAGCTAGCATGGATGTCTGAACTACGTTACACAGACACAGACAACCGTTCTGACTTCG
TTCCACGTACGATCCATACTTACGGTATGAACAACGGTACTTGGTCTCAGTGGTGGGATG
CTCTATCTGACTGGAACAAAGCGGGCGAGCTAGCATGGTACAACCGTCTATCTTACAACC
AAGGTAACGGCTGGAACTACTACCTAGGCTTTGGTTACGGTTCTGGTGCTGACTCAGCTG
CAAGCGGTGCATCTGGTGACTGGGATTACGAAAGCGAGTACGCATTCAACGCAACAGTAT
CTTACTCTCTACAGAGTGGTGCGCTTAAAGGCTCTACAATCCGTCTACACGGTACAATCC
TAGAGCGTGACGAGTACGCTGGTGCTGGCGACGCGGACGAGACAGACCTACGTCTACAAG
TTCTTATCCCTTACAGCTTCCACTAATCAATTAGTGAATAATCAAAAAGGAGCCTAATGG
CTCCTTTTTCTATTTTACTTCTCTGCCGTCATACATTTTGCAATATAACGGTGGCAGCAT
GTGGACATTGCCATTTGGTAATTCACATTTCACTTCAGGTGCTAATGTTCTTCCTCCTGA
AGCGCCATTTGCTTGAATAGTAAATGGAATTGTAGCTGAACATATTAATAGTATTCCGGC
TAATAATTTCATAACGATCACCCTCATATGTTTAAGACTTTATTACGCCTGTTACCCAAA
GTTTGTGTATTTGGCGTGCTAAGTTCTCAAACAAAAACATGTCTCACTACCTTAATACCG
CTCACACATACCGCAGTAAATGGTGTCACCCATTGTGTGCCCAACCGTGCTGGACAAGCT
CTGCCTTTGGTGTGGTGAGGACCAATTCAGTTATCAATAAAACGGTAGGAAAGACTTTTC
TACTTACCTAAAATATAAGCATTTACCTTTATGCTTATGGATTAAGTATGTATAGGGAGT
TGGAAAGATCAAAAATTAATTCAACACTGTTTTATTTTTTATATTGAAATTAGATTGAAA
ATGACAGGAAGCAGTGAACTATCTTTTTGATTAATTCTTAGTTGATGAATATCAATAGGA
TTTACAAGATGGAATTTAATAATATTTATATTACTTATTTTTTAAGGACAAATTGAATAA
CACGATGAAATAAAAAGAGTTGAGAGAAAAGAAAGTAATGAAGCAGTCTTTACTTCATTA
CTTTGACATAAATTACTCAGAAATAGGCTCCACAATGAGGATTATTCCATCGATCGCGAC
GATTTTTACACGAGTACCAGCTCGGATATTTTGCTCACACTGTGCAGACCAGGTGGTATC
GGCGATGCGAATTCTGTTTAACCCAATTGAAAAATCTTCCTCAAGTATCACGCTGCGGCC
AATCAACTGCTTGTACTTTTGGTTGAGATCTCTTGTTTGATCATCTTGTTTGTCTCTTGA
CCACTGGCGTCGCCACCATAACCAAGTTGTCAGCAAACTGAAAGTCGCGAAAGATAACCA
TTGAAGTTGCCAGCCGAAAGGGAGCACTGCCAATAACGCTCCCACTAATAACGCCGATAA
CCCCAACCACAGAAAGTAACCCGCTGTACCAAGTAGCTCAACGGCAAGCAGCACAAAGCC
GAATGCAAGCCAGTGCCAAAATGTTATGCCATCAAGCAGGTTGAACAAGTCCATAACTGG
GTCCTAATCTTTATTTTGTTGTTTAAACATTTCTGCGATGCCCGCAACAGAGCCCATGAG
TCCGGTTGCTTCCAAAGGTAGCATAATGATTTTTCCGTTTTCAGCTTGACCAATACTCTT
GAGAGCTTCTGTGTAGCCTTGCGCGATGAAGTAATTAACGGCTTGCATATCGCCTTTTGC
GATGGCTTCGGAAACCATGTAAGTTGCTTTTGCTTCAGCTTGAGCAGCACGCTCACGCGC
TTCAGCATGGAGGATAGCAGACTGTTTTTCACCTTCTGCTTTTAAAATCTGTGATTGTTT
GTGACCTTCTGCTTTGAGGATTTCTGCCTGACGGACACCTTCAGCCTCGAGAATTTCAGC
ACGTTTATTACGCTCTGCTTTCATCTGAGCGTTCATTGCTGCAGTTAGATCGGCTGGTGG
CTGAACATCTTTGATTTCAATACGCGTGACTTTTACGCCCCAAGGGTTTGTTGCTTGGTC
CACAATCGCTAGCAGCTTGGTATTGATCATGTCACGTTGGCTCAGCATTTCATCGAGCTC
CATCGATCCAAGTACGGTACGAATATTCGTTAGCGTTAGATTACGAATCGCGTGTTCTAA
ATCGTTTACTTCGTAAGCCGCCTTAGCCGCATCGATAACTTGAACGAAACCAACCGCATC
GATCACCACGTTTGCGTTATCTTTTGAAATGACCTCTTGTGCTGGAATATCAAGCACACG
CTCCATCATGTTTACTTTTTGACCAATTTTATCAACGAATGGAATGATCAAGTTTAAACC
CGGCTTTAATGTGTGGGTGTAGCGTCCAAAGCGCTCAACTGTCCAGTTGTTTCCTTGTGG
AACCGTTTTGATGGCTGAAGACAAGATAACGACAGCGAGGACGACGAAAATACCGATAGT
GATCAGTGAATCGATAGGCATGATTTATTCCCTTGAGTGCATAATAACTGGTTCATTTTC
ACGCATTTTTGGGTTGTAGACAATCGAAGATATTGAGAAGAAACGATAGCGGGGCGATTT
TAGGTAAAACAAAGGCCGGATTTCCGGCCTTTATTGTCTTATTTTTAGAAGAACTCTGCG
CTTAGTACAAGATGGAGTACAGCTGGCGACGATATTTACTTGCAATAGCGTTGCCTTGTC
CTAAGGCGCTTAGGATATCCATAAAGGTCTTCTTCACTTCGCCATCTTGCGCGCCTAGGT
TTACTTTTAAAATGTTCCAAAGTAGCTCTAGCGCTTCTTCATCACGACCCACTTGGTTGT
ATTGTACTGCTAGCTCACATGCCAATTCGAAATTGTCTGGGTTAGCTGCCAACTCTTGTT
CCAAGCGCTTTAATTCTGGACTTTCAGCCGCTTGCTGATGCAGTTCCAGTTTCGCGATTA
AGCTTTTGTAAGAGTTGTCTTGATACTCCAGTGGGATGGTTGCTAACAACTCTTGTGCTA
ATTCGAATTGTTTGGTTTCTAGCAAACAATCGGCTTTCGCTAATTTTACATCACCGCGTG
ATTGCAGTTCATCTGACAGCGTTTGAATGACGTTCAGAGCTTGTGCATGTTCGCCTTGTT
GAAGCAGTTCGCTTACTTGCTTCAATAGTTGCTCGTCAGGGCTTGGCAAATGTTTTTGTA
GCATTGCGCCAATCGCTTCGATTGGTTGAGGCCCGCCTAAGCCATCGACCGCTTGTCCAT
TAACAAACAACGCGATTGTTGGCAGTACTTGCACACCAAATTGGGAAGCAAGCGCTGGTT
GATCTTCACAGTTCAGCAGAGCCAATGTAAAAGCACCATTGTACTGTTGAGTGAGAGCTT
GCAACTCAGGTAGCACTTGTGCGCTTTCTGGTTGAGCGTTGGCCCAAAAATGAATCAGAA
CGGGCGTGTTCATTGATCCTTCAAGCACTTCTCTAAAATTCTGTTCTGTTAACTCAACGA
TAAATGGGGATTGCATCTGAGTGTCCTTGCTTTTAATTCAGGTCGATGTCTGTAGATATG
GAGCTAATTGAATGGAAAATCAAGCGGGTCGAGCATATTAGGAAAAACGCTGCCGAAGCA
GCGTTATCCTATTTGCAAGCGAAAGTGCAATTAAATTGGTAGTTCTCGCACGTTAGATAG
CAGAGCATGGCATCGTGCAAGGTGTGGTATCAAAATAGGATGAACATCGTCAACACTACA
CCCACACTAAGCCAGTTCAGCTGATTTAATGTCATTGTTGCCTCGCATTCGTACAAAACA
TACTGGGTGGCGATACCAAATCTTTTTAAGTTCAAAATCTTAAGAGGAAGTCTTAATTGA
TAAACTTAATAAGAAATTGATTCGAGCGCGTGAGGTTTTTTTAACCTACGTGCTCATAAT
GACATCACATTGTTACGATGAAATTACATTACGACAAAATATTTCTATGCAGCTTGTCGC
AAAATTTTATCGAGGACACGAGTGGGTAATAATCGTTTCAAAATCGCAAACAACTTGGTT
GGTGTCGTAATGCGATAGCGAATTTTAGGTTTATTGCTGGTTAGTGCGTGAAGAACGGGT
TCGATACAAGCTTCTGCCGGCAGCACGAATCGATTATTCGATTTATCGTTATCTAAACGC
TTTTTCTGTCCATCATACGCGATACGGTGAGGGCTTGAATCTACGTCAATCCATTGCTCA
AAAGCGAGCAGAGCGTTGTGTCTAAATTGCGTTTCAATGGGGCCGGGCTCTATCAACGCC
ACTTTGATGTCGGTATCAGCAAGTTCTAGCCGTAATGTATCTGTCCATCCTTCTAGGGCA
AACTTTGAGGCGTTGTACGCCCCACGATACTTCATTGCGGCAAAACCCAAGACGGAGCTG
TTTTGAATAATGCGACCTTCACCTTGAGCACGCATAGTGGGTAGTACCTCTTGAACCAAT
TGGTGCCAACCAAAAAAGTTGGTTTGAAATTGCGCTTTCAATGCTTCGGTAGGCAGATCT
TCTAATGCACCGGGCTGACCATATGCGCCGTTATTGAACAGGGCATAAAGCTGGCCTTGA
GCCAATTCAATCGCTTGTTTTGCGCCACTAGTGATGCTTATTGGGTCGTCGAGGTCGAGC
TGGATACAGGTTAACCCTTCTGATTGGAGTCGTTGAACGTCATCGAGCTTTCTACAAGAG
GCGATGACGTGAAAGCCTTGTTTATGGAGTGCATGAGCACAAACGTACCCGATGCCCGTT
GAGCAACCCGTAATGAGGATGGATTTATTCATGTGTTAGCTTAATGCGAGAGACAGATAA
GCTTTATCATTCAACAGCTTCTATCTTGAAGCAAGTGCTTCAGTGCTGGTTCTATTCTTG
AGTAACTAAATTTAAAGCCGAGCTCGGTGAGTTTCTTAGGTTTGGCTCGCATACTGTCAA
ACAACAAACATGCCGATTCTCCCATCGCCAATGCCATGACCCATTTAGGTGTGAATAGAA
TATGAGGACGTTTGAGTGTTTTCGCTAACGTCCGGCTAAATATCCGGTTAGTTACAGGGT
GAGGGGCGCACATGTTGAAGGCACCATGCGCGTGAGGGGTTTCAAGCAGGTACATAATGG
CACGAACCATATCGAGGATATGAATCCAAGGCATGTATTGATTTCCATTGCCAAGCGGTC
CGCCTAACCCCAATTTGTAAGGCAAGAGCATTTTCGCGAGTGCTCCGCCATTAAGCCCGA
GTACGACGCCTGTCCGGAGACAGCAAACGCGGGTTTGTTCGGACTCAGCTCGTTTGGCGA
TTTGTTCCCACTTGGCGCAAACCATATGCGGGAAATCGTCGTTATTCACATGAAGACACT
CATCGAACGGATGATCCTGCTGGTCGCCGTAATAACCCACTGCAGATCCACTAAGAAACA
CAGAAGGCGGTTCGGTACTGGCGTGAATCAGCTCAACAATTTGCTCGGTAATTTTCCAGC
GACTGTCGCAAATTTTCTCTTTTTGCTGATCCGTCCAACGCTTGTCTGCGATTGGTTCTC
CTGCGAGGTTGATGACGGCATCTATGTTGTTGAGATCGGCGAGTTCATCAAGAGAAGCAA
GGTACTCGATATTACCTAAATCAGCGTACTGCAAGTGCTGTTTGGCTTGGTCTGGCGAGC
GGGTCAGTAACACTATCTGATGAGTGGTGAGCAGTTTGAGTAACTCAGACCCTATAAACC
CAGTTCCACCTGTAAGTAATATCTTCATAGCATCTCTTTGAATGTCAATATATTAGAACA
TTATAGTCGTTTTGCGCCTCGCTTGATCAGTTCAGCGCTGCTTATCATGCGTTCTTCCAT
CTTTCAGATAAATTTTCGTGGTGGCTCATCCAGTTCACATGTTAGGAAAATGTAACCAAA
TGTTAGTGGTGACATAAGGTTGTTCACGTTTGTGAGTAGAAATTTATGCCACACTGAGAG
TAGATGATAAGGATATCACCGGACAGGTCTCGCCTTCAGAGCCAATAACTTGTTCGTCAA
AGGGAGGATTTGCATGGAAGCACTCACTGCTTTGTTCCGCGCTCTGTTTAACAGTGCCCG
CGATCTTCTTCCTATTGTGATTGTTATTACCTTCTTCCAATTGGTGGTTCTGCAAGAGCC
TTTACCTAACTTGGTCTCGATTCTTTTTGGTTTGTTGTTGGTCATTTTAGGCCTGACGTT
TTTTATTTTCGGGCTAGAACTCGGCTTGTTCCCCATTGGCGAAAATATGGCACAAGCCTT
TGCTCGAAAGGGCAGTGTGTTTTGGTTATTGATTTTTGCGTTTTGCTTGGGGTTTGGAAC
CACTATCGCAGAGCCAGCATTGACTGCTGTTGCAGAAGAGGCCTCAGAGGTGGCGGCTGA
AGGCGGGATGATCCCTAATTCCGAACAATCCATGACGGAGTATGGCGTTGGCCTGCGGAT
AACGGTGGCTTTTTCTGTTGGGATTGCGATTGTGATTGGGGTGCTGCGCATCTTAAAAGG
GTGGCCAATTCATTACATGATAATCGGTGGTTATGTTGGCGTTGTGACTCTCACTTGGTT
TGCGCCAGAGTCGATCATCGGCGTTGCTTACGACTCGGGTGGCGTGACCACGTCAACGAT
TACCGTCCCTTTGGTGACGGCATTAGGAGTAGGGTTAGCTTCGGCCATTAAAGGGCGTAA
CCCTATGGTGGATGGTTTTGGGTTGATTGCGTTTGCCTCTTTACTGCCAATGATGTTTGT
CATGATTTATGGGATGGCCGTTACATGATTTCATTCGAACATTTCTTAGATACGTTGCTG
TCCACCATTCGTGATGTGATCCCGATTGCGGCGATTATTTTTGGCTTTCAATTGGCTGTG
CTGCGCCGCCCTGTGAACAATCTCAAAAAAGTGTTGCTCGGTTTTGCGTATGTCATTGTT
GGGTTATCGTTGTTTTTACTCGGTTTGGAGATGGCATTGTTTCCGTTGGGCGAAACAATG
GCGGTGCAGTTGACCGCTCCTGAATTCGTCCGAGAGTTTAAAGTCTCTATTGGGCAGGCG
TTAGAGTGGGTCGACTATTATTGGGTGTACACCTTTGCTTTTTTTATCGGCTTTAGTACG
ACCATCGCTGAGCCATCTTTGATTGCAGTGGCCATCAAAGCCAATCAAGTGTCTGGTGGC
AGTATTAGTGTAAATGGCTTACGAGTTGCGGTTGCTTTAGGCGTAGCGATAGGTATCGCG
CTTGGCAGCTATCGTATTGTGGTGGGCGACCCGATTCATTACTACATCATTGCGGGGTAT
ATCGTCGTGGTGATTCAAACCTTTTACGCGCCTAAGTTGATCATTCCACTTGCCTACGAT
TCAGGTGGTGTCACCACCTCTACCGTGACAGTGCCTTTAGTGACGGCGCTTGGGCTAGGA
TTAGCGTCAACTGTGCCAGGCAGGAATCCGATGATTGATGGCTTTGGGCTTATCGCCTTC
GCCAGTTTGTTTCCAATGATATCCGTAATGGGGTATGCGCAAATTACTCAGTGGCTTAAT
AAAGACACCTCGGAGGACGAAGAAAATGCGCTTTAAATTGATACTCGCGTTTGTTGAAGA
CAGCAAAACAGACAAGGTGCTCGATGCGGCTCGTGATGCAGGAGCAACGGGGGCGACCGT
GATCAATAATGCTCGTGGTCAAGGTTTAAATCAGAAGCGGACGTTTTTTGGATTAACCCT
AGAAGTACAAAAGGATGTTCTGCTTTTTGTGGTGGAAGAGCACCTTTCTCGGCACATACT
TGAGACCATTAATGAAGTGGGAGAGTTTGACCGAGAGTCGGGGCAGGGGATTGCGATTCA
AATTGATATCGAGGATGCCGTAGGTGTTGCGCATCAAGTCGAAACGTTGACCAAGGTGGT
TGAGGATGAACTATGAGTAATCAAACGATAGTACGAGTAAGGGATGTCATGGCTGCTACT
TACGTTATGGTAGATGGACTGATGACCGTATACGAAGGCATTACTCTAGCAAAGAAGTAT
CAAGTGAAAGCGCTGGTGGTCAAAAAGCGCGATGACAACGACGAATACGGCATTGTGCTA
ATGAATGATATTGCGAAGAAAGTGTTGGCAAATAACCGTGCCCCTCAGCGCACCAATATC
TACGAAATCATGACTAAGCCTGCTTTGTGTGTCGATCCTGATATGAACGTTAAATACTGT
GCTCGTCTGTTTGAGCGATTTGGGATCAGCCGCGCGCCCGTGATTGAAGATGGCGAAGTG
ATCGGCATGGTGAGTTACAACAATATCGTGATTAATGGCATGGTCAGAGAGGATGGCTAA
ACTGTGTAAGTAACATGCGTAATATTTTTCTCAAGTCAGCGACATGCGTCAATCTCTAAG
ACATTGATTATTAGTGATGTTGCATATATTTTCACAGGCGCTATTCTTTGTGCCCTAAGC
ATATAGTTGAGGAATTTAAATCATGCCTTTAGTCTCTTGCCCTGTGTGTGAGAAACAAAT
ATCGAAACGTGCTCACACATGTCCAGGGTGTGGGGAACCGGACCCGTTACACCATTTAGC
GAAGTCGAAGTTCATTTCGATGGTTTTTTGGACATTAGTTTTAGTCGGTGCCGGATATTT
TGCTTGGTTCCATTTGCTACCAATGCTGATTGAGACTGTGCGTCATCAGTAATCGGGAAG
TCGGTTGAGCATACGTCAGAATGCCGTAGAATAGCCTCATACATTTTGAGGAGACAACGT
CGTGAAACTATTTTTTGCCTCAGACCTGCATGGCTCTTTGCCAGCAACCGAAGAAACCAT
CAAGTTATTCCTAGCATCAGGTGCAAAGCATTTGGTGTTGTTGGGTGACACGTTGAACCA
CGGACCACGCAACCCGATTCCGGAAGGGTATAACCCGCCCCAAGTGGCGGAGCTTCTCAA
CCAATACAGTCAGCAAATCATCTCCGTACGCGGTAACTGTGACAGCGAAGTAGATCAAAT
GCTGCTGAACTTCCCAATGATGATGGATTACGCGTGGGTATTGCTAGAGTCTGGTAAGCG
AATCTTTTTGACGCATGGCCATTTGTACAACAGCGATAAAAGACCGCCTTTGCGAGAGGG
TGACATCATCGCTCATGGTCATACGCATGTTCCCGTAGCCGAAATGAAAGAGGGTGTGGT
GATCTTTAACCCTGGTTCAATGACCTTCCCGCGTAACGGTTTACCAAGAAGCTTTGGATT
ACTGGATGGGAATATACTCAGTGTTCAGACGCCAGAAGGTGAAGTGCTGGCGCAGACGAC
GATTTAACGGCCAACTAAGGTTAGTCGCTACGAAAATGATTTAAATAAGGGAACCGAGTG
TTCCCTTATTTTGTATCGGAATGACCGAGATCGCGCTCTGGGTCGATAATGTCTCTTACG
CGCTGTTTTAGTACTTTTGCCTCAGGAAAACCGCCGTCCTTCTTACGTTCCCAAATTTGC
TGGCCATTGCAGAAAATCTCGAAGCGACCACCTGTGTCTGGATGCAAACTGATGGTGTCG
ATTTCTTCGCTAAAAGTATGCAGCAACTCTTGCGATAGCCAAGTCGAACGCAACATCCAG
TTGCACTGGCGGCAGTAATAAATATCAATGATTGCTTTATCCATGAAAATTTCCTTTTAA
CTGGGTTAAACCAGCAATTTGATGCCCACGGCAAACGTGAGAATTTCGAACGCAATTTTA
ATCACTCGGTTGCTATAGCGAGTTGCGGCCCACGCGCCTAAACTGCCCCCAAGAAAAGAG
CTCAACAACAATACTGGTAACCAAGCCCAGTGAATAGGTGCTCCTGCTTGTACAATCGCG
ACGCCACCAATACCATTCCAAAACAGGCCGACACAAATCATGGTGTAGGCGACCGCTTGT
TTGTAATCGAACCCAAACCAACGCACAAGAAAGAGAGTGACAAGCAACCCAGAACCAGCG
GTTAAAGACCCGTTGACGATGCCTATCAACATGATGCCAATACCACCAAGAATCCAACCC
AATTGATTGCGACGCTTAATGATTTCGATTTGCCCCAGCTGCTTTTTCAAGCGGGAATAA
ATACCGAGTGCCAGAATCATACTGCCTAGCATCTTTTCCGCAATACCATCAGAGATATGA
ACGATGAGGTTTGCGCCAATCACAACACCTATACTGCCAACAAAAATCAAATAAAGGGCG
ATGGGTAATTTAATTGTGCCGGCTTTGAGGTGAGTGCTTGCAGCGCCCAAGCCTAAAGCA
ACAGAAGCCACTTTATGAGTGCCTAGTGCAACGGAGAACGGTAAGCCAAGAAAAATAAGT
AGAGGAAACTGTAGCAAACCGGCGCCGCCACCAGAAAGAGATGCCAACGTATTTGCAACG
AGCGAGCCGAAAAAGAGAGTGAAAGTGTCTAACCAATCCATGAGAAAAAATTAAGGGGGC
ATCTTGCCCCCTTATCACTAATAAAATTCAGTTTCTAAACAGTACCGTAGAACCGTGATT
TAGGCTAGTTAATAGCAGAGTCTTCTCATTAACCACGTCAATTCGGCGGCTTTGTTCAGC
ATCTAGCTTAAAGATTTGAGTAATTAAGCGTAGTTGCGCTTCAGAAAAATCCTTGGATTG
AGAAGAAGAAATATCTTTGAACTCAGAAGGAGAAACAAGCAGATAGTTATCACTCACTTC
CCAGCGACCTTTCTCTGAAATATTAATTGTCGATTCAGCCGTCGAGCCTTGTGCGAACAG
TTTGATGTTTGCCACGCGAATGTAATCGCCATTCGGTAGGTACTTAACGTTCGACTCCAC
ATTCACACGACGTAACGGGCCTACAGTATCGTCTGGCAAGTTATCAGTAATCACAGTCAC
CATGGTTGACTGCCATTCATTTGATGTAAGCACTTGCTCAACTTTAAGGTCACTGCCCCA
GTACAACCAACCACTGAAAAGGATAGATACGGCCAAAACCGCAGATGCTACTTTAATCTT
CATGCTGGCCTCCTTTATTTGCAGATGTCTGTTGGATCATTTTGACCTGCGAAAATACGC
AATGTCACGTTCTCATACGAGTGGTTGCTGTCATGAATGTAGTTCAAAATCAGCTGGTTA
TTTTGTCCGCCAGTGGCAATTACTTCCACTGGTAACGAGTCTTCTGCATGGTGCTTAACG
TAGCGTTCAATGCACTGCTCAATAGAAGGCAACCAGTTGTTGATTTGCGGGTGATTTACA
GGTGTCATCACTGGTACGTTCTGATACTCACCAATCTGACGGAACTGAGATTCCGCTGGG
TTTGTAAACAGCAGTACGCAAATCGGTAGTAATAGTGCCAAAAATAAAATAACGCGTGGA
ATCCAAGGATTCACAGCAGAAGCCACAGGTGCTTTTTCAGGTACTACTGGCGCTTCTGGT
TCAACGATTGCGTCAGAAGTCGTCGCTAAAGACGGCTCTACGATTGTTTCTACCTCATTA
GCAGAGGCGTCATTGTTATCAGAAGCTGGCTCTTCAACTTCAATTGAGCTTGAGTCTGAA
GAAAGCGGGCTTAGGCGTTCAACAGTACAAATGAGTTGATAGCCTCGTTTTGGAACGGTT
TTAACAAACTCTGGAGATTTGGTTGAATCCTTCAACATCTTACGCAGAGTAGAAATCGCT
TGAGTCAGGCTTGAGTCATCCACCTCAAAACCTTGCTCACGCCAAACAAACTCGTGAAGC
TCGTTACGGGTTAAAACTTCGTTTGGTCTCTCCGCCAACATCAGGAGTATACGGCTTTCG
TTGCTTCCTAATCGTACAACTTCGTTGCCGCTTTGTTGGTCAGCGAGCGAATTACTATTT
GGATCAAAGGTAAACCTTTGAGCAAGTAGAAATTTGGTGCCGATGTTAGTCATTTAGTTC
TTCTTAGATGGATGATGTTGTAATTATGGTGATTTATATCACAAAATTACGTTTGCGCAT
GGGAGATACGCGACGTTTTAGATGCTTTTAGGGGGGTAGGATAATTAAATTTTTCTAAAA
AAACACCGTTTTTAGCAATATTGACCTTGAATTTACATTTGTCAGCCACATGTTAAATGA
CATCTTAGTGTGGTGATTTCATGGGGCTAAATCACAAAGTCGTCCCTGAAAAAGCCTGTT
AGTTTAGATGTTATGGAGCACACATGAGCGAAACCGTATCTCAAAATAAAGAAACTCGTG
GTTTTCAATCAGAAGTAAAACAACTACTTCATTTAATGATCCATTCTCTTTATTCCAATA
AAGAGATCTTTTTGCGCGAGCTGATTTCTAACGCATCAGATGCATCAGACAAATTGCGTT
TTCAGGCACTTTCGAATCCAGATTTATATGAAGGTAACGCAGATCTTGGCGTTAAGCTGT
CATTTGATGAAAGTGCAAATACCTTAACGATTTCTGATAACGGTATCGGTATGAGCCGCA
ATGACGTTATCGAACATTTAGGCACCATAGCAAAATCAGGCACCGCGGAATTCTTCTCAA
AGCTTTCAGAAGAGCAAAGCAAAGACTCGCAATTGATCGGTCAATTTGGTGTTGGCTTCT
ACTCTGCATTTATCGTTGCTGATGCGGTGACCGTGCGCACTCGTGCAGCAGGTTTGCCAG
CAGACGAAGCAGTGCAATGGCATTCTGCTGGTGAAGGTGAGTACACCATTGAAAACATCA
CTAAAGAATCTCGTGGTACCGACATTATTCTTCACATGCGTGACGAAGGTAAAGAGTTCT
TAAATGAATGGCGCTTGCGCGATGTCATCAGCAAGTACTCGGATCACATCGGCATTCCTG
TTTCTATCCAAACTGTAGTGCGTGATGAAGACGGTAAAGAGACAGATGAGAAGAAGTGGG
AGCAAATCAACAAAGCTCAAGCGTTGTGGACGCGTAATAAAGCAGATATCTCAGATGAAG
AATACCAAGAATTCTACAAACACGTTTCACACGATTTCGCTGATCCATTGGTGTGGAGCC
ACAACCGCGTAGAAGGTAAAAACGACTACACTAGCCTACTTTACATCCCATCGAAAGCGC
CATGGGATATGATGAATCGTGATCACAAGTCAGGTCTGAAACTGTACGTGCAACGTGTGT
TCATTATGGATGATGCTGAACAGTTTATGCCGTCTTACCTGCGTTTCGTACGTGGCTTGA
TTGATTCAAACGATCTGCCACTCAACGTTTCGCGTGAAATTCTACAAGACAATAAAGTGA
CTCAGTCGCTACGCAATGCATGCACGAAACGTGTACTGACTATGCTTGAGCGCATGGCGA
AGAATGATGAAGAAAAATACCAATCATTCTGGAAAGAGTTTGGTCTAGTGTTGAAAGAAG
GCCCAGCGGAAGACTTTGCGAACAAAGAGAAAATTGCAGGTCTATTGCGTTTTGCTTCAA
CAGAAGTTGATTCAGCGGAACAAACCGTTGGTCTTGCGTCCTACGTTGAGCGCATGAAAG
AAGGCCAAGATAAGATCTACTACTTAACGGCAGACAGCTACGCGGCGGCGAAGAACAGCC
CTCACTTAGAGCAGTTTAAAGCGAAAGGCATCGAAGTCATTCTGATGTTCGACCGCATTG
ACGAGTGGTTGATGAACTACCTAACTGAGTTTGATGGTAAGCAGTTCCAATCGATTACAA
AAGCTGGCCTTGACTTGAGTAAGTTTGAAGACGAAGCCGATAAAGAAAAGCAAAAAGAAA
CCGAAGAAGAGTTCAAATCGGTTGTTGAGCGTACCAAGTCTTACCTGGGTGACCGCGTGA
AAGACGTGCGTACGACCTTTAAACTTGCATCTACACCCGCAGTCGTTGTGACGGATGATT
ACGAGATGGGGACTCAGATGGCGAAGCTGCTTGCTGCCGCAGGTCAAGCTGTGCCAGAAG
TAAAATACATCTTTGAAATCAACCCAGAGCACGAACTTGTTAAGCGCATGGCGGATGAAG
CGGATGAAGAAGCGTTTGGCCGCTGGGTCGAAGTGCTACTTGGTCAAGCCATGTTAGCAG
AGCGCGGCTCGATGGAAGATCCAACGCAGTTCTTGGGTGCTATCAACAAGCTTTTGACTA
AGGTTTAATAAGTCATCAATATCGAAAAGCTCGCATAATGCGAGCTTTTTGTTTGTTGTC
GCAAAATTTTGCATTACAGGTGTTGAGTTAATAATCAATAGCTGCAGAAAGAGGGTGTTG
TTAACATTCTTTAGTCTTAATTCACTCTTTGGTCTGTGAACCTGTGATAGAATCTGTGAC
TTGAATGTGAGTAATAAGGCGTGTATTTTTGCCCGCCTATATACCTTATACCGAAACTTA
TCGTTGCGAGCGCTTCTAGGGTTTATGCCTGCGAAGCACAGCTATTGTGAGCTTCGGTAT
AAATCTTAAATATAAAAGAGGATAAATCATGCGCATCATTCTTCTAGGTGCTCCAGGTGC
AGGTAAAGGCACACAAGCAAACTTCATCATGGATAAATACGGTATTCCACAAATCTCTAC
TGGTGATATGCTTCGTGCTGCTATCAAAGCAGGTACAGAACTTGGCAAACAAGCTAAAGC
TGTTATCGACGCTGGTCAGCTAGTTTCTGATGAAATCATCCTTGGTCTTATCAAAGAGCG
TATCGCTCAAGACGATTGTGAGAAAGGTTTCCTACTAGATGGTTTCCCACGCACTATTCC
TCAGGCTGATGGCCTAAAAGAAATGGGCGTTGAAGTAGATTACGTTATCGAATTCGACGT
AGCTGACGATGTGATCGTTGAGCGTATGGCTGGTCGTCGTGCTCACCTTCCTTCAGGTCG
TACTTACCACGTTGTTTACAACCCACCTAAAGTGGAAGGTAAAGACGACGTAACGGGTGA
AGATCTTGTTGTTCGCGATGACGACAAAGAAGAAACAGTACGTGCACGTCTAGGTGTTTA
CCACGAGCAAACTGCACCACTTATCGATTACTACGGTAAAGAAGCTGCAGCAGGCAAAAC
TAAGTACCTAAAATTTGACGGTACTAAGCAAGTTGCTGAAGTAAGTGCTGATATCGAGAA
GGCATTAGCATAATAGGTAATACCTATTATCAAAATTTTTAATAATTTTGTTATAGTGAA
GCGGCCGTAAGGTCGCTTTTTTTATACATTTTATATGCTGGGAAAACAAAGGGACGCAAT
GCAAACTAAAAATAAACAAGGTGTGTTACTGGTTAACCTAGGAACACCTGATGAACCTAC
CGCTCCAGCGGTTAAGCGCTTCTTAAGTCAGTTTCTTCATGATCATCGTGTAGTCGATAT
GACACGATGGCTTTGGTGTCCAATTTTACATGGTGTGATTCTTCCAATACGCTCGCCAAA
GGTCGCTAAGTTGTATGAATCGGTATGGATGGAAGAGGGCTCACCTTTAATGGTGTATTC
CAAACGCCAGGCAAAGAAACTTGCTCAGCATCTTGATATGCCTGTGGAACTCGGCATGAC
TTATGGCAACCCAAGCCTTCAATCTGGTTTTGAAGCTCTTATCGCTCAAGGTGTGGAAGA
GGTTATTGTGCTACCGTTGTACCCACAATATTCTGGGACAACCACCGCAGCCGTGTCTGA
TGGAATCACAAAAGCGTTTAAGCAACTGCCAGTGATGCCAGCATTCAGCTTTATTCGCGA
TTATCACGATCATCCAATGTACATCGAAGCGCTTGCGCACTCGGTTCGACAATACTGGGA
AGAGCATGGCAAAGGGGATTACTTGCTGTGTTCATATCACGGTATTCCTAAACGTTATGC
AGACAATGGCGATATTTATCCTCAGCATTGTGAAGCGACCACTCGCTTGCTCGGTGAGGC
GCTTGGTTTATCATCGGATCAGATTGGTATGGCTTATCAGTCTCGTTTTGGCCGAGAAGA
GTGGCTACAGCCTTACACTGATAAAACATTGGAAACCATCACCAGTAAAGGCGTGAAGAA
AATTGATATCATGACTCCTGCATTTTCATCTGATTGTTTAGAAACGTTGGAAGAAATTGC
GGGAGAGAACAAAGAGATCTTTATGGAAGCGGGTGGTGAGCAGTTCCACTATATTCCATG
CCTTAATGACGATGACATGCATATCGATATGATGGCAGAACTAGTACGCAGCAAGCTGTA
GAGCTTTGGTATTCTGCACCGAATGAATACTAAAAAGGGTCGCGATTGCGACCCTTTTTA
GTAACTTGAAACCATGTTAAGCAACTTGTGTTTGTTGCTCTTCAATTTGTTCTGCAGTGC
TATGAGTGTTTTCTGCACCGTGCATCCAACGAACAAGCGTGTTCGAGAATAACATTAGAA
TCACACCACTGATCAATGCAGTTACTGCGATGCCACTAAAGATAGCCATTGCACCAAGTT
CACCCACATGAGAACCCACGTAACCAGCGACATAGTTCGCAATAGCGTTACAACCAAACC
ATGCACCCATCATCAACGATGCAAGACGTAGCGGAGCCAGTTTGGTTACAAGAGACAGGC
CAATAGGGGATAGACACAGTTCACCCAAAGTATGGAAGAAGAACGCGCCAACTAGCCATA
GCATGGATGTTTTCACGTTAGTATCACCACCTTGTTCCATTACTGCACCAACCATGCATA
GGAAGCCTAGTGCCAAGAAGAACATAGCTAAAGCAAATTTCGCTGGTGAGTTTGGTTCAC
GTTTACCTAGTTTCACCCATAGAACCGCAAGGACAGGCGCAAGCGTAATGATAAAGAATG
GGTTTAGTGACTGGAACCAAGCTGCAGGTACTTCAAAACCGCCAATCATACGATCGGTGT
ACTGCTGAGTGTAAATGTTCATCAGACCGCCAGCTTGCTCGAAACCAGCCCAGAATACGA
TAGTAAACAGGCTCATCACCAAGATAACTTTAATGCGATCTACTTCTTCTTTGGTAAGAG
GCTGTTTTGTTTTGGCGTTCTTATTGTTTAGGTCGCGTTTCGCGGCTGGCTCACGGCCAA
TATCACCAAGCCAAGACTGTGAAAGCGACATTTGCATGACAAGGCTGATTATCATACCCA
CGCCCGCTGCTACGAAACCTGCTTTCCAACCAAATGAGTTCGTTACAGATCCAGAAACCA
CGCCGGCTAGTAAAGCACCAAGGTTGATACCCATGTAGAAGATAGTGAAAGCGCCATCAC
GACGATTATCACCTTCATTGTATAGGTCGCCAACCATGGTAGAGATATTTGGCTTGAATA
GACCGTTACCACAAATAAGCAGAGCAAGACCTAAATAGAAAGTGTGAAGTGCTCCGAAGC
CTAGTGCGTCAGCCGGAAGTGCCAGTGTGAACTGGCCGATAGCCATTAATGCACCACCAA
GCAAAATTGAGCGGCGTTGGCCAAGGTAGTTATCGGCAAGGTAACCACCAATCAATGGGG
TAATGTAAACAAGGCCGGTGTAAATGCCATAAAGGTCGAGCGCGTCTTTCGTTGACCAGC
CCAAACCACCATTCATTGTGGTATCAGTTAAGTAGAGTACTAGAATGGCACGCATTGCGT
AGTAGGAAAAGCGTTCCCAGAGTTCAGTGCCGAACAATAAGAACAAGCCACGAGGGTGAC
CGAAATATTGATGTTGGTTTGACATAAGCTCTTCTAATAGTAGTTATTACATTTTTTAAC
GACACCTACGTATACATTGCAATTTAACTGCTTACAAACAATAAAATTTTGCCTTACGAC
TAAATAACATTGTTAAGTCACTGTTTATTTTTGATTTTGTGGAGCTTTTGTTGGTGGTTG
GTGTGTGTTACAAACTTAATTTTCATTTTTGCCTGTGGACTTATTTTCTTAACCTTTTGA
AAAAGTGTAAGTTATGCGAACAATGTATAATGTTCTTCTTATGGATAATTTGAATATTCA
TGACTCACCTTTAGCTTAATGCTAGGATGAAACAAAAATATAATTGGCTAGTAATAAAAT
GAAACGTTGGTATTTACTTTATTGTAAGCGTGGAGAACAAATAAGGGCTAAGCAGCATCT
TGAAAATCAAGGTGTTGAGTGCTTCTACCCAACTGTAGAAGTCGAAAAAATCTTGCGCGG
TAAGCGACAAAAGGTCGAAGAACCGTTGTTTCCTTGTTATGTATTTGCACGTTTTGATTA
TGAACAAGGCCCGAACTTTACGTCGGTTCGGTCGACGCGCGGTGTTGTCGACTTTGTTCG
ATTTGGTGCCCAACCAAAAGAAGTTCAAGGCGATCTTGTGTTTGAGTTGAAGCAGCTAGA
GAAATGCTGCACAGAAAAAAACATATCCGAATGCATGCCTAAACCAGGTGATCAGGTTCG
TGTTAAGAGCGGACAATTTGCAGGTATTGATGCCATTTTCCAAGAACAGGACGGAGAGAA
GCGTTCAATCATGTTGGTGCAAATGATCTCGAAGCGAGTACCAGTTAGCATTGATAACAC
CGATTTAGACTTAAAGTAGTCGCTTAATACTCATAACAACCAACACAAAAAAGAGGTGCG
CACGCACCTCTTTTTGATCTTAACGTCAACAAGTTAAATAATTGGGCTGGATTGCTGCTC
CAGCCCAATTCTGCTTAGTAAGCGTCGTTGTGAACGGTTTGCACTGCACGGCCTGAAGGG
TCAACACAGTTCTTGAATGACTCATCCCACTCAATCGCTTTCGCTGATGAACACGCTACA
GAAGGACCACCTGGTACACATTCTGCAGCTGATGGTAATGGGAACAACTCCTCAAAAATT
TCGCGGTATACGTAACCTTCTTTAGTTGTTGGTGTGTTGTATGGGAAGCGGTACTGAGCC
GTTTCCATCTGTTGATCGGTCACTTTCTCTTCTGCTACGGCCTTCAAAGTGTCAATCCAG
CTGTAACCTACGCCATCAGAAAACTGCTCTTTTTGACGCCAAGCGATTGAGTCTGGTAAG
TAATGCTCAAAACATTCGCGAAGAATGTGTTTTTCCATCTTACCGTTGCCACACATTTTG
TCTGCAGGGTTTAGGCGCATTGCGACGTCAATGAACTCTTTATCCAAGAATGGTACACGG
CCTTCAACGCCCCATGCCGCCAACGATTTGTTCGCACGGGCACAGTCAAACATGTTTAGA
GCCAGCAGTTTACGAACCGTTTCTTCGTGGAACTCTTTTGCGTTTGGCGCTTTGTGGAAG
TACAAGTAACCACCGAAGATTTCATCCGCGCCTTCACCAGAAAGCACCATTTTGATGCCC
ATTGCCTTGATTTTACGGCCCATAAGGAACATCGGCGTTGAGGCACGAATCGTTGTTACG
TCATAAGTCTCGATGTGGTAAATCACGTCACGAATAGCATCCAAACCTTCTTGAATGGTG
TATGTCATTTCGTGGTGAACGGTACCAATTTTTTCTGCCACTTCACGTGCTGCTTTTAAG
TCTGGAGCGCCTTCAAGACCAACCGCAAAAGAGTGAAGTTGAGGCCACCATGCTTCTGAT
TTTTCATCGTCTTCAATACGCATCGCAGCATAGCGTTTTGCTACCGCTGATGTGATGGAT
GAATCCAGACCACCAGATAGTAGTACGCCGTATGGTACGTCAGTCATTAGTTGACGTTTC
ACCGCTGCTTCCAGTGCTTCTGTTAGTTCTTCTTTACTCGTACTGTTACCTTGAACAGCT
GCATATTCGTTCCAGTCACGGATGTAGTAACGCTGAGGTTCTGCATCTTTTGAGCTGTAG
TGCGAACCTGGAGGGAATTCACTGACTGTTTTACAAACGGGTACGAGTGCTTTCATTTCG
GAAGCGACGTAGTAGTTACCGTGTTCATCGTAACCTTGGTAAAGTGGAATGATACCGATA
TGGTCACGACCTACTAGGTACTCATCTTTTTCTTCATCGTACAGTACGAAAGCAAAAATA
CCGTTTAGCTCTTCAAGAAGATCAGCACCCATGTCTTGATACAGTGCTAAAATAACTTCA
CAGTCAGAGTCTGTTTGGAATTCGTACTTGCCTTCGTAGCGAGCGCGAATCTCTTTGTGG
TTGTAGATCTCACCGTTAACGGCAAGGATTAGTTTTTTATCAGGGCTGTATAGTGGTTGA
GCACCGCTATTTAGACCAACGATAGCCAAGCGCTCGTGAGCTAGGATTGCTCTTTCTGAA
GAGTAGATACCAGACCAGTCAGGGCCACGGTGACGAAGCTTTTTCGACATTTCTAACGCG
ATAGGACGCAGTGCCGCTGCATCACTTTTAATGTCTAAAATCCCAAATACTGAACACATA
CAACATCCTTTCTAAACTAAACAATTTCTAATCGGTATGGATTCAATTTGCCATTCTGAG
TAAAAAAAGCAACGTTTTGTGATTAAAAAAATGATAAAAAGCCTTGTTGATTAAATAATA
TTTAACTTATTTGTTGTTTTGATGAATGGAATTAAGGTTTGGTGTGAAAATTAAACAAAA
AAGCCTCTCTATTGATAGAAAGGCTTTTAATTGGTAGTAGCGTTGTTGCGTATTTTTAGG
GTTATTTTATTGAAGTGAACTGAGGTTCTAGTTGTTTGCACACGTGTCGCGCAAAACCAC
TACCTGCTTCGCTGTATATATTAAAGGCAGCGTCCACACCACTTTCCAACAAACCTTCTA
GTTGGTCTGGATATTCTGCAATAGCGGCAATTTGCCCTTTGTAGTTTCTACGCTGAAGTT
GTTCTAGTGCCGTTTGATTACCTTGATGGTGTGGCATTGCCAATAAAACTAACTTTACGT
GACCAGTATCTAGGATTCGTTCCCAAAAATCTGGGTCGGTAGCATCCCCTGAAATGACAT
TACGTCCTTCTGAACGGTGTTGTTGCGCTGCTTCTTCACGGATCTCAATCCCCAGAGAAA
TCTTGCCGTAACGTGCGCGTAGCTCGTCATATGCACCGGTACCAATTCGCCCCATACCTA
GAATAAGTACTTGAGCATGTCCTGGGTTGATCAACTGGTCACGTTGGTTGAGTTTCTCTG
CAGCCGTTTCTTGTAACCATTTACCGGAATGTTGATAAATTTTATGGCCCAAGCGATTTA
GAGGTGCTGAGATAATAAAGGATAGTGAAACCGCTACAGCGATGGCTGCGAGCATGTCAC
TCGGCATCCACCCCATTTTGTACGCCAGGCCACCGACAATGAGCCCGAATTCGCTGTAGT
TAAACAGTGATAAAGAAGCGAGTAGGGAAGTACGCACGCGAAACTTAAAGTGGTTGATTG
TGAGGAAGTATAGCAACCCTTTAATAGGTAGAAGGACAATGAATAAAAGCGCTAGTGCGA
TACCCGTTAGACTCAAAGATGCGGATAAGCCGATATTTAAGAAGAAGCAGACGAGAAAGA
GCTCTTTCATATTAAATAGCGATTTAGACAACTCTGACGCTTTACGGTGACCAGCGAGCA
TCATGCCAAGAATCAAGGCGCCAAGGTCTGGTTTCATTCCAACTAACTCAAACAGTCCGG
CACCCACAACAAGCGCGAAGAAAATGCCGAACAGCACTAACATCTCGCCGTGGCCTACTT
TATCCAATAACTTGTAAAACAGCGGGCGCAGGAGAGGAAGAGCAAATAGACCTATGGCGT
ACCATTCTGGCACTTTGCCTGTTGAAACAGTCAGAAACACGACGGCGAAGATATCTTGCA
TAACCAAAATACCGATGGCCAGTGTAGCGTATGTCGCGTTGAGTTCACCTTTTTCCTGCA
GTGTTTTTACCGCGAAAACAGTGCTAGAGAAGGAAAGTGCAAAGGCTAGGAGCAATATCT
GCCCGCTTTCCATACTTGCAAGGGACGTTAATCCAAGCAGTTTTAGTCCTGACAACGCAA
GGGCAAAAAAAACGGTTGAAAGAATATTGTGCGCTGTTGCACCGCCCCAAATTTCTTTGG
AAAGCAATGTTTTTACATCGAGCTTTAAGCCAATAGTAAAAAGCAAAAGAGTAACGCCGA
GATCAGCCAGAGTGACAATAACGTCATTACTTTGATAGCCAAAGGCATGTAAGCCAAAAC
CTGCTAGTAGAAAACCGACTAGAGGTGGAAGGTTGCATTTGAGCGCGATGAAGCCTGCTA
AAAAAGCCGTTGTAATTAGAATAATTTCCATACTGTTGAGCTAGATTCCTGATATACGAA
AACGGGCTGTGAAAACACAGCCCGAGATTGTAACTCAATTAGTTGTATAAACTTAGTCTT
CTAGTAACTTTTGTAACAAAACGCCATTTAACATCGCTCGTTTTATCATGGCGAAAGCGC
CCATTGTTGGCTGCTTATCAATGTGAGAAGCCACAATTGGAAGATCGTTATGGAAGGTTT
TCAGTGACTGGTTTTCTACATTTCTTTGAATTGCAGGGAAAACAATGTCTTGTGCAGCGG
TGATGTCACCTGCAATCACGATTTTTTGTGGGTTAAACAAGTTGATGGTGATAGCGATGG
CTTTACCCAACTGGTTACCAACACGTACTAAGCTCTGTTTCGCGAGCTCATCACCGTTCA
TAGCATGAGTGCATACATCTTCAATCGTAATGTGCTCCAATTGCGTTAAGCTAGACTCAT
AGCCTTGTGCTATGAGCTGTTTAACGCGTTGGATGATCGCTGGGTTAGCAGCAACCGTTT
CAAGACAGCCAAAGTTGCCGCATTGGCATTGCTCACCAAGAGGGTCAATTTGAATGTGGC
CAATTTCACCTACGTTACGGTTAAAACCTAGAAACACTTGGCCGTTAACAATGATGCCTG
CGCCAGTACCGCGGTGTACACTGACTAAGATAGAGTCTTGGCAATCTTGGCTAGCACCAA
AATAATGCTCCGCAAGTGCCATACCACGGACGTCGTTACCGACAAAACAAGCCGTATTGA
ACTTCTCTCGGATAATTTCACCAAGCGCAAGGTTATCAATATCCGTATTTGGCATGTACT
CAACGACGCCTGTCGTAGGGTTAACTAGGCCTGGTAACGTAATACCGATAGCAATCAACT
GGTCAATTTTATCTTGGCAACGACTTACGAAGTCTTTTAATAAATCAATAAGACCTGCAA
TCAAATCAGCTTGGTTGGTGTAGTGAAGTTCGTGTTGATCTTCTGCCAGTGCAGTGCCGC
CTAAGTCATAGAGACAGAATTGAACGTAGTCTCGACCCAAACGAACGGCGATAGAGTGAA
AAGGCTTCACTTCAGTGGTCAATGAGATTGCTCGACGACCACCTGTTGAAGCTTGTTGGG
CGACCTCTTTAATGAGGCCGCGTTCCAATAGTTGACGGGTGATTTTGGTAACACTCGCTG
GAGCGAGCTGGCTAACATCCGCGACTTGAATTCGGGAGATAGGACCTTGCTGATCAATCA
GCCTGTATACCGCAGCGCTGTTAAGCTGTTTTACTAAATCTACATTACCAATCTGTCCGC
CATTCATGCTTAATTTTGCTCGTATTGTCCGTTAACAACCGTCGCTTTAACGTTGAAGTC
ACGATCGAAAATAGTCAGGTTTGCAACCATGCCTTTTCGAATACGGCCGAGACGGTCCTC
AACGCCAATTGCTGTCGCTGGGTACAGTGTAGCCATTCGTAGAGCTTCTTCTAAAGCGAT
ACCTGCGTGCTCAACTGTGTTCTGAACTGCTTCAATCATAGTCAGAGCTGAGCCGCCTAG
TGTGCCGTTTTCATCAACACACTTACCATCTCGGTAATATACTTTCTTACCGACAAAAAT
AAAGTGATCAATGTTAGCACCTGCCGGAGCTGTGGCATCGGTCACCAAAACAAGCTTTTC
ACCTTTGATTTTATGAGCAATTCGAATGTTTGCGTAGTCTACGTGGAAGCCGTCAGCAAT
GATGCCTGCGTAGATCTCTGGTGTATCGTAAATAGCACCAACCACTCCTGGCTCTCGACC
AACCATAGGAGTCATCGCATTGAATAGGTGAGTTGCAAAAGTAATACCGGCCTCAAAACC
TTTGCGTGCTTCAGCATAGGTCGCGTTTGTGTGACCGATTGATACCACAATGCCTGCAGT
TTTTAGGCGTGCGATATGTTCAGGGTCGTTCTGCTCTGGCGCAAGAGTTACTTTGGCAAT
GATGTCTGCATTTGAGCAAATAAGGTCAATCATGCCGTCATCGGATGGACGGATGAAGTC
AACGCTATGAATACCTTTTTTCGCGACGTTAAGGTATGGGCCTTCAAGATGTAAGCCAAG
CGATTGGTTTTGGTATTTTTTGTGATATTCGCGAGCTGCGGAGATTGCCGCGCGCATATC
TTCATCAGAAGAAGTGATCAGCGTAGGAAGGAAGCTGGTACAACCCGACTTTAGGTTTGC
TTCGTGCATGATTTGCATCGTTTCTGCTGTGATAGCATCGTTCAACATGACGCCGCCACA
ACCGTTCAGTTGCAGGTCGATAAAACCAGGACTTAAGTTAGCTCCATTCAGATCTTTTAC
TTCAATGCCTTTCGGTAGTTCAGCAACGGGCACAATGGATTGAATTAGATCGTTTTCAAC
GATGACCGCATGATCGGTAAGAACATCACTACCGGTATAGATTTTACAGTTACTTAGCGC
GTACATAGTCAGCTAGTCCTTATAGATGAGAATTCAATTTCTGTATCGTTATCTAATCGG
CGACTGAATGAGTCATGTGGGTACTTAGTTTGTATCACTGAATTAGATAACGAGTCACAT
ACAGCAAGTTGCGTTTTATCGATGTCATTGTCAGAGTAACTAACTGAAAAATAATAAATG
AATTGTTTTTTATGATTCTTTTTCAGAGCAAAGTTACTAAGAATTACCCGCCGAGATACC
AAAATAACACTGATTCTGCCTTGCATAAAGTGCGAGAATATTATCTTTAAAACGCCATTT
TTTTGTATAATAAAATAAGTTTTATGATCTCGCTAGCAAAAACCTTTCGAAAGGGCAAAT
TGTGGTGATTATGATCACAAACAATGAGCTTTTAATTTGCGGAGCAAAATTAATGTCATA
AACTGACGATGACTAAATTGAACGACTGAAATAAGTCATTCAACATAACATCGAATCCTA
TAGGGGGAACTTAAGGTGAATATTCTCGGATACGCGCAGAAGTTAGGTAAAGCTCTTATG
CTTCCTATCGCGACTTTGCCAATCGCAGGCTTGTTACTGCGCTTGGGCCAACCTGATGTA
TTTGACATCGCGTTTATGGCACAAGCCGGTAACTCAATCTTCTCTAACCTTCCATTGTTA
TTTGGTCTAGGTATCGCGATCGGCTTATCAAAAGACGGTCAAGGTGCTGCAGGTCTTGCT
GGTGCGGTTGCGTACTTCGTACTTACTGCGACAGCGTCAACAATCGATGCGTCAGTTAAC
ATGTCATTCTTCGGTGGTATCATCGCAGGTATCATTGCTGGCCATTCTTACAACGCTTTC
CATGCTACACGTCTTCCTGAGTGGCTAGCATTCTTCTCTGGTAAGCGCCTAGTGCCAATT
ATGGCTGGTTTGTTCGCCCTAGTTGCTGGTGCTGTTTCAGGTATTGTATGGCCAACAATC
CAAGGTGGTCTAGATGCACTTGCTCACGGTATCTCTACTTCTGGCGCAATCGGTCAGTTT
GTATACGGTACGCTTAACCGTGCTCTAATTCCTGTAGGTCTACACCACGTACTGAACTCT
TTCTTCTGGTTTGGTATGGGTTCTTGTCAAGAAGTGCTAGTTTCTGGCGCAACAGCTGCT
GGTCAAGCTCTTCCTGCACTACAACAACTTTGTGTTGACCCAGCTCTAGCTAAGACTCTT
GTTGCTGGTCAAACTCACACATTTGAATTCGCTAACTCAGTAACTCCAGAAATTACAGCA
ACTGTTAAAGAAGTAACTGAAACAGTTAAATCTGGTGACCTACACCGTTTCTTCGGCGGC
GATAAGAGCGCTGGTGTATTCATGAACGGTTTCTTCCCAGTAATGATGTTCGGCCTACCA
GGTGCAGCACTTGCTATGTACCTAGCGGCTCCTGTTGAGAAACGTAGCCAAGTTGGGGGG
GCATTGTTCTCTGTTGCATTCTGTTCATTCCTAACTGGTATCACAGAGCCTCTAGAGTTC
ATGTTCGTATTCCTAGCTCCTGCTCTATACGCGATTCACGCAGTGTTCACTGGTCTATCG
CTAGTTGTTGCTAACATGCTTGGTACGCTACACGGCTTCACATTCTCTGCTGGTCTAATT
GACTACTTGTTGAACTACGGTCTAGCAACTAAACCTCTACTACTAGGTGCAGTTGGTCTT
GGCTTCGGTGCTCTTTACTTCTTCACATTCAGCTTCGCAATCCGCGCGTTTAACCTAAAA
TCGCCAGGCCGTGAAGATGATGATAGCCAAGCAGCAGCACCAGCAGGTGAAGCAAAAAGT
GGTGACCTAGCTCGTCAATACCTAAAAGCGCTAGGTGGTCATGACAACCTAACTTCAATT
GACGCATGTATCACTCGTCTACGTCTAACTCTGAAAGATCGTTCAGTAGCTGATGAAGAA
GTGTTGAAGAAACTAGGTGCGAAAGGTGTTGTTAAACTAGGTGAAAACAACCTTCAAGTT
ATCCTTGGTCCTCTAGCAGAAATCGTTGCTGGTGAAATGAAAGCAATCGGCGCAAACGAA
GACCTATCGAATGTAAAACTACCATAATTACATCGAACTAATATTTGATTAGAGACCTCC
TTCGGGAGGTCTTTTTTTGTTTTAGTGCTTTGAATCTGCTGTGCATTCACGCGAACTCGA
TAAATATTGCCGTTTTAGCGCGAGTTCTTGTTGTCTAATGGCTTAGAATTGTGGATCATT
AGAAACAATGCACTCTGTAAAACCATATCGGATACAGAGTTCCGTTTTCTCTGACAATAC
TTATATTTTTGAGGTGCTATAGATGAGTGAAGCTGATGCTCGTCCATCAAACTTTATTCG
CCAGATCATTGATAAGGATCTAGCGGATGGCAAACACACTAGCGTGCATACTCGATTCCC
GCCGGAGCCAAATGGCTACCTGCACATCGGTCATGCTAAGTCTATCTGTTTGAACTTCGG
TATTGCTCAGGACTACCAGGGTCAATGTAACTTACGTTTCGACGATACAAACCCTGAAAA
AGAAGACATCGAATACGTTGAGTCTATCAAGAAAGATGTAAACTGGTTAGGCTTCGAGTG
GGATGGTGAAGTATGTTACTCATCAAACTACTTCGACAAGCTTTACGAATATGCAATTGA
ATTGATTAACAAAGGCTTAGCGTACGTAGATGAGCTAAGTCCAGAGCAGATTCGTGAGTA
CCGTGGCACGCTAAAAGAGCCAGGTAAGCCAAGCCCATACCGCGACCGTTCTGTTGAAGA
AAACTTAGCGCTATTTGAAAAAATGCGCGCAGGTGAATTTGAAGAAGGTAAAGCGTGTCT
TCGTGCGAAGATCGATATGGGTTCGTCATTCATGGTTATGCGTGATCCAGTTCTATACCG
TGTACGTTTTGCTACTCACCATCAAACGGGTGATAAGTGGTGCATTTACCCAATGTACGA
CTTCACACACTGTATCTCTGATGCGCTAGAAGGCATTACACATTCTATCTGTACGCTAGA
GTTCATGGACAACCGTCGTTTGTACGACTGGGTACTAGACAACATCACAATTGATTGTCG
TCCTCATCAATACGAGTTCAGCCGTCTAAACCTAGAATACACAGTGATGTCTAAGCGTAA
GCTAAACCAACTAGTAACCGAAAAATTGGTTAACGGTTGGGATGATCCTCGTATGCCAAC
AGTATCTGGTTTACGTCGCCGTGGTTTCACACCTGCGTCAATCCGTGAATTCTGTAAGCG
TATCGGTGTGACGAAGCAAGAAAACATGATCGAGTTTAGCTCGCTTGAATCTTGTATTCG
TGACGACCTAAATGAAAATGCACCTCGTGCGATGGCTGTGTTGGACCCTGTTAAAGTTGT
TATTGAGAACTTTGAAGTGGGCGCTGTAGAAAATCTAACGCTGGCTAACCATCCAAATAA
ACCTGAAATGGGTGAGCGTGAAGTACCGTTTACTCGTGAAGTTTGGATCGAGCGTGAAGA
TTTCCGTGAAGAAGCGAACAAAAAGTACAAGCGTCTAGTTCTTGGCAAAGAAGTTCGTTT
ACGTGGTGCTTACGTGATCAAAGCTGAGCGTGTTGAAAAAGACGCGGAAGGCAACATCAC
AACGATTTACTGTACTTACGATCCTGAAACGCTAGGCAAAAACCCAGCAGATGGTCGTAA
AGTTAAAGGCGTAATTCACTGGGTATCTGCGGATAAAGCGCTACCAGCAGAAATTCGCCT
ATACGATCGTTTGTTCACTGTTCCAAATCCTGCAGCAGCAGAAGACTTCGCTTCAACCAT
TAACACTGATTCACTCGTTGTGATCAACGGTTTCGTTGAGCCGAGCCTGGCATCTGCAGA
AGCAGAGCAAGGCTACCAGTTCGAGCGTATGGGTTACTTCTGTGCGGATTCTAAAGATTC
AACTGCAGATAACCTAGTGTTCAACCGCACGGTTGGCCTACGTGATACATGGGCGAAAAT
TGAGAACCAATAATCTCAATCGTTACCTATAGAAAAATGCCAGCAATTGCTGGCATTTTT
GTTTTTGGATTAAGCAAAACAAAAAGTACAGATACAAAAAACGCCAGCTTTAACTGGCGT
TTATTTTTAATCTATAAGCAAATTATTTTGCAGGTTTGTGCGCATCTGGGTTTTCTTTGC
AACCACCGTCACTGCATTTACCGTATAGGTATAAGCTGTGGTTTGTTAGCGTCACATTGT
ACTTAGCTGCGATTTCGCGTTGGCGCTCTTCAATGATATCGTCAGAAAACTCAATTACTT
CACCACAGTCTAGACATACTAGGTGGTCGTGGTGATGTTGAGTTGACAATTCGAAGACTG
ACTTGCCACCTTCAAAGTGGTGACGAGTAACAATACCTGCATCGTCGAATTGGTTTAGAA
CGCGATAAACAGTTGCTAGACCTATCTCTTCACCTAGATCAATCAGCTTTTTGTACAAAT
CTTCAGCACTGATGTGCTGGCAGTCTGGCTGCTGAAGTACTTCTAGAATTTTTAGCCTTG
GAAGGGTAACTTTTAGACCCGCATCCTTCAGCGCCTGATTATTATCTGACATATACTTTC
CCGTTGGATCATCTGCAGCGATTTAACAGAATTCAATATTCCTACCATTATAGGCGAAGC
GCTAAAAACATTAAACCACGAACTTCAAAGGGTTAATAGAATCTTTTTGTAAATTGGAAA
TGGGTCGATTATATTACAGATCTGACCAGTTACAATTTTGTAACATGAGCTTAGAGAGGG
CATGGACTGCAATGAATAAGCGACTCGCGAAGATTTATAAACCAGGGATTGTGAAATTTG
CATTGAATGTATGGCCACCATTTTGGGGGGCCGGAATTAAAATCTTACATATTTCTGAAG
ACTTCCGAACGGTTAAAGTTCGTTTGAAACTTCGCTGGTGGAACAAAAATGCCAATCGTA
CGCAGTATGGAGGCAGTATTTTTTCCTTAACAGATCCCATTTACTCTCTCATGTTGATGG
GTATTCTACGTGAAGAGTATTACGTGTGGGATAAAGAGGCGAGCATCAACTTTATCAAGC
CAGGACAAAGTGATTTGTTTGCTGAGTTTGAGATCACGGATGGTATGCTAGACGAGATCT
ATCAGATGACTCGAAACGGCGAAAAGTGCTTTCCTGAATTCATTACGCATGTAAAAGACA
AACAAGGGAATGTGGTATCTGAAGTTCAGCGCAAGTTATATGTGAGAAAGAAGCCTCAAT
ATCGAGAAGAAGAGGCGGTAACGGAAGTGCCTTAATTTAATGCTATAAAAAAGACCTCCA
ATCGGAGGTCTTTTTTAATACTTACTTAGCCTTCTAGCTCAGCTAGGCACATTTCTTCGT
AAATCTGCTTAACCCAGTTTTCGACGCGTTGGTCAGTCAACTCAGGTTGACGGTCTTCAT
CAATACATAGACCTACGAATTGGCTGTCGTCGCCTTCAACAAGTGCTTTTGAAGCTTCAA
ACTCGTAGCCTTCAGTTGAAGTATGACCAAGAATTGTGCCGCCTTTAGACTCAACGATGT
CACGCACTGTACCCATCGCATCGCAGAAGTATTCTGCGTAGTCTTCTTGGTCGCCACAGC
CGAAGATAGCCACTAGCTTAGTAGAGAAATCGATCTGCTCAAGTTCAGGGAAGAAATCAT
CCCAATCACATTGTGCTTCACCGTAGTACCAAGTAGGGATACCTAGAAGAAGAAGATCAA
AGTTATCAATGTCTTCTTTGCTGCTTTTCGCGATGTCTTGAACGTGAACTAGATGTTTGC
CTAGTTGCTTTTGAATCATCTTTGCAACGGCTTCAGTATTACCTGTGTCGCTACCGAAGA
AGATACCTACACTTGCCATAGAGTCTATACCTTTACATTGTTTGTTATGGGCGATGGTAC
TGAGGGTTTAACCTAACCCCGAGCCTTCCCAAGTGAGCTGAATAATGCCTTTTGCAATAA
AGCCAGCACAGCCTAGGAAAAGGACTAACCATACAATACGACGACCAAAAACAGGTACAT
TGCCTTGCTTTAGCACATCTTTTATTGCCATCCCGATGAAAAAGAAGATAGCAGCAAAAA
GAAGATCGAGCCCAATAGACTCGAGCATATCCATATAGTCGTAAAGCATTTTAGTCCTTC
ATGCCGAAAAATCTTGGGCGCACTATACCACTGTTACACAGCATTGTTAATGCACTACAA
GGAGGGTTATTTCAATAATCTATTGTTGCTTTTCGAATTTGTTAACTCGAAATGTATTTC
CGGATCACTCGCATCACTTCAGCAGGTTTTTCTGCGTGTAACCAATGGCCTGTGTTGGCA
ATAATGTGTGCTTTAGCTTGTTTGAATTGTCGTTGTACTGACGGTTGGTGCTCTGGCATT
AAGTAGTCCGAATCTCCGCCTTTAATGAAGAGTGTCGGGATCTCGGTAGGAGCAATATCT
TGCCAGCCAATGATCTCAGCATAGTTACTTAATAAACTGTCGACGTTAAATCGCCAAGCC
ATATGGTCTTCGTTTTTAAACAGCGATTTTGAGAGAAATTGTCTAACGCCATCCATCTCA
ATGTGTTGAGCTAAGATTTCTAACGTTTGTTGACGGTTCGCAGGTTTTTCTTTGATAACG
GCCAGCAAACCATCAAATACGTTGTTGTGACGATTGGTCTGGTAAGCTACTGGAGCCATG
TCCAATACGACCAACTGTTTCACAAGATTTGGTGCTATATCAGCGAGTTTCATCGCGACT
TTACCGCCCATTGAATGGCCGACGATTATCGATGGCTCAACGTTTAAGTGCTGAAGAAGC
GTCGCGACATCTTGTGCCATGTCAGTGTAGTTATGAGTATCAGAGTGGAAAGAGAGACCG
TGATTGCGTAGGTCGATACTGATCACTGAGTGATCTTCAACAAGATCACGAGCCAATAGG
CCCAGATTACTTAAACTACCAAACAATCCGTGAATCAAAACAACTGTTTGGCCTTGGCCT
TCCTGCTTATAGTTGAGTAATGCTGACATTTTATCTTATTCGTGATGGGTTTAACGTGGA
GTATCCGAAAGGATCTCGTTATAATCCCCCAGAGTTTAAACATTGAGAATGTGAAAAGCG
AATGAAAACAATTGAGGTTGATGAGGATCTATACCGTTACATTGCTAGCCAAACTAAGCA
TATCGGTGAAAGCGCCTCGGATATTTTGCGACGCCTTTTAAACCTTGATGGTCAGTTGCA
GGTAGCAGAATCGGCACCAGCAGTAGAGAAGCCACAAGGGATTGTAGTAAGTAAAGATGC
GGGCAAAGCAGAATCTATTGATGTAGTGAAAGAGATGCGTTCGCTGCTAATTTCTGATGA
GTTTGCCGGTCTAAAGAAAGCGATTGATCGCTTTATGTTAGTACTATCGACCTTACATAA
GTTAAATCCAGAAGGCTTCGCACAAGCGACAAACGTAAAGGGACGCAAACGCGTTTACTT
TGCAGACAATGAAGAAACCTTACTGGCCAATGGTAACACCACTAAGCCTAAAGCCATTCC
AGGTACGCCGTTTTGGGTTATCACAAACAACAATACCAGTCGTAAGAGACAAATGGTTGA
ACAAGTGATGACGCACATGGAGTTCCAACCTGACTTGATAGAAAAAGTAACAGGTTCAAT
CTAAGAAACCTGATAGAAGCCTCATAATGCGTCGCAGTTAGCAGATATTATGAGGCTTTT
TTGTAATTTTATTATTTTTAAAAGAAAGGATGTCAAACATGGCTATGCACCCTCGTGCTG
GGCAAAAAGCGCAGCAGGAAGATCTCCATAATATTCCAGCGTTAGTTGCTAACTACTTCT
TACTTCAGCCTGATGCTAATAATGCGGAACATAAGGTTCAATTCGGTACTTCTGGTCACC
GTGGCACAGCAGACAAGCAAACTTTTAATGAAAACCACATTCTTGCTATCGCACAAGCAG
TTGCAGAAGTACGTGCCAAGCAGGGAACTACAGGGCCGTTGTTTGTGGGCAAAGATACCC
ACGCGTTGTCAGAACCTGCGTTTTCAAGCGTAATCGAAGTTTTGATTGCGAATGGTGTAA
AAGTCATCGTACAGCAGGATAATGGCTACACACCAACACCAGGTGTTTCTCACGCTATCT
TAACTTACAATCTAAAGCATGATGAGAAAGCGGATGGCATCGTTATCACACCATCTCATA
ATCCACCACAAGATGGCGGTATTAAGTACAATCCAACACATGGCGGTCCAGCAGAAGCAG
AATTGACTCAAGCGATTGAAGATCGTGCGAACGAGATCATTGCTGGTGGCCTAAAAGATG
TGAAGCGTCTAGCGCTAGCAGAAGCGAAAGCATCTGAGCTATTCGTTGAAATGGATTTGG
TGAAACCTTACATCGATGACTTAGTTAATGTTATCGACATGGAAGCGATTCAGAAATCGA
AGTTGAAAATTGGTGTTGATCCACTTGGTGGCAGCGGCATTGATTACTGGCGTCAAATCG
GCCAAGCATACAACTTAGATCTGACCTTGGTCAGCGAAGCGATTGATCCATCATTCCAGT
TCATGTCGCTTGATAAGGACGGCGTGGTTCGTATGGACTGTTCTTCTCCATACGCAATGG
CTGGTCTGCTAGCTCTGAAAGATGAATACGATCTTGCGTTTGGTAACGACCCAGACTATG
ACCGTCATGGTATCGTGACGCCGAAAGGTTTGATGAACCCGAACCATTTCTTAGCGGTTT
GTATCGACTACCTATACCGTCATCGTGAGGCGTGGGGTAAAGATGTTGCTGTTGGTAAGA
CGCTGGTTTCAAGTGCACTTATTGACCGAGTAGTAGCCGATTTGGGTCGTGAACTGTGTG
AAGTGCCTGTCGGCTTCAAGTGGTTTGTCGATGGCCTTTACACTGGCAAGTTTGGTTTTG
GTGGTGAAGAGAGCGCCGGTGCCTCTTTCCTACGTAAAGATGGAACACCATGGTCAACAG
ACAAAGACGGCATCTTACTATGTTTGTTAGCGGCAGAGATTACTGCGGTAACGGGTAAAA
ACCCACAAGAGTACTACGAAGAGCTTGCCGCTAAACATGGTGAGTCTAAGTACAATCGTA
TTCAAGCGGTAGCGAATGGACCTCAAAAAGACGTGTTGAAGAAACTGTCGCCAGAAATGG
TTGCAGCAGAAACACTGGCAGGTGATCCGATTACGGCGCGTCTAACACACGCTCCTGGTA
ACGGTGCGGCGATTGGCGGATTGAAAGTGACGACTGAAAATGGTTGGTTTGCTGCTCGTC
CATCGGGTACGGAAGACATCTACAAAATCTATTGTGAGAGCTTCAAGGGTGAAGAACACC
TAAAACAAATTGAAGCTGAAGCACAAGAAATTGTGAATCAAGTATTTGCAGCTGCAGGTT
TATAATTAAACCTACTCTGACAAAAAGGCGACCAGATGGTCGCCTTTTTTACAACTCGTC
GTTAACTCTCTATTTATGAGCGTTTGGATTTTGTGGCCAATTATCTGGCACGATGAACCA
GAACTCGCCATCTGCTGTTTGTGCATGCTCAAATCGCTCCATTGGTTTTTCAATCGGCTG
AGAAAAATCATCCGTACCAATAGCCCAGTTGGGTTTGCTTAAGTGGTAAAGCGGTTTATT
GATCAAACTCCATTGGCTTTGATAACACCAATATCCACTGATTTGGCTTGGATTGAGAGC
AAAGCCTAAGCACTCTTTCGGTGGTACTTCATTAGAAAATGGATTGATGTAAAGTCGCCC
TTGCATCAACAAGCGTTCCTTTGGAGACTGATCCAGAGGAAGCATTTGTCTAAATTCAGG
CCTTTCGCTCATTTTCAATTGGTGGGAGAGCATTCTATCCAGTTTTGTATGCAATTGATC
GTGCGCGTTAGGGCCATACCAAACACCTTCATGTAAAAGATAAAACTTAATCGCTACTTC
CCAATGTTCTAGTTGGTCCAATGTTCTATTTTTGAGTATGAGATCTATCGCACCAATGGT
TTTTCCGTCGCTATCGTTGAGTTGAATTTCTTCTGCAAGAATTTCATATTGTTCTGAATT
AGCAAGTGCAGCGGTACATAAATGCTGATACAAAAAACCCAGTCTCGGGTTCCCTTGGTA
CTCTTCAGATTCATCCAGAGGTTTAATCGATAAGTCTTCCAATGTAGCAAAAGGGGGGAG
CAACTGAAAAAGAGGAGGAGAAGAGGTGATCCATTGATAAAGACGTTGCAGTTGATTCAT
CCTGATTCCTTAGTGATGTTGATAAAGCAGCGAGCCTCGTTATTGTAACTAAATTTGGTT
AGTAGAATAGGGTAGCTAGCATCAGTGTCATAGTTCGATATACACTTTGAGGTACTCGCT
CGAAATTGGAAGTGATAATGAATAATTTACAGTTAGAAAAGATTCTCAACAGCAAACTCT
CGCCCGAGTTTATTAAAGATTACGCGCCAAATGGCTTACAGGTTGAAGGTTGTCCACAGA
TCAAGCGCGTAGTTACTGGAGTAACTGCTTCTCAAGCATTAATTGATAAAGCGATTGAAC
TCAGAGCCGATGCGTTATTGGTCCACCATGGTTATTTTTGGAAAGGGGAGCCAGAACCCA
TTCGCGGTATGAAAGGTAAGCGCATTCGTAGCCTAATAAAAAGTGACATTAATCTGTATG
GCTACCATCTACCGCTCGACATTCATCCTGAACTTGGTAACAACGCAGAGCTTGCTCGTC
TTCTTGATATTGAAATCGACGGTGGGTTAGAAGGTCATCCGCAGTCTGTCGCCCTATTTG
GACGCTTGAAAAAACCGATGACTGGTTCTCAATTTGCGAGCAAGATCAACCAAGTCCTTA
ATCGAGAGCCTCTACATATCGCTCCAGATAATGCGGAGAAAATGATCGAAACCGTTGGTT
GGTGTACTGGCGGCGGACAAGATTTCATTGAACTTGCGGTTCAGCATGGATTAGATGCAT
TCATTTCTGGCGAAATTTCGGAGCGAACAACTTACACCGCTCGTGAGATGGACATCCACT
ATTTTGCTGCGGGTCACCATGCAACAGAGCGTTATGGCATCAAAGCACTTGGTAAGTGGT
TAGCCGATGAATACGGTTTAGATGTCGAGTTTGTGGATATTGATAATCCAGTGTAGCGTG
TATTTTTATCGTTAAAACTAAAAAGGGTTGAGACTTACATCTCAACCCTTTTGTTTATCT
GATAACTCTAGTAACGATTATTCGCGCTCATGAAGCGGCGAAAATTCACGTTGCGTTTCG
CCTTTGTAAAGCTGACGTGGACGACCGATACGGTTTAGTGGGTCGCTGTGCATCTCGTTC
CAGTGGGCAATCCAACCAATAGTACGAGAAATCGCGAAGATAACCGTAAACATTGATACA
GGAATACCGATCGCTTTCAGAATGATACCTGAATAGAAATCTACGTTCGGGTATAGCTTC
TTAGAAACAAAGTACTCGTCAGAAAGAGCGATACGCTCAAGTTCCATTGCTACGTCCAGC
AGAGGATCTTTAATGTTGAGCTCTTTTAGAACTTCGTGACATGTTTCGCGCATTACGGTC
GCACGAGGATCGTAGTTCTTGTAAACACGGTGACCGAAGCCCATCAAACGGAATGGGTCA
TCTTTGTCTTTCGCACGTTCCACGTATTCTGGAATGTTATCCACGCTGCCGATTTCTTCT
AGCATCTTCAGACATGCTTCGTTTGCGCCACCGTGAGCTGGGCCCCAAAGTGATGCGATA
CCAGCGGCAATACATGCGAATGGGTTTGCACCAGAAGAACCTGCTAAACGGACTGTTGAT
GTCGACGCGTTTTGCTCGTGATCTGCGTGAAGTGTGAAGATTTTATCCATCGCACGAGCA
ACAACAGGGTTCACTTCATACTCTTCACATGGGTTAGCAAACATCATGTGTAGGAAGTTT
TCCGCGTAGCTCAAATCGTTGCGTGGGTAGATAAATGGCTGACCAACAGAGTATTTGAAA
CACATTGCAGCCAGAGTTGGCATTTTAGATAGCAGACGATAAGCCGCAATTTCGCGGTGC
TCGTCGTTATTGATATCAAGTGAATCGTGGTAGAAGGCTGCAAGAGCACCAACCACACCA
CACATTACTGCCATTGGGTGAGCATCACGACGGAAGCCATGGAAGAAGCTTGCGATTTGC
TCGTGTACCATTGTGTGACGAGTAACTGTCGTTTTGAATTGCTCGTATTGTTCTCGGGTA
GGGGCTTCACCGTAAAGAAGGATGTAACATACTTCTAGGTAATCTGCGTTATTGGCTAAT
TGATCAATCGGGTAACCGCGGTGCAAAAGAATACCTTTGCCGCCATCGATGTAAGTGATT
GATGATTCACAAGATGCAGTGGCAAGAAAACCTGGGTCAAAAGTAAAGTAACCATTGGCT
CCCAGTTTACGAACGTCAATTACAGGTGTACCTAGCGTACCGTCCATAATTGGCAGTTCG
ATTGGCGCTTGACCTTCAACATGAAGGGTCGCTTTCTTATCCGCCATAACAATCTCCTTT
GTTTATTATTTAATCCGTCCAGGATGTTTATGTGCCATTTTTGTACTGTTGTTAAAGCTT
AAAGTCAATTTTTCTCCATCTTTGTGTGCACTTGTTATGATTTTTCTCATGAAAATCGTT
AAAAATCTGTTCTATGTAGCATAATTTGTTACACCAATTGTATTAGAATGTTGCTCGCCG
TATATTGGCAAAGAAAATTTTAGTTAAATCCTTATAAATTCGGGGCTAGAAACAAAAGTG
AGGTTTGTTTGTGGACTCCGGTTGTTAACAAAGTGTTTACAATTATCTCTGAGCTTATTG
CGATAATTTGTTAATCAAATGTTAACTTTTGTACGTTTGGAAGCTGAAATTGGTTATAAC
AATAAATGCTCAATGGAGCTGAGTGAGCAAGCCCGTGAAAGAAAGAAAGTCAAGACCTGT
TAATTTAGATTTACAGACCATTCGCTTTCCTATCACAGCAATCGCATCGATCCTGCACCG
TGTGTCTGGGGTAATTACGTTTGTTGCGGTGGGTATATTACTTTGGTTACTGTCCATTTC
TCTGTCATCCCATATGGGTTTTATGGAAGCCGCAGATATCGTTGATGGCTTCTTCGTAAA
ATTCATCCTGTGGGGTATCCTGACTGCACTTGCCTACCACATCGCTGGTGGTATTCGTCA
TTTGCTGATGGATCTAGGTCATTTTGAAGAACTAGATTCAGGCGCGATGAGCGCGAAAGT
TGCCTTTGGTGCAACTGCAGTATTATCACTATTGGCGGGGATCTTGGTATGGTAAAACAC
GTATCTTCATTTGGTCGTAATGGTGTACACGATTTCCTACTGATTCGTGCAACAGCCATC
ATTATGACGCTATACACGATTTATCTGGTTAGCTTCTGTGCATTTTCAGATATCTCTTAC
GCATCATGGACCCAATTCTTTGGTGGTACTTTCACCAAAGTCTTCACCATGTTGGCGCTT
GCATCTGTTCTGATTCATGCATGGATCGGTATGTGGCAAGTGTTCACCGACTACATTAAG
TGCGCGAAACTTCGTGGTGCACTTCAACTTGGTGTGATTGCCGTTTTATTCGGTTATGTC
TTCTCTGGTCTATTTATTCTGTGGGGTGCGTAAGTGTCTATTCCAGTTCGTGAGTTTGAT
GCCGTAGTAATCGGCGCTGGTGGTGCAGGTATGCGCGCTGCACTACAAATTTCGGAACAA
GGCCTTTCTTGTGCTTTGTTGTCTAAAGTATTCCCAACCCGTTCTCATACTGTATCTGCT
CAAGGCGGTATCACAGTTGCGCTTGGTAACTCGCATAAGGACGATTGGCAATGGCACATG
TACGACACAGTAAAAGGTTCTGATTACATTGGTGACCAGAACGCGATTGAATACATGTGT
AAAAATGGTCCTGAGTCAGTTATCGAGCTAGAAAAAATGGGTCTTCCATTCTCTCGTTTT
GATAACGGTACTATCTACCAACGTCCATTCGGCGGTCAGTCAAAAGAGTTTGGTGGTGAG
CAGGCGGCGCGCACAGCAGCTGCAGCAGACCGTACAGGTCACGCTCTTCTTCATACGCTT
TACCAACAAAACGTCAAACATAAGACAACCATCTTTTCTGAATGGTACGCTTTGGATCTT
GTGAAAAACCAAGATGGCGCAATCATGGGTTGTACTGCGATCTGTATGGAAACGGGTGAA
ATCTGTTACTTCAAATCGAAAGCAACAATTCTAGCTACTGGTGGTGCAGGTCGTATTTAC
GCATCGACAACTAACGCGCACATCAACACGGGTGATGGCGTTGGTATGGCACTTCGTGCA
GGCGTTCCAATGCAAGACATGGAAATGTGGCAGTTCCACCCAACGGGTATTGCTGGCGCG
GGTGTTCTTGTGACAGAAGGCTGTCGTGGTGAAGGTGGTTACCTTCTAAACAAAGACGGC
GAACGCTTTATGGAACGTTACGCTCCAAACGCGAAAGACCTTGCTGGTCGTGACGTTGTT
GCTCGCTCTATGATGATTGAAATCCGTGAAGGCCGCGGTTGTGATGGTCCTTGGGGTCCA
CATATCAAGTTGAAACTTGATCACCTTGGCAAAGAAGTACTTGAATCACGTCTGCCAGGT
ATCTGTGAACTGTCTCGTACATTCGCACACGTTGATCCAGTGAAAGAACCAATTCCAGTA
ATTCCAACTTGTCACTACATGATGGGTGGTGTTCCGACTCAAGTTTCTGGTCAAGCGATT
AAGCAACTTGCGGATGGCAGCGAAGCGGAAGTTCAAGGTCTATACGCTTGTGGTGAAATT
GCTTCTGTATCTGTACACGGTGCAAACCGTCTAGGTGGTAACTCACTGCTAGACTTGGTG
GTATTTGGTCGTGCAACAGGCCTACACCTAGGTGAGACTCTTGCTGCTCAAGTTGAAGCT
CGCCCTGCAACTGAATCAGACATCGAAGCTTCTCTAGCGCGCACTATGCGTTGGGAAAAT
AGCACTGGTGGCGAAGATCCAGTACAAATCCGTAAAGACCTACAACGCTGTATGCAAAAC
AGCTTCTCGGTATTCCGCGAAGGTGATGCAATGGCGACGGGCCTAGAAGAGTTGAAGGTA
ATTCGTGAACGTCTGAAAGATGCTCACTTAGCCGACAAATCTTCTGAGTTCAACACGCAA
CGTATTGAGTGTCTAGAACTAGATAACCTGATGGAAACCGCGTTCTCAACAGCAGTTGCA
GCAAACTACCGTACAGAAAGCCGTGGTGCTCATGCTCGCTTCGACTTCCCTGAGCGTGAT
GATGAGAACTGGCTATGCCACTCTATCTACAACCCGGAAACCGAAGCGATGACAAAGCGT
GATGTAAACATGACGCCAGTACACCGTGACGCGTTCCCACCGAAAGTACGTACATACTAA
GGGAGGATATGAATATGAAACTGAACTTCTCTTTGTACCGTTACAACCCGGACGTAGATA
CTAAGCCTTACATGAAAGAGTACACACTTGAGGTAGACGAAGGCTCAGACATGATGGTGC
TTGATGCATTGATTCTGCTAAAAGAGCAAGATCCAAGCATCGCATTCCGTCGTTCTTGTC
GTGAAGGTGTGTGTGGTTCTGATGGTTTGAACATGAACGGCAAAAATGGTCTGGCATGTA
TCACTCCATTATCGGCTCTACAAGGTGACAAGATCGTCATTCGTCCTCTACCGGGTCTAC
CTGTAGTACGCGATCTTATCGTTGACATGACGCAGTTCTATGATAACTATGCGAAAGTTA
AGCCTTTCTTAATTGATGACGGTGCTCTACCGCCATCACGCGAGAACCTGCAATCTCCAG
ATGAGCGTGCGCATTTAGATGGATTGTACGAATGTATCATGTGTGCATGTTGTACAACTT
CTTGTCCGTCATTCTGGTGGAACCCAGATAAGTTTATTGGCCCTGCAGGCCTACTTGCGG
CTTACCGCTGGTTGATTGATAGCCGAGATACGGCAACAGATGAACGTTTGTCTGATCTTG
ATGATGCATTTAGCGTTTTTCGTTGCCATGGCATCATGAATTGTGTAAGTGTTTGTCCTA
AGGGACTAAATCCGACGAAAGCCATCGGTCACATTAAGTCGATGCTGGTGAATCGCTCGG
TTTAATTACTCGCAAGCCATAAAGTTGCAGTAAAGTGAGCACGCAACGTACTGACTTTGC
TGCAGCCTCCAAGCACGAGTAAAAGGATACTAAAATTGCCGGCTATTTCGGTCGGCTTTT
ATTAGCTCGGCGTAAGACCGAAGCAAACGTGAAAACTACTGGTTAAGGGAAAATATGCAC
AACGGCGTGATGAAGGCATGGCTCGAGTCTTCACACTTGGCTGGCGCCAATGCAACGTAT
GTAGAGGACCTCTACGAACTGTATCTAAGTGATCCCGATCTGGTAAGTGAGGAGTGGAAA
CGTGTTTTTGAGGGCTTGCCTAAGCCATCAGAAGAAGTGGCAGAACAGCCGCATTCACGT
GTCCGTGACTACTTCCGACGACTCGCTAGAGAAACAAAGCATTACAATGTCCAAGTTAGT
GATCCAGATGTCGATGCAAAACAAGTAAAAGTTCTACAGCTTATCAACGCATACCGCTTC
CGCGGACACGAGGCTGCAGAATTGGATCCACTAGGTCTGTGGCAACGTCCACCTGTGGCG
GAGCTAGACCCAGCATTTCATAATCTTACCGAAGACGACTTCGAAGAAACTTTCAACGTA
GGTTCTTTTGCTGTTGGGCAAGAAACCATGAAGTTGAAAGACATCTACGCAGCCCTCAAG
AAAACTTACTGCGGTTCCATCGGTGCTGAATACATGCACATGACTGACACAGAGCAAAAG
CGTTGGATCCAACAACGTCTTGAGTCTGTCGTAGGCCAGCCATCATTCAACCAAGATGAA
AAACGCACGTTCCTTGAAGAGTTGACTGCAGCGGAAGGCCTTGAGCGTTATTTAGGCGCA
AAATTCCCTGGTGCGAAGCGATTCTCTCTAGAAGGTGGTGATGCGCTTATCCCAATGACG
AAAGAACTGATTCGTCATGCGGGTAAGAGTGGCATGCGTGAAGTGGTTATTGGTATGGCT
CACCGTGGTCGTTTGAACATGCTGGTGAACGTACTGGGTAAGAAACCACAAGATCTATTC
GATGAGTTCGCGGGTAAGCACGATGAAACGTGGGGTACCGGTGACGTTAAATACCACCAA
GGTTTCTCTGCAGACTTCGCAACTCCTGGTGGCGATGTTCACTTAGCGCTTGCGTTTAAC
CCATCTCACTTAGAAATCGTAAACCCAGTGGTTATCGGTTCAGTGCGTGCACGTCAAGAC
CGTTTGGGTGACAACCACGGCAGCAAAGTTCTTCCTATCACTATTCATGGTGACTCTGCG
ATTGCTGGCCAAGGTGTAGTGGCTGAAACGTTCAACATGTCACTTGCTCGTGGTTTCTGT
GTTGGCGGTACGGTTCGTATTGTTGTAAACAACCAGGTTGGCTTTACAACGTCTAACCCG
CGTGACACTCGATCAACCATGTATTGTACTGACATCGCTAAGATGGTTCAGGCGCCGATT
TTCCACGTTAACGCCGATGATCCAGAAGCGGTTGCTTTTGTTACTCGCATTGCATTGGAT
TACCGCAACGAGTTCAAGCGTGACGTCGTGATTGATTTGGTTTGTTACCGCCGTCATGGT
CACAACGAAGCGGATGAACCGAACGCAACTCAGCCGTTGATGTACCAAAAAATCAAAAAG
CACCCAACTCCTCGTAAACTGTACGCCGATGTTCTGATTGATAAGAATGAGTCGGATATT
GAAACTGCAACGCAGTTGGTGAACGAGTATCGTGATGCACTTGACCGCGGTGAAGTCGTG
GTGAAAGAGTGGCGTCCGATGGCATTGCATTCTGTAGACTGGTCTCCTTACTTAGGACAC
GAGTGGGATATGCAATGGGAATCGACCTACGATAAGCAACGCCTTGTCGAGCTAGGTAAT
CGTTTATGTCAGTACCCGGAAAGCCACAAGCTGCAAAGCCGAGTAAACAAGCTGTACAAC
GATCGCTTAGCAATGATGACAGGTGAGAAGGCTATTGACTGGGGTATGGCTGAAACATTG
GCTTACGCGACATTGGTAGACGATGGTAAGCGTATCCGTATTTCTGGTCAGGACTCAGGT
CGTGGTACTTTCTTCCATCGTCACTCAGTTCTTCACAACCAATCAGATGCAAGCACTTAC
ATCCCGCTAGCGAATATCCATGACAAGCAGGGGCCTTTCCAAGTTTTTGACTCTGTGTTG
TCGGAAGAAGCTGTTCTTGCATTTGAGTACGGTTATGCAACAGCTGAACCTGGCGGTTTG
ACCATTTGGGAAGCGCAGTTTGGTGACTTCGCTAACGGCGCACAAGTGGTTATTGACCAA
TTCATTTCGTCTGGTGAGCAAAAGTGGGGACGTTTGTGCGGCCTGACGATGCTTCTGCCT
CATGGTTACGAAGGCCAAGGTCCGGAGCACTCATCTGCTCGTCTAGAGCGTTACCTTCAA
TTGTGTGCTGAGCAAAACATGCAGGTCGTTGTACCATCAACGCCAGCTCAGGTGTACCAC
ATGATTCGTCGTCAAGTAGTACGCCCAATGCGTCGACCATTGATTGTAATGTCTCCTAAA
TCATTGCTTCGTCATCCTCTTTGTACTTCGACTCTAGAAGACCTTGCAGAAGGTGCGTTC
CAAGCAGCGATCCCTGAAGTGGATAACTTGGAGCCAAGCAAAGTGAAACGCGTCGTGTTC
TGTTCGGGTAAGGTGTATTTCGACCTTCTTGAGCAGCGTCGCAACAACGAGCAAGAAGAC
GTAGCAATCGTGCGTATTGAGCAGCTTTACCCATTCCCGATGGAAGAAGTACAAGCGGCT
ATTGCTCAATACACTAACGTTGAAGACTTCGTGTGGTGTCAGGAAGAGCCTCAGAACCAA
GGTGCTTGGTACTGTAGTCAACATAACTTCCGTGCCGCTATTCCTGCAGGTGCAGATCTT
AAATACGCAGGTCGCCCAGCTTCTGCTTCGCCAGCAGTTGGCTACATGTCGGTGCACTTG
AAACAACAAAAAGCGTTGGTTGAAGACGCTCTGAACGTGAACTCAAAAACTTCGGACTAA
GAACTAGAAGTTAAAGGAAGAAACAGATATGACAATTGAAATTCTGGTTCCAGATTTACC
TGAATCAGTTGCTGATGCAACCGTGGCGACATGGCACAAACAACCAGGCGACACCGTAGA
GCGTGATGAAGTTCTGGTTGATATTGAAACTGACAAAGTTGTACTAGAAGTGCCAGCTCC
AGAAGCCGGCGTTTTAGAAGCCATTCTTGAAGTAGAAGGTGCTACGGTACTTTCAAAGCA
ACTTCTTGCTAAATTGAAAGCCGGCGCTGTTGCGGGCGAGCCAACCGCAGACAAAACAGA
AGCAACAGAAGCTTCTCCAGATAAGCGTCACAAAGCGACACTGACTGAAGAAAGCAATGA
TGCACTTAGCCCTGCCGTTCGTCGTCTACTTGCGGAACATGGTCTAGAAGCACACCAAGT
TAAAGGTACTGGTGTTGGCGGTCGTATTACTCGTGAAGATATCGAAGCGCATCTAGCAAA
CGCTAAAGCGGCTCCAAAAGCTGATGCTCCAGCAGTTGAAGCACCAGCAACCGCTCGTAG
TGAGAAGCGTGTGCCAATGACTCGCCTACGTAAGACGGTTGCAAACCGCCTGCTGGAAGC
GAAAAACAGCACCGCAATGCTAACGACGTTTAACGAAGTGAACATGAAGCCAATCATGGA
TCTTCGTAAGCAATACAAAGACCAGTTCGAAGAGCGTCACGGTATTCGTCTTGGCTTCAT
GTCTTTCTATGTGAAAGCAGTGACAGAAGCACTAAAACGTTACCCAGAAGTAAATGCATC
AATCGATGGTGATGATATCGTTTACCACAATTACTTTGACATTAGCATGGCGGTATCAAC
GCCACGTGGTCTAGTAACTCCAGTGCTAAAAGACTGTGACAAGCTTGGTTTTGCAGATGT
TGAAAAAGGCATCAAAGAGCTAGCGATCAAAGGTCGTGATGGCAAGTTAACAGTAGATGA
GTTGATGGGGGGTAACTTCACTATCACTAACGGTGGTGTGTTCGGTTCTCTAATGTCTAC
GCCTATCATCAACCCACCGCAATCGGCAATCCTTGGTATGCATAAAATCCAAGAACGCCC
GATGGCTGTAAACGGTAAAGTTGAAATCCTACCGATGATGTACCTGGCGCTATCTTACGA
CCACCGTTTGATCGATGGCCGTGAGTCAGTTGGCTTCCTAGTAACGATTAAAGAGCTACT
AGAAGATCCAGCGCGTCTCCTATTAGACGTTTAATATCGCTAAAACGTCTAGTTACCTTG
GGTGGCTAGACGTTGAAAATTTCAATGGCTAGACTAGCTCAACGTCTGGCCTTCATTTGA
ATCACTCAGTGATTTACTTGAGAAGACCCTACAGACGTACAAGCAGCCAAGACTGCAGCG
TTATGGAAATAATAAATCCCTCAAGGGAAAAACAAACGGAATATCGAAATGAATTTGCAT
GAATACCAAGCCAAACAGCTGTTTGCAGAATTCGGTTTGCCTGTGCCAGAAGGCTACGCA
TGTGATACACCACAAGAAGCGTTTGAAGCAGCAGGCCGTATCAGCACAGCAAAGAAAGTA
GTCAAGTGTCAGGTTCACGCTGGTGGCCGCGGTAAAGCGGGTGGCGTAGAGCTTCACGAC
ACTAAAGAAGGTGTAAAAGAGTTTGCGCAAAAGTGGCTAGGTAAAAATCTAGTAACTTAC
CAAACAGATGCAAATGGTCAGCCAGTTACAAAAATCCTTGTTGAAGAAGCGTCAAACATT
GCCAACGAACTTTACTTAGGTGCGGTAGTTGACCGTGCTAGCCGTAAGATCGTTTTCATG
GCTTCTACAGAAGGCGGTGTGGAAATCGAAAAAGTTGCGGAAGAAACACCGGAGCTAATC
CACAAAGCAGCCATCGATCCACTAGTCGGCCCTCAAGCTTACCAAGGTCGTGAGCTTGCG
TTCAAACTTGGTCTTGAAGGTGACCAAATCAAACAATTCGTTAAGATCTTTATGGGTCTT
GGCACTATGTTCTCTCAGTACGACCTTGCTCTACTAGAGATCAACCCGCTTGTGATTACT
GCTGAAGGCAACCTGCTATGTCTTGACGGTAAGATCAACATCGACTCAAACGCACTTTAC
CGTCAGCCTAAGCTACGTGAAATGCACGATCCATCACAAGAAGATGAGCGTGAAGCGCAC
GCAGCTCAGTGGGAACTGAACTACGTAGCACTAGACGGTAACGTTGGCTGTATGGTTAAC
GGTGCAGGCCTAGCAATGGGTACGATGGATATCGTAAACCTACATGGCGGCAAACCAGCG
AACTTCCTAGACGTAGGTGGCGGCGCAACTAAAGAACGCGTTGCTGAAGCATTCAAGATC
ATCCTATCTGATGACAATGTGAAAGCGGTACTCGTAAACATCTTCGGTGGTATCGTTCGT
TGTGACATGATCGCAGAAGGTATTATCGGTGCAGTTAAAGAGGTAGGTGTAAGCGTACCT
GTTGTTGTTCGTCTAGAAGGTACTAACGCAGACCTAGGTCGCGAAGTTCTTGCTAATTCT
GATGTTGATATCATTGCTGCTGAGTCGCTAACTGACGCTGCTCAGAAAGTTGTTGCTGCT
GCGGAGGCTAAATAATGTCTGTATTAATTAACAAAGACACTAAAGTAATCTGTCAGGGTT
TCACTGGTGGTCAAGGTACTTTCCACTCAGAGCAAGCTATCGCATACGGTACGCAAATGG
TTGGTGGTGTGTCTCCAGGTAAAGGTGGCCAAATTCACCTAGGCCTACCTGTATTCAACA
CAGTACGCGAAGCAGTAGAAGCGACTGGTGCAACTGCAACAGTAATCTACGTTCCAGCAC
CTTTCTGTAAAGATGCAATCCTAGAAGCGATTGATGCGGGTATCGAGCTAATCGTAACCA
TCACTGAAGGTATTCCTACAACAGATATGATCGACGTGAAAGTGAAGCTAGAAGAAACTG
GCGTTCGTATGATCGGTCCTAACTGTCCGGGTGTTATCACTCCTGATGAGTGTAAGATCG
GTATCATGCCTGGTCACATTCACAAGAAAGGTAAAGTGGGTATCGTATCTCGCTCTGGTA
CTCTAACTTACGAAGCAGTTAAACAAACTACAGATGAAGGCTTCGGTCAGTCTACGTGTG
TTGGTATCGGTGGTGACCCAATCCCAGGTTCAAACTTCATTGATATCCTGAAACTGTTCC
AAGAAGACCCAGAAACTGAAGCGATCGTAATGATCGGTGAAATCGGTGGCACAGCAGAAG
AAGAAGCGGCGGCGTTCATTAAAGAAAACGTAACTAAGCCAGTTGTTTCTTACATCGCTG
GTGTAACTGCACCTCCAGGTAAACGTATGGGCCACGCTGGTGCGATTATCTCAGGTGGTA
AAGGTACTGCAGAAGACAAATTTGCTGCACTAGAAGCGGCAGGCGTTAAGACAGTTAAGT
CTCTAGCAGACATCGGTCAAGGTCTACGTGAAGTAACGGGTTGGTAATTTCTGACTCGTA
AAATAAAAAGCCTGGCATTGCCAGGCTTTTTTGTATCTGATCTTGTGTTGATTTTGTATG
TAAGCCAGCAATAGCACTGAGAATTCTTAATCACCAGATCCGTTTGCTTAACTTGTGCTT
ATAACTAAGCTTTCCGCTGAATCAGTTGGCTCAGCATAAACAAAGAAGTCGCACTGATCA
CCACTGATGGGCCTGCTGGTGTGTCGAAGTGCCAAGACAGACTCAGTCCCATTAGAACTG
AAATCGCACCTATGATGGATGCGAAGAATGCCATTTGTTCTGGTGTAGAAGACAACTTGC
GCGCTGTCGCTGCTGGGATGATCAGTAGTGAAGTCATGATAAGGGCACCGACAAACTTCA
TACCTACCGCAATCACTACACCCACCATCAGCATCAAGACCAGACGGATTAAGTCTGTGT
TCACACCTTCTACAGCGGCTAGCTCTTCGCTGACGGTACTTGATAATAATGGTCGCCAGA
ATATGTACAAACATGCACTAACGGCAATTACGCCGGCATAAATAAACATCAAATCTTCTG
GTGATACAGCTAATAAATCACCAAATAGGTAACTCATTAGATCGACACGAACATTGTCCA
AAAAGCTTACTGACACCAAACCGATAGACAAAGAGCTGTGAGCCAGAATTCCGAGTAGGG
TATCTGTGGCCACCAGTTGCTGCCTTTGCAGTGTTACAAGGAGTACCGCTAATGCTAAAC
AGCAGACTAGCAGCGCAAGATAGAGGTTAACGTTCAGTAAGAACCCGAGAGCGAGCCCCA
TTAACGATGCATGGGCAAGAGTGTCACCGAAGTAGGCCATTTTGCGCCATACAACAAAAG
ACCCAAGTGGTCCTGCGATGATTGCAATACCAATACCAGCGAGAATAGAAGGTAGAAGAA
ACTCAATCATGGTGATGATGTCCGTGGTTATGGTTAGAGCACGAGGTAGCGTCGCCCGAT
ACTGGAGAGCCAGACAAATCGTGATGGTGATGCTCGTGGTCGTGATGATAAAACGCGAGT
GATTCTCTCGCTGCGTTACCAAACAATGCTATGTAAGAAGGATGCTGAGTGATCGTTGCT
GGTGATCCCGAACAACAAACGTGGTGGTGCAAACAAATCACATCGTCTGTTTTTGCCATG
ACCAAATGCAAATCATGAGATACCATAAACACAGCGCAATCGAAGCGGTGACGGATGCTT
TCAATCAAATCGTATAGATCGATTTGTCCTTGAACATCAACACCTTGAGCTGGTTCATCA
AGAACCAACAAGTCAGGGCGTTGTAGCAGCGCGCGGGCGAGTAGGACGCGTTGGTTTTCA
CCACCGGAAAGGCGGTGCATGTTGCTCTTAATTAAGTGCTCTGCACCAACTAGTCTTAAT
GCATCAAGGCATTCTTGTTTGCTGTACTTTCCTGCTAAATTTAAGAAACGGATAACGTTT
AGCGGCAAAGAGTCGTTGAGTTTCAGTTTCTGAGGCACATAACCAATTTTTAGCTTTTTC
GCTTTAACCAATTTTCCGCTAGTCGGCTTTTGAAGCCCTAAAATGACTTTAACTAACGTG
GATTTTCCCGCTCCGTTGGGACCGATTAGGGTTGTGATTTTGCCCTTTTCTAATTCCATG
CTGATGTTATCAAGAACTCTGCGATCATCGAACTCGACGCACAATTGTTCAAGACTGACT
AATGAAGACATGAATGAAACTCATTTGCAAAACTATAATGTTATAATGTAACATTATCGC
ACTTTCTACGCCATATCCCAAGTAAAACTATGAAAAGAGCTTTAATTCTTGCTGCTTCAG
CAATGTTAACCTTGCCAGCGCAGGCGATAACAGTACTTACAAGCATTAAACCGATCCAAC
TGATGGTGACTGAACTGACGGAAGGCGTCACTACTCCTGAAGTGCTAGTTCAGTCAAACG
CATCACCACACGATTATTCGCTGCGACCTTCTGATGTAAAAAAAGTCGCGTCTGCGGATG
TGGTGATTTGGTATGGTCATGATTTGGAACCGTTTCTTGAAAAAGTCGTATCAAATAGAT
CTAGTACACTGACGCTAAGCGAAATACCAAATCTAGCGCTTCGTGAGTTTGATAGTGCGC
ATTCGCATGATCACGACGGTCATGACCACGGTAGCCACGACCCGCACTTTTGGTTGGGTA
TTAAACCGGTTAAACAGGTCGCCCAAGCTGTTGTGAACAAATTGGTGGAAATCGATCCAG
CTAATGCGAAAACGTACAGCAACAATCTTGTTAAATTTGAAGAACAGCTTGCGGCTAAAG
ATAAGGAAATAGAGCAGCAGTTAGCACCAGTGAAGAACCAAGGGTACTTCGTTTTCCATG
ATGCGTACGGTTATTTTGAAGAGCGTTACCAGTTAAATAATCTAGGACACTTTACGGTGA
CTCCCGATCGAAAACCGGGTGCCAAGACGCTGATTCAGATCAGAAAAACACTGGGATCAG
GTAACGTGGCTTGTGTGTTTTCTGAGCCTCAATTTACACCAGCCGTTGTCGAGAGTGTGA
TGCGTGGCAGCGATGTCGCCAAAGGCGAGCTTGACCCATTAGGCAGTGTGATCAAAGTGG
AGCCAGGCAGTTACTTTAACTTGTTAGGCAACATGGCTGACAGCTTTGAGCAATGTTTGG
CTAAATAAGGGTAATTAGTTGTAGTTTTGCGGATGAAATGTCTCTTTTACGTGATCTAGC
AGTAAGAATTACAACCTTTGGCAAGACGAACCTTTTCTATAAAAGGAATTGAGATATCAT
TATCAATAATTAGCGGCTCAAAATAACCCTACTCACAAGAGCTACGGAAGGCCTATAGGG
AGTTGAGTTGATATACATTGATATATAAGGTTTTCGTCTTGCTTCGCCAACTTGTCCTGA
TTTTCTGGGGACTCTTCATATCATCTCAAGCATTTGCGCTGAACAACGCGAATGCCATCT
TTTACCCTTTGCCTACTCAGGTTAAGGGCACTTTTATTGCTGCGAAAAAATTGTTCTTGG
GCGAGCAAGGTGGGCTATGGATTCATGATGTACATGGCCGCGTTCTTTTTTATGACGGCC
AGAATGTTCTGCCAAAATCAGGCAGTTTTTTGCAAACGACTGCAAAGCAGCTTGCGTATC
ATCAAGGGTCATTCTGGACCTTTGTCGAAAATGAGGTTTATCAGACCTACCCAAACAAAG
AAAGGCGGTTGGTCTTTAGCCTTAACCCCGGGTCGCAAATTAGAAAAATAGGTTCATCAG
GTGATTATATTTGGGTCAGTGATGGCGCACATTTTTATACCTACAATATCAAAACCAATG
AACTTGATTCATTTTCACTGCTTCAACTTTATCAACATAGCAATAATAGTTATGTGTACA
TCAATGATGCGATTCTGGTCGAAACCAAATGGGCGTTGGCTACAACATCTGGTGTCTATC
TCTCTGAAGGTAATAAATTTGATCATGTGATTTCATCCGGTCAAAACTACATTGAAAAAG
TGTACTACTCGCATACGAGACGCGAGATATTGGTCGGCACCTTAAAAGGCGCGTTGATCT
TCAATATTTACGAGCCGAACAAAGAGATCGTCAAAATTGGCGGCTCCCACGTACTGACGT
TTTCAGAGACCAATCAAGAGTATTGGGTTGGTACTGAGCACGGTTTGTATCTCTACTCGT
TTTTAACAGGTGAAGTTACTGAAGTTGAGCCTGCGAGCTTCTTAGAGTTAGAGCTCGATA
GCACTAAAATTTATTCCTTACTTAGCGACAACATGGGCGGAATGTGGATAGCGACCAACC
AAGGCATTCGTTATTACTCTTTGTTCAGCAAAAAATTTGAGCGAGTCACCTTTAGTAGTT
ATGACTCGCAAACCTTATCTGGTCGTATCAGACAAACGGTAACAGGGCCAGATGGTGTGC
TTTGGTTTGCCGATGACCGCAAACTGTATCGTTCTGGCGCGGAAGGGATTGTAAAAGTCT
TAGAATTAGATTCTCAAATTAACGAATTTGCGTTCCAACGAGGCATGTTATGGCTTGCCA
CTTCAAAAGGCTTGGAGATATTCCAACTGGAGGGGCTGAAAAAGGTTAGCTTCCCTTATT
TACAAGTAATGGCTGGGCATGCTGTTGAGCACATTGCTCTAGACGACACAAACCGTTTGT
GGGTATCCAGCGGTTACCAACTTTACAACGTTGATATCGACAAGCAATCCGTCAGAAACT
TTGGTAGCGAATGGATCGTGAGTCAGTATTTACCAGCTAAAGTGACGCGCTTATATGATA
CCGAAGATAAACTTTTTATTGGTACGGACCACGGCATTTACGAATACGATGATGAACGTA
TTCGTTTCAATCGTTTCTCGGAAAAATATGGCGAGTCGCTAGATATAGTGACAGCGGCGG
ATGGCTCTCAGTGGTTTGCCTCTTCCTATGGGTTGTTTAAAACAGTGGCTGGTGGAGAAG
CCAAGCAAGTCTTGGAGATGAGTGTTGCGAATGCTCGTCCGGCGTGTTTGATCAGTGATG
CGAAAGGTGTGTGGCTTGCATCTTCTGTTGGGTTGAGTTACTACCGATTGTCCGGTGAGT
TAGTTAAACACTATTCATCTGCATCGGGCTTGATTAATAATGAGTTTATTCCTGGGATAT
GTAGCGTAGTGAAACGCACAGAAGATGGCGAACGTGAACTTGTTTTAGGCTCAAAATATG
GATTAGTTAAAGCAGAGGCTTCAAAACTATTGGTGTCAAACCCGCCAGAATCCCGCTTTA
TTGTTAGCCAAGTGATGCTTGAAAACGATGTAATCCAAGTGGGGAGTTCCGACCTTGATG
GGATTAAGCTGCCTTATGGTTCTTCGCTGAGTTTTCTCTTTGGCATCATGCCTAAACCGG
ATAGCCAGAACCTTTACTACCGCTTAAACGAAGACGACCGATGGCAGACCTTAGAAGGGG
GTCAGTTAACCTTAGAGCACCTCAACTCTGGGGAATACCACCTTCAAGTGAGTAACGAGT
CACAGGTAATGGCGGGCGTTGTTGGCTTAGAGTCTCGTTTTGAAGTGCTCAAACCATGGT
ATCTATCCCAGCTTGCGATATTAGGCTTTTTCGTCTCAGTTTCTACGCTTATCGGCCTTA
TCATGTACTGGCGATCACGATATGTTATGCAAGCAAACCGAGAGCTTGCTGCTCAGGTCA
CTCTAAAGACCAACCAACTAAGGCATCAAAGCCGCGTATTATTGACGAGTAACCAACAGT
TAAGAAAGCAAATTCAGGTTAGAAATCTATTAGTTGACCATGTTGCTCAGTCTATAAAAA
CCAGCGTCGATTATATCTCGTCAAAATTGCCAGTGGAGAGAGATTCCATCACAGAGGATC
ACGTATCAAAAACTTACTGGCAGCTGAATGAGCTTAAAAGTGCTCCGGGTGATGCGAGTA
ACGGCAGTCAAAACTACAACCTAAGCCAAATTACGCAATCTGTGGTGGATGTGTGGCGAG
ACGATTTCGCCAAAGCGGGGATCTCTGTGGAGTTAGAGGATGAGAACAAGTCTAGCCGTA
TTGCTCTAGAGAGTTTTAATCTGGACGTTATCTTCAACAGTATCTTTGCCAACATCATCA
AGCGCTCTTTCCGAGGTCAAGCCGTTAAAGTGATGTTAGAAGAGGGGCGGGACATTGTCT
CACTCAGCTTTTTGGATTACGGAACGCAATTGCCAAATAAACTCTCTCTAAGTCGTCCTG
CTAATAACAATGTGGACTTGAGTATCGACAATCTTTCGCAGTTGGTTACGGTGAGTGGAG
GGCACTTAGCGGTGTTCACTTCTGATGCGCAGAATAAAATTGAGATTACTTGGCCGATGG
CAAAAGAGTTGAGCCATGTTGAGGAAGTTTTACCAGAATTTGTGCCAGAAAACATCGTCG
AAGAGAAAGCCAGTCCAGAAAATGAGTGGCTACAAAAGGTCTATCAGTTAGTTGCTGAGC
ATTACCATGACCCTGATTTTGGCACTGCGACAGCGGCTAAGATGTTATTTATGTCTGAAC
GTAGTTTACAACGCCGCTTTAAGTCGGCCTCGTCAAGAACGTTAAAAGATTATCTAACAG
AAGTACGCTTAGAAACTGCTTGTGAACAGTTACTCGCAGGTGAAAAAATCAGTGAAGTGG
CTTTCAATTGCGGTTTCAATGATCCCTCTTACTTCAGCCAGAAGTTCAAGTTGCACTTTG
GTTTACCTCCATCAAAGTTCGCGATGGAACAAGACAGTCACGCAAATTAGTCTCCAATCT
TTCGAGCATCGTTAATAGTTACAGCACGGATGTTATCTAAATCACCTCCTCACGTTTAGC
GGCGTGATTCGTTCTGATACCGCAACTAAACCATTCTAGTCGCCTCGGGCTACGCAGCGT
TCTGTTTTTTGAGTTGTTCTGAGTAAGTAAAGCATCTGTACTTTCTTATGTAGTTCGTAG
AAATAAAGAGCTGCAATGCCTTTGTGTGTTGTTAGGTTAGAGTTTTTTTGCCTAATTTAT
GCGTTGTGATAGGTAAGTGAAACAGCAATGTACAACGTTGTAGCAATTTGTTTTCGCCAA
ACAGCACATATAAATAGGATATAGAAAGCTTAACTAAAGTACTTCTAGTTACAGGAGGTT
GGTTGTTAAAGGTTTAAATTGGGATTAGAAAAGAAGTGAAAAAAAATATCGTGGTATAGC
CGGGGGGACTATACCACGGGTGTCAATGACACCTTCGCTTGCTGCCGGAGTGACATGTTG
CCATGCCACCTCTGGAATTCTTTTAAGAGGTTGCCCTCTCGATGGAATAACTATACGAGA
CCTTACTTATTTTTCTTATAAAAATAACGACAGGTTGATATGAGAAAAGCGACAATGTTG
ATTTTTTATTTTAACTTATTGATTTTAGAAGATAATATTTATTCTGATTAGGCGATGTTA
AGTTTTTGTTTCTTTTTTAATGGTTTTCAAAATGTCGATTTTGACGAAAATGACGAGGTA
AAACTTAACGGAGTTAACGTTCAAAATATGAAAGGCAATTATGGAATCTTTGATTTCACA
CAATGAATGGAAGGGTATAGAGGAGTATTATCGCAGCCTAAATACTCTTAAATAATAATA
TTTATCATTAGCAATACTCTTAAGGGCCACTATGAAATTATCAGAAATTAAACCTGGCGA
TACGGTGACAATTCGTTTGTTAGATGGTCTTTCATCAGATATTAGAAAAAAGCTTATGGT
AATGGGGCTACTTCCGAACACAGAAGTTAAGGTGATCAGACGCGCGCCGATGGGAGACCC
GCTACAAGTTGAGGTACGCGGTGTATCTGTTGCATTAAGAGAAACCATTGCTCAAAAAAT
TGAAGTGGAGCGAGTGTAATGCAGTATCAAGTTCTTACTGTAGGTAACCCAAACAGCGGT
AAAACTACTCTTTTTAATGGTTTGACTGGTGCCAAACAGCAAGTCGGTAACTGGGCTGGC
GTGACTGTTGAGAAAAAAACGGGTCAATTTAAGCACGCGGGTGATGAGTTTTTACTGACG
GACTTGCCGGGCATTTACTCTCTGGATAGCGGTAACGATAGTAACAGTATCGATGAATCC
ATCGCTTCTCGTGCGGTGTTGACGCACCCAGCTGATTTGATCATCAACGTGATTGATGCC
ACCAGCTTAGAGCGCAGTCTATATATGACGCTGCAACTTCGTGAGCTTGGTCGTCCGATG
GTTGTTGTTCTCAACAAAATGGATGCGTTAAAGCGTGAACGTCAGATGATCAACATTGCT
GAGTTAGAAAAGACGCTAGGTTGCCCAGTGATCAGTTTGTCTGCCACTAATAAAGCACAA
GTTGCTGAGTTTAAAGAAAAGCTCCACAAAGCCATAGTTCAGGGTGTTGCGCTAAAAGAC
CGCTCTTTGAATTACGGCGATAAGATGGAAACAGCGATCGAGCATATTTCTTCTCTATTT
AACGATCAAACCGTTTCTCATCGTGCATTAGCGATCCGTGCTTTAGAAAAAGACACGATG
GTTCTCAATAGCCTTTCCGATCTTGATAGAAGCAAAGTACTGGAAGCGATTGCGACTTTA
GATTTGGATATTGATTTACACGTTGCGGATACCAAATACACTCATCTGCACGAACAATGC
AAAAAAGTTCGCCGCAGTGAAGGCAAACTCAGCCGCAGTGTTACCGAAAAACTTGATCAG
TTTATTTTGAACAAGTGGGTGGGGATTCCATTCTTCTTTGTTGTGATGTACCTAATGTTT
ATGTTCTCGATTAACATTGGTAGTGCATTTATCGATTTCTTTGATATCGGCGTTGGCGCA
CTTTTGGTTGATGGCGGTCATCACCTATTGGATGGTCATTTGCCAGTTTGGCTTGTGACG
GTTATTGCCGATGGTATTGGTGGCGGTATCCAAACGGTAGCGACCTTTATTCCTGTCATT
GCGTGTTTGTATTTGTTCCTAGCTGTGCTTGAGAGTTCGGGTTATATGGCTCGCGCTGCG
TTTGTACTCGATAAAGTGATGCAGAAAATCGGCTTGCCGGGTAAAGCGTTTGTGCCGTTG
GTTCTTGGTTTTGGTTGTAACGTGCCGTCAATCATGGCAACACGCACTCTAGACCAAGAA
CGTGAGCGTAAGTTAGCGGCATCGATGGCGCCATTTATGTCATGTGGTGCTCGTTTGCCT
GTATATGCACTGTTTGCTGCGGCGTTCTTTCCTGGTTCTGGTCAAAACATTGTCTTTGCA
CTTTATCTATTAGGTATTGTGGCTGCGATCTTCACCGGTCTTTTCTTAAAGCACACTCTT
TATCCTGGCAGCAGCGATAGCTTAGTCATGGAAATGCCAGACTACGAATTGCCAACATTG
CAAAACGTCGTGATCAAAACTTGGCAAAAGCTTAAGCGCTTCGTGCTAGGTGCAGGTAAA
ACCATCGTTGTGGTTGTTGCTATCCTAAGTTTCCTAAACTCGTTGGGTACAGATGGCAGC
TTTGGTAATGAAGACAGTGAAAACTCTGTACTTTCTAAAGCGGCACAAGTGGTAACGCCA
GTGTTTGCGCCAATTGGTATTCAAGAAGATAACTGGCCAGCAACAGTTGGTATTATTACC
GGTATTTTCGCCAAAGAGGCGGTCGTTGGTACGCTAAACAGTTTGTACACGTCGCCAAGT
GATGGTGAAGAAGCAGAGTTCGATCTGATGGGGAGCCTAAAAGATGCGGTAATGAGTATT
CCTGAGAACCTTGCGGGCTTGAGTTACTCTGATCCATTAGGCATTGAAGTGGGTGACCTA
ACAGATTCAAATGCAGTTGCAGAAGAACAAGAAGTGGATGAGTCTATCTTCGGCAACATT
AAGTCTCAGTTTGTTTCTGGTCATGCCGCGTTTGCTTACTTGATCTTCATCTTGTTGTAC
ACACCATGTGTTGCTGCGATGGGGGCGTATGTACGTGAATTTGGCCATAACTTCGCACGC
TTTATTGCGGTATGGACGATGGGTTTAGCTTACCTATGTGCAACGTTCTACAATCAGTTG
ACGCATTTCTCTGAAAGCCCAATTACTAGTGGTGTCTGGATGGCAATTATTGTTGCAATC
TTCATCGGAACTTATCACGTATTCAAACGTATTGGTAAAAAACAACATGGTGCGTTAGAG
GCGCAAGTCGCATGATTTTAAATGAGCTTTATCAATATATTGCAGACAAAGGGACGGTCT
CACAGTCTGAGCTGGCTAAGCAGTTTGGAATGAGTGAAGACGGTGCGGATGCAATGTTAA
GCGTGTGGATCAAGAAGGGTAAAATTAGCCGCTTGGTTGATACCAATAAAGCTCGAGATG
TGATGCGTGTGCGTTATGCCGTGACAAAACAAGACGAGTTGTCACTCACTGTTACGATGT
AGTGGTTTATCAACCAAAGTTGACAAATAATAAAGCCGCGTCATTTCTGATGCGGCTTTT
TTCGTTTCTAATCAATAGCCTTGTCGCTGGCAAGCAAATCTCATAGCGGCTGAATATTAA
TTAAGCTTTATGGAAGATCGAGCTTAGCGACAATACATTTCCAATACGTTTGAGAATCTC
ATCTTGTTCTTCTTCGCTACGAAACTCGCCGCTTGTGTTTCCCCAAATCGGCCCTGGCCA
TGCAACGTCGTCCTTAAAGCGTGCGATATGATGAATGTGTAGCTGCGGCACCATGTTACC
GAGTGCGCCAAGATTCAACTTGTCAGGACGGAAAGTCGCTTCGAGCGCTTGGCTTACCGC
TTGTGATTCAAGTAAAAACTGTTGCTGCTCTTTCATCGGTAAGTGGTGCAATTCTTTTAA
GTTGGCACGTTTAGGAACTAAGATGACCCACGGCACTGCATTATCTTTATGTAGAAGTGC
AACGCAAAGAGGGAAGTGGCCGATTACTGTGGTGTCTTTTGCCAATTGAGGGTGCAGTTC
AAAACTCATTGTGGATATCCGATTCATTTCAATTTGAATTAGTATACGTCAGATAAAACA
AAAGGTTGACGCTTTCACGTCAACCTTTGCAATCATTCAGCTTGTGCTACTTAAGTTATC
AACTTAAAAGCGGCTTACATGCGCTCTAGCGTTTCGATACCTAGTAGCGATAAACCTTGC
TTGATGGTTTTCGCTGTTAGGGCTGCCAGTTTTAGACGGCTTTGCTTAACGGCTTCATCT
TCTGCTACTAGAATTGGGCATGCTTCGTAGAAGCTTGAGAATTGACCCGCTAGTTCAAAT
AGGTAGCTACACATGATGTGCGGTTGGCCTTCACGAGCAACAGATTGAACGGCTTCTTCA
AATTGTAGAAGTTTAGCGATAAGCGCTTTTTCTTTTTCGTCAGTGATTTGGATATCACCT
TGAAGTTCATCCATCGCTACACCAGCTTTAGCAAAGATAGAGGCAACGCGAGTGTATGCG
TATTGCATGTACGGCGCTGTGTTACCTTCAAATGCTAGCATATTGTCCCAATCGAACACG
TAGTCAGTCGTGCGGTGTTTAGATAGGTCAGAATATTTAACCGCTGCCATCGCCACTGTT
TTAGAGATCTTCTCTTTCTCTTCAGCATCTAGCTCTGGGTTCTTAGATTCGATCAACTGT
GCAGCACGAACTTCGGCTTCATCAAGAAGGTCCGCCAAACGAACCGTACCGCCCGCACGA
GTCTTGAATGGTTTACCGTCTTTACCAAGCATCATGCCGAAAGCGTGGTGCTCAAGAGAT
ACTGACTCAGGTACGTAGCCCGCTTTACGAACGATAGTCCAAGCTTGCATTAGGTGCTGG
TGCTGGCGAGAGTCAATGAAGTAAAGTACGCGGTCTGCGCCTAGTTCTTCGTAACGGTAT
TTCGCACATGCGATATCCGTTGTGGTGTATAGGAAGCCGCCGTCGCGTTTCTGAACGATA
ACGCCCATCGCTTCGCCGTCTTTGTTCTTGAACTCTTCTAGGAATACAACTTGCGCGCCG
TCATCTTCAACCGCAAGACCTTGTGCTTTTAGGTCTGCTACGATCTTAGGTAGCATGTCG
TTGTACATGCTTTCGCCCATTACGTCATCACGAGTTAGAGATACGTTTAGACGATCGTAG
TTGCGTTGGTTTTGGATCATGGTTACGTCAACCAGCTTCTTCCACATTTCTGCGCAGAAT
TCATCGCCGCTTTGCAGTTTCACTACGTAGTTACGTGCTTTCACCGCGAATTCTTCATCT
TCGTCGTACAGCTTTTTAGATTCACGGTAGAAGCCTTCAAGGTCCGCCAGTTCCATAGAA
ACTTCGCCAGACTCTTGTTGTACACGCTCAAGGTTTGCGATAAGCATACCGAACTGAGTA
CCCCAGTCGCCGATGTGGTTCGCGCGGATCACTTTGTGACCTAGAAACTCAAGCGTACGT
ACTACCGCATCACCGATGATGGTTGAACGTAGGTGACCAACGTGCATTTCTTTTGCAACG
TTTGGTGCTGAGTAGTCAGCAACGATAGTTTGAGCTTCTTCAGCTGCAACGCCAAGGCGT
GAGTCAGCCAGTGCTGCGTCAGCTTGTTTCGCAAGGAACTCTTCGCTTAGGAAAATGTTG
ATGAAACCAGGGCCAGCGATTTCTGTTTTGCTCGCAATACCATCTAGGTCTAGAACATCC
AGTACTTTCTGTGCAAATTCTCGAGGGTTAGTACCCAGTTTTTTAGCAACGCCCATTACG
CCGTTTGCTTGGTAGTCACCAAATTGTGGCTTTGCTGATTGACGAACAGCAGCAGGGCTT
CCTGCAGGTGCGCCAGCGGCTTCTAGAGCCTGAGATACTTTGTCATTAATAAGTGCTTGG
ATATTCACACGCGTTTCCTTCAATTCAAGGACGAAGAACTCGGCAAAATAGGCGCCGAGT
TCTGTTGGAGTTCACAAAAATGGGGCTAATGATAACAACTTTATTGCTTTTCATACAGAG
AGGATTTGGGGAAATTTTTACTTTTTCGATTGAATGGAAATGTCACTTTGTTTGCGTTTA
CTATTGCGCTCAGAGTAAAGAGATAAATCGCCCCAAAAGAGAGCCACAATGACTATTCAA
CTTGTTGAAAAACGCCTTACGCCTGAATTAATGCTCCAAGACTTAGATGTCTTCATGGAC
AAGATTGAAGAGTTTGCAACCCTGTTAAAATTGGATCTGAGCTTTGCTCAAGCTGACCAT
ATTGCATTGCGTATTAATGACCCTGAAACGGCAAAAGCTGCGCATGAGGCATGGAATCAA
TACGGCAAGGTGATTTCACAAGCGAAAATCAACGGTCGTCCAATTATCGTCATCGAATTC
GACACAGCACTCGAAAGTCGCGGCTGGAAGATTGAGTGTCTGGAATTGCCATACCCAGCC
GAAGGGAAAACCTATCCAACCGAAAGTTGGGAGCACGTGGAGTTTGTGATTCCATCTCAT
GCGGAAACCGCAGACGAGTTTTTGGCGGACTTGAAACACACTTATCCAGCGTTTGGCGCG
CGTTTTGATGAGTTAGAAGAATTGGGTGTGAAGATCAAACTATCGAGCCCGAAAGGGGAA
GGTGAACGCTTGAACAACCCAACCGTGGCGTTTAAGTACCAAGGTATTTGTATCAAGCTG
CATCCGCATTCGCTCAAGCGTATAGTGGAGTCTGAGCAGGCGGAATAAGCAAACTTTGAA
CGACTAGAAAGAAGAAAGGGTTGCAAATGAGCAACCCTTTCTTTCATTCAAATGCGTGAA
CTTAAAGAATCACAGTCTTATTCCCATAAACAAAGACGTGGTCGTTAATTACCTTATTCA
GAGCTTTACTCAGAACATTCTTCTCAACATCGCGGCCTGCTTGAGCCATATCTTGTGCGC
TGAATGTGTGATCGACTGGAATAACATCCTGCTTGATGATCGGGCCTTCATCTAGGTCGT
TTGTCACGAAGTGGGCTGTTGCGCCAATAATTTTTACGCCACGGTCGTAAGCTTGTTGAT
AAGGCTTAGCACCGATGAAAGCAGGCAAGAAACTGTGGTGAATGTTGATGATCTTATGGC
GGTATTTTTCAACAAACGTTGGCGTGAGAACGCGCATGTATTTCGCTAGCACCAAGTAAT
CTGCATCGTATTGATCGATCACCTCTAGCATCTTTTGCTCGTGTTCTTCACGGCTTAGAT
CTTCGTGCGTCACATAGTGGTAAGGGATATCAAAACGTTCAGTGAGGCCTTGCAACTTAT
CGTAGTTACCCACCACGGCGGCGATTTCTACATCTAAGCTGCCATCGTAATTTTTCATCA
GAATATCACCTAAACAGTGTGCTTCTTTCGTTACGAGAATCACGATGCGTTTACGGCGAG
AGCCAATGAGAGTGCGTTTTGCACCTTGCGGTAGAGCTTGATCTAAATCGGCAAGAAACG
TTTGGTCGTTGAAGTACCCCTCCAACTCCGTTCGCATGAAAAAGTGCCCACTGGTGTTAT
CAACAAATTCGTTATTATGAACGATGTTTAGCTGATGTTTGTAACAGATATTAGTAATTT
TAGAGATCAAACCCGGTGCGTCAGAGCAATGGGTCAACAGTGTTTTCTTTTCCATAAATC
AGATACTTCCATGCATTATTTTTCTAGCGTACGAAATATGTGTTTTCCCCAAAAGGGTCA
ACCGTACTGCAATCTGACTTCATAAATAATCTATTCTTGCCATGGTTTCAACAAATTATC
TGTGTTGGGCCGTAAGCTGGCCATCTTACATGCTGATGTCTCTCCCAAACGTCTGATATA
CTCTCGACAATTTTTCTAACCAGATGTCAGGCATGATCGCAAAAACATTTTCCTCTGATG
GCGCTTTAGGTAAAGCGATTCCGGGTTTTCAGGCTCGTCAGCCACAAATAGACATGGCTG
AAGCCGTCAGTAGTGCGATCAAAGAACAAAGTCAGTTGGTGGTAGAGGCCGGAACTGGTA
CCGGTAAAACATTTGCCTATCTTGTTCCAGCGCTGTTGAGTGGGAAGAAAGTCATCATCA
GTACTGGCTCGAAAAACTTGCAAGAGCAGTTGTACCATCGTGACCTACCGTTGATGGTCA
ATGCGCTCGGTTTTTATGGTCAAGTGGCGTTATTGAAAGGGCGTTCCAACTATTTATGTT
TGGATCGCTTAAGTCGCCAGATGGTAGAAAGCCACACCAACGAATCCGACCCAACATTGT
TGACTCAATTGGTGAAGGTGAGGTCTTGGTCCTCAGAGACAAAAACCGGTGACTTAGGTG
ATTGTGAAGATTTGCCTGAAGACAGCATGATCATCCCAACGATTACCTCGACAAACGATA
ACTGTTTGGGGAAAGAGTGTCCCAGTTATACTGATTGCTTTGTCTTGAAAGCTCGTAAAC
GTGCAATGGATTCTGACATCGTCGTGGTGAACCATCACTTGTTTCTTGCGGATTTAGCCA
TCAAAGAGACAGGTTTTGGTGAGTTGATCCCAGAAGCCGATGTCTTTATTTTCGACGAAG
CTCATCAGCTACCAGACATTGCCAGTGAATATTTCGGGCAATCGGTATCGAGTCGCCAAA
TTCATGACCTCGCCAAAGACATTGAAATCGCGTATCGCACCGAAGCAAAGGACATGCGTC
AGCTGCAAAAAGTTGGGGATAAACTACTTCAAAGTGCGATGGATATGCGCATCGTTCTGG
GTGAGCCGGGTTTTCGTGGCAACTGGCGAGAAGCGATGCAGTCTGAATCCATTAAGCGCG
AATTGGTTCGTTTAACTGACAGCCTAGATCTGGCGATTGATGTGCTCAAATTGGCACTTG
GTCGCAGCCAATTGTTGGATACGGCTTTTGAGCGTGCGAACTTGATCAAAGGTCGAATCG
AGCGTGTGTGTGATGTTGACATCACCGGCTACTCTTACTGGTACGATACGTCACCGCGTC
ATTTTACTCTGCATATTACTCCGTTATCGGTGGCAGATAAGTTCCATGAACAAATTGAAA
TCAAGCAAGGTGCATGGATCTTCACCTCAGCAACGCTTGCGGTTTCTGGTGACTTTAAGC
ACTTTACCGATCGTCTCGGCTTAAAACCTAAACAACAGTTTTCGCTGCCATCGCCATTTG
ATTATGAAAAGCAGGCTCGCCTTTGTGTGCCTCGTTATCTTCCTGAGCCAAACAGCCCAG
GCTTAGCGGACAAATTGGTGAGAATGTTAGCGCCAGTCATTGAAGAAAATGACGGTCGTT
GTTTCTTCTTATGTACTTCTCACAGCATGATGCGTGAGTTGGGAGAGAAGTTCCGTGAGG
TGTTGGATCTTCCGGTTCTTATGCAAGGTGAAATGAGCAAGCAAAAGACTCTTGCAGAGT
TTATGGAGCTGGGTAACGCTTTGCTTGTGGCGACGGGGGCGTTTTGGGAAGGGATCGATG
TTAGAGGTGACGCACTGAGCTGTGTTATCATCGACAAATTGCCGTTTACTGCCCCGGATG
ATCCGCTGCTAAAAGCCCGAATTGAAGATTGTCGATTGCGTGGTGGTGAGCCGTTTGCTG
AAGTGCAAATCCCCGATGCGGTGATCACTTTAAAGCAGGGCGTAGGGCGTTTGATTCGAG
ATCAGAAAGATCATGGTGCATTGATCATTTGTGACAATCGCCTTGTCACCCGTGACTATG
GCGGCACGTTCCTTGGAAGCTTACCTCCTATCCCAAGAACACGAGATTTAGAACGTATCA
AAGCGTTTCTTAAAGCAGAATAATTAGTCGCAGCCTGTGCTGTGATGTAACCAAATAAAA
TAGAGTTTTAGAGAGTTAAATGAGCGCAAAAATTCTTGCTATCGATACCGCAACTGAAAA
CTGTTCAGTTGCACTACTGGTTAATGACCAAGTGATTTCACGCAGCGAAGTGGCACCTCG
TGACCACACGAAAAAAGTACTGCCAATGGTTGACGAAGTGCTGAAAGAAGCGGGTCTAAC
TCTACAAGACTTGGATGCACTAGCGTTTGGCCGTGGCCCTGGTAGCTTTACTGGTGTTCG
TATCGGTATTGGCATCGCTCAAGGCTTAGCATTTGGTGCAGAACTGCCGATGATTGGTGT
TTCAACATTGGCTGCGATGGCACAAGCAAGCTACCGCCTGCATGGTGCAACTGATGTCGC
TGTAGCGATTGATGCGCGCATGAGCGAGGTTTACTGGGCACGTTATTCTCGCCAAGAAAA
CGGCGAATGGATCGGTGTTGATGAAGAATGTGTGATTCCACCAGCTCGTTTGGCGGAAGA
AGCACAAGCTGACTCTAAAACGTGGACAACAGCTGGTACAGGTTGGTCTGCATATCAAGA
AGAACTGGCGGGCCTGCCGTTTAACACTGCAGACAGTGAGGTATTGTACCCTGACTCACA
AGACATTGTGATTTTAGCTAAGCAAGAACTAGAAAAAGGCAATACGGTTCCTGTTGAAGA
ATCTAGCCCGGTTTACCTGCGTGATAACGTGACTTGGAAGAAGCTTCCAGGCCGCGAATA
ATTAGGAAAAAAATAAAGACGGGGCGGTAGCCCTGTCTTTTTATGGAGCGTTATGGCGTC
GATTAATGGTTTACCTCCTTCACTGATACCCGGTACCAACCGTACCAATAAAGTGGGTAA
AAAAGGGCAGGTAAAGAAAGCTCAAAATAAGCAGTCCGTTGGTCAACCTTCAAAGGTGGC
AAACGCAGTCGCGCATTCCATAAAACAAGTTGATGAGTCCCAAATTCATCGTGCTCAAGT
ACAATATGATTTGCCGGAAGGTAATGCTCGCAAAGCCATGGAGCAGTACATGGATGTCAT
GAATCGAGCAAAAAAAGAGGAACTGGCTCAACTACTGGGTGTCGATATCTATGTATGAAT
TTCCTCGAATTGGTATTAGTAGATTAAATGGTGGTTTATGAAGGTTTTTGGACGGTTGTT
TTTGGTTTTGGTTGCCGCTTTAGGCTTGTCTGCATGCAGCTCTCTTCCTGAAGAGTTGAA
CGCTAGTACGGAGCAAGTCGTTACCGACTATAAGGCCTTTGCTGAGTCTCAAGGAGAGCT
CACGAATGATGTTCGCCTTGGCGGTATCATTGCGAAAGTGGACAACTTCAAAGACAAAAC
ACGCCTAGAGATCGTCAATCTACCTATCAATAAATCGGGCAAACCTGATATTGACCAAGA
GCCTACGGGTCGTTTCGCCGTGTATTTTGATGGCTACTTAGAACCCGTTGCATTTAGCCA
AGGCCGTTTGGTGACCATTGTGGGTAAAGGGGCCGGTGAAGAAGAAGGCAAAATCGGAGA
GCATGAGTACGTATTCCCATTAGTAAAAGGGCAGGGGTATCGCCTGTGGAAGATTGAAGA
ACGAGTGAGAATGTATGACTCTCCTACGTATTTCTATCCATGTTATTCCATCAACTGCCG
CATGCTGCGCAATGATTTTCCACAAGATGGTAAAGTAATCAAACAGGTGAAATAAACCAG
ATGCATGAGCGCCGATTTACTCTCCCAACGGGAGAAATGGCTGCCCTTGAAATAGGTAAT
GAAAAAACGGCTGACTTGTCAGTCGTTTTTCTTCATGGGTGGCTAGATAATGCCGGAAGC
TTCAAAGCGTTGATGGAGCAAATTCATCAATTGAACCCGAAGCTGCATTTGTTAGCTGTC
GACCATTTTGGCCACGGCTTATCCAGTCACAAATCCCGCGACAATTATTACCCTTTTCAT
GATTACATTGCCGATATGTATCAGTTATTGGACGAATTATCGCCAAACAGACTCATGTTA
GTGGTGCATTCTCTTGGTGCTTTAATCGCAAGTTGCTATAGTGCAGCGTTTCCTGAACAG
GTCGAAGCATTAGTGCAGATTGAAGGTACGGGCCCTTTAACGGAATCTCCTTCAAATAGT
TTACAGCGTCTTCGCAATGGTGTGTTAAGTCGAATCCGACAGCAAAACAAACCAGAGCGT
GCGTTGGCATCTTTCGATCTGGCGTTAAAATTGCGCATGCAAGCCAACCAATTGAGTGCT
GATCAGCTTTTGCCCATTGTGGAGCGAGGGACTGAGTATCGCGACAATAAATGGTACTGG
CGACATGATGCCAAGTTAAAGTGTGATTCACTTTACCGCATGGCTCGCGAGCATGCGAAT
TCGATCACCAGTCAAATACGTTGTCCTCATCTGATCGTATTAGGCGATCAAGGATTTCAG
CATTTACCATCTAACCAAGTTGATTGGGGAGAGAATCCACCGCAAGTGGTTTCTGTCGCA
GGTGGTCATCACTGCCATTTAGAGCAAATACTCGAAGTCGCAAAGCGAATTCTTGGTGTA
GTTAACAAAATTTAAACAAGTGTTTGAGAGTTGCGTGCTCAAGCACGTTCGCTGTGCTGT
AATAGCCCTCAAAATAAAAAGGACGCTATTTTTTAGCCAGTTATAAACGAGGAGTAACAT
CGTGGATAAACCATGGCTTTCACGTTATCCAAGTGACGTACCTGAAACCATCAATCCAGA
GCAATATGAGTCTTTGGTAGAAATGTTCGAGCAGTCTGTACAAAAGTATGCAGACCAGCC
AGCATTCATGAACATGGGCTCGGTGATGACCTTCCGCAAGTTGGAAGAGCGTAGCCGCGC
ATTTGCCGCTTACCTGCAAAACGAACTGAAATTGCAAAAGGGTGACCGTGTTGCTCTGAT
GATGCCAAACCTACTGCAATACCCAGTAGCGTTGTTTGGTATTTTGCGTGCAGGTTGTAT
CGCTGTAAACGTAAACCCTCTCTACACTCCTCGTGAACTTGAACACCAATTGAATGACTC
TGGTGCCACGACGATTGTGATTGTGTCTAACTTTGCCAATACATTAGAGCAAATCGTAGA
TAACACACCCGTGAAACACGTGGTGCTAACTAGCCTTGGCCAAATGCTGCCACGTGCGAA
AGGTACGATTGTCGATTTCGTGGTGAAATACGTAAAAGGCATGGTTCCTAAGTACGATCT
ACCGGGCGCAATTTCAATGCGTAAAGCGCTGCGCAAAGGTCGTCGTCTGCAATACGTGAA
GCCGTTTATGTCTGGTGATGATATTGCATTTCTGCAATACACTGGTGGTACTACGGGTGT
CGCAAAAGGTGCAATCCTAACGCATCGCAACATGATTGCGAACGTGCTTCAGGCGAAAGG
GGCTTACGGTCCAGTACTTTCTCCAGGTCGTGAATTAGTGGTCACCGCATTGCCGCTTTA
CCACGTGTTCGCACTGACAGTGAACTGTTTGCTGTTTATCGAAATGGGCGGTCGTAACTT
ACTGATTACCAACCCGCGTGATATTCCTGGCTTTGTAAAAGAGCTGCAAAAATACCAATT
CACAGCGATCACAGGTGTGAATACCTTATTCAATGCGCTAGTGAACAATGAAGATTTCCA
TGAGTTGGACTTCAGTAACCTTCGCTTGGCTGTTGGTGGCGGTATGGCAGTTCAACGTGC
TGTTGCTGAGAAATGGCTGAAGACCACAGGCTGCTACCTGCTTGAAGGCTATGGACTTAC
TGAGTGTTCACCGTTAGTTGCGGCTTACCCGCATGACCTGGTTGAGTACAACGGTTCTAT
CGGTCTGCCAGTTCCTTCGACAGAAGTTCGTATGGTTGATGAAGAAGGCAATGTACTGCC
AAATACTGGTACAGGTGAGCTACAAGTTCGCGGCCCTCAAGTAATGCAAGGTTACTGGCA
ACGTCCGGAAGCAACTAAAGACACCATTAACGAAGACGGTTGGCTATCAACGGGTGACAT
CGTTAAGTTTGATGACGAAGGCTTCCTGCATATTGTTGACCGTAAGAAAGACATGATCTT
GGTTTCTGGCTTCAACGTTTACCCGAATGAAATCGAAGACGTTGTCGCTCTGCACGGCAA
AGTTCTTGAAGTGGCTGCAATTGGTCAACCGCATGAAGTGTCTGGTGAGTTGGTGAAGAT
CTACGTTGTAAAACGTGACCCGAGCTTAACCAAAGAAGAAGTGATTGCACACTGTCGTCA
GCATCTAACAGGTTACAAGGTTCCAAAACTGGTTGAGTTCCGTGAAGACTTACCGAAGAC
CAACGTAGGTAAGATCTTACGTCGTGTACTTCGTGAAGAGAACGACGCAGAACTGGCAAA
GAAAAGCGCGTAAGCCGATTTCATTGAGTCGCCAGAATTAAAAAATGATAGAATGCCAGC
GTTTTGCTGGCATTTTTTATAGCGAGAAGCATGTGAATTATCAGATTATTACTAAAAACA
AAGACCTAGAACAAGTTTGTGCTCAAGCAAGAGACGCAGATGTCGTAATGCTGGATACCG
AGTTCGTACGTATCAGGACTTTTTATCCGCAACTAGGTTTGATTCAGCTTTTCGACGGCA
AGCACTTGTCCCTTATCGATCCGACAGAATTAACGGACATGACATCTTTCATCGAACTAT
TGAAAGATGCATCGGTACTTAAAGTGCTTCACGCCTGTGGCGAAGATTTAGAAGTATTCC
AAAATGCATTTGGTTGTACGCCATTTCCAATGGTCGATACACAGTTAATGGCGGCGTTTC
TTGGCCACGGGCTGTCAACAGGTTTTGCAACGCTGGTGGAAGAATACTTAGGTGTTGCGT
TGGACAAGAGTGAATCTCGCACCGACTGGATGGCTCGCCCTCTCACGCAAAAGCAACTTG
ATTATGCAGCGGCAGACGTTCACTACTTGTTGCCACTTTACGAAAAATTGCTCGATAAAG
TCACTGAAGCTGGTTGGTGGGAAGCGGTGCAGCAAGAGAGCGACTTGTTGGTTTCCAAAC
GCATTCGCGAAACCAACGAAGAAAATGCGTACCTTGATATTAAAGGAGCGTGGCAACTTA
AACCGTCAGAGTTAGCTGTGTTAAAGCCGCTAGCGACTTGGCGTTATCGTGAAGCAATCA
AGCGCGACTTAGCACTAAACTTCATCTTCAAAGAGGGTGATTTGCTAACGGTTGCTCGTT
TAGGTTTAACAAGCTTTAAAAAGATGGAAGCGGAAGGGATGGATAGCCGCGCGGTCAATC
GTCACGGTACTAAAATTGCGGCCATCGTGAAAAAGGCTAAGCAAACGCCACCAGAAGAAT
ACCCAGCTAAAATTGATCGCCTGATGGATTACCCTGGCTATAAGCAGGTTTTCAAAAACA
TGAAAGATGTCGTGAAAAGTGCTGCGCAAAAATCAGGGTTAGCGACCGAGTTTTTAGCAT
CGAAAAAGCAGATTAACCAGCTCATCAGTTGGGTGTGGAAGAAGGATCGTGACCCTGCGC
GCTTGCCTGATGTTATGCAAGGTTGGCGTCTAGAGTTATTGGGCGAAAAAATGAATAAGG
CGTTGAAATAAGCGCAAACTAAAAAGGTTGACCAAATGGTCAACCTTTTTTCGACACGTA
CATTGTTGTGCGCTGCGTATTGCGTTGAGAATAAAGCCTTACTTCTCGTCGTCAGGCAGT
TTCACGTTGAGCTCAAGTACAGAAATGTCGTCATCCTTGTGCTCAAAGGTTAAATCAACC
ATGTTCGGGTCAATGTCTACGTATTTACTGATCACCTTCAGAATGTCTTCTTTAAGCTGA
GGTAAGTACGAAGGCGCAGGGTCATTTTGGCTGCGGCGTTCAGCCACGATGATTTGTAAG
CGCTCTTTCGCCAGACTTGCAGACGTTTTTTTCTGCGGGCGGAAAAATTCTAATAATGAC
ATGTCTAGCCTCCGAACAGTCGTTTAAAGAGTCCTTTCTTCTCCTCAGTAAGGAAACGAA
ATTCAACTTGATTGCCTAGTAAGCGATCAACGGTGTCAGAGTACGCCATGCCCGCATCGG
TGTTTTCGTCGAATGTGACCGGCACACCTTTGTTTGATGCGTTAAGTACCGCTTGGCTTT
CAGGAATCACGCCCAATAGTGGGATGTGTAGGATTTCTTCTACGTCTTCCACACTCAGCA
TTTCACCTTGGTTTACACGCGTAGGGTTGTAACGTGTCAGTAGAAGGTGTTGCTTCACTG
GCTCTAGCCCTTGTTCAGCGCGTAGAGACTTAGAATCTAGGATACCTAGAATGCGGTCTG
AGTCGCGTACTGAAGATACTTCAGGGTTAGTCGTTACAATCGCTTCATCTGCGTAGTACA
ACGCCATGAGCGCGCCTTGCTCGATACCTGCTGGTGAGTCACAGATGATGAAATCAAAGC
CCATTTCATCTAGCTCAGTGAAAACTCGTTGCACGCCGTCTTTCGTTAGCGCATCTTTGT
CACGAGTTTGGGATGCTGGAAGAATGAAAAGATTGTCTGTGCGCTTATCTTTGATTAGCG
CTTGGTTTAATGTCGCTTCGCCGTTAATGACATTCACAAAGTCATAAACTACACGGCGCT
CACAACCCATGATTAGGTCGAGGTTACGCAAGCCGATATCGAAATCGATCACCGCGGTCT
TATTCCCTTTCAGAGCAAGACCAGAGGCGATGGCTGCGCTTGAAGTGGTTTTACCAACGC
CACCTTTACCAGACGTTACTACAATAATGCGTGCCATTTTTTTTCCTTTTTAGACTAAAT
CGCGAGTACTTCTAAATGTAATGATTCTTCGGCTTTACTGATCATCACTTTCTTTTGCCA
GTACTCACTCTCAATTTGATCGCTTAACCAGTAATCGCCCGCAATGGAGACCAGTTCAGC
TTGTAAATCGTGGCAAATAATACGCGCTTCCTGCTGACCACTTGCGCCTGCAATAGCACG
GCCGCGCAAGGTGCCATGAATATGAATAGAGCCATCTGCAATCACTTCTGCGCCAGCGCT
TACGTGCGCTAGTACGACTAAATCACCGTCTTTTGCGTAAATTTGCTGACCAGAACGAAC
TGGCGTACGCACAACTTTAGTCGGTGCCATTTTCGCTGGAGCTTGGCTAGGTGATTTACT
TGCAGACATGATGGCGAAGCCAGCTTCTGAGGCAAGGTTTTGTACACGTTTGTCTTTACT
GCCCGTTATACCGACTGGAATAAACCCAGCATCTGCGATGCCTTGTTTAAGCGCCGGGAA
ATCAATGTCGCCTTGTACTTTTGCTATATTGATTACCAAAGGCGCGGATGCGAAGAAAGA
AGGTGCTTGAGAAACTTTTTCTTGCAAAAATTCGACAGTATTTGCGATCTCATTGTCAGA
AAGGTGTAAAACTGACAAAGTAAAACTGCTACCTTTAAGGTCTGGTGAATGGGTCATCGT
GGACTTCTTGCCTCTGTTGAAAGAGCGTTGCCTTAAACTAGGTCTGTCATGTTATATTTC
ATCCTTTGACGCAGCAAGTTCTCTAGCAGGCAAATAGGTGAATTAATCTCAAATTTGCAA
TTAAGTTTGCGAGAATTTTACGTTTTCAACTCAATCCGCATTCAAAGCGGGTAAATCAGC
ATAAAAGGCGTGTCATGCTTTGTTCTATTTATAAAAGCTCGAAAAAAGAAGGTACTTATC
TCTATATCCCGAAAAAGGATGATTTTTCACAGGTTCCTGACACCTTAATGCAGATGTTCG
GTAAGCCTATTCCTGTCATGACGATTAAACTTGATGGTCGTAAATTGGCACAAGTAGATA
TCGAAAAAGTGAAGGCTTCATTACAAAATGATGGCTTCTTTCTGCAGGTTCCTCCACCGC
CGGAAAACCTATTAGAAAAGTACAAAGAACAAAAAGCTCAGCAAAAGAACGAACAGTAAC
TCGGCTTCTTTCTGAGACTTCTGCCTTGCTCAAGGAGGGCAATATGAAAAAAATACTGGC
TACAATGCTTAGCGTTGGCGTATGTACCTCAGCCTTTGCAAGTAGCGAGGGTTTTGAAGA
ATACTTAGATAAATTGCGTGCAGAAGCGCGTAACCAAGGTATCTCAGAGCAGGTAATCAG
TGCCGCTTTCGCAAATGTTGAATACAAGCCGAGAGCAGTAACAGCAGACCGCAACCAACC
AGAGAAAAAACTGACGTTGGATGAATACATTCCTCGTGCAGTCCCTGAGTGGAAAGTAAA
GCAAGCCAAAGCACTATACAAAGAGCACTATGCGGAGCTTAAGCGCATAGGCGATCAATA
CGGCGTGCAACCTCGCTTTATTGTTGCGCTCTGGGGTGTAGAAAGTAACTTTGGCAAGTT
TACAGGTAACTTCCGCGTAATTGATGCGTTGTCGACGATGGCATTTGAAGGTCGTCGTGA
AGAATTTTTCCGCAAAGAGACCATGGCGGCTCTGCAAATCCTTGATCAAGGCCATATCGA
GCTAGATAATTTTAAAGGTTCTTGGGCTGGTGCGATGGGACAGTGTCAATTTATGCCAAG
CTCTTTCCTGCGTTTTGCCGCCGATGGTAACGGAGACGGAAAAAAAGACATCTGGCAATC
AGAAGCGGATGTGTTTGCGTCTACCGCTAACTACTTGAGCGAGTCTGGCTGGGACGATAA
GTTTACTTGGGGGCGCCAAGTGAAAGTACCGAAAGGGATTGATCGTAGCCTAGAAGGACG
CGGGGCAGAAAAAGGCAAATATCTTCAGGAATGGAGTAAACTTGGCATCACGAAGTACGA
TGGCAGTCCGTTACCTAAATTGAATGAAGATATCCAAGCATGGCTTATCATGCCTGACGA
TGAAAACGGTCGTACTTATCTGGTTTACAATAACTATAACGTACTGATGAAGTGGAACCG
CTCTTACTACTTCGCGCTTGCCGTCAGCCATCTCGCTGATCGCATTTCATTCTAGTTCGT
TAGTAAATACTGTTTTATAAGGGCTCTTCGGAGCCCTTTGTTTTTCCCACATTCTTATCG
AGGTACTGCGTGTTATCTGAACGTGCTGCGCAAATGGTGATCTTTTCTGCATTGATCAAA
CATAAAAACTTTACTGTGGCGGCGAAAAGCCTTGGAGTGTCAGTATCTCACGTCAGCAAA
CAGCTTAGTCAGTTAGAGGAATCTCTTGGCATCAAGCTTGTTCAACGCACCACGCGTAGT
TTTACGCCTACCGAAGCGGGAAAAACGTTTTATCATCATTGTGAACAAGTGGTGCAGGCG
GTGAGTAGTGCGACGTTAGAAATGGAAAGCCAAAGGGATGAAGTAGCTGGGCTGGTTCGC
CTCGGGTTATCTCAATCATTTGGAACGCTGCACATCATTCCTGCGATTCAAGAGCTGCGT
GAGTTGTATCCACAGCTTCAAGTGGAAGTGCATTTGTTTGACTACAAGGTCGATATGCTG
GCGGAAGGGCTCGATCTGTGGGTAACAAACAATGAGCACCTACCAGAGGGCTACATTGCG
CAGCGTTTGACGGACTGCCAGTTTGTGGTGGCAGCATCGCCGGATTATTTGCTTAAGTAT
GATACTCCGACTGAGCCGAACGACTTGTCTTTGCACAACTGCTTGATCTATCGCAGTTGG
GAGCGTGATTACACAGGATGGGCTTTTACCAAGGGACAACAAGAGCTAAACGTAAAAGTC
TCCGGCAACTACTCTGTCGATTTAGCAGAAGCCGTACGTGACGCTGCGATTGCTGGATGG
GGGATTGCGTATCTCGCTACGTACTTGCTTGGTGATGAGTTCAGAACGGGTAAGTTGATT
CAACTATTGCCAGACTGGAAAGCGAGCCAGTCGATGCCATTTTATGCGGTGTACCCAAGT
CGTCAGCACATGCCGAAAAAAATATCAGCCGTTATCAACTTTATTAAACAGAAAATTGGC
AACCCGTGTCACTGGGATCAGCGCCTCGCACCTTACATCTCTATTCCCAAGTAGATTCGT
TAATAACGTTCAAGAGGTGTTTCTAGTCGATTTTCTCTAAGCAAAACATTTTTCGACTAT
TCAGTGGTTGTATAAGGTGATTTGTCTCACAAAATTTTTCCAAATCTAGAAACATCTTTT
CCATATGGAAATAATAAAAACAAGCAAACGTTTATCTATAGCAAATTCAATTAGTTATTT
GTGTGGTTAATTATTGTTCGCTTGAACTTTTCACACTGTTAACATCCTCAACTTGCGCCA
TTTTGAGTCCGCTATACAATCCGGTGCCTTCCATATCCCCCTTCTGTCGGATTCATTTTA
TGAACTCAATTATTGGTATCGTAGCCATACTATTCGTAGCATGGCTACTTTCTACAAATA
GAAAAAATATAAAGCTGAGAACAGTGGCGTTTGCGTTTGCTTTACAGGTGCTGTTTGCAT
TGTTGGTTTTATATGTACCAGCAGGACGAGATGCACTGAATTCAGTAAGCAGCGTCGTGT
CGAATTTGATCAACTACGGTCAAGAAGGCATCGCGTTTTTATTCGGTAATTTGGCGACAG
GGGGCTTCACCTTTGCGATCAATGTACTGGGTATCATCGTTTTCTTCTCCTCTCTTATCT
CCGGTCTTTATCACATTGGTGTGATGCCAAAAGTTATCAACTTCATTGGTGGTGGTATTC
AAAAGCTTCTTGGCATTGGTCGTGCTGAGTCTTTGTCTGCAACAGCAAACATTTTTGTCG
GCACTATCGAAGCGCCACTAATGGTGAAACCCTACCTAAAGCACATGACTGATTCGCAGT
TCTTTGCGGTAATGACAGGTGGTTTGGCATCAGTAGCTGGTGGTACGTTGGTAGGTTATG
CCTCGTTGGGTGTTGATCTTAACTACCTTATCGCTGCTGCCTTTATGTCTGCGCCCGCAG
GCTTGTTGATGGCGAAAATTCTCATGCCAGAAGATGTGAACAAAGCACCAGATATCGACA
TTAGCCAAGTGGAAATTCCACGCGCAACTAACGTGGTTGAAGCGTTAGCCGATGGCGCAA
TGGCGGGTGTTCGTATCGCTGTGTCTGTAGGTGGTACGTTGTTAGCGTTCATCAGCGTAA
TCGCGTTGCTGAACGGCATGCTAGGTTGGGTTGGAGACCTTATTGGTACGCCACTAAGCT
TTGAGCTTATCTTAGGCTACGTATTTGCACCTGTCGCATGGTTGTTAGGTGTGCCATGGG
AAGAGGCGATTACGGCGGGCTCGCTTATCGGTAACAAGATTGTGGTGAACGAGTTTGTTG
CTTTCATCCAACTAGCAGAAGTGAAATCTCAGCTAAGTGCTCACTCTCAAGCTATCGTGA
CTTTCGCACTGTGTGGTTTTGCAAACATCTCTAGTATGGCAATGCTGATCGGCGGATTGG
GTTCTTTGGTTCCAGAGAAGCGTGCATTTGTTTCTAAGCATGGTTTCCGCGCGATTATTG
CTGGCGTTATGGCGAACTTAATGAGTGCTTCTATTGCGGGTGTGATTTTAAGTCTGTAAT
TGAAATAGATATCTAAAATTAGCAAAAAGGCTCCTTGCGGAGCCTTTTTCGTATCTCAAG
ATTGATGTTATTGTTCAGTATGGAACTGCTCGCAAGCCAACATCGTGTTCTCAATCAAGC
TTGCTACGGTCATTGGGCCAACACCACCAGGAACCGGAGTAATGAAGCTCGCGCTTTCGC
GTGCTTTGTCGTATTCCACATCGCCCACTAGCTTGCCTGAATCAAGACGGTTAATGCCTA
CATCGACAACCACTGCGCCTTTTTTAATCCACTCGCCAGGGATGAAGTTTGGCTTACCTA
CCGCGACCACAACAACGTCAGCTTGACGTACGTGGCTTTCTAGATCTTTGGTAAAGCGGT
GGCATGTCGTTGTTGTACAACCAGCAAGCAGCAGCTCAAGTGTCATTGGACGACCAACAA
TGTTTGATGCGCCAACCACAACCGCATGTTTACCACGAAGCTCGATGTTGTAACGGTCGA
GTAGGGTAATGATGCCTTTAGGCGTACAAGAGCGAAGCTTAGGAATACGCTGCGCAAGAC
GACCAACGTTGTAAGGGTGGAAGCCATCCACGTCTTTTTCTGGATGAATACGCTCTAGAA
CGTGTGTAGTATCAATACCAGCAGGAAGTGGTAACTGAACTAAAATGCCGTCAATTTCAT
TGTCGTTGTTCAACTCATCGATAAGAGCAAGCAGCTCCTCTTCAGATGTTGAAGCCGGAA
GGTCAAACGACTTGGATACAAAGCCAACTTCTTCACACGCGCGGCGTTTGCTGCCCACGT
AAACTTGAGATGCTGGGTCTTCACCAACCAGAACAACTGCTAGGCCAGGAGCGCGTAAAC
CTGCTGCGACGCGAGCTTTAACACGTGCTGCAACTTCGGATCGAACAGTTTGGGAAATGA
GAGTTCCGTCTATATTTTGAGCAGTCATGACTTTCCTTATAAATTAAGAAGGCAAATTAT
CTGCGGCGCATTGTCGCAGAAATTCTAATTAACATCCATACGCAAACGTTTGCCTTGTGG
TGTTTTTGAACATTAAGCGTTTTAATGGACTTTTTTTAGGCATTCAGATCAGAATGTTAT
GAAAACCCGTTGATTTACCCGTTTGAACTCGTATAATCCTGTCCCTGTAGCGCGCCCTTA
GCTCAGCTGGATAGAGCACGTCCCTTCTAAGGATGTGGTCATTGGTTCGAATCCAATAGG
GCGTGCCATTTATTCAAAAGCCCCGATAACTCTTTGAGTTGTCGGGGCTTTGTCGTTTTG
GAACATTCGATATTAGTCGCTACGTCACCTACAACTTTTGACTGAGATTATAGCTATTGC
AATCTCTAGCAATTAACATGAGCTCATATTAGTTGCTTTCCTGTTTATCTTTATGCCTGC
CACGTCTAGATTTTATGAACAACACGCAGATTGTTTAGCGGAGCAATACACTTCGCTCAA
GTTTGAGGATGTCCACGCGAGCTGGAGAGCTTTCTGGCCTCAAGCCAGAGATCGCGTCTT
AGATGTTGGGGCTGGCTCTGGTCGAGACGCTAAATGGATGGCTGAACATGGATGTGAAGT
TATTGCGATTGAACCTGCTCAAGCGCTTCTGAGATTTGGTAAGTCTTACTGTGGTGATTC
AGTTACTTGGCTTGAAGATGGGTTACCTAAGCTTGAGAAAACCATTAATCTTGGCTTTCG
CTTCGATTTAATTCTTGTCAGTGCGGTATGGATGCATCTTGCGCCTACGCACCGTGAACG
CGCATTTCGCAAACTTGCGAATTTGCTAGCGCCCAATGGTCGATTGGTGATTAGCCTTCG
TCACGGTGACTTTTCTGACGGCCGTAAAGCTTATCCGGTATCGGTTGAAGAGCTTGAAAA
GTTTGCAAAGAATAGAGCGTTAATGGTGAGAAACGTATCTCTCGATGATGACCAGTTACA
GCGAACAGGTGTATCTTGGCAAACTATAGTTATGTCTTTGCCTGATGATGGTTCTGGTGA
TCTGAATAAGGTTCGTCACATTATCGTGAATGATTCCAAATCGGCTACCTATAAACTCGC
ACTACTGCGTACTTTACTACGAATTGCAGATGCTCATTCTGGTGCAGTGGTTGATCGTAG
CGACGGTAAAGTTGCCATCCCATTAGGATTAGTCGGCTTATATTGGATTCGTCAATTTAA
GCGTTTAATCGATAAAGAGAACATCCAGCAGAACTCGAACTCGTCTAAAGGACTAGGATT
TATCAAACCGGAAGGTTGGGGCAGGCTTTCCCATTTAAGCCCTGATGATCTTGCTATAGG
CGCGACATTTTTTGGCGAAGACGCAGCGGCGCTGGATAAAGCAATAAAAGACAGCTTAAA
AACCATAAAAGATGGCCCCGTCACCTTTACCTATCAAGGTGATAAATCAAACCCTTACTT
TGAAATGATTCGTTCAGCTAAGAAGCCAAAAAGTTCAATTGTTGTGGATAGCGAGTTCCT
CAAAAGTTATGGGCTGTTTGTGTTGGATGAAAGCCTTTGGGATTGTTTTCGATTGTATAA
CTCTTGGATTGAGCCGCTGGTGGTCAACCAGTGGATTATGGAAATGCAACGATTTCGGTC
TAATCAAGAGCGGGGTATTCCACTGCAAACGTATCACGATTGTTTGGTCTGGATTGATAA
AGACCATGATACGCGAGTGGTGCGAAAGAGAATTGAACAGTTGAAGCTCAGCCATTGCGA
CATTGTCAGTGTATGGAGTGGAAGCAAATTACGAAATGAGTATCACGTTGATCACTGTTT
GCCTTTTGCTTATTGGCCTAACAATGATAAGTGGAACTTGCTACCAACTTCTAAGGCTGA
AAACCTGAACAAACGTGATCGTATTCCTGCTAGCTATCGATTAAACGCATCTAAGCCGCG
AATTTTGGATTGGTGGCAGCTAGCTTGGGGAGAGACGGATAGTTTTAGTCGGACATTTTT
TACCGAGGCTTCATTGTCGCTACCTAATGTGCCAGCATCTTGCCAAGATTTTGAGCATGT
CTTTGAAGCGATGGGATTACAAATTCGTGGTGTTAAAAGTCGCCTGTGTATCGCGGAATG
GTAATATCTCGTTTGCTATTACCTCGTGATAAATGAAGTTTGATTGGTAACTAACAAAAA
AGCGCTGGTTAACCAGCGCTTTTGCATTTACTAAGGGCATTACATCTTTTTAAAGATTAT
GGAGGTGTTGATGCCGCCAAAGGCGAAGTTGTTACTCATCAAATATTTCACGTCCAGCTC
TCGGCCTTGTCCGGCGATGTAGTCTAAATCGCCACATTGCTCGTCGAGGTTTTCTAGGTT
GAGCGTTGGGTTGAACCAACCTGTGTGCATCATTTCTAAACCTAGCCACGCTTCAATTGC
GCCACACGCGCCGAGTGTGTGGCCAAAGTAGCTCTTGAGTGAACTGATTGGCACTTTGCC
CAGAGCATTCGCTGTTGCGTTGCTTTCTGCAATATCACCGCGGTCGGTGGCAGTGCCGTG
AGCAGATACATAGTCGATCTTCTCAGCAGGAATGCCCGCGTTTTGCATTGCCATTTCCAT
ACAGATTTGCATGGTTTCCATCTGTGGTTGAGTGACGTGTGCGGCATCACAGTTGCTAGC
AAAACCGATGACTTCTGCATAGATTTTCGCGCCACGAGCGACGGCGTGTTCGTACTCTTC
CAGAACCAGCGTTCCCGCACCTTCACCAATCACCAAACCATCGCGATCGGAGTCATAAGG
TCTTGGTGTGCTTTTCGGGTATTCATTCTTCAGACTGGTGGCAAAAAGGGTATCGAAGAC
AGCGGATTCCGTTGGGCACAATTCTTCAGCGCCACCAGCAACCATGACCGTTTGGTAGCC
GTGTTTGATCGCTTCGTAGGCGTAGCCGATTGCTTGGCTGCCGGAGGTACATGCACTACT
GGTTGGGATCACTCGGCCTTTCAAACCGAAAAATAGACCAACGTTCACTGCCGTCGTATG
CGGCATCATCTGCACGTAAGTCGTTGCGGTGATCGCTTTAGTGGTTTTCTCATTCAGCAT
GACACCAAATGCACCGATTGCGTCAGTACTGCCTGTTGATGAGCCGTATGCGATACCCGT
TTGACCATTGGTGAGTACGTCGTTACCAATCAAACCTGCTTGGCTCAGTGCGTTTTCTGT
TGCGACGGTCGCCAATTTAGAAACGCGCCCCATGCCGCGTACTTGCTTGCGCTTGTAGTG
CTTTGGCAGTTCAAAATCTAAAATGGGTGCCGCGAGCTTGGTGTTCAAACCATCATACTG
TTCGTAAGAAGGCATGTATTGCGTCGCGTTCTGGCAGTCACGCAGTTTCGGCTCGACAGA
TTGCCAATCGTTACCAAACGCAGTCACGCCCGACATTCCGGTTACAACGACTCGACGGTT
CATACTAGGCCTCCGTTTACCGAAATGACTTGGCGAGTTACATAGCCTGCGATGTCAGAC
ATAAGGTAACTGACTAAACCAGCGACTTCTTCTGGTTCTCCCATGCGGCGCAAAGGAATT
TGCGGCATCGCGTGTTCTTTTACGTGTTCGTCTACCATGCCTGTGTCGATAAGTCCCGGT
GCAACGCAGTTAACGGTGATTTTGCGTTTTGCCAGTTCAAGTGCGAGTGATTTTGTTGCA
CCAATTACGCCCGCTTTTGCTGCGCTGTAGTTGGTTTGACCACGGTTCCCCATCAGGCCA
GATACTGATGCAAGGGTAACAATTCGACCACCTTTACGCTTTTGCACCATTGGCATAACA
CAAGGGTGAAGAACGTTGTAGAAGCTATCTAGGTTGGTATGAATCACGCCATCCCATTCT
TCTTCGGTCATCGCAGGGAAAGCGGTATCTTTTGTGATGCCAGCGTTGTTCACGACGCCA
TAGTAAGCGCCGTGTTCGGCGATATCGGCCTCTAGTTTCTCTCGGCAATCTGCGCGGTCA
CTGATGTCGAATTGGATAAGACGACCGCTACCCCCATGCTGTTCGATGGTGTCTAGGGTG
TCTTGCGCGCCTTGTTGATCGCCCATGTAATGGACAATGATTTGGAAACCATCTTTGGCT
AACTGAACGGCAATGGCTTTACCGATGCCTTTGCTGGCACCTGTAACGAGGACTTGTCGG
GTCATTGTTGACTCCTGATTTTCATTTCTTGTAATTTTTCTTCTGATGGAACGTAAACGT
TCAATTGGCAAGTCGCTACAACAGTTCCTTGTAGCTCAATACGGGCAGAAAATACCGCCA
TACCGTTATCTTCCATGACTTTTTCGGCATACACATCGAGCATTTGTCCGCGAGAAAACG
CATCGCATTCAGAAGTGTATCGACGGCTACCAAGTAAAAAGCCAATCGGTGGCGCTTGTT
CTTTCATTAATGCGTGGTAACCAGACCACGCTGCGACAGATTGCGCCATAAACTCAATGC
CAACGTAAGCAGGCACGGTTTGAGAGGCCGAGTCGAAGAACGGGTTGTGTTCTGCGATAT
CAACCTGGCAGTGAATCGTATCTTGTTGAATATCCATAGCACGATCAACCAAGATCATTG
GTTTGTCGTGTGGCAAAAGTTGTTCGATGGGAGGAAGTTTAGTCATGAGCGTAACCAAAA
ATAAGACTAATATTGTTGCCACCAAAAGCAAAAGAGTTACTGAGAATCGCTTTGTTGCCA
AGTTTGGTTGGCGTCTCAACTAACGATATATGGATATCGTCTGCCTTGGTTTCGCAGTGT
TGCATTGGCAAGTCAAGGTTGTACTTGAGAATATGCCAAGCGATAGCGGCTTCCGTTGCA
CTTGCTGCGCCTAATGTGTGTCCGGTAAGTGGCTTTGTCGAGCTTACGGGAACGGAGTCA
CCAAAGCAGCGGTGAATGGCTTTGCTTTCCATCGCATCGTTTAACGGCGTTGCTGTGCCA
TGCGCGTTGATGTAACCAATGTCTTGTGCTGTTAGTCCTGCATTGGTCAATGCTTTTTTC
ATCGCTTCTTCTGCGCCTAACCCTTCTGGGTGTGGTGCGGAAATGTGGTGCGCGTCTGAG
CTATCGCCAGCTCCGAGAAGAGCAACGGGCGCGGGTGTTTTGCTTAGCAACATTAATGCT
GCGGCTTCGCCGATATTGATGCCGTTGCGATGTTGGTCAAACGGTTTGCAAAGAGTATCG
GATAGAGCTTCTAAACCGTTAAAGCCGTTTAGCGTTAGGCGACAAATGGTATCCACGCCA
CCCACAATGACCGCATCAACAATGCCAGATCGAATCAGGCGTTGCGCGGTTAAAAAGACA
CGACCACTAGAAGAACAGGCGGTTGAAACTGAGTAATGTGGGCCGCTCAAATCAAAGTAG
GCGGCAATAAAATCGCTGCAGTTGCCAAGCTCTTGTTTGGTGTAATGGTAGTCGGCAGGA
AACTCGCCGTTTGCCTGCTTTTCTCCAAACGCGATTTCGCCATCTGAAATGCCAGATGTG
CTGGTGCCGATCACGATCGCGATACGGTCACGGCCATATTCAGCAATGGCGTTATGCACG
TCGCTTTCGATTTGCTGCAAAGCCGAAAGTGCGAGGCGGTTGTTTCTTGTATCAAACCGG
CTGAAAGCGGGTGGTAATTGCGGTAACGGTTGTGCAATTCGACCGATTACTGTTTGTCGG
CCTGAATTCAAAATGTCTTGGTCAACCACCATGTTGGATGGTTTCGCTCCCGATAAACAC
TGGTGGATGATGGCGTCATCTTGTCCCATTGCGGAGTGGAAACCACAGGCCTGAATATAC
AAAGGTTGAGGAGAGCGATTAGGCATATTGTTGTTCTAAATTGTTCTTAATTAATCTGAT
GTTGCAGTGTCTGAATAGAAATTGAAAACTGATGCTTGAGGTGGTGAAAATCAATCTTAC
CCTCTAATTTGTTAGAAGAACTGTATTGAATCTCAATGATCTTTTCACCGTCGCTATCAA
ATATGGCGCGAGAATTATTTTTATCAATCATTTGCCACCTTACCTCATTTAACGATCCTT
CCCAAGCGGAACTCGGCCAGAGCGTGATCATCAGGTTAAATAATACCTGTTCTGGCTGCG
GTAGCGTACCTTGCAAACCGTTGAGTACTTCGGTTTGGATTTGTTCTCCATCGTAAGACA
ACGAGAGCACTCGCGTCCCCCAAGATGAGAAGCCTGCCAGTACCACTTCGTTGCTAGTCA
CTTGCAGTTGCACTGGAAGTTGCTCAGATGTGGGTTTGCCATCAATTACCCAAGAGGCCG
TAATCAATTGGCTGGCCGTCAACTGATAGCCCAAGCTGGCTGGCGTCGGTAAGTTAACTT
GGGTGTTCTCAGCAATATCGACTTGAGGCGTCGATTGGTGAGGTACCAAGCTGCATGCAC
TTAAAAACACACTCAGTACGATTAACGTCGCGCAGCGAAAAGCATGGTTAAAAATCATGA
CGTCGTTTCCTCTGTTTTAATCGCAATCGGAGAGAGCAGCCAAGCAACAAAAATACCACT
TAACACCGTAATGCCGAAACTGTGAATCGCGTGAGTTTGGCTTAGTGACAGCAACCCAAA
TGACAGCACAGTGGTTATTGCCGAAAGGGTGATCGCCAATAGTGTGCTCACGCTGCGGGC
TTTCTCGGCAAAGAACAGAGTGTAATCTATCCCGATACCAAGAATGAGCACCAAGCCAAG
CAAGTTGAACAAGTTTAATGTTGTTCCCATCGCGACAGCAGTTGCCAGACCGCACGCACA
AGCAATCAATGATGGCAGTAAAACTCGCCAACTGTGTTGCAGACCGTACCGCTTGATTAA
CACCAGAAAGATCACAGCACTGGCGGCTGCCAATAGTTCCATGATTTTGATTCGGTATTC
ACCAAATAGGGCGGAGATTTCTTCTGCTTTGTTTAGGTAGACAACGTCAGACTGCGATTT
GGCAAACGCCTTAACAACGGCTGAGTCTTGCAATTGGTTTAACACCACTACCGTTGCCGA
TTTTCCTTTGATCTTCCCCAAATGGAGAAAACGCACAGGTGCTGATACCGGGTTTTGCAA
GTACTGAACAACCGTGACAGGGATAAAGTCGACGTCCATTTTGGGCTTTTTATTTAAGCG
CAGTCCGGATGCAAGTGGGCTGGATTGTGTCGCGTAAAGGTCGTGAATCAATTGATAGTC
TTGTTGCTGACGTTCCACTGAGCTCAAGTAGCGGCTCAGACTCTGGTAGCTTTCGATGGT
GCTGTGCGCTTTCCACGCTTCTAATGTTGGCGTTAAAGACTCCAGCTTTTTCATTAGGTT
TTCGTCATCGTCGGCGGTAACGACCAACATTTGCTGCGAAGATTGCATGCCACTGAGCGT
CGTAATCAAGGTTTCTTGCTGCTTGAGATCGTTCGGCATCGTTTGCAGCAGACGAATGTC
GTCATCGTAGTTCAATTGCAGCAAGAAAAAGCCACTCGTAACCACACATAATATCGGTAA
TCCGACTTTAATTCGAGGTTGATTCCAAAGCGTTAACCATTTCGCCAACAGTGATTGTCC
CGGTAAAGTCGAAATGGTGCGCGATGGGTTACGAGCCAGTATCGGATACCAAGCCACCAC
GGTGATGTAAGCGGCAATCAGACCAATGGATGAAAACAGCGCAAGCTGCTGCAAACCAGG
AAACGGCGCCACTAACATGCCCAAATAGCCGATCAAACTGGTGATTAAGCCAAGTGTGAT
CGCTATGAAAATATGCTTTAACCCTTGCTCGCTATCCCATTCATTTCCCGCCGCAAGGCG
TTCGGTTAGGTAGTGGAATGCGTAGTCGATAGACACGCCGATTAAACTTGCGCCAAACAC
TAAGCTGAACAGATGGACTTTTCCAAAAATCCACGTCGTAACGGACAACGCAACGAGCAA
ACCAATGGTGATGGAAAGCAGTGCCAGAGACAGTGGCATCACACTACGAAAGACCAACAC
GAACAATGCAATGATACCGAGCAGAGAGAACACACCGATGGTACTGATCTCCGATTTTGC
ACTTTGCGTACCAAAGTCGGCGTAAAATAGAACACCAGTATGTGCGACTTCAGCGCCATA
TTTCTGCGCGACGCTTTGTTCTAGCGCTTGAATATCAGGGACTGCAAGCTGCCCCGTTAG
GCTATAAGGCGACTCTTTTAGCTCAGCAGTAATAAGCAAGTATTGAGCACCGTCTTTTTC
GACGGACAGATAGCCGTTATCCAATCGGAAAGAGGATGATTGCTGGGTAACTTGGCTTAA
ATAATCACGAAATAGCAAGAAAGGGTCACTTTGTAACTCTTGCCCGGTCACTCCAGAAAA
CGGGTTGTACAGCGACTGAATCACATGCTGCACTTGCTGTTCTGGATTTTGGCTTAAACG
CTCTCGTTGTTCAGGCGTCAGCAATTGGAAGCGGTGCTTAAAGTAGTAACTCGCCCAAGC
TTGCTGTTCTTGAGGTGAGATTTTTCCTACCACATCGCGAAAATGATTACTTTGGCGTAA
CCCCTTATCAAATTCAGCGGCCGCTGCAAAAAGGGCATTTTTGTCCGGCGCTGTGATCAC
GAAAATGACTTTGTCGCTCATACTTGCCGAGACCGACTCAAAGGCTTGCTCAGCCACCGG
GTTTTGTTGGTTCTTCGGCAGCAGTTTTAAAATGTTGGTCTCAATCGGAGATTCTGCACT
CCAAACCCATTGTTTGAGTAGCAACGCGCCCGCTAAAACAACGAGATTGAGCCAAACCAG
AGCAAAGGTGTGAGTGCTGAGACTGAGTTTAGAAACGGAATTGAGCGTCTTCGGCATCCG
TGAGTTCCTGAGGTAGAGAGGTCTGGTTCGTAAACGTGATTTCGGTCTTATCGCCACGCA
GTTCTTGTAGGGTTAGGCGATCAATGTGCGTTTTACCGGAAAGAGTGATGGATTGAAACA
CCGCATTTAATGGCGACTGTTTTGGCACTAAAACGAGCTGCCATTGATTGTTCTCAACTG
AAAAATCGAGTGTGAATTGTTCTTGCAGTGCAGAAGTATCCCCGTGGAACACGGATAAAA
ATACATGGCTAAAGTAGAACGCCATTGGGTTTTCTTCTGCAGAGATCGTTTTCGGAGCTT
GGTCGGCAAAAGTCTGACGAAGTTTGTTTTCCGTCAATAGCAAATTGACTGCGAAAGGTT
CAGTTTGTTGCCACAACAAGCCATGTGTTTTGCTCAGTGTGAACTGACCTTTAGAGGTTA
AAGGTTGACTAAACATTTCCAGATGACGCTGCTGCGTAAAATCTCCGCGTACGATTTCAT
GCTGAGACAACTGCTGTTGAAGCGATGCCAAATCCGTTACGTTTGCTGTCGGTGCGGCCA
GTGCTGGAACAGAAAATATCAGCAAAAAAGAGAGTAACCACTTTTGCATTAGTTCAGGCT
CCCATGGTTGTGCCATTGCTCTACTTTATCTAAAAAGACTGCTGGAGAAACAAAGCACAT
CTCTTGCTTTTCAATGGATACGGCGACTTGCGTTGTATGCGCTTTGCACATACGTTGATT
CGTTTCGGCGTCGTAAATCACGTAATCCACACGTAAGCGGTTTTCCCACTCAGTGAGTTG
CGCGGTAATACGAATGGTGTGATTAAACGGAATCGCCTTGACGTATTTAACGCGCGTGTC
GATGATCGGCCACATGTACCCAGAGTCTTGCATATCGCGATAGCCGTATTGGATCTTCTC
CATCAGCACACGACGCGCTTCTTCAAAATATCGAAAGAAGTTGCCGTGATAAATCACGCC
CATCGGGTCAGCATCTTGAAAAGAGGTGACCATAGTCACCTCCGCTTCTAATGGGTAGAG
AACCTGCTCTTGCATTATACCTCCGCGTAGAGTGGCCAATGACGTTGCTGAATGCGTTCA
ATGAAATGGCGCAAATCTTGTTCCAATGGGCGATCTTCAATCACAAATTCAAACTCGCTC
AGTACGGCGTCACGAATTACTCGCAAACTCTGACTCATGTGGTGTTCGTCCAATTCGTTA
TGACGACGACGAATCTCAACCGCTTGAACGCTTGCTAGGAGTGAAGCCGCAGCAACTTGC
TCTGTTAACTCAAGTACGCGTAAGCAATCACGAGCCGCAATGGTGCCCATGCTCACTTTG
TCTTGGTTGTGACACTCGGTTGAGCGAGAAAAAACGCTCGCTGGCATGGTGTTTTTCAAC
GCTTCTGCCGTCCAAGCTGAGATACCAATCTGAACCGCTTTAAAGCCGTGGTTGATCGGT
TTACGCTCGCCTTCTGCACCGGTTAAGTTAAACGGCAGGCCGTTATTGAACTTGTAATCC
ATCAGTTGCGCCATCTGACGGTCCAGCAAATCAGCTAAGTTGGCAATGTTCACTTTCAAC
GTATCCATCGCCATTGCGATATGACCACCGTAGAAGTGACCGCCGTGCAGAACGCGCTCG
TTGTCGCCATCGATGATTGGATTGTCGTTGGCACTATTTAGTTCATTCTCAATCAATTGA
CGTAGCCAAGGCAGTGAGTCTTGCACCATGCCAATTACGTGTGGTGCGCAACGCAGCGAG
TAGCGATCTTGCAGTCGGTCGCTATTGCGTGGCGGACGTTCAGCATTGAGATCATCACGC
AGCCAAGCCGCAACTTGCTGTTGACCAGGGTGAGGTTTTACCGCAAACAACGCTTCATCA
AAGTGGAAGTCATTACCTTGCATACCCACAGAGACCATCGCGGTAATCTTGGTGCAAAGC
TGCGCTAGGTATTCTGCGCGTTTGTAGGCAAGACAGGCGAGGGCAGTCATCACGGATGTA
CCGTTCATTAACGCCAAACCTTCTTTTGGTTTTAGGCGAATTGGCTCAATGTCCAGCTCT
GCAAACACTTCTTGTGTTGGTCGCACATCGCCTTTGTAAAGCACTTCACGCTCGCCAATT
AAGGTCGCCGCTAGGTAAGACAGAGGCGTTAAATCGCCACTTGCGCCCACCGATCCTTCT
TGTGGAATACGCGGCGCAATGTCGTGGTTGATAAGCGTAACGATTTGGTTCAACAGATCG
TGAGACACGCCAGATACGCCTTGCGACAATGAACATAAACGTGTCGCCAACACCGCGCGA
GCTTGCTCATGAGAAAGGATTTGACCTAAGCCACAGCCATGGAAGCGCGTAAGGTGCAAC
GGAAGTTCATCCACAAGAGCGGGTGGAATCGCCACAGTACATGAATCGCCGTAACCCGTA
GTCACGCCGTAAATAACGCCTTCTTCTTTCAGTAATCGTTCCAGAAACGCCACGCCACGA
TCAATTTTCGCGGTAAATTCTGGCGAGGTGTTCATGTTTGCCTTTGCACCTTGAGCAATG
GCAACGACATCTTCGATGGTTAAAGATTGTGCACCAAAAGTGATGTTGTGATTATTGTTG
TTTGTCATGTGGCTGATTACTTAAAGTCCAGAAGTTAAAAAAGTTGTACCACTGTAACGG
CGCTTGCAGTGTGTGGTGTTCTAATCTGTGTGCGTACTGTTGAACAACGTGTTCTAGTGC
CTGCTGACGCTCCTTGCGCGGTAGCGTGATTTGGTCACTAAAGTGTTCAAAGTACACATT
AAAATGTGGAGTGTTTGCTTCATCGTCGCGTAGGCCGAAGAGTAGATAAACCGGCGCTTT
TAATACCGAGGCCAGCATGAATGGGCCTTGCGGAAATGGCGCTGGTTTACCAAGAAAATC
TGCCCAAACGACACGATTTTCTTTGCTGGTGGAAGTGCGATCGCCAACGATCACCACCCA
TTCGCCTTGCTCGATTTTTTGTTGAAGCAGAATCGCGGTGTCTGGTCCCATTGAGCTGAC
TTGAATCAGATTCAGTTCCGAATTTGGGTTTACCGCCTTCATTACCGCATTAAATTGTTC
AGCGTGTTGGGTAAATACCAAGGCATTGATTTTGACATGAGAGTGTCGACGACCAAGCGC
GCGGCAGAGTTCGATATTGCCAAGGTGCGAGCCTAAAATGAGCACGCCTTGTTTTTTCTG
CGCCATCTCTTCGAAATGATGTTGGCCGTGAATGGTTAGGTTGTCGACATTAAAGTCACC
TTGCCATGCTGCCAGTTTGTCGAGCATGGTACGCCCAAAAGAAAGCAGATGATGATAGCT
GTCCAACTGTTTTGGTAGTGCGATGTTCTGCTGCGCTGCGTAGCGCTGCAAGTTTTGCAG
GTAAATCTCAGACGCTTCACGGGCAGATTTACCCGTGAAGTGGTAGTAGCGCATGACTAA
TTTTAAAATCAGGTCAAACGCTTTTCTGCCGAACAAGCGGTAAACCGCGAGCAAGGTTTT
GATGCCTAAAATCGTGCCTTGTTCTTTTCGTTTCGACCAGTGGGCATTGCTGTCGTCTGT
ATGACGGCGCTTTCGGGCGAGTAGCGAAGGAATGCGCGGCAACATGCCAAAAAATAGGCG
AGTGTGCATCCAGCTTATCTTGACGTTATCCCACAATGCGTCGAAGTGGGAAATGCCACC
TTCAGGGTAGATCACGCGCGTTGGAACAAAATCAATATCGACGCCTTCCCAGTACATTCG
CACCAGAATCTCGATATCAAAATCCATGCGTTTGCCGATGTTGTACTTGTTCAACACGGC
GACCGTTTTCGCCACTGGGTAGGCGCGGAAACCGCACATGCTGTCTTTGATAGACAGTGA
CAAGGTTTCTATCCACACCCAAATGTGCGTAGCGTAGCGACCATACAGACGGGCTTTAGG
TACGCTCTCGTCGTATATCGGTTGGCCAGAAATCAGGTTATCTGGTTTTGTTTCGCTGGC
GCTGAGCAATTTGGGTAGTGCTTCTAGGTCGTGTTGACCGTCTGCGTCGATTTGAATGGT
GTGCGTAAAACCAAGCTGGTGAGCTTGATGTAGGCCAGCCATCACCGCGCCACCTTTGCC
TTGGTTTTCACTCAAACTAATCAGTTTTATCAGCCCTTGCTCACTCAACGCTGAAAGCGC
TTGTTTGGTGTCTTCATTACTGCCGTCGTCCACGACCAGCACTGGCAAATCGAAAGAGGA
TAACGACGCAACCACGTCTGCAATTGTGCTGCCGTGGTTGTAGCAAGGAATTAAAAAGCA
GGGACGGTAATCACTCACGTGACTCACCCAGTTTCATTTTGCCTGAAGAGTGAGTCACCA
AGGTTTCACCGTTTTTCGATGTGTACTTAAAGGTCAATTTCTCGCGCTCATTGTCCCAAG
ATAGTGAGAGACAAACGTCGGCGTTTGGCAGAATCGGCTCTTGAAATTTGATGACTTCCA
TTCCTTTAAATACCTTGGGGGTGTTCAAATATTGAACGGCGTAGAACAGCGCCCAATCAA
TTTGAGTGACGCCGGGTAAAAGAGGGAAGTGACTGAAATGACCTTGGAAATCTAAGATGT
CAGCATCCACACGCAGCGATAGCTCCGCGGTGTGGTCGCTCACTTCAATATTCTGAATAG
TTGGTTTTCTTTTTTCCATGTTACTAGCTTTATTGGAATAGTTTTTCAATTTCAGCAACT
TGGCGTTTGCCTTGGCTGTTCAATGGAATTTCGTCGACCACTCTGAATTTTCTCGGGATA
GCGATCGGCTCTAGCCAATTGCGCAGAGCCTTGCGAAGCTCAAGCCAAAACTTGCCTTTA
CCGAGTTCATTAAGCACATCAACGCCTTTATCGTTAAGTACGATGATCGAGACTAACGTG
AGGCGACCAGATTCTTCCATTGGGATAACCACGCTTTCTTGAACCCACGGTAGTTGCTCT
AAACGTTTTTCCACTTCGACAAGGGAAATACGCTTTTCTTCGACTTTGACGATTCGGTCA
GTGCGTCCACGCAATTCAAAAGAAATACTATCATGGAAATAGCATTCATCCGCAGTTTGG
TACCAAGTGTTTTCATCAATGTGTGGCGAGCGGAGCTTTAAACAATTTTCATGGTTAAGC
TCGGCTTCAACACCAGGGAATAACGTCCAAGGAGTGCTGGCTACGTGCTGCTGACGGTAG
GCGATGCCGCCGGTTTCTGTGCTGCCAAAAACTTCAATAGGAAGTGACCCAAACAACAGC
TGGCTGTGCTGCGCCGCTTGGTTTGACAAGGGGCCTCCAGAAGAAAATACGCACCGAATC
GCAACCGGATTGTGCTCTTCACTGAGTCGTTTTAGTAACGCAGGGCTGCTTACTAGCGTG
GTGTCAGCATCGGCGTGATGGACAATTTGCTCAGGGAATTCGAGGTTGCGTGCTGAAAAT
GGACGTGCAGAACACAAAGGCCACAATACGCGAAACAGCAAGCCGTAAATGTGTTGATGA
GAGACGGTGCTTTCAACGCGTGTGTTGGCAACCGTGTCGCCCCACAGGTTGTCTAGAATA
GCAACTTCGATATCGAGCTGTTTCAGCGTTTTTGCAATGGCTTTTGGTTTGCCGCTTGAA
CCAGAAGTAAATAGCGTTACTGGTATTTTTGCCAGATTCAATTCGCGCCAAACAAAAGGT
TGGTCTACCTGTTGCTCGTGAATCAAGGTGACGCCTACCAATGATTGAGCTTTTACTAGG
AGTGAACTCACCTGTTCTGGAACAGAGACATCGGCATCATGCAACAATAAATCGTAGTGC
TCGCTGAGTTCTTTGAGTGCTTCTAGTTGGTAGTTACCAGGCAATACAATGGATTTTCCT
GCGTGACAACAAGCAAAAAAGCCAACGGCAAATAGGTAGCTGTTGCCAAAACACAACGCA
ATGTTTTGCGTTGGCTGGGTTTCTAACTGCTGAGCAAGCGTTGCGACGTGCTTCTGGAAA
TCACCCCAAGTGATAACTGTGTCGCGATCGTAAGAGACAGGGGATTGCTCATACCTCTTT
GTGCTAAGCAATGTCGCCAGTGAGGTAAAGCTCGAATACGTTGTATTCATACGATTAGTG
TTCCTTTCGAACAAATTGACGCACGATCCACTCTCCGGCGAACAAGCTACCAGCAAGTAA
GTAGCTAATCAGACCGTTATACAGCGTCCATATTTTTACTGGCAGGAAACAGGTATAGAG
GGCAAAAGCGGCATTCAGTACAAAAAAAACGCACCAAACCATCGTCACTTTGCGAGTGTA
AGCAACGCCGCTTGGCGGTAGTTCTGGTTCTTGTAAACGCGCGAGCCTTTCAATGATCGA
TTGAGGCTGTTTGAGACTAAATGCGAACACGCACAACATGCATACGTTCACAACCACAGG
GTAAAACTTAAGCCACCCGTGTTGTTTAAACACCATGCCAAGCGCAACAAGAAGAATACC
GACTGCGCCCGTGGTGAGCGCTAGGAATTTAAACTCTTTAAGTGGGGTCTTATTTGCGAC
GAATAAACGCAAAAGCAACGCAGCAATTAACAAGCCCCCAACTAAGTTCAAGCCAAATTT
ATCTATACCGAAGTAAACGGCGAAGGGGTAGGCAAACAGTACAATTGCAGACAGACCAGT
CAGCAATTGGCGCATTAACTTTCCTTCAATAGCTCAGTGACTGCGTTAACGACATCGTCA
ACGGTTCTTACTGTACTAAATTCAGCAGGTTTGATTTTTTTACCAGTGACATTCTGTAGG
TGCACGACCAAATCAACCGCGTCAATGCTATCTAGATCGAGATCTTGATATAAGTGCGCG
TCAGGTTGGATGTCGTCTGCGTCGATTTCGAACAGCTCAACAAGCGCATCTTTAACTTGT
TCAAATACTTGATCTTTATTTACATCAGTCATGAATACACCTACAACTTATTCATTAGTT
TGAGAAGAAACGTATTTCGCTAGGTTTGCTACAGAAGCAAAGTGTTCGCGCGTATTTGAG
TCGTCAGCATCGATGACGATGTTGTATTGCTTTTTAATTGCTAATCCAAGCTCAAGTGCG
TCGATAGAGTCTAAGCCAAGTCCATCACCAAAAAGTGGCGCATCCGTTTCAATGTCGTCT
ACGGTTAAATCTTCAAGGTTCAAAGCATTAATAATAAGTTGCTTAATATCGTTGTGTAAC
TGTTCCACTGGGACCTGCTTATCAATAAAAGTTTTCTGGAAAAATGTTGTCAGCTAAGTG
CTGTTGTAAGCGTCGAGCCGCTATCGTTGGTGACGTAGTTTGCTTTATAAAGGGCTCAAT
CTCAACTTTATCCTTAACTTCAATTTTGAAAAAGGGCTTTGTTGTTGGCACCTGATACCA
TTTTTTCTCTTTTGTGAGAAAGCTCGGTGTCACCGTAATATGTACGACTCTTAAATCTCG
TTCTGTTCTTACCGCAATTTGTGCCGCGCCACGTTGCAACTTAGGTTTTACGCCTGGTGT
TGTTCTTGTGCCTTCCGGAAATATAAGCAACACGTTGCCTTTATTAAATCGTTCTTCACA
AAGTGCTAATAAATCATCTGGCGTTTCGTTTGGAATATATCCGGCTGCTTTTACAATATG
CTTCATAAAAGGATTCGACCAAATTGCGGACTTTACTAAACAATCACAGCGATTTAATTG
TGAGGCGATTAAAACGTAATCAATTAAACTCGGATGATTGGCAACAATTAAACAATTTCG
ATCTTGTTGAAGAAGGTCTGCGCCAATAATTTCATAATCAATCGCCCCGCTGAACTTCAT
TAATTTACAGAATGTGTTGAAAGAATATTGAATCGCGCCTTGAACTTTATATTCACGTTC
AGTTTGGTCAGAGACAAAAATACGAATAGTTGGAATCACGATAAAGCTCAGCGCTAAACC
ACCCAAACCAAATACCGAAAAACAGAAACCCGTGGCGAGCACGCGCCAAAACTGATTTAA
GCGATTCATTGTTTGCGCCATTCCCAAGATTGCTGTGGGGCATGGATGGTCCACTGAGTT
TTGTCTGACAAGTAGTGCTGCAAAAACGCTAAGCCTTGTGGCAAAAGGTGGCCTTGTGTT
TCTACGCTGTGGCTGCTGCGCAACGTAAAATCATCACCGTTTGATAGCACCAAACCTAAG
CCAAAGCCCGGATATTGCTGCTGTTCAAATTCGGTGTAGGAGTCAGGTAAAGGTTCATCA
AAGTCGACAAGCAGAACTTTCTTATCTGGATTGTCTGTTAAAAATAGCCACGCTTCTAAT
ATCGCGCTTTGGAATGTATTTTCCGATGCCGCAATCGAAGTGAGAGGGATTGGCTGCTTG
GTTGCGATGGTCGCTAAACCTGCCGCGGTATTGTGCACTGATTGAGAAAACGCCATTGGA
GAGGCTTCTTCGCCACTGATGATGTCTGCAACCAGCGCGACACTGCGATGCAGTTCGCCA
TGACGGCTAGAAAACACCAGATAGTCGGCCTGATGTTGCTTTAATAATTCGATGGCCGTT
TGCACAGCAAGTTTACTTAATGGACTCATTCTTCTGCGCATCATTGCAGGAATATCCGCC
ACATTTACTTTGCCATCTTGTGGCCAATTTCCGCTTGCAGCCCATTCTTTCCATTCATCA
GGTTGAGATAAACCCAGTGAATTCGCTGTCCACGCATCAATATTGAACGAAATTTTGATC
TTCGAGTTTGGCATATTTGGTTAAATTGTTTATTTTACAGCTCGATACAATTTGGGCTTC
ACCCGAATTCATAATAAAAAGGAAATTCTTATGTCGCGCTTTAAGCTGTACATCTCATTA
TTATTAACTTTGCTTCTTGTCGGTTGTGGACGTGTACAACCTGTATTGAGTGTGGAGGAT
ACTCCAGTTGCGTATGATCTTCAAAATAAACAAGTAAAAATGGCGATTGTGCAATCCGCA
ACTAACCGTGGTTGGACGATTGAAGAAGTTAGTCCGGGTGTATTAATTGCGAAAATTCAC
GTTCGTACACACTCTGCTGAAGTAAAAATTCCATACAACAACAAATATTATTCAATTATT
TATCTCAACTCAGTAAATCTCAAAGCAAGTGATGGCAAAATTCACCGCAATTACAATCGT
TGGGTAAACAATTTAAATGTTGATATTCAGCGAGCACTTGCGTTGTTGGGCACTCAGTCT
CAGCAATAAAAATTATTAAATGCAGTTAGGTTTTTTCGTGTTAAATCAAAATAATGATCC
TTTTAATGCTTTTGAAGCAAAAACAGAAGCTCAAAAATTATCTTTTGCCCCTATCGTTTT
CCATACCGCGAGAACGCTCAGAGATTTGGGTATTTTAGCGGCGCTCGATAGCGCTGGTTC
AAAAGGCATGAGCGCCATTGATATCGCCGAAAAAACAGGCGTATCAGAATATGGCGTCAA
AGTGCTGCTAGACATGGCGATAAGTGCGCACATTGTTTTGTGGGAAAAACCTAACTACTC
ACTGGCCAACCTCGGGTTCTACTTGTTGTACGATGGCATGACCCAAGCAAACATGGATTT
CACGGCCGACGTTTGTTATGCCGCGATGATGCACCTGACTGAAGCAATCAAAGACGGAAA
ACCTGCTGGATTGAAAGAGCTGGGCGATTGGGAAACCATCTATCAAGGGTTGTCGACATT
ACCTGAGCAAGCTAAGCAGAGCTGGTTTAAGTTTGATCACTTCTATTCGGATCGTTCTTT
CCCATTGCTGCTTAAAGAAGTGTTTGCCAATGAGCCAAAACATATTGTCGATATCGGTGG
CAATACGGGTAAATGGGCAATGCAGTGCTGCAACTACGATAAAGATGTGCATGTGACCAT
TGTTGATTTGCCGCAGCAACTGGAAGTCGCGATGTCTAACGTGGCAGAGAATCAGCTCAG
CGAACGCGTGCATCCGTATCCTGCCAATATGCTTGATAAAGCCCAAACATTGCCTGATCA
TGCCGATATTTGGTGGATGAGCCAGTTCTTAGATTGTTTCTCTCCAATTGAAATTTTAAA
TATTTTGAAGAAAGTGAAGGCGCAGTTGAGCGCGGGCGATACCGTTTACGTTCTCGAACT
GTTTTGGGATGCGCAGAAATACGCGGGCGCGTCATACAGCTTAAATGCTACCTCGCTTTA
CTTTACCTGCCTAGCCAATGGTAATAGCCGTTTCTACCGTAGTGATGATTTCCTAGAAAT
TGTTGAAGCAGCAGGTCTCTCTGTTGTGGAAAGAACGGACAACATTGGCCTCGGACATAC
CTTATTAAAACTCCAAGCAAGCTAGTATAAAGAATGAAAACAGAGCACAAGCAAGTTGTC
GTCGTTGGCGCAGGTCCTTCGGGTTCCACCGTTTCTGCGTTGCTAAAATCCCGTGGTATT
GATGTTGTCGTGATCGAAAAAGCGACGTTCCCTCGTTTCTCAATTGGCGAAAGCTTACTT
CCAGCTTGTATGGAGGTGGTTGAACTTGCCGGAATGACAGAGGCGGTGAAGCAGCATGGC
TTCCAATTCAAAGATGGTGCGGCGTTCCGTCGTAATGGGGTCTACACCCACTTTGATTTC
ACTGACAAATTTACCGCAGGACCAGGCACCACATTTCAGGTTCAACGCGCCAGCTTTGAT
AAAGTGCTCGCTGACAGCGCCGCAGAACAGGGCGTCGACATTCGTTATCAGCATGAGCTG
GTTAGCTTGGCATTTGAAGGCAAAAAATCGCGCTTAGAAGTGGTTGGACCCGACAAGCAG
GCGTATCAAATCGAAGCCGATTTTGTTTTGGATGCGAGTGGTTTTGGTCGAGTGCTACCG
CGTTTGCTGGATCTGGAAGAACCTTCTTGCCTTCCACCGAGAAAAGCGATCTTTACGCAT
ATTGAAGATCATATTTCACCACAAGAGCCAGAGTACGATCGCAACAAAATTCTGATTTCA
GTCCATCCTGAAAATCACGACGTATGGTACTGGCTAATTCCATTCTCGAATGGTACGTGT
TCGTTTGGTGTGGTGGGTGAGCCTGAGTTTTTCGAGCAATACCCAGAAGATAAGCTTGCA
GCTTTGCAGCAGTTGGCTAATGAAGAGCCGGGTTTGGCGTCTTTATTGCGAAACGCGAAG
TACCCAAATCCCGTAGGTGAGTTGGGTGGCTATTCAGCGAACGTCAAACGCTTAGCCACA
GAACACTACGCGCTGCTTGGTAACGCGGGCGAATTTTTGGATCCGGTATTCTCATCGGGT
GTCACTATCGCGATGAAGTCCGCTCAATTTGCTGCTGATTGCGTTGTGCGTCAATTGAAC
GGCGAAGTGGTTGATTGGCAAGAAGAGTACTCAGAACGCTTGATGGTTGGTGTCAACACG
TTCCGCACTTATGTGGAAGGATGGTACAACGGCACGCTTCAAGACGTGATTTTCTACCAA
GCTCCAAATCCACGTATTAAACAGATGATCAGTGCAATATTGGCTGGTTACGCGTGGGAT
ACCGAGAACCCATACGTCAAGCAAAGTGAACAACGCCTGTCGACGCTGGCTGAGTTAGTA
CGTGGCGAAGGTTTTTAAATTACTCAGAAAAAATCATTAAAAACATCTCATTAGCCCCAT
CTGTGATTCATAGGTGGGGCTTTTTATTGCCTTGATTTTAATAAGGTTATTTCTTTTTTT
TGGTGGGTTATTGAACGTTGAGATTACCCTAAAAGAGACCTTTGTCACATAAATATTTGT
TGTAGCTGATATTTCTATAAAATTTGTAGGAAGTGGATTACATTTTGGGAGTGTTCCCTC
AACTTGGTTATGTCGTGAAAAAGGTATCTAAGCGACTGTATAGGTTAGTAAAGTTTAAAA
AACGGCAGCCACTCAAAACTGTATTGTTTTCCTTTACTTCCATGCTGAAGGGCAGGCAGC
AGCGCCTCATTAAAAAGCTTCCTTTTTATCCCCAACGTTCCCATCGATGTATTTTTTCTC
CCGAGCCATTTCAAGAGCCTTCTGAGCATGTTTTGGCGTGGGGACAGCGAGTCAGCCCAG
CATTCAAAAGCAAAGTGGTCGAAATTTGCTCTGAGCTAGAAATCAACCCGAATCATCTAA
TGGCTTGTATGGCCTTTGAGACGGCTGAAACGTTCAGCCCTAGCATTAGAAACGGCTCTG
GGAGTGGAGCGACAGGTCTGATTCAGTTCATGCCCGCAACCGCGAAAAACTTGGGGACGA
GCACTAAGCATCTCGCCATGATGAGCGCCGTTGAACAGCTCGATTATGTGAAAGCTTACT
TTTGGCCTTATCGACACCGAATGTCTTCGTTGGAAGATGTTTACATGGCGATTCTCTACC
CCGCGGCAATCGGGAAGTCACCCTCACACGTGCTGTTCAAACAAGGTTCGATCGCTTACC
GACAAAATGCAGGCATCGATCGTCACAGCAAAGGGAGCATTACGTTGAGTGACGTCTCTT
ACAAAGTTAGGCAGAAGCTGGCGAAAGGTTTGCAGCCTAACTTTATGGGTTAGCGTCGCC
ATCGTTGGTGTCGGTGGTTGTTTCCGACTCTGTCTCTCGGCTCACTTTAACTTGCACAAT
CCGGTGATGCTTGACGTTTAACACCTCAAACTGCCAGCCCTCATAGTCGACCAACTCTCC
TGCATGTGGAAGGCGTCCTAGCCACCAAGTTAAAAAGCCATTGAGGGTTTGAAAACCTTC
ACTCTCTTCGCCTTCAATTGTGGTCAATCCCAGTTTGTATTTGAGTTCGTTGAGAGGAAT
CAGCGCATCCATCAGCCAACTGCCGTCTTTTTGCTGCTTCGCCCAGATTTGTTCTGGTGC
CATTCCTAATTCGCCAGCGATGGACTTGAGCAAATCGTATAAGGTGACTAAGCCTTGCAC
GTCACCATATTCATCAACAATAAACACCATCTCTGCGCTGGTTTGTTGCATGTAGTTCAG
CAGAGGCAAGCCTTTCATCGATTCCGGTACAAAGCGCGGATGTTTGAGCAGTTTACCGAG
TCTCGAAACAGACAGGTGGTCGTACTCATCAAGCAATACTTTTGAGGAAATGGTGCCGAT
GATGTTATCTAAACCGCCTTTGCACACTGGCCAAACTGAGTGTTGAGTTTGACGTAGGTG
TTTGAGAATCGCATCCAGCGGCAAGTTGGTGTCCAAAAAATGGATGTCGCAGCGCGGCGT
CATTAAAGACAGGGCTAAACGATCATTGAGGTGCAGTAGCTTGCGGATCATCAGTTGTTC
TTGCGGTTCGATGGCTCCTGATTCCGAACCTTCATTGACGACGGCAAAGATGTCTTCTTC
TGTGACGATTTCGCCTTGGTTTTCGTTTTGGCGCAGAAGTTTAAGTAACGCGTCTGTCGA
CACAGTAAGTAAGAACACAAAAGGTCTGGCAAGTTTGGCTAACCAATGAATCGGATAGGC
GACCACAATTGCGATGCTTTCCGCGTTGTTTTGCGCAAAACGTTTTGGTACGAGCTCGCC
GATGATGATCGCGAAGTAAGTGATCAAAATAACAACGCTGGTGGTCGCAAGAATGGTGGC
GACTTCGCGCTCTAGCCCTTGGGCAACGAGCCAGTGTTCAAAAGGAATGGACAGCGTCGC
TTCACCAAAAATGCCACTGAGTAGACCGATGGCAGTAATGCCGATTTGGATAGTCGAAAG
AAACTGGGTAGGGTTGTTTTTTAGTTCTAAAGCGAGCGCAGCAGGTGCGTTGTCTTCGGC
CATCATTTTTAGTCGGCCGCTTTTCGCCGCGACTAACGCAATCTCAGACATAGCGAAAAT
GCCGTTTAGTGCGATCAATCCAACAAGCAATAAAATGTCCATGGCGCCTTCCAATAATGC
ACACGTTAGCAGCATAACGAGATTCTCTCGCGAGAAACGTGAGGTTGTGAATAATTCAAC
GCGTCATGCCAACAGAATGTCTTATTAAAAGGATAGAGTTCATTTGTTGAATGTGGTTTT
CGCGTCCAGACGAATGATTCTGTTACTTGACTGGGATTCTGATAAACTACGCGCCCATTT
CCTCTTTAGAGACGTTTCTATGCCATTTTCTAAGCTTGGTTTAAGCGCACCAATTACGGA
TGCCGTAACGGCGCTGGGTTACGAAAAACCGACTTCTATCCAACAAAAAGCGATTCCAAT
TGTGCTGCGTGGCAGCAACTTGATCGCGGCTGCGCAAACAGGCACGGGTAAAACCGCCAG
CTTTGTGTTGCCAATCTTAGAAAAGCTCAGCCAAGGTGAGACGCAACGTAAAAAACGCGC
TCGTGCCATCATTCTTACGCCAACGCGCGAACTGGCTCTGCAAGTGCATCAAAGTATTGA
AGCGTACGGGAAGAACTTGCCACTGCGCTCAATGGCGATGTTTGGTGGCGTGGAATATGC
GCCGCAGAAGCAAGCGCTGATTGAAGGCGTAGATATTGTGGTGAGCACTCCAGGACGTCT
GATTGATTTATACGGCCAGCGTGCGATCCATTTTGATGAAGTGGAAATGCTGGTATTGGA
CGAAGCCGATAAGATGCTTGATATGGGCTTTATCGACTCGATCGATAAGATCATCGATTG
CATGCCAGAAGATGTTCAAAGTTTGCTGTTCTCGGCTACGTTGTCGAACCCAGTTCGTGA
TTTGGCCAAAAACGCGATTGTAGATCCTGAAGAGATTACGATTGCAAAACACAGCGCATC
TAAGTCGAACATCAAGCAGTGGATCACCACCGTCGATAAAGACATGAAGTCATCGCTTTT
GAGCCACATGCTGAATGAAAACGACTGGTCGCAAGTGCTGATCTTTATTGAAACAAAACA
CGGCGCGGCCAAATTGGTTAGCCAGCTTGAGAAGCGCGGCATTGTGGCTGAAGCGTTCCA
CAGTGGTCGCAATCAGCGTGTTCGTCAGGAACTGATTGAGAAGTTCAAAGCGGGTGAAAT
TCAGTATCTGGTTGCAACCGGTGTTGCCGCGCGTGGTATTGATATCGACAACTTACCAGT
AGTGATTAACTACGATTTACCATTCCCTGCGGATGAGTACGTACACCGCATCGGGCGTAC
TGGCCGTGCTGGCGCGCAAGGTGAAGCGATCTCTTTGGTATCGAAGGATGATTTCAAAAA
CCTGTGCATGATTGAAAGCCGTCTGGGCCACTTGCTTGAGCGTGTTGAAATCGAAGGTTT
TGCTCCAAGAAAGCCCGTGCCGATTTCGATTTTGAATTACGTACCTAAGAATAAGCGTAA
ACCGCAAGACAATCGTCCGCGTCGTGAGAATTCTGAACCGCGTGACGCAAAATAGTCTGC
TAATACATTGAAAGCAAAGCCGCATTCGTGCGGCTTTTTTGCGTTTAGAACCGCCGAAAA
CACAATGGATTTTGTCTGGTTTGTCGACCGTGATGAGGAAAAAAGTTAAATCGTGTCATA
CGCTTAACACTCAAAATGCAAATAACTGCGTAAATGTTTTGTCAAATTTCTGTCCTCATA
TTTGCAGAAGGGCAGGAATAGGCGCAGACTTTCGCGCTTGCTAATGAATGCATAAATGAG
GCACGAATGAAAACAGGTGATAAGCAATTCGCTGTTATTGGTCTTGGCCGATTTGGTTTG
GCGGTATGTAAAGAATTACAAGATTCTGGGTCACAAGTCTTAGCGGTCGACATCAATGAA
GATCGAGTGAAAGAAGCTGCAGGTTTTGTGAGTCAGGCCATTGTGGCAAATTGTACTCAT
GAAGAAACGGTCGCAGAGCTCAAGCTCGATGATTACGACATGGTGATGATTGCCATTGGT
GCGGACGTGAATGCCAGTATTCTTGCTACTCTGATAGCAAAAGAGGCGGGTGTAAAATCG
GTATGGGTAAAAGCTAACGACCGATTCCAAGCTCGCGTTCTGCAAAAAATTGGCGCAGAC
CACATCATCATGCCAGAGCGCGATATGGGCATTCGTGTGGCGCGCAAAATGCTGGATAAA
CGCGTACTCGAATTTCATCCATTGGGCAGCGGATTAGCAATGACGGAGTTTGTTGTTGGC
TCGCGTTTGATGGGTAAAACGTTAAGCGATTTGGCGCTGTGCAAGGTCGAAGGCGTGCAA
GTGTTGGGCTTTAAACGTGGCCCTGAAATCATCAAAGCGCCCGATATGAGCACCACGCTT
GAAATCGGCGATCTCATTATTGTGGTTGGCCCGCAAGACAAGTTGGCAAACAAGCTGAAA
TCATTATGACGCAATTTCATCAGAGAGGCGTTTTTTACGTCCCAGACGGCAAACGAGATA
AAGCGAAAGGTGGCGAACCGCGCATTATATTGCTGAGCTTTCTCGGAGTGTTATTGCCAT
CTGCTGTTCTGCTTACGCTACCGGTTTTTTCGGTTTCAGGTCTGTCTATTACTGACGCGT
TGTTTACCGCGACTTCAGCCATCAGTGTGACTGGGTTGGGTGTGGTCGATACCGGCCAAC
ATTTTACGCTCGCGGGTAAAATTCTTCTGATGTGTTTGATGCAGATCGGCGGCTTAGGGC
AAATGACCTTATCTGCGGTGCTGCTCTATATGTTCGGGGTGCGCTTGAGTCTACGTCAGC
AAGCGTTAGCCAAAGAAGCACTTGGCCAAGAGAGGCAAGTCAACCTGCGTCGTTTGGTGA
AAAAGATCGTCACATTTGCGCTGGTGGCAGAGGCGATTGGTTTTGTCTTCCTCTCGTATC
GTTGGGTGCCAGAAATGGGTTGGCAGACGGGCATGTTCTATGCGCTGTTTCATTCTATTT
CGGCTTTCAACAATGCTGGCTTCGCTCTCTTCTCTGACAGCATGATGAGTTTTGTCAACG
ATCCGTTAGTGAGTTTCACCTTAGCTGGTCTGTTTATCTTTGGCGGCTTGGGTTTCACTG
TGATTGGTGACGTTTGGCGACATTGGCGTAAAGGTTTCCACTTCTTACATATTCACACCA
AAATCATGTTGATTGCCACGCCGTTACTGCTGTTGGTGGGAACGGTGCTGTTTTGGCTTT
TGGAACGTCACAACCCAAACACTATGGGGGCGCTCACTACTGGCGGGCAATGGCTGGCCG
CTTTCTTCCAATCAGCCAGTGCGCGGACAGCGGGTTTTAACAGTGTTGATTTAACGCAGT
TCACGCAACCGGCATTACTCATCATGATCGTTTTGATGTTGATTGGTGCGGGTTCGACCT
CTACGGGTGGCGGTATCAAGGTGTCTACTTTTGCTGTCGCGTTTATGGCGACGTGGACGT
TCTTGCGTCAAAAGAAACACGTGGTGATGTTTAAGAGAACGGTAAACTGGCCAACGGTAA
CAAAGTCACTGGCAATCATTGTGGTGAGCGGAGCGATTCTCACCACCGCGATGTTTTTGT
TGATGCTGACGGAGAAAGCTTCTTTTGACAAAGTGATGTTCGAAACGATTTCTGCTTTTG
CAACGGTTGGGCTTACTGCAGGTTTGACGGCAGAGCTTTCAGAGCCTGGAAAGTACATCA
TGATCGTCGTGATGATCATTGGCCGTATTGGGCCTTTGACGCTCGCATATATGTTAGCGA
GACCAGAGCCAACCTTGATTAAGTACCCAGAAGACACGGTTCTTACTGGTTGATTTGTCA
GTAACAAGCAAAATGAATGCAAATTAACGCTTTGAATTTAAAGTGATATTTTGACTTTTT
TGAGCGTCGATTGGTCATCGGCGCTCAAACATTTATAAATAACGTGGCCTTCTGCTCAAA
TTTTCTTTTTGATCCCCTTGTCAGCATTCCCTTATCCTTTCATTTCTGTACCATTCATTC
ACTTAATTTATATCTAATGCGTAAATAACCATCAGGTAACCGCTCGTTAAATTGATGGGT
ATCTGAGTTCGTTTTACGCATGGTGAATTGAAAAGATGGAGCCGTACTTTGAAATTCCAC
ACCCTTGCCTTGACCATGCTGACTGCACTTGTTGCCGGAAACAGTATGGCAACGACACCA
CCATCGCCAATTTGGCATCCGATCACGCTGAGTGACGGAAGCAATAGCGAGGCGATTTTA
CGCGGAACTGCTGATTTCCATTGGTTTGAAGACAAACAAGGCAATGCTTTGATTCAGGAA
GATGGCGTTTGGTTTTTTGCTCAGATCCAGCGTAATTCAGACATCCCTGAGTTGCTCTCG
ACTGGTATTGAGAAAACCCAATCCAGTGATGCGCCTGATTCAGCGAAGTTTCGTCCTGAC
GTGCAAGTTAAGCCGGAGCTGTCTTCGTTAAAAGCGATTGAACCTATGGCTCGCCAAAAC
TTATTGCGCACGGCACAAGGTTATCAGGCGATGAGCAGCTCGAGCGTGAAACAGCAGCCT
TTGTTGGTTGTGCAGGTTTCTTTTAACGATCAAGCGATGGTGCACAATTTCGAGCAACGT
GTTTTCGACACGAATGGCCAAAGCGTTGTGGATTACTTTGATAAAAACTCTCAAGGTAAA
TTTAAAGTCGTCCCAGCTATCGAGAGTTACGGCACCGCGAATGATGGTGTGATCAATGTG
TCCGTGGCACAAAGCCACCCAAATTGTCACTCTAGTTCTAGCGATACCACATGTACGGCC
AAGCTGAACGCCGTGTTTACAGAGGCCTACCAAAAACTGGATCCGTACTTCAATCTTTCT
GCTTACGACAGTAACCAAGATGGAACCGTTGAACCTTCAGAGTTGTCAGTGATGTTTATC
TTTGCTGGTGGCGACCGTTCAACCGGATTCCTTGACCGTCCTGCTATCTGGCCACACAAA
TTCTCTCACAATGATGTCACGCTAGATGGCAAAAAGATCACTGACTACTGCGTGTTTGCT
GACTACCAAGTTGATCATCAAGCGACGTTGGGTGTGATCGTACATGAGCTTGGCCACTTA
ATGCTTGGCTTGCCGGATTTGTACGCAAGGAACAGTGATGCGTCGATTGGTTCTTGGGGC
GTTATGGGCGTTGGTTCATGGGCGAAGAAACCGGGTGATTCGTACTCAGGTGATACGCCC
GTTAACATGAGCGCATGGAGCAAACACGCGGCTGGTTTCGTTGTACCAACGATCACTCAT
GAAAGCCCGACGCCTATTTCCGTGAATAACGACGACGTCAAATTGGTGTATCTCGACCCA
TACTTAAAAGAGTTTGGCCCACGCGTGTATTTGGAAAACCGTACCTTTAGCGGTTACGAC
CGAGCATTGGCGGCAGAAGGGGTATTGGCGACGTCTGTGAACGTCCAGAACCGCTTTAAC
GATGTTGGTGCGATGCAGGTTCAAATCATGCAGGCTGATGGTCTGAATGAGTTAGAAAAT
GATGGAAGCAGTGATGCCGGCGATTTGTATCCTAACGGTGGCACTGAGATTTCCGACACT
TCTAATCCAGGACTTCAAGCAATTGCTGGGTTTGAAACTGGTGTTCGTATTTCTAACATT
GCTAGCAGTACGAATGGCGGCAGTTTCTCCCTTGAGCAAGCGAGCGAGCCAAACAAATCG
GCTTGGCTGAACTCTCTCTATCAAGGTTATGTGTTTGCTAGTAGCACAAATACGCTGGCG
GTTTCACTAGATTTAAATAACGCTACAGAACTGGATGGTATTCAGCTGTACGCGCAAAGA
AGCAGCCTTCAAAGTGACATGACTTACCGAGTATGGCGATTCCCATTCTCAGGTAATGCG
GGTTACCGGTTGGTGTTAGACCAAGACAGCGCTGAACTGCTACAACAAGGTTCTTTCCAA
AAATCATCACGAATCTTATTCCCTCAGCCAAGCCAACTAAGTGCGGGTCAGCATCTGTTG
GTGGTGGAATTGGAAGGCGGTGAGTTTGAAGCGAACTTTGATTTCGGTCGTGTTCTAAAA
ACTGAAAAATCCTCTTTACCTGTGATGTGGACAGGCAGCGATAGCGACATGTACACATTT
GGTTTGAATCAGACAGGCTTCTCTTTCGTGCCGTTTGCCGCGCTGCTGAATGTGGATGCG
AGTCATGTCGTTGAGGCAAAAGCAGACTCATTGCAAACCGATAAGAACAAGTCAATCGAA
CTGAACTTGATGGACAATGACTTTATGGCCGTTGGTTATCAGTTCAATGTGGACATCGTT
CAACAACCAGAACATGGCACCATTTCGGGTAATCAGTATCAACCTGACATGAACTTTGTT
GGCTTGGACCGTTTTCAATATCGTTTGTTGTCGATTGATGGTGCCTACTCATCTTCAATT
GTGAATGTTCAGGTGGAAGTGCTTGGCAGCAACGAAGCGCCAGTTGCCGTGATTAATGTT
GATAATCAAGACATGACGGTTGGGCAGCGAGTCACGCTGTCTGCGTTAAATAGTACGGAT
GCCGATGGTGACGTGTTGAGTTATCGATGGGAGCAGTTGGCTGGCACTTCAGTTTCTCTT
GGCAATGCAACCAGTGTTAGCGCAAGCTTTACGGTGCCTCAAGGTGCAAAAGCGGGTGAG
GTTCTGACATTCCGTCTTACGGTTGCGGATCCAAGTAACGAAACTTCCAGTGCGACCATC
GATTTAACCGTGCAAAACTCAGCTCCAATTACGCTAGCGGATACGGCGACAGTCGCCGTC
GGTGAAAGCATTGTGATTGATGCAGCGGGCAATGATTCGGACGTGAACGGCGATAAACTG
GTTGTACAAAGTGTACAAAACTTAACGGGAGAAGGAATCGCGAGTGTAGAGAACGGAAAA
ATCCGTTTTCAAGCACCGGATAGTCCGGCTGACGGCATCAAGCTGCAGTACACGGTTTCG
GATGGCAAAGGCGCTACTGCAACGGGGCAAGTGACCGTGACGGTTGTTGCTTCTTTGAAA
ACAACGACGTTTAAAAACTCGGAGGGTGGCGGCAGTGTTTCTTATTGGGCTCTGATGTTA
CTCGCAATATTGGGCTGGCGACGCCGCGTCTAAAACGGTATTAAATTTACGGTATAAGCC
ACTCGCATCGAGTGGCTTATTTTTTGTGTCTGATTTATTTCGAATTTGCTCTCATTATCT
TATGAGATGTGTTTCTCATTATTTTTAAAGCGATTTTTCTACTCTGCGGTTACCCTAGGG
GCAGATTTTTACAAATTAAGGATGTTGTATGTCAACCGAGGACTTTTCTGTTTCGGCAAT
ATGCCGAGAAGCGGCAGTGATGGTCAGAAGGAACCTACTCGCAATTGTCATTGCTTGTAT
TCCATTAATCATCGTGCACTCAATTTTTGTGTTTATGTATCCTGAAATGACGGGGCAAGA
TCAAGCGAGCGTCCAAGAAGGAAACATCGCGGGATTTTATTTCGTCACAATCGTTTTATA
CCCACTTGTTGCTGCGATGGCTGCTGTGCGTGTGCACCGGATTTATTTGGTTGGCGATTA
CATGCACTCGGCGTTGGATGTATTTCGTTTGTCTGCCCGAGAATTCCGTTTCATTGGCTG
GTGGATATTGTTTGGACTGATGATGATGCTCGTCATTGGTATCCCAATCTTTGTGTTGTC
GTTTATCTACATTGCAGAAAGCGGTGAACCCGATTTTGTCGCCATGGCGTTTATCACAAC
AGTTGCAAGCATTCCGGGCTATTGGGTGATGGCGCGTTGGTCGTTTGTGCTGCCAGCGAC
CGCAATGGATCATCAGCCGCGCAGTTTGCGTCGTTCATGGAACCAAAGCAGACCATACAA
CAAGCAAGTATTCATTTTGATGGGATTAATTCCGTTAGGTGCGGGCTTGCTCAGTCAGCT
TATCTTTAGCCACTTTACGAATTTTTTCATGCTAAGTTTTGTTGGTGTTGCCTATGGTAT
TTTCGGTGCGTACCAGCTGGCATTGTTATCGTTGAGCTATAAAACGGTAGTGGATATCGA
ACGCGCTCGTTTTGATACGCCATCAGAGCCACCAAAAACGGGTGAAGAATTTTCCGCTTA
ATCAATTTGACCTTTTTTACATACCACCTCCGTTTGTGAGGTGGTATGTAGCGGGTGAAA
ACCTTTCCTGCCGTCTTCGCGTTATTCTCGCAAAATACCCATGCCCATTTCATGGCTGAA
TGACAGTGACGTTCACACGTATACTGACAACAGTACTTCTTTTTATTAAGGAACCCCACA
TGTCCATTTGGCAACGGGTCAGTTTCACCCATCGCTTTAGTCAATTACCGTCGGCTTTCT
ATACTTTGGTCGAGCCACAACCCTTGGATAATACTCGCTGGGTCGCTTGGAATGGAGAGT
TTGCGCAGCAGTTTGGTTTACCAGCAGCGCAAAACGATGAGCTATTGGCGGTTTTTTCTG
GGCAAAGCGAATTCGAACCGTTTCGTCCTCTGGCGATGAAATACGCAGGGCATCAGTTTG
GCGTCTACAACCCAGACTTGGGCGATGGACGTGGATTGCTGTTGGCGGAAATTGAGCATC
AAAATGGCACTTGGTTTGATATTCACCTTAAAGGCGCGGGGCTAACACCCTACTCGCGAA
TGGGGGACGGCAGGGCGGTGTTGCGCTCAACCATCCGTGAGTATCTATGTAGCGAAGCCA
TGGCGGGGCTTGGGATCCCGACGACTCGTGCTCTTGGTATGGTGGTTAGTGACACGCCTG
TTTATCGCGAGAAAACAGAATTCGGCGCAATGTTGATTCGTATGGCGGAGACCCACGTGC
GTTTTGGCCATTTCGAGCACCTTTTCTATACCAATCAATTGGCAGAGCAAAAGTTGCTGG
CGGACAAAGTCATCGAGTGGCACTTTGCTGATTGTGCGTCGGCAGAGAAGCCATACGCTG
CAATGTTTGGTGAAATTGTTCAGAAAACAGCAGACATGATTGCTTACTGGCAAGCGTATG
GGTTTGCTCATGGTGTGATGAACACCGATAACATGTCAATTCTCGGGCAAACCTTTGATT
ACGGGCCATTTGGTTTTCTCGACGATTATGAACCGGGGTACATTTGTAACCATTCTGATT
ATCAGGGGCGTTATGCGTTCGAGCAACAACCGCGAATTGCCCTGTGGAATCTTTCTGCTT
TGGCACATGCCTTATCACCGCTCGTCGAGCGAGAAGATTTAGAACAGGCACTGAGCCAAT
TTGAAGGTCGTTTAAGCCAGCAGTTTAGCCGCTTGATGCGCAGTAAGCTGGGTTTGAAAA
CAAAAATTGCAGAAGACGGACGTTTGTTTGAGTCGATGTTTGAACTGCTTAATCAGAATC
ATACCGACTACACGCGATTCTTTAGAGCCCTGTCCAACCTCGATAAACAGCCAGCGCAAG
AGGTCATTGATTTGTTCATTGACCGGGAAGCCGCCCAAGCTTGGCTTGATTTGTATTTGG
CTCGATGTGAGCTGGAGGTAGATGAAATTGGTGAGCCGATTTCAGCCGAGCAGCGTAGTG
AACAGATGCGCCAAACCAACCCGAAATACATTCTTCGCAACTACCTTGCGCAATTGGCTA
TCGATAAAGCTGAGGAAGGGGATTTCAGCGAAGTTCACCGTCTTGCTGAGATACTTCGCC
ATCCATACGATTCGCAACCAGAGTTTGAGGCGTATGCCAAACTGCCGCCAGAGTGGGGGA
AAAAGATGGAGATCAGCTGCTCCTCATAAATGGGTCATTTTCCACCCATATCCTTTGGAT
TTGTGGGTGGATTTCCCTCCTTTTGGCTCTCGCTTATCAATTTTAATATCTTAATTGATT
GATTTTAAATAAAAAAATAGTTGGTCTGTTAATTGCTCTTTGATGAACATCCGTACCCAT
CACCTTAACTTCATGGACGGGATGTGATTTATCAAGGAGAATAATAATGTTAAAGCCTCT
AACCCTACTATCTGTCTCTGCTCTTGCTGTTACCAGTTTTAATGCCGCTGCAAATTGTGA
CCCAGGTGAAACGGTCATCAAATTCAGCCACGTGACTAACGCGGACAAACACCCAAAAGG
CATTGCTGCTTCGTTGCTTGAAAAACGCGTCAACGAAGAAATGAACGGCAAAGTGTGCAT
GCAGGTGTTTCCAAACTCAACACTTTACGATGATGACAAAGTGTTGGAAGCTCTTCTAAA
TGGTGATGTTCAACTCGCTGCTCCTTCTCTTTCTAAGTTTGAGAAATTCACCAAGAAGTA
TCGCCTTTTCGATCTGCCTTTCTTGTTTGATGATGTCGCTGCGGTTGACCGCTTCCAAAA
CTCTGAAGCGGGAGAGAAGCTGAAAAACTCAATGAAACGTCGTGGTCTACAAGGCATTGC
GTTCTGGCACAACGGTATGAAGCAAATGTCTGCCAATAAACCTCTGATGGTGCCAAGCGA
TGCGAAAGGACTTAAGTTCCGCGTTCAAGCTTCTGACGTTCTTGTTGCCCAGTTCGAGCA
ACTTGGCGCAAACCCTCAAAAAATGTCCTTCAAAGAAGTTTACGGCGGTCTACAAACGAA
GGTTATCGATGGTCAAGAGAACACTTGGTCAAACATCTACGGTAAGAAGTTCTTCGAAGT
TCAAGATGGCATAACGGAAACCAACCACGGTATTTTGGATTACCTCGTTGTGACGTCGAA
CGATTTTTGGCAGAAGCTACCAGAAGATCAGCGTGAACAGCTCAATACCATCATTCAAGA
AGTGACTGTTGAGCGTAACGCGGAATCGACCAAAGTGAACTTGGCGAATAAAAACAACAT
CATCGAAGCGGGTGGTGTGGTTCGTACGCTAACGCCAGAGCAGCGTCAAGAGTGGGTGAC
GGCTCTGCAACCAGTGTGGAAAAAGTTTGAGAAAGACATTGGTTCTGACCTGATTGAAGC
GGCTTTGGCTTCAAACCAACAATAACAAAAACGATATCCATTCGCCCTCGGACTCTCTCT
AAGCCGAGCTGAGGATGAGGGCTTTTTCCCCTTTACTGATGACGTGATGTAATTATGGAA
CCGACTTTTTTTGCCAAGGCTGGACGAATCACCGATGCCATTGAAGAAACCTTGATCGCT
TTCTTCTTAGGTGCGATGACATTGCTGACGTTTGCTAATGTCATTTTTCGCTATGTCTTT
AACGATAATATTCTCTGGGCGTTAGAGCTCACCGTATTCATGTTCGCGTGGATGGTTTTA
GTTGGCGCTTCGTACGGTGTGAAAAAACACTTTCACATTGGCGTGGATGTCATCATCAAT
ATCGTACCTGAAGGGCGCCGTAAACTCCTTGCGCTAGTCGCAGCGGCCTGCTGCCTAACC
TTTTCGATTCTGCTTTTGATTGGTGCTTGGAATTATTGGTATCCCTTTGCGACAGAGCGC
GCATGGTATGAAACCGACGATATCCCAATGCCTGAATTTTTACAGTTCTTAGCGGATTGG
CTTAATGAAGGCGAGCGCTACGAAAAACTGCCACGCTTTATTCCTTATTTCGCTTTGCCG
CTTGGTATGGCGATGCTCACTTTCCGTTTTTTACAAGTCACTTGGCAGATCGCTACAGGC
AAGCTGGATCGCTTGATTGCAGGTCATGAAGCTGAGGAAGAACTGGAAGCCTTAAAAGAA
GAAATGAGTGAAGCTGGCGATGCCATGACTCCTCGTTCCTCGAACGATTCTGAGCACAAG
GAGCGCTAAGCCATGGATATTTTACTACTGTTTTTAATGGTGATTGGCTTCATGCTCATT
GGTGTGCCAATCGCAATTTCTCTGGGTCTTTCCAGTGTACTTTTCTTAATGCTGCATTCC
GATGCTTCTTTGGCGTCAGTTGCTCAAACGCTGTTTAACGCCTTTGCTGGTCACTATACA
TTGTTGGCGATACCTTTCTTCATTTTGGCCTCAAGTTTTATGTCGACAGGTGGCGTTGCA
AAGCGAATCATCCGATTTGCGATTGCCATTGTTGGTTGGTTCCGTGGTGGTCTCGCCATG
GCTTCCGTTGTGGCATGTATGATGTTTGCAGCACTGTCTGGCTCTTCACCAGCAACCGTG
GTCGCTATCGGTAGTATCGTCATTGCGGGGATGATCAAAAACGGTTACTCGAAAGAGTTT
GCTGCGGGTGTTATCTGTAACGCAGGTACTTTGGGGATCTTGATTCCGCCATCGATCGTG
ATGGTGGTGTATGCGGCTGCGACCGATGTGTCAGTCGGGCGTATGTTCCTTGGGGGTGTG
ATCCCGGGCTTGCTGGCTGGCGTGATGTTGATGATCGCTATCTACATTGCGGCGAGGATT
AAGAATCTACCTAAGCAACCATTCGTGGGATGGAAAGAAACGTTTGATGCAGCCAAAGAT
GCGAGTTGGGGCTTGTTGCTGGTGGTGATCATCCTTGGCGGTATCTATGGCGGCATTTTC
ACACCAACAGAGGCTGCGGCAGTTGCGGCGGTGTACTCATTCTTGATCGCGAACTTTATA
TATAAAGACATGGGACCATTTGCTGATAAGCAAAACACCAAACCAGCGATCGTCAAAGTG
ATTCAGACCTTTGTCCATGAAGACACTAAGCACACCTTATATGAAGCGGGCAAGCTTACC
ATCATGCTGTTGTTTATCATTGCCAATGCACTGATCTTAAAACACGTACTGACTGAAGAA
CGTATCCCTCAGATGATCACGGAATCGATGCTGTCTGCGGGGCTTGGGCCAATTACGTTC
TTGATAGTTGTAAACTTGTTGCTCCTGATCGGTGGTCAGTTTATGGAGCCTTCGGGTTTA
TTGATCATCGTTGCTCCTTTGGTGTTCCCAATTGCCATTGCGCTGGGAATTGACCCAATT
CACCTCGGTATCATGATGGTAGTGAACATGGAAATCGGCATGATAACGCCACCAGTCGGG
TTGAACCTGTTTGTAACGGCTGGGGTGGCAAGAATGTCGATGATGAATGTTGTAAAAGCG
GCATTGCCATGGGTGGGTGTCATGTTCTTGTTCTTGATAATTGTGACTTATGTGCCTTGG
GTATCAACCTGGTTACCAACGACCTTGATGGGGCCAGAAATAATCACTAAATAACACATT
TTCCGAATTACATTCACGCAACCAAAAAGAGGTGTGAGCAATCACACCTCTTCGTCTATG
GATTTAAAATCTTGTTTTCTCGGATCGGGATGGACTCTGCGCTCATAGCCGTGCCACTTC
TTTTTGTTTTTACGTCGGTCTTCACCGGAGCGCCTTTCTTCTTGATACTGGCCGTCTACC
ATCACTGTATCGGTAATGATCGGTATCCTCACTTTTTCATTCATATCCATATGAGCCCAA
TAATTGCCTTAGCAAAATTATGATTCAAGTTGGATATAATACCAATCGTGCGAACCGGTT
TTATTTATAGAGCTCTTTATCTATCTGATAGCGTTGCATTTTGTCATACAGCGTTTTTCG
AGGCACATTCAACTGTTCCATCGTTTGTTTGATGCTGCCATTGTTTTCCAGTAGCGCATT
TTCTATCGCTGCCTTTTCAAACTCCGCCACTTGCTCTGCAAGGCTACTGGTTGAGGCGGG
GATGGAACTTGGTTCACCTAATTGGATGAGTTTACCTAATAAAACGAAACGCTCTGCTGC
ATTGCGCAGTTCTCGGACATTTCCCGGCCAATCGTGAGCCATTAGCTGAGCCAAATCTTG
TGCTGAAAGGCTTGGCGAACTTTTACCATAGCGCGACGCCGCGACTAAAAGAAAATGGTG
GAAAAGGGCAGGGATGTCTTCCTTGCGTTCACGTAAGGGAGGCAAATCTAGCGTAACCAC
GTTGAGGCGGTAGTAGAGGTCTTGACGAAATGTACCTTGTTCCGCCGCACGTTTAAGATC
CACTTTCGTTGCCGCGACAACGCGAATGTCGAGAGGTAAAAGTTCGTTTGAGCCAACGCG
TTCAATCACGCGCTCTTGCAGGACGCGCAACAAACGAATTTGTGCCTGAATTGGCATCGA
TTCGATTTCATCTAAGAAGAGTGTGCCGCCCTGCGCAAATTCAAACTTACCAATACGCCG
ACTGTCTGCACCAGTAAATGCGCCTTTTTCGTGACCATAGAGTTCGCTTTCAATTAAGTT
TTCTGGCACCGCGCCACAGTTCACCGCCACAAAGTTATTGTTTCTACGAGAACTTTGTTC
GTGCAGTGAGCGGGCGATAAGCTCTTTACCTGTACCTGTTTCGCCAAACAGCAGAATATC
GGCATCTGTATCAGCAATGTGGGTGATGGTTTCTCGCAGCGTTTGGACGCTGGTGGTTTC
ACCGATGATTCGGGGGCCAAGCGTTTGGCTCGCTTTGAGTGATTGACGAAGTTTCTCATT
TTCGTTCGTCAGTTGGCGTCTTTCAATGGCGCGTTTTACGGTTTCAACCAAGTGTTCTGG
CGCAAAAGGTTTCTCTATAAAATCGTAGGCCCCTTGGTGTAACGCATTTACGGCCATTGA
GATGTCTCCATGGCCTGTAATCATGATGACTGGCAGGTTTGGGTCGCGTTGAACTAACGT
GGTTAACAAGTCCATGCCTGAAATACCGGGTAAGCAGATGTCGGTCACAATCACACCAGC
TTCGTCGCTTTGTTTCATGGCTAACAAGGCGGATTCCGCATCGGAAAAAAAAGTCGCTTC
GATATCGGCTAGCTCAAACGTTTGTTCTATTGCAAATCGAAGGTCGGCTTCATCATCAAT
AAAAAACACCTGACACATTATCTTATCCTTCTGATTGTTCGGAGCGTTGGCATATTGGTA
AGCACAATGAGAATCGAGCGCCACCTTGGGCTCGGTTGTGAGCACTCAAGCTGCCGTTCA
TACCAGCCAATATTTGCTGAGATATAGAAAGTCCTAATCCCAATCCATTCTTTTTAGTTG
TTAAAAACGGTTCGCAAAGTTCGGACAGTGTGTGCGAACCAAGCCCAGGGCCATTGTCAT
CGACATGAATCATCACTTTGTTTTCATCCGTATCCGTTTCAACGAGCAACCACACTTGTT
TATCTTGTTGTTCTTTTACGGCTTCAATTGCGTTTGTCAGCAAGTTAACCAGAACTTGCT
CCAATTGAATGGTATTGATTTGAACCTCGATGTCGTCAGTAGGAAGTTCGGTAGCAAGTA
GAACACGAGCAGATTTAAAAGCGGGTTTCATGAGCTCTTTTGATGAGGCTATCACGGGCA
ACAGGCGTGTTTGGGTAAGCTCATTGCCGCTGGCCTTTTTGGCAAACGAACGCAATTGCT
GGCTGATGTTTGCCATTCTGTCTGTGAGGGCTGAAATGCGAGTGAGATTATCTTCCACTC
GATCATACTTTTCTTTCTGAAGGAACAATTTTCCATTCTCAGCAAAGCTACGAATGGCTG
CCAACGGATTATTCAGCTCATGGCTGATGCTCGCTGACATTTGACCGAGAACTGCCAGCT
TAGCCGCTTGAATCAACTCATCTTGGGTCAAACGCAGTGTTTGCTCCGTTTCGGTTCGCT
GCGCAATTTCAGCCTGTAACTCTGCTGTTCTCGCCATGACTTGAAATTCTAACTTCTGAT
TCGCTTCTTGTTGGATTCGTTCTAACTGCAAATGACGTTGTTGGCGGTGATAAATCAACT
GGCCAATCAAGAACAAAACCGTAAAGGCCAACGTAAGCACAACGATATAGCCCATCGTAA
CCCAAACGATGGATTGTTTTGGCGAAAGCACACGAATCGTTAGCTTTAACTCAGGTAAAG
GCAGTGAAGAGACAACCAGTGTCCCTTTATTGTAGGGGTAGCCTTGTTTCAGTTCAGAAT
TTGGTGCATTCAAGTTGCCGACAAAGCCCAATGTCGGAATCGGTGTGTCGAGATATTGTC
TACTCGTCCAAACTTGCTTTTTATCTGCATCACTTAATGGTTGTAGGCTTTTGAATAGCC
AATCCTGCCGGCTGCTCATAAAGACAATATTGTGAGGGTCGCTGGCCACGAACACGCTGT
CAGGTTGTTGCCAGTTATCTTCAATTTTACTCAAATCCATTTTTACGACCACGATGCCCA
ACACGCCGCCAGCATAAATTATTGGATATGAGTAGTAATAGCCACGTTGGCCGGATGTTG
AGCCCAGAGCGTAATATTGGCTGCTTTCACCGCTGATGGCTTGTTTAAAGTAAGGTCTAA
AAGCAAAGTTGCGTCCAATAAAAGAGCGCTTTTTACGCCAGTTACTTGCTGCAATGGTCG
TGCCCCATTGATCAATCAAATAAGTATCTGCCGCTTCAATAACGTTGTTCACCGATTCTA
GATAGCGATTGGTGATTTCGAGTTGAGCGCTATTTGAAGGATTCAGTAGAGCTTCAAAAA
GAGGATCATCTTTGGCTAAAAGATTGGGTATATGGGCGTATTTATCGAGCTTATTTTTGA
TGTGGCTAGAAAATTGTTCGAGCTGTGATTGGTGTTTATCTAGCAAAGATTGATAGCTGT
GTTGCCACACCCAGCGCCCGCCCACAATGGCGCACAGGAAATATAAGGCGAAAAAAATCA
GTAAAATACGATTTCGTTGAGACATCCTTGCATTCCTATTACACGTCCTTTTTATGCCTT
TAGAAATGTTAATGGGTTGTAGGGATGATGGGGGATTTAGTTTTCAACTCTGTGGAGTAA
AACAAGAGCAAGATCTCTTTTTACGCTTTTCAATAAAAAAAGCAGTCGATTCTCTTGAAA
AAGTCGCTATTGTCCCCATTCTAGATATGCTGACGCGCTCATTGGGTGTTTTAATCCCAT
TTTTGGCAAAAAAATGAGTCAGCTTTCGAGAATTTAGCGCAGACAATGTCCACATAGTGG
CTATTGGCTCGACAGGGTTGCGACAGATCGCTAGAATGTCGCGTCTAAAAATTCTGTCCT
GAGGCTAATAGGAGATACCTTTGATATTTCTGTCGAAGATATCACTGATTAGTCTGGTGC
TGAGAATCAGCATCAATACTCGATTTTAAATTAGGTGTTCGGACAGAACACTACACAAGG
ATGAAGCGTTAACTTAAAGAGTTACGCTCATACGCTCGGATAACCGAGCCACTTTAGAGG
TTTATAAATAATGCAAGTTACTGTTGAAACGCTAGAGGGCCTAGAGCGCCGTCTAAACAT
TACTGTTCCAGCTGCAAACATCGAAGATGCTGTAACAGCTGAACTACGCAACATCGCTAA
AAACCGTCGTTTCGATGGTTTCCGTAAGGGTAAAGTGCCTCTAAAAATGGTTGCTAAGAT
GTACGGCAAAGCAGTACGTCAAGACGTTCTTGGTGAAGTTATGCAACGTCACTTCATCGA
AGCGATCGTAAAAGAGAAAATCAACCCAGCTGGCGCTCCAACTTTCGCTCCTGTAGAAAA
CAAAGAAGGTGCAGACCTAGTTTTCACAGCAACTTTTGAAGTTTACCCAGAAGTTGAACT
AAAAGGCCTAGAAAACATCACTGTTGAGAAGCCTCTAACTGAAGTTAAAGAAGCAGACGT
AGAAGAGATGATCGAAACTCTACGTAAGCAACAAGCAACTTGGGTTGAAGTTGAAGAAGC
AGCAGAAGCTGGCAAACGCGTAAGCATCGATTTCGTTGGTTCTATCGACGGCGAAGAGTT
TGAAGGCGGTAAAGCTGAGAACTTCCCACTAGAAATGGGCGCTGGTCGCATGATCCCTGG
TTTCGAAGACGGTATTGCAGGTAAAACTGCTGGTATGGAATTCGACATCGACGTAACTTT
CCCAGAAGATTACCACGCTGAAAACCTAAAAGGTAAAGCGGCTAAGTTCGCAATCAAAGT
GAACAAAGTTGAAGCTCGTGAACTTCCAGAACTAAACGACGAATTCGTTGCTAAGTTCGG
TGTTGCTGAAGGCGGTGTAGACGCACTTAAAGCTGAAGTACGTAAGAACATGGAACGCGA
ACTTAAGCAAGCTGTTAAGACTCGCATCAAAGAGCAAGCAATCGAAGGTCTAGTTAAAGA
AAACGAAATCGACGTTCCTGCTGCACTTATCGAGCAAGAAATCCACGTTCTACGTCAACA
AGCGGCACAACGCTTCGGTGGTAACCCAGAAGCTGCTGCACAGCTTCCACGTGAACTGTT
CGAAGAACAAGCTAAGCGTCGCGTAGTTGTTGGTCTTCTACTAGGTGAAGTAATCAAGTC
TGAAGAGCTAAAAGCGGACGACGAGAAAGTTAAAGCTCTAATCGAAGAAATGGCTACTGC
ATACGAAGATCCATCAGAAGTTATTGCTTACTACGAGCAAAACGAGCAAATGATGAACAA
CATGCGTAACGTAGCTCTAGAAGAGCAAGCAATCGACGCGATCATCGCTAAAGCACAGGT
TACTGAGAAAGAAGTAGGCTTCAACGAGCTACTTAACCAACAACCTGCTGCTTAATAAGC
AATATCTTGCGTAGAAGGTTGACTTAACGTTAACTATTCTGCTAACAATGGTCCGTATGA
TAGTCATCATCCGGGCCATTTATTTTAGGGACATAAGAATATGAGCTACCAAGAAAAAAA
TGCAATGTCGCCAATTATGGACGCACTAGTACCAATGGTGGTTGAGCAAACTTCCCGAGG
CGAGCGTTCTTACGACATCTACTCACGTCTACTTAAAGAGCGCGTGATTTTTTTAACTGG
TCAAGTGGAAGACCACATGGCAAACCTTGTCGTGGCTCAGCTACTTTTCCTAGAATCTGA
AAATCCAGATAAAGACATTTTCCTATACATCAATTCTCCAGGCGGCAGCGTAACTGCAGG
TATGTCAATTTACGACACAATGCAGTTTATTAAACCAAATGTAAGCACTGTATGTATGGG
TCAAGCTTGTTCTATGGGCGCATTCCTGCTTGCAGGTGGTGCTGCTGGTAAACGTTATGT
TCTTCCTAACTCACGTGTGATGATCCACCAACCACTAGGTGGTTTCCAGGGTCAAGCTTC
TGATATCCAAATCCATGCTCAGGAAATCCTGACCATTAAACAGAAGCTAAACAACCTGTT
AGCAGAACATACTGGCCAGCCTCTTGAAGTGATTGAACGCGATACCGATCGTGATAACTT
CATGTCAGCAGAGCAGGCTGTGGAATACGGTATCGTGGATGCAGTGTTGAGCCATCGCGG
CGCGTAATTTAGCCAGCGCATTTTGGCAAAAATTGATATACACTCATTCATGAAGAGTAA
AGGCTAAGAGGTTAGCGAATGACAGATAAAAGCAAAGAAAGTGGCAGCGGTAAATTGCTG
TACTGTTCTTTCTGCGGCAAAAGTCAGCACGAAGTTCGCAAGCTAATCGCAGGTCCGTCA
GTTTACATTTGCGACGAGTGTGTCGACCTATGTAACGATATTATTCGCGAAGAAATCAAG
GATGTTCTCCCTAAGAAAGAATCTGAAGCGTTACCAACGCCAAAACAGATCCGTGAACAC
CTTGACGACTATGTGATCGGACAAGATTACGCGAAAAAAGTGCTCGCAGTTGCGGTATAT
AACCACTACAAGCGTTTACGCAATGGTGATACAACGAGCGAAGGTGTGGAGCTTGGTAAA
AGTAACATCCTTCTAATTGGTCCTACAGGTAGTGGTAAAACGCTGCTTGCTGAGACTCTA
GCTCGATTCTTGGATGTGCCATTCACAATGGCAGACGCAACCACACTAACCGAAGCTGGT
TATGTGGGTGAAGACGTTGAAAACATCATCCAAAAGCTTCTGCAAAAATGTGATTACGAT
GTAGCGAAGGCTGAACGCGGCATTGTTTACATTGACGAAATTGACAAAATTTCTCGCAAA
GCTGAAAACCCATCAATTACGCGTGACGTATCTGGTGAAGGTGTTCAGCAAGCGCTATTG
AAACTTATCGAAGGTACGGTTGCTTCAGTTCCACCTCAAGGTGGTCGTAAGCATCCACAG
CAAGAATTCCTACAAGTGGACACGTCTAAGATTCTGTTCATCTGTGGTGGTGCATTTGCT
GGTTTAGATAAAGTTATCGAACAGCGTGTAGCTACGGGTACTGGTATCGGCTTTGGTGCA
GAAGTGCGCTCGAAGAACGAAACCAAAACCGTCGGCGAACTGTTTACTCAGGTTGAGCCA
GAAGATCTAGTGAAGTATGGTTTGATTCCAGAATTCATTGGTCGTCTTCCTGTGACAACA
ACACTGACAGAGCTTGATGAAGAAGCGTTGATTCAGATCCTATGTGAACCGAAAAACGCA
CTGACCAAGCAGTATGCAGCATTGTTTGAGCTAGAAAACGCAGAGCTTGAATTCCGTGAA
GATGCCCTTCGTGCGATCGCGAAGAAAGCAATGGAACGTAAGACAGGTGCTCGTGGTTTG
CGTTCAATTCTGGAAAGTGTTCTGCTTGAAACCATGTACGAACTGCCATCTGCGACAGAT
GTAAGTAAAGTCGTGATTGATGAATCCGTCATCAATGGTGAGTCAGAACCACTGCTTATT
TACAGCAATGCCGACAATCAGGCAGCTGGGGCAGAATAAATTCAGCCATGAATGAAAAAG
GAGGTAAGTAATTACCTCCTTTTTTTATTTCTCTTATTGAATCCAAACAATTAGCCCCCA
TATACTGCCTTAAGTAATACGTTAAACGTGAAAGCGGAAGAGAGAATTATATGAACTTGG
AACGTTCCGAGCGTATCGAGATCCCGGTATTACCTCTACGTGACGTAGTGGTCTACCCGC
ACATGGTGATTCCATTGTTTGTTGGTCGTGAGAAATCGATTAGCTGTCTAGAAACGGCGA
TGGAAACAAACAAACAAGTTCTGCTTGTGGCTCAAAAACAAGCTGACACTGATGAACCAA
CGGTTGATGACCTATTCGAAGTGGGTACGGTAGCTACCATTCTCCAACTTCTAAAGCTCC
CTGATGGCACAGTAAAAGTACTGGTTGAAGGTCAGCAGCGCGCAAAAATTAATCATTTCA
AAGAAAGTGATTTCTTCTTAGCTGAGGCGGAATTCATCGTAACACCAGAATTGGATGAAC
GTGAGCAAGAAGTGATTGTTCGCAGCGCAATCAACCAATTCGAAGGCTTCATTAAGTTAA
ACAAAAAGATTCCACCAGAAGTGCTAACGTCACTGAATGGTATCGATGAAGCGGCACGCC
TAGCTGATACGATTGCGGCACATATGCCTCTTAAACTTGTTGATAAACAACAAGTGCTTG
AAATTATTGATGTTACTGAGCGTCTAGAGTTCCTAATGGGCCAGATGGAATCAGAGATCG
ATTTGCTACAAGTTGAGAAACGCATTCGTGGTCGCGTGAAAAAACAGATGGAGAAGTCTC
AGCGTGAGTACTATCTGAATGAGCAAATGAAAGCGATTCAGAAAGAGCTGGGTGAGATGG
AAGACGCTCCTGATGAGTTCGAGACTCTGCAAAAGAAGATCGACGAATCAAAAATGCCGC
AAGAAGCACGTGAGAAGACAGAGCAAGAGCTGCAAAAGCTTAAGATGATGTCTCCAATGT
CCGCAGAAGCGACCGTGGTTCGTAGCTACATCGACTGGATGGTAAGCGTACCTTGGACTA
AGCGTTCTAAAGTGAAGAAAAATCTCGCGAAAGCGGAAGAGATTTTGAACGAAGATCATT
ATGGTCTAGAGCGTGTGAAAGAGCGTATTCTGGAGTACTTAGCAGTACAAAATCGTATCA
ATAAGCTAAAAGGTCCAATCCTTTGTCTTGTTGGTCCTCCAGGCGTGGGTAAAACATCGC
TTGGCCGCTCAATTGCATCTGCTACTGGCCGTAAATACGTACGTATGGCCCTAGGTGGCG
TGCGTGATGAAGCAGAGATTCGAGGCCACCGTCGTACTTACATTGGTTCATTGCCAGGTA
AGCTGATTCAGAAAATGTCGAAAGTTGGTGTGAAAAACCCTCTATTCCTTCTGGATGAAA
TCGACAAAATGTCTTCAGACATGCGTGGTGACCCGGCTTCAGCGTTGCTTGAAGTATTAG
ACCCTGAACAAAACAACTCATTCAACGACCACTACCTAGAAGTGGATTACGACTTGTCTG
ATGTGATGTTTGTAGCAACGTCTAACTCGATGAATATTCCTGGTCCGTTGCTTGATCGTA
TGGAAGTTATTCGTCTATCCGGTTACACCGAAGATGAAAAACTAAACATTGCGAAGCGTC
ACCTTGTTGAAAAACAAGTGCAACGTAATGGCTTGAAACCAAACGAGATAGTCATCGAAG
ATTCAGCAATCATCGGTATTATCCGTTACTACACTCGTGAAGCGGGTGTGCGTGGTCTTG
AGCGTGAGATTTCTAAGATCTGCCGCAAAGCAGTGAAGAACATCCTGCTAGATAAAGACA
TCAAATCAGTGACGGTAACGATGGACAACCTAAAAGAATACTTGGGTGTTCAACGTTTCG
ATTACGGGAAAGCTGATGAAAGCAACCGAATTGGTCAAGTTACTGGTCTAGCTTGGACTG
AAGTGGGTGGCGATCTATTAACGATTGAAACTCAATCTATGCCAGGTAAAGGCAAGCTTA
CTCAAACAGGTTCACTGGGCGACGTAATGCAAGAGTCTATCCAAGCTGCAATGACCGTGG
TGCGCTCTCGTGCAGATAAACTGGGCATTAACTCAGATTTCTACGAGAAAAAAGACATCC
ACGTTCACGTGCCTGAAGGTGCGACGCCGAAAGATGGCCCAAGTGCGGGTACAGCAATGT
GTACTGCTTTGGTATCGGCTCTTACAGGTAACCCGGTAAAAGCTGAAGTTGCGATGACGG
GTGAGATCACCCTACGTGGTGAAGTATTACCAATCGGTGGCTTGAAAGAGAAGTTACTTG
CGGCACACCGTGGCGGCATAAAGACAGTGCTTATCCCGAAAGATAACGAGCGTGATCTGG
AAGAGATTCCTGAGAATGTTATCGCAGATCTGCAAGTTATCCCTGTTCAGTGGATTGATG
AAGTACTTAAAGTTGCACTAGAGCGAGACCCGACAGGCGTTGAGTTTGAAGCTAAAAAAT
AGTGATGTGCAGCAAAAATAAGTAAAAGTTTGCGCTGATAAGCCTAAAAAGGCTTGTCAG
CGTTTTTTTTGGGCGCTAAGTTAGTTTCGATAGCTGCCAGCCCTTGAAAAATAAGGGTTG
GAGCATATTTTCTTAACTATGGAACGAAAAGTCATCACAAAAATAATCACAGATGGCACA
AAGGGGAAATCACAGTGAATAAAACTCAATTAGTAGAACAAATCGCAGAAAATGCAGACA
TCTCTAAAGCGTCAGCGGGTCGTGCTCTAGATGCATTCATCGAAGCAGTAAGTGGCACAC
TTCAGTCTGGTGATCAAGTTGCTCTAGTTGGCTTCGGTACATTCAGTGTTCGCACTCGTG
CTGCACGTACTGGTCGTAACCCAAAAACTGGTGAAGAAATCCAAATCGCAGAAGCAAAAG
TACCAGCTTTCAAAGCAGGTAAAGCACTGAAAGACGCTTGTAACTAATTAAAGCGTGATT
CTGTTGCCGGCCATTTGAATAACTTTTGCTCAAACAATAAGTTTCGAACAAAAATTTACA
AACTTCGAGCCGAACTTTTTTAAATTATGCGCATCATACTGATGCGCATTTCTTTTTCTG
ATATTATCGCGTCATTATATTTTCTATTAGAAGCCGTACGCTTCAATTGTGGAGAGCAGT
TAAATTATGATGGATCGACTACGCGAAGGCGTGAATAGCATCGCGGTCAAAATTATCCTT
GGACTTATCATCCTGTCTTTCGTATTTGCCGGTGTAGGTAGCTACCTAGTGAATGGCAGC
AACAATTCAGCAGCGAAAGTAGGTAACACCGAGATTCCTCGTGGTGAGTTCGAGATGGCT
TACCAAAATGAGCGCAATCGCATGCAAGCTCAATTGGGTGACTACTTCTCTCAAATGTTG
GCTGACCCTGCATACGTTGAATCTTTCCGCAAATCAGTGCTTGATCGTATGATTAATGAC
GTATTGCTTGACCAACAAGCTGAAGCACTTGGCTTACGAATCAGCGATGCTCAAGTTCGT
AGCATGATTCTTGAAATGCCTCAGTTCCAATCTAACGGTCAGTTTGATCAAGAAATTTAC
CAAGCATCGCTACGTCGTGCAGGTTTCTCTCCTGATTCTTTTGCTGAGTACATGCGTCGT
GAATTGGTGCGTGAGCAGCTTCTAACAGCGCTTCAAAGCAGTGAGTTTACTCTTCCAGGC
GAAGTTCAATCTCAGGGTAAACTGTTTACCCAAACACGCGACATCCGCACTGTAACCATC
GATTTGGCAGAGTTTGCGAAGAAAGTTGAGTTAACTGACGAAGAAATTCAAGCTTACTAC
AAAGCAAACCCAGATAACTTCACTCGTCCAGAGCAAGTGAAAGTGTCTTACGTTGAGTTG
TCTGCTGAAGCACTTAAGAAGCAGATTCAAGTAACAGATGAAGACGTTAAGAAATACTAC
GACGAGCATCTAGACAAATACTCTTCAGAAGAGCAACGCCGAGTGGCGCACATTCTTGTT
GAAGGTGATGATGAAGCAAAAGCACAAGCTATCTTAGATGAATTAAACGCAGGTGCAGAT
TTTGCTGCGGTAGCGCAAGAGAAATCTGATGATTTCGGTAGTGCTGAAAACGGCGGTGAC
TTAGGTTGGATCGAACGTGATGTTATGGATCCTGCTTTTGAAGAAGCTGCGTTTGCACTT
AAGAACCCAGGTGACATGTCTGGTTTAGTAAAGTCTGACTTTGGCTACCACATTATTAAG
CTAGAAGAGCTGAAAGATGCTGTTGCAAAACCATTTGATGAAGTGGCTGCTGAGATTAAG
CAAGAGCTAGTAGACCAAAAAGCGGTGGATCAATTCTACGAGCTTCAAAACGAGCTTGAG
CGTGTTGCTTTTGAGTACCCTGATTCACTAGATGATGCTTCTAAAGCTATTAACCAAGAA
GTGAAGACAACAGACTTCATCTCTCAAGTTGATGCACCTGAGGTTCTACGTAACCAAGCC
GTTATGCAAGCACTACTGAGCCCAGAAGTGAAAGAAGACGGTCTGAACTCTGAAGCGATT
GAAGTTGTGCCTGAGCACATTATTGTTGTTCGTGTTGAAGATTCTCGTGACGAAACAGTG
CTTCCATTAGCTGAAGTGAAAGACCAAGTTGTGGCGGAACTATCTCGCGTTAAAGGTGAG
CAAGGTGCCCTAGAGCTAGGTACAAAAGTGGTAGCTGCTCTGAATGAAGGCAATACGGCT
GTTCTTGCGGAAAACAACCTAACATTTGGTGAGCAAGAGACCGTTGACCGTCGTTCGCCA
CTAGCAACTACCGTCTTTGCAATGGCGAAGCCAGTAGATGGCAAACCTGTCTACGGTCAG
TCGAAAGACCTTGAAGGCAACATCGTAGTGATTGAACTGGATGCTGTGAAAGCGGAACTA
GATAGTTCGCTAGAAGATCAAGTTGCGATGCAAATGCAACGTGCATCATCTCAGCAGGAT
CTATCTTCTGTTCTCGCTGTATTGCGTGCTAACACAGACATTGAGTACTTTGTTGTGAGC
AACTAAGCACTAATTATGTAATTTGCATGTTAACTAAAACGGGTCGCGTAAGCGGCCCGT
TTTATTTTTGTTTAAACAAACTTCAATGACGATGAGTGTTTGCCTACATTAGGGCGGATT
ATTTCAGAGCGTTAATTTGGAGTGTATATGTTCAATATGAAATGGATTTTAACCTTGTGT
TTAGTGGTGTTCGCACCACTCAGTTTGGCCGCTGATACCAAGGCTGATAAATATGAAGGA
ATTGAAATTACGGTCAATATCAATACTGCTTCTGCAGAAGAGATAGCAACGATGCTGAAA
GGTATTGGCGAAAAGAAAGCGCAAAGCATAGTTGACTACCGTACCGAGCACGGCCCATTT
AAAACAGCAGCTGATTTAACCAATGTGAAAGGAATTGGTGAAGCAACCATCAAGAAAAAC
GAAGACCGCATTCTTCTATAAACGCGGGCTTCGACCATTGTATTCTTACTGAGTTTTCGT
TTCCGGTTACTGCTTTCCCGAACCAAACCCTCTTTCGTGGTTCGGGATTTTTTATCCAAA
TATACGGCGATGGAATCCTTTCTCTACTAATGCCATACCTAAGCCTCCCATTGCACCAAA
CAGGTGTGCATCAACAGCAACACGAGCGCCTATCATTGCAGCAGTGCTGGTTGAAGGGCC
ATAAAATTGCTCCCATGCAATTTTCGCAATAAGTCCGGCGACTAAGAGTAGACTACTTCT
TCTGTTTTCAAACACTTCTCTGAGAGCCCAAAAACCAAACAAACCGTGTAAGACGCCAGA
CAAGCCGACATAGACTGACATGCTAGTCAGTAAGTTCATTGCGCCGACAAAGGCACAAAG
CAAAAGAAAAACAATCGAGAAGTTGCGTGCACTAGGACGGAATATAAACGCGATAACCCA
TAATCCTGCCAAGTTCATTCCAAGGTGGGCAAAGTTGGTATGCGTGAAATTTCCTGTTAC
GATTCGCCACCATTCACCATGACGTATGTTGTAAGCGTGCCATTCGGTGAGGCTCGCCAT
TGGTTCGAATTGTAGTACTAAGCAGATAACGCTGATGATGGTCAGCAATGTATAAAGGTT
CACTCTATGTCTCGTTATTGTTCTCAGTGTGGAAAATCGCGCAAAGCCTGTATTTGCCAA
TGGATCGTACCGCTAGCAAGCGGGGTTGAACTTATCATTCTTCAGCATACGAGTGAAGCG
CATCGTCCACTTGGTACGGCACGGATTCTCAATTTGAGTTTAAAGAACTGTACTTGTTTG
ATTGGCGAGGATTTTTCTGACGACGCACAGTTAAACGCGTTACTCACCGATGAAGCGTAT
CAGCATTTTATCCTTTATCCGTCGGAGCAATCACAGTGCCTTTCAGACATTGCGTGTACC
GAGAGCGAGCGCACAAGAAAAACACGCTTGATTTTGCTCGATGGCACGTGGAAAAAAGCC
TATAAAATGTGGCAGCTTTCCACCAACTTGCACACTTTAACCACAGTAAAGCTTCCCGAG
GATTTACAAGGTCACTATACAATTCGTAAAGCGCCTTCAGACAACAGTCTTTCGACAGTG
GAAGCAGGGTTTTATGCGTTGAGTTTATTGGAGCCGGATAACGACTTCTCGCCGCTACTT
AATGCTTTTGACAGGATGATTGAATTTCAAATCGCCCAGATGCCTCCGGGCGTATTTGAA
AAAAATTATTTGAACAAGTAGAACAACGTTCTACAACACAATCGAAGAGAACAATTGGCG
GTGTAGCTTTTGCGCATGACCATCGGTCATTGCGGATATGTAATCGGCAATGACTCGCAT
TTTGCCACTATCGCTAGTTGCACTCTGCCAAAGCTCTTTTGTGTGTATTGGCAACAATCG
TTCAGGATCGGCACTTAGTGCTTCGAATATATCCATGATGATTTGTTGCCCTTTGTATTC
GACAATCTGTACCTGCGGCACTTGAATGACATACTGACTGACGAAATGTTTAAGCACATC
TAGCGCTTTCGCCATATGCGGTTCTAAACAAGCATTCCATGCCAGTAAAGGGTTTTGGAA
TGGTTCATCAACCACTTTAATAGAGATGCTTGTAAGTAGGGCATTGACCATACCGCCAAT
CGCATCTTTGCGTTGGTGATGTTTACCGCTAAACAGCATTTGTCCAATAGAGCCGATATG
TTCTTCAAACCAAGGATCACCGCAATCGGCTAACTGACTTGCTGCACCTTCTTGCCATTG
CTGACGAGTGACCATACCCAGCACAATGGCATCTTCTAAGTCGTGCACGCCATACGCAAT
ATCATCGGCGAGCTCCATAATGGAGCAGTCGAGGGATTTAAAGCGCGTTTTGCTGTGCTC
TAAATCGGAGTCTGGTCGATAGCGCATTTGGCTCAACAGGCTTTTGTCATTCTCGCTGAG
TGGAGCGATAACCCAATCAAACAGATCTTTATCACAATCGTAGATGCCTTTCGCTGGGCT
CCATTCTTTGGCTTTTAATCGGCGTTGATGTTCTGCAGGGTTTGGCAGCTTGACTGAACG
AGTCTGACTGATGAGTGCTGGGTATTTGATCAAACCTAACAAAGTTCGGCGCGATAGATT
CATCCCGAAGTGCTCAGTGTATGGCTCCAATTTGGTCACAATACGAAAAGTCTGCGCATT
GCCTTCAAAGCCACCATGGTCACGCATCATATAGTTCAATGCGACTTCGCCACCGTGTCC
GTATGGTGGGTGGCCGATATCGTGCGCGAGACACAGAGAGTCAATCAAACTGTCCGAGGG
CAATAGTTCTTTAAATTCAGACTGTTTCTTTTTAAGTTGCGCGACAATACCCGTGCCTAA
TTGGGCCGCTTCTAACGAGTGAGTAAGTCGACTTCTATGAAAGTCTTCCAAGCTGTTGCC
ATGAACTTGAGTTTTCGCTTGTAGGCGTCGAAATGCCGCAGAGTGCAGGATTCTCGCTCT
ATCACGTTGATAGGGGCTGCGGTGGTCATCACGGCGGATTTTATGCTCATCATCGTGGCG
CTCTTGCCACAAAGAGTGTAATTCAAACGACACGTTTATCTCCATAAACTAAACTGGCTA
ACTGATTTCATCCAGCGATAGCTCAAAGCTTGGGGCGAATGTATTAAGGAAGTATTCCAT
TTCTGGCGTTTTACGTTCTTGTAAAGTGACGTCTAGGCGCTTTTTCGCTAAGGCAAACTC
ATGGTTACCTGCGCTTAGTTCTTCCAAACATTTTAAGTACGCACAGATGGAGTCGGCCTG
TTTTACTATCTGAGAGTCTTCTTCGTGAGACGAATGAGAAAGTAGAAATGGGGCAAAATC
TTCCTGAAATTCTTCCGGCAACATAGAAAGTAATTTGTGCTCGGCAGCGGCTTCTATCTT
CTTATATTCTTTTGCGATTTCGGGATTGTAGTACTTAACGGGAGTAGGCAAATCACCAGT
GAGCACTTCACTTGAATCGTGATACATCGCGAGAAGAGCAATGCGTTCAGGATTAAGCGT
GCCGCCGAACTTTTTGTTTTTAATTAACGCGAGTGCGTGAGCGACAAATGCGACTTGTAA
GCTGTGTTCCGAAACGTTTTCTGGTGATACAGAGCGCATCAAAGGCCAGCGTTGGATAAG
CTTCATTCGTGCCAAGTGGGCGAAAAAATGGCTTTCTTTCATGGCTTTCTCCGTTTCTGG
TATAAAAAAGGAACTCACTAGGAGTTCCTCTAAGCATATGAGAGATCAACACTAATTACT
ACCAGTGATTCTTTACTGGCTGTAGGTTGATAGGAATCGCTCGAAGCGTCCGATTGCGGT
TTCCAGATCTTCAACGTGTGGCAAAGTCACAATGCGGAAATGGTCTGGTTTTGGCCAGTT
AAAACCTGAGCCTTGTACTAGCAGTACTTTTTCCTGTTTCAAGAAATCGAGCACCATCTG
TTGGTCATTCTTGATGTTGTACATCTTGGTATCGATTTTAGGGAATAAGTACATGGCACC
TTTGGGTTTCACACAAGATACCCCTGGGATCTGGTTGATCAGCTCGAACGCACGATTACG
CTGCTCTAGCAATCGGCCACCAGGTAAGATCAACTCATTGATACTTTGGTAGCCACCTAG
CGCGGTTTGAATCGCATGTTGCATCGGCACGTTGGCACAAAGACGCATAGAAGAGAGCAA
CTCTAGACCGTTAACGTAGCCTTGTGCTAAGTGTTTTGGACCAGTTAAGAACATCCACCC
ACCGCGGAAACCACATACCCGGTAAGCTTTCGACAAACCATTGAAGGTCATCACAAGTAC
GTCTTCCGTTAGCGTCGCAACAGAAGTGTGTGTTGCGCCATCGTAAAGCACTTTGTCGTA
AATCTCGTCAGCGAAAATGATCAGCTTGTGTTGGCGAGCAATCTCAATCACTTCAAGCAA
GAAGTCACGACTATATACAGCACCTGTTGGATTGTTCGGGTTGATCAGAACAATACCGCG
GGTCTTCGGCGTGATTTTCTTTTTGATGTCATCAAGGTCTGGATACCAATCCGATTGTTC
ATCACACAGATAATGAACGGGGTTGCCACCAGACAACGCTACTGATGCCGTCCACAATGG
GTAGTCAGGCGCAGGGATGAGCATTTCATCGCCGTTGTTTAGCAGCGCTTGCATTGCCAT
CACGATCAGCTCCGACACGCCATTACCGACGTACACATCTTCTACGTCTAAAGAACGAAT
GCCTTTGCGTTGGTAATGTTGAACCACCGCTTTACGCGCAGAGTAAATGCCTTTGGAATC
ACAGTAGCCTTGAGAGGTCGGTAGATTACGAATTACATCTACAAGAATCTCATCAGGGGC
GTCAAAACCAAATGGGGCAGGGTTACCAATGTTCAACTTTAGGATTTTATGCCCTTCTTC
CTCCATGCGCTTAGCATGTTTGAGTACAGGCCCCCTAATGTCGTAGCAGACATTGTCGAG
TTTTGACGACATCCCGATATTTTGCATTGTATAATTCCTAAAAATTCGTTAATTTCTTTA
TTAAAATACAATAATTTGTTTTTTATTAGAATATAAATCTGTAAATTATCCGTTTGCAGG
CTAACTTTTGCTCGCTTGCTATCACAGGATTTTGCAAAAGATCGCATACGACCTTGATTT
GCTTTGGGTCTAAACTTAGAGTAGCCGTCAGTTACCTTTATCCTCACATACTTCGAGGTT
GATTTGTCAGAGTTCCATCAAGCCGTAAAAAGAATTATCGAGCGAGTTCAGCACACGGAA
GGCAATCAAGTACGTCTGGTCGAGCCCCTCAGCGAAAAACCGAATTTCGCATTTATTGAT
TGGCTTGATGCACAACCACTTTTCCCCAAGTTTTATTGGCAATCCCGTGATACTCGTGAA
GAGGTCGTCGCGCTAGGACAGTTGCACTCTTTTGTTGAGCCGGGTCCTGCCTATACCATT
CTTGGTGAAGGGCAGCGAGTATGGGGCGGGCGATCGTTTGATGGCCAGCACGAAAAAAAT
CGCCGTTGCATGCCTTCTTTCTTCTTTTTGCCTCAAATTGAACTGATTCGATTTGATCAG
CAGTGGTCACTTGCGGTTAACCTAACTGAAGACAAAGCGCGCACGCTTGCAGGCTTGAGA
AAGCTTATTTGCGATGTCGCCGCTTTACCTCCGATCTCGTCACACATTCGCTCGATTGTT
CATACTCCTGTCAAATCTGAGTGGGATGCGCTGGTACATAAAGTTCTGACTGGGATTGAG
AATGATGAGTTTAAAAAAGTTGTGTTGGCTCGCCGCTCTACTGTCCAACTGGATAACAGG
TTGAGCGCTGCACAACTGCTTAAAGCGAGCTATTTGAACAACCATCACAGCTTTCATTTC
TTGCTGAGTTTAGACAGCAAACACAGTTTTATGGGTTCTACGCCAGAGCGTTTGTATTCT
CGTGTTGGACATGAGCTTCATACCGAAGCTTTAGCGGGCACTATTGGCCGCGGCGACAAT
GCCACTCATGATATGGAATTGGCGAATTGGTTATCTCAGGATTCAAAAAACTTAAACGAA
AACCAGTACGTCGTGGACGATATCGTGGAACGCCTTTCTCCTCATTCCGAAATAGTAGAA
GTAGAAACCGAACCGAGATTGGTGCGTTTACGTAAGGTGCAGCACCTCAAGCGCAATATT
CATGCAAGCTTAAAAACAGGCACAAATGGCGTACAACTGCTTTCTGCATTGCAGCCGACG
GCCGCAGTGGCAGGTTTGCCTCGTAAAGAGTCGATGCAGTTCATCCTTGATAACGAGCCG
TTTGCTCGTGGCTGGTATGCTGGCTCTATGGGGTACATCAGCCATGAACGCGCAGAGTTT
TGTGTGGCAATAAGAAGTGCATTGGTGCTTGGCGATCAAGTTCAGCTGTTTGCTGGAGCG
GGTATTGTTCCTGGATCAGTTGCTGAACACGAATGGGCGGAGTTAGATAAAAAGATGTCG
ACGCTGTTAACGTTGATTTCCGATCATCCGCCGCTTGGAGTGGCATCATGAGTTACGATC
AAGCGGTTCTCAATCGAATTTGGTCAGAGACCATTTTGACTGAGCTTCACCGATTTGGTG
TGAAGCATGTTTGTATCGCGCCGGGGTCGCGTTCGACTCCTTTGACTTTAGAAGCGGCGG
AACAGCCAAATTTTTCCATTCATACTCATTTTGATGAGCGTGGATTAGGTTTTATGGCGC
TTGGTTTGGCGAAAGCGAGCCAAGAGCCGGTAGCCGTTATCGTGACTTCTGGCACTGCGG
TCGCAAACTTGTTGCCTGCGGTAGCAGAAGCTAAATTAACGGGCGAAAAACTGGTTTTGC
TTACCGCTGATCGCCCTGTTGAACTCGTCGGTTGTGGCGCAAACCAAGCAATTAATCAGC
TTGGGATTTTTTCGCAGCATGTATCGGCAAATTTGAACTTGCCAAGTCCGAGCTTAAATA
CGCCGCTCAACTGGTTACTCACTTCGGTTGATGAGGTGATGTTTAACCAGCAGTTACATG
GCAGCGCGGTTCACATTAACTGCGCCTTTCCTGAGCCGCTGTATTCTGACGGGGAAAAAA
GCGCTTACCAAAGCTACCTGAGCAGTGTTGAAGCGTGGCGCAAAGGCGGTCAAACATATA
CTCAACGATTCGTCAGCCCATCATTCCGTGACATTCCATTTTGTGCTGATAGAAAAGGAG
TGGTTGTTATTGGCAGCTTATCTGCTGAACACGCGCAAGAGGCAAAAGCGTTTGCACAGC
AAATGGGGTGGCCTGTATTGGCGGATCCGCAAAGTGGAGTTAGCTCCGATTGGTCACATT
ATGATTTGTGGTTACAACAGCCTAAGTTGGCTAGCCAACTCGACGAATGTGATTTGGTGC
TCCAGTTTGGTAGCCGCATCATATCTAAGCGATTGAACCAATGGATTAATAAACAGGTGT
CGCAAAGCCAACAAGGCCGAGATGTTCAGTACTGGTTTATCTCGCCAAGTTTAAGCCGAG
ATAACCAAACACACCTTCCGCAATTGCATTGGGTGGCATCACCTAAAAGTTGGGTCGAGC
GTGTTGATGTTAAGAGCTCAAGTACTCAAGGGTGGGCTGATGGATTGCTGACCGACATAG
CCCATGTTCGCGCTCACATTAGCGATGAGTTTCTGTTTTCATCAGCTTCAACGCTTAATG
AAATCGCGTTAGCGGCTGACATTGAAGAGCGAACGCAGAGCGTCGATGTCTTTCTCGGTA
ACAGCTTGTTTGTTCGATTGGTCGATATGTTTGGCCGATTAAATACTGAGGTGTTTACCA
ATCGCGGAGCGTCGGGTATTGATGGTCTATTTGCCACAGCTTCTGGTGTGCAGCGCTCAC
GAGGCAAGCCGCTATTGATGTACATCGGAGATACATCGGCGCTTTATGACCTCAACTCGC
TCGCGCTGTTTTCTCGTAATGATCTGCCGTCAGTACTTGTGGTCACAAACAATGATGGTG
GTGCGATTTTCGATATGTTGCCAGTGCCTCAGGAGCATCGCACTGCGTACTACCAAATGC
CCCACGGTTATCAGTTTGAACATGCAGCTAAGCAGTTTGGCTTAAAGTATGAAAAGCCAA
CTACATTACAAATGTATCAAGCAATGGTTGCCGATCACCTGTCGAGCGGCCAAGGCACAA
TGCTGGTGGAAGTTCAAACCCCACCAAGCCAAGCCGCAGAGTTGATAAAGGCATTTAATA
AGAGCCTGCATGCTTCACTCTGAGCGTCTCTCTCCAACTGAAAAACACCAAAGTGGTGCT
CTTCCCACTCTGGTGTTTTTGCATGGTCTTTTAGGAAGTGGTGCTGATTGGCAAGCTTGT
TTGGATGAGCTGACTCAGTTTGAACGAGTCGTTATCGACCTTCCTAGTCATGGTCGCAGC
CAGTTTACAAAGTGCAACGATCTCGATGATTGCTGCAAACTTCTTAATTCCACACTATCT
TTATTATTTCCTCCGCAACAACCACTTATTTTGATTGGCTACTCAATGGGTGGAAGAATC
GCAATGCACGGTCTTGCTGGTGAGTGCTTCTCAGATCTCAATATTGTCGGCGCGATTGTG
GAAGGGGGAAACTTCGGGCTTCAAACAGAGTCAGAGATACAGTCAAGATTGCACAACGAC
CAAAAATGGGCACTGCGCTTCGAGAGTGAACCACTTGAACGTGTTTTGAGCGATTGGTAT
CAACAAGCGGTGTTTTCTTCACTAAACCATGAGCAAAGACAAACATTAATTGCCAAGCGA
AGTGCTAATCTTGGCTCGGCAATTGCGAACATGTTGATGGCAACATCGTTAGCCAAGCAG
GCGTATTTACTGCCCGCACTGCAACAACAGCGCATACCCATTTATTATGTGTGTGGCGCG
AAAGACAAAAAATTTAGCCAACTGGCACAAACAAGCGGGTTGGCGTATCGACAAATTGAA
GGCGCAGGACATAACGTTCATCAAGAGCAGCCAAAGCAGTTTGCGATGCACATTAAGCAA
ATAATTCATTCTCACTTTCAGTGAGAGCAACGAGAACAATGGGAATCACCATGGCTAAAA
CAGTAGGCATTTCTGAAGAAGAACTTTACGCTCCGGTTCAATGGAAAGATTGCGGCGAGA
AATACGAGGATATTCATTACCACAAGTCTGAAGATGGTATCGCGAAAATTACCATTGCAC
GCCCTCAAGTGCGTAATGCGTTCCGCCCTCAAACGGTAAAAGAGATGATTGATGCGTTGG
CAGATGCACGCTACGACTCAGGTGTTGGCGTTATCATCCTAACTGGCTTGGGTGAAGATG
CATTCTGTTCTGGTGGTGACCAGAAGATTCGTGGCGACTACGGCGGTTACAAAGATGACC
AAGGTACGCATCACCTAAACGTATTGGACTTCCAACGTGATATTCGTACGTGTCCAAAAC
CTGTTATTGCTTCCGTAGCGGGTTGGGCTGTTGGCGGCGGTCATGTACTGCACATGATGT
GTGACCTAACAATTGCAGCGGACAACGCGCAGTTTGGTCAAACGGGCCCTAAAGTGGGTT
CATTTGATGGTGGTTGGGGCGCGTCTTACATGGCTCGTATCGTAGGCCAGAAGAAAGCGC
GCGAAATCTGGTTCTTATGTCGTTTCTACAACGCGCAAGAAGCGTTAGACATGGGCTTGG
TCAACACGGTTGTGCCTCTAGAAGATCTAGAGAAAGAAACCGTTCGTTGGTGTCGTGAAG
TTCTTCAGCATAGCCCAATGGCGCTACGCTGCCTGAAAGCGGCATTGAACGCGGATTGTG
ATGGTCAAGCTGGTCTTCAAGAGCTTGCGGGTAACGCAACGATGATGTTCTACATGACAG
ATGAAGGACAAGAAGGTCGTAACGCATTCAACGAGAAACGTCGCCCAGACTTCGACAAGT
TTCCTCGTAACCCATAATCCGTAAATAAAGAGGAGCCAGAGTGCTCCTCTGCTTCGTTTT
TAGTCCCGAGCGCCTCGCCCTCAGGGAGGATGGTTCGTTCTTATAGCCAGCAAGCTTGGG
TTGTACGTAATAGGACAGGAATTATGCGTAAAGCAAAGATTTACCGTTACTGCCTTCCAA
TGGACAGTGGCGTAATACTGCGTGATAACAAGCTGACGGAACGCATCGGCTACATTGTTG
AGCTATCTGATGGCGAGAACACGGGATTAGGTGAAGTCGCACCGCTTTTTGGTTTTAGCT
TGGAAAGTACCGAAGAGGCTGGCATTCAGTTACAAGAACAGGCTGAACGCTGGGTCGCGG
GTATACCGGTTGATTATGCCAATATGTATCCTTCGGTTGCGTTTGGCTTATCTATGGCTC
AATTGGAGTTAGAAGGTGGTTTGCCGACGCAAGGCAAATATCAAACTGCTCCACTGTGTA
CGGGCGATCCCGATGAGTTGATTCCAAAACTCAACGAGATGGACGGTGAGAAAGTGGCAA
AAGTGAAAGTGGGGCTGTATGAGCCCATTCGCGACGGCATGCTTGTGAATCTCTTCCTTG
AATCTATCCCTCAATTAACGCTTCGACTGGATGCGAACCGTGCTTGGACTCCCGAAAAAG
CGCAGCAGTTTGCTAAGTACATTACACCGTCTCTTCGCCAACGAATTACGTTTTTGGAAG
AGCCATGCCGAGCTCCAGGCGACAGCATGTCTTTTGCCATTAATACTGGTATCGCGATTG
CTTGGGATGAAACGCTGCAAGATGCCGTTCGTCGAGAAGACTTTAGCCTTGAAGATCTGA
CAGGCGTGAAAGCGATCATTATCAAACCGACATTAATCGGCTCCGTCGATTTCTGCATTA
AATTGATCGAAAAAGCAAAAGCGTTAGGAATGAAAGCGGTGATCAGCTCAAGCATCGAGT
CGAGCCTTGGCTTGAACCAATTAGCACGTTTGGCGCAATGGCAGTTGCCTGATGAAGTTC
CTGGTTTGGACACTATCGGGTTGTTCAAAGCGCAGCTAGAGCAAGGTTGGCCAAAGTGCG
AACTTCCTGTGCTTCCTTTGTCTGAGCAGGAGTTAGTGTGGCATTCAGCATAGAGCCATT
CTCTACAGAAAATAGTGAGATTCCACCTTGGAAGTATTGGGCTCAAACGAGCCCTTTTTC
TATTGCACTCGCAACACCTCAAGAAACATTGAATTGGCAACAGCTCTCGCTTCGTGTTAC
TCAATACGCGCAATCGCTCTTGCAGCAAGGTGTTACGCGCGATGAGGTGGTGACTCTAGT
AGGGAAGAACCAAGTTGAAACAGTATTGTTTTATTTAGCTGCGCAACAGTTAGGCGCTAT
CACCGCGTTGACTATGCCTCAGCCAATCGAGGCGCTACAAGGTAAGCTCTGCACTCTGTA
CGGCGATCATCAAACGCGTTTTGTTTGGTTAACTCCGGAGTGTGAGTTCGCTTACTCTAG
CGAAGAGAAAGCAGCATTAAATGCGATTTTTCTCACTTTGCCTACGGTAGATACCGTGGT
TGAAAACACTGAGGATGACTATCAGCATGACAGGTTGGCTTCGATTGTGTTTACCTCAGG
CTCAACGGGGGCACCGAAAGCGGTGGTACATACGCATCGACAGCACCTCGCTTCGGCAGA
GGGATTACTTTGTGAGTTCACCTTCCATCAACAAGACACTTGGTTGTTGTCGCTTCCACT
TTATCATGTTTCCGGCCTTGCGATTGTCTATCGCTGGTTGTTTGTTGGCGCAACATTGAA
AATCGGCACGGGAAGACTGGCAGACGATATCTTCGCGGTTTCACACGCCTCTTTAGTGGC
GACTCAACTTAAACGCTTGCTAGATGATGATGTTGAACTGTCACTGACGCACGTTTTGCT
GGGGGGCAGCCATGTGGCTCATGAGTTGGCGGTAAGAGCCACAGAAAAAGGCATCGAGAC
GTGGTTAGGTTATGGTATGACCGAGGCAGCATCTACCGTTACGGCAAAACAGATCAATGA
CGTAAGCAATGCTGGGCATTTACTAAAAAATCGTAAGATTAAGCTGGTTGATGAGCGCAT
TTACATTGGTGGACAAACGCTAGCTTCAGGCTATTTTCACCAAGGTCAAGTGACGGTATT
CGTGGACGAGGATGGTTGGTTCGACAGTAAGGATCTCGGTGCTTGGCAAGGAGATGAGTT
AAAGATCATCGGTCGGGCCGATAATCAATTTATCTCAGGTGGAGAAAACGTTCACTGTGA
GGAAATAGAAGCAGTATTGAACCAAATCCCAAGCGTCATTCAGAGCATTGTCGTGCCAGT
CGAAGATGCTGAGTTCGGTCATCGTCCTATAGCCGTTATTCAATCAGAAGCGTTACTGAG
CCAACAGGAATACGAGCAATACTTGCGGAAAAAGCTTGAGAAGTTTAAATGGCCAATCGC
TTACTATTTGATGCCACAAGCCTTGTTAGAAGGTGGGATTAAAGTCTCGCGTAAAGCGGT
AAAAGAGTGGCTGCTTTCTGAGTTAGATAATCAACGTTAAATAGCTGGCGCTCATTTGCC
CGGCGGAAATGAGGCGAAGATTAGTCAATTTTGCTATGTGTTAGTCGGAAAGGGAATTTC
GTAACCTTATAACTCTGAATCATAATCATGTCTCAACGTAGAGCAGAAAGGCATAAGCTT
CAGAATGGTGAAATTGGTTTTATTGATAGCGGTGGTATTACAAATTGGCATCGCAATCAG
CAGTGAAGGGCTCACTCGCTCGTTAGCTGAATTGACGGCGTTTTTAATCGCTATCGCGTT
GGTGTTTGCGCTCAAGAGTGACAAACAAGAGTCAGCCTCCGACCAACGCGATAAGTCGAC
AACGATTATCTAAGTACTAGCCAGCTTAGTGACGTGGTGGAAATTAATACCCATAAAGTC
ACACCAAACAACAGCGGTTTAGGGCCCGAAGATTTCAGTTTCGAAATCGAAATACTACAT
CCTATCAAGAATAAGCACACCACCAGAGCTTGCTTCGCAATGGTAAAAATACCGTGATAC
ACCACCTCAAGTTGTGGGAAGAAATCACTAAAGGCGATGGCTGCGCAATACCAGAAAATG
AAGTAAGGAATCACTAACTTTTTCGAACCGTTCTCTTTGTTCCCACGTGAGAAAATCACG
GCGCTAATCAAAGCAACAGGAATGATCCACAAGGCTCGCGCCAGTTTGAGCGTGGTTGCA
GTTGTCAGTGCCTCTTCACCGTAGGCAGAGGCAGCGCCAACAACAGACGAAGTATCATGA
ATCGCAATTGCCGCCCACGTCCCAAAGGTGTGTTGGTCTAGGTTTAACGCATGACCAATG
ACGGGGAAGATGAACAACGCTAGAGAGTTGAGTACAAAAACGGTAGCGAGTGCCAAACCT
ATTTGTTCATCTTTGGCTCTGATTGCTGGTGCGACCGCAGCAATTGCGCTGCCACCACAT
ATCGCAGTTCCGGATGAAATGAGATACGCAGTCGTCGTTTCGAGTTTGATTACTTTGGCG
ATGAGTGAGCCAATAACGAGTGTGCCGACAATCGTAGCGATAATTAGCCCGATACCATCT
GACGTGACAGACAATGCCTGTTCAAAATTGATACCAAACCCTAAACCGATAATAGAATAA
GAAAGCAGTTTTTTGGTGAAAGAGGCGATGGGTAACTCAGTAGGAACTAAGCCAAAGCTG
GCAAGTAAGAAGCCAATAACAAGTGCAATAGGGGATGACACAAAAGGAGTTAAGCAAAAA
AGCAGTGCCAGTCCAAAGGGGATGTACTTTCTGTTCAAGATTTATGATTCATTGTCGTTA
GTGAAAGCGAGAGTATATCGCACTGTATCTGGTCAGTTTGTCTTAATGACTTGAACACAC
GTTCAGATAATCTAAACGTGTGCTCAAATAATTCTCAACGTTTTGCTTATCGCCAATCTC
CGCGCAATGCGTGCACTTTTTCGAACATAGTTTGTGCGGTGGCTGAGCTAGGATCTACCG
GTTCGCCAGCTTCAATTTCCAATTTGGACCAGAAGCGAGTCGGGAACCCTCTGCATGCTC
GTCCTTTAGCGCGGCTAAAATAACTGCCCCACAATCCTTTCAATGCCATCGGAATCACAG
GTACCGGGCTTCGACGCAGAATAATGTCGATGCCACGCATGAAGTCGTTCATTTCGCCAT
CGGAGGTCAATCGCCCTTCAGGGAAGATACAGACAATATGGCCTTCATTGAGAGCTTCTT
CGACGTCGTTAAATGCTCGACGAATAGAACTTCGGTTGCTAGCAGAAATTGGTATCACGC
CAGCACGGCGTAAAAAGCGTCTTAGCGGCGGCAGGTTGGCGTAATCTTCTTCCATCACAA
AGCGAATCAAACGAGGGCATACGGCACTCAGTAACAGGGCATCCATGTAGCTCACATGAT
TGCACACAATCAATGCACCACCATGCTCAGGTAAGTTGTGCAGATTTTTGTGTTTAACAC
GATAGATGGTGTGCGTGAGCATCCACATTGCAAAGCGAACCACAAAAATCGGGATTTGTA
GAAAGATATATGCCGCGACTAAGAAATTAAGCACTGCAAGAAGCGCAAACAATTGTGGAA
TACTCATCTCTACTACGCTTAGGCATATAATGCCAAGGATCGCGCTGCCCACCATAAATA
GCGAGTTAAAGATATTCAGACCTGCTATCACTTGCGCACGTTCAGTCTCCTTCGCTCGGT
GCTGCATTAAGGCGTACAGTGGGACGATAAATAATCCGCCCGACGCGCCTATCATGAGCA
GATAGAAAAACAGTGGCCAGAAAGGCTCGAAACGAACAAATTCAATGAAGTTTGCGAACT
CAGGTAGCTCAGTTGGTACTGATGTCGCCATTAAGTAACCGAAGATGGTGATGCCTAAGG
CTCCGATTGGCACGATGCCCACTTCGATTCGATGATTTGAGATCCAGTTGCAAGCCAGTG
AGCCTAGAGCAATCCCTACTGAGAAGAGTGCAAGTAAGAAAGATACGGCGCTTTCTGTAC
CGTTCAGATAGACCTTGGTGAAGTTTGGGAACTGAGTAAGATATGCAGCACCGAGAAACC
AAAACCAACTGATGGCCATGATGCATTGAAATACGATGCGATCGGATTTCGCGATCGCCA
GCGTGTGCTTAGTTTGTTGATAAGGTCGCCAACGGAATTTAAGTTCAGGGGCACTTGCCG
CAGCAAATGGAATCGATCGACTGGATAAGTAACCGAGCAGGGCAAATAGAACCACGCAGA
AAGCGGCCAGATATTTCGCGTTGTCAGCAGAGGCAATGATGCCTGCACCGAGTGTGCCGA
TAAGAATGGCGATAAATGTCCCGGCTTCAACCAAGGCATTGCCCGGTACCAGTTCCTTAG
CGTTTAATTCCTGAGGAAGAAGCGCGTACTTGACGGGGCCGAAGAACGCGGATTGCGTAC
CCATTAAGAAAAGCAGCAGAAGTAAGACACCGTAGCTTTCTGTTATAAAGCCAACGGCGC
CTAGCAGCATGATGGCGATTTCAAACAGTTTTACTTTGCGAATAAACCACGATTTCTCGT
ATTTATCCGCCAAAACTCCAGCAGAGGCAGAAAAAAGGAAGAATGGAAGAATGAATAATC
CAGCTGCTAAGTTTATGAATAAATTACTAGAAATGGGTAATGCGCTAGAACCAGCGAAAG
CGACAAACAGCAATAAAACGTTTTTAAAAATGTTGTCGTTGAAAGCGCCAAAAAACTGAG
TAACAAAATAGGGCAGGAACTTTCTTTGCGTAAGCAAGGACGGCTGTCTGTCGGATGACA
TGGATAATCCTTTGTTTGTTACCAGTTCATGATGTAGTTAGAAAGCAAGTTACTGATTAA
CTCTTTACCATCTACAGGCTCACTTGAGAAAAACTTGTCATCAACGCTTAGAAGAGTAAT
GCCGTGTACGCCAGCCCATAGTACGCGACTCGCTTGAATGACTTCGGACTCTGTACGTTG
AGGAGCGATTTGTGCGAGTAATGATTCGAGCATGCCTGTCATGCCATCAATACGTTTCGC
ATGCCATTCTGGAAGTTCGGCACCGTTCATGTTGTGTTCGAAAACCAATTGCCAACGGTA
AGGATGTTTTTGCGCGAAATCGTGGTAGCAGTATGCAAGTTCAAAAAGTGCTTGATGAGC
ATCTTTACTGCTTTTTGTTGCATTTAGCGCTTCCTGCGATAACTCATCTAAAGTTTGAGC
CACGGCATGAAGCAGCAACAAATTATAGTTACCAAAAATATTCACCAATGTGCTTGGCAC
GTAACCAATCATGTTAGCGATCTTACGAAGGCTAAGTTCGTGGTAAGAGTTCTCATCTAA
AAAATTTTTGACCGTCGTTAAGGTCAAGTTAATCAACTCTTCTCTGGTGTGATCGTTTCT
GCGCGCCATACTCTCAAACTGCTTTATTGAACAACGTTCAATATGATAGACAGCTACTTA
ATGAGCGTCAACCGCGCAATCACGTCAGAAGGCGACATGTTTGGCAATATTCTGATACAT
GTCAGACTCTTTAGATTGTTTTCATAAGGTGACATACGGAGTATGATGAACCAACAATCA
TCTTTGGCGTGCTACTGCTTGTATGTACAAGGTTTGGAGCACAATCTGAGATGTACCCAA
ACGGCTTCTCTTACCTGAGGTTGCGTGGGTATAACAATCGTCAACTTTAAGGATAACGAT
GAAACGTTTATTTTCTATTGTTGCTCTATTAATGTTTACCGTTGCTGTCACTCCTATCGC
AGAAGCGAAGAAGTTTGGTGGCGGTAAGTCTTTTGGTAAGAGCTACAAAACAGCACCTGC
ACCTAAACAGCAGCAACAAAACACCAATACGATCGGTAAAGAGCAAACGACCAAGTCTTC
TAGCAAGAAAGGTTTGATGGGCGGTCTATTAGGAGGCCTTCTAGCTGGTGGTCTGCTTGC
TGCGTTCTTCGGTGGTGCTTTTGAAGGTATCCAGTTTATGGATATCCTAATCATTGGTTT
AATTGCCTTTATTATCTTTAAGCTTATGCGCGGAATGTTAGGTGCGAAGCAGGGCAGTAT
GAACCAGCAACGTCAACAACCGGCATTTGGTGGTAACGCGTCAAAGTTTGAACAACCAAA
CATGCAGAACTTTGAACAACAACCAAATACAAACGCAGGCGGTTTCACCGGTTTTGGTGC
TCAAACAGATGTACCACACAATTACCCACCGGGTTTCGATCAAGCTGCGTTTATTAACGG
TTCTCGTGAGCACTACCGCATTTTGCAAGGTGCGTGGAACCACAACCAACTAGACACTAT
TGAAGAATATGTTTCTCCAAGTCTATTTGAAGATCTGAAAGCTGAGCGCGCGAAGCTAGA
AGGTGAGCAGCACACTGATGTGATGTATGTCGATGCAGAGATCGTTCGTGCTGAATACGA
TGCGAATAAAGCACAATTAAGTTTGCAATTTAGTGGCCGTTACCGTGATGCTGCAGAAGG
TGTCGAGGAAGATATTGAAGATATCTGGCACCTAGAGCGCGACCTAACAGTACCGAATGC
ACCTTGGTTGATTGTTGGTATTCAAGGTTAATCACCAAGCTCGTTCAATTTAGTCTTAAT
TAAATCCCGCTATTTAGCGGGATTTTTTGTATCTGTTAATTGTTGGATGAGCGGAGATAT
CTCTACAGGTAAAAGCGAAAGGCAATGCTCGTAGTTAAGCACAATACAACTCAGTCGTTT
TATGATTTAGCAGTCTAATAACTTAGCCATTTGGTATCTGGGATAGCTCAGTTAGTATTT
TGTTGTGTCTATTCTTGAGAAATTTAGAAAGTTAATACTATTCAGTGTCTTGTCGAAGAA
CTCTTACCTGTTAAAAGATCGGTTCTAACGTTGAGTTTGGCCTAAAGCAATGTGGTTGTC
GGTATTGGTTGAAGATCTTAGCTACATTAGGAGTTCGTAGAACATGAATGCGACACCGTG
GGGTGAGCGAGAGATTGTTAGAATGGGTGTTGATCTTACGATGTATAGAACAAAAAAAGC
CAGCTCGATGAGCTGGCTTTTTTCAATATGGTGGAGGGGGACGGATTCGAACCATCGAAG
GCGGAGCCGGCAGATTTACAGTCTGCTCCCTTTGGCCACTCGGGAACCCCTCCAAGGTAT
TTTTATACTTAGAAAGTGTTTTCCCAACACGGCTTTCCAAGTGTTTTCTCATGACAAAAT
CACAAGAAAGAATATGGTGGAGGGGGACGGATTCGAACCATCGAAGGCGGAGCCGGCAGA
TTTACAGTCTGCTCCCTTTGGCCACTCGGGAACCCCTCCAGGGTGTTTTTATACTTAGAA
AGTGTTTTCCCAACACGGCTTTCAAGTGTTTTCTCATGACAAAATCACAAGAAAGAATAT
GGTGGAGGGGGACGGATTCGAACCATCGAAGGCGGAGCCGGCAGATTTACAGTCTGCTCC
CTTTGGCCACTCGGGAACCCCTCCAGGGTGTTTTTATACTTAGAAAGTGTTTTCCCAACA
CGGCTTTCCAAGTGTTTTCTCATGACAAAATCACAAGAAAGAATATGGTGGAGGGGGATG
GATTCGAACCATCGAAGGCGGAGCCGGCAGATTTACAGTCTGCTCCCTTTGGCCACTCGG
GAACCCCTCCAGGGTGTTTTTATACTTAGAAAGTGTTTTCCCAACACGGCTTTCCAAGTG
TTTTCTCATGACAAAATCACAAGAAAGAATATGGTGGAGGGGGACGGATTCGAACCATCG
AAGGCGGAGCCGGCAGATTTACAGTCTGCTCCCTTTGGCCACTCGGGAACCCCTCCAGGG
TGTTTTATACTTGAAAAATGTTTTCCCAACGCATCTCTCAAGTGCGGAGCGCATCATAGC
AAACTCGCTCCGGCTGTAAAGCGTTTTTCTAGCGTTTTTACGTTGAATGCTGCCTTTTTG
GGCAAAGATGGTAGAAAGTCAGCGTTTTGTATGTCCTTTATACAGAACGAAAATATACTT
TTTACTGGAATTTACACTACTTGACGTTAAAAGACGTATCTATTGATAAACTGTAAGCAG
TTTAATGACATAAGTTTATTCGTTTAGTAGTCAAGATCATGAGCATGAAAGCCACTTTAT
CCTTATCTGTTTTAACGCTTTCTATATTAATGGCTTCCCCTAGCGCTTTTGCAGCAAAGC
GAGGTCCGTCTGCGGTCACGGTTGTGACTGAGCAAGTAGAAACGCACGAAATTAATCAAT
CTTTATCCCTTATCGGCAAATTGAAGGCGGCAGAGTCTGTGGTTGTCGCTTCAGAAGTTG
CAGGTAAGGTCAAACAAATTGCGGTAAAAGCAAACCAGAACGTGCAACAAAACCAACTGT
TAATTCAATTGGATGATGATAAAGCGCAAGCAGCGCTGGTTGAGGCAAAAGCTTACTTAA
AAGATGAAGAACGTAAGTTAAAAGAATTTCAGCGTTTAGTTAAACGAAACGCAATTACTC
AAACTGAAATTGATGCACAAAAAGCAAGCGTGGAGATTGCTCAGGCTCGACTTGATGCTG
CGAAAGCGAATCTCGCCGATCTGCATATCACCGCGCCCTTTTCTGGAACGGTTGGATTTA
TCGATTTCAGCCGCGGGAAAATGGTTAGCGCAGGAACTGAGCTTCTGACATTAGACGATC
TGTCGGTCATGGAGTTGGATTTACAAATTCCAGAACGTTATTTGTCGATGTTGTCAGTTG
GAATGGAAGTTGCCGCGAAGACCAGTGCTTGGGGTGAACAACGTTTTTCTGGGAAAGTCA
CTGGTATTGATACCAGAATCAGTGCAGAGACATTGAATTTGCGCGTGCGCATTGAGTTTG
ATAACCCAGAAAACCAATTGAAACCGGGTATGTTGATGAACGCTTCACTGGCATTTCCTG
CTATTAAAGCGCCGATCATTCCTGTTCAAGCACTTGAATACTCAGGCACCAAACGCTTTG
TATATGTAATTGATGAAAACAACAAAGCGACTCGCCAAGAGGTGTTGCTGGGTGCTCGTG
TCGACAACGAAGTAGTGATTGAATCTGGCGTTGAGATTGGTGACAAGATCGTTGTTCAAG
GTATTGTTAACATGCGTGATGGCGTTGAAGTGAAAGAAATTGTCGCGCCACTCAAAGCGA
ACACCACGGATGTGACACGCAATGACAGTGAATCGGTTGAGGAAGAAAACTAATGTTACT
TTCCGACGTTTCAGTTAAACGCCCTGTCGCGGCGTTAGTTCTGAGTATGCTGTTGTGTGT
GTTTGGCTTTGTGTCATTCACCAAATTAGCCGTTCGTGAAATGCCTGATATTGAGAGCCC
AGTCGTTTCTATCAGCACGCGTTATGAAGGCGCGTCGGCAACCATTATTGAAAGCCAAAT
CACCTCCGTACTGGAAGATCAGCTTTCTGGGATCAGTGGAATTGATGAAATCAGTTCCAC
CACTCGTAACAGCATGTCACGCATCACGATCACTTTTGAGTTAGGTTACGATCTGAATAC
TGGGGTGAGTGATGTGCGTGATGCCGTTGCTCGTGCTCAGCGCTCGTTACCTGATGAAGC
AGATGACCCAATTGTTTACAAGAACAATGGTTCGGGTGAAGCGTCCCTTTACATCAATCT
AAGTTCTTCTGAAATGGACCGCACACAGCTGACGGATTATGCCGAGCGTGTTCTGATGGA
TCGTTTCAGTTTGATCACGGGTGTGAGTTCTATCGATCTCTCTGGTGGTTTGTACAAAGT
CATGTACGTAAAACTCAAACCAGAGCTTATGGCTGGTCGTGCGGTCACGGCATCGGATAT
TACATCGGCTTTGCGTAGTGAGAACCTAGAAAGCCCGGGTGGTGAAGTTCGCAACGACTC
GACGGTGATGTCGGTACGTACGGCTCGTACCTATAACACGCCTGAGGACTTCCAATATCT
TGTCATTAAACGTGCAAGCGACAACACGCCTATCTACTTAAAAGATGTGGCGGATGTCTT
TATTGGTGCAGAAAACGAAAACTCGACCTTCAAAAGTGACGGTGTTGTAAACATCAGTCT
TGGTGTGGTACCGCAGTCAGACGCAAACCCGTTAGAAGTGGCGAAGCTGGTTCGTTCTGA
AGTCGATAACATTCAGAAGTTCTTACCAGAAGGAACACGTCTCGCGATTGATTACGACGC
GACAGTATTTATCGAGCGTTCAATCGAAGAGGTGTACAGCACGCTGTTTATTACAGGTGG
CTTGGTGATCTTGGTGTTGTATATTTTCATCGGACAAGCCCGTGCGACTCTAATCCCAGC
GGTTACGGTGCCCGTTTCTCTGATCTCTTCGTTCATTGCCGCGTACTACTTTGGCTTTTC
TATCAATTTGATCACTTTGATGGCGTTGATCCTGTCTATTGGTTTAGTAGTGGATGACGC
GATTGTGGTTGTTGAAAACATCTTCCACCATATTGAACGTGGTGAATCGCCTCTGCTTGC
CGCGTACAAAGGCACTCGAGAGGTTGGTTTTGCGGTTATCGCGACAACGTTGGTTCTGGT
GATGGTGTTTCTGCCAATTTCCTTTATGGATGGCATGGTAGGGCTGCTATTTACAGAGTT
TTCTGTATTGCTGGCTATGTCGGTAATTTTCTCCTCTTTGATTGCACTGACACTTACACC
TGTGTTGGGCAGCCAGATCCTAAAGGCAAATGTAAAACCAAATCGATTCAACGAAGTGGT
CGATCGTCTGTTTAGCAAGCTGGAGAATGGCTACCGCTCATTATTGAAAGGAGCATTGAA
AGCTCGTTTGGCTGCGCCATTGGTGATTCTGGCTTGTATGGGCGGCAGTTATTTCCTAAT
GAATCAAGTACCAGCTCAATTGACGCCACAAGAAGATCGCGGTGTGATTTTTGCGTTTGT
GCGCGGCGCAGATGCTACGTCGTACAACCGAATGTCAGCCAATATGGATATTGTCGAAGA
CCGATTGATGCCATTGCTAGGGCAAGGTTATCTGAAGTCATTCAGCATCCAAACGCCAGC
GTTTGGTGGTCAGGCTGGTGACCAAACTGGCTTTGTGATCATGATTCTAGAAGATTGGAA
TGAACGTGATGTAACGGCTCAGGAAGCGCTCAACAAAGTACGTGGTGCATTGGCGGGTAT
CCCTGATGTTCGAGTGTTCCCATTTATGCCAGGTTTCCAAGGTGGTTCGAGTGAGCCAGT
TCAGTTCGTATTAGGTGGTTCTGATTATGATGAGCTTCTCGTCTGGGCTGAACTGTTGAA
GAACAAAGCCGAAGAATCACCAATGATGGAAGGCGCTGAGATAGACTACTCCGAGAAAAC
ACCAGAGCTGTTAGTTACGGTCGACAAACAACGCGCGGCTGAACTCGGTGTGAGCGTAAA
AGACATTTCTGACACGTTAGAAATCATGCTCGGCGGTAAAAGCGAAACGACTTATGTTGA
GCGTGGCGAAGAGTATGATGTTTACCTTCGCGGTGATGAAAATAGCTTCAATAATGCTGC
CGATTTGAGCCAGATTTATCTGCGTACCAACAGCGGCGAGCTAGTGACATTAGACACGGT
CACGAAAATAGAAGAAGTGGCAGCATCTATCCGTCTGTCTCATTACAACAAACAGAAGTC
CATCACCATTACCGCAAATCTTTCCGAAGGTTATACATTGGGTGAGGCGCTGAATTACCT
CGATCAGCAAGCCATCGACAACTTGCCGGGTGACATTTCTGTGAGTTATTCGGGTGAATC
GAAAGACTTTAAAGAGAACCAAGCGAGTGTCGCAGTTGTATTTGCGCTGGCATTGCTGGT
GGCGTATCTCGTGTTGGCGGCTCAGTTTGAAAGCTTCGTGAACCCGCTAGTAGTGATGTT
CACTGTACCAATGGGTGTGTTTGGTGGTTTCCTTGGTTTGGTCGTGATGGGGCAAGGAAT
GAACATTTACAGCCAGATCGGCATGATCATGTTGATCGGTATGGTAACGAAAAACGGCAT
TTTGATCGTAGAATTTGCCAACCAGCTACGTGACCGTGGTGTTGAGTTTGAAAAAGCGAT
CATTGATGCCGCCGCGCGACGTCTACGCCCAATTTTGATGACCGCGTTTACCACACTTGC
AGGTGCAATCCCGTTGATCGTATCAACAGGTGCTGGTTATGAGAGCCGTATTGCTGTGGG
TACGGTTATCTTTTTCGGGATGGGATTTGCTACATTGGTGACCTTGTTTGTTATCCCTGC
GATGTACCGACTGATTTCTGCGAAAACACAAGCCCCAGGTCATGTAGAAGCAGAACTGAA
CAAAGCGCTCAGCCACGATTCGAAAGGCCGCACAGTGCATCCTTAACGACAACATGTAAC
GCTTTGATTAAAAACGCCGAACCATTTTTGTTCGGCGTTTTTTTATATTTCTAATGATTA
TTTATAGATCTAATCATTAATTGTGGTTATTATTTCACCACTTCTTCGAGGGGCACAGGA
CTCGCTCATCGTTTATGACTGAATGTCGAGTCTTGCTAGGTATAAAGCCAGGAAGGTGGC
TATACCTATGATTATTGAGGTGTTCCCTTGAAAAAAGTTCGTGGTAGTTACATGGTAGAA
ATGGTTCTGGTTGCGGGTATTATGGCGTTGTTAGTCACCACTGCACTTCCAACGTTTACG
AATGCGCTAAAAGGTCATCAAGATGGTATTTTGGCGTCACTTGATACTGTTCAACCTAGT
AGTCATGTAAACAAAGAGACCGCAGAAAAGTTTTCCGCTCAATAAGCAAAGCTACTTTCT
AGATTGATAAAAGAAGCCGAGGCATTTGCCTCGGCTTCTTTACATCTAACTTCAAATTCT
GGGTTCAACGTCGCGCTAGAAGCGTTTTCCTAAGCTTATTTGTAGACCTTCATAGCTGTC
GTAAAAGTCTTCAAAACCCATATCTGCGACATTGTAGATGTACTCTGCGCGCAACCAGAT
ATCTTTACTCATATCCCAATGAACTCCAGCTCCTACGTTAAACAGTGCGCCAGAGTCGTC
AGTCACTTTCTGGGCATTTGGAACATACATTTCTGCTTGAGTCCCCAAAGCGGTCACGCG
GCCAAACAAAGAGAGTGGTGTGTCGCCTAAGTTGTCACTGGTCAATACCGCTGACATGCC
TGCTTGGTAATAGTGCAAATCCAAATCTGTTTTTAGCGTGTCGTTCTTAAGCTCGTTTTG
GGAGTAACGAAGCACACCTTCAAACGCAAGGTATTGATTAACATAATAGCCCCAGCCAAC
AGTGATATGCGGTGTGGACCACTCATTGTCTCTGTCTGATCCAAAATACGGCGTATCGAA
ACCAACGTTACCAGTACCCAGATAAAAATAAGATTGATGAGTTTGTTCTTGAGCAGCAAA
AGTCGGCACACTGATGGTCAAGGCAGACAATAATAGGATGGCGTTTTTCATAACTTGACG
ATAACCTTTGTAAAAGACCGTTGTAATGATTTGTGTTAATATTAATTTAATCAATAAGAT
AGATGGTGCTTATCATATCAGTTTTTGTTCAAAGGTAGTGATTTTCGAATGGGAATTGTT
GCGCTAAAGCATACTTTCTACTTATGAAAGTGGACTAACTGGATATGGTGACGAAAGCCA
AACAAATAAGAGAGAAGGAAAGTAAAGTGGCTGAATTCAAATATAAAAATCTAACTCAAG
AAGAACAAGACAAGTTAGACGCAGCGACATTTCGTCGTTTATTGGCGCATTTAGATGCAA
ACAAAGATGTGCAAAACATCGACCTGATGATCCTTGCGGGCTTCTGTCGTAACTGCTTTA
GCAAATGGTACAAAGCAGAGGCTGAAAATCTCAGTTTGGATTTAGATATTGATGACGCTC
GCGAACGTGTTTACGGCATGACTTATGATGAGTGGAAACAAAACCATCAACCAGCAGCAA
CGCCAGAACAATTGGCCGCGTTTGAAGCGCGTCAGAAAAAGTAATCCCAATCAATAAAAA
ACAGCCCGCACATAAGCGGGCTGTTTTTTATGTTCGAATTTGCATCTTAAGCGGTAATTG
GACCACAACATGCCGGCTCAACACAGCCTTTCGCTTGAATGACTTCAAGTTGCGTGAGGT
AAGGTTGAATATCACCGATGTTCTCTTTTACCCATGCTAAGTCGTAATACGTATCTAAGT
AACGCTCACCAGAGTCACATAGAAGTGTCACGATAGAGCCTGTTTCACCGCGTTGTTTCA
TTTCGCAGGCCAGTTGAAGTACACCGTAGAGGTTCGTCCCCGTAGATGCACCGACTTTAC
GTCCAATCAGCTGAGAAACCCAATGCGCGGTCGCGATACTTGCCGCATCAGGAATTTTTC
GCATCTCATCAACCACACCGGCGATAAAGCTTGGCTCAACACGTGGTCGGCCGATGCCTT
CAATTTTGCTGCCAGTATTGCCTTTTAACTCATTGTTGCCGGATTGGAAGGCATCGTAAA
ACACTGAGTTTTCAGGGTCTACCACACACAGTTTGGTGTCGTATTTTTGGTAACGAATAA
AGCGGCCAATGGTTGCTGATGTGCCACCAGTTCCTGGACTCATCACTACCCAACTAGGAA
TTGGGTGATCTTCTAACTGCATTTGGCTGAAGATCGAGTTCGCGATATTGTTGTTGCCGC
GCCAATCAGTTGCACGTTCAGCATAAGTAAATTGATCCATGTAGTGACCATTTAATTCTT
GAGCCAAACGTAGAGACTCGTCATAAATCTGATCTGAGCGTTCAACAAGGTGTGCTTTGC
CACCGTAAAACTCAATTTGTTCAATCTTTTTACGCGCGGTGGTTTTTGGCATAACGGCAA
TGAAAGGTAAGCCAAGTAAGCGAGCAAAATACGCTTCTGAAACGGCAGTGCTGCCTGAAG
ATGCTTCAATTACTGTGGTTTCAGGACCAATCCACCCATTGCAAATCGCATAAAGAAACA
ACGAACGCGCCAATCGGTGTTTGAGAGAGCCTGTTGGATGCGTGCTCTCATCTTTTAGGT
AGATATCGATACCATCAAGAGAAGGCAGTTCGAGTTTAAATAAATGAGTATCAGCAGAGC
GTTGAAAATCCGCTTCAATTTTACGCACTGCATTGTTGATCCAGTCGTGATCAGTACACA
TGGCGTCTCTCCTTGGAAATCGATAGATAAGCATTAGATAGGGATAATTTACCTATAAGG
TGAGAGAAAAACTTTGCTATAGTTGCTCTTGATAAGCATTATGGTGGAAAAATTTTCTAC
ATTTTATGGTTTTTATAGAAATGAAATTAGATCGGGTCGATAAACAACTGCTTGCTTTGC
TACAAACCGACAGCACCTTGTCATTAAATGACTTAGCAGAGCGAGTCAATCTGACAACAA
CGCCATGTTGGAAGCGTTTAAAAAGGTTGGAAGAGGAAGGCTACATTGAAAAGCGCGTCG
CGTTACTGAGCGCAGAAAAACTCGACTTGTCTTTTATCGCTTTTGTTCAGCTAAAAACCA
TCGATCACTCCGAAGATTGGTATCACCATTTTGTCACAACAGTGAGTGATTTCCCTGAGG
TGATGGAGTTTTATCGTATGGCCGGCGAGTATGACTACATGATGAAAGTGCTGGTGAAAG
ATATGAAGTGCTTTGACGAATTTTATAAGCGCTTAGTGAATAGTGTAAAAGGGCTATCTA
ACGTGACTTCAACATTTGCAATGGAGTCGATTAAATATACCACTGAGTTGCCAATTCGAA
GCTAATCTAAGTTTACAGTTACTGGAATAATAGTTGTTACTGACGAGACATTAAAATGGA
ATGTAAGAGTGACATTATTCCAGTTTTAAAATACAAATCTCTTTTATTAAATATAAACGA
GATTCGTTCTTGCTTTTATTTGTGTATTAGATAATTATGTTTTTCTAATCTGTTAATGTC
CATACAGCATAGCCCGCCAAAAATTAACGCAATTTTTCTTCATTATTTTTCCTGTTTTAT
TTTGTTGAATATTCACTCTTTCTAAATTAATTAATTACATTAATTTAAACGTTTGCTTCG
CTTTTTTCGGGTAATTTTCTCGCCATTTATCAGAATTTATTTTTACCCTTAATATAGTAG
TAAATACTTAAGTAATAAAGTCATCAACAATAGGGATAGCGATTAATAAAACATCGTATT
ATTATCTCGCCTCTTGAGATGTAACAAATTATTACTAAAAATGAACAGAAATTATTATTT
GATTTTTCTTGCTGTTTTACTTGCTGGTTGCGGTGGAGGAGGTGACTCCAAGCCGAGCAA
TACAAGCTCTCCAACTTCTATCACGAAGCAGAGTCGTCCACAGCTGATTGTTGAAGATGC
CTCGTTGCAGTTTGAGGGTGTGGGAACCATCACTCAGACACTATTGAGCAACGTTCGCGG
CTCAGTATCTTACCAAGTCATTGATTCAAATCCGCCGAATGTGGTGAGAGTGAATGATTC
GGGAGTATTTCAAATCCTGCGTCCAGGCACCGCGATAATTCGTGCAACAGATACCAGTTC
TGTGTATGAATCTTCTGAAACGACGTTTTCGGTCACGGTTGAACGAGGTTTTAACAATGA
TCTTTCTGCCAGTGATTTAAGCCTAGTTGCACTCGATCCTGACGGGAAAGCTCTGACCGT
GCGCGGGCAGAAAGGTAAACTGAGTTATCAAGTCGAAAGCGGGCAGAACCTCATTCAAGT
TGATGATAACGGCGTTGTTTATTCACTTGGTTCTGCGGGGCAGGCTTCTGTACTGATTTC
CGATTCAGGTAACGACTTATATCTACCTAAGCAAGTTCGTGCAACCGTGACATTGTATGC
GATAGGTGCTGAGCAACTTAAATTTGCCTTAATCGAAGATGAGTATCGAGACGGTTTAAC
CTTAGCGCCTTCACGTTTGGATAAAGTTGAAACGCAAAATATCACTTACAAAATTTTGCG
CAGCGAACCAGACAACGAGGTTGCCGAGTTACTAAACCCAGAAACGGGTTTGCTTTTGAT
CCACAACGTTGGTCAAGTAACCGTCGAGGCGACAGCAACATACAGCGATGCTTTCTTAAA
CAAGCAACAAGTCGCTCAGTTTGTGGTCGATGTGAAACCAGGTCAACGTCAAGCCATCAG
TGTTGCGAATATCGCTAAGACGTATGAAGACGGTGGACGCATTTTCCCTCAAGTTGCGCA
CGCTCGCGGCGATTATGGATATCGCATCATCAATGGTGAAGATGTTGTCGCTAAAACTAC
GGATGGTGAAGCGTTGTTGATCAAAGGTGTTGGTAGCGCAGAAGTTGAAGCCTACGAATA
CGACTTGCGTAATTATCCAGCAAGTAAAACCCGCTTCAACATTGAAATCGAACGCGCACC
TCATCCGGTAATGAAAGACGTGGAAATGTCTCTCACTTATCAGCCTAAACTGGCTATTCC
AATGGCGTTTGCTGGTCAGAAAGGCAAAGTCAGTCTGATTGGTGGGTTGCCTGTAGGTCT
TCGAATGAAGGATGGCAACTTAGAAGTGGATACCGCGGGCGAATATCGTCTTAAGTTTGA
AGATGATGGCGGTGACTTTTACCAACCAATTCAATTCAATGTTGTGATCAAAGTTGCGAA
AGCGCAAGGCCAAGCGATGACGACGCAAGATTATGAAATGGTATACAGCAAAGACTACGA
TTTTAACTTGCAGCGTGATTTTGGTTTAACGGCCAGCAATGATCATTTGGAAGTCGTTGA
CAATACTTCTCCAGGCGTTGCAGATGTTATTGGTGACGGTCTTATTCGTGTCTACAAAGC
GGGTCAAACGACGTTAACGGTTCGCAGGAAAGAGAGTGCAAATTACACGGCCGGTCCAGA
TCAAAAAGTTCGCTTTAACATTCTGAGTGCGCCAAGCCGAATTGCTATCCAGTCAGGCGT
AGTAGAAGGTACGTGGAACATCAACCAACCTTATGTCCAAAAACCATCGATTCTCGGTAC
GGTTGGCGAAGTGAGCTACCGATTTGCGACGGATTCTGCAACCGATGTGGTTTCCTTAGA
TCGCAAAACGGGTGATATGCGCATTCTGAATGCGGGCAGCACCAGAGTTATTGTGTCGGA
CGCAGGTAACGATAAGTTTACTCCAGGTGAAAGTAGCTTTGCTGTAACGATTAAACAAGG
TAGCAACCCGGTTTCTATTACTTATCCAACTCTGGACTTTTCTGCTGGTGCGGTTATCAC
ACCTGTGATGAGTGGGGGAGAAGCCAAAGCAAGCTACCGTCTGATTAACCAAGCTGAGCC
GGTGGTTGAGTTGTTATCTTCAGATTCTGGTCGTTTGAAAGTGCTGCATGCTGGCGACTA
CCAAGTGGAAGTGACGTTAACTGCACGTAACTATACAACTAAAACCGTATTGGTTAACGG
CACCATTAATAAAGCGGATCATCCAGGTCTTACGACGAAGCTTCAAACTGTGGAATTTAC
GCCATTTAAGACGATTAGTTTGGACTTTGGTAAAACGGTAGGCACTCGCACTTACTCATT
TGCTGATACCGTGAGCGAAGAGCTTGCCACGTTAGACAATGCGAAAGCTGAGTTGACGCT
AACTAATTACTCTCAATATCACTCTATTGCGTTGGATATTTCTGAGAGTGAATCGCGAGA
TTACAAAGCGTTACCAAGAACAAGAGTTACGGTTCATGTCGATTTGGCAGAATCGGGTGT
TGCAGATAAATACACACAACTTGATAGCGAACAAACCGTCATCGTCAGTACCCTCAGTGC
CCCACAGTTTTCCAATTTAGAAGAAAGTGAGTTTGGCATCATGGGGTCGCGTTCGGTACG
TGAACCGACGGATGATGAGCTGCAAAAATTTGGCAAAGGTAAGGTCGCGCTGTTCTTGTT
AAAACCAGTGGGTAGCGATGACCGAACCAAACAAAAGGCAGTCTGGGTACATGTTGCTCG
ATTTGATGGCTGTACTGCGGATCTGTTTTCTGATGATCTAAAACCATTCGATGCAATTGA
TTATGATGCTGCAGGCTATTGTGCGAACGGTAGTACGATTCGCATGACTCGCTTTTTAGT
GATTGACGACTCTAAACTAGAAAACATTGAGTATGAGTTGGCAGCGCCTATCGTGTACTA
CCGTCGCGGTCAACGTGAGTTCTTAGCGAGTGATGACGGCGGTTTTTATGCCAAGCCAAA
TGTGGTGTACGGAAAAAGCAAGTATGGCTATCCGAAATCACTTTATGAGTGGTCAGTGGT
AACCATGAAGTATCAACCGAATTAATCATCGTTTGATACCCACTAAAAAGGAGTGCTGAG
CACTCCTTTTTGCGTCTTATACGCACGGGTTACTTCGTGTAGCGCATGACTCCTTCTTGT
ACGGCAGTCGCTACCAAATGACCTTGCTGGTTATAAATTTCGCCACGCACTAAGCCTCGA
GTATTACTCGCCGTTGGGCTTTCTATTGCGTACAAAAGCCATTCATCCATCTTGAAGGGA
CGATGGAACCAGATTGAATGGTCAATCGTCGCAACTTGGAAATTCGGTGTCATTAACGAC
ACTTCATGTGGATGCATCGCCGTGACCAAAAATCCCCAATCTGACGCGTAAGCCAGCAAG
CATTGATGAATCAGTTGGTTATCTGGCATCTCACCGTTAGCACGAATCCAAAGGTACTGT
TTTGGCTCCGCTTTTTTGGGCTTTAGAGGATTGATCACCGTGACAGGGCGAGTCTCAATC
GGTTTTTCTCCGCAGAATGTTTTACGCAAGCGCTCTGGCAGAAACTCCGCGATATGACTT
GCGAGTTCACTCTCTGAGGCGAAGTTTTCAGGCCCCGGAATATCTGGCATGGCTTTCTGG
TGATCGAACCCCGGTTGATCGCCGTGATAAGAAGCCGTTAGGTAAAAAATAGGTCGTCCA
TTTTGCACTGCTTTAACGCGTCTGGTGCTAAAGCTACGTCCATCTCTTAAATTTTCCACA
TCGTAAATGATCGGCTTTTCAGGGTCTCCAGGGTAGAGAAAATAGCTATGGAAGGAGTGC
ACAGTGCGTATTTCTTCTACTGTGTAACGCGCCGCTGAGAGGGCTTGTCCAATCACTTGG
CCGCCGTAGACTTGAGGTAAACCTAGGTTTTCACTTTGTCCACGAAACAAGCCTTCTTCT
AATTTTTCGAGTTGTAGTAGGCTGAGCAATTCTCGTAATGGTTTACTCATTGTGTCTCCT
CACCGATGTGTTTTTTCTTCACGTTACCTCAAGATCTGATGATCTGTGAAGTGACTTTGT
TTAGAACTGTTGAGTGACTTAATAGTAGTCTCATCCTTAAACCTACGAATAAGGCAAAAG
GAATGGTAACAACGTTTCTGCTTTGCAGGAAAAGTCCGGCTAGTCCTAATTATGAAACGA
AATCAATTGTTTGAAAAATTCTAACTTAGTCAAACTATTGTCAAATAAACGAAAGGAAAC
AAGACAGTTTTATATTCCAACCCTATACTTATCCCGATTTAATACTCTTCTTGAGGAATA
TATGAAAAAAACACTACTACTTGTTACTTCTTTACTTTTTGGCGCTGCGTTAGTGGGTTG
CCAAACTTCTCAAACAACAGAAATGGAATCTGCTGAGGCGTCAATGAAGACAATTACAGG
TACAGTGGCTTACCGTGAACGTATTGCTCTACCACCAAATGCTGTGGTTACGGTAACACT
AGAAGATGTATCTTTGGCTGATGCGCCATCTAAGCTTCTAGCAAAACAAACGTTCGAAAC
AGAAGGTAAGCAAGTTCCTCTTTCGTTTGAGCTGAGCTACGACAGCAACGAAATTAAACC
TAATCACACTTACAGCGTGCGTGCGCGTATTGAAGTGGATGGTAAATTGCGTTTCATCAG
TGATACGCATAACGGTGTGATCACAGATGAGGCACAAACTCACCAGTTGGATATTCGTCT
AGTTGGTACGCGTTAATACCCCACATAGCGAACAAAAATGGCAGCCTAAGGCTGCCATTT
GTATTTTCTGAGGGCGATTTTTCCTATCTCAGAAACTTCGACCCCTTCAGCTTCTAATTT
CTGCTTTTGCCTGTCTAAGTCTCTGCCTTTCAGCGATATCTTCCCTTGACTATTGATGAC
TCGAAACCAAGGCAATTTGCTACCTTCTGGCAAATTCCCAAGAGCTTTTCCTACGTGTCT
GGCGTATCCCGGATAGCCTGCCATTTTGGCAATTTCGCCGTAGGTCGATACTTTTCCTTT
TGGAATTTGGTGAATTACAGCAAAGATTTGCACTAAAAATTGGTCCATACTGAAACTGTC
CGTTGTGGCTTGCTAAGGAATGGTAATACACACGACTTGTATTTCGCTAACAGTTCTTGT
GCATGGTTAACATTTGTTGCTAGTGAGTTAGATGCCTTTTTAAAGACCTTTTAACTAAAG
ACAAATTGGTGCACCAAGCGCACGAAATACAAATTAACGATAAGCTAAGCTTGAATCTAG
ACCCACTCAACGACTTTAGATACCCAGTTTTATTTGCCGTTGAGTTACCAAGTTGGTGGG
GAAGCCAGGAGGCGCTATGATTTTTTCAACACTTCAATTTTTCATCACAACTTTTCTTGC
TGTTGTGTGTGCCCGAGCGATGAGTTTGAGTGAGGGCGAAATCCCAGTACTCGCGCTCAT
GATCCCGGCATTATGGCTGTTGCCTCAAGGTGGCCTTGCTGGCTTAGTGTTGCTCGGCGC
TATGATGGTGTTTGGTGCGACGCTTTCGATGCAGCCCATTGCGTTGTCTGTTGGCGTGCT
GATTCTATTCCCGTTACTTATGGTGGTGTTCTCACATCGCAGCTCTCTTGGCGTTCTCCT
TACCACCGGTTTGATTGTGATTACCTTACAAGTAGGGCTGATGGTCACGCAACAAGGCGG
TAAGCTTGATGGTTCAGCTTGGGTGACCGTGGTTCAAACGTTGTCTGTTGTGGTCATGTG
GTGGGCAGCAACGCATTGGAAACGCTCAGAAAAACACAGCTGGTGGCCTTTGCTTTTACT
ATTGCCTCTCTGGATTGCCGATCTTCATTACGCGGTGCTGGTGGCGTTGAGCATTACTGG
GATGTTGGCTTCGATGGAAACACTCGCCAAATTAAAAGACTCGATTCGCTGGAGTAAGTT
GCTTTGTTGGACACTACCAACCGTCGGTTTTGCAGCGTTGGTGGTGAGCCCGAATACAGA
TGTACCAAATCCTGTATTTGTGGTCTGGATCTGTTTGTTGGGTACTGCTTGGATGACGGA
CTACATCTTACGTAGTAGTGACGAGCAGGCGGAGTTATAAAATAGTTGTAGGCGTTCAGA
GGAAAAAGTGACCCGTGCGGCAGACTGTTGAATTGATTGTGAAACAATAAGTGAATTAGT
ATATGTTCATCATTTCATAATTATTCTACTTTCCATAATAATAACCACACTGTAAGTGGT
TAATTTTAGATAAGTTTGTCATGATCACACTTGCTCGAACGCTGCTGCTTTTCGCTTGTC
TGTTACCAAGCATTCATGTAAAGGCCGAACCTTCATTACAGCCTCACTATAAAATCGCGA
CGGAAGCGGATGATGTTGTCACTCGCGTTTTATTTGATGCGGTATCCACTGAATTTGGTG
TGAGTGTTGAGTACATCAACTACGCGAGTTTTGATGCCATTTTAGATGCAGTCGCGAATG
AAGACGCAGACTTTGCTGCAAACATTACCTATACCGATACTCGCGCCGAGCGTTTCAGCT
ATTCCCGACCAACAAACATTGAATACACATACCTATATGGGCTGAGCGACTCGACATTAG
ATGACATTTCGCGTGTTGGTGTGCCTCAAAACACCATCTACTCAGAACTGATCAAACAGT
ATCATCCAGAGTTAAAACAAGTTCCCTATAAAGGCCATAACGAAGCAGTACGTTTGCTAC
AAACTGGTTTAGTGGATGGCGTGGTTGATGCGATCAACCAACTCAAACCAATGTTGTTGG
AAGGGTTTGATGCCAAAATGCTCAACGATCAGATCTCCATCAAACCTGTTTCTATCATTA
GTAAAAAAGGGCACCACTTAGAAGAGTTGGATACCTTTGCCTCGTTTATTCATGGTGAAG
CGGTACAAAAGCAACTTCGTGAGCAAATCGCGTTGTATCAATTTGAGTTGAGACGTTCAG
CCCTACGAGATGCGATCAAGTTACTGCCTGTCGATTTAAAAGAGCCAATTCGAATCAAAA
TGGAATCCATCTTTCCTTATGTGGTGTACAACCCTGATGGCACCGTACAAGGGATGACAG
CCGATATAGTTCTACAAAGCTGTGAAATTCTGGATTTAAACTGTGTGATCATCAGTGAGC
CTAACGAAAGTTGGGAGTCGATGTATCGCCAGTTTATGAAAGGTGAATTTGATATATTGG
CACCATTGACGGTGAGCAGAGAACGGCATGAATTCAGCTATTTCCCAAGACCGCACTATT
CACCAGCTTCAGTGATGGTCAAGCGATTGGGTTACAAGCCAAACACCTATTCCCATGTGT
CACAATTGATCTCTGAAAGAATCGGTGTAGTCAAAGACGATTTCTTCGATCAAATGATGA
CTCAGCTTTTACCGTTGAAAGAGCTTGAGCGTTTTAACACGCAGCACGATCTTATTGAAG
CATTGCTTAAAGGGGAGGTGGATTACATCCCGATGGATACGGCAATGCTCAACCATTTCC
TTCGTTTGAGCGAGCTTGTGCCCATCGAGCAAGATACCGCGATAGGGGAGTTTTACAGTT
CGCAGTTGTCTATCGGTCTCGTCGCGAATGAACGCGGTGCAATGTTAGCGCCATATTTTA
GCCGCGCGATTGCGATGTTGGGCGTTGACAAAATTGTGGCTCAATACGATTTGCGTCCAG
ACTGGCGCACGGCGTTAGAGTATGAGGTGCGATTGGCAACGCAAACCCAAGCGGTGTTTC
TATTCGTACTTGTGTTGGCAATTTGTGTTTCTCTCTATCTGTATCGTCAATCCAACACCG
ATAACTTAACTGGATTGAGGAATCGTCGCTCTTTGCAAGTTAAGTATCGCCAAGGGGTGA
ATAAGGATTTGGCGATTCTTTATTTAGATATTAATCACTTCAAACAAATCAACGATACCT
ACGGTCATTTAGCGGGTGATGAAGTGCTGCAATTGCTTTCGCTGAAGATACATCGAGTGT
GGTCTGGGCGAAGCTATCGTATTGGTGGTGACGAATTTATTTTGCTCGGATACCCAACAC
AAATAGAGCTTTCGCGAGCCGTTCAAGAACTGAGTCGATTGGATGTTACCGATAAATTGT
GCGCAGAGCTGAAAACCGTCACGATTTCAGTTGGTGTTTCTGAGAAACGAAAGCAGCACA
TGAGTTTGGAACAAGCGCTGCATTTAGCGGATGAAGACATGTACGTCAGCAAACATTCTT
CTCGTCATTATTCTGGTTCTAGCAACTATCTTGTTCAGTCTTAAATGGATGAATTGATCG
AGTTTTGTCCAAACGAATGAAGAATAGTGGATTTAGCGGTTTTTGCCCTTGCATTATGAA
GGCCGATACTGAATAATCCACAACATCATTTGAGGCAAGCCCTCAAAAAAGAATTATGGG
GCTCTGGTCCTCTCGCAACAATAGCTCGTGAACTCGGTCAGGTCCGGAAGGAAGCAGCCG
CAGCGTGTGACTTGTGTGCCGGGATGTGGCTGGGGTCCCACCCTTTAAAAGCCCCGCTTA
TATAGCGGGGCTTTTTCGTTTTTAACATCTCTTTTTGCCTTGAGCACTTTACTTTATAAT
CACGCTTGTTTTAATTCGCCAAGTATTCACTTTCCACCTGAGATATTGTCATGATTTCAA
AAAACCAACTAAAACTGCTTCGTGCTTTGGGCCAAAAGAAACAGCGTAAAGCGCATGGTT
TGTTTCTTGTTCAAGGTGAAAAGAACGTATTAGAGTTGGCGAGCAGCTCATTGGTTGTGA
AGCAAGTTTTTGCTACGGCAGACTTTTTGGAAAGTCACCGCCAAGAGCTGAGTGGTTTTG
AGTGCGTTGAAGCGTCGCTTGATGATCTAACCAAAGCAAGTACGCTTGTGAGCAACAACG
CCGCCATTGCTGTGGTAGAGATTCCAAACGTAAAAGAACCACAGGCAAAGGGCTTGATGA
TTGCTCTGGATGGTGTTTCAGACCCTGGTAACCTAGGAACGATTATCCGTGTAGCTGACT
GGTATGGCATTAAGCACATTATTGCGAGCACTGACTGTGCAGACCCGTATAACCCAAAAA
CCATCAGCGCGACAATGGGCAGTTTTGGGCGTGTGCAAGTGAGTTTGGTTGATTTGCCAA
GCTACTTAGCTGAAGCAAACTTGCCAGTGTATGGTGCTTTCCTTGAAGGTGAGAGCGTGC
ATAAAACTGATTTTTCAGCAGAAGGTATTTTGTTGATGGGCAGCGAGTCACACGGTGTGC
GAGAAGAAGCGTCCAAGTTCGTGACAGATAAGATCACGATTCCTGCTTTCGGTGGCGCAG
AATCTTTAAACGTAGCAATGGCGACGGGCATCATTTTAGACAACATGCGTCGTCAGCACA
GCTAATCGTATCAACGAATTTTAGATACAAAAAAAGCGTAACGGCCCAGGCGATGTCAAG
CTGAGGTTCATTACGCTTTTTTCGTTTTGAATGCGGTTATTTTTCTAACATATCCAACTT
GTTTGGCACGCCATTCCATTTTTCCGCTTCATCCATCGCTGGTTTCACTTCAGTTTGTAC
CGGCCAGATTTCTGCGAGTTCGGCGTTGAGCTCTTTGTAGATGGTTTGATCTTCAGGCAG
CTCGTCTTCTTGGAAGATTGCCGCTGCGGCACACTCGTCAACACACAAGCCACAGTCGAT
ACATTCTATTGGGTTGATTACCATGAAGTTTGGACCTTCGTGGAAGGCGTCAGCCGGGCA
CACCGCGACACAGTCGGTGTATTTACATTGGATACAGTTATCGGTTACGACAAACGCCAT
GATAATCAGCTCTTAAGTTAGTCAAAATTAAAGAAGGGGGATAATACTCATCCCAAGGCA
AAATTCAACATCCACCAAGTTAAATCCGTCGTCCAACCTTGATTTAGTATGACAGACAAT
TCAATTTCTCGTAAAATGCGCGCCATTGTGAGCTGGGGGCCGTTAGGTTTTTTGGCTAAG
ACACCTACTATAACGAGACATCGATATGATTCGTATTAATGAAATTAAGCTTCCTCTTGA
TCATGAGGAAGGCGCGCTATTAGACGCGATCACTAAAAAACTTGGCATTCCTGCTGAGAA
AGTTATCTCTTTTAACGTCTTTAGACGCGGCTACGATGCTCGTAAGAAAACCAATATTCA
TCTTATTTACACGCTAGACATCATCGTTGAAGGCGATGAAACCGCGTTGCTAGCGAAGTT
CGCAAACGATCCTCACGTTCGCCAAACGCCAGACATGGAATACAAGTTTGTTGCGAAAGC
ACCTGAGAACCTAACAGAGCGCCCAATCGTCATCGGTTTTGGTCCATGTGGTCTGTTTGC
TGGTTTGGTGTTGGCTCAAATGGGTTTCAACCCAATCATTGTTGAACGCGGTAAAGAAGT
ACGTGAACGTACTAAAGATACTTTCGGTTTCTGGCGTAAACGCACGCTAAATCCAGAATC
AAACGTACAGTTTGGTGAGGGCGGTGCGGGTACGTTCTCTGACGGTAAGCTGTACAGCCA
AGTGAAAGATCCAAACTTCTACGGTCGCAAAGTGATCACTGAATTTGTTGAGGCTGGCGC
ACCAGAAGAAATTCTATACGTAAGTAAACCTCACATCGGTACTTTCAAGCTGGTGACGAT
GATCGAGAAAATGCGTGCGACCATCATCGAGCTAGGTGGTGAAATTCGTTTCAGTACTCG
TGTTGATGGTCTTCATATGGAAGACGGTCAAATCACAGGCGTGACATTGTCAAACGGTGA
AGAAATCAAATCTCGTCACGTGGTATTGGCCGTTGGTCACAGTGCGCGTGATACATTTGA
AATGTTGCACGAGCGTGGTGTGTACATGGAGGCGAAACCATTCTCGGTTGGCTTCCGTAT
CGAGCACAAGCAATCGATGATCGACGAAGCGCGTTTTGGTCCAAATGCGGGTCACCCAAT
TCTTGGTGCTGCGGATTATAAACTGGTTCACCATTGTAAAAATGGTCGTACCGTGTACAG
CTTCTGTATGTGTCCAGGCGGCACTGTTGTTGCGGCGACATCTGAAGAAGGTCGTGTAGT
GACGAACGGCATGAGCCAATACTCTCGTGCAGAGCGTAACGCAAACAGTGCGATTGTTGT
GGGTATCTCTCCTGAGGTGGATTACCCGGGTGATCCTCTAGCGGGTATCCGTTTCCAACG
TGAACTTGAATCTAACGCTTACAAACTAGGCGGCGAAAACTACGATGCGCCAGCACAGAA
AATCGGTGACTTCCTGAAAGGTCGCGATCCAAGTCAACTTGGTGATGTTGAGCCATCTTT
CACGCCGGGCATTAAGCTCACAGACTTATCGAAAGCGCTGCCTCCATTTGCGGTAGAAGC
GATTCGTGAAGCCATTCCTGCTTTTGACCGTAAGATCAAAGGTTTTGCATCTGAAGATGG
CCTGTTGACTGGCGTTGAGACTCGTACCTCTTCACCAGTTTGCATTAAGCGCGGTAAAGA
TTTCCAAAGTGTAAACTTAAAAGGCTTCTACCCTGCGGGTGAAGGTGCAGGTTACGCTGG
TGGTATTCTTTCTGCTGGTATCGATGGTATTAAAGTCGCAGAGGCGGTTGCGCGTGACAT
CGTTGCAGCAATGGAAAATGCATAATTAAATCACTTTTTGATTTGATGAAAGCCAGTCAG
TTTTGCTGACTGGCTTTTTTGTATGTGCTGCATAGCTAATTAGGATTAGTGAGCATTTTC
TGCGCGACATTTGAGACGTTTCCTCGTCATGTCTCTGGCTTTTGTTGGTGTTTACTTCTG
CAGATAAGTTTTTCTTACTGGGATAAATATGCAACAAGATTTAACTTGAGAGCAGTAGAG
AAATGAATTTTGATAGAGATCAATAGACTACGCCTATGAACAAAATTGCTAATTTCCATT
TAGTAAAATCAAGAAAGTAGACGACACTTATCTTAAGGCCGCAATAAAATGCCGCTAAGG
AGATAAGAATGCATTCATTAAAAGTAAAAGATTACATGACGTTGCAAGCGGTGACTTTCA
CTAAAGACATGTCACTCACAGCCGCTTTGAACAAAGTGATGCAGAGCGTGACGCTTGGTG
GTCCAGTCATTGATGAAAACGAAAAAGTAGTGGGGTTCTTATCTGAACAAGATTTGTTAG
ATAAGTTGGTGAAAGCCAGCTACCACTGCCAAGATACACATACTGTGCAAGAGTGTATGC
ATGAAGATGTGTTGTCCGTCTCGCCAGAAATGTCGGTCATTGAATTGGCGGATATGATGA
AAGTCGGTAAGCCAAAAATGTACCCAGTAGTTGACGACCGAGGAAAGCTTGTTGGCATCA
TCACTCGCCGTGATGTTCTACGCGCTATTGGGATGACGTTAAACGAATGCTTTAAACATC
CAGTTTGATGACGACATCGACATGACTACTTCGAAAGGCGCTGCGGCGTCTTTCTTTTTT
CGGAAGAGGCTGAGGTTGAGCGAAGTGGTTATTTTTCTCTTTTAACAAAATTCGTCTTGA
CCTTGGAGCTAGCTCCAAGGTTTATCCTTAGTGGTAGATGAACAGTCTCAGCCAATAAGG
AAAATAAACTATGTGTACAAAACATCAAGGTTGCCAGTCAGGCAAAATCAAAACTGCGGT
GCCACTCAGTGCCCATGACTCTTGCTGCGCGCCAACTAAACCGACGCTAAATATTGCTCA
AGCGGGTGTTGATACTGTTGAAAGCTCTTGCTGTAGTGGAGGCAGTTGCAGTTCGGACAC
CGCCGATGAAGAAGGCCCCGCGGAACTGCGAGAATCCTCAGTCCGTAGCAGTTGGCTCGT
GTCCGACATGGATTGCCCATCTTGTGCGCAAAAGCTTGAAAAAGCCATCATGTCATTGCA
AGGCGTTACGAATGCCAAAGTCCTTTTTGCTACAGAAAAGTTAGTTGTCGATTTTGATGA
CCATTCTCTAAGTTTGATCATCGAACAAACAGCGCGCCAAACTGGTTTCCCACTTTCTGC
GCTGGATAAACCAAAGCAAAAGAAAGAGAACAAAGGCTGGTTCGGTTTTGTTCAAGACAA
TCTACAGATTTTATCGATCGCAGGTGCAATGGCATTTGCGGGCCTTGTCGCAAGCATCAA
CCCTCAACTTAGTAGCTGGATTTTTACTTTAACTTGTTTGCTGGGTTTGTATCCTATTGC
CCGTAAGGCAGTCAAACTGGCTCGTGGTGGCACACCATTTGCCATTGAAACACTGATGAG
TGTTGCTGCATTAGGTGCGTTGTACTTAGGTGAAACCGCAGAAGCCGCGATGGTGTTATT
GCTCTTCCTTATTGGTGAAAAGCTAGAAGCATACGCATCATCACGAGCTCGAAGTGGCGT
TCAGGCCTTAATGGATTTGGTACCAGAAAACACCACGCTGATCATTGATGGTGTACGCAA
AGAAGTACCAGCGTCTCAGCTTCAACCTGGGGACGTCATTGAAGTGGCACCTGGCGGTCG
TTTGCCAGCTGATGGTGTATTGATGACGACGTTAGCCAGCTTTGATGAAAGTGCATTGAC
CGGTGAATCAGTTCCTGTTGAGCATGAAGAAGGCGGGAAAATCATGGCGGGGGCTGTGGT
AGTCGATAAAGTAGTGCAGGTGCAAGTGACCTCCCGCCAAGGTGAAAATGCCATTGACCG
CATCCTTCATTTGATTGAAGAAGCTGAATCGCGCAAAGCGCCGTTAGAACGATTCCTCGA
TAAATTTAGTCGCTGGTACACGCCACTTATGATGCTGGTGTCTCTTGCCGTTATCGTTAC
GCCACCATTACTGTTCGCTCAACCTTGGGAAACATGGGTGTACCGTGGTTTAGCATTGCT
CTTAATCGCTTGTCCTTGTGCCTTGGTTATTTCAACGCCTGCTGCGATTACGTCGGGTCT
GGCTGCAGCGGCACGCCGTGGTGCATTGATCAAAGGTGGGGCAGCGCTTGAGTTGCTTGG
CAAAGTGGAGTCGGTCGCGTTTGATAAAACAGGCACGTTGACACAAGGTAAACCGCAAGT
AACAGACGTGGTGAGTTATGATGTAACAGAAGAAACGCTACTGAGTTTAACGGCTTCTAT
CGAGATGGGGTCAAGTCATCCGTTAGCGCTTTCATTAGTGAAGCGGGCTGAAGAACAAGG
CGTTTCGATTCCTGAGGCAAGTGATAAAACTGCTCAAGTCGGCTCTGGTGTAACAGGTTT
GGTGAACGGTAAATTAGTGCAAGTTATTGCGCCATCAAAAGCGGACTTCCCTGTTTCTTC
GAAAGTTGAACAACGTGTTATTGAACTGGAAGAACAAGGCAAAACCGTGGTGATCGTTCG
TCACGATTACGAAGTTATTGGCGTGATCGCGTGGCAAGATACTCTTCGTCAAGATGCTCA
ACAGGCAATCGCGACGTTGAAAATGTTGGGCGTGAGTTCTGTGATGTTGACGGGGGACAA
CCCACGCAGTGCGGAAGCGATAGCCCATCAAATTGGTTTGGATTACAAAGCGAGCTTGTT
GCCTGCCGATAAAGTGCGTTATGTGGAACAACTTTCTACTGAGCACACGGTTGCGATGGT
TGGTGATGGTATTAACGACGCACCTGCGATGAAAGCGTCTAGCATTGGTATCGCGATGGG
CGGAGGTACTGACGTCGCATTAGAAACTGCTGATGCGGCACTAACGCACAACCGCTTGGT
TGAATTGCCAGCAATGATTGAATTATCACGTGCGACGCTCAATAACATTCGTCAAAACGT
GGCATTGGCGCTTGGCTTAAAAGGCGTGTTCTTAGTCACCAGTTTATTGGGTATCACTGG
GCTTTGGGTTGCGGTCTTGGCAGACAGTGGGGCGACTGCGTTAGTGACACTCAATGCGCT
ACGACTTCTGCGTTTTGAATCTAAACAAGTGCAATAACGCTATTCTCAAAGTTGCTCTAT
ATTTAACCCGAGGCGTTTCTCGTCTCGGGTTTTTATGTTTCTGTGAGCACTATAAGTTTT
GTGAATGTAATCTGAGCCGTCGGACTTGTTGTTATGCAACGAAATGATAAGTTCGCCCGA
ATAATGTGATCTAAACCGTTTTAATTTGAAATTGTAGATTTATTACATTTTATCAATGTG
ATTGTGATCACTCTATGTTGGTGCAAGGTTCGCTACAGTGCTCCTGTACCCAACAACTTA
CTAATGAGCTTATTGTTTACAAAATAAGCCACAATAAGGAGCGACATATGTCTCAAGCTG
TATTCCATTTAGGTGTTACTGAAGCTGATCTTAATGGTGCAACTCTAGCCATCATTCCAG
GTGATCCAGCGCGTGTTCAAAAAATCGCAGAACAAATGGAAAACCCTGTATTCCTAGCAA
GTCACCGCGAATACACGCTTTACCGCGCAGAGCTAGACGGTAAGCCAGTTGTGGTTTGTT
CAACAGGTATCGGTGGTCCATCTACCTCTATCGCAGTAGAAGAGTTAGCACAGCTTGGTG
TTCGCACATTCCTACGCGTAGGTACGACTGGTGCAATTCAACCACACGTAAACGTAGGCG
ATATGATCGTGACAACAGGCTCTGTTCGTCTAGATGGTGCAAGCCTACACTTCGCTCCAA
TGGAATTCCCAGCAGTTGCAGACTTTGATGTTGCAACCGCGATGAAAGCAGCAGTTGAAG
AATCTGGTGCAACAGTTCATATGGGTGTGACTGCTTCAAGTGACACTTTCTACCCAGGTC
AAGAGCGTTACGACACATTCACTGGTCGTGTTGTGAAGCGTTTCCAAGGCTCTATGAAAG
AGTGGCAAGACATGGGCGTGCTGAACTTCGAAATGGAATCAGCAACGCTACTTACCATGT
GTGCAAGCTCTGGCCTGAAAGCAGGTTGTGTGGCGGGTGTAATCATCAACCGTACACAAA
AAGAGATTCCAGATCATGCAACACTGAAAGAAACGGAAGCTCGCTCAATTAAAGTTGTAG
TAGAAGCAGCACGTAAAATGCTTTAAGCGCTCACTTTAGTTGGCATTTAAACAAACAGAA
AAACCCAGAGGCTTGCCTCTGGGTTTTTCTATGCGCCTTGTTCAAGGTGCGATTTTCTAG
ATTCTGAAACGCAAAGTGATTGAAGCTAGGATAGGCACTAAAAACAGGCATTAAAAAAGC
AGCTCCAATGAGCTGCTTTCGTGTTTTAGGGGGCGACTAAATTTCGTCAGAACCGCCAGC
GGCTTCAAACCATTTTGCAAGATGCGTTTTGAGATCTTTCAGCTCTTCAGGGCCGATAAG
CGCAAGGCCAAGATCTTCTGCACGAGTAATGTCATTGTGACGAAGAGGGCGGAAGCTCAC
CAGCATAGCACGTGCTTGTAGACCGCCTAGCAGGTCACGCAAAGATTCCAGTTTGTACAG
CGTATCGTCACCATCATCGCGCATGCCTTTCGTTTTACACTCAATGATGTGCAGCTTGTT
ATTTACAACCGTTGCTACGTCTAGCTCGTTACGTACTTCACTTTCACCCAGTTTACGATA
AACCTGAACATTCAAAGAGCGGTCTTGAATCGTTGGCATGGTGTCTTGGATTTGCTTCAC
AGTGCTGTGAACCAGAGTCTCCAACCATTCGCCGTTAGAGAATCGACGTGCGTCTTCGTT
CGCGAAGGTCAAAATGCCATTTTCGTAAGTCGCGATCTGTGCTTCGACAAGATCCGACAG
CAGCATGTTGAGTTCACGGTAGCCTTGTTGCTTCTCAGACAGCTCCACATCCAGCTTCTG
CTCCTTACGGCAGGTTGTCGCAAGGTAGTTGAGTGTCGCCAAGCCTGGGCCCAATTCAAG
CGCATTTGACGCCCAGCGTTCGCCAAGCTCATACAGTTTTTGATCAAGAAGAGGAGGAAG
GTCTACGTGGTGGAACTCGCCGCGCGCACCGAAAATGGTTAGGTAGTCGGAGATAGTAAT
GTGGTCTTCAACTTGCGTATCTTCTTTGCCATCTGGGTAAAGCCAGCAAAGTTTGTCACT
GTTTGGTTCAACTACGAAGATAGGCCAGCGATAAGTACGGAAAACCTCGTAAACCGACAA
CAATCGATGACGAAGGCCACAGCTTGCGTTCAGTTTGACGTCTTCTCCACGGTCGTGAAG
ATCTTTCGCGAGCTTTTGAATCGATTGTTTAATCAGGGTTGTATTGACAGCCGACGGAAT
TTCAAAAAATTCAGAAGTAATCTCTCGCTGCTCTAACACGCTACTCAGTCGGTCAAACAT
ATCTACCTGTGTTTTGTCACCAATGAATACGATATGTGTGCTTAAAGTGCGATTATCCAA
TAGAGGAGTGACCAATCTCACTGGGTCTTGGTCGATAATACCAACATGAACAGCCATAGA
TTTTCCTTTTTGTGTGGCCGCTCGAAAAGAGAAGTGCAAGGGATGAGCAGGCCATATTAC
CCATATGTAGACAAGGCCGAGAAAAAACAAGGGCGACTTCATAAAAAGTCGCCCTTATAC
AGCTGGTTGCATCAACTATTGCATAAAAATTTACAATTTAAAGCGATGAACTAATTCATT
TTGCTGATGAGCAAGTTGAGTGAGAGATTCACTCGTATGAGTGATGCTCGACATCGCGTG
GTAACTTTCATCAGCAATATTGTTGATGTCTTCAATATTGCGCGCAATATCTGCTGAGGT
TTCGCTTTGCTCTGCTGCCGCTTGAGAAATGTGCGTACTCATTTGGCTGATTTCGATAAT
GAGTGCTTGGATCTCTTCCATTGAACTGTTCGCTTTCGAGGCTTGCTCAACCGACATTTC
CATATCACTCATGCAGCTTTGAATCACTTGGTTGGCTGACTGAGAGCTCGATTGCAGATT
GCTGATCATCGATTCGATTTCTGTGGTGGATTGTGTGGTTTTCGATGCCAGCACACGTAC
CTCATCGGCTACCACGGCAAATCCGCGTCCTTGCTCTCCTGCACGTGCTGCTTCAATCGC
GGCATTGAGAGCCAACAAGTTAGTTTGCTCAGCAATGTTGCGGATGACATCCAAAATTGA
GCCAATTTGACCACTCATCTTTTGCAGTTCAGAAACGGCAGATACAGACTCGTGAAGGCG
CGTTTCTAGCTGATTGATGGTCGAAATGTTGCTACTCATGACATTTCGGCCTTCTTCGGA
TGCAGACTCAACACGTTGAACCATTTCCAAAGAGCCTTGAGCGCTTTGCGCAACTTCTTG
AACCGAGTGAGACATCTCGGTCATAGCCGTTGCCACGTTGGCGGTCTGCTCACGTTGTGC
ATTCAGCTTAGATTGCGCTTGAGAAGACGTTCGTTCGTTGGTTGTCGCGGTCGAGGCTAA
GTTTTCTGATGCTTCATTTAGCTTCACTAGAATGTCGTGCAAGCTGTCCGCTAACGTGTT
GATATGGCCACTAACGCGGCTGAACTCGTTGTTAAAGCGAATATCAATACGTTGCGTCAT
ATCGCCTTTAGTCAGGCTCTCTAGCGCATTGAGAATACGTGTTAATGGCTCACGCACACT
TTGCGCGATGTGATAGCCGATAGCCGCCGCAAACAAAACCACAACTACACCAATCACAAT
CGCTTTCGTCACGCCAGCAGAGTAAATGTCACCGGCATCATCAAGAGATTCGTTTAGTTT
GTCTGTTGCTGTCGTTGTGAATTGCTCAAGGATAGCCATCGTAGAATCGACTTTGTTAGC
TAAGTTCGCAATGTTGTCGTACAGAGCTGCGCGAGCGTTGAGGTAGTTGTTGTGTTGGTC
TAGCACACCACCACGCATACCTACGTCACGGGTAAATTGTTCTACGGATTCGCCAAAAGC
TTTTTCTAGCTCAGGAAGTTGAGTGACCAACCCGCGGAACGCGTAGTTCAAGTGCGTTAC
TGCTTTACGGTTTTTCGTTACCGCTTGCGTAACAAACTCAGGATTGGAGCTGGCCAGCGC
ATCGGAAGTGATCACTTCGGCATCTTTGAGTTTGATGAAGTAGCTTTTCGCCATAACTTT
CACTGAAATACTCGATTGGTCTGCAACGTATTCTTTCAGGCCAACAGAAAGTTCAGTGTT
GAGCTTTTGAAAGCGGCGCGATGATTTCTGCACTTCTTCTTGTGCTGAAAACATTGCTTC
ATAGTTGTCCATTGCTTCGAGTGCTTCGGTAAAGTAGCTTTGCTCTAGTGTCTTCAGTTG
AGAAAAAGGTTCGGCAAGAGAAGGGTAGATCTGGCTTGCTGATTCGAGCTGCGCCAAAGT
GGATTCAAAACGTTGTTGAGATCTCGCAAACTCCTGACGCATTTCTTCCATGCGCTGTTT
ATTCTCAGTGGTCAGAAAATCTTTAAAAGACTTGTCGGCAGAAAGCAGTTCCACACTGGT
TTGGTTAGATAACGATACAAGGGGCAACGATGATTTAGAGACGGTTTCAAATTTCCCGTG
AATATCGTGCATTCCCCCCATCATAATGGCAATTGTGACAGCAAACAGGATGATGATCAG
CGCAAAGCCCGCATACATCCTTTTAATAACTGAACCTCGCATAAGTGAGCTTCCTCTCCC
AAAAATAGACAACATAAATAAGAATTGTCTTAAAAAAGTAACAAAATTCATTGGATTGTA
TTGAGTTCGTGACGCACGTTTTATGACGCATACGACAAAAAAAGCTTCGTTTATTAGCAT
TAGATTGATAATGTTAAGTGAACACTGTTTTTTATTGAGCTCAGCTTTGGGTTGGAGCAT
ACTAAATGGGTTACACACCTTTATAAAATGGAGTCCCCATGGCGGAAGAAACTATCTTTA
GTAAAATTATTCGTAAGGAAATCCCAGCAGACATTCTTTACCAAGATGATTTAGTGACCG
CGTTTCGCGATATTAACCCTCGCGCGCCAAGCCACATTCTTATCATCCCGAACAAGTTGA
TTCCGACAACGAACGATGTGGAAGCAGAAGACGAAGCAATGATGGGACGCCTATTCACTG
TGGCGAAGAAGCTTGCGAAAGAAGAAGGTATTGCTGAAGACGGTTACCGTTTGATCCTTA
ATTGCAACCCTCATGGTGGCCAAGAGGTTTACCATATCCACATGCACCTACTAGGCGGTC
GTCCTTTAGGTCCAATGGTATTGAGCTAAGCTAATTTGAAAAGGGTGGTGCCTATGCCAC
CCTATTTATATTCTTTTCTGAGCACACATTTGCGGAGATAAATGTGAAATTAGGTGTGAA
GCTGTTTGGACTGATTAGCTGGGTCTTGATGGCGTCTGGCTGCGCTAATTTGTCTGCGGG
CAATTTGTTTAGCCACTACAGCGACCAGAATCAAGAAGTTTATCAGGCAGTTGTTGCTGG
CAATTATGCCAACGCTGAGCAACTACAATCGAGCGACGTCGGTGGCGAGATCCTTGGCAA
TTTCGAAAAGGGTCGTATTTCATTCCTTGCGAAAGATTACCCAACCAGCCTCAAAGCTCT
CGAAGAGAGCGACCGCGCGGCACGTGTTCAACAAGACCGAGCAACCATTTCTGTTTCTGA
AACAGCGACGAGCGTAGGTTCACTTGCTGTAAACGACAATCTTAACGAATACCAACCTGC
AGACTACGAACTCGGCTTTTTGCATTTATACCTTGGTCTGAACTATCTACAAAAAAATGA
TTTAGAAGGCGCACTCGTCGAAGTTCGTCGTGCCAACCAAGTTCAGGAAGCGGCGAGAAA
AGCGCGTGAAAAAGAGCTGAAGTCGGCAGAAAAAGATCTAAAAAACCAAGGTATGTCAGC
CAACTTAGGCAGCGTGCTCGCGAGTTATCCAGACGCAGGGAAAAAACTCAGTGCGGTGCA
AAACGGCTATCTCTTCTATCTTTCTGGTTTGTTGTACGAAGCGTCACGCGATCTAAACAG
CGCTTATGTGGATTACCGTCGCGCTTTGGCTGTGATGCCAGATAACAAACAAGTTATTGA
AAGCACGATGTACGCCGCGAAAAAGCTCGGTATGCGTGAAGACTTACGTCTGCTTGAAAA
ACGCTATGGCAAGGCACCGACAGGGTTAAATAAGTCACAAGGACGCGTCATTGTGATTGA
CGAGCAAGGTGTGGTTGAGGCTTTGCAAGGTTGGCGTATTGATTTACCTATTTTTGACAG
TCGCGGCAATGGCGCAATCTACTCATTGGCACTACCTTATTATCCGAAACGTGGGGCACC
ACGCTTTAGTGATGTGGCTTTGAATGGAAAAACGCTGCCTTCTAGTACGTTGGCTGACGT
TAATGCCATGGCTCAGAATGATTTGAATGAACGCTTAACGACAATAGTGATTCGCCAAGC
CATTCGCGTTTGGGCGAAAGACCGAATCAGAAAAGAAGCAGCGAAAAAAGGCGATGACGT
CGGCAATATTCTTTTCAACGTTTGGAATACGTTAACAGAACAACCAGATACTCGAAGCTG
GCAAACGCTGCCAGCGCAAGTGAAGACGGCCTCACAAATTGTGAAGCCGGGTACACAGCA
GCTAAATTTAGGCGATCAAGTCTATCAATTTGACGTACCAGCGCAGCAAACCACACTGGT
GTGGGTTTCTCGTCAGGGAGCGCATTCGACGGTATGGCATAAACAATTAGGGAGATTGTA
ATGAGAGCATGGCTTATTGGCTTAGCAGTCATTATCGGTTTGGCAGGTTGTGCGGACAAC
ACTGCTGGGATCCGAGTTGATGGCCAAACACAAAACGTATTTTTTAACGATAACGTATTG
GGCAGCCGACTGTTGGTTGACAACATCACCACGACTTACGTCGATGATCGACCACGTGGT
GTGGTGCAGTTAAGCAGTAACTACAAAGGTGACCAGCACATTCTTTATCGCTTCTACTGG
TACGACAACAATGGTTTGGAAGTGAACACCAAACCGGGGCCTTGGCGCAAAATGATCGTG
CGTGGATTTGAATCTGTGACGCTTTCGGAAGTCACGGTCAATCCAAATGGCACACATTTC
CGTGTTCAAATTAGAGAAGCACAAGACGATTAATCTTAACGGCTTTGCCGTAGCTGCCGC
GCCAACATGCGCTGGTATTGATATAACTAAGGAACTCTCATGAAAAAAAGTATTATTGCT
CTTTTAGGTCTAGCCGTTATTTTGGGTGGTTGTTCTAACAAAGTCTCTTACGGTGATTCA
CAAGCGACTGAAACCACAACCATCGATTTCGGTTCGACGGACCTACAAAAAATTGCTGGC
GAGATGGTAGACAGCATGATGATGTCAGGTTCAGTAGCAGCAATTACTCGTGACCAACGT
CCAATCGTGTTTGTTGAGCGAATCAAGAACAAAACCAGTGAGCACATCGACACTGAATCG
ATCACTGATACCATCTCAACTAAAATGCTGAACTCAGGCAAATTCCGCTTTGTTGATATG
GACCGCGTAGAATCGGTTCGTGAACAACTTAACTTCCAAAATACGGACGAGCTTGTTAAC
CAAAGTACAGCAATTCAGTTTGGTAAAATGGTCGGTGCGCAATACATGCTTTACGGTAAC
CTTTCTAGCATCGTGAAAAATGCAGGTAGCGATAAAGATGTATACTACAAAATGACAATG
CGTTTGATGGATTTGGAAACAGGCCTAATCGAATGGGCTGATGAAACAGAAATCCGCAAA
GAGCAATCTAAGAGCCTATTTGGCCTTTAATTGATCATAATGGAGAAGTCATCAATGGCG
TGGTTTTCTTGGCAACAAGCAAAACAGTTAGATCCGAGCTTAAATGCGTTAGATGGCTTC
TTTTCAGAACCACCGGTGAAGGTGCAAACCGTCACCGGCGGGCTCACCAACCGCTGTTGG
CGGTTGGAATCTTCTCAAGGCCTTGCTTATGTCTGGCGACCGACCAGCAACGTATGCAAG
GCTTTTTCTATCTCTCGTCATAACGAGTATCAAGTTCTTCATGCGATCGAGCCGCTAAAT
CTCGGGCCAAAGCCGATCTTCGTTCATGAGCAAGGGTTATTAGTGGAGTGGATCGATGGG
ATCACGCTGACAAAAGATGGCATCGAGTTGGAAGAGCTCTTACCCATCGCGGCGACCATT
CATCAATACCATTCGAGCTCCATACCTGTTGTGCCATTTTCTTACATCTCGCGAATTGAT
CATTATTGGTTGGAGTTAGAAGGAAAGTACGTCGGTTCAGAATTTGAAACTCTATACAAA
CAGTGGCGTTCTGAACCTAGTGTTGAGCAAATTCCGTTAGCGCTGTGTCACTTTGATTTG
GGGTGTTACAACCTAGTTAGGGGAGATCAGGGCGTGAAAGTCATTGATTGGGAGTACGCA
AGCCTTGCAGACCCAAGATTGGATTTAACGCTCATTTTGCAAATTACCGATTCGCCAATA
GAAGAGTCGGTTGAACGCTATTGCCAGATTCGAAATATTGAAAATACCTCAGTTTGGCTT
GAAGGAGTAAAAGCGTGGCAACCCCGCACTTTAGTGATGGCAATGCTTTGGTACTTGCTT
GCTTATAAATTATGGGGAGATGAACAATACTTAAACAGTGCGCAAGAGTTTAAAGACTTA
TTGTGTTTAGAAGATCACTGTTTTGAGAACTCGTGACGTTTTCCCCTTTATCAGTAAGGA
AATAGTGGTAGTTTTAAAAAAAGTACCAGATTTTACAGGGAGAGGTACACATGATTATTT
ACTTGCACGGCTTTGATAGTACAAGCCCAGGTAACCACGAAAAAGTTCTTCAACTACAGT
TCATCGATGACGATGTTCGTTTCATTAATTACAGTACGCTTCATCCTAAACATGACATGC
AGCACCTGCTAAAAGAAGTGTCAAAGGTCATCGATCAGTCTGATGATCCTAATCCACTTA
TCTGTGGGGTTGGCCTTGGTGGGTATTGGTCTGAGCGTATTGGTTTCTTGTGTGGTATTA
AGCAAGTGATGTTCAATCCGAACTTACATCCAGAAAACACCATGGCTGGTCGCATCGATC
GCCCAGAAGAATACGAAGATATTGCAACGAAGTGTGTAGATCAGTTCAGAGCTAAAAACC
AAGGGCGCTGTTTAGTGATTTTGTCGAAAGAAGATGAAATTCATGACAATACAAAAACGG
CTTCTGAGTTAGAAAAGCACTACGACATTATCTGGGATGAATCGCAGTCACATAAGTTCA
AGAAAATCTCTCAGCATCTTCAAGCGATGAAAGAGTTCAAAAATACCTAGTACGCAAAAC
TCATTGTTTACGATTTAAACAGCACTGCTTGCAGTGCTGTTTTTCTATCTGTCCCATTTC
GCTTTTTGCTGGATTACTCCAGCTCACATTTTCAGCCGTTTAAAGGCAAGAATATTGTGT
TCTTTCTATGGTTTTCTTACTGATGAACTATGTGGCACGAATACCTTGTTGTAGAGTAGT
CGAAAAGTAGTCAATCCGCATCCAGAGTAAGGATTTTGGTTGCCTTCAAAGGATGGCTCT
ATATAATGAACCAGACTAAAATAATTTGATAAATATCAAAAAAAATTGAGAGCGAGTGAG
AAACTTGCCCACTTTTGTCTGGAATCGTATGTTTCAGGCGATGTTAATGATGCCCAATGA
ACAAACAGTAATAACAACGAAAAACATAGGCATCCGTTTTAATCCAAACAAGCTGAGACA
CCTCTAAGAACCAAGAATTCATCGGTTGGATGTTTTACCGCAGATTTGCTGTGAGTGAGA
CATCGGGCTGAACCCCATATATTCATTTTTGTAGAGGAAAATCATTGTGACACGCATTAT
CGTTGTAGGCGGCGGTGCTGGTGGCCTTGAGTTGGCGACTAAGCTTGGCCGTACTCTTGG
TCGTAAGAACCGTGCGCAAATTACGCTAGTAGACCGTAAAGCGAGCCACTTGTGGAAACC
ACTGTTGCATGAAGTTGCAACGGGTTCTTTGGATGAAGGTGTTGACGCTTTGAGCTACCG
TGCTCATGCGAAAAACCATAGCTTCGATTTCCAAATGGGTAGCCTTCAAGACATCGACCG
TGAACGTAAAGTGATCATTTTAAGTGAGCTGAAAGACGAGCACGGTGAACTTCTTATGCC
AAGCCGCGAGCTAGAATACGATCTTCTAGTGATGGCGATTGGTTCAACATCGAACGATTT
CAACACTCCAGGCGTTCGCGAAAACTGTATTTTCCTAGATAGCCCAGAACAAGCGCACCG
TTTCCGTACAGAAATGAACAATGAGTTCCTAAAGCTGCATGCGAAAAACGGTAATGGTAC
AGTGGATATCGCGATCGTTGGTGCTGGTGCAACGGGCGTTGAGCTATCGGCTGAGCTGCA
CAATGCCGTGAAAGAACTTCGCACTTACGGATTTGGTGATCTAGATTCAAGCAAGCTGAA
TGTTAACCTGATTGAAGCGGGCGAGCGCATTCTTCCTGCATTGCCACCACGTATTTCGTC
TGCGGCGCATCAAGAGCTTGTTAAGCTGGGTGTAAACGTTCGTACAGCAACGATGGTGAC
TAAGGCGGAGAAAGACGGCCTAACTACCAAAGATGGCGAAAAGATTCCTGCGCAAATCAT
GGTTTGGGCTGCGGGCATCAAAGCACCTGATTTCATCAAAGACATTGCAGGTCTAGAAAC
AAACCGTATTAACCAATTGGTTGTGAAAGGAACACTGCAAACAACGCGCGATGACGATAT
TTTTGTTATCGGCGACTTGGCGCAATGCACACAACCAGACGGCTCATTTGTGCCACCTCG
TGCGCAAGCTGCGCACCAAATGGCTAGCCAAGCGTTCAGCAACATTGTGGCGAAGCTAAA
TGGTCGTGAGTTGAAAAACTACGTGTACAAAGACCATGGTTCTTTAGTGTCTCTAAGCCG
CTTCTCTACAGTAGGTAGCTTGATGGGTAACTTAACCAAAGGGTCGATGATGGTTGAAGG
CCGTATTGCACGTGTTGTTTATATCTCACTATACCGCATGCACTTGATGGCACTTCACGG
CGTGTTCAAAACAGGCTTGATGATGCTGGTTGGCCGCATTAACCGTGTATTGCGTCCAAA
CCTTAAGCTTCACTAATATCGGCGATTCAGCCAGTTTCAGTGTTGAAACCATAGAAAATA
AAAAGCCACCGCAAGTCGGTGGCTTTTTATTTTCTGTTTTGTCCCGTCCCAAATAAGGCT
TACACCTTCCAACGCTTACCGCTGTCTTACAGCAAATCTGTTGGCAGAAGTGAATACACG
ACGCCATCTTTTGGTTTGCCATGGAAAATAAATCGATTTCTGGCGATGGCTTCTTTTTTT
GCTCCAACGGATTCGATCAAAGCTTGGCTGGCATTGTTATCAGGATCACAAACGATTTCA
ATACGAGTTAAGCTCAGTTTTGCAAAACAAAATTCTGCCAACGCTTTAATCGCCTCTTGA
GCGTAGCCTTGTCTTTGGTAACGGTCTGCTACCCAATAACCAATACTCGCCATATTAAAC
GTATGGTAAAGCTCATTCACGGCTGCCATTCCTAGCAAGGTATTGCTATCTCTATCATAA
ATACCGAAACCAAATGCTTCCGTTTTGACCCAATTTAAACGTGTTGCTAGTAGAAAGTCT
TGGGCATCTTTTAGCGAGACTTCTGCGTCACACCAATCAAGCCAAGTATGCAAAGATGGG
GATTGGGAGAGCAATCGTTGTAGCGAGTGAGCGTCATCTGCTGGGATAAGACGAAGGGCT
AGGCGAGGGGTGATGATTTCAAAATCTGGGCTCATGAACAAATACGACTTCCATTGCTGA
TTTTAGAGATATGACCTTTCGTTCCTTAGGTCGTTGTAGTTGTTGGCTTGGGTTTACTTC
GCTCAAAGGCTAAGGCTTCAAACCGAGTGACTACTGGCATGGTTGTGATTAAATGAGTTT
AGGTGATATGAAGTGGCAGATAAAACAAAGCGCAGCGATTGCTGCGCTTTGTAGAACTGT
CGAAGTTTAGTTAACTCGACGCACTTGGATGATCATTCCCATTAGAGGGTTGTCTAAGTA
GTGCGTTTCGCTGCTTTTCATGCGGCGTTTTTGATCCAATCGGTAGCTCTTTAAGAAGGT
TTCTTCAGTCACCGTTGGTGAGATTTCTGCGAGGTTACCCACTTGAACGTTGCCGTCAAC
ATCACCGAGTTCATCATTCAACTGGTCAGTTGATTTAGACTCAAAGCGAACTTCACGGAC
GCTTGGTTCACGCAAATCCAGCGTGGTTTCTGCAAACAAGTAATGCTGCACGTAAATTTG
GAATTTGCCATCTAACTCATACAGTGGGCCGTTGATGGTTTCTTCGTTATAGCCGTCTCT
AGAGTAGCTGTTATTGCCATTAATCGGGCTACCATCTGCATTGTAAGAGCCAGAGAAATC
ACGACCACCTACAATTCGAAGGATTGGCGCGCTTGCTTTACCTCGATCACCTTGACGCCA
TGCTACGTGTTTTAGCACTTTAAATCCGGCATGATTGTTCAGCGCCGCTTCTTGTGCGTT
TAAGCGGAAAGAAGAGCGAGGTAACAGAGTTACGCCTTTAGAGCGGCGGTAGGCTTCGCT
GTCCAAACTGCCGACATTTTCCATGTCGATTTTAGGCTGTTGGTTTGGCCAAGATTCAGT
AGTGCTTTCAGCGTCGACTGCTCGCTTGAAAATAATTACTTCAATATCAAATTGACGCGC
AGCCCAAGAAGGCATTGAGACACATAGAAGCAATAACGGGATCAATATTCTCATTCGACT
ATTAGCTCGTTGGTAATAAATTCTGTTTAAAATCATTCAGTAAGTCTTGTACAAACTGAA
TGCGTTTACGTCGGTCCGCCAATGGTACGCTAAACTTGAACTTAGTTGGACCTTCCATTG
CAAATTTTTGCGGCTGTGATTGCAGGAGTTTAACTAAATACGCTGGATTTATGTCAGCAT
CAGGGTAAAACTCGATAAATCCACCTTTATCATGGGCTTCTATCTTCTTCGCTTTAATAC
TACCTGCGGCAAATTTCAATTCTGAGACAGCCAGCAAGTTCTTCGCGGCATCAGGAAGTA
AGCCAAAGCGGTCGATCAGCTCAACTTTTAATTCGGATAGCTCATCGCTGTCGCTCACAC
TCGCAATTCGTTTGTACATCGACAGACGCGTATTGACGTCTGGAATGTAATCATCAGGCA
GTAGCGCTGGGATTCTCAGTTCCACTTCTGTTTGTTCGCGAAGCAGATCATCCAATGATG
GCTCTTTACCTTCTTTCAACGCTTCAACCGCTTGTTCAAGCATTTCCATATACAGTGTAA
AACCAACAGATTGAATTTGACCACTTTGTTCGTCACCAAGCAGTTCACCAGCGCCACGAA
TTTCCAAATCGTGCGTTGCCAGAGTAAAGCCCGCGCCTAAGTCTTCCAGTGAAGCAATGG
CATCGAGACGTTTAATGGCATCTTTGGTCATTGCTTTTGGATGTGGCGTTAACAAATAAG
CATAGGCTTGATGGTGAGAGCGACCAACACGGCCACGCAATTGATGCAGTTGCGCCAAGC
CAAGGTTGTCAGCACGATCCATAATGATTGTGTTGGCCGTCGGAACGTCGATACCCGTTT
CAATGATGGTGGTACACACCAACACATTAAAGCGCTGGTGGTAGAAATCATTCATGATAC
GTTCTAGTTCGCGTTCACGCATTTGACCGTGTGCCACGGTAATACGGGCTTCTGGAATGA
GTTTTTGTAAGTCTTCTGCCGTTTTTTCGATGGTTTCGACCTGATTGTGCAGGAAGTAAA
CCTGACCACCACGCATGATTTCACGCAGTACGGCTTCTCGAACCACAGACTCTTCACGTT
CGCGAACAAATGTCTTAATAGCTAAACGACGTGCTGGTGGTGTGGCGATGATCGACAAAT
CACGCATACCACTCATTGCCATGTTCAGCGTACGAGGAATCGGCGTTGCCGTTAGGGTGA
GAATGTCCACGTCAGCGCGCATCGCTTTGACTTTCTCTTTTTGACGAACACCGAAGCGAT
GCTCTTCGTCGACGATCAACAAACCCAAATCTTTGAATTTGATGTCGCTGGAGAGCAATT
TGTGCGTACCGACGACGATATCAACTTTGCCATCCGCAACATCTTGCAAAATCACTTTTT
GCTCTTTGGCTGATTTAAAGCGAGAAAGCACCTCGACTCGGATTGGCAAGTTCGCGAAGC
GGTCACGGAAGTTTTCAAAATGCTGCTGAGCAAGCAGGGTTGTTGGCACGAGTACGGCAA
CTTGTTTGCTGTTGTCCGTAGCAACAAAGGCCGCACGCATGGCGACTTCTGTTTTACCAA
AGCCAACGTCACCACACACCAAGCGATCCATGGCTTTTGCTTGGCACATATCGGAAAGCA
CCGCGTTGATTGCCATGGCTTGATCATCGGTTTCTTCAAACGGGAATGTTGCCTTGAAGG
TCGCGTATTGGCCACGATCCAAGGCAAATTTAAAGCCCGGTTTTAGCTCACGCTTCGCGT
ATACATCAAGTAGCTCTGCTGCAACATCGCGTACTTTCTCAGCTGCTTTTCGACGTGCTT
TCGACCACGCTTCACCGCCAAGTTTGTGCAGAGGAGCCGTTTCTTCAGCGCCGCCAGAGT
AACGGCTGATCAAGTTTAGCGAGGAAACGGGAACATAAAGTTTGGCGTCGTTTTGATATT
CAAGCGTCACATACTCGGTTTTCATTCCCCCCGCTTCAAGGGTTTGCAGACCGATGTAGC
GGCCGATGCCGTGGTCAATATGAACAACAGGTTGGCCTGGTTTCAGTTCGGCAAGGTGGC
GAATAACAGTGTCACTGTTGACGGCTTTTTTGTCTTTGCGACGGCGTTGAATTACGCGAT
CGCCAAGCAAGTCACTTTCGCATATCAGCGCGAAATTCAGCTCGTCATGAATAAAGCCGT
GTTCTGCTGAACCAAGAATCAACGTGAAACGGTGGTCTGACTCCAAAGCGTGATACAGCG
ATTCTTGCACCACTGGGCGAACTTTGATGCCTTGCAAAAGTTCAGTCAGGGCTTCGCGTC
GACCTTCTGATTCCACGGAAAAGATGATTTTGCCCGTAAATTGTTCGCTGAATTGGCGAA
GACGAGACAATGGCTCTTTGTTTTGCTGTTGAACGCCAAGTTCTGCCAGTGTTTGTACCG
CTAAGTTTTGGCGGCCAGCACGTTTCACTACTTTCTCTAGGCTGAGCTGTGCCTGAGGAA
GTTGTTTGAAGTGTGCAAACAATTCGTCTTTCTTGAGCCACAAATCGTGTGGGGCAAGAA
GTGGACGTAGAGGATCAATTTTCTTTTGATCGTAGCGATACTCGACGTCATTTAAGAATG
TGTCGACGGCTGCTTCAATGTCGCCGTATGTGATCAGCTGCGAATCTTCAGGTAAGTAGT
CGAACAGGGTTTCGGTATGGTCGAAGAACAGTGGTTGCCAGTATTCAATGCCTGCCGGCC
ACGTTCCTTTGGTGACTTGCATGTAGATGGATTCTGGCTCGCGTCTCGCCTCAAACTGGG
TGCGCCAACGAGTGCGGAAATCTTCAATCGCTTCTTTCGTCGTTGGGAATTCATGCGCAG
GCAGCAATTGTATTTGCTGAATATCTTCGATAGAACGCTGATTTTCTGGATCGAAAGTGC
GAATGGTATCGATTTCATCATCGAAAAAGTCAATGCGGTAAGGATCGGCACTGCCCATAG
GGAATAAGTCGAGAATCGAACCTCGGCTCGCGTATTCACCCGGCCCAAATACTTGGTCTA
CATGACGATAACCCGAGTTCTCTAATTGCACTCTCAGGTTTTCTAGCGAGAAATTATCGC
CTGTTTTGACCATTAGTGTGTGCTGTAACAAAAAATCTCGCGGAGATTGGCGCTGAAGAA
CAGTGCTGACTGGCACGATAGTGACACCGCCACGTTGATTCGGCAGTTGGTATAGGCGAG
CAATACGGTCAGAAATGATCTCTTGGTGTGGAGAAAAATTGTCGTATGGCAACGTTTCCC
AATCAGGGAAAAGGCTTACCGGTTGGTCGGTAAACTGTTCGATTTCTGCTTGCAGTTTCA
ACGCGATCTGCGGGTCTGGCACAACCAGTAGTGAGTGACTTGAATGCTGCTTGGCCAGTT
CGGCAATGGCGAGTGGCAGCGCTGCACCGGGTAAGTTGCCAAGTTGTTTTTTGTCGCCAC
GTTCAGTTGGATTGGTGACGGAAAGTATCGTTGCTTTGGTCATAGGAGTTATTTTTTATC
TCGCTCCAGTGAGCGCTGACGTAAAAGTTTTTGCTGTTGATATAAAGCGGCTTTAATGAG
CAAATCTTGGTCTGCTTCTCTGAGCATTTTATATCTAAGAGTGACGACGAACCCTTGCTC
AGAGGCGACACACTCTACGACTTGAGCGTAGCAGTAAATTGCCGCAGCAGGATGGTCAAG
AAAGAGTTTTACTCGGACAAATTGGTCCGTTTCAACTGGGCTTGATGAGCGGTAACTCAA
CTGACTTGCTCCAAATTGAGTGGTTTGGAAGCGAACCGAAATATCATCTTGTTGAGACAA
CATAAAGCTCAGCAGTAAGTTGAGTTTTGAATTTTGCGTGTCGAGCAAACTAATAACGTG
TTTAAGCTCTATATTTTGCAGCTCTAGGCGTGCGTTATCTGCCAATGTATCTAAGTGGCT
GAACTCGCTCGCGACAATAAAAGGCGCAGGAATTTCTGACACAAACGTTTGTTCGTCTGG
CAAAGCAAAATCGGTCCCCAAGGCTTCCACGTTAATGGTGAGGTTATGGTGAACGGTGAA
GTATTCTTGCTCTGTCATAAATCGGTCCTTTGTTGCCAGCGAGCACTCTCATTTCACGAA
TAATAAGAGGGATAGGGCACTGATTATCGCTAACTGAATGAAGTTATCAAGTTTACCACT
ACTGCGTTTGAACTTTTTGCCCTAAATGCAGACTTATTGCATGTCGTTGACAAATTTAGC
GATTATCTTGTCTTCTTCATGAGAAGAGTAAGGTAAGATAACTCTTATTATTTAGAACTA
GGGTCAATCGCCCTTATTAGAAAACCAGTTGGTTTGTCCTGTATGTATCATCCTATCTCT
TTGTTTATTGGCTTGAGATATCTTCGGGGACGCTCCGGAGATAGGTTTAGCCGATTTGTT
TCTTATATGTCGACGGCGGGCATCACGATCGGTGTGATGGCGTTGGTCACTGTGCTTTCG
GTTATGAACGGATTCGAAGCACAACTGAAAGAGCGCATTCTTGGTGTTCTTCCTCACGCG
GTGATTTCTCAACATGATGGTCGCACTCCACTGACGGAGTCTGCGCCGCAATTCATTCAA
GCGATGTCGGATGTTGCTGAGCCAGAACCTGTTGTTCGCGGAGAGGCGGTAATTCAAAGT
TCGGCACAACTGACGGCAGGTTATTTGATTGGGATTGAGCCTAAGAAAGGCGACCCGATT
GCCAACCATTTGATTGCGGGTCGTTTGTCTTCTCTTCAAGCGGGAGAGTACAAAGTATTT
CTTGGCCACAGTTTAGCGCGCTCTCTTAAGGTTTCTATTGGCGACAAAGTTCGTTTAATG
GTGACAAACGCCACGCAGTTTACCCCTCTTGGTCGAATCCCTAGTCAGCGCAACTTCACA
GTGGCTGGTATTTTTAATACCGGTTCGGATGTCGATGGTCAGCTTATGATCGTCAATATG
GCGGATGCAGCTAAGTTAATGCGCCTGCCCAAAGATACCGTATCTGGCTGGCGAGTGTTT
TTCTCTGACCCATTTATGGTGACGGATTTCGCTGATAAACCGATGCCAGAAGGTTGGCAG
TGGAGTGATTGGCGTGCACAACGTGGTGAGCTTTTCCAAGCTGTGAAAATGGAAAAGAAC
ATGATGGGCTTAATGCTGGGTCTCATTGTTGGCGTTGCAGCGTTTAACATCATTTCTGCT
TTGATCATGGTGGTGATGGAAAAACAATCTGAAGTCGCGATTTTGAAAACGCAGGGTATG
ACGCAATCGCAAGTCATGACGATTTTCATGGTGCAAGGCGCAAGTAGTGGTGTGATTGGA
GCTATTGTCGGCGGAGCGGTTGGCGTGGCGTTGTCACTCAACCTCAACGTCATTTTGGAA
TCGGCTGGCGTGGCTCTGTTCAGCTTTGGCGGGCATTTGCCAATTGTGATTGATTCTTTC
CAAATTCTATTAGTGGTAGTGCTAGCGATTGCTCTGAGTCTGGCTGCTACTGTTTATCCT
TCTTATCGAGCATCTTCTGTTAAACCTGCTGAGGCACTTCGCTATGAATAAGCTATTAGA
ATGTCGTGATATTCGTAAAGTATACCGAGAAGGTTCCTTGGATACGGAAGTGTTGAAAGG
CGTGAGCTTTGATATCGATAAAGGTGAGCTCGTTTCTATTGTTGGCTCATCGGGCTCTGG
TAAGAGTACGCTGCTTCATATCCTTGGCGCATTGGACGACGCTACGCAAGGTGAAGTGGA
TTTTTTAGGGCAGAACCTATCAGCGTTAAGCTCCAATAAACAGGCTGCTCTTCGCAACAA
ACATCTTGGTTTTGTGTATCAATTTCACCACTTACTTGCTGATTTTACGGCGCTCGAAAA
TGTCGCAATGCCACTGCTGATTGGCGGTATTAAAGTGACAGAAGCTAAACAGGCGGCAAA
AGCGCTGCTTGAGAAAGTGGGCTTGAGCCATCGTATGGATCACCGCCCATCAGAGCTGTC
TGGTGGTGAGCGCCAGCGCGTGGCCATTGCTCGTGCTCTTGTGAACAAGCCTGACTTAGT
TTTGGCTGACGAACCAACTGGTAATCTGGATCATAATACGGCTTTGGCGATTTACGATTT
GATGCGTGAACTAAACAAAGAGTCGAACATCGCCTTTTTGGTGGTGACGCATGACAACGA
ACTCGCAGCAAAAATGGACCGTCAGATGCACATGCAAGATGGCCTTCTGGTGGATCGTTT
GATGACCGAATCGGCATCGGTGGAGGGCTAGTTTTGTTCTCTTCTTTAGCATTGATGATT
GGTGGACGCTTTAGCCGTGCGAAAAAGCGCAACAAAATGGTGTCGTTCATTTCTCTTTCT
TCAACCATTGGTATTGCAGTAGGCGTGGCGGTGATCATCATTGGCCTTTCGGCGATGAAT
GGTTTTGAGCGAGAGCTTCAGTCGCGTGTGTTGTCCGTGATTCCTCATGGTGAGTTAGAA
GGGGTTAACGGGCCGCTGCAGAACTACACTAAGACGATGAACCAAGCGCTGCAACATGAG
CATGTCGTTGCTGCCGCTCCGTACGTCCGCTTTACAGGTTTAGCCGAAAAAGGCAGCAAA
CTTAAGGCGATTGAAGTGCGTGGTGTGGATCCTGCATATGAGCAAGCGGTGTCGAGCATG
TCTGACTTTATTGATCCAGAGGCGTGGCAAAACTTTTACTCAGGCCAACAACAAGTGATT
TTAGGTCGAGGAGTTGCAAATGAGTTGAAGGTGCAAGTCGGTGACTACGTCACGTTGATG
ATTCCTCAAACGGGTGGCACAAATAAAGTTCAAGCGCCGAAACGTGTGCGCGTCAAAGTG
GCGGGCTTTTTGACGTTGAACGGCCAAATTGATCATTCATTGGCTTTAGTTCCGCTGGCG
GATGCGCAGCAATACGTTCGTTTAGGAGACGGCGTAACTGGAATTTCTCTAAAAACCGAT
GATGTTCTTGATGCGCCTTCGATCGTTCGAGAAGTCGGCAACCTAGTGAATGTGTACGTA
TATTTGAAGAGTTGGCAGCAGCAGTTTGGCTTTCTCTACCGTGACATTCAGTTGGTACGC
ACGATCATGTATTTAGTCATGGTATTAGTGATTGGTGTGGCGTGTTTCAATATCGTCTCG
ACATTGATGATGGCGGTGAAGGACCGCGCAGCAGAGATCGCGATTTTGCGTACGATGGGG
GCAAAAGATGGTCTGATTAAACGTATTTTCGTTTGGCAGGGCGTCTTTTCTGGAGTGTTT
GGTAGCCTTGTCGGTAGCCTTGTTGGTGTGTTGGTTGCGTTGAATTTAACTCCAATCATT
AAGGGGCTTGAAGGCTTAATAGGACACCAGTTTTTATCGGGTGATATCTACTTTGTGGAC
TTTCTTCCATCGCAGTTGCATTGGCCTGACGTTGCATTGGTGTCGACCACCGCTATCGTA
TTAAGCCTATTGGCCACTTGGTACCCAGCTTCTCGCGCAGCGAAACTGAACCCTGCCGCG
GTTTTGAGTGCTAAGTAACTAAGGAAAGCAAGCTAGCCTCGTAGACATCGTTGTTGGCTA
CGATTTCTTTAACTAAGTACACTAGATACAAAAAAGGACCTTTCATGGTCCTTTTTTGTA
TTCATTAGCATCTTTTCATTCTTTGCTTACATTTCGTTTCAGCTTTATTGTCGTTTGAAC
CTCAAGCCATGTCGCAACGAATGATTTTAGCGTCTTATCCGCTTATCTTACTTTTCGTTT
TTGCCAACTGCGAACGACAGAGTAGCGCCACAATCCGCGAATACCGAAATAACCAATGAT
CGCAGAACCCACACCGCAAATTGCGCATCCCAATAGGAATGGAGGCCCAATCGTGCTCAT
CTGTTGCATGATAAAGTCCCAAGATAGCTCAAAATAGAATGGCTGAGGTGGAACATGCAT
GACCCATGCACCGAGCTTGTAAGCAAAGTAAAACAAGACTGGCATGGTTATAGGGTTGCT
GACCCAAACGAGAGCGACTGACAGAGGTAAATTTACGCCCATTAAAATGGCTAAACCTGC
AGACATGATCATCTGGCTCGGAAGCGGGACAAACGCCATAAATAGGCCAACGGCAAAAGC
ACCTGACGCAGAGCGACGGTTTAAGCACCAAAGGTTCGGGTTGTATAACACATTGCCGAA
GACCTTCAATGCTTTTTGGCGTTTGATCACTTCGTGATCAGGCATGAAGCGTTTTATCAG
CTTTCTAGGCATAGGACGACATGACTCTCTTAGAAAAAAGTTGGACCTTGGCGTTATTTG
TCGCGAGCGTAATTTCGTCTGCATGGTGGCCGACGATGCCGGATTGGCGTTGGTTGCTGC
TGGGAATAATTACCACTGGCTCAATAATTAAATTACGTCGAGGCTTAATTAGCATAGGCG
TAATTGTGGGCTTTATGGTTGTCATCGTCCACGGCAATATTATGGAGTATCAGAGACAAG
CCCTTTTTCAAGCAGGTGAGAATAGTACCATAATTGGTAGAGTTGACAGCTCTTTTACGC
AAATAAGTCACGGATATGAAGGTGTCGTAGCGATAAAACAAGTGAATTCTCACACTCTGT
TACCTTTTCTTAAACCTAAAGTCCGCCTTATAACGCCATTCCCACTAGCTGTTAACAGTG
AGTTTACGACTAACGTTTTGATTAAGCCCATTATCGGCCTCAGAAATGAAGCGGGTTTCG
ACGCAGAAAAGCAGTCAATGGGAAGTGGTGTTGTTGCAAGGGCGGTCGTTACTAAAGATT
CATACTGGGTCATTCGTACTTCTTCGTCTTGGCGCGAAGCTATTATTCAAACTGTTGAGC
GTGATATTTCTCGCCTTGAGCATTTTGCTCTAATCAAAGCACTGGCTTTTGCTGATCGCA
CTGGGCTTACCAAAGAGGATTGGCAGTCTCTGCGTGACAGCGGACTACTGCATCTTGTAT
CGATTTCTGGTTTACACATTGGGATGGCACTGACGTTTGGGCTCGCCCTTGGTGGGCTTA
TTCGGCTTGCTATGCCGCGATATTGGTTTCTGCCATCAGTTAGTGGGTTGGCGTTTGCCA
TTGTTTACGCTTGGCTTGCTGATTTTTCTTTGCCGACGACCCGAGCCGTTTCTGTTTGTA
TCATCTATATTGCTTTGAAGTATTGGCTTGTTCATTGGAGCCCATGGCGCGTACTGTTAC
TGGCCGTGGCATTGCAACTTTTCTTCCAACCTTTTGCTTCTTTTAGTTTGAGTTTTTGGC
TGTCTTATTTATCCGTTGGTGCCGTTTTGTTTGCGGTTAACACAGTGCAAGACTCGAAGG
AAGGTCGTTTGGGAAAGTTGCGGATACTTCTGTTGACTCAACTGATACTGAGCTTATTGA
TTGTCCCGATCAGTGGCTATTTTTTCTCTGGATTTAGCTGGTCTTCTTTAGTCTACAATT
TGGTTTTCATTCCTTGGTTTGGCTTTGTTGTCGTTCCAATCATGTTTGCTGCTTTAATTG
CGTCATTGCTCTTTCCTATGTTGGCGACGGTCCTATGGTATTTGCTTGACATATTCCTGG
TTCCACTAAGTTGGTCGGTTCGATATGCCATAGGAACTTGGCAACCCATTAGTGCCGAGT
GGACATTTGTTATTGCTGTAGTGAGTGCCGTGCTCGTTTCAAGACATGTTATGCCTCGTT
ACGTTTGGATGTTTGTCTGTGTAATTGTTGTGATGACCGGGTTGTTTCCTAAGCAATATA
ACCAAACTTGGCGTATTGATGTGCTTGATGTCGGGCATGGGTTGGCGGTGCTGGTCGAAA
AAGAAGGGAGAGTTTTACTCTATGATACGGGCAAGGCTTGGCAAAACGGCAGTATAGCTG
AGCAAGTGATTACGCCAGTACTGCACCGCAGAGGTTACTCAAGTGTCGATACGATGATTT
TAAGTCATGCTGATAATGACCATGCTGGTGGCCGAAAAGTGATAGAACAGTACTTTTCAC
CTAAACACAAACTAAGCAGCCAGAGCTTTTTACATTATCAGCCTTGTATTGCTGCTGAGA
AATGGAAGTGGCAAGGGTTGAACATGGAGGTACTTTGGCCTCCTAAACCTGTAGTACGAG
CATACAACCCCCACTCTTGTGTCATCAGTCTGGAAGACCCTAGTACAGGTTTTAAAATGT
TGTTTACTGGTGATATCGAAGCCATCAGCGAATGGATACTGCTTCGAGAGCCAGAAAAGC
TGCGCAGTGATGTAATGCTAGTGCCGCATCATGGAAGCAAAAGCTCTTCTAACCCTAAGT
TTATCAATGTTGTTGAGCCTAGCTTGGCTATTGCTTCAACGGCAAAACTAAACCAGTGGG
GAATGCCCGCACCTGAAGTCGTTCAAGCCTATACCGACAGTGGTGTTAGTTGGTTAGACA
CTGGAAGTGATGGCCAAATAACAATCTTACTTGATGGCAATAACTGGCGTTTTGAAAGTA
AACGTCGTGAGACAATTGAGCCTTGGTATAGGCAGATGCTGCGTAACCGAGTAGAATAAG
AGTCTTACTGTAAGAAAATAAAGCACTTCTATGTCGATAAATACTGATGAAACGACTTGG
CAGACGTTTAAACGTCTTTGGCAATTTATCCGCCTTTACAAGTCTGGCCTTATCGTTGCC
GTCATTGCATTAGTGATTAATGCTATCTCTGATACTTATATGATTTCCCTACTAAAACCG
CTTCTCGATGAAGGTTTTGGTAATGCGGATTCTGATTTTCTACGTACACTTCCTTTAATT
ATATTTGTCATGATGTTCATTCGTGGCACGAGTGGTTTTGTCTCCACGTATTGTTTGAGT
TGGGTCTCTGGCAATGTGGTGATGCTAGTACGACGCATGGTGTTTAATCACTTTATGCAC
ATGCCTGTATCGTACTTTGACAAAGAAAAAACGGGTAACTTGCTTTCTCGAATCACTTAC
GATTCAGAGCAAGTCTCTGCGGCGACGAGCCAAGCGTTAGTGAGCATCGTACGTGAAGGC
GCAAGCATTATTGGTTTGCTTGTTCTGATGTTTTACAACAGCTGGCAGTTGTCATTAGTG
CTGTTTGCTGTAGCGCCTGTGGTTGCTTGGGGTATTGGTGTCGTTTCTAAGCGATTCAGA
AAAATCTCTAAGAACATGCAAACGATGATGGGTAATGTGACCGCATCGGCTGAGCAAATG
TTAAAAGGGCACAAAGTCGTATTGAGCTACGGTGGTCAAGACATTGAACGTCAACGTTTT
GATAAAGTCAGCAACCAAATGCGTCAACAAAGCATGAAGTTGGTAACGGCTCAGGCTGCG
GCAAACCCAATCATTCAAATGATTGCATCATTTGCGATTGTTGCTGTTCTTTATCTCGCA
AGCATTGATTCAATCAAAGAGCAGTTGACTCCGGGTACTTTTACCGTGGTCTTTTCTGCG
ATGTTTGGTTTGATGCGCCCACTTAAAGCACTGACAAACGTAACTTCTCAGTTCCAACGT
GGTATGGCAGCAAGCCAAACTTTGTTTGCTCTGATCGATTTAGAACCAGAGAAAAACGAA
GGTAAATACACGGTTGAGCGCGCGAAGGGTGATGTATCTGTGAAAGACGTCAGCTTCACG
TATGTAGGTTCAGAAAAGCCGGCTCTAGAGCATGTCAGTTTTGATATTCCACGAGGTAAA
ACGGTCGCTCTAGTGGGGCGTTCAGGTTCAGGTAAAAGTACCATTGCGAACTTGTTTAAC
CGTTTTTATGACGTGGACAGTGGCTCGATTACATTAGATGGCCGTGATATTCGTGACTAC
GAATTGAAGAACTTGCGCGAGCAGTTTGCGTTGGTTTCGCAAAACGTACATCTTTTCAAT
GACACCATAGCAAACAACATTGCTTACGCGACGGAAGATAAGTACGAGCGCAGCGATATT
GAGCATGCAGCGAAGCTGGCTCACGCAATGGAATTCATCAATAAGATGGAAAATGGTTTA
GATACCATGATCGGCGAAAACGGCGCGAGCTTATCTGGTGGTCAGCGCCAACGTGTAGCT
ATTGCTCGTGCGTTGCTGCGTGATGCGCCTGTACTGATTCTTGACGAAGCAACCTCTGCA
TTGGATACGGAATCTGAGCGTGCCATCCAAGCTGCCTTAGATGAGCTGCAGAAAGATAAA
ACCGTGTTGGTGATTGCTCACCGCTTGTCAACGATCGAAAAAGCCGATGAGATTCTAGTC
GTAGACGACGGTGCTATTATTGAACGAGGTAATCACGCAGACTTGATTGCTAAGAATGGC
GCTTACGCTCAACTTCATCGCATCCAGTTTGGCGAATAGTTGCTGTGGTTGAAAAAATCT
GGTTTGAAAATCATCCATTAAAATATCTGTTGTGGCCATTATTATGGCCACTCAGTGTGT
TGTTTGGTGCAATCAGTAGATCGAAGCGTCAACAGTTCCAAACTGGTCGCAAGCAAGCGT
ATCAAGCACCAGTGCCCGTAGTAGTGGTCGGTAATATCACCGCTGGTGGCAATGGTAAGA
CGCCTGTTGTGGTTTGGCTGGTCGAGCAATTACAACATCTGGGGTATAAACCGGGAGTGG
TGTCTCGAGGATACGGTGCGAAGGCTCCGCAGTATCCGCTGGTGTTAAATGATGATACTC
CTACTCAACATTGTGGTGATGAACCTAAACTCATCCACCGACGCACCGGAGCACCTGTCG
CAGTCGATCCTGTACGTGCAAACGCCGTGAAAGCGCTAGTAGAGTTAGACGTGGATATCA
TCATTACCGATGATGGTTTGCAGCATTATGCTCTAGAGCGTGATGTTGAACTTGTGATTG
TTGATGGAAATCGTCGTTTTGGTAATGAGTGTTTGATTCCGCTGGGTCCATTGCGCGAAG
GTGTTGAGCGACTTCAGGAAGTCGACTTTATCATCACCAATGGCGGTTTGGCCCATCAGG
GTGAGATCTCGATGTCTCTAGCGCCATCAAAAGCGATCAACCTAAAGACCAAGCAGCAAG
TTGATGTGAGTGAGTTAAAGGCGCTGGTGGCATTTGCCGGTATCGGGCATCCACCTCGGT
TTTTTAATACACTAGAATCAATGCATGCGGATGTTAAAGTCACGAAAGGTTTTGCTGACC
ATCAAGACTTTGACCAAAAAGAACTTGAAGCATTGGCTCTACAAGGGGCGAATGTGATTA
TGACAGAGAAAGATGCTGTCAAATGTAGCGACTACGCACAAGACAATTGGTGGTATCTGC
CTGTATCTGCTCAACTTGAGCCTAAAGATGCAGAGCGAATTTTAAATCGAATAAAAGAGG
TTAAAGCGACTTATGGATCACCGTCTGCTTGAGATTGTGGCTTGCCCAGTGTGTAAAGGT
AAGCTGACTTACGATAAAGATAATCAAGAGTTGATCTGCAAATTGGATCGCCTTGCTTAC
CCTATCAAAGAGGGTATTCCTGTTCTGCTTGAGCCAGAAGCTCGCACCATGAGTATGGAT
GAGGGACGTTAATGTCTTTTACGGTTGTGATACCGGCTCGTTACTCTTCGAGCCGTTTAC
CAGGTAAACCACTGGCTGATATCGGTGGTAAACCAATGGTGCAATGGGTTTACGAACAAG
CAATGCAAGCTGGCGCTGATGACGTGATCATTGCTACTGACGATGAGCGAGTTTCTGCAG
CGGTTGAGCAATTCGGTGGCAAAGTTTGTATGACTTCGCCAAACCACGAATCTGGTACAG
AGCGTTTAGCGGAAGTGGTAGAGAAAATGGCCATTCCTGCTGACCACATTATTGTGAACG
TTCAAGGTGATGAGCCTTTGGTACCACCAGTTATCATCCGCCAAGTCGCAGATAACTTAG
CCGCTAGTGATGCGCCTATGGCTACGTTGGCGGTTGAAATTGAATCTGAAGATGAAGTCT
TCAACCCAAATGCCGTAAAAGTCGTTGCTGATGAGCGTGGTTATGCCATGTACTTTAGCC
GAGCAACAATTCCTTGGGATCGTGATAACTTCGCTAAGCAAGACAAAGCTATCGTGAATC
CATTGATGCGTCACATCGGTATCTATGCATACCGCGCAGGTTTCATTAATACTTACGTAA
ACTGGGCGCCAAGTGCCCTAGAGCAAATTGAATGCCTAGAGCAGTTACGAGTGCTTTGGT
ACGGCGAGAAAATCCACGTTGCAGTCGCTAAAGAAGCGCCAGCAGCAGGCGTTGATACGC
CAGAAGATCTTGAAGCCGTTAGAGCTATTGTGGCGAAAAAAGCGTAACGATTCTACTTCT
TGCAGTTAATAAAAAGGCTCCTTTCATGGAGCCTTTGGCTTTAAGGTGATGAGTATATTT
TTTGCTAAATGTTTGAATCGTACTGATTGCGTTTTGGACAAGTGGCTAATGTTTCTCTGT
GTCCCGTGTCTTTAACTTCTTCTAAGATTACGTCAAAGCCCCATAGGCGATAGACGTGTT
TCAATACCTCATCATAACTTTCATCGAGTGGAATGCGGTTATGAGGAACGTACTGCAACG
TGAGTGAACGGTCACCACGAACATCCACGTTAAACACCTGAATGTTAGGCTCTAAGTTTG
ATAGGTTGTACTGCGCTGCCAGAGTTTCTCGAATGCGTTTGTAGCCCATTTCATCATGTA
TGGCGGAGACTTCAATAAAGTTCTTCCTGTCATCATCGTTGATGGCGAACAGTTTGAAAT
CACGCATCAATTTCGGAGACAGATATTGGCTGATAAAGCTTTCATCTTTGAAATTATGCA
TAGCAAAATGCAAGGCATCTAACCAATCTGTTCCTGCTAGATCCGGGAACCACTCTTTAT
CCTCGTCAGTTGGCTCTTCACAAATACGCTTTATATCGCGGAACATCGCAAAGCCGAGAG
CATAGGGGTTGATACCGCTAAAGTAAGGACTGTTGTAAGGTGGTTGAGCAACAACACTCG
TGTGGCTATGTAAAAATTCAAGAATGAACTTTTCGGATACAATACCTTCATCATATAAGT
GGTTTAGAATCGTGTAGTGCCAGAACGTTGCCCATCCCTCATTCATAACCTGAGTTTGCT
TTTGTGGATAAAAGTACTGGCTGATTTTTCGGACGATTCGAACAACCTCGCGTTGCCATG
GTTCCAAGAGCGGCGCATGTTTCTCAAAGAAGTAGAGTAGGTTTTCTTGAGGTTCACTAG
GGAAGCGCTCTTTAATGTCTTCTTCTTTAGTTTTGGCTCTTGGTACGGTTCGCCACAGTT
CATTGACTTGAGATTGCAGATAAGCCTCGCGCTCCTCTTGGCGGGCCTTCTCTTCGGTAA
TCGAGATTTTCTCTGGTCGTTTGTAGCGGTCGACACCAAAGTTCATTAACGCATGGCAGG
AGTCGAGAAGCTTTTCAACCTCTTGAACGCCGTAGCGCTCCTCACATTCGGCAAGGTACT
TTTTAGCAAAGAGTAAGTAGTCGATGATAGAACTGGCGTCCGTCCAAGTTTGGAACAGAT
AATTCCCCTTGAAGAAAGAGTTGTGACCGTAGCACGCGTGCGCGATGACAAGTGCTTGCA
TGGTGACTGTGTTCTCTTCCATCAAATACGCAATACAAGGGTCAGAGTTAATCACAATCT
CGTACGCTAGGCCCATCTGACCATGTTTGTAGTTCTGTTCTGTTTGAATGAACTTTTTAC
CAAATGACCAATGGTTGTAGTTGATAGGCATACCGATACTTGAGTACGCATCCATCATCT
GCTCAGACGTGATCACTTCGATCTGATTTGGATAGGTGTCCAAACGATAGTGCTCCGCGA
CACGTTTTATTTCCTTGTGATAGCGTTCAAGCAGTTCGAATGTCCAATCCGGTCCGTCAG
GTAGCAACTTGCTGTTGCGCTTTTTAGGCGCCTCTCCAGAGAGGTTTTTTGTTGCGGTAG
TCATCGCTAGCCTCCTTACGCCGTTTCTTTTTGGAATAGTTCTCGGAAGACTGGGAAGAT
ATCCTCCACAGAGCGAATATTCTTCATAGCGAAGTTTGGAAACTCGTCGGTGAGCTTCTC
ATACTCGTGCCATAAGGTTTGATGTGAGCGACGCGTGATTTCTATATAAGAATAGTACTG
ACAATTTGGCAGCAACTTATTCACAAGTAAATCTCGGCATCGTGGTGAGTCATCCGCCCA
GTTATCCCCATCGGACGCTTGGGCTGCGTAGATGTTCCACTGACCAACCGGGTAACGCTC
CTTGACGATTTCATCCATTAATTTCAAAGCGCTAGATACGATGGTGCCACCGGTTTCTTG
CGAGTAGAAAAATTCGTGTTCATCGACTTCTTTGGCTTGCGTGTGGTGGCGAATAAACAC
AACGTCTACGTTTTCATAGGTGCGAGTTAAGAACAGATACAACAGCACATAGAAGCGTTT
CGCGATGTCTTTGGTCGCTTGATCCATAGAACCAGATACGTCCATCAGACAAAACATCAC
GGCTTGGCTAGAAGGGACTGGTCGTTTTTCGTAGTTTTTAAAACGTAAATCGAAAGTATC
GATGAACGGCACATTTTCAATTTTCTTGCGCAGTTCTTCGATTTCCTTTTTCAGACGATT
TTCTTCAAGTTGTTGTGCTGGCTCAATATTTTTGATGCGAGTCAACTCGTCTTCGAGTTC
TTTAAGAAGTCGCTTTTTGCCTGCAGTCATGGCGGTTCGACGAGCTAACGATTGCTGCAA
TGAACGAATAACGGAAATATTGGAAGGGATCCCCGCGGTTTGGAAACCTGCTCGGTGAGT
TTTCCATTCCGTAATTTTAGCGATTTGATTTTTTTCTAGATTCGGTAGCTCTAAGTCTTC
AAAAAGGATATCCAGATATTCATCTTTTGAAATTTGGAACACAAATTCATCTTGGCCTTC
GCCATCTGGACTCGCATTACCTTCACCAGAGCCACTGCCTTGACCTCCACCTTTTGGACG
CTCGATTTTATCACCCGTAATAAACTGATCGTTACCAGGGTGCACGCGTTCACGCACGCC
ACCTTTCCCTTGATGGAAAATCGGCTCGTTAATGTCTTTGTGCGGTATTGAGACGTCTTC
GCCCGTTTCTGTATTCGTGATCGAGCGTCGATTCACTGCGTCAGCTACCGACTCTTTGAT
CTGCTCTTTATGGCGCTTCAAGAAGCGCTGTCTGTTAACAGCGCTCTTGTTCTTGCCATT
GAGCCTTCGGTCTATAAATTGCGCCATGAAATAGCCCTCTTCATGTTTCACAAGCGACCT
AACTCAACACTGGGTTAGGATGACTTACGTACTCGTAGGTACCACTCAGAAAGTAGGCGA
ACCTGTTTCTCGGTATAGCCTTTTTCCATCATGCGAGCGACAAAGTCGTCGTGTTTCTTC
TGATCTTCAGAAGAGGTTTTCGCATTAAACGAGATAACCGGAAGAAGCTCTTCGGTATTG
GAGAACATTTTCTTCTCGATTACCGTGCGCAGTTTTTCGTAGCTGGTCCAAACTGGGTTT
TGACCATTGTTATTGGCTTTCGCACGAAGCACAAAGTTGACGATTTCATTTCGGAAATCT
TTCGGGTTGGAGATACCAGCGGTTTTCTCAATTTTCTCTAGTTCCGCATTGAGAGATGCG
CGGTCAAATAGCTGCCCCGTTTCTGGATCGCGGTATTCTTGGTCCTGAATCCAGAAGTCT
GCGTAGGTAACATAACGGTCGAAGATGTTTTGGCCGTATTCAGAGTAAGATTCTAGGTAC
GCGGTTTGAATTTCTTTACCGATAAACTCAACGTAACGAGGAACGAGGTACCCTTTCAAA
AACTCAAGATATTTTTCTGCGGTTTCTGAAGGGAATTGTTCGCGCTCTACTTGTTGTTCA
ATCACATAGAACAGGTGAACTGGGTTTGCTGCCACTTCGGTTTGGTCAAAGTTGAACACG
CGAGACAAAATCTTAAACGCAAAACGTGTAGATAGGCCGTTCATACCTTCATCGACGCCT
GCGTAATCTCGATATTCTTGGTAGCTTTTCGCTTTAGGATCGGTGTCTTTTAGCGTCTCA
CCGTCGTACACGCGCATTTTCGAGAAGATAGACGAGTTTTCAGGCTCTTTCAGACGAGAA
AGAATGCTGAACTGCGCCAATGTTTCTAATGTGCTTGGTGAGCAAGGGGCTTGAGACAAT
TCACTGTTTTCAAGCAGTTTTTGATAGATTTTAACTTCTTCCGATACGCGTAAACAGTAC
GGTACTTTTACGATGTATACACGGTCTAGGAAGGCTTCGTTGTTTTTGTTGTTGCGGAAG
GTTTGCCACTCAGATTCGTTAGAGTGAGCCAAAATCATGCCGTCGAATGGAATCGCAGAA
AGGCCTTCCGTCCCGTTAAAGTTGCCTTCTTGTGTTGCGGTTAGTAATGGGTGCAATACT
TTAATTGGCGCTTTGAACATCTCGACGAATTCCATCAAGCCTTGGTTTGCTTTACACAGC
GCGCCAGAGTAGCTGTACGCATCTGGGTCGTCCTGAGAGTAGTGTTCGAGTTTACGGATA
TCCACTTTACCGACGAGTGATGAAATATCTTGGTTGTTCTCATCACCAGGTTCGGTTTTC
GCAATACCGATTTGGTCAAGGATAGATGGACGAACTTTCATCACTTTAAACTTGGTGATG
TCGCCGCCAAATTCGTGAAGGCGTTTTGCTGCCCAAGGCGACATGATTGAGCGAAGATAG
CGCTGCTCAATACCGTAGTCCGTTTTCAGAATCTCGCCATCTTCGGTCGCTTTGAATAAA
CAGAATGGGTGGTCGTTCACTGGACTGCGTTCGCCATTAGCACTCAATACATAAATAGGC
ATCGCTTCCATAAGCGATTTTAATTTTTCAGCAAGTGAGGACTTACCGCCACCAACAGGG
CCCAATAGATAGAGGATCTGTTTGCGTTCTTCTAATCCTTGTGCCGCATGTTTTAGGTAA
GAAACAATTTGTTCAATCGCATCTTCCATACCATAGAAGTCTTTGAATGTTTCATAGCGA
GAGATAACGCGGTTGGAGAAGATGCGGCTCAAACGAGGGTCTTTAGCTGTATCTATTATC
TCTGGCTCGCCGATTGCCATCAGTAGGCGTTCTGCTGCATTAGCATAAGCACTTTTGTCA
TCCTTACACAGGGCTAGAAACTCCTGTAACGACATCTCTTCATCTTTTGCAGCTTCATAT
CTGGATTGATAGTGGTCGAAAATACTCATGTCGCTTTCCCCTTTAATAGTCAGTCTACCG
ACGAACGTTGGTGCAGGCTGTTCCACGTTTTTCTGTGCTCTTAGTTGCCTGAATGTCGAC
GTCCTGTTATCTCATTTGGTTTGTACGAAATGTATGACCAGTAACACCAAAGACTTTGCT
TTATGGACAGTTTTTTCATCACAACGGTGAGCAGTGGATGTGTACTTTTCAGTCACAGCC
TTTCTCTACTTAAGCCTAGTCGGGGATTTGCAATTTTGCTTAACAATTATGAATTTATTG
TAAAAGTGACATTTGAATCACTCTTTAGATGAGGATGAATTTATGTTGCGAATAGGGCGG
AGATAAATCAAATATTTGGTGAAAAATACAGAATTTCAGTGATTCGTTATTCCACATTGC
ACAAGATAAGCAGAAGGATACGGTAGCGAAGAATGGAAGTTGTGACAGGAAAATAAAAAA
GGAGAGCGAATGCTCTCCTAATCAAAGACTTGCTATCTTACGCACTAAAAATTTGTGCAA
GCTCGTTTTCACACAAGTGATATTGACGAGGGCAGTTACGCCAAGTTTGCAGCATGCGAC
GGTATTTATCTAGCATTGGCATTTGGCTATTAAAGTGGTGATCTGCCTTGTCGAATTGTG
GGTAAAGACCTTCAGAATCAACAAGGAAGCGGACGTAATGCACTTGCTGCGCTTCTGTTG
CGATATCGAAACCTAAGAACTGTAAGCGACGTTGGTCTACTTTGCTACGCTCTTCCGCAT
CTAACATATTGTTAGATTCTTGCATCGCGTGATACATCTCCATAATGTCGATGATTTCAC
GGCATTCTGCTTCTGAAAGGCAACCGAAATCTTTGTTCAGTTCGCGCATTTGAAGCTCAT
AGCCGCGTTCAACGATCGTCTGTAGGCGTTTGTATTTAGCCGCATTATTCGGATCAAGCT
GAGACATTAGGTTGTATTGGTTTGATAGGATCAAACGTTGAGCGTTTGACATTTCCATGA
TGACCTCACTAAATAATCTAATACATTTTTAATGTGCTTAGGTTAACGCTTCAGACAAGG
GTGAAACATGATCTCAACACATATTTAATATGAAAAAATGGCAAGAATTGTCGAATTCAG
CCACGGCGAGATACACGATATAAGAAGAATATCTACTTTTTGTGATAGTGGTTGTATATG
TAATCTCGGTCCGAAAACACTCTTAACCACTCTGGCTTGAAGACGGTTAATACTGCCAGT
GACATCCCGTTAAGTAACCCTTCGGGGAACGCAAGCAATGGGACAAAAATAAAGTAGTTG
TGTTGAATGGTTTCCCAATCGTAGTGGCCAACCAACAAGTGATAAAACGAGTTAAATACT
AAGTGTAAGCTGCCTGTGAGTGCGCCATTAAAAAAGCCAGCGACAAAAATAAACACAAAG
ATGTTGCGGGGTAAATAATGGTAACTAAGCAAAAAGACTAAGTAGCTGATTAATATTGGA
ACGAGCGCCGATAGCACAAGAGAGCTCGGGAGCAAGATAAACGAAATATCGTGTATCCAG
TGGTAGGCGAACATCGCAGGAATGCTGAGCAAAAAAGCCATTCGCCAACCGTACATCATG
GTTAGTGTCGTTAACGCGAGAAAGTGTATTTGTAACCCTTCTTTTACTCCTGCTTGAGCA
GACCAAAGAACCGTAATGAGGAAGAAAGAGGCAAGCACGATATGTTGAAATGCTTTCTCT
TGTTCAAGTTTAGGCCAAACTACTTTTCTCCAATCGGGTATGCAAAAAGCAACGACAACC
CAAGTGACGATGATGAGTGAGCCTACGTTAAACCAGTCCATGAACTCTTTTCCTAAAATG
CGTTTGTTACTTTTACGTTAATCCTTTTGTTGGGGTGCTATTTTACACGCCTTGGTGATT
TATATAAGGAATTTGCCAGTGTTACATACAAAAATGCCAGCTAAATGCTGGCATTTCTAG
AACGTTAAGTTTCTTATTTGCTTAGTATTTCACGTTAGAGTGGTACTGAGACAAGATGGA
TTGAATTTCATCCATTGTCTCTTTTGAAGGAGGATTCACGCCTTCAAGAGGGTACTCTAA
ACCAAGAGCTTCCCATTTATGTGCACCGAGTTTGTGATATGGGAGCAGTTCAACTTTCTC
GATGTTGTCCATATCTTTAATGAATTCACCCAGCATGTGCGCCGCCTCTGGATCATCGGT
GTAACCCGGCACAACTACGTAGCGGATCCATGTTTTTTGACCAATTTTGTGCAAGTAACG
AGCAAAGTCTAACGTACGTCGATTCGACACACCGATAAAGTCTTGGTGAATTTCATCTTT
CATATGTTTGATATCTAGCATCACCAAATCAGTCGCGTCCAATACTTCGTCGATCACTTC
TGTGTGTTTACGAATGTAGCCATTGGTATCTAGACATGTGTGGATGCCTTCTGCGTGAGC
CGCACGGAAAAAGTCGCGAACAAATTCTGGTTGAAGCATGGCTTCGCCACCAGAACAAGT
GATACCACCACCTGATGCATTCATGAAATGACGGTAGCTTTTCGCTTCGGCAATGATTTC
TTCAACAGTAACTTCTTTACCATCATGCGTGTCCCAAGTATCGCGGTTATGGCAATACTT
ACAGCGCATTAAACAACCTTGCAAGAAGACGATAAAACGAATACCAGGTCCGTCTACGGT
ACCGCATGATTCAAATGAGTGAATACGACCAGTTGTTGACATCTTTTGCTCTCATTACTA
ATAAATTCTTGCTGTTATTTTATTACAAAAAGCAGGGTTAAAACAGCCTTGTGGGTGGCT
AAGGCAGCGTAATGTGACCAAAGAAAACGGCCAATGACGCGTTCATTGGCCGGAGAGATA
AATACTATTTAAAAGAAAGCAAAGACTGAGAAAGAACCAGTACCATAAACGTCAGTTTGT
GATTCTTCGTAATCAGGTGTTTTCACCGTAAAGGTTAGGCTTGCGCCGTAATTCTGGTTA
TACCAAGTTGCACCTGCAACGGCACTTGCTTGCCAGTTTTCTAGAGTCACATCATAAGGT
TCTGATGAGCCTGGAATACCTGAGCGATCGCCTTCAATGGTGATATCGTTGAAACGGTAT
CGACCTTCAAATCCTGTAAAGACAAACCAACTGGAGGTATTTTTCGCAAGCATACTGGCA
GAGAAAGGGCTTTCTACACTGATGTTTGCTGCGCCAATACTATTGGCTAGATTCGTGCCC
CAGCGGAACATGACACCTTGTGATACATCACTGCGGAAGTTACCTGCGTTAATGTCATTC
ACATTAGTGATTTCCCATTGCGTCTTCTGGCCCTCACTGCGCATGAGTTTATTGAAAGCT
CGGTAACCAACGCTAAAGGCAATTTCATCGTCAATTTGGTAATCCCAGCCTTGAGGATCG
GTTGAACCAGTGATGCCGTGAACAATTTCCTGCGCTTTTTCTGATAGAGAACTTTCACCT
GTGGCACCAATGGTGAAGTTATAGCGAACGGCTTGATCGGCGGTTAGAGATAGGTAGTTG
ATTTCAGTGTGTAGGTAACCAGCATATGGACGGTCATTGGCAAGAGGGTAGTCTGCTTCA
ATATCACTTGGAGTCCACATCTTGTGGCCAAGTACTACCTCGATCTTATCGACATTGGAT
TGGTCTGCATTTTCTAAGCTGAACCATTTCCATTCGCTTTCTTTTTTTAGCTTCTCGGTT
GCGTAAGAGAAGAATATACCGTTGGTGTAATCTTGGTCGACACCAAAAATGCCATCGTTA
TCAAGGGTAAAGGATACTGTGGATTTGGTGGATGCCAGAGCAACTGGCGATAAAAGGGTA
AGGAAAATTAATTTACTGAGTTTCATATACTGCATTTACTAACTTTTTTTGCATCATACG
TAAGAATTCAATCAAAATCTTCCGCAATGTCACAACTTTAGTTCAAGAAACAAAAAAAGG
CTGATGCTTTGCAGCATCAGCCTTTGTTGTATCACTAAAACGTTATTTCGCTATAGTCTT
ATAGAGACTCAGTGAATGTACGTGCGATTACGTCAGCTTGTTGCTCTGCAGTTAGAGAGT
TGAAGCGAACAGCGTAACCAGATACACGAATTGTTAGCTGAGGGTATTTCTCTGGGTGCT
TAACTGCGTCTTCTAGAGTTTCGCGGTTAAGAACGTTCACGTTTAGGTGTTGACCACCTT
CGATACCAGCTTCGTGGTGGAAGTAACCATCCATCAGACCAGCAAGGTTAGCGCGTTGTG
AACCCTCATCTTTACCTAGTGCGTTAGGTACGATAGAGAATGTGTAAGAGATACCATCTT
GTGCGTCAGCAAACGGCAGTTTAGCTACTGAAGTTAGTGATGCTACAGCACCTTTCTCAT
CGCGACCGTGCATTGGGTTTGCACCTGGAGCAAATGGAGCACCAGCACGACGACCGTCAG
GTGTGTTACCAGTTTTCTTACCGTATACCACGTTTGAAGTGATAGTAAGAATTGACTGAG
TAGGGATTGCATCACGGTAAGTCTTAAGCTTACGAATTTTGCCCATAAATACAGAAACAA
GTTCACATGCGATGTCATCAACGCGTGGGTCGTTGTTACCAAATTTAGGGTAATCGCCTT
CGATTTCGAAGTCGATTGCTAGACCGTCTTCATCACGGATAGGTTTAACAGTTGCGTATT
TAATTGCAGACAGAGAGTCAGCAGCAACAGATAGACCAGCAATACCACAAGCCATAGTAC
GTTTAACGTCACGGTCGTGCAGAGCCATTAGTGCAGCTTCGTAGCTGTACTTGTCGTGCA
TGAAGTGGATTGCGTTTAGTGCAGTCACGTACTGCTTCGCTAGCCAATCCATGAAGTGGT
CCATTTTTTCCCACAACTCGTCATAGCTTAGTACGTCGCCTTCGATCTTAGGCATTTTCG
GACCAACTTGGATTTTTAGCTTCTCATCCACACCACCGTTGATGGTGTAAAGCATAGTTT
TCGCAAGGTTAGCACGAGCGCCGAAGAACTGCATTTGCTTACCAACAACCATTGGAGATA
CACAACATGCGATTGCGTAGTCGTCAGAGTTCATGTCTGGACGCATTAGGTCGTCGTTTT
CGTACTGGATTGAAGAAGTGTCGATAGATACTTTCGCACAGAACTTCTTGAAGCCTTCAG
GTAGTTGCTCAGACCAAAGTACAGTGATGTTTGGCTCTGGAGAAGGACCCATTGTGTATA
GTGAGTTTAGGAAACGGAAGTTAGTACGAGTAACTAGCGTACGACCGTCAAGACCCATAC
CACCCATAGACTCAGTTGCCCAGATTGGGTCGCCAGAGAATAGATCATCGTACTCAGGAG
TACGTAGGAAACGAACCATACGTAGTTTCATTACGAAGTGGTCGATCATTTCCTGAGCTT
GTTCTTCAGTAAGCTTACCAGCAGCGATATCACGCTCGATGAACACGTCTAGGAACGTAG
AAGTACGACCTAGAGACATTGCAGCACCGTTTTGAGACTTAACAGCCGCTAGGTAGCCGA
AGTAAGTCCATTGGATAGCTTCTTGTGCAGTTTCAGCAGGGCGAGAGATGTCACAACCGT
ATTTCGCTGCCATAACTTTCATTTGGCCAAGTGCACGGTGTTGCTCAGCGATCTCTTCGC
GAAGCTGCATAGTCATTTGAAGATCTTCACCGTTCTCAAAACGCTCTTGTAGAGATTTGA
ATTGAGCCAGTTTGTCCTTCATTAGGAAGTCGATACCGTATAGAGCAACACGGCGGTAGT
CACCGATGATACGGCCACGACCGTAAGCATCTGGAAGACCAGTTAGAACACCAGATTTAC
GACAAGCTAGGATTTCTGGAGTGTAGATGTCGAAAACACCAGCGTTGTGAGTTTTACGGT
ATTCTGTAAAGATTTTTTTAACTTGTGGGTCTAGTTCGCGATCGTATGCTTTGCACGAAC
CTTCAACCATGCGGATACCACCGTTAGGGATGATAGCGCGTTTTAGAGGAGCGTCAGTTT
GAAGACCAACGATAGTCTCAAGATCTTTCTCGATGTAGCCTGCATCGTGAGCAGTGATGG
TAGAGATGATAGAAGTATCGAAATCAACAGGAGCGTGAGTTGAGTTCTCTTGCTTGATAC
CTTCCATTACCTTAGCCCAAAGCTTGTTAGTTGCTTCAGTACCTTCAGAAACTAGGAAAG
ATTCGTCGCCTTCGTACGGAGTGTAGTTCTTTTGAATGAAATCACGAACGTTTACTTCGT
TTTGCCAGTCACCTGCAACAAAACCTTCCCAAGCTTTAGCAAATTGCTCTGCCATGACAT
ACCTACCTTTTTAGTAGAAAAAAATTACGTACTGCTTCGCCGTTGAGCCAGCTATCCCCA
AAATCTGAGGGGGAACAGTACACTCTTTTGAATAACAATATTTATAGTCTTAAATTTAAA
AAGTTGGGTCACAAAACTATAAATATTGTCACTATCTTTAATGACACTCTTTTTAAGAGA
CAACTAGAGGTTAAACTAAAATTTTTTTGCAAACCTTAAACTAAATCAATAAATCCTCAA
AAATCTCGATAAAAATGGGGTAGCGACAAGCGCTACCCACACGTTTTTTGAACAATTAGC
CTTACAGCCAAGCTTTGATGCCATACTGGCCTTCTAGCATACCAACTGCAAGCATAGCGA
CCAAACAGATAACAAGTACACCTACTGGGATCACAATCTTGTCTACGAATGACAGGCGAG
CTGCACGCTCTTTGTCACCAATTAGACCGTTGTTATCAAGTAGCATTGTTAATGCCCATG
CTAGTACAGGGTTAACGACGGCAGAACCGAAAATACAGATACCCGCTGCTTGAGAGTCTT
TAGAGTCTTTCACCATTTGCATACCTGCTTCAAGTAGAGGTAGAGATACACCTACAAGTA
GAGCGACACGCATTACTGGTGGCCATACTGCGATGTCCATTGGGAAGCCAAGGATCGCGA
TGATCATCACCAGAAGACCAAGAAGGATAGCACCGCCAGGAATTGGACGTTTTGCAATCG
CTGCTGGGATCATGTAAGTACCCCAAGATGAAGTGATGTTACCACCACCTACCGCTGTAC
CTACCATCTGACGGATAGAACACATAGTCATTGTGTCATCAACGTCCATTAATACTTTTT
CAGTCTTTTTAGGGTAGTTAAGTTCTTGGAAAATACGATGACCTAAGAAGTCAGGAGACC
ACATTGCTACTGCTAGGATTGCAAAAGGCAGTGACGCGATGAAGTGTTCCATATTAGGAA
GACCGAGCATCCAACCTTCTTCAGTGCTGCCCCACCAGTAAACAGGGTTTAGATTCGGTA
GACCAGTTTCAGTGACGAATTTGATGTCAAAACCAGCACCTAGCACTAGAGCGATAATAA
GGCCTGTGAAAGCACACACTGGAATCGCAAGCCAACGTTTGTTCACTTTTGCAAGGAAAG
CGTATAGTGCGATAGTCACTGCAAGCACGATCAGACCCACGTAACCCATGCTGCCAGCTT
CAACAGTTGAAGATTGTAGGCCAACTGCCCATTCTTGGATCGAGTTGATTTGGCTCATGG
TCCCCGTCAAGCCCAAGAAAATGAGCAAGCCACCAGCTGTACCCTCTGAGGTGAGGTTCA
CCAGTTTAGAACCGCCTTTCAAGAAGCTAAGTAGAAGACCGAATACACCAATAAGAATTG
CCAATGCAAGAGGGTGAGCACCAGCGAGAGCGATGGTACCAATAAGAGGGATCATTGGAC
CGTGGTTACCTGCCAAGTTGGCTTTCGGGTTGATAAAGCCAGAAGCAAGCACACAGAAAA
GTAGTGCAGGGATTAGCATTTCTACACGCGCAACTTCGATGGCAAAATCTTTGCCTAAGT
TTACGTGGTCCCATGCTGCAGTAAGGCCTTCAGCCCAAGACATCATTACCGCAGAGTACA
TTGCGATAATGCCGATAGTACCAGCAAGTGCTGGAACAAGGTCTTCAAGCTCAAAGCGGA
AGTCACGACCTGGCAAGTTTAAGCCGAAACGACGCGGCTTCATGATTTGTAGTTCGTGGT
CTAGGTAGTCTGAACGGCTGGCGAACTCAGATGATGGACGATGAAGCTCACGGTAGCTTT
TGGTCTCGATATCTGAATCAGAGTGCGCTTTGTTAACTGCGTCTGACATAGATTCCTCAT
ATATTTAAAAGTTATGAATTATTCATTCAAGTGTGTTATTCCGCATCCTGCGGCACGTCC
TATGCTAGCTATTATTAGATTTGTTACACGTCGACGTCGTGCCTAAGCATAGCTAATAAC
TTGTTGTGTTGAGGCACAAAAAATTCCTCATCTTTTGGCTGGAGTCTAGCAAGATAGCCA
TTTAGGGTGATTGATTTAGATCACTTTAAGAATAGATGTGAAATAAAACTACAGAAAGTG
TCTGGTATGCGAATGAGATGGTTATTTAGTGTGTAATTTCATTACACAAGTTGCATAAAA
TTAGAGTTTATTGCCCTGCATCGCATGAGTCACGCTTAAATGATCAATATTCACGATGTT
TATATAAAGCTGGCTTTATTCTTGCTTTGTACCGAGCAACGACGATTTTTTGGCTAATCA
TTGCCGCTCAGTTTAGGAAGAAGACATGAAACAGCTTAAAGTACTGCCACTTGTGGCAAT
TATCTCAGGTTTAATGGTCGGTTGTGGCGGCGGTGGCGGTGGCGGCGGTGGTGGCGGTAC
ACCTCAAACTGCATTTAACTTCACTTTTGTTGCGCCAAAGACACAAGCGCTTTCAAGTAA
CGGTACTTGTACGATTTACGATCGCTTTGAGTCAAACAATATTGAGCAAGTATTGAATTA
CCATAAGTTGGGTGGTGTTTTAGACACTCAGTTAACAGCTTATTACTCTGATGCATCGGG
TAACCGCGTTGGTGATTTGGTAACAGCAAGCAATGACAAATTGACGATTATTCTGCAAAC
GATTCCAGATGGCGGTAGTGTTACTGTTCAAGAGGTGAATGGCACTATTATTAACGCGAT
TACCTTTTCAAAAGATCTTTTGGAATCTGAGTCCTCTTTGAGAAACGTATACCTATCTGC
AGATGCGAACGTAAGTAATACGAGCTGTCTGACGGGAAATAACGATTCAAAAGTCAATAA
GACGAACTTGGACTACAAGACTGCGGAAGATGCTTCAGGCAATCCATATTCGACGTTCTA
CTTTGATTCCCAGCTAGAAACTGTAACGGCGAACGAATCGCGCTTTACCAAGGGTGAAAG
TTTACCAGCGGTTAGTACCGAAAAAACGATGGTAGCTCAATACCGCACTGCTTCACGCTC
TTCCTTGTACCAATATGGTTTTGAAGACTGGACGGATGGACGCATGGTCTTTGCAGGAAC
GCCTTCGATGCCTATGGTCAGTACGTCGGGTATCAATTTTTCTAAGATAGATATTGATAC
AATCTACAAAAACTTTTCTTACCGTTTAGCTGAAGTGCCAAAGACAAGTGCGTTTTATCA
CCCTGATGCATTGAAAGGCGATGTTTGGACATTCAGTGTAGAAGGCACGATTGCAACGCC
TGGATGGACAGCTGCATACACAGACAAAGTTTCTGAAAACTGGAGCATTGTTGTTGATGA
CCGCTCTCTATTTTCAGTAACGGATACCCAGAACACGAAGCCAGGTGTATCAAACAGTGT
TGTTGATCTAACTGACAGTATTGGTTTAGGCCAAGAAAACGGGTTACAACGCGTGAGCTA
TCAGCAAGGTACGATGGTTGGTGCAACGCCATACGTTGTTCGCCATTCTGTTTACTCGTT
GATCGAAGGAAGTATCGTCGTTCCTGACTTAGATTACTCTAGTGTTCCTTCTGGTGCTCG
AAGTGATTTAGTTATCTCCAATAACTCGTTAATTACTCAGAGCTATGTGTTTACCGATGA
AAAAGCAGACGTTAAAGCTGCTGATTTTCTCACTGCTTTTGCCAATGGTGATGGCGCTGA
TACGACAAAAGATGTACTCGGTATCGTAATGAATGAGAAACAAGTTAGAGATACGATGAA
TCGCATTGCTCAAACTAAGACGCTGATGTTAGAGAGAAGCAATTAACACTTTTGTAAATT
TATTTAGCCCCTCACTTGAGGGGCTTTTTTGTGGTCTATATTCACGAATAAAAGAATATG
TTGCTATATATTGCATATTCATTTGTCTATCGTATCTATCTATTCGATTTATTTAGGTTA
ATAATTTGTTGCAACTTTCTGGGGGTGGTGCTAATTTGTTCCGAAATAGAGAGGGCGGAG
TCCCTTAATTGCAGTGACAAAAACACAGGGAGTAGAGCGCATGAATGATGTACCAGCGCT
AGATATAAAAGACCTGCACAAAACATTTGGACAGAATGAAGTCCTGAAAGGCATTTCACT
TGCCGCTCACAAAGGGGATGTTATCTCCATCATTGGCTCTTCCGGTTCTGGCAAGAGTAC
TTTTCTTAGATGTATTAACTTACTAGAAACACCGACCGCTGGTGAAATTTGGGTAAACGG
CGAGCTTATTCAAATGAAAAACAACCGCGCGGGTGAATCCGTACCTGCCAACGAAAAACA
AGTTCAGCGTATTCGTTCGCGTTTAGCTATGGTTTTTCAGGGGTTTAACCTTTGGTCTCA
TCTTACCGTTCTTGAAAACGTCATCGAAGCACCTGTTCACGTTCTTGGTGTGCCGAAAGC
TCAAGCGATTGAAAATGCAGAGTTGTTACTGAAAAAAGTCGGCCTTTACGAACGTAAAGA
TTATTACCCAGGTCATTTATCTGGTGGTCAGCAACAGCGTGCTGCGATTGCTCGTGCCCT
TGCCGTAGATCCAGAAGTTATGCTGTTTGACGAGCCTACCTCTGCGCTTGATCCTGAGCT
TGTTGGGGAAGTGCTAGGGGTAATGAGAGATTTGGCAGATGAAGGGCGAACCATGTTGGT
GGTGACGCACGAAATGGCGTTTGCTCGTGACGTCTCAAATCATGTGATGTTCTTGCATCA
AGGCTTAGTGGAAGAACAGGGAGATCCAGCTAAGCTATTTACTAACCCCGATTCTCAGCG
ATTACAGCAGTTTATCTCATCTATCTACTAATATTCATTAGGCGGCAGAGTTTTGCCTCC
TAAGTAAGCACAACGAACAAAACCAAATAAAATAGCAATCACAGGAGTATGGAAATGAAA
AAGTGGTTATTGGCAGCAACTCTTGCTGCAACGGCAGTGTCTGGTGTTGCTCAAGCGAAA
GAATGGAAAACAGTTCGCTTTGGCATTGAAGGCGCATACCCTCCATTTAGCTGGACAGAA
ACCGATGGTTCTCTAAAAGGCTTTGATGTTGATATGGCCAATGCGCTGTGTGAAGAAATG
CAAGTGAAGTGTCAGATCGTTGCACAAGATTGGGATGGCATTATTCCTTCTCTATTGGCT
CGTAAATACGATGCGATCATCGCGGCAATGTCGATTACCGAAGAACGTAAGAAGAAAGTG
GATTTCACGGGCAAATACGCACTGATCCCAAATAAGTTCATCGCTAAGAAAGGTGCAAAC
CTAGACTTTGCTAATCTAGATGGCCAAAAAATCGCAGTTCAACGCGCGACCACTCACGAT
AAATACCTGACTGATAACTACGGTGACAAAGTTGAAATTGTACGTTACGGCTCTTTTGAC
GAAGCGTACCTAGACCTTGCGAACGGCCGTGTTGCTGCAGTTTTGGGCGATGCATCTGCT
CTAGAGGAAGGTGTATTGAACAAGGCTGGTGGTGATGCGTACGAATTTGTTGGCCCATCT
CTGACTGATGCAAAATGGTTCGGTGAAGGTTTCGGTATCGCTGTACGTAAACAAGATAAA
GATCTAACGAAGAAACTTGATGCGGCAATCTTGTCACTGCGTGATAAAGGTGTTTACCAA
GAAATTGCTGGCAAGTACTTTAACTACGATGTTTACGGCGAATAAGCGGTAATTAAGCGA
CCGTTGGCTTGTTCCTAGAAGTAGTCAACGGTCGATTTTTTGAGTTTAGGGATTAGGAAC
TCACCTATGCTGGATTTACAAGGATATGAAGCCTCCATTTTTAAAGGGGCTTTGGTAACC
ATCGAAGTAGCTGTGCTGTCACTACTGCTTGCGGTGATATTGGGAATGCTTGGCGCGCTT
GCTAAGCTTGCTCCCTACAAATGGGCAAGAGCAATTGCCACACTTTACACCACCATTATT
CGCGGCATTCCAGACTTAGTTCTGATGATGTTGATTTTCTTTGGTGGGCAAATACTTTTA
AACAATAGCCTCTATTCCATCAACGAAACGCTCAATGAATGGTTTGCATCTAGCGACCCA
AATCATGAGTGGACTTCTTACTTACCTGACTACATTGATGTGAGCCCGTTTATTGCCGGT
GTGCTGACAATTGGTTTTATCTTTGGAGCTTACATGGCGGAAACTTTCCGTGGTGCGATC
ATGGCCGTCGATAAAGGTGAGTTGGAAGCAGCAAAAGCTTATGGCATGAGCCCAGTGTTG
TCGTTCAGAAGAATCCTTCTTCCTCAGATGATTCGCCATGCACTACCGGGATTTGGTAAC
AACTGGCTGGTATTGTTAAAAACCACCGCGCTTGTCTCCATCATCGGGCTTGAAGATATG
GTGAGAATGAGCTCTCTGGCGGCTGGTACAACAAAAATGCCGTTCACGTTCTACATGGCC
GTTGCACTGATTTTCCTTTTCTTCACCAGTATTTCGACGGGGTTGTTAAAACTCGTTGAA
CGCAAATTCAGTATTCATGCGAGGTAAGTAATGGATTTTTCGTTGATTATTGAAAGCTTC
CCTGTTTACTTTCAAGGGCTTTGGACGACCGTTTGGCTGGTGGGCATTTCATTGGTGATT
GGCTTGTGCGTCTCAGTTCCACTCGCCATTGCGAGAAACAGTACCAACTACGCTTTGAGC
CTTCCTTCTTGGGGATTCATTTACTTTTTCCGAGGAACGCCACTGCTTGTTCAGTTGTAT
CTGATTTACTATGGCATGGATCAGTTTTTCCCAGTGAAAGATACCTTATGGGAACACGCG
TGGTTTTGTGCTCTGGTTGCGTTTGTACTAAACACATCAGCGTATACGGCAGAGATCATT
CGTGGTGCGATTAACGGTTTGCCGAAAGGCGAAGTGGAAGCCGCAAAAGCGTATGGCATG
AGTAAATTTATGACTTACAAACGCATCATCTTGCCAAGTGCGTTACGCCGAGCACTACCT
GCTTATTCTAATGAAGTGATCTTCATGCTTCACGGCAGTGCGGTTGCAGGGATCGTAACC
ATCGTGGACTTAACTGGTGCAGCGCGCTTAGTTAACTCTCGTTATTACGCACCATTTGAG
TCGTTCTTGACGGCTGGACTTTTCTATATGTCGCTTACGTTTATCATTCTTTGGTGCTTT
AAACGCGCGGAAAAACGTTTCTTAGCGTACCTGCGTCCTCTGAGCTAAATCATGTATTTA
AGTAATGGTACCTACGGGTACCATTCTATTTTTGATACCTTCATTCATACTTTTCTGATT
TATCAACAAGACTATTTCGTTCCCTCGTTCGCTTACATTACACTTCGGCAAAACCCTTGT
TTAATAAGTGAAATATGAAAAAAACAATTATATCGTTGGGTCTTGCCGCTGTTGCCGCCG
GATGCGGTGGTGGAGAGAACAAGTCACAATCAAACAGTCAAGTCACACCAACTCCAGTTC
CTGTTCAACAAGCGCTAGAAACGGGCAATGCCCTGTTAGTTTCTGACCCAAATGACTTCA
TTCGTGAAAGCCGTCAAGTTGTTGAGGCGCACAAGAAACAGTCGAATGCGATCAAATCTG
CGATAGCAAAAAATCTTTCGGGTCTTTACTGGGATCCGACGCATGATGCCGCGATTTTTG
CTCCTACCTATGGATTCAACGACACCATCTTGATGACCAATAAAGCGATGGCGAGTGGCT
ACAAAGACCAAGCGTTGTCGATTGGTATTGCTGGTGAGCAAACTAATGGCCAGCGTTATG
CTGTTTTAGGCAGTAACCCATTTCGAACCGCACAACGTTTTCCTGATTCTTCTAATGCGG
CAATGACTCAATGGCTAAAAAACCTCGTTACTTGGTTGTCAGGTGGAGCTACTTCAAACG
TCGTCATCGCGCAAATGGATCAGTCTTATTACTTTCCTGATGAGCAAGCGACGCGCAGTT
GGTTAAACAACAATATTTCACCAGACCTGACATTTAATGAAGCTAACCTGTGCGACGGTT
CAAAACTACTTAGCTGCTTGAAAGCCGATAAGCCAAACCTGTTGATTCTGTCACAACATT
TGCTGTCAGGAGATACCAATCAACAGGTATTAGATGCGCTGGCTTATGCCGAGCAAGCTA
AAATTCCGGTTCTATATCTGCATTGGGACGGTGGGCTGACCGATCTTGGCCGAGACATTT
TGGCAAAATTCCATGTTGACTACGTGGGGGACAACTATTGGCGTAAGTTAGGTTTGGTCG
ATTGGGCACCTTCATCACTGATGAACTTTGTGCCAGATTCTGTCATCACGCAGCAAGCGT
TGTTATCCCGTTTCGAAACTCAAAACTTCAATGTTGATTTGTCCCAATGTGATGATAAAT
CATGCCCAGAAGCAGCGAACATGGACAGTCAGTTTTACGACGCTGCCAACAGCATTCGCC
AATGGCTGAAATCACTTGATGAGCAAAAAATCTCGTTGTTTGAACAAGATGGTTATCAAT
ACGAAAAGCTGATGGTGTTATTGGCGGATCATTATCGTCAAACGGCCTCTTTTCCAATGG
ATAAGCAGTCTACGGGGACGACTGAATTTTTGAAATCGTACTTCGCGGACTACGTTCAAT
ACAACAGTCGTCGCATCAACCCAAAACAACCAAATATGGGAAACTTCAGCCGCAGTGAAT
TTGGGGCCGATGTAAAGAGAATTGATACTACGGTGAATATGGAGTCTAAACACAACTTCC
GTTCGGCAGGAGTGTATGCGCTGCCAGGTGAGACTTTCACGGTAACGCGTAAAGACAACA
ATGATGTGACCACAAAAATTGTCATCAATAGCTTAAGAAGTGGAGCGACCCATGAGTTCA
GTAAAGACGGTTATACTCGACCTAAACTGCTGACTTCATTTGCTTACGAAGTCAAAGCGG
GTGAAACCATCACGCTGACTTCTCCTTATGGCGGCCCAGTACAGGTTCACTTTGACAAAA
ATGATATTCCGGTTGAACTGAGACTTAACCATGTGGCACAGCATCCTGTATGGAGAAGTG
AGAAGGACAACGACACCTTTATTCAGCAGCTAGAAGCCAATTTGTTTGATTGGGCCGAGC
TGATCACCCCTGGGTTTGAAGTGCACTCAAAGCGTGACAAGATGTTAGAGTCGGTCAACG
ATGAAATGTGGTCTACTCCTGCGGAAATGGCGCTGGCAACAGAAGAATATGTACATAACT
ACCCGCATGTTCTGGCTGGTTTCCAAGGGCCGGGTATAGACGAAGTACCTGAAATTATTC
AATACGCTCAAAACCAAGGCTGGGAAATTGCCAATATTGATATGGTTAAGCACATGAATG
CTGACCAAGCCACTTGTGGCTATGGCTGCTCTGGTAACCCGTACGATGCTTATTGGGCCT
TCAGTCCTTTAGGTCACGGTGATTTGCATGAGCTAGGCCACGGTTTAGAGAAAGGACGAT
TCCGATTCGCGGGTTGGGAAGGGCATTCGACGACCAACTACTACTCCTACTACAGCAAGT
CTCGTTTCTTCCAAAATACGGGTAAGGAATCAACCTGCCAAAGCTTGGATTTCAAAGGTC
AGTTTGAACTGTTGCAAACCAGTCGAACACAAAGCGATCCAAATGCTTATATGGCGGAGC
AAAACCAAACGGGTTGGAGCTGGGGTGCTCGCGTTTACATTCAAATGATGATGGCAACTC
AGCACGAAGGTGTGCTTAAAAATGGTTGGCATTTACTGGCGCGACTTCATCTTATTGAGC
GTGAGTTTAATCGTTTGAAAGCAGATGAGGCACTGTGGAATGCGAAACAATCAAGCATTG
GCTTCTCGATGTATACCAAAGATGAAGCGAGCAGCATCTCAAACAACGACTGGTTGCTCA
TTGCCCTAAGTTACGTGGCTCAGCGAGATATGACTAACTATCTCGACATGTGGGGATTTT
CGTTCTCAGAAAAAGCGAAGCAACAAGTTGTTGCGTTGAATCTGACGCCGATGCCTCTCA
CTTACTTTGCAAGCAGCAATACCGGCTACTGTCTGAACGAATTCGCTCAAATGCCAGTAA
GTATTGATGGTCAAACGGTTTGGCCGCTGAACTAGCTGAGTAGAAAATAACGTGCATGAA
AAGGGAGACTGAGTCTCCCTTTTTACTAGGTTTATCTTAGCGTTGAGTCACGGTTATTGC
TTTGTAATGTATTACTTGAATGTCGACCAGATTGGCGCGTGGTCTGAAGGCTTTTCAATA
CCGCGTAATTCATAATCGATACCCGACTCAATACATTTTTGCGCGAGAGAAGGAGTCGCC
AAAATCACATCAATTCGTAGGCCTCGGTTGTCATCAAAGCCGCGAGATCGGTAGTCAAAC
CACGAGAAGCGATCGTTCACTTCTGGGTAGAGCTTACGGAAAGTATCTTCAAAGCCCCAA
TCTAACAACGTTTTCAGCCATTCACGTTCTTCTGGTTGGAAAGAGCATTTACCCGTTTTC
AACCAACGCTTACGGTTCGGTTCTCCGATACCGATATCTGAATCGATAGGGCTGATGTTG
ATATCACCCATAACAATCAACTGTTCATCGTTGCTGTGATGATCGTTTAGATACGTCATT
AGATCTTTGTAGAACTGGCGCTTGTATGGGAATTTCGTTTCGTGGTTAATGTTGTCCCCT
TGAGGGAAGTAGCCATTAAGCACCGTTACTTTTTCACCATTTTCGTTTTCAAACGTCGCC
ATGATCATGCGCTTTTGGTGTTCTTCGTTATCCGTTGGAAAACCTTTTTGTACGCGGATG
GGCTCTTGCTTACAAAGCATCGCTACGCCGTAATGCGCCTTCTGGCCATGAAAATACACT
TTGTAACCCATGGCTTCGACATCTTCAATCGGGAACGCTTCATCATGCACTTTAATCTCT
TGAAGACCAATAACGTCAGGCTGGTGTTTATCGATTAGCGCTTGGAGTTGGTGCAGTCGA
GCACGTAGTCCATTGATGTTAAAGCTGATTACTTTCATTATTTATCCTTTTGAGGGCGTA
TTTTTCTAGAATGGTATCATTCTGAAAGCGTAGTGAAAATGAATCTCAACAAAAGAAAAA
AGCGCGTTTTACTGCGCTTTCAATTTGTTTTCTAAATCTGTTTGTACGATCTTCAATGCT
TTAATCGCAACTTCTGGATCAATCTCGTTGGTTTCAAGCAAGTAGATCAAATCAACGGCC
AGCTTGATCTCTTCTGGCGCGTCATCAAGAGGAGAGGTTGGTTGGTCTGCCATTATTGGT
GCTTTTCCCTATGTGTAATTTGATTTTCTAGTTTAAGAAGCGCTGCCTCACAACGAGCTA
AACGTTGCTCTGTCGCCAGTAATACTTTCTGAGCTTCAGCTCGCATAAAACTAGGTGCAG
TTTCCACTGCGCGTTCCTTTTCTAACACCATTTCTCGCAAGCGTCTTGCCCATTCTTGGT
GCTGCGCGAGCTCTTGATAAAGCACGTTAATTGGTTTGCGAAAGTGGCTGCTATGCTTGA
TTTCATTCTTACGAATTTTGGTGGTAGAAATCTCTCGCTGAATTGCGCCAATTTGCGCTA
CGAGTCGTTCGGTGAGGTACTCCGCGCGCAAAGCGGTGAGCTTATTTTCGTTTTGCTCTC
GGATAATCGCGTCCAGTGTCGATTTCGCTTCTTTTACGCAAGGGGTAAGTAAGCGAGAGC
GGCAGCTAAATAAACGTTCATCAAACAACGGAACGTGATGCTCTCCTCGTTGGCGATCCA
ATGTCGCGGCTTGATTCGCCATGTGTTCTAAACTTTGCGAAAGTTGTTCGATGTTCATGA
TAAACCTACAAACCAAGCGTCATAAGCCAGCTTAATCGCCAATACGCTCACGACCGTGAC
AAAAACGGGACGAATGAACTTAGAGCCGAATCGAATTGCCGAATGCGCACCAACAAATGC
CCCAGCCATTAAACACACACCCATTGTTAAGCCTAGCACCCAGTTAATGTGACCTAAAAT
AGCGAAAGTAATAAGTGAGGTAAAATTACTGGTGAAGTTCATTGCTTTGGCTAAACCAGA
GGCGAGCAATATATTGAGACGGTACAGCGCCATAGAACTTACAGTCCAAAACGCGCCAGT
TCCTGGACCGGCTAATCCATCGTAAAAACCAATCGACAAACCTTGCAGGTACTGTTTTTT
ATGCAGCTTTGGGCAAGGCTCTGGTATTGGGCTTTGATGAGGGGAATGTAGCGTTTTGTG
GAATACAGTATACAGCGCAGCGGCTAATATAATAAGAGGCAAGACTTTTTCTAGCCAATC
CGTACTGATGGCATCGACAAAGAGCGTGCCCAATGTTGCGCCGACAAGCGTTGCTGCAAA
CGCGCGCCCCCAACACTGAGGTTTGAACAAGCGTTTTTTGTAGTAAGTGAATGCGGCAGT
TGACGATGCAAAGGTAGCAGCTAACTTGTTCGTCCCCAAAGCAATGTGAGGAGGAAGCCC
CAAAGACAGCAAAGCAGGGACGGTTAGCATCCCTCCACCACCTGCGACTGCGTCAATAAA
TCCAGCAACAAAAGCGACTAGCGCCAACACCAACAGCATTGTCGGCTCTATCATTTCCAT
AAATTCTTATTCTTCTAATATTCTATTTTTCGTTTAAATGGCGGCAGTGAGTCGATAAGT
GCTTGCCCGTAGCGTTTGGTTACGAGGCGTCGATCCAGAATGGTCACTCTACCAGAATCT
CGTTCTTTACGCAGTAGGCGGCCCACGCTCTGGATCAGCTTTTTGCTCGCATCAGGTACA
GTGATTTGCATAAACGGGTTGCCGCCTTTCTTTTCTATGTATTCTGAATGCGCTTGTTCT
ACTGGAGAGGTAGGAACACCAAATGGAATTTTGGTGATCACTAAGTTTTCCAGTAACTCT
CCTGGCAAATCGAGTCCTTCCGAAAAGCTTCCTGTACCAAAGAGAACGCTGGTTTTGTTT
GTTTCTACAAGCTTTTTATGTTTTTTTAGAATTTCTTGACGAGAACTTTCGCCTTGTACT
TGCAAAGCCCAGCCTCGTTTTATGAACTCTGAAGACAGCGCTTCTGCGACTTGGTTCATC
TGCCAGTAAGAGGAGAATAATACCAAGTTGGCCTTTTTGTCTTCTAAGTACTTAGGCAAG
ATCTCAATAAGATATTCAGTAAACTGAGGTGCCGATGGTTCGTACTTCATTGCAGGTATG
AGTAACTCAGCTTGGTTTTGATAATCAAAAGGCGAAGCGAGTGCCAAAAACTGAGTCCCA
GATTCTGGCTTGCCATCAATGCCTACTTGATGGCAAAAATAGTGGAAAGAGTTCAACGCT
CGCATTGTTGCTGAAACTAATACGGCACCAATACAACGACTCCAAATCTGTTGGTCTAGC
TGCCATCCGATCTCAAGAGGGGATACGCTCACAATAAAATCGCCTTCACGATCGGGGTGA
GTTTCTAGCCATCTCGCTAAAGGCGCTCCTTTTTCTCGTGTTGGCTCTGCCATTAAATGC
CAAACTTGAGCGAGGTTCTCTAGTCGTTGAATATAGAAACCTAGTTCAGCGAGCGCAGGC
TCGGCCAATCTTGCCGCGAGTTCGCCATCTTTGACTCTTTCTGCAATAAGATCGGCGATT
TTCGCGACGCTTTGGTTTGCTTTCTTGCTGAACTGTTTTAGCTCTTTAGATTGGTTTTCT
AGCCAAGTAGGCAGCTCGCCATGTTCAAAGCGGTAGATGCCTTCTTCAAACTGAGCTGGA
TCGAACTGCTTAGTCAACTGAGTGAGCGCAGGTATTAAGTTTTGCACGGAGTCTTGCAAG
TCATTGCGGAATCGAGCGACACGTTTCTCATCAGCCAGTGATGAAAATTTACTGATTGAC
TGATTCAGCTTCTCTAGCCACGCTGCTGCGCCTTTTAAACTTGCGGATGCTGAAGCGTGA
TCACGGGCGACGTGAGGCAGGTGGTGAGCTTCGTCAAAGACATAAATCGTATTTTCTGGC
TCTGGTAAGATTACGCCACCACCTAAGTCAGCATCAGCCATAACGAGAGAGTGATTCGCG
ATGATCACGTCATTTTTATCTAACTCAGAGCGAGCCTTTTGAAACGGGCACCCTCTGTGA
CCTGGCAAACTGTTATTACAGCTGTGTTTGTCGCTGACAATCAATTGCCAGATGCGGTCG
TCTATAGGTTTAGGCCAAGCGTCGCGGTCACCATCCCATTTCCCTTGAGCGAGTGAGCGA
TACATGGTTTCCAGTAATTCAATGTCTTTTTTCTTTGGCTTGGTCTCAAACATCGCTAGT
TGACCGCCATCCACACCACTGGCTGTTGCGAGCTTTTCTGCGCAGCAGTAGCGCTGCCTA
CCTTTGGCAAGAATGAAAGAGAACTCTCTGTCTGTAATACGACGGAATAGAGGAAGGTCT
TTATTCACTAGCTGTTCTTGAAGCGCGACGGTTGCCGTTGAGATAACGACTTTGCGGTTG
TTATGCACGGCAACTGGTATAGCGGCCATCAAATAAGAAAGTGACTTACCGATCCCTGTG
CCTGCTTCTGCTACCAGTATTCGATTGGACTTATGATATTGACCACAAAGCGTCTTTGCG
ATTTCAGCGACAAGATAGTTTTGAGCTCGTCTTGGTACAAAGTTATCGAGTTGGGTTTGT
AGGTTTTGATAGCTATTGCGAATCGATTTTTGAATGTTACTGGTCAGCATACGGGCCTCA
AATGCGTTGGAGCCGAATAGTAGCACACATCACTAGTTGTACAGTAGTTCACAAAACGGA
ATGCTTTTGTAAGGAATCTAGATCTTCTTCACAAAAAAATATTGAACTCCATATCAATGC
AAATAATTTCATTATATGAAAAATATAAAACTTCAAAAATGTAGATTTGTTAGATTTTAA
TGCTGTTTTGATTGCTTTAAAGTTTGTTTTTAGATTTAAATTTTGATTATTAATAGGATG
ATAAATTGAGGAAAATCAAGCCGATAGTTTAGATGTTCATCGAATAAATTAAATAAAGTG
AATCAAGTTATTGTTTTTATTGATTATTTTTATTTTTTGATATTTATATTTAGAAAATTT
GACAGGCAGAATAATCTTTTGCAATCTAGTGCCCAGATTTTGTAGGTCATGCATTGTTAC
GAATCGATAACAAGTGGCCTCAAAAATATAAAAAAGGGAATTCGGAAAGGATATCCCAAA
CTAAGAAAAGGCAGTGGATTAATTATGAAAAAGACTCTAGTAGCTCTTGCAGTAGCAGGC
ATCTCTACGTCTGCACTAGCAGCAGGCAACATCTACGACAACGGTACGACTTCTTTCAAC
CTTAAAGGTGAGATTGATACTTACGTTAGTACTGTAGAAGGCAAAGAAAACGGCAAAACT
GTAGTTAAACGTGACGTAGACGTTGACCTTTGGGCTAAAATCCAAATCGATGCAGAACAC
AAACTAAACGAAGACGTAAAAGTATTCGGTTCATTTGAACTAGAAAACGGTGAATTCTTC
GATAAAGATAACAGCTCTGATCACGCTCGTGTACGTACAGACGATCTTTACTTCGGTGCT
TACTTCGGTGACAACTGGGGTGTGGCTTTCGGTGAAGTTGGTGATTTCGGTGACTCTCTA
GACGCAATCACTATCGACAACACTAACGAAGGTCTTGGTTACGTTGATGATTTCGTAAAA
TCAAAAGAAAGTGCAGGTCACGCTGTTTCAGTTAAAGGTAGCTTCGACAAGCTAACAGTT
ATCGCTGATGCATACCTAGATCAAGACGAGAAAATCGATACTGCATTCGGTCTATCTGCG
CAATACGCAATCAACGATATGTTCACAGTTGGTGCTTCTTACCAAGATCAAGAGAACCGT
GATGCTGCAGGTACTGATTACCAAGTAATGGGTGCGGCTGTTCGTTTCAACATGGACAAC
TTCTCTGCTGCAGTAAACTACGTTGCTGAAGAGCTAAATAAAGCGGATCAAGATACTTGG
TCTGCAGTAGCTGCTTACAAAATGAACGAAGCGCGCGTTTACACTTCATTCGGTTTCACT
GAGTACGAAGGCGACCACGACCAGTCTTACTACACGTTTGGTGCTGACTACGCTGTAACT
GGTAACGTTCTAACGTTCATTGAATACACTTCAAGCGAAAACGACGAGAAAAACGTTTCT
AAGAAAGAAGCTGACCTAGTTGTTGCTGGTGTTTACTACACGTTCTAATAACAGAACTTA
AGTAGATATAGTAAAGGTCGCATTTATTGCGGCCTTTTTTATATTAAAGCGTCTAGACCA
CTCAGTAACTATTAAACATAGGTCAAGCGGGTATAGAGTTTCGAGGCAAGAGTGCGCTTA
CCAATTATCTACAGCGAGTTGTGGTGAAATGATTGGCTTTTCATTAATGATTTCCTCAAA
CTGTGATTAGTGGTAAGCGAGATTTAACTTTTTGATGTAATTAATCGATTTTTAAGGTTA
TTCGGATATGAGACTAAAAACTTGGATTGTAGCGTTTTTTCTTGGTCTGTTTGGTACAAC
AGTGAACGCAGACACAACACATAAAACTGATGTATCAGTAACTTTAAGTACCGCGCAAGG
TGTTCAAGTTCTGTTTGTAAATGGCGTTAGTACGGATGAATTGAGTACTCCGTATACTCT
CATCGATGGCTCAAACCAAGTGGTTATTAAGGTAAACAAAGCTATCGGGCGTGGTGACAA
GCGTACTCAAGTTTACTCTGCACCATACATTCTTGGTTTTAGTTCTGGCGCGGGTGAGCT
TTATATTGATGCGCCATCTTTTAGAGATAAGCGTCAGGCAGACAAGTTGTTTGAAAAAGA
TACAATGGACTGGAAAGTAAGCATCAATGATAAGTCTATTGATTACTCGCAATATAAGAT
GCCAGGTAAAAAAGGTGCTTTCCCATATTCAAACCTTGATGAGCAATTGGCAGAGTACAA
CGAACTTAACGGCGTCTATTTTTCTAATGGCAAGCGAGTCGAGTTATCTGAGCTTCAGGC
AACGGGTACAGCTAAAGAGACTCACAGAGTGAATTCGCCACTGACAAAAGCAAAAATTGC
TTATCTAGAAATGACTGACGAAGAACGTCAGCTATTCATGAAGTGGGTTTCTCAACAATA
ATTGTTATTAGTGACGATAAAAATATAAAAAGCAGGCGACGGCCTGCTTTTATGTTTTTT
GATGTTGACTACTTTAAGGAATGTGCTGTTTTAAGATGGCTAGAGCTGAATCTCTTTCCA
TTGGCCAGGCTGCAAGTCTCCAAGAGTAATGTCGCCCATTGAATAGCGTACTAAGCGTAA
AGTTGGGAAGCCGATATGAGCGGTCATGCGTCTTACTTGGCGGTTTCTACCTTCAATGAT
AGTGATTGCTAACCATGTCGTTGGAATATTTGCACGGAAACGAACTGGTGGATTTCTCTC
CCAAATCGTCGGAGCATCAATGACTTCTACTTTTGCGGGTAAGGTCATACCATCTTTTAA
TTCAACGCCTTTACGCAACTTCTCTAAATCTTGCTCTTGTGGGGCTCCATCCACCTGTAC
CCAATACGTTTTCGGCGACTTCGATTTCGGCTGGGTAAGCTTCGCTTGTAGGATACCATC
ATTGGTTAACACCATTAGACCTTCACTGTCTCTATCTAGTCGACCTGCTGCGTATACGTC
TTTTACTGGAATGTAGTCAGCCAATGTTTTACGGCCGTCACCATCGGTAAATTGGCTCAG
CGTATCGTAAGGCTTATTGAAAATAATGACTTTTCTATTTTGCAGGTCGACTCGAGGTTT
ATTGGCTTTGGCTTTGGCTTTGGCTGTGCGAGTAGGGTGGCGTCTTGTGGTTTGATCCTC
TACACGGTTTGGTTTACCGGAACGTTTAAAATGGCCTGTTTTAGATTGGCTGGTACGACG
CCCTTTTTCATGACCTGTGCGAGATGACATGTTAACTACCCTGCAAAAATGTAAATGAAC
TGTGTTTGAAAGTTTTAAGTTTTCTTAAGATCGGCTATCATTTGCGCGCCTAAAACTAAC
AAATGCGCACAGAATAATAGACTATTTCGTGTTATTTGTTTAATTATATCAGTGCACTCA
TGGATTCAGAGCCAAGAGCTTCAAACTACAAGAAAGAGTGCAAACCGCATGTGGCGTTAG
CGAGGAGATACACACTACTAACGTGTAGCAATGCGTCAATTACACCAACTCAGACGCTGA
GTTGATCAGCCAACAAGTTGATTCAAAAATAGGGAAATTTCATGCCTACAGAAAAACCTA
CCATTATCTACACCATCACTGATGAAGCACCGGCGCTAGCAACTTATTCATTACTACCAA
TCATTCAATCGTTTACTGCATCGTCTGGCATCAACGTAGATACTCGTGATATTTCACTAG
CGGGTCGAATTATCGCTAACTTCCCAGAGCACTTAAAAGAAGAGCAACGCATTGGCGACG
CGTTAACTGAGCTGGGCGAACTCGCACAAACACCAGAAGCTAATATCATCAAGTTGCCAA
ACATTTCGGCTTCTATTCCTCAGCTAAAAGCCGCAATCAAAGAGCTTCAAGCTAAAGGTT
ACGACCTACCAAACTACCCAGAAGAGCCAAGTACTTACGAAGAAAAAGCGATTAAATCGG
CTTACGATAAGATTAAGGGCAGTGCGGTAAACCCAGTACTTCGTGAAGGCAACTCTGACC
GTCGTGCGCCACTTTCTGTTAAGAACTATGCAAAGAAAAACCCACACTCAATGGGCGCAT
GGTCATCAGACTCTAAATCCCATGTATCAAGCATGGCGGGTGACGATTTCTTTGGTAGCG
AGAAATCAACAACCATTTCTGGCGCAACAGAAGTAAAAATCGAGTTTGTTGGCGCAGATG
GCTCTGTAAAAGAGCTAAAATCTGCTTTCCCACTGTTAGACAAAGAAGTTATTGATAGCT
CTGTACTGAAGAAAAAAGCATTGGTTGAGTTCTTCGAAAAAGAAATCGCAGATGCGAAAG
AGCAAGACGTACTGCTTTCTCTACACATGAAAGCGACGATGATGAAGGTTTCTGACCCGG
TTATCTTCGGTCACGCTGTAAAAGTGTACTACAAAGACGTTTTTGCTAAATACGGTAAGT
TATTCGAAGAGCTTGGCGTTGATGTAAATAATGGTCTTGGTGATGTTTACTCGAAAATCG
AGTCACTACCAGCAGCACAGAAAGAAGAGATTGAAGCGGCAATTCAGGCGGTTTACCAAA
CTCAGCCTGAACTTGCGATGGTTGATTCGGATCGTGGCATCACGAACCTGCATGTCCCAA
GCGACATCATTGTCGATGCATCTATGCCAGCAATGTTGCGTTCTTCTGGCCAAATGTGGG
GTCCTGACGGCAAGCAAAAAGATACTAAAGCGATGATCCCAGATCGCTGCTATGCAGGTA
TCTACCAAGCAGTTATCGATTTCTGTAAAGAGCACGGCGCATTTGACCCGACAACAATGG
GCAGCGTACCAAACGTGGGTTTGATGGCTCAAAAAGCAGAAGAGTACGGTTCTCACGATA
AGACGTTTATCCTAGATGCCGCAGGTACAGTACGTGTTGTTGATGCTTCTGGCGCAGCGC
TGCTTGAACAGGCGGTAGAAGAGGGTGACATCTTCCGTATGTGTCAGGTAAAAGACGCGC
CAATTCAAGATTGGGTGAAACTTGCAGTAACTCGCGCACGTGCGACAGGCGTTCCAGCTG
TATTTTGGCTAGATGAAAACCGCGCACACGATGCAGAGCTTATTAAAAAGGTCAATGCAT
ACCTGCCAGATCACGATACGACAGGCCTAGAAATTAAGATTCTTGCTCCAGTAGAAGCAT
GTAAATACTCATTAGAGCGAATGAAAGCTGGTCTAGATACTATTTCTGTAACGGGTAACG
TACTTCGTGACTACCTAACAGACTTGTTCCCAATTTTGGAACTGGGTACATCCGCTAAAA
TGCTCTCAATCGTTCCGTTGATGAACGGCGGTGGCCTGTTTGAAACCGGTGCTGGTGGTT
CTGCTCCAAAACACGTTCAACAAGTTGAGAAAGAAAACCACCTTCGTTGGGATTCTCTAG
GCGAGTTCTTAGCATTAGCTGCTTCTCTAGAGCATTTAAGCTCAGTAACTGGCAATGCTA
AAGCGCAAGCTCTAGCCGATACACTAGACAAAGCAACGGGTGAATTCCTAGACAAAAATA
AATCGCCATCACGTAAAGTAGGTGAGTTGGATAACCGTGGTAGTCACTTCTACTTAGCAC
TGTACTGGGCGAAAGCATTGGCAGAGCAAACGGTGGATGCAGACTTAGCCACTGAATTTG
CACCTATTGCAAAATCTCTTGCTGAACAAGAAGAGAAGATTGTTGCAGAACTTAATAGTG
CTCAAGGCGTGAAAGGTGAGCTAGGTGGATACTACTTACTAGACGATGCTTTGGTTTCTA
AATTGATGCGTCCAAGCGAAACGTTTAACGCAATCATCGACAAGTAATCTGCGGATGACA
CGTCGTGAGCGGCGTGTTTTTCAGATAATAAGAAACCCGCTTAATTGGCGGGTTTATTTT
TCTCTTCACAAAGGTTTAAGCTATGTGAGAGCAATGGTTTCTACGACAGCACTCAATTTA
CTTGGCTTGGGCTTCAATTGGCACAACGCTACTTGCGTGGCAACCCTTTGGACCTTTTTC
AATCTCGTAAGAGACTTGTTGGCCTGCTTTCAGTGTACGATAACCGTCCATTTGGATAGT
TGAGTAGTGGGCAAAGATGTCTCCTTCCTCTTCGTCTGAACAGATAAACCCAAATCCTTT
GGCATTGTTAAACCACTTTACTGTACCTGTAGCCATGCTTATACATCCCTCATGCATTTT
TTACTGATGTTGTTACAACAACCAAGTTATACCTTTAACTTGGTACTACTGTTAGCGACC
GCTAACAAACGTCTCATTGATACAGAATCACATTCACCAAGTTGCTTAAATTCAAACTGA
TCCAGAATGAGGATTTATGCATCAATACTTTCCACTGTAGTCAATGAATCCATACAGTCA
ATAGTGTCGAGCAACAAACGGAAACATAATTGAAAACAAATCACTTTTGAGATTAACAAT
TTTGCAAACTGTTTTTTGGGCGTACGCCGAAGTTTAGATATTTAGACCAAAAAGCGACGG
GTTACGAAAAATCCATACTGTTGGTGTTGCTTATGATAGTGAAATCATCGGATTGAATAA
AAAATGAAGTTTTCGTGATAAATAACCTTTTCTCAGTGAGGAAGTGTGATCTAACACAGA
AATTAGCGTTGGTTAGATTCTGTTCGTTAGCTAGAAAAGAGAGTGATTTTTGAGTAAAAG
TTCAGGGCTTATCGATAACCATCTTTTATTTGCGCGCCCGCGAGACGTGGATTAGTCTCT
ATATTAGGTAGCAACTTTTATCTATCAAAGTTCTAAATCGGTGCCACATCTCACTACACC
GCACAGCATGCTTGTGGTAGATTGTTTTTATAGGTCGAAAACATCAACCCTTTGATACGA
TATCTTTAAATTGCCATGAGTAAAAATTTTGAATGGGTCACTCCGGACTCTGATCTTCTG
GAGCGAGAAAGTACAAAAGTTCAGCCACCTAAGCTGTATAACGTTGTACTCAATAATGAT
GACTATACACCTATGGATTTCGTCATAGAGGTACTTGAGCGATTCTTTTCACATGATATT
GATAAAGCAACACAAATCATGCTCAAAGTGCACTATGAAGGAAAGGCAGTCTGTGGAACT
TACAGCGCAGAAATTGCCGAAACAAAAGTAGCGCAAGTTACGATGTACGCAAGGGAAAAT
GAACATCCGCTACTTTGTACTATGGAGCAAGCGTAGAAGAAGACTTGCTCGAACAACCCA
AGTTGTTTTTTCGGGAGGTACTTATGCTAAATAAAGAACTAGAGTCAAGCCTTAACGGTG
CATTTGCTCGTGCAAGAGACAAACGTCACGAGTTTATGACTGTCGAACACCTCCTACTTG
CATTGTTGGAAAACGATGCAGCTAAGGAAGCCCTTTTAGCCTGTAAAGCAGACCTCGATG
CTTTGCGCAATGAGCTCGATATATTCATCGATCAAACTACGCCGCTTATCCCTGAAAGTG
ATGAGACGCGCGAAACCCAGCCGACTTTGAGTTTTCAACGTGTATTGCAACGCGCGGTTT
TCCATGTTCAGTCGTCTGGTCGCAACGAAGTAACGGGTGCTAATGTATTGGTCGCAATCT
TTAGCGAACAAGAGTCGCACGCCGCTTATTTATTGAAGAAAAACGACATTTCTCGCTTAG
ATATTGTCAACTTTATCTCCCACGGTATTACGAAAGCTTCTGGCGCCGGAGAAGATCCAT
CTTCCTCAGATTCGTTTAGCTCGGATAGTGTCGAAGAAACAGGTTCCGATGAGCGTTTAG
AAAGCTTTGCAACAAACCTCAACCAAGTGGCGAAGGCCGGTAATATTGATCCATTAATTG
GTCGTGACAAAGAGCTAGAACGTACGATCCAAGTCCTATGTCGTCGTCGTAAGAACAATC
CATTGCTCGTTGGTGAAGCTGGTGTGGGTAAAACGGCAATTGCAGAAGGCCTAGCTTGGA
GAATTGTTGAAGGCCAAGTGCCTGAGGTGATTCAAAATAGCGTTATCTACTCACTTGATA
TCGGTTCGCTGCTAGCAGGCACTAAGTATCGTGGTGATTTCGAGAAACGTTTCAAATCGA
TTTTGAAGCAGCTTGAAAAAGAAGAAGATGCCATCCTGTTCATTGATGAGATCCATACTA
TTATCGGTGCTGGTGCAGCGTCTGGTGGCCAAGTCGATGCGGCAAACTTGATTAAACCTC
TACTAAGTAGCGGTAAGTTGCGCTGTATTGGTTCAACTACCTACCAAGAGTACAGCAATA
TTTTCGAAAAAGAGCGTGCGCTATCTCGTCGCTTCCAAAAAATCGACGTTGTCGAACCAT
CTCTGGACGATACAACCAAGATCCTGATGGGCTTGAAACCAAAGTACGAAGCTCACCACG
AAGTGCGTTACACCAACAAAGCACTGCGTGCAGCCGTAGAGCTGTCTGCGAAGTACATCA
ACGAGCGTCATCTACCTGACAAAGCGATTGACGTTATTGATGAAGCCGGTGCTCGTAGTC
GATTAGCTCCAGCAAGTCGTCGTAAGAAGACGGTTGGCGTGGCTGATATTGAAGCCATGG
TTGCAAAAATGGCTCGAATTCCAGAGAAGTCGGTGTCTTCATCTGACAAAGACATATTGA
AGAATCTTGATGGCAAAATGAAGATGCTAGTCTTTGGTCAAGACAACGCTATTGATGCGC
TTTCGGAGGCTATCAAACTGTCTCGTGCTGGTTTGGGTGTAGATAACAAGCCTGTGGGTT
CGTTCTTGTTTGCAGGGCCTACTGGTGTGGGTAAAACCGAAGTAACTGTTCAGCTATCGA
AACTGCTTGGTATTGAACTGCTTCGTTTTGATATGTCTGAGTATGGTGAGCGTCACTCTG
TGAGCCGCTTAATTGGTGCTCCTCCAGGTTATGTTGGTTATGATCAAGGTGGCTTGTTAA
CCGATGCCGTTATTAAGCATCCTCATTCCGTTGTTTTGTTGGATGAGATTGAGAAAGCGC
ACCCAGATATCTTTAACTTGTTACTGCAAGTGATGGATAACGGTACGCTGACGGACAACA
ATGGTCGCAAGGCCGATTTCCGTAACGTGATCCTTGTGATGACCACTAACGCGGGTGTGG
CTGAAACTGAGAAGAAATCGATCGGTTTAATCCAACAAGATCATAGTCACGATGCCATGG
CTGAAATTAAGAAGGTGTTCACTCCGGAGTTCCGTAACCGTCTTGATAATATCATCTGGT
TTAATAGCCTAGATGAAAGTGTTATCCATCAAGTGGTTGATAAGTTTATTGTCGAGCTTC
AAGTCCAGTTGGATGCTCGCGGAGTATCCATGGAAGTATCGCAAGATGCTCGCCATTGGT
TAGCACATAAAGGTTATGACAAAGCGATGGGGGCACGTCCAATGGGCCGTGTAATCCAAG
AGCAATTGAAGAAACCATTGGCAAATGAACTGTTGTTCGGATCACTTGTTGATGGTGGTA
CGGTGAAAGTGTCGTTAGTAAATGATGCGCTTGAATTTGAATATTTGAGTGAGAAAGAAG
CAGCAATGCACTAACGTTTGTCGTCAATTTCAAATCAAAAGCGTGCGATTGGTCGCACGC
TTTTTTTATATCTGTCTAGCACGAAGACTCATCTCTTTATTTCTGTTTTATTCATGGCTG
TGCATATTGAGAAATAAAGAGGAAGCATGAAAACTTTCATCATAGCGTGGTTGCTTATCC
TACTCGTAGGGTGTGATAAACACGCAGTAGTTGTTGAGGCGAGTAAGCCAGAGTTTGATC
CTATCATTCAGCGAGTAGAACAAGGACAAGCAGCAAACCTGCATAGCTTACTAGTGTGGC
AAGATAGCCAGTTGACGTTGGAACTGTATCGTCAAGGTGGTGGGCTTGATGGTAATCGTC
AAACACCAAATGTGCCTGTCGGGCAAGAGGTTGTGCATAACGTGCATTCTGTCACGAAAT
CCTTTGTCGCTACGCTGATTTTCATCGCTATTGATGAAGGCAAAATCGAAGGGTTAGATA
CGTCAATATTTGATTTCTTTCCTGAGTATACCGAGCCAGATAGAAAGGCGAAGCTAGCGA
TAACATTACGAGATGTTCTAAATATGTCCACAGGCTACGCATTGGATGAATTGTCCGTAC
CATATGGACAAGGCAACATTTTTTCTCGTCATTACAATGCGAAGGACTTAAAACAGCAGT
TTCTTTCCACTCAATTAGCTTTTGATCCAGGAACAAAGTTCGCGTACAGCGGTCTTTCTA
CAGTTGGTCTTTCTAAAGTGATTGAAAAAGTATATGGGCAATCATTTACGAAAGTAATGA
AAGAGAAGATTTTTTCCCCTTTAGGTATTGAAGAGTATCAGTGGCTGCCAAACATTGGCA
GTGGCGAAGCAGGAGCAGATTGGGGCTTACGTCTAACATCGCGAGATATGGGTAAGTTTG
GCTTGATGTGGCTGAACAAAGGACAATACAACGGAACGAAAATTGTTGGTGAAGAATGGT
TGAATGAACTCAGAAAGAGTAAGTTCTATTCGTATGAGATGGGGTATGGGTTACATTTTT
GGCAGGTTTCTAACGTTGAGAATGGCGTTGCGGCTGTTGGGATAGGAGAGCAGTACATTG
TTGCCATTCCAAACAAAAATGCAGTGATTGTCACGACGGCTGGGAACTACGAAACAAGAT
CTCGACCAGTGTTAACTCTGATCCAGCAATTGTCATCGTTACTTTAATTCAATGTTTACA
AATAAAAAACGGAGCAAAAATGCTCCGTTTTTTATTTGCATCCGAAAATCAAAGATTAAC
GAGCGCGGAAGACGATGCGGCCTTTTGATAGGTCGTATGGAGTCATCTCTACAGTTACTT
TGTCACCCGTTAGGATACGGATGTAGTTCTTGCGCATCTTGCCAGAGATGTGAGCAGTCA
CAACGTGACCGTTTTCAAGTTCAACACGGAACATAGTGTTTGGTAGAGTGTCAAGGACAG
TACCTTGCATCTCGATTACGTCTTCTTTAGCCATTTAATCCTCTTTAGAAATTAGGCAAT
ATTAGCGAGCGTTATTGTGCCGCTAAATAGGAATTATGTAAAGTTGGGGCGTATTCTACC
CTTGCCAACGCTGATTTACTAGCCTTTGGTGGCGTTGAAAACGCGTTTTGTAGTTCATTG
CTGGACATTCATCAATCTGATAACCCAAATATAGCCACTGCTCGTTATTTTGTTGGCAGT
AGTTCACTTGATACAGCACAGCTAGTGTACCGAGTGAAAGTGGGTAGTCTGGTTCAAAAA
ACGTATAAAACGCGCTAGAACATTGTGCCATCACATCAGTCACCGCTACACCAAGTAGTT
GATTTGATTCATCATAGATGTGCAAGAACAACGTTGTCAGCCAAGTCGTTTGTGCAAAAC
GTGAGAACTCATCTCGCTTGGGAGGGTACATGGTACCGTTTTTGTGTCGCTTGCAAATGT
AACGGCTGTAGAGCTCAAACCACTCGGCGTCCATCTCCGTTTTCATCTCCCAACGCAGGC
TTTTGGCTTTACTGAGCAGTCGTTTTTGACTTCTAGATAGTACGAAATCAGGTATCGATA
TGCGAATAGGCTGGCAAGCATGGCAACGCTCGCAATGTGGTTTGTATATTGTATCTCCGC
TGCGACGAAAGCCATTAGCCATCAATAGTTGATAGTTTTGTTCAGTATGTAATTCAGCGT
CCAATGCCACCGCAACACGCTCTTGTCGCTCCGGTAAATAGCTACAAGGATGGTTGTTGG
TTAACCCAATTCGAATGTGTTGTAGATCTGTGCTCATGATTCTGAATCCTGCAAAACTTG
GGGCGTAAAGGTGTCAGAAGCCGTTTGCTTTTCTCTTAAAGATAGTAGCTTTTGTATGAA
CTCGTCTCGGTCAAGTTCAAATGCGCCGAGGGATGCCAAGTGCGGGTTCATCACCTGACA
ATCTATTAATTGACCATGCTTTGACGCCAAATGCGTGCACAAATACCACAATGCGATTTT
TGATGCGTTGTCTTTCAAACTGAACATGGACTCGCCACAAAAAAGTTGACCCACGCTAAT
GCCGTATAAACCGCCAACAAGCGTGTTGTCATGCCATACTTCTACTGAGTGGCAATGCCC
TAGGTTGGATAGCTGAATATAAGCGGCTTGCATCTCTTCATTCAGCCATGTTTCATCTGC
TGGCCGTGTCGACGAGCAAAGTTGAATGACGTGCTCAGTCGCTTGATTTATAGTGACTTT
ATATTGATGCTTGCGCTGAAACTTTTTAAGACTTTTTGATGGCTTAAACGTTAAAGGATC
AAACACCGCACGTGGCGAAGGACTCCACCATAAAATGGGTTCTCCTGGACCATACCAAGG
GAAAATACCTTGGTAGTAGCCACTCAAAATTCTATGTGGATCTAAGTCTCCGCCAAAAGC
CAACAGACCATTGGGATCTGACAGAGCTTCGTAAGGGGATGGGAAGTTGAACGTTGAATC
GAGTTCAGTTAAATAGATTGCCATAGAAAAGTACTGACCAATATCGAACCAAAGGAACTT
GTGATGACTCGAGTTAGAAAATTTTTGAAAGTATGTCCTTGGATCATACTGTTTTTACCC
CTTTTCGCCAATGCAGCGTACCAAAGGAATGTCGCAAAACCAGTGAATGAAGTGGTGTAC
GGGAAGATAGATTCAGTGCGTTACATCACTCAACAAGAAGTTGTGCAATCAAAAAGCAAC
GGTTGGAAAACCCTATTAGGGGCAACCATTGGTGGTTTAGTTGGCAACCAGTTTGGTGGT
GGCACGGGTAAAGAGGTAGCCACAGCAGTTGGCGCACTGGCTGGCGCTGTGGTTGCTCAA
AACCAAAGTAATTATCAATACACAGTTGAATATAAGTTGGTTGAACTGCTAATTAAAGTT
AAAGGCGATAAACTGATCAACGTTATTCAGGATGTTGATAAAAATATGCTGTTTAGCCGA
GGGGATGAAGTTCGTATCTTATATTTCGATGATGGAGTGCGCGTAGATTTAGCGTACTGA
GTGGGTGTTTTAGCGTCAATTTTATCGTTGACTAATTATTCAGAAATTAGCGCAGATTTG
CTCTGGTTTTGTGCTGGTTTTTTCGTTAGTCTGAATCCACGAAGAATTGTTTAGCTCTCA
CAACAGCGTGAATTGAGAGCACAAAGGATTATCAACTTTTAATGGAAAGCCTAACGTTAC
AACCGATCAATAAAATTCAAGGGGAAGTGAACCTTCCTGGTTCCAAAAGTGTTTCTAATC
GAGCACTTTTACTCTCTGCATTAGCAAAGGGGACGACTCGTCTCACCAACCTTCTCGATA
GTGACGACATTCGTCACATGCTAAACGCACTCACTAAACTAGGCGTGAAGTACACATTAT
CTGCAGATAAAACAGAATGTGTAGTTGAAGGCCTTGGTCGTCCGTTCTCTGTATCAGAAC
CTGTTGAGCTCTTTCTGGGCAATGCGGGCACAGCCATGCGACCTTTAGCCGCCGCACTTT
GTGTTGGTCAAGGTGAATATGTGCTTACTGGCGAGCCTCGTATGAAAGAACGACCAATTG
GTCATCTTGTGACTGCATTGCAAAAGGCGGGAGCAGATATTGAATATCTGGAAAACACAA
ACTACCCACCACTAAAGATTGTCGGTACTGGTCTGAAAGCAGGCACAGTGTCGATTGATG
GCTCTATTTCTAGTCAGTTTCTCACGGCTTTTTTGATGTCTGCACCACTTGCCGAAGGCG
AAGTGCGTATTAAGATTGAAGGTGATTTGGTATCAAAGCCTTACATTGATATTACGCTGC
ATATCATGAAGCAGTTCGGTGTCGAAGTGATTAACAACGACTATCAAGAGTTTGTTATTC
CAGCTGGTCAGCACTATGTTGCGCCAGGTGATTTTCTTGTGGAAGGGGATGCTTCGTCGG
CCTCTTACTTTTTAGCGGCGGCTGCAATCAAAGGCGGTGAAGTCAAAGTAACTGGCATCG
GTAAAAATAGCATCCAAGGTGATATTCAATTTGCTGATGCGCTAGAAAAAATGGGCGCAG
AGATTGAATGGGGCGATGATTACGTTATTTCCCGCGTCGGTAAGCTTAAGGGCATCGATA
TGGATTACAACCATATTCCAGATGCAGCAATGACCATCGCTACGACGGCTTTGTTTGCTG
AAGGTACCACGGCAATTCGCAATGTTTATAACTGGCGTGTAAAAGAAACCGATCGTTTGT
CTGCAATGGCAACAGAGCTTCGTAAAGTTGGTGCGGAAGTGGAAGAAGGTGAGGATTACA
TCATCGTTAAACCAGTACCTCACCTTAAACATGCGGCGATTGATACCTACGATGATCATC
GTATGGCGATGTGCTTTTCTCTGTTGGCGTTAAGCGATACACCAGTGACGATTAATGATC
CGAAATGTACGTCCAAAACATTCCCGGATTATTTCGACAAGCTTAAAGCGTTGAGCTGCT
AGATCTCTAACTGAAAAGCCAGAGCGATGATGCTCTGGCTTTTTTGTCTTAATTTGCTGT
TATTTGATCAGCGTAAATTCTTTAGAAAGGTGATGGGCTAAGTATTTGAACATATTGAAT
ACTGCCGTAGTATTTGCGGTTGGTAAGCCTTTGTCATCAAGGAAGTACTCACCTTTAAAT
ACCAAAACCCCGTCTTTTTCTTCTACGCTTGTCGCTCGCATTCCATTGATGTAATCATCG
TGCTCTTGGATGATTTGGTTTGCGATTAAAAGAAGGTCGAATTCTTCAATAAACTTTCTA
TCAGACATAACGTTCTCATCATTCATTACAAATTAAAAAGTGTGGCGAAGTATACCCATA
TTCTTTAAGGGTTTGCATGATTAATTCCATCACCACGTTGGTTGATTTGAGGCGAGGGTT
AACTCAGTACTGAGGTTACGCGGATACAAAGTGGCTTTCAGCGCAACAACCTAAGGTTGC
GCCATATTGACAGAAAATATTTTGTGATGAGTAACAAAATTTATTGCATTGGATTAGCAG
TAGCAAAGTTTGCCTGCTTAGATATGCCGCTCAATACCTTTCAGACCCCTGTCTCTTTGA
AGTATAAAGACGATGAATTGTCAACCAATCGGATCTGAATTTCAAAAAAGCAGTTGATCT
TCTTTTCATCTCGCACAATAGTAAAAAAAGAAGCAATGAAATAGAACACTATGCGGGTGA
CCTTAAAACGAGGTTTCTACCCGCATTATTATGAAGGACGTTAGAGTCAGTTATGGGTAA
ATCACTCGTTATAGTGGAGTCTCCAGCCAAGGCAAAGACGATAAATAAGTACCTTGGTAA
GGACTTTATTGTTAAGTCTAGTGTTGGTCATGTGCGTGATCTGCCTACGGCCGGTCAAAG
CACTGGTGAGAAGAAAGCTGCAGCTATCTCAACAAAAGGGATGAGCGCAGAAGAGAAAGC
GCGCGTTAAAAAAGAAAAAGATCGTAAAGCGCTGATCAAAAAAATGGGGATTAACCCATA
TCATGACTGGGAAGCGAACTATCAGATTCTTCCGGGTAAAGAAAAAGTCGTAAGCGAACT
ACAAAAATTAGCCAAAGATGCTGATTGCGTTTATCTCGCAACCGATTTGGACCGCGAGGG
GGAAGCAATCGCATGGCACCTTCGTGAGATCATCGGTGGCGATGAAGAGCGATACAAACG
AGTAGTCTTTAACGAAATTACTAAAAATGCTATCCAACAAGCTTTCCAGACTCCTGGCGA
GTTAAATATGGATGGCGTTAATGCGCAGCAAGCACGTCGATTCATGGACCGCGTTGTAGG
TTTCATGGTTTCTCCATTGCTATGGAAGAAAGTGGCACGTGGCCTGTCTGCTGGTCGTGT
TCAATCCGTAGCGGTGAAGCTATTGGTAGAACGTGAGCGTGAAATTAACGCATTTGTGCC
AGAAGAATTCTGGGATATTCACGCAAATACCAAAACTAAAGATAAGTCAGATTTCAAACT
GCTGGTTGCGCAGAAAGATGGCGTTGCGTTTAAGCCTGTTAACGAAACAGAAACTAAGGC
AGCCATTTCTGTCCTTGAAAACGCAAGCTACGAAGTGTGTAAGCGCGAAGACCGCCCGAC
AAAGAGTAAGCCTTCTGCGCCATACATCACATCAACATTGCAGCAAGCGGCAAGTACCCG
TTTAGGTTACGGCGTTAAGAAAACCATGATGTTAGCTCAGCGTCTGTACGAAGCGGGTTA
CATCACATATATGCGTACCGACTCGACTAACTTGAGTGCGGAAGCAGTTGATGCTGTTCG
TGACTTCATTGGTTCAGAATTTGGTGATAAGTATCTTCCAGCTAAGCCACTAACGTACGG
CAGCAAAGAAGGTGCTCAAGAAGCGCACGAAGCGATTCGTCCATCTGATGTGTCAGTGAA
AGCAGAAGACTTACAAGGTGTAGATGCGGATGCTCACAAGCTTTACTCACTGATCTGGAA
TCAGTTCGTTGCGTGTCAAATGACACCTGCAGAATATGATTCAACCACAATCAGCGTAAA
AGCGGCGGAATACACGCTAAAAGCGAAAGGTCGTATCCTTAAGTTTGATGGTTGGACTCG
CGTACAGCGTCCAATGGGCAAAAACGAGGACACAATCCTTCCTGCGGTACAACTTGGCGA
TAAGCTAAGCCTAGAGTCACTTGACCCTAAACAGCACTTTACAAAGCCACCTGCGCGCTT
TACGGAAGCGGCATTGGTTAAAGAGTTAGAAAAACGAGGCATTGGCCGTCCTTCGACTTA
CGCATCGATCATTTCTACTATTCAAGACCGTGGCTACGTAAAAGTAGATCAGCGCCGATT
CTACGCTGAAAAAATGGGTGAAATTGTTACTGACCGTCTTGATGACAGTTTCAACGATTT
AATGAACTACGACTTTACTGCGCGTATGGAACAGAAACTGGACCAAATCGCAGAAGGTGA
AGTGAACTGGAAAGCAGTACTAGACAACTTCTTTGCGGATTTCACTGGTGACCTAGAAAA
AGCCGAGTTAGATGAATCTGAAGGTGGTATGAAGCTAAACCACATTGTGATGACGGATAT
CGAGTGTCCGACATGTGGTCGCCCTATGGGTATTCGTACCGCTTCTACAGGCGTATTCTT
AGGCTGTTCTGGTTACGCATTGCCACCTAAAGAACGTTGTAAGACAACCATTAACTTGGG
TGACGAAGAAGGTATTATCAACGTTTTAGAAGAAGACGTTGAAACGGCTGCTCTTCGTGC
GAAAAAACGTTGTCCGATCTGTGAAACTGCGATGGACGCGTACTTGATTGATGACAAGCG
CAAGATGCACGTTTGTGGTAACAACCCGAACTGTGAAGGCTATGTTGTTGAGTACGGCGA
ATTCAAAGTGAAAGGCTACGATGGCCCTGTTGTTGAGTGTGACAAGTGTGGCTCAGACAT
GGTGCTTAAGAACGGCCGCTTTGGTAAATACATGGATTGTACGAGTGAAACTTGTAAGAA
CACCCGTAAAATCCTGAAGAACGGTGAAGTGGCGCCACCTAAAGAAGATCCTGTGCACTT
CCCTGAATTGCCATGTGAAAACTCAGATGCGTACTTCGTGCTTCGTGATGGTGCTTCTGG
CCTATTTATGGCGGCAAGCAACTTCCCTAAATCGCGTGAAACAAGAGCACCTCTAGTCTC
TGAACTGGCGCGTTTTGAAGAGCGTCTACCAGAGAAGTTTAAGTACCTAACAACGGCTCC
TCAAGAGGATCCAGATGGTCGCCCAGCCGTGGTTCGCTTTAGCCGTAAGACGAAAGAGAA
CTATGTTCGTTCAGAAGACGACGGTAAACCAAGTGGTTGGACTGCACTTTACGTTGATGG
TAAGTGGGAAATCACTGATAAACGTAAAAAAGCGAAAGCTTAAACTCAACTTGTAAAATA
AAGGCAGCAAATACGCTGCCTTTATTTTTATATCCACCTGTCTAAGCGGGTTTCCATCTG
CTCCTTTCCCTACCGTTTTTAAGCTCTGTTTTCCCACTTTTAACGATTTGTTTTGTCTGA
ATCTACAAGTGTCTTTTCTGTAAACAACATTCAGTTGAACTATTCATTTTATATTCACAA
ATTTGTTATATCTTGGTATTTCAAACATGAACTGTAGTTAACGCGTTCGTAAATTGTTTT
CACAATGTAATCGCTTACTTGGCCTTGTGTGATCTGGATATCGTCTTGAGCAAGTAACCT
TTGTATGCAACACAGAACGGCATATTAAAAATTGTAATTTAGATTCTGGTTGGATAATTT
ATTACAAAATTAGTGCAATTGTATGCATTTATTTAGCGTCAAAAAATAAGAACAATTTGA
ATATTTGCATACTGGAAAATGCAATAGCTTTTTTATCTACACTGCAAGGGCTCAATAGAG
GCTCAGGTGTAGGTGCAACAATGTATTCGCTTGACTCCCCGAGTTTTACTCATTCAAGTG
AGTACTAAATCCAAGCTATAACGATATGGAGAACAACGAATGGCTGGTGTTTTGGGAATG
ATTCTTGCTGGCGGTGAAGGCTCTCGTTTGAGACCTTTAACTGAATCCCGTAGTAAACCT
TCGGTACCTTTTGGTGGAAGTTATCGGCTGATTGATTTCGCTCTAAACAATTTTGTAAAT
GCGGATCTGATGCGCATTTATGTCCTTACTCAATTTAAATCTCAGTCTCTTTTCCATCAC
TTGAAAAAAGGGTGGAACATTAATGGTATTACTGATCGCTTTATTGACCCAATTCCTGCG
CAAATGCGTACGGGTAAGCGTTGGTATGAAGGCACTGCAGATGCTATCTATCAGAACCTA
CGTTTTATGGAGCTTGAAGAACCGGATCAGGTTTGTATCTTTGGCTCTGACCACATTTAC
AAGATGGACATCAAGCAGATGCTGAACTTCCATACGGAGAAGAAGGCGTCATTGACGGTG
TCTGCACTGCGCATGCCACTAAAAGAAGCTTCTCAATTTGGTGTAATAGAGGTTGATGCT
GAAGGCAGAATGATTGGCTTTGAGGAAAAACCCGCTAATCCAAAATCGATTCCTGGAGAA
CCAGATTTCGCGTTAGTCTCGATGGGGAACTACGTATTCGAAGCACAAGTTCTATTTTCT
GAACTCGTGGAAGATGCAGACAATGAAGCTTCTTCTCATGATTTTGGTAAAGATATCATC
CCGAAAATGTTCCCTCGTGGTGACGTTTTTGTCTATGACTTCAGCACCAACAGAATCAGT
GGTGAGAAAGAAGAGGTTTACTGGCGTGATGTAGGTACGATTGATGCTTATTGGCAAGCG
CACATGGATCTATTAGAAAAAGACGCGCCATTCTCTTTGTACAACCGTAAGTGGCCTCTT
CATACCTATTACCCACCATTGCCACCTGCAACGTTTACTGATTCAGACAATGGTCGAGTG
CAGATCATCGATAGCTTGGTATGTAATGGCAGTTATGTTCGTGGTTCTCGTATCGAGAAG
TCAGTACTTGGATTTCGCAGCAATATTGCATCCGCGTGTGATATTAGCGAATGTATCCTA
TTAGGTGACGTAAAAATTGGCGAAGGCTGTGTGTTACGTCGTGTTATTGTCGACAAGGAT
GCCGATATTGCACCTGGAACTCAAATTGGTGTGAATCTTCAAGAAGATAAAAAGCATTTC
CATGTGTCGGAAGAGGGCATTGTTGTTATTCCGAAAGGAGCACGAGTTGGCTACTAACAA
CTTATCCATTCTGTTTGTAGCTTCTGAGGTTGAAGGTCTTATTAAAAGTGGTGGCTTGGC
AGATGTTGCCAAGGCACTGCCGGAAGCCCTTCAAAACCTACAGCAAGATGTAAGAATTAC
GATTCCTGCGTACACCAGTATCGAAAGATTAGCGGACGCAGAAGTTGTGCTAGAAACAAA
TCTAACGTCATGGCCGCATACAAAGTATCGAGTTCTATTGCTTACGTTAGGAAACAATCC
TGTCTATCTGATTGATTGTGATCCGTACTTCAATCGGCCATCAATGTATGCAGAGAACAA
CCAAGCGTATACCGATAATGGTGAACGTTTTGCATTTTTCAGCGCTGCATGCCTCGACAT
GTTGCCGAAACTGGCGTTTCAACCTGATATCATCCATGCAAATGATTGGCACACAGGGCT
GGTTCCGTTTTTGCTTAAGCACAGGTATGGCAATGATCCCTTTTTTGCTCATACAAAAAG
CGTCATTTCAATTCATAATGCGGTCTTTAAAGGCGTATTTAGTTACGACGACGTACAGTG
TTTGCCTGAGTTTCACTGCCGAAACGTTCCCGATGCGGCGGTGAGTGCAACGCATATTAC
TATGCTCAAAGCTGGCGTAATGAATGCCGATAAGATAAATGCAGTCAGCCCAACGTACGC
TGAAGAGCTAAAGACAGAACTTGGCAGTCATGGAATGGCATGGGAGTTTCAGCAACGAGC
AGGGGATCTAGTCGGAATTTTAAATGGTTGCGATTACAGTGCTTGGAATCCGGAAACTGA
TATTTATTTGCCAATGAACTATAGTGCCGACAAACAAAGTATGGTTCTAGGTAAAAACAC
TTGTAAGCGCGCATTACAGCAGAGGCTAAACCTTGCTGAAAAAGACGTAGCCATGTTTGG
TATGGTTTGTCGTTTGACTCAGCAAAAAGGCGTGCATTACTTGCTGCCGGCTTTGGCGGA
TTTTTTGAAGCATGATGTTCAAGTCGTTGTTGTTGGGACGGGTGATCCCGTTTTGGCTGC
ACAATTGGAAGAGGTTGCGGCGCAATTCTCCGACAAGTTTGTGTTTGTTGAGGCGTATGA
CAATGAACTCGCGCATTTAGTTGAAGCTGGTTCGGATTTCTTCTTAATGCCTTCTGAATT
CGAACCATGTGGCTTAAATCAGATCTACAGCATGGCTTATGGCACCTTGCCTATCGTGAG
AGGGGTAGGTGGCTTAAAAGACAGTGTGAATGATTACGACGTAGACCCTTGCGACGCTAC
TGGATTTGTATTTTATGAACCGACGTCTCAAGCGCTGCTACTTACTATGCTGCGAGCGTT
GCTGTTGTATGCGCAAAACCTGACGGAAGTGCAAAGAGTACAACTGCATGCAATGCAAAA
AGATTTCTGCTGGCGGAAGGCCGCAGAATCGTATTTGCAACTCTATCGTTCAGCGTTAAA
TTGACGCAAGTTTGATAAAAAGTGTAACCAAAGGCACCTATTGAGGTGCCTTTATTACCT
TGGTTTTACAGAGTGTGATAGGATTCTGTCACTCTCTATCACAAAGAATCTTACTTATAC
TGACTCATGACTCAGCCACTGCTTTTTCACAAAACCTATCTGCATCCTACTAGTAATGAG
TGGGTTGTTTTCGTGCATGGTGCTGGTGGCAGTTCTTCGATATGGTTTAAACAAATTAAA
GCATATAAGCAGCACTTTAATTTGTTGCTGATCGACTTACGAGGACATGGAAAATCCAAT
CAGCTTTTGAAAGAGTTGATAACTAGTCATTACACCTTCACGGAAGTGACGCAAGATATA
TTAAAAGTGCTGGATCACCTAAAAATCCAGTCGGCGCACTTTGTTGGCATGTCGTTGGGT
ACGATCATTGTTCGAAATTTAGCGGAGTTGTCTTCTGAAAGAGTTCGTTCGATGGTTTTA
GGCGGTGCGGTGACACGCTTGAATACGCGTTCGCAGATTTTGGTTAAGTTGGGTAACTTC
TGTAAACATATCTTGCCTTATATGTGGTTGTATAAGCTGTTTGCCTACATTGTGATGCCT
CAACGAAGTCAGCGTGAATCAAGGCATTTGTTTATTCGAGAAGCAAAGAAGCTGTGCCAA
AAAGAGTTTAAACGCTGGTTTATTCTTGCCGCGGATGTAAACCCATTGATGAAGTACTTC
AAAGACAGAGAGTTACCCATACCGACATTGTATTTGATGGGTGATAGAGACTATATGTTC
ATCCAACCGGTGAAAGAGATGGTTGCAGCGCATAAGCTCAGTATCTTGCGTGAAATTCCA
AACTGCGGTCATGTCTGCAATGTAGAGCGTCCTGAAGATTTTAACCAACACTCTATCGAA
TTTATAAAGCAACAAAGTATCGTCGCCTAGCCATCAATATAGACACCTGAAATGCGAGAA
TAGGGGAACGATCATGGCTCCCCAATTTGATATCCACATTGCCAACACGCACCAAACTGT
CCTTCGTTGTGTTCAAGACAATGAGGACATTGCCAGTCTTCATATATGTTGCTTTGTGAC
TGCTGCCTAAATGCTTCAATAATTGAGTGAGCTTTCAATTGTTGTTCTGGATCTAATAGC
CAAACATAAGGATCAGTATCATCGCCAAAAGGAAGCTCACCTTTCAGACCAAAAAGTCCT
TCTCCACGCACCTCACAGCATATATCTTCAGTTTTTAGTAGTTCACATACGATGTGCGCT
TCTGCTGGATTTTTCGCGATAAAGATTTTCATCAAATACTGCCATTTGGCTGAGTAGGGG
TTGGCCTGACCTTATTCATAACCCATTTTACGAGTATTGGAAACAGCCCCAGCAAAGCAA
AAGATGCTAATACCGTCGGGGATACGATACCAGAAAGGCTATCAATGGTTGCTAACTGAG
TACCAGCGTTAAGGTAAACGGCAGTACCAGGGAGCATACCTATTTGACTGGTTAAATAAA
AGCGCGCAATGCTCATAGGTGTTAATCCCATCAGTAGGTTGATGAGGAAAAATGGGAACA
CTGGAATCAAGCGCAAAGAAAACAGATAAAACGCGCCATCCTTTTTTACTCCTTGGTTAA
TCGCAACAAGCTTTTCCCCAAATCTCGATTGAACCCAATCCCTAAGCAAATATCGGCTAC
TCAAAAAAGCTAAGGTCGCACCGATCGTACTGGCAAAAGAAACTAAAAGTAAGCTAAACC
AAAACCCAAACAAAGCTGCGCCTAGCAAAGTAACCACTGCTGCTCCGGGAATAGAAAATG
CGGTAATTGCAACATACGCTAAAAAATACACCGCGGCGGCATAGACGATGTTGGCTTCGA
TGAATGAATTGAGCGCTTCTTGCTGCGCTTTTGCGTTTTCAAGCGTTAGATATTGACCAA
AATTAGCGCCTAACAAAAGAATGGTGGCAACAAGTATCAGTCCAAAGATAAGTTTTTTAT
TCATGTGTGCTCCGTTTCTATATCTAGGCTACCGCTTAAAGTATTCATACTGAATATTGT
TTTAACAATCTCGTTATCGAAACTAAGTCGTGGCGCTGAAGATACGGGTGTTTTGGGATT
TACAAAGGAGTAGACACGAGGGGAGCTAAAAAAATTTCATAAAAAAACCGCAGTTCGCAC
TGCGGTTTTAGTCGATAGATTAGAGAAGACTTCTGTTACGAAAGGCCATTCATTAATTCT
TCACGACGAGACTGGGGAACTACACTCCAGTGTGTGCCGTTAATAGCACCTTCTAAGGCC
CAAAGTAGCTCAAGGCTAACTGTGGTGGAGTGCGTGTCTCTGATCGCTTTATAAGCACTT
AGTGCGCCTTCTTCTTCAAGTTGAGCAACAGAATCAATACCCGCTTTCTTAAGCATTCTT
TCTGTAGCCAATCTCAGGTTCGGCAGATCTTTCAAGCGATTAGGCTTAGTGCTCGCTTGT
TGTTCTTTCTCAAGTTTGGCGTTTTCTAAGGATTTTTTCGCTACTTCAATTAAGCGATCG
CTAGATTCCCATAGTTCGCTGGAAATAGCGTAGTACTTAGTAACGACTGGGAAGCCACGT
TTTTTATAAACGTAAGGCTTTAGACCCTGTGTCTCGAAGTCAGATGAAGTTTGTTGGTCT
GCTCGTATATGAAGCTGGTTGTTTACCACTAGTGCAAACATCGTTTCATCAGCGAAAAGT
CCGAAGCCACCAAACATTGAGCGCGACTTGATAGTACCAAGTGCCTCAAATAGCTTCATA
GAGTCTTTGAGTATCGGTTTATCCATGTTTTGTTATCTCGGTGTAATTAATATTACGCCA
CCAAAAGTCAGGTCCGAGAGAGTAGCAAACGTGCGCAAAGGCAATGTCATTAAAGGGTAA
AGACATTGGTTGCACACTTGCCATCGGTAACCCCGCTACCTTCCATATACTACTATGGTT
CAGGCCGGAGGCTTTGCGTCCCACCCTTTCGGATGGTTTGCCCTGTGCGTGACCAGATGA
GGATACTTCGTATATTGAATTAACATCACACTTTAGATTTTAAAACGTGATCTTTATTCA
ATAAATAATGCCATTTTGTGCATGGGTACTCATAATTGAGAATTGTATTTAATGTTTGAA
AAGAAGCGGGAATTAATAATTCACATGTAAAGAAAACAGTAACTTATGGAAGTTATTGTT
TTTAAGAATGAGGCAAAGTGTGTGGGAAGTGTTATTTTTTTAATAAAAAAAAGCGCCCCT
AAGGGCGCTTGTGTTCATTTAATTAAGTTTCTTAACGGTATTGCGGATAACAATCTCTGG
TTGCATCTCGAACACACGTTTTTCGTGTTCTTTATCTTTAATGCGTTCAAGTAGGATCTC
AAACGCATTTTTACCCACACGACGTTTAGGTTGGTGAATCGTTGTTAGCGGTGGTGAGAA
GTACTCTGCAAGTTCAATGTTGTCGTAACCGATAACAGAAACGTCATCTGGAACCTTGAT
GCCGTTTTGTTGCAGACGGCTCATTAAGCCAAGTGCCATGGTGTCGTTAAAACAGAATAC
TGCAGTAGGGCGTTTTTCCATCGCGGTGATCTTGTCTGCAACCAGTACCGCAGTATCACA
TTCAAAGTTACCTTCAAGAATCCAATCTTCATTGATTGGCAGTTTTGCTTCAGCCATGGC
ACGACGAAAACCAGCGATACGCTCTTGGCAAGCAAGTTTCTCAAAGTGACCACTAAGGCA
GGCGATGTCAGTGTGGCCGTTATCGATAAGATATTTAGTTGCTAGGTAGCCACCTTCTTC
AGAGTTATCGATGATCTTGTCCGCACGAGAACTCTCTGGGCCCCAATCCATCACAACTTT
CGGGATATCTGAGTGACGATCTAACATCTCTTTTAGTTCTTCGGTTAGATCTGAACACAT
CACCAAAATGCCATCTACACGTTTCTCAGCAAGCATGCGGATGTAGTCGCGCTGTTTCTC
GTAGATGCCGCCAGTATTACACAAGATCAACGTGTAACCTTGACGGTAGCAGTAGCTTTC
TACACCGTCGATCACTTCAGAGAAGAACAGGTTAGTTGACTGTGTTACCAACATACCAAT
AGTACGAGTTGAGTTGCATTTTAAACTACGAGCAACTGCGCTTGGTGCGTAGTTAAGCTC
ATCAACCGCTTTCATTACTTTTTCTTGGGTTGCTTCTGCAACAAAACGTGTCTTATTAAT
AACGTGCGAAACTGTCGTGGTAGAAACGCCGGCTAAGCGAGCAACGTCTTTTATAGTGGC
CATAAATGATGTCCTGTATCGAGCTACTTAATACCGTAGTGAATACAACCATACGCTTAG
TTTTTTGCGCAAACTAAACACCACAACAACAGTAGTGTCTATTCTAGTAGGCAGCGGTTG
TACCGAAATCGGTATAAAAAGATTTGTAGCAACTTGGTTGAAGGTACTCGGCTTCCTACT
AAATATGAGGAAGTGGTTATCAACCTATTAATAAAAAACAAAAACCGCTATATTTCAGCG
GTTTACATATAAATCATATTTAATCGTTTGCGTTCACATTTTAGCCCTATGTGGGCTGGC
TGGCAATATTTTCAGCAAGAGTTTTGTGTATTTGAAGTCACATTTTGACTGCTAAATGAA
CGAACGTCTTTGAGCCAGATTAAAAGCAAGCGAATAAAATAGGGAGCCCGACAGGCAGGC
TCCCTAAAAATAGGCGGTGATTATTCACCAAGAAGGTAAGCGCTGTCCAGTTTACAAAAT
GCAATTAATAGTTGCGCAACGCTTAAGTAGAAGCCAAATTCATCAAATTGCTTACATTTT
TCAGCAAATTTTGGCAACCAAGACATGAGTTGATTTTGGATGAAATCGTTTTGTTTAACG
AAAGCCTCTTCCATATGTTTTTCTTGCTCTAACTCATTTGAGCGAATGATCATGTTGCCC
AAAAAGTCCAATTCGACAGCAAGATGGTCTGCTGGTTCTTTGAGGTTTTCGTCTACCTGA
ACCCCAAAATCTGCCATCAGTTTTTCCATCTCTTCTGCAGGTTTGTCATTGAGCAAGCCA
GATTCACCAATGTACATAGACGCGTACGGCAGTGCCCCATACTTATCTGTTTTTAAGAAC
AGCTCGCAAAAATCTGCTGCAAGTTCTAGTTGAGCATCATTGCGGTCTTGGAGTCGGTTT
AGGGCATCAACTAGGCTATCAACGGCTGGCTTGAGTGATTCGTTCTCACCTAAGCCCGCT
AAAAAACTGCGAATTTCAACACTGTGGTAGGTTTCTAGTTCTTTTTCGCTGAGTTCTTTA
GCGAATAAGCTCGAAAACCACCAGTAAATTTCAGCACGCTTTTCATTAAAAGCTTTCACT
TCTTGCATTTTTGGCTCCTGAAGGATGCTTCGAGTATTGCATCATAAAGTCAATTAGGGA
TATCCCCTAAGTGTAATCAAATAAGATGAATAGCAGTAACTATAATTATTGTTGATTATG
TTGAATTGTGTGCACTTATTAACAGTGATGGGCAAGCTTGTTTTGAATCAATAAAAACGC
TAAATCTTGCTTTTTAATGTATCTATGACTAGAAATGTTACTAGTTATGAATAGAATACG
TCTTGGATAATAAGAAGACAGAAAGTGGTGTAAATGAGCTATCACGTATTAGTCGTAGAA
GATGATGTTGTAACTCGTAGTAAGCTTGCGGGATATTTCCAAAATGAAGGTTACAAAGTT
AGCGAAGCAGAAAGTGGCGCGGAGATGCGCGAAGTTCTGCAAGGCGGTGATGTAGACCTT
ATTATGTTGGATATTAACTTGCCGGGCGAAGACGGCCTAATGCTTACGCGTGAGCTACGC
AGTCAATCAGACATCGGCATCATATTGGTAACAGGACGCACGGATAGCATCGACAAAATC
GTCGGCCTAGAGATGGGCGCAGACGATTATGTGACAAAGCCTTTTGAACTAAGGGAATTA
CTAGTTCGAGTTAAAAATCTACTGTGGCGCATTTCTGCGGCGCGAAGTGGAGCAAGTAAA
GCGGCAAGCGAAACAAACGATGAACACATTGTTCGCTTTGGTGAGTGGACATTCGATATT
CAGCGTCGAGCACTTAGCCGTAATGGTGAGCCAGTAAAACTAACCAAAGCAGAATATGAG
CTTTTGGTGGCGTTATCGTCTTACCCGAATCAAGTGCTGAGTCGTGAACGTATTTTGAAT
ATGATCAGTCATCGAGTTGATGCTCCAAATGATCGTACGATTGATGTTCTTATCCGACGC
ATGCGCGCTAAGATGGAGTTTGATCCTAAGAACCCACAAATTTTTGTGACCGTTCACGGT
GAAGGCTACATGTTCGCAGGTGATTAATCACCATTAGACAAGCAGTAAAGAAAAAGGAGA
GCCAGTGCTCTCCTTTTTTGTGTTTATAAATCGGGTTTATTCCGCTTCCACCATCGGCGT
TTGTCCTACGGTGTCACGCAGTCTTTGCCAAACGCTACCAAGGTATTCATGCCAAAACAG
TTCAGTTTGCTCAAGGTAGCGAGCTTTAGGTGAATACTTGTCCCACGGTTGGCTAACTTC
GTCTATCGCTAAGAAATTCGTTGGAGCAGGGATAGGTTTAATTCCAGCTGCGTTAAACTC
GTACAGCGCACGGCTCATGTGGCTCGCTGATGTGACCAGCACAATCTCTTTTTGTTGAAC
AAAAGCGGCGGCTTGTCTTGCTTCTTCCCACGTGTCTTTTGCGTCTTCCAACAAAATAAT
GTCGGATTTTGCAACACCTAATGCCAAAGCAACGTTTGCCATCATACGAGCATGGCTGAT
CTCAGAGCCACCATCATAACCTGATAAAATTAGCTTTGCGCCTGGGTACATACGCAAAAT
ACGAATGCCTTCCGTTAATCGCATCAACGCCGCGCGGCTTAATTGCGATGTTGGTGGAAT
TTCGTCATCGACCACGTGGCCATTACCCAGCACCATAACGTAGTCAATGGTACCTGACAC
AGGTAAAAAGGCCTTATGCTCGCGCTCAAGTGGCATGAGAAGCTTGGTTGAAACAGGTTG
GAAGGCAACTAGAAAAAGGCCAACAAAAGAGAACAGAACAACGAAGCAGCCAGTTTTACG
TTTTGTGGTAAAACTAATGAGAGCAAGACCTAACAAGCCTATCAGTAGCAATGCCGGAAG
CGGCATAAGCAAGGCTGACATTACTTTTTTCAGCTCAAACATACATAAATAGTCCGAAAA
AACATCAATTGATAATAAAAATGAGGGTGACCCTCTTTATTCCTGCTTTCCTTGTGCCAG
AATAGCGGCACAATCCGATATGATAACTCAGCAGAAGTGACAGAAGACCGCAATTTCGAC
GATATCGCCCACAAATTTGCAAAAAATATTTACGGCTCCGATAAAGGGGAGATCCGCCAA
ATCATTGTGTGGGAAGATTTTCTACAGATTCTAAGTGAATTGGATGCGAGCCAGCAACCC
CTAGAAGTACTTGATGCAGGTGGTGGTTTAGCACAAATGTCGCAAAAGCTTGCTAAGCTC
GGACATCGTGTTTCGTTATGTGATCTATCTTCGGAAATGCTGCAACTAGCCAAACAGGAT
ATTGAAAAAAACGGTTTGCTTGAGCAGTATCGCCTGATTCATTCGCCTGTTCAGTCCATT
GCGGAGCACATGGAAGAACAGGTGGATCTCGTTATGTTCCACGCTGTCATGGAGTGGCTC
GTTGATCCTAAAACGGCGCTAGAGACAGTATTGGAACAAGTAAAGCCGGGGGGCATCGCA
TCAGTGATGTTCTATAACCACCATGGTTTAGTCTACAAAAACGTGGTTTGTGGCAACATT
CCTCATATTTTAGACGGCATGCCCCACCGAAAAAGATTTAAACTACAGCCGCAAAAAGGC
TTGAAACCGGAAGATGTCTATCAATGGATAGAAGAGGCTGGTTTTAGCGTTTGTGGCAAA
TCTGGTATTCGTTCCTTTAGTGATTACATAGGTAATATGCAATACATGGGCGATTACGAG
TTTGAAGATGTGTTGGCGCTAGAAAAACAACTATGTCGACAAGAGCCATACCTCTCATTA
GGCCGCTATATTCACGTGTGGGCCAAAAAGAACGATAAACAGGAATAACAATGAGTGAGA
TGACTCTCAATGCTGCAGAGCAACCAATCGATGAGTTGGTTGGCTGGGTTAAGCAGCACG
ATTTCTCGTTGAACCTGACCACAGAGCGATTGGCATTTTTGATTGCCATCGCCGTACTGA
GTAATGAAAGGTTCGACGAAGAACTGGGTGAAGGTGAACTGCACGATGCATTTGCCATCG
TCACTCGACTATTTGATGAGACTGGCGAAGCCTCCGCTTTTCGTGCGAACAACGCCATCA
ACGAGATGGTCAAGCAGCGTCTTATTAGCCGTTTTGTCAGTGAAATTACTGACGGAGCGA
GCATTTACCGCTTGTCGCCTTTAGCGATAGGAATTACCGATTACTACGTGCGTCATCGCG
AGTTCTCAAGACTGCGTCTGTCTATCCAGCTATCGATGGTAGCGGATGAAATGGCGAAAG
CGATTGAAGCGGCACAAAAAGGTGGCACACCGGGCCACTGGAAGAAAAACGTGTACGGAG
TTTTAAAATATTCTGTAGGCGAAATCTTCGATCAAATCGACCTCAACCAACGTGTAATGG
ATGAGCAGCAGCAATCTGTGAAACAACAAATTGCCGACCTGCTAAACAAAGACTGGCGTG
AAGCGATCAACAACTGTGAAGCACTTCTGTCAGAAACATCAAGCACGTTGCGTGAACTTC
AAGATACGCTGCAAGCCGCGAGTGATGAACTGCAAACTCAGATCCTAGATATTCAAGAAA
TTGTTTACGGTGATCCTGAGCTTGAGTTCATCGAAGAAGCCTTGTTTGGTCTGCAAATGA
AGCTAGACCGAATCACAAGCTGGGGCCAGCAAGCGATTGACCTCTGGATTGGCTACGACC
GACACGTGCACAAGTTCATCCGTACCGCTATCGATATGGATAAGAACCGTGCATTTAGCT
CGCGTCTGCGTCAATCGATAAAAGACTATTTTGATATGCCTTGGTATCTGACTTTTGCAG
ATGCAGAAAGGCTTTCCGACCTTCGTGATGAAGCTTTGGTACTGCGTGATGACGAGGTAA
CCGGCCAAGTTCCGATGGAAGTGGAATACGAAGAATTTCAACAAGTCAATGATGAGCTAT
CAGAACGCATTGGTGACATGCTAAAAGCGCATAAAGAGCAAGGCACGCCAATCGATTTGA
GTGTGGTGCTGCGAGATTACCTTGCACAACACCCATACACTCATCACTTTGATTTAGCTC
GAATTATCGTTGATCAAGCCGTACGTCTTGGTTATTCGGAATCGGATTATCAAGCGATTC
AGCCTGACTGGAAAGCAATCAACGAATTTGGGGCAAAGGTACAAGCGAATGTCATCGACC
GATACTAATGAATACATGTCAGATAATCTGGCAAAAGCAATTTCTAACCCTCTGTTCCCA
GCGCTAGACAGCATGTTACGAGCAGGGCGTCATATTTCAACTGAAGATCTCGACAATCAC
GCGTTGTTGTCTGATTTCGAGCTTGAGCTTTCTTCTTTCTACCAGCGCTACAACACCGAG
TTGGTAAAAGCGCCAGAAGGCTTTTTCTACCTACGTCCACGTTCAACATCATTGATTGGC
CGCAGTGTTTTATCTGAGCTGGATATGCTGGTGGGTAAGGTACTGTGTTTCCTATACCTA
AGCCCAGAGCGCTTAGCGCACGAAGGCATTTTCACCAATCAAGAGCTTTACGACGAGTTG
CTTGCATTAGCAGACGAGAAAAAGCTGATGAAACTCGTGACGAACCGTGCAACGGGTTCG
GATCTAGACAAAGAAAAACTGTTTGAAAAAGTACGCACGTCACTTCGTCGCCTACGTCGT
TTAGGGATGATCATCAACATCGGTGAAACCGGTAAATTCAGCATTAGCGAAGCGGTATTC
CGTTTTGGTGCTGATGTTCGTGTGGGCGATGACATCCGTGAAGCGCAGCTGCGTCTTATC
CGTGATGGTGAAGCCGTAGTCCACACTAAAGAGCCGAGCCAAGGCAGCTTGCTGTCTGAA
GAAGACCAAGAAGAACAAGCCCAAGAAGAAATGACAGAAGAGGGTGAAGCATGAGCATGA
TTGAACGCGGTAAATATCAATCGCTGACCATGGTCAACTGGAACGGCTTCTTTGCCCGTA
CGTTTGACATCGATGGTCTGGTTACGACGTTGTCGGGCGGTAACGGTGCCGGTAAATCAA
CCACGATGGCAGCGTTCATCACAGCGTTGATTCCTGACCAAACGTTACTGCACTTCCGTA
ACACAACCGAAGCGGGCAGCAGCCAATCGTCTCGCGATAAAGGTTTATACGGTAAGCTAC
AGCCGGGTGCGTGTTACGCGGCGCTAGACGTAGTGAACTCACGTAACCAACGTCTATTGT
TTGCAGTAAAACTGCAGCAAGTCGCGGGTCGTGACAAAAAAGTAGACATCAAACCGTTTG
TTATCCAAGGTCTTCCAAGCCATGTGAAACCAACGGATATTCTGGTTGAAAGCGTATCGG
CGACTCAAGCGCGCGTACGTCAAATCAATGAAGTCAAAGATGCGATTGCGGAATTTGAAG
GCGTTCAATTCAAAGCCTTCTCTTCAATCGTGGATTACCACGCGCAAATGTTCGAGTTCG
GTGTGATTCCGAAGAAATTGCGCAACTCAAGTGACCGCTCTAAATTCTACCGTTTGATCG
AAGCCTCGCTTTACGGCGGTATCTCGAGTGCGATTACACGCTCACTGCGCGATTACCTTC
TGCCACAAAACGGTGGTGTGAAGAAAGCATTCCAAGACATGGAATCGGCGTTGCGTGAAA
ACCGCATGACGCTAGAAGCGATCAAAACCACTCAGGCTGACCGTGACTTGTTCAAACACT
TGATCACTGAGTCGACAAACTACGTGGCTGCTGACTACATGCGCCATGCTAACGATCGTC
GCAACAAGCTTGAACAAACTCTATCTTTGCGCTCTGAGCTCTTTGGCTCACGCGAGACGT
TGATTGAGCAAAACAATCTGCTTAATCGCGTTCAAGAAGAACTTGAGCTTCTAATCGAAT
CGGAATCGGCACTAGAGCAAGACTATCAAGCGGCTTCTGACCACTTGCAATTGGTGCAAA
ACGCACTGCGCCAGCAAGAGAAAATCGAACGTTACCAAGAAGATCTTGAAGAGCTTAGCG
AGCGTCTTGAAGAGCAGATGATGGTCGTTGAAGAAGCGCAAGAACGCGTGATGATGGTGG
AAGAGCAAGCAACCGTTGCAGAAGAAGAGGTGGACAGCCTCAAGACGCAACTGGCTGACT
ACCAACAAGCACTAGACGTTCAGCAAACTCGTGCTCTTCAATACCAACAAGCGGTTCAGG
CACTTGAGAAAGCGAAACAACTACTTGGTGATGACTGCCTGACGGCGGAGTCCGCGCAAG
CACTTGTTTCTGAGCTTAAGAACAAAGAATCAGAAAGCACTAACGCGCTGCTATCGGTTA
AGCACAAGTTGGATATGTCTTCTGCAGCAGCAGAGCAATTTGAAACTGCGCTGAAGCTTG
TACAAAGTATCGTTGGGCAAGTCGAACGTAAAGATGCGGCTGAACAAGCGAAAATCGTCA
TTACGAAAGCGCGTGAATCTCAGCAAATCGCACAAAACGAACAGCAATGGCGTGCTCAAC
ATCGCGACCTCGAACGTAGCTTAAACCAACAGCGTCAAGCTCGTGAATTGGTCAAGGAAT
ATCAAAAACAGTTCCATGTTGAACTGACGGACGAAATCACGTTTGAACAAGAACGCGAAC
GTCATGCGATGCAAATCGAAACGCTAGAAATGACGCAAGAAGAGCTGCGTGAACAACGCA
GTGAACAGCGTCGTCTAGAACAAGATGCTGCGGCAGAAATCAACAAGCTAGAAGCCATTG
CACCAACTTGGATTGCCGCTAACGATGCGTTGGAAAAATTGCGTGAGCAAAGCGGTGTAG
ACTTAGAAGATCGCCATGCTGTGATGAGCCACATGCAGGTTGTTCTGGAGCAAGAGAAAG
AACTGTCTCTAGCGAAAGACAAACTGGCAGAGCGTCGCTCGCAACTAGAAAGCGAAATCG
AACGATTGGCATCACCTGGTGGTTCAAACGATCCTCGTCTGAAAGGCTTGGCAGATACAC
TAGGCGGTGTGCTTCTATCCGAGATTTACGACGACATTACAATCGACGACGCACCTTACT
TCAGCGCGATGTATGGTCCGGCACGTCACGCGATTGTGGTTTCTGACCTGTCGGGTATCG
AAGAGAAACTGGTAGAGCTAGACGACTGTCCGGAAGATTTGTACATCATTGAAGGTGACA
TAGATGCCTTTGATGACAGTTCGTTTGACGCAGAAGAACTTGAAGGCGCGGTATGCGTTC
GTATGAACGACCGCCAAATGCGTTACTCTCGTTTCCCTGAAATTCCATTGTTTGGACGCG
CGGCGCGTGAACAGCGTTTAGAGCTACTGCGCAATGAACGTGAGGAAGTGGTTGAGAAGC
ACGCAAAAGCGGCTTTCGATTCACAAAAGATGCAGCGTCTATACCAAGCATTCAACCAGT
TTGTGGCTAACCACATTCAAGTCGCGTTTGAAGCTGACCCAGAACAAGCATTGGCAAATG
TTCGCGAAAAACGTGGTCAAATCGCCCGTGTATTGGCTGATTTGGAAGCGAAAGAACAAC
AACATCGTTCTCAGCTTCAGACTAGCAAGCAAGCTCTGTCTTCGTTAGACAAGCTCGCAC
CAAACATGGCTCTGATTGAAGACGATACGCTGCAAGCGCGTTTCGACGAGCTGGAAGAGA
AAATTGCGCAACTGTCAGAAGCGAAAGCGTTCTTGAACAACCACGCGAAAGCCGTGGCTG
AGCTTGAAAAAATTGCTTCTGCACTTGATGCAGACCCTGAACAGTTCGATGCGTTAGAAG
CAGAATACAAAGCTGCGGACGAGCAACTTCAAGAATTGAAGAAGCAGATCTTTGCCTTGT
CTGATCTCGTTGAGCGTCGTCACTACTTTGCGTATTCAGACTCCGTTGATTTGCTTAACC
AAAGCAGTGAACTTAGTGAGCAGTTAAAAGCGAAGCTGGTTCAGGCTGAGCAAATGCGTA
CACGCTCTCGTGAAGAGTTGAAACAAGCGCAAGGTCAAATGAACCAATACAACCAAGTAT
TGGCATCATTGAAAAGCTCGCACCAAGCGAAATTGGAAACCGTTCAAGAGTTCAAACAAG
AACTGCAAGAGTTTGGTGTTAACGCCGATGAAGGCGCAGAAGAGCGTGCGATCCGTCGCC
GTGATGAGCTGCACGAGCGTCTACACACATCTCGTAGTCGTAAGAGTGAATACGAGCGTA
CCATCACCTCTACTGAGCTAGAGATGAAAGGTCTGGCGAAACGTCTGAAGAAAGTTCAGA
AGGAATACGCAGAGCTGCGTACCTTCGTGGTTGCTGCGAAAGCGGGCTGGTGTTCAGTAC
TTCGCTTGGCACGTGAAAACGATGTTGAACGTCGTCTTCACAAGCGCGAGTTGGCGTACA
TGTCTGCCGATGAACTGCGTTCAATGTCGGATAAATCGTTGGGTGCGCTGCGTCTTGCTG
TTGCAAACAATGATGACCTACGTGATGCGTTACGTTTGTCTGAAGATAATGCACGTCCAG
AGCGTAAAGTTCTGTTCTACATTGCGGTTTACCAGCACCTTCGTGAGCGTATTCGTCAGG
ACATCATCCGCACTGATGACCCAGTAGAAGCCATCGAAGAAATGGAAGTAGAGCTAGCGC
GTCTGACTGAAGAGCTAACTCAACGCGAAAACCGTCTGGCAATCAGCTCTGAGTCTGTGG
CAAGCATCATCAAGAAGACGATTCAGCGTGAGCAAAACCGTATTCGCATGCTAAACCAAG
GCTTGTCGAACATCTCGTTCGGTCAGGTGAAAGGTGTGCGTCTAAACGTGAAGATCCGTG
AAAGCCATGAAGTGCTATTACATGGTCTGTCTTCGCAGCAAGAACAGCATAAAGATTTGT
TTGAATCTCCACGTTTCACTTTCTCAGAAGCGATGGCAAAACTGTTCCAACGCGTGAACC
CTCACATCGATATGGGTCAACGTTCTCCTCAGGTTCTGGGTGAAGAGCTACTGGATTATC
GTAACTATCTAGAGCTAAGTGTGGAAGTTAACCGTGGTTCTGATGGTTGGCTGCAAGCGG
AATCTGGGGCGCTATCAACGGGTGAGGCAATCGGTACTGGTCAGTCTATCCTATTGATGG
TTGTTCAGAGCTGGGAAGAAGAATCCCGTCGTCTACGCAGCAAAGACATCATCCCATGTC
GTTTGTTGTTCCTCGATGAGGCGGCTCGTCTGGATGCGAAGTCGATTTCAACGTTATTCG
AACTGTGTGACCGTCTGGATATGCAGCTGTTGATTGCTGCGCCAGAGAACATCAGCCCAG
AGAAAGGTACAACCTACAAGTTGGTACGTAAGGTGTTTAAAGATCACGAACACGTACACG
TTGTTGGTCTACGTGGCTTTGGTCAAACAGATAAACCGAAGAGTGAAGTTCAAGAAATGA
TTGAAGAGTTTGAATCATAAGCTTGGAAGCATAAAAAACGCCCGCAATTAAAGCGGGCGT
TTTTGTATCTGATTAACAGAGAGATGCAGGTAACGGGCATAAAATAAGCCGAGGCTGTAG
GACGACAGTCTCGGCTTTTTCGTGAGCACTTAGACCAATAGCAGGGAGTATTGGAAATAA
TCTAAGCGCTATTCCTCTGAAATATCGGTTCCAGCTTCGATAATTTCAGCAAGCTCTTCA
AGTGCTTGAACCGAAAGCTCAGACAAACGCTGTAAGTGTTGGTCAAAAGTTTCCTGGTCT
ACAAGCTGTGGTTCATTATTATTTGTTTCTTTTGTTAGCATCGCCCAACCTCTTTAAGTT
GAGTAAGGGGAGTAAACATCATACTCAATGGGCTCAGTGGAAAAGAAACGATCTATGTTG
ATTCTGTTAGCTCGATCATTGATTCAAATGATGAAACCGGCGAATATGAGATAGGGAGGG
GAGTGAAAACGATGGCAGAAAGAAAAAAGCTAGCAACCATGTGCTGATTGCTAGCTTGTA
AGATTTAGAACTTTGGTTTTACACCAAACTGCTCAACCGCGTAGGCTACGCGCTCTATAG
GCTTAGGGTACTCCGCTGGAGTGCCGAGGCTTTCAATATGCTTCAAGCGAGGAAGCAATC
CTGCTCCGTTCGCGATTTGAATAGCCAAACCAGGACGAGCATTCAGCTCAAGTACCATCG
GACCTTCTTCTTTGTCGAGAACCATGTCGGTGCCCATGTAACCAAGCCCCGTCATTTCCC
AAGCACTTGACGCAAGTTCTAGCAAACGCTCCCAATGAGGCACTTGCAGAGTCGATAAAT
CTTTACCCGTATCCGGGTGGTGCGTTACTGGTTGGTCGAATTGCACCGCACGAATGGCTT
TGCCTGTTGCGATATCAATGCCGACACCGACCGCGCCTTGGTGAAGGTTAGCTTTACCAT
CAGACGCTGATGTTGAGCAGCGCATCATCGCCATGACAGGGTAGCCTTTAAATACGATGA
TGCGTACGTCTGGCACACCTTCGTAGCTGAAACCATCGAAGCAGTCATCAAACTTAATCA
AGTTCTCAACCACCGCAACATCGTTCTTACCGCCGAGCGAGAAAAGCCCTGCCAGTGCGT
TACTGATGTGGCGTTCCACTTCTTCTTTGTTGATTGTCGCACCAGAAGGTTTGGTGTACA
CACCGTCTTTATGCGATGTCACCACCAGAATACCTTTACCACCGCTGCCTTGAGCTGGCT
TAATCACAAAACCCGGCCAGTCTTTCACCATGTTGTGGATGGTTTTTACTTCTGCTTGGT
TGTGGATCACGCCGATAAGGGCAGGGACGGTTGCCCCTGCAGCTTGAGCGATGATCTTGG
TTTTTAGCTTGTCATCCACCAATGGGTATTTAGAGCGATCGTTATAGCGACCAATGTAGC
TATGGTTACGCTTGTTCATGCCCATAATGCCTTTGTGGCGAAGTTTTGATGGCGTAGTGT
AACGTTCAAACATCGTTTAATCCTCCGCTAGCGGTTTGAAACGACGCAGTTCTGTTAGAC
GGTAACCAGTGTAAGTACCTAGTAATAGAATACCCGCCAAAACAATTAGCTGTAGGCCGA
TAAAGTTAAATGTTAAGTGCTGGATATACGAGTTGGTCATCGCCAAGTAAACCAGTACCG
CAGTCAGTAGTGAACCACCACCTTGCATTGCTACTTCTTTCGCGCCTTCTTCCTCCCACA
GAATCGACATACGTTCGATCGTCCATGACAAGATGATCATTGGGAAGAAGGTGATTGTTA
GACCTTCCGTCAAACCAATCTTGAATGCGACAACGGTGAACACCGATATGATCATAATAA
CTGTGATAATAACCGCGGATATCCTTGCTACCAGAAGTAAGTTGAGCCGCGATAAATAAC
TTCGGATGATCAAGCCTGTACCAACAATTAATAGGAAGCCCACAATACCAGTCACAAGCT
GCGTTTGAACGAACGCAACCGCAATCAGTACTGGCATGAACGTACCAGAGGTTTTAAGAC
CAATAATCACGCGCAGGAACACAACGATCAATGCGCCAATTGGGATCAGCATGATGGTCT
TGAACATTGCTTGCTCTTCTAGAGGCAAGCTGTGGATTGATAAGTTAAGCAGGCCATCGG
CCTCAACCTTGTTGTTTGTCGCTTGTTGAGGCGTCACTTCTTGTTTGATCATGGAGAAAT
GAACTTGGCTGTTCTTGCCTCCCACAAGGTCAAGTAACGAAACGTTCGATTCATCCCAAA
CAAGAAGGTTAGGTTTTACGGCTTTCTGCTCTGAATTTGGCGAGAACAGAACCCAATCTT
TTCCAGACCAAACTTGCACCATCGGTTGGATGGTTTGACGACGACGGCCATCTTCAAGCT
CGATTACGCCAACAATTTTACTTTGAACGCCAGCTGACAGAAGAATCTTGTGCAATGCAT
CGGTGCGGTCAAAATCGTTCAATAATAGAGCGGAGTTTTGGCTGTCTGGATCGTTAAGCG
TTTTGATTAACTCGCGTGCAAACGTCACGTTATCCGCAGAACGGCTCATGGCTTGATCGA
TGAGGGCGCTTGCTGCCGCTTGTTGCGGAGCGGATAAAGTCGGTGGCGTGATATCGCCAG
CAGGAGGCAGTGGTTCTACTTTAGCTTGTGGATCAACTAAGAACTGCGCTTTGTAGTAAA
TTGTTTGAGGGCCTTTCGCTTGGCGAATCGACCATTCGGCACGGCGACCTGAATCAGAGT
TAATGTAGGAAACGCCATAACCAGAAGAAGAAGCAGACTCGCCAATCAGTGTATAACCAC
TTTGTGTATGAGGAGCGGCAAGAGAAGCTTTCACTTCATTCCCGTTTGCATTGAACTCGA
TACGAGCCTCTACATCCCACACTTGACGTGTTTCGCCTGGCGTCCAAGGCACGCCGTAAT
TTTGGTGTCTGAAAACACTCAAAGCAATGCCCGCAACCACCAACAAGATGATTGAAAGGT
AAAACGGTATTTTTGACGTCATAATCTACCTTATTATTTTTTATCTTCGTCCGTTTGAAT
GTATGTACGGCTCACATCAACCAATGCGATGTCGCGCATAAATTCTCTACCTAGTAAAAC
AGGATGGTTCATGTGGGAGCGATCCGCCAACGTAAATTGCGCTTTTTCATGAATTTTTCC
AACTCGCACCCAAAGTTCGACCACAGCGCGACGCTCCAGTTCTTCACTTGTTACTTGACG
AATTTTCACATAACGAAGAACAGGCGCTTCGATCCATGTATTTTTCTCTTCTTCTGATTT
TGTTGCATCAGCAAGATGGAAACGAACCCAGTTTTTGCCGTTTCTTTCGAATTCTTCAAT
ATCAACTGCATTCAAAGATGATGTAGCCGCACCTGTATCGACGCGCGCATCAAACGTTTG
TTTGATGGAGTCGATGGTCACTTTTTCGATCGAACCTAAAACGATGTCATGAGTCGGCGT
TGGTTCAATAGGGGCAGGCGCTTGGACAATAATAGGCTCTTTCGGTTTTTTAACCTCTGC
CATTGCCTCTTCGCGGAAGGTGCTTAGATCACCTTGTAATTTATCGACTTGGTCTTCAAG
GCTGTCGATGTAATCTGATTGGTTACTGATCTGCAGCTCTAAGTTAGTTATGCGATTATT
GAAATTCGCTTCTGAAGCTTGAATAGCGGCTAACGTTTCTTGGTGGTACTGTTCGCCTTT
GGTAAGTGTGCATCCAGATAATAAGGCGATGGCAACAACCGGAGTCAATCGTATTAACAT
TGAAAACCTTGGGATTGGATTAAGTTGTTTGTTTTTTAAGAGTTTAGCTTATATCGATAA
AGGCTCACAAGTAAGAATCTTTCTCTATCTCTTATTGAGTGAGGAATAGTGATGAAAAGC
TAATAATCAAGGATGCAAAGCGCACCCTTGATGAGAATAGAAGAGAGGGTAATGTCTTAA
TGGCAGGAAAGAGTTAAGACAATGTCAGAAATCTCAGTTAATTATGGCTTACGTGCTACC
AGCACAGCGCGGCGTGGTGCCGGGTAGCCTTCCACTGTTTTGCTTGGATCGTTTGGATCT
AAGTAATCTGGTAGAGAGTTGTGTGTCATCCAATCTGTTGTGCGTTGCTCATCAACTGAA
GTCACGTTCTCATCAACAATATGAACATCTTCAAAACCAACCAGTTCTAGCCACACTTTT
AGTGCTTTCGCAGACGGGAAGAAGTACACATTGCGCATTTGAGCGTAGCGTGAGGTCGGC
ACAAGTACTGCGTTTTCATCGCCTTCGATTACCAAGGTTTCCAATACTAACTCACCTCCA
GAAACCAACTGATCTTTTAGTTGAATCAAATGGTCAAGTGGAGAACGACGGTGGTAGAGA
ACACCCATGCTGAACACGGTATCAAACGCTTCCAGTTTAGGCAGTTGCTCAATACCCAGC
GGCAGTAGGTGCGCACGTTGGTCACCGCCCATGAGTTTGCGAATTGCTTCAAACTGGATC
AGGAACAGGTGAGACGGGTCGATACCCACGCAAAGACGAGCACCTTCGCCTAACATGCGC
CACATGTGGTAACCATTGCCACAACCCACATCGAGCACGCTGCGATTTTTCAGTGGAGAA
ATGTGTGGAAGTACACGATCCCATTTCCAGTCACTACGCCACTCGGTATCGATATGAATG
CCGTGCACTGTGTATGGACCTTTGCGCCAAGGGTGGAAAGTACGCAGTAAGTTTTCTAGC
TTTTTCAGTTCGCCTTCATGGAAAGGCGTATCGTTGCTGATGGTTACAGAGTTCTTGATA
TCAACTTGATCTGGTGAGCCTTCTGGAATTTTGTTCAGTGCTTTCAACCAGCGACCAAAG
TCACCGTGCTCTGCATTTTGCCAGTCCGTTAACTGTTGTGGTAACACATTCAGCCAAGGT
TGAAGACGCGTGTCTTGGGCAATCAATTGGTAGAAATTTGCAAAGTTAAACATAGTTAGT
TAATCGCTGAGTTGATGATGTAATTAAATGAGTGAAAGCGCCGCCAAAGGCAGCATCAGT
ACTTGCCTGCTTGAGTACAAACCGAACTGGGTTCGACCGCGAACCTTACTTAATCGCGAA
CATAGAACCGAAGTTAAAGCATTGGAACCAAACGTCGTAGCTAGAGAAGCCAATTTTTGC
GAAACGTTCTTTGTGGTCTTTTTTAGAGTCCGGACGCATTACGTTTTCGATTGCGCTACG
TTTTTGGCTGATTTCCAATTCGCTGTAACCGTTGGCACGTTTGAAGTCGTGGTGAAGGTC
AATGAGTAACTCATTCGACACTTCATCTTCGAAAACGAATTTCTCTGACAGAATCAAAAT
GCCACCAGGACGTAGGCCCGCGTAGATTTTTTCAAGCAGCGCGTAACGGTCTTCTGGTGA
TAAAAACTGGAGCGTGAAGTTCAATACCACGACAGATGCGTTTTCAATTTCGATATTACG
AATATCGGCTTCGACCACAGTTACTGGCGTGTCGCTGCGATAAGCATTGACGTGTAACTT
ACAACGCTCAACCATCGCTGGAGAGTTGTCTACTGCAATAATTTTGCAGCCTTCTTGCTT
GATATGACGACGCATAGACAGCGTAGCGGCACCCAAAGAACAACCTAAGTCGTAGATGTT
TGAGTGAGGCTTCACAAAGCGTTCTGCCAACATACCGATTGCAGAAATGATGTTGCTGTA
ACCCGGCACCGATCGCTGAATCATGTCAGGAAAAACTTCCGCTACGCGTTCATCGAACGT
GAAATCCCCAATTTTATCGATTGGAGCCGAAAAAATAGTATCTGGATTGCTCTTAGGGTT
CATAACCAAATCTCTGCATACAAGCTGACGGGGCGATTCGTCTTCAAAAAACTATTAGTC
TAGTTTTCAAAAAACGTTAGGCATCAAAAAAGGCGCGTATTTTATGAGAAATTCGCGCCT
CTGTCATGCGTTGAGCAAATTATTGTTAGAACATCTGTAACTGCGAGTTGCCATCATTGG
CAGGGAAGGGGGCTAAATCTGGCAGGGCGACATGATTTTGCAGATTCTTGTAAATGTTCG
CTGCCAGCTCAGGAGCAATAATATTGTCTGCTGTGTGAATCATCACATATGGCTGTTTAC
CTTCCGCAATCCATTGTGGCAATTTACTTAGCCAAGGCACAAAGAAGTCGTAATTTTTTT
GTTCTTCCGGATGGCCAATAAAACGAATCATCGGGTGTGAAGCGGTTGCAATCGCATGAA
CGGGAACTTTGGGCTTCTTCATTTGAGCATCAATGATGGCTTCATTGTCAGGCTTTGCCG
CAAACACAGGGCGGCTATCCATGATTATTCGGTCAATACCGTTTTCCACCAACCACTGAT
TAAGCGCTCGCTCTTCCTCGCCTTTAGAGAAAAAGGCCATATGACGTACTTCTACGCCTA
GTGGAAAGTTAGGCGGGAAACTGGCGCAAAACTTTTTCAAACGTTCAAGATACTCTGGGC
CAAAAGCTGCTGGGAGTTGGATCGTCCATTGACCGACGCGCTCATGCAGGGGCTCCATGA
TTTTCATAAAATCACGAAGTTGCTCGTTGCAGCCTCTTAGCATTTGTTCATGAGTGATAG
CCTTAGGGAGCTTAAACGTAAACTTAAAATCGTCGTGCGTTGCCGCTTTCCAATTTTGCA
CCGTGTTGTGTGTCGGCGTGGCGTAAAAGGTGGTATTTCCTTCCACAGTATGAAATACCT
GAGCGTATTTTTCTAAACGCTCAGCAGGTTTAGTTCCACTACCGTAAAAGCTTTGTTGCC
ATTGGTTGTGAGACCACATGGTTAAACCAAGTCGAAGGGGTAAATTATCCATCATTCTTT
ATTGTTTGTATCTCCTGTACGCACTTTACGAGAGTTTTGCTGAAATAGGTAATTTAGCGC
TATAATCAGCACCAATTTTTTCGCTTTGGTGGGCTTTTGAACATTTGTTGTACTAAAAAC
CACCAGGGAATGATAAAACACACTTAATTGTATGTTGAGTAGTCGATTTTCATAGACTTT
CAGCGTATAACGGAATCTTTACTCTGCTCGGCAATGAGGCTGACAGAGCGTAGTTAACAA
TATTTGAGAGATTGGGAATTTCATTATGCGTACCCATTACTGTGGTCACCTGAACAAGTC
CCTTGCAGGACAAACTGTAGAACTTTGCGGCTGGGTTAACCGTCGTCGTGATTTAGGCGG
TCTTATTTTCATTGATATGCGAGATCGTGAAGGCATCGTTCAGGTAGTTGTAGATCCAGA
TATGGCGGATGCGTATGAAGTGGCTAACACACTTCGTAATGAATTCTGTATCAAATTGAC
GGGTGAAGTTCGCGTTCGTCCAGAAAGCCAAGTAAACAAAGACATGGCAACAGGTGAAGT
TGAGATCCTTGCGAAAGGTCTTGAAATCATCAACCGCAGTGACGTTCTGCCTCTAGACTT
CAACCAAAAGAACTCAGAAGAGCAACGTCTGAAGTACCGTTACCTAGATCTACGTCGTCC
AGAAATGAGCGACCGTATCAAGCTACGTGCTAAAGCGTCTAGCTTTGTTCGTCGTTTCCT
AGATGACAACGGTTTCCTAGACATCGAAACACCAGTACTAACCAAAGCGACACCAGAAGG
CGCGCGTGACTACCTAGTACCTAGCCGTGTTCACAAAGGCAGCTTCTACGCGCTTCCTCA
GTCTCCACAGCTATTCAAACAGCTTCTAATGATGTCTGGTTTTGACCGTTACTACCAAAT
CGTTAAGTGTTTCCGTGATGAAGACTTGCGTGCCGACCGTCAACCAGAATTCACTCAGAT
CGATATCGAAACGTCATTCATGACGGCTGATCAAGTTCGTGAAGTAACTGAAAAAATGGT
TCGTGAAATGTGGCAAGAGCTACTGAACGTTGACCTAGGTGAATTCCCAGTAATGCCATT
TAGCGAAGCGATTCGTCGTTTCGGTTCTGATAAGCCAGACCTACGTAACCCACTAGAGCT
AGTAGACGTTGCAGACCTAGTAAAAGACGTTGAGTTCAAAGTATTCTCTGGTCCAGCGAA
CGACGAAAAAGGCCGCGTTGCAGTTATCCGTGTACCAGGCGGTGCAGAGTTAACTCGTAA
GCAAATCGACGGCTATGCAGAGTTCGTAGGTATCTACGGTGCAAAAGGTCTAGCATGGAT
GAAGGTGAACGACCGTGCAGCAGGTGTGGAAGGTATCCAATCTCCTGTAGCTAAATTCCT
AAGCGAAGACGTGATCAACGGTATCCTAGATCGCACTCAAGCGGAATCTGGCGACATCAT
TCTATTTGGTGCAGATAAAGCTAACATCGTTGCGGAAGCACTAGGCGCACTTCGTCTTAA
ACTAGGTAAAGACCTAGGTCTGACTAAAGAAGGCACTTGGGCTCCTCTATGGGTTGTTGA
CTTCCCAATGTTCGAGGAAGACGACGAAGGCAACCTACACGCGATGCACCACCCATTCAC
ATCACCTCTAGGTGTGACAGCGGAAGAGCTAAAAGCGAACCCAGCAGTAGCGAACTCAAA
CGCATACGATATGGTGCTAAACGGCTACGAAGTGGGCGGTGGTTCTGTACGTATCCACAA
CGCAGAAATGCAAGCAGCGGTATTCGATATCCTAGGTATCGATGCAGAAGAGCAACAATT
GAAATTCGGCTTCCTATTGGACGCTCTAAAATTCGGTACGCCTCCACACGCTGGCCTTGC
ATTCGGTCTAGACCGTCTAGTAATGCTGCTATGTGGTACTGAGAACATCCGTGATGTTAT
CGCGTTCCCGAAAACAACAGCAGCGGCGTGTTTGCTAACAGATGCTCCAAGCATTGCAAA
CCCAGCGGCTCTAGAAGAACTAGCGATTGCGGTAACTGCAGCGAAAGCAAAAGACGCAGA
ATAAGCGCACAACAATTAAAGAAAAAACTCCCGCACCTGCGGGAGTTTTTGTTTTAATGG
GATATATCCAAACGACTTAAGAATGCTTGGGTTTAGATTCTAATAAAAATAGCGAGTTAT
TTAGGACGCTTCATGTCAATTATTTTGGGTATTGACCCAGGTTCTCGTATTACCGGTTAC
GGCGTTATTCGCCAGCAAGGCCGTCATCTGCAATATCTTGGCAGTGGGTGTATTCGTACC
TCAGAAAAAGAATTGCCAGGTCGGCTTAAGCAAATCTATGCTGGCGTTACGGAAATCATC
ACCCAGTTTCAACCAGACGTATTTGCAATTGAGCAAGTGTTCATGGCGAAAAATGCCGAT
TCTGCTCTAAAGCTAGGGCAGGCTCGCGGTAGTGCGATTGTTGCGGCGGTGAATGCGGAT
CTTCCTGTGTATGAGTATGCTGCACGCCTAATTAAGCAAGCTGTAGTGGGGACTGGTGGT
GCAGACAAAGTGCAAGTTCAGCACATGGTGCAGCACATGTTAAAATTACCTGCAAAGCCT
CAAGCCGATGCCGCGGATGCACTCGGTGTGGCAATTTGTCATGCCAATACGAACAAGACT
TTGGTTGCGCTCGCAGGCAAAGCAAGCAGTGCGAGAAAAGGGCGTTATCGCTAGACTCTC
ACCGTACTAAAAATGAGACACCTCAGACAGATTTAAGGAATAAATTTGTTGTAAAAATGT
TACAAAACTATAGTGGTCGGATGTCTAATAAGAAATCAATCAAGGAAGATTGAACATGAA
TCCAGCCACGCTGTGGCGCAGTGTATTTATGCCGCGCCAACCTCAATGGACGAGAACGCA
ACAACGTCAAGCTGACATCCTCTCTTTATTTACCTTTATCGCTTTTCTGGTCGGAATTTA
TAGCTTAATTAAGTGGTTCAAGCATGGACACGAAAGCTTGATCTTAACTTCTGTCATTCT
GATTACTCTTGAGCTTATTTCCGCTTCTAGTCTCAAATGGTTTAAGCAACCTGCGTTATC
ACTTAACCTTGGTTTTGTCGGGATGTCGGTGCATGCACTCAATATCATTTATCAAAGTGG
TGGTGTGGTTGATTCAACTCAAACTTATTGGGTGCCTTTGTTGGTTGTCGCTTTCTTCTT
ATCTGGCACTCGTCTTATCGCTATTGCTTGGAGTGGCGTGGTGATTGCCATTTCCGCCTT
AATGACACATCAGCATGTTTCGGGTTTTGAGTTTCCTCAACTGGTATTATCGGAAGCTTC
TCAGAGATTAGAAATTTGGTCTGGTACCGTATTGCCGCTGGTGGTGATTTGTATCGCTCA
GGCATTTACTGCTAAGCAACGTGATGATGCGATTGAAAATGCCGAAGCAGCAAAAGTCGA
GAGTGAGCAAGTCGCCAAAAAAGCAACAGAAGGTGAACTGCATCTGGCTGAAGTATTGGA
ACAAGCTAATTTAAATTCGATAGAGCTGAAATCTGTTTCGCAAGCGCTTGATGAGCAATC
ATCGCAGTTGGATGAGCAAGTCAATGCACTCAACGTGAATAGTGAATCTCAAGCAAGTGC
GGCAGAGCAAATGAGCCAACAAGTACATCACATGGCCACAGGGATTGAAGAGTCGAGCAA
GTTTGTGGAAGAGCTGCGAGAGAAGAGTGAAGACGTTCATCAACAAGCAGAGAAAAGCTC
GGAATTGCTGGAGGATTCTACCCAAGCGATCGGCCAGATCATTACTAGCCATGAAGAAAT
CATGAAAGTGGCAGACTTGATTACCTCTGTCGCAGAGCAAACCAACTTGCTGGCTTTAAA
TGCGGCAATCGAAGCGGCGCGAGCAGGAGATCAGGGCAGAGGTTTTGCTGTGGTTGCCGA
GCAAGTACGAGAGCTATCTGCGAAGAGTAGCCAGTCCGCTATTGAGATTCGACACTTACT
TGATCGTAGTGAGCAAGAAGTGAAGCATGGTCAAGACGTGGTGACGTCAAGCACCGAGAG
GATGAATACTATTATTCAGCAAGTGACGACGATATCTCATGACGTACAAAGTTTATCAAG
CATTATGGCAACGCAAATGGCAGCGCTAAAAGAACTTGATGAAGCGAGTAGCGAAGTGGC
GAATGGTGTAGTGAATACAAAATCCATTGCCGAGATTGTGGCTCAATATGGCAAAGAGCT
CAGTGGTCAAGTTGTTGCTGTCCGGACGCTCACACAACAACTTGATCAAGTTGTCTCAAA
AATCTAACCCCACAGCATAAAGGACTGGATGTCTATCCAGTTCTTTATTATCCTGTCGCA
AATTCATTTCCAAAGAGTATTTATAGTGATTGGACGTCTTCGCGGCATTTTGCTTGAAAA
GCAACCACCTGAAGTTTTAATTGAAGTTAACGGCATTGGCTATGAAGTTCAGATGCCAAT
GAGCTGTTTCTACGAACTGCCAAATATCGGCGAAGAAGCGATTATTTATACTCATTTTGT
TGTGCGTGAAGACGCGCAATTGCTTTACGGTTTTAATACAGTAAAAGAGCGTGCGCTATT
CCGTGAAGTGATCAAAGCAAACGGCGTTGGCCCTAAACTTGGCTTAGGTATTCTTTCAGG
CATGACAGCGAGCCAGTTCGTGTCTTGTGTAGAGCGTGAAGATGTTTCTACGCTTGTGAA
GTTACCAGGTGTTGGTAAGAAAACCGCCGAGCGTTTGGTCGTTGAAATGAAAGACCGCTT
AAAAGGTTGGGGAGCTGGCGACTTATTCACGCCGTTTACTGATGCCGCTCCTACTGACTC
GGCTGCCGCTTCGTCAAATAGTGCAGAAGAAGAGGCGGTCAGCGCACTTCTTGCTCTAGG
CTACAAGCCAACTCAAGCGTCGAAAGTAGTTTCTCAAATTGCTAAACCGGACATGAGCAG
CGAGCAGCTGATCCGTGAAGCACTAAAATCAATGGTGTAACGGAAAGTTCAAGGTAACAG
TATGATTGAAGCCGATCGTTTAATCGCTCCTGAAAATCCAGCGTTTCGTGATGAAGATGT
TATTGACCGTGCTATTCGCCCTAAAAAGTTGGCGGATTACCAAGGTCAGGATCATGTCCG
TGATCAGATGGAGATTTTCATCAAAGCGGCACAATTGCGTAGTGAGGCGTTAGACCACCT
ACTTATTTTTGGCCCTCCAGGTTTGGGTAAAACGACGTTGGCAAACATTGTTGCTAACGA
AATGGAAGTGAACATCCGTACTACTTCTGGACCTGTTCTCGAAAAAGCAGGCGATTTGGC
CGCGTTGTTGACCAATCTTGAGGAAAACGACGTGCTTTTCATTGATGAGATCCATCGTCT
TAGCCCTATGGTCGAAGAGGTGCTGTATCCGGCAATGGAAGATTACCAATTGGACATCAT
GATTGGTGAAGGCCCGGCCGCACGTTCTATCAAAATTGATTTGCCACCATTCACATTGAT
TGGTGCAACGACGCGTGCGGGGTCTTTGACTTCTCCGCTGCGTGACCGTTTTGGTATTAC
TCAGCGTCTTGAGTACTACAAAGTGCAAGATCTACAGAACATTGTTCAACGCAGTGCAGA
TTGCCTAGGGTTGTCGATGGAGCCAGAAGGCGCGTTAGAAGTTGCTCGACGAGCTCGTGG
TACGCCTCGTATTGCGAACCGTCTATTGCGCCGTGTCCGTGACTATGCAGAAGTGAAGGG
CAACGGACATATTTGTGCCGATGTTGCTGACAAAGCGCTTAATATGTTGGATGTCGATGC
TCAGGGCTTCGATTACATGGACCGCAAGCTTCTTCTCGCTATCATGGAGAAATTTGGTGG
TGGTCCAGTTGGACTCGACAATATGGCTGCCGCTATTGGTGAAGAGAAAGACACCATTGA
AGATGTGCTAGAACCATATTTGATTCAGCAAGGCTATTTACAACGCACTCCCCGAGGAAG
AATCGCCACAGATCGTGCATATCTTCATTTCGGAATTGAAAAATAAGATTCTAAGGCTGA
GCAAAAATGCTCAGCCTTTCACCATAAGTGACCAACCTCTCATTTATTGAATTTCTTCTA
ATACTAATTAGGTAAGAAAAAAGCACTGATTGTTAACTCGATGTTTGCATGCAACTGGTT
AATTTCTCTCCTGATTACTCTCTCTTAACATACGCTTCTAATACGGGTTGATCTGGATCA
ATGTGATGGATTTTTGTGCAAATTCAGCGCATAAACATTGATGTATATCAAAGCGCATTC
CGGCTATAAACCTTTTGAAACAATCTGTTTTTACAAGTAATATTAGCCCTAGCTATATTA
GCTGATGCTTAACAATTAACTAACCAATGAAGCACATTTTTGCAACAAAGAGTTGTGATA
ATTCAACAATTTTCAAGTGTGAATAACACCTGGATATGGATTGCAATATGTAGAGAGTGT
CATTCAGCCGACACATAGGAGTTACCATGATTGACGTAGTTGATCTATCGCGGTTGCAGT
TTGCACTAACAGCGATGTATCACTTCCTATTCGTACCATTGACCCTTGGTATGGCCTTCC
TTTTGGCCATTATGGAATCGATGTACGTAATGACGAACAAGCAAATCTACAAGGACATGA
CCAAGTTCTGGGGTAAGCTGTTCGGTATTAACTTTGCACTTGGTGTGGCTACCGGCCTTA
CCATGGAATTCCAGTTTGGTACTAACTGGTCGTACTACTCCCACTATGTAGGTGACATCT
TTGGTGCGCCGCTGGCGATCGAAGCACTTGTCGCTTTCTTCCTGGAGTCAACTTTTGTTG
GTCTATTCTTCTTCGGGTGGGATCGTCTATCTAAACGCCAACACTTAGCTGTTACTTGGC
TTGTGGCGCTGGGCTCTAACTTCTCTGCTCTTTGGATTCTTATCGCAAACGGCTGGATGC
AAAACCCAGTAGGCGCGGACTTCAACTTCGAAACCATGCGTATGGAAATGGTAAGCTTCT
CTGAAGTTGTACTAAACCCAGTTGCTCAGGTTAAGTTCGTGCATACGGTTGCTTCTGGTT
ACACTTGTGGCGCAATGTTTATTCTAGGCATCAGTTCATACTACCTATTAAAAGGTCGTG
ATATTGCGTTTGCTCGTCGTTCATTTGCTATCGCTGCATCTTTCGGTATTGCTGCGATCC
TATCAACCATCGTTCTTGGTGACGAATCTGGTTACGAGCTTGGTGAAGTTCAAAAAGTGA
AGCTTGCTGCAATTGAAGCAGAATGGCACACAGAACCAGCTCCAGCAGCGTTTACGTTGT
TTGGTGTTCCTAACCAAGAAACCATGCACACCGATTACGCAATCAAGATCCCTTACGTAA
TGGGTATCATCGCGACACGCTCTTTTGATGAGCAAGTGACAGGTCTTCGCGACCTTCGTG
ATGAGCACGTTGAGCGTATTCGTGGCGGTATGTACGCTTACGAACTTCTTGAGAAACTTC
GTGCTGGTGACAAGTCAGAAGAAAACATGACTGCGTTTGATGAAGTGAAAGGTGACCTAG
GTTACGGTCTACTTCTAAAACGCTACACAGACAATGTTGTTGATGCGACAGAAGAGCAAA
TTCAAGCTGCTGCGGATGATTCAATCCCAACAGTATGGCCACTATTCTGGTCATTCCGTA
TCATGGTTGCTTGTGGCTTCATCATGTTGTTCGTATTCGGTGCGGCATTTATCCAAACAT
GTCGTCAAAAAATCGAACAAAAACAATGGATTCTTAAAGCTGCACTATTGAGTATTCCAC
TTCCGTGGATTGCGATTGAAGCGGGTTGGTTCGTCGCTGAGTACGGTCGTCAACCATGGG
CTGTTGGTGAAATTCTTCCTGTGCACGTTGCGGCTTCAGCATTGACTGCAGGTGAAATCT
GGACGTCACTATTCGCAATCTTGGCGCTATACACGGTATTCCTGATTGCAGAAGTTTACC
TAATGTTGAAATTCGCTCGTAAAGGTCCAAGCAGTCTGAAAACTGGCCGCTACCACTTTG
AGCAAAACGCTGACTCTGTTGAAGACAAAGTTAGCCGCCAAGTAGAAGCGTAAGGTAAGG
AGATAACAAGATGTTTGATTACGAAATCTTGCGACTCATCTGGTGGGTACTAATCGGTGT
TCTACTAGTTGGTTTTGCAGTAACAGACGGTTTCGATATGGGTGTAGGCGCGCTTGTACC
TATTATCGGTAAAAACGACACACAACGTCGTGTCATGATTAACTCAATTGCCCCTCACTG
GGATGGTAACCAAGTTTGGCTTATCACTGCTGGTGGTGCATTGTTCGCCGCTTGGCCTTT
GGTTTACGCAACGTCATTCTCAGGCTTCTACTTAGCAATGATCCTGACGCTAGCTGCACT
TTGGCTTCGTCCTCTGGGCCTAGATTACCGCTCTAAGATCGAAGAGCCAAAATGGCGTAA
TACTTGGGATATCTGTATCTCAATCAGTGGTTTTGTTCCGCCAATCATCTTTGGTGTGGC
GTTTGGTAACCTTCTACAAGGTGTTCCATTCCAATTGAGCGAGTTTTTGATGCCAACATA
CCATGGCTCATTCTTTGGTCTGCTAAACCCATTTGCTCTGCTTTGTGGTCTGGTTAGCTT
GTTCATGATTTTGATGCAAGGTTCTACTTGGCTACAAATGAAAACAACGGGTGAAGTTCA
CACACGTGCTCGCAACGTTGCTCAAATCACGGGTCTACTAACAGTGGTTGCGTTTGTTGC
TGCAGGTTTCTGGGTTCAAAACATTGACGGTTACGTGATTGTTGGTGGCATCGACACAAA
CGCAGCTTCTAACCCTCTAAACAAAGAGGTAATCCGTGAAGCTGGTGCGTGGATGAAGAA
CTTTGAAAACTACCCACTACTATGGGCTGCTCCTGTACTAGGTGTTGCAATGCCGCTGCT
TGCTGTATTGTCATCTCGTCTTGAAAAGTGTGCGATTTCGTTCATCACTTCAAGCCTAGG
TGTTGCTGGCGTTATCTTTACTGCAGGTTTTGCGATGTTCCCATTCATCATGCCTTCAGA
TCTAATGCCAAGCCACAGTCTAACAATGTGGGATGCAACATCATCTGAGTTGACTCTGAA
CCTGATGACAGGCGTAGCGTTTGTTATGGTTCCAATCATCCTTGGTTACACGTCTTGGAC
TTACTACAAGATGTTTGGTCGCCTTGATGATCAGTACATTGAAGACAACAAAAACTCACT
ATACTAAGGAGCAATTACTATGTGGTATTTCGCATGGATTCTAGGTGTACTACTTGCTTG
TGCATTCGGTATCATCAACGCTCTTTGGTTAGAGCACTCAGAAATGATGGACAAAGACAG
TGAGTAATCTCGCTGACAAGGTAGCGAAGTTTCACGAACCAATGGATAAGACTCTGTTAA
GAGTCTTATCTCTCATCCTTGGCTTTATGCACGTAGGATTGGTGATGTGGGATCCAGAAG
CGTACCATCAAGCGATTGGTGGCTTTAACGCAGTGATCGCCCCGGCACTGATTTGGGCAT
TGTGCTCAAGTATGGTGTTCGGCGTAGGCTTCAAACCGAGAAATTGGTACTGGCAATTGT
TGTTTAGCCCTTACTTCTCGTTAGCTATCTTAATTTATCTAACTGCGCTTTATTTCATGT
AAATTGAATTACATTGCAATAAAGTTGGTTATTAAATCATCGAGTAAAAGCCAGGCAGTT
TGTCTGGCTTTTATTTTTTCTACAAAAATCAAAAATATTCCTTCCGTTCAGTACCAATTG
CTGTTGCTTCAGTTATAGTAACCACTTTAAAGAATTGAATATATTGGTACTCCCTTGCAA
GGCACATCAAATCCCTTCCGCTGGCCGATCACCGTGTACTATGAAGACACCGATGCGGGC
GGCGTTGTATATCATTCAAACTATTTAAAATTCTTTGAGCGCGCGCGTACCGAGATGTTG
CGTGCAAAAGGCATTTCTCAACATGTGTTACTGGAACAAAATATTGGCTTTGTTGTCCGA
CACATGGATATCGATTTTAAACAAGGGGCGAGACTGGACGAACAGTTGACAGTATTAACC
CGAGTGTCAGAAATAAAACGTGCGTCTTTGCAATTCTGTCAAGAGTTGGTCAATGATCAA
GGCAAGATATTGTGCAAGGCCTTTGTTAAGGTAGCATGTATCGATAATAAGAAAATGAAA
CCAATAGCTATTCCAACATTTATCAATTCGGAGCTAACAAATAGTGACTGCTGATATTTC
CATTTTAGATCTCTTTCTTCAGGCCAGTCTGTTGGTAAAACTTGTGATGCTGACATTGCT
AGGCATGTCAATCGCGTCATGGGCAATGATCATCAAGCGCAGCAAAGTGCTTTCCCAAGC
ATCAAAAAATGCTGAGCAATTTGAAGACAAATTCTGGTCAGGTACAGACCTTTCCCAACT
CTACCAAAAAGTGAAAGGGCGCAAAGACGAGATCGCAGGTACAGAAGAAATCTTCTTCGC
AGGTTTCACAGAATTTGCTCGTTTACGTAAGAGCAATGCGAACTCACCAGCTTACATTAT
GGAAGGCACAGGTCGTGCGATGCGTGTTGCTGTTGCGCGTGAAGTTGATGAGCTTGAAAC
AAGCCTACCTTTCTTAGCAACTGTCGGTTCAATCAGCCCATACATTGGTTTGTTTGGTAC
TGTTTGGGGCATCATGCATGCGTTTATTGCACTGGGTGAAGTGAAACAAGCAACGCTTTC
TATGGTTGCCCCAGGTATCGCAGAAGCGTTGATCGCGACTGCTATGGGTCTATTCGCAGC
AATTCCTGCGGTAATGGCATATAACCGACTAAGCAACAAAGTAAGTAAGCTGGAACATAC
TTACGCGACATTCTCAGAAGAATTCCACAGCATCCTTCATCGTCAAGCGATGGCTGGCCG
AGATAGCGCGGATAAGGAATAAAAAGCATGGCGGGTTATCAACCTAAAAAGCGAAAAATG
ACGGCAGAGATCAACGTTGTCCCTTACATCGACGTAATGCTTGTGCTGTTGATCATTTTT
ATGGCGACCGCGCCCTTTGTTACCCAAGGTGTGGATGTCGAGCTGCCAAAAACGTCTACC
GCTGAGTCGATGGAAAAAATAGCCGGGAACACCGATAGCAGCTTTATCATCATTGAAATT
GATCGTGATGGGAACTTAGGTCTGAGTGTTAATGATGAAGAAGTGCAACGCGGTCTGTCT
TTACAAGATGTGATTGTACGAGTCAAAGCTGAGCGAAGCATCAAGCCTGATTCGCCTGTT
GCGGTCGGCGGTGATGCGGCAACGCCATACGCTGACGTTGTGATGCTACTGGATGAGTTA
AGTCGAGCTGGTATCCCAAAAGTGGGTCTAATGACCGATATTAGGGAATAAACGTCAATA
TTCATGAAAGACAAAAAGAAACAATCGAAAGAGTACACTAAACCGATAGTCATATCGGTA
GGTCTGCATGCTCTCTTGGTAGCAGCATTGCTCTGGGGTACTGATTTTGCGATGACCAAA
CCTGAGCCAACTGGACAGATGGTTCAGGCTGTCGTGATAGACCCTAAACTGGTACAACAA
CAAGCGAAAGAAATTCGTCAGCAGCGTGAAAAAGCGGCCAAAAAAGAGCAAGATCGTCTT
GATAAATTAAGACGCGAGGCGGAGCAGCTTGAGAAAAACCGTAAGGCTGAAGAAGAACAA
ATTCGTAAGTTGAAAGAACAGCAAGCGAAAGATGCAAAAGCGGCCAGAGAAGCTGAAGCG
GCTCGCAAGCAAAAAGAGCAGGAACGCAAAGCAGAAGAAGAACGTGTTCGCCAAGAAAAA
GAGCGTACAGCTAAACTTGAGAAAGAGCGTAAAGCGAAAGAAGAAGCTGTACGTAAAGCA
GAGCAGGAACGTTTAGCCAAAGAAGCGGCGATTGCTAAAGCGGAACAAGAGCGAGTAGCT
CGCGAGAAGGCGGCAAAAGAGGCGGAAGAAAAGGCAAAACGTGAACGCGAGGCGGCTCAA
AAAGCTGAACAAGAACGCATTGCGAAAGAAAAAGCGGCAAAAGAAGCTGCGGAAAAAGCG
CGTAAAGAAAAAGAGCGCCTTAAGCGTTTAGAACGTGAGCGCAAAGAGCAAGAAGCTGCA
CTGGATGATATTTTTGCTGGCCTAGAAAGTGAAGCGAGTGCAAACCAACAGGCTCAGGGG
AAATTTGTGGCTGATGAGGTTTCCCGCTACAGTTCAATCTATATTCAGCTCATTCAAAGC
CGATTGCTAAAGGATGACTACCTATTGGGAAAGGAGTGTAGAGTTAACATTAAGCTGATT
CCTACGGGAACTGACATGATTGTTTCGTCAGTTAACGTGCTTTCTGGTGACTCTAGAGTG
TGTGCTGCTGCAAAGAGTGCAATTGCACAAGTACCAAGTTTCCCGATGTCAACCGATTCA
ACAGTTAACCAAAGGCTGAAGGATATTAACCTTACGGTCGCACTACAACAATAAGGGATA
AGCCGTGATTAAACGTCTTTTACTAGGAATGTTTGTACTGCTAGGCAGTCTAACGAATGT
AGCGCACGCTGCATTGGAGCTGGTCATTACTGATGGTATTGATTCGGCACGACCAATTGC
TGTTGTTCCTTTTAAATGGGAGGGCAGTCAACCACTTCCTACCGACATTTCTGCTGTCAT
TGCGTCTGATCTACAGCGCAGTGGTAAGTTCAGCCCAGTACCAACGAATAAAATGCCACA
AACGCCATTCAATGAATCAGAAGTTAACTTTGATTCGTGGACAAGCCTTGGTGTAGATGC
GTTGTTAACTGGCTCTATCAAGCAAAATGAGCAAGGCGATTACGTTGTAAATTACCAGCT
TGTTGATGTAGTACGCGGTCAGTTAACTGGTGGGCAGAGCAAAGCTCTAGGGAGTGACGG
TGAGCTTGTTTTATCTAAAGACCATGTTTTGTTTAACAAAGTGGCTACGGTAAAAGGCCC
TCGTATGCGTGAGTACGCTCACCGTATTTCTGACCTTGTCTATGAACAACTGACAGGTGA
ACGTGGCGCATTTATGACTCGTATTGCCTACGTGGTTGTAAACGACAAAGACCGTTTCCC
GTACCAGCTTCGTGTCGCTGATTACGATGGTTACAATGAGCGATTAGTATTGCGTTCTAA
GCAGCCTCTGATGTCTCCTGCATGGTCTCCAGATGGGCAGAAACTTGCGTATGTAAGCTT
CCAAAATGGCCAAGCAGAAATTTTCATCATGAACATCTATACCGGTGAACGTGAAAAAAT
TACGTCATACCCTCGCCATAATGGTGCGCCAAGATTCTCTCCTGATGGTAACAAGTTAGC
GCTTGTACTGTCTAAGACGGGCACTCTACAGGTGTACACTTTTGATCTGAAAACTCGCAA
ACTCACCCAAATTACGCGTAGCAGATCAAATAATACTGAACCGTTCTGGCACCCTGATGG
CAAATCGCTGATTTTCACATCGGATAGGGGTGGTAAACCACAGATTTATCAAGTAAATTT
GGGCAGCGGTTCTATCGATCGCTTGACTTGGCAAGGTAGCCAAAACTTGGGTGGTCAAAT
CACACCTGATGGCCGATTCCTAGTAATGGTGAATCGCAGTGATTCAGGTTTTAATTTGGC
GAAACAAGATTTGGAAACTGGTGCTCTTCAAGTCTTAACTAAGACTCTATTAGACGAGTC
TCCGAGTATTGCCCCTAACGGTGGCATGGTTGTGTATAGCTCGATTTACAACAAGAAAAA
CGTACTATCGATGGTGTCAATTGATGGTCGATTTAAAGCTAGATTACCGGCAACAAATGG
GCGTGTGAGAGCGCCTGCGTGGTCACCGTTTTTGTAGTAATAAGTTTGATTAATAAAGGA
AAATAAGATGCAACTGAACAAGGTTCTAAAAGGGCTACTAATCGCGCTTCCTGTAATGGC
TATGACTGCGTGTAGTTCAAGCGACGACGCAGCTTCTAACACTGGTGCAGCAACTAACAA
CAATGCTGCAGCAGAAACAACAGTAGCGACGCCGATCGATCAAAGCGGTCAGCTAACTGA
ACAAGAGCTAAAAGAGCAAGCACTTCGCGAAACTCAAACAATTTACTTCGCGTTTGACAA
CTCTACAATTGCAGGTGATTACGAAGAGATGCTAGCAGCTCACGCTTCTTACCTAAGCAA
GAACCCTGCTCTAAAAGTAACGATTGAAGGCCACGCAGATGAGCGCGGTACTCCTGAGTA
CAACATCGCTCTAGGCGAGCGTCGTGCTCAAGCAGTTGCTAACTACCTACAAGCGCTAGG
TGTACAAGCAGATCAAATCTCAATCGTTAGCTACGGTGAAGAGAAGCCACTTCTTCTAGG
TCAATCAGATGAAGTGTACGCTAAAAACCGTCGCGCGGTTTTAGTATACTAATTCGAGGA
AATCCTCATGTTCAGTAACACTAAGCGCGCTGTTGCGCTTACGTTACTGGCAAGTGCAGC
GAACTTCGCGTTCGCTGCACCAGCTCCAGTATCCGATCTCAACAGCACATCCTCAGCCTC
TAAGAGCCGTTCATCTGAAACGGAAGTCGAGCGATTAGAGCGTCTACTACAAAATCGCAA
CCGTGTTCAGCTCCAAATGCAAGAGCAGATTGACCAAATGTCACAAGAGATCAGTGATTT
GCGTGGTCAATTAGAGCGAAATAGCTACGAAATGCAGCAAATGTTGCAGCGTCAACGTGA
GTTGTTTGTCGAGCTTGACCGTATTCGCGGTGAGATGAAGTCGCCACCGGTAAAAGAAAC
CAAACCAACAGAAACTAGTGGTAAATACACGCCAAATGTTGATGAGCAAACGGCATACCA
AAATGCGGTTGACTTAATCCTTAAAAAGCGTGACTACACCGGTGCAATTGCTGCGTTCCA
GCAGTTCCAGAAAGACTATCCTGATTCCACATACTCAGCGAATTCACACTATTGGTTAGG
CCAATTGTACTTCGCTAAGAAACAGGATAAAGACGCGGTTAAAAGCTTTGCTGCGGTAGT
GTCTTACAAAGACTCTAACAAACGAGCTGACGCCTTGCTTAAGTTAGGCGAAATCGCAGA
GCGTAATAACAATGCCGCTCAAGCGAAAAAATACTACCAACAAGTTGTCGATGAATACCC
AGGTAGTGCGTCGGCTAAACTGGCTGGCTCAAAGCTGAAATAAACACCATTCTAAAAAGG
AAGCTTCGGCTTCCTTTTTCTTTTTAGATGCCTTCTGTTTTTTAAATTTTTTACAAAATT
GCCGCGCATAAGAAAATGCCACATATAACAAAGATATACGTCTAGACCGCTAGAAATTCT
AGTTACAGGTTGGTTTTTGAAAATTAACGAGGTTACAATACGCGGATTAAAGGAAGTTGC
GTAGAGCAAGAGCAATGAGCCACATATTAGATAAAATCGACACTGTTTACCCATTCCCAC
CAAAACCAATTCCGTTAAGCGAAGAAGAAAAATCGTCTTATATCGCGAGCATCAAAGAGC
TGCTAAAACAAAAGGACGCAGTACTGATCGCGCATTACTACACCGATCCTGAAATTCAAG
CACTAGCGGAAGAAACAGGTGGTTTTGTTGGTGATTCATTAGAAATGGCTAAGTTTGGTA
ACCGCCACCCAGCAAGCACACTGATTATTGCAGGCGTACGTTTTATGGGTGAGTCGGCTA
AAATTCTGACACCAGAAAAACGAATTCTAATGCCAACGCTGGAAGCGGAATGTTCACTTG
ATCTAGGTTGTCCGGCGGACAAATTCAGTGAATTCTGTGATGCACACCCAGATCATACGG
TTGTTGTCTACGCAAACACTTCTGCGGCAGTGAAAGCTCGTGCTGACTGGGTGGTCACAT
CAAGCATCGCGCTTGAAATCGTGGAACATTTAGACGCTGAAGATAAGCCAATTATTTGGG
GACCAGACCGTCATTTGGGCTCATACATTGCCAATAAAACGGGCGCAGATATGTTGCTTT
GGCAAGGTGAGTGTGTAGTCCATGATGAATTTTCTGCTGATGCACTTCGTAAGATGAAGA
GTGTTTACCCAGATGCTGCGATTCTTGTTCATCCAGAGTCACCAGCAAGTGTGGTGGAAT
TGGCTGATGCTGTCGGCTCTACAAGTCAGCTTATCAAGGCTGCGAAAGAACTCCCTTACC
AACAAATGATCGTGGCAACGGATAAAGGCATCTTCTTTAAGATGCAACAATTGGTGCCAG
AAAAAGAATTGATCGAAGCGCCTACGGCTGGTGCTGGCGCGACTTGTCGCAGCTGTGCAC
ACTGTCCTTGGATGGCAATGAACGGTTTGAAAGCGATTGAAAAAGCGCTTAGTGAAGGTG
GAGAAGAGCACGAAATCTTCGTAGATGAAGCGCTACGAGTGAAGTCTCTTATTCCACTGA
ACCGCATGCTAGACTTTGCTGAGCAGCTAAATATGCAAGTGAAAGGTAACGCGTAATCAC
TTCTATTTATTAAGATAAATCCCAAAAAACCAGCCGAATATGGCTGGTTTTTTTGTTTTT
GATTATCAATGGTTTAATATTGATTGATTTTGTAAATGCAGGGATCGGATATTTATGGCT
GTGTGGCTAGTAGTTAAAAAGTGGCTTAGTTCGCACCTATTTAAATTAAGCAACCGAAAC
CTTCTTGTTATTAGTATTTTGTACATCAGTTTATCGTGGGGGCTTTTGGCTCTTGCGGGT
GAAAAAGCGCTAACGGACAACTTCTCCAACTTCATTTATTACCTCATGGTTACCGCTAGT
ACGGTGGGTTATGGAGATCACTCTCCGGTCACAGACTTAGGGAAGTGGGTTGTTGTGTTG
TTTGTTATTCCCGGTGGTTTGAGTTTGTTTGCTGCGTTACTGGGGCGTGTCGCTGGTTCT
GCAATCGATTATTGGCGAGCGGGTATTTTGGGTAAACGGAGAGTGAGAGTGGAAAATCAT
ATCGTATTGCTTGGGTGGAACGGGTCGAGAACAATGCACTTGATTCGTATGTTGCAACAC
GAAGAAGAAGGCAAGCGCCCTATCGTGTTGTGTAGTCGCTCTGATATTGAAAACCCATTG
CCGGGTGAGATTCATTTTATCAAAGTGACCAGTTATACCGACGCACAGGAAATGAAGAAC
GCCAACATTACTGATGCGAGTTGTATCATTGTTGATAATCTTTCGGATGACATTACGCTC
TCCGCTGCGCTTTATTGTGCCTCCGTGAATCCTGACGCACACTTGCTGGCTTATTTTAAA
GACGACGCCTTAGGTCGATTGCTCAGTCAGCATTGCCCTAAAGCAGAGTGCATTCCTGCC
GTAGGAGCAGAAATGTTGGCGAAAGCGGCAGTAGACCCTGGCTCTAGTGCCTTGCACCAA
GAATTACTGGCATCCACCCGTGGGATGACACAGTACTCAGTCATTTATCCTGAGAATCAA
CCTATCACCACCATTGAGAGCATCTTTGGCTTTATCAAAAAGCGTCACCACGCGACGTTG
ATTGCGTTTGATATCGGCAACGGTATCCAACTCAACCCAGATTTAGATGCGGAAGTGCCA
CCGGGTACCAAGCTGTTTTACATTGCAGATGAACGTATTGATGATTTTGCATGGAAAGAA
ATGAACAAGGAACAATAATGCACATGATTGCCGGCCTGTTAGCAGGTTTTCCAAACTTTT
TACTCTACTTCTCAGTATCCGTTATTTTTGTTTTGGCGTTTAAGTTCATCTACGTCAAGC
TTACGCCTTATGATGAATGGCATCTGATCAAGGAAAAGCAAAATACCGCAGCCGCAGTGG
CGTTGAGTGGCGCTTTTCTGGGTTATTGTATTGCGATTTCGGGTGCGGCAAAAAACTCAG
TCAACATTGTCGACTTTATGGTTTGGGGCGTTGTTGCCATGCTTGCGCAAATCATCGCAT
TTGCCATCGTGCGTTTTATTTTGCTGCCAAGAGTTACTGAGCGTATCGAAAAAGATGAGC
TGCCTGCAGGCATTGTACTTGCGGCGGTTTCTATATCGGTCGGCATGTTGAATGCTGCTT
GTATGACGTACTAGGAGGAACGATGAAGCGCAGTTCCAACGTTAAACGTTCTTCCATGGA
CAAAAGCTTAAAGCTTGGAAAAATCATACCGTTCGCGGCATTTGGCGGAATTTTCTTCCT
TGCGACCCAAGAATCAAAGACTGAAGGCTACATTTTTTCTGACGCCGATGAATGTAAATC
CAACTCGCCAGAGTTTAGTGAGCAGTGTGATATAGCTTACCAAGAGGCATTGGCTCGTGC
TGAACGAAATGCTCCTCGTTATAACAATGAATTCGAATGTGAAAACGACTTTTACGAAGA
CGATTGTTACTACAGCTCAAGCTCTCGTGCTTATGTCCCTCATTTTGGCGGCTTTTTCTA
TAGTCGTTCAGTTAATGATTTGAAAGGTTACAACAAGAGTTATTATTCGGAACCGATGTA
CCGCTATAAGTCCAAATTTTATAACGGTGCAGGCCAGTTTTTTGGCTCCTATCGTAACCA
GTCGACCAAAGTCGCGACCAGTAACTTAAACAAACGTGGGGGCGGAACCATTGGAAGAGC
TATGTCTCGGGGTGGATTCGGGAAAGCGGTTTCGGTCAGTCGTGGCGGTTGATTATGTTT
CGACGAGAGATACAAGAACGAGAAAACTGGCGTGAATTAGCACGCCAGTTTGGTTTTGGT
TTTCATTCTATGTATGGGCAACCGTATTGGGATGAGAGTGCATACTACCAATTTACGCTG
GAGCAAATCGAGCACGACCTAGAATCTCCCACTGAAGAACTGCATCAGATGTGCTTGTCT
ATTGTGGATGAGGTGGTTCGCTGTGAGCAACTACTGACGAAATGTGCGATTCCTGAGTTG
ATGTGGGAACAGGTCGCGTCTTCGTGGCAACGAAAAGAGCCTTCACTCTATTCTCGTTTG
GATTTTGCGTATAACGGAACATCACCAGCAAAGCTACTCGAAAACAATGCCGATACACCG
ACAAGTTTGTTTGAAACGGGTTTTTGGCAATGGGTGTGGCTGGAAGATGTAGTTAACAAA
GGTCGAATTCATCAAGCTGCGGATCAATTCAATATTCTTCAAGACTTTCTGATTGAGCGT
TTTGCGGAGATAGCCAAATATCAACCGGGACAAACTCTCCACTTTAGCTGTTGCAAGTAC
ACAGAAGAAGATAAAGCGACGGTACAGTATTTAGAAGATTGTGCGCGCGAGGTGGGGCTA
GCGACAGCTTTTGTGTACGTCGAAGATATTGGTGTAACGGAAGACGGAAAATTTGTGGAC
GTGGACAGACGAGCCATTCGTTGGATGTTCAAACTTTATCCTTGGGAATTCATGTTTGAA
GAGGAATACGCGAAATACTTAGCGACTGCAAACGTCAACTGGCTAGAACCCATGTGGAAA
TCGATTTTATCCAATAAAGCACTTTTGCCATTGTTGTGGGAACGCTTTCCAAATCATCCC
AATCTTTTGCCTGCCTATTTTGCTAATGACCCAAACGCGAGTTGTTTGAACGATTATGTC
ATCAAACCGTTATTCTCGCGAGAGGGGGCGAATATTGAGATCGTCAAAGATGGAAAGCGC
TTGGTGAAAACGCCGGGGCCTTATGAATCGAAATTCAATATCGTCCAGAAATATCATCCG
TTGCCTAAGTTTGGGCAGAACCATACGTTAATCGGTAGTTGGCTCGTCAATGATAGAGCG
GCGGGTATTTCGATTCGTGAAGACAGTAGCCTAGTGACGCAAGATATGGCGCGCTACATT
CCACATGTGATTTTGACGTGATCAAAAAAGCTCTCCATTCGGAGAGCTTTTTCATATCAG
ATGTTCAATTTCAATGATCAACGATTACGTTATTTTATTGCTCTTCAGCCAACGCAACAC
CGCGTTGAGTAAGACCACATAGCATCACAGGTATAGCATTGAAGATCTCTTCAAATTGCT
CTAAGCCTTCCATGCCTTGCTCTGCAAGCGTTGCAATGGTGGTTTCTGGATCGTACAACA
TGGTAAGAGAGAGCAGCACACCACCCAATAGGGCACTGTCTTCGCTGTCTTCTGGCATTA
ACGTTTCCCAATCATCACGTGTCAGTTGCCAACCTTGAAGTACACCTTCACAGAAATCAC
GAGTGCTTGCTGAGACAATGTCTTGCTCATCGAGAGTACAACCTTCAGGCCATTGCCAAG
AACCTTCTAGCAAAGCTGGTCGAGTTTGGTTCCACATTTGTACAATTTCATCAATGTACA
GTTCTAGTTGTTCACCATCTGAGAAAGGTGCTGTCTCTTCGCCGCCCCATAAGAATGGCA
GCCACTCTTGAGGGTTCAACACGTTTGGCGCTGATGCCATTGCGGTTACAAAGCCTTGAG
TTTTCGCTAGGTTTAGTAGTTTTCCATCAAGTTCTGGAAGAGAAAGCATGTCTTGTAGTT
TCAAAATAGAATACCATTTGTTAATGGGCTGATTGGTTGCGCTCATCTTACCAATCAATC
AGTGATAAATCGATATTAGGGAATGATTCGTCTACAGATATGGAAATTCGTTCGTCACTT
AGAAAAAAAAGCATTCTCGCTCTCACACTGTACCTGTGTTTTTTTATCGCTACGATAGGG
TCGGTGGTGTACTTGGTGGTTGAGCCACCTGTCCGTGACAAACTAGAAAGAAATCTCGAT
TTACGTACTCAACTGCTTGCTTCCCAGATAAAAGAGCCGCTCATCACATCCACGGGCGTA
CTGAATAGCTTGGTTGGGCTTGCGCAAAGCTCAAACCAAAGCGATTCCCTTAAATCGACC
ATCCCTCAGATTTTAAGGTTAAGTGATGAGATCATCGTCAGTGGTGGATTGTGGCCCAAA
CCAGAACTCAAAGAAGAACGATGGCGGTTTACCAGTTTGTTCTTTAACAAGAACAGTGAG
GGGAACATCGATCAGATTCATTCATACAACAATCCAGAATCTGGCGGTTATGACAATGAG
CCGTGGTATCGCGCAGCCGCTGAACAATCGTCAGGCACGGTGAGTTGGTCTGCGGTGTAT
ATTGATACTTTCACTCAAGTTCAAATGATTACCGCCTCTGCGCCGTATTATAGAAATGGA
GAGTTTGCAGGCGTTGCGACGGTCGACCTTTCTTTGGAGGCCTTATTCCAGTTCATTCGT
GAGCACACCAACCAATACTCTTTGGGTGTGGTCATTCGAGATGCTAACTCGAATGTCATC
ATCGAACACAACTTTCAAATCACCAAACAAATGTACATTAGTAAACTCGATTTTGGTGAA
TTTCATTGGAAGCTAGAAGTTGTCAATGCTAAGGCGAAAGTGGCAGATCAAGTGTTCGAG
CAAGTCATGAGTGTTGAAGGCGGCATCATCCCATTCTTATTGCTATGCGTTCTCGTTGGG
TACTATTTACTTAACCGATACATTGTCGAACCTATCGTACGAATCGCTACAAAAATTGAT
GATTCCAAAACTGGCGGGATCATTGATATCGATTACGGAAGTGAGGACGAAATCGGCCAT
CTCATTACCAAATTCAACGAGAAGACCATTTACCTCGAACAAGAGAGAGTAAAAGCCCAA
GCGTCGACAAATGCCAAAACTGCTTTTCTTGCCACTTTGTCGCATGAAATCCGTACGCCG
ATGAATGGGGTACTCGGCACCGCTCAAATCCTGCTCAAAACGCCGTTAACGGACGAACAA
AGAAAACACCTCAGTACATTATACGATTCTGGTGATCACATGATGACGCTACTGAACGAG
ATTCTTGATTACTCCAAGATAGAGCAGGGACATGTAGAGTTTTCGAACTCGCCATTTCCC
ATAGAATCGATCATCGGCAGTATAAAAAGCGTTTATCATACCTTGTGTGCAGAGAAAGGA
TTGCAGTTTAAGGTGACGTCGTTAGTCCCTGCGGGACGCTGGTATGACAACGACAAAGCG
CGCCTTCGTCAAGTGTTGTTTAATTTACTCAATAACGCCGTGAAGTTTACTGACAGAGGC
ATTGTTGAAGTGACGCTGAGTGAGCAAACTCACTATGACAAAACTGTGTTGGTTATCGCG
ATAAAAGACACGGGAATAGGGATATCTAAAGAGGCGCAAAAACGTATATTTCGCCCATTT
GAGCAAGCAGAATCATCAACCACAAGGCGCTTCGGCGGGACTGGCCTTGGCCTTGCAATT
GTTAAAGAGATCGCCGAGCACATGGGCGGTCATGTGACTGTGCAAAGCCAAGAAAATATC
GGCACCACATTCACGGTTGAAGTTGAGATCTCTCCTTGCGAACCGGGGAAAGTGGAATCA
GGACATAGGCACAAGCTCAATTGCAATGGTTTGAAGGCCTTGATAGTAGAGGACAATCGA
ACCAACGCCATCATTATGGAAACCTTCTTAAGAGCAAAGGGCTTTGAATGCTCAAGTGTT
GAAAATGGACAGCTAGCCGTAAATAAAATAGCTGTAGAGCCGTTCGATTTAATATTGATG
GACAACCATATGCCTGTCCTTGACGGAGTTGGGGCAATCTCAGCAATTCGCTCCATGAGC
AGCGCTGCGAAGTCGGTACTGATATTTGGTTGTACTGCGGATGTGTTCAAAGAGACCCAA
GAGCGCATGTTAGGCGTAGGCGCTGACCATATCATTGCTAAACCAATAGTGGAGTCCGAA
CTGGATGATGCTTTGTACCGACATGCCGATTTGCTGTATCAATATCAAACCAAGCAAAAT
CAACAAGCATTAGAAGTGTTGGGAACCGATTCTTTGCTGATTAGCTTTTATGTCGCTCTA
GATAATGGCAATCTCGGAGACGCGCTTGATGCGCTACTTGCTATAATGGATAGCCTTCAA
CCTAATACAGATGAGGTATTGTCGGAGGTAATCACTAGGATTAAACGCGATCTACTGCGT
CAATCTCCACCCGATCAGGAAGATATAGACACATTAACTATGTTACTTGCTACGCCGTAA
TATACAGGTAAAAAAGCAGTCCATTTGTTTTCTTCGCCGCTCTTTTGGCTCTTCCTAAAC
TTCAGCGTATTTTTACCATATCGGTAGTGCTTTGTGCCGTCATTTATACTCTGAGTTTTT
ACATCTAGGTAGCATAAGCGTTTGCAATTGGTGTAATAAAACCAAATTTTGTTCCAATTC
TATACCATCTACTCATTTTCAACCCTCTTAAAAGTAAGCCATTTCCATATTTTTGTGCCT
TTTTTACCCGTAAAATCCTGTTTTTTCGCTAAAACGGTGAAAAAAACTACTTTTGTTTCT
AAAGTTGGTTATTAATTTACAACTTCATTTTAAATATGGAGCCATAATCTACAAATGTTG
TGATTTAATAGTGTCATTAACTGGTAATTAAGTTGTGTGGCAGTTAATCATATTTAGTTC
TTTATTAATTGCAGTGTTTGATTTTAGGGGTTGTAAATGAAGTCTCGTGGACCATTTTGT
ATTCGTCATGCCGCAGCGGATACTTTTGCTATGGTTGTTTTTTGCTTTATTACAGGGATG
ATTATCGAGATTTTGATTTCAGGAATGACGTTTGAGCAGTCTCTGGCATCACGCACGTTG
TCTATACCAGTAAATATCGCGATTGCTTGGCCTTATGGCATGTTCCGTGATTGGGTTTTG
CGCCAAGGTAACAAACTTTCACCTTCTTCTTTCATGAAAAATGTGTCTGATCTTGTATCG
TATGTGCTTTTCCAATCACCTGTGTACGCCGGCATTCTTTTAGCCGTTGGTGCATCGTAT
GATCAAATTGTTACGGCAGTTGCGAGCAACGCTGTGGTTTCTTGTGGAATGGGCGTGTTA
TACGGCTACTTTTTGGATATGTGCCGTCGTTGGTTCCGCGTTCCGGGTTATCATCAAGGC
GTTTGATTGACACTGTTTTGTTCAATTTAGTTACTTAGTGAGCAAACGAGTGTAAAAGAA
GGCTTTTTTTACGGTTTAGCCTTGACCATGAGGCTCATAATCATTAAATTAGCGCCTCGT
TAGCCAAGAGTGCTAACCACAATTTGATTCGGTGAGTTGTCCGAGTGGCTGAAGGAGCAC
GCCTGGAAAGTGTGTATACGGCAACGTATCGAGAGTTCGAATCTCTCACTCACCGCCACA
TTCTAAAGGTCTGATTTATCAGGCCTTTTTTCTTATTAAAGGCTTATTGAGGTAACGCTA
GCCCACACTGGAGCTAACACATGTTATCGAATCAAAGGCTATCTTCTAGAAAATCACTTT
ACCTTATTACCAGTAGGACGGGTGTTTTTACGTTCCGCTGGAATCTTAGAGTTAATGGTA
AGCACCACCAGCCAACATTGAGTCTAAAAACGAGAGACTACCTACAAGCGGTTAAGCTCG
CGTCAGAAATAGCAATTCGCATACAGCAAATTACTCTCCCAACCCTAGAAGACATCAAGT
CAATCTACAGTGATTTTAAAGGCTCTCAGTCAAAGAAAGCTCTTTTGCTTCAGAGTATTG
ATATCTCTAATCATCTAACAGACCTCAGTATCAAAAGCCAAACGGAGTATAGAAATTGTT
GGAACAGTTTTGTTAGTGCTCTAAGTGTATCAACGACACTAGATAGCGTCAGACAGTCTC
ACATTGAACAATGGAAGAAAACCCAAACTTGTAGCCTTACTACTATGAAGAAGAAGCTTA
GATTGCTGTCTAGTTGTTTCGGCAGAGTTGGTCATAAAGTAGAACAAGACTGGTTCAAGA
TTGCAGTTGAAAAAACTCCAGTTAGACCTAAACGAGCCATAACCAAACAGGAACTCGAAA
AGCTACTGAAAGCCACGCAGTGCTATAAAAAGAGTAAAGATGAATGGAAGTATTATCTTC
CTCGTATAGCGGCTCTAACAGGCTGTAGGCTCAATGAGATAGCGCAGTTGAGGGTGTGTG
ACGTTCACTTAGGAAATGAACCGACATTGAACATCAATGACGATCATGATGATAAAAAGC
TCAAGAATTCATCGAGTAAGCGAGTCTTGCCTGTTACTGCTCCTTTACTGAACTTGCTAA
GTGAGTTAATAGCAGGCAGAGGAAAAAATGAACACTTGTTCTATCTTCCGTACAGTAAGC
AGAATGGTTATGCAGGAAAGCCTAGTAAGTACTTCTCAGAGCTTCTAAAGTCATTAGATA
TCAAAGGTGTATCATTTCATTCTCTACGTCACTATGTGGTCACTGAGCTATTTAATGCAG
GAGTGAAAGAAGAGCTGATAGGTTCACTGATGGGGCATAGTGTAGGTAAGTTAACTACAG
GTAAAATTTATTTGTCTGGTTTTTCTTATTCTAATAAAAACAACGCACTAAATATATTGG
GTGTAGGTTTTTTCTGATTTTTTAAAAATTTCTTTCACTTATGAAGGTTGCATTGTTAAC
TGCTAGTTCTGGTGTGTTTTTGCTCAATTAAAATGAGCATGCGTGAAGACCTCTTACGAT
ATGGTGGCTATCCCAAAAGCCGTTTAGCTACAGGATTGATATGCCTTTAGGTGCATTTTT
AATTGACTAGTATTGTGAAGAGTTCAAAATGTATCCAGTCCCTTTGGTAGGAGAAAGTTA
TATGCCTTATGCGTTTAAAACCATTCAGAGTGAAATCGAAGGAAATAGTAATCTGCGAGA
GCCCCAGATCGAGTGTTATCGTGAGTTGAAGAACTTTTATCAAAATCAATTGAAAGAGTC
AGAGGAAAGGGAGGTTGGTATCGTTCTGCCGGTTGGATGTGGAAAGTCCGGTTGTATTAC
CATAACCCCCTTTGCTTTTCAGTCAAAGAGAGCACTAGTCATAGCTCCAGGGGTTTCAAT
CGCTAGTCAGCTACTTAGAGATTTTGAACCATTGACTTCTTTCTATAAGAAATGCTCTAT
TTTAAAGGGGAATGAATTTCCTGAACCAGTTGAAATTCGTGGTAAAGCAACCAATCTATC
AGACCTCGACGAATCGGATGTAGTTGTGACTAATATTCAACAATTGCAAGGGGCAGATAA
TCGTTGGTTAGACAAGTTATCTGATGACTTTTTTGATGTCATAATTTTTGATGAAGGGCA
CCATAGTGTTGCAGATACTTGGACAAACCTGAAGAGCAAGTTTCCTAAAGCAGTAATTGT
TAACTTTAGCGCAACACCGGAAAGGGCTGATGGGCAAATTATGTCAGGCAAAGTTATATA
TACTTTTCCGGTTCAAAGTGCGATTCAAAAAGGCTATGTCAAAGAGTTGACCGCTGTAAG
GCTCAATCCGAAAACGCTTAAGTATGTGCGAAATGAAGATGATAAAGAGATAGAAGTTCC
GCTAGAGGAAGTTATCCGTTTGGGAGAAGAGGATGCTAAGTTTCGTAGAAGTATCGTTAC
CTCAAAAGAAACGTTAGATACTATCGTTAATGCTTCGATTCATCAGCTCATAGAGCTACG
TAAAGCAACGCAAAACAATAAGTTAAAGATTATTGCCTCGGCATTAAATTACGAACATTG
TATTCAAGTGGTTCAGGCATATCGGGAGCGCGGATTGGCTGCCGATTATGTGCATACAAG
AGAAGATTCTAAGAAAAATAACGCAGTTTTAACGAAGCTCAACAATCATGAATTAGATGT
TATTGTGCAAGTTAGAAAGTTAAATGAAGGGTTTGATCATCCTTTTTTATCTGTTGCCGC
CGTTTTCAGTATTTTTGCTAACCTGTCGCCATTTGTCCAATTCGTTGGCAGGGTTATGCG
TGTTATTGAACAAAACTCACCGCGTAGTCCAATTAACCAAGGAATTGTGGTTTATCACGC
GGGATCAAATATTGCCCAAAGGTGGTCTGATTTTAAGGAATTTAGTACCGCTGACAGAGA
GTACTTTGACCAACTATTACCTGAAAAAGAATATACCCCGACAGAATCTAGTAATTTTGA
GAGCTTAAGACCTACCATCGAGAATGACGATAAGTTTGTTATTAAAGACCAGTCTGAAGT
ATCGATAGATAAGTCAGCACTTATCGACGACCCTAAGGCATTAGAAGCGTTGCGCTATCT
AAACTCGATAGGTGTAACTGGTGATATCGATGAGCTGTTGCAGCAGGTAGATAAAATTCC
TGTAACAAAAGTTAGAAAACGTCAGGCTCAACGTCAGGCGCTAAGTGATAGAGTAAAGAA
TGCTACTGGAAAAATTCTTGCCAACTTAGAAAAAAAACCAATGGCTAGAGGTCTTGACCC
TTCGTTTAGAGTTAATAATTATGAATATGTTTGCTCGCGGCTAAATAGACATATAAATGA
GCATGTTGGCCGAGGGGCTGGGGAAAGGCATGATTTTAGTGCTACTGAGCTAGATTCTAT
TGATAGTGCGTTCCCTGAAATTGTTTTATTCGTTGAGCAGGGGTTAAAGTAGTCATGGGA
ATAAAATCTTTAATGCTACCGACCCGAATTTGTGAAGCTCAGCGCCAGCATCGGTGTAAA
GCGAACAAAAATCACATTATTAGCTCTGGTGAGTACCGTCTAGAGATTAAGAAGGAGCGC
TCTTGGGATAAATACTGCCTAGATTGTGGAAATAAGATAGTACTAAAGCTAATTGAAGAT
TCATCCAAACTGAAAGATGAATTTGGGAAGTATTACTCAATTTAGAGCATTCGATTTCAT
TTGGTTTAGCATGTTACTTTTTGTGAAGTATTGATGAATGATAGGTCGGTACTTCGCAAA
AATTCTATCATCAAATGTTGGTACATGGTTAGTCAATGAGTCAGAACATGCAAAGTTAAC
GCTCTGCTACCCTTGAATGAGCAGGGAAAAGCGCGCTCTCTTCAACTTTTAAGGCTATAG
CAAGTTGCACTATCTCTGTGTCTATAACTTGTCTCACTCCAGCTTCTATCTTAGCTAGGG
TTCCTCTGCTTATATCTAGACCAATGACGTTACAGCGTGCTGATAACTGTTCCTGAGTAA
GCTTCTGTTCCTTCCGTAACTTCCTTACCTGTGCACCCACAACATTTACGATTGTCATTT
TTTAGTCAACTCTTTCTGCTCCGCTTGTAGAGCAAATTTTAATTGTTAAGGTGTCTTTTA
TTGCTCCGCTTGCGGAACAGTTTCGTGATTGCTTGAATGATGAAAAGAGGAGTTATTGAG
TGGTATTAGATGTAAAAAAGAGAGTGAATACTCCTTCTCTAAAAGTAGGGTTTGAAAGTC
AGTTAACAAAGTGGTGGAAGTTCGTCGCGTTCTGTACTGCGTTCATTTTGTTGGTCGTTG
GTTTTAAATTTGTACAGAAAGTTCCTTTTATGCTTCTTGATGATGGCTCAGGGGATTGGA
TGCTGAGCCAAGGTAGTGTTGGTATAGCGCAATGTATTTATTATGTTTTTTGCTTAGTTC
AGGTTTCTGACCGTGTTTATGGCGCTAAGAGACCAGCGAGCGTAGATAGTGAGTTCTGGA
AGTATGTGTATCTATCTATTCAAAACTTAGCTCTTGTACAAGTAACACTCACTATTGGAG
CTTTGCTCATATGGTGGTTATGGAACTGATGTACATCTATCCCACTTCATTTTTAACAGT
GAAATTTCTAGTACTGGCTAAGGATACATAATGATGAGTGACTGGTTTATAGTAGGCTCC
ATACTTATTGGTTTGTGCTTTTTTCTGAAGAAGTCAAGCGAAGAAGAGCATAGAAGAGGG
AATGAGAACCAACTTGCGATTTTGAAACGTACAGCAGAACTTAACGAAAAGGAGCATGGA
AGTCATAGCGTCCTAACTTCTGAAGCTCAGGTCAAGCTCTCAGTTGACGAGATTCTGGGA
AGAGCTAAACGAGGTCTTATAGTGTTAGCTAATACGGCAGAATACAACGCTTATGAAGAA
GCTAAGTTTTATCAAGAACATCGACAGGGTTGTTTTGAGCTTCTTTTATCTATTGCTATA
CAAGATAAACATGGGCGATATGCTGAATCAGAGGTTATGGAAAAGTTTGTCGATGCGGCA
AATAAGCAAGCGATGAAAACCGAGCGAATGTTTGTACAAGCTGGCATCCCTCGTTCGTGC
TCCGACTGGGAGGACAGCGGTAGATTCATTTTCTTTCAGGTAGCATTAATCTTTTGTGCA
TTCCGTACCGACTGCAATGAGTCATTTGCGAATGCTTTAAACACACAGTTGGAGAAGCCA
ATTTTCCACCGTTTTTGGGAGGAAGGGGAAGAACTCTTTCAAGATGAGAGTATGCCTTGA
TACATGTATGGATAGAGGATTTGTCCGTTTACCATGCTTATCCACTGAGAGGATAAGGAT
TCACTGAAAGGGGGAAGTGGATATTTATTTTCCATCTATCACCTATCTTTCAGTGTTTAA
CTTACGTAGTTAGTGTGATAAGTAGTAGGATAGATAGTATGTTCCTTAGTATGTTCCTTA
GTATGTTTGTGTCGTATGAGCGTACAGAGATTCAATTTCTATTATACAGGGTTGGTAGTA
TCAGTTAACATGGACGTTCGTTCTCCATACATTGAGAAAGAAAGCCTCCGAAGAGGCTGT
CTTAGAACGGCGATTCGCTAACTTCTAATTCTTCTTCAAAGTCATTCCACCAATCACTGG
TAGCTTGATGTTGTTCTCTCTGTAGTTGAACTGCATTAACAGTCGAACTAGCTAAAGCGT
CAGAATTTTCAGTATCTGAATCGTTACCCGTTTGTGATTCCGAACTCACAGTATCACCTC
GCTCATTAGTAGGGCTAAGCTCTTCTGTTTCTTCTTCCTCAAGTGTTGGAATCCCAAGCC
ACGTATAGAGTTTGGAGGTATTTGTACCTCTATAAGAACTACGAATAAATCTAAGTCTCT
CAAGTTTTTGAAGCGCATTGTTTACTGTTGGACGGGTACACCCAACTTGTTCTGCAATAC
GATCTTGACTTGGAAAACAGCTATAGGTGTTACTGTTGCCTCGCTTACCGAAGTAGCTAG
AAAGCGTCACTAAAACGCTTTGCTCAGCAACAGTCAAACCATGTGACTTTTTTAGATTGG
CTTCAATGATTTGCTTAGTAATAGAAAATTGATTTCTACTCATGAAAGACAGTTCCTTAT
GTACTTTAAAAGATACTAAAAGAACTGTGGAGCAGTATCCACTCATCTAATAAACCCATC
TAATGTTACTTTCCACAATTCCTTATGTGGTTCCCTCTCCATTTAAGAAAATGAAGAGTT
ATTGGCATTTTATCAAATATTTGTTCAGAAATGTCAGAAAATCGTTTGAAGTTGAAGTAG
AATGAACCCACACAACTACATACACTAACGTGCTAGTTTTGTTTTCTCAGTGCATATAAG
TCATTGATCTTTATACGGCACATCGCCGTTAGGTGATGGTGAAAGCGTAGCTTTACGTAT
CGAGAGTTCGAATCTCTCACTCACCGCCACATTCTTGAAGAAAGACGTCCTAGGGCGTCT
TTTTTTATGCCTATTATATTTCTAAATCAATAAGTTATCGTCCGATAACGTCCAAAGATG
TCCTAGTTCGTTCGCCATTTTGGGGTATGACAAAGTGTATGTTTTAATCTTTCCCGACTT
CGGGAATATACCATTTGAACCTGATTTGCTTAGCTCCTATTCAAGTGATTAGGAACTTAG
GAATTACATGAGTTACAGCTTTGATTCTCCATAAATCAATAGCTTAGGGTTAAGTGGTAT
GACGCGAAAAACTTAACTTTTTCTGAGTGTAGCTTAGTCATACCAGGGGGCAATATGTCG
CACTTAATACATCGTCTGAAAGACAAGGAAATCGAACAAGCACAGGGCCGAGATCGAATC
TATCGTTTACCTGATGGCGGTGGTCTCTATCTATTGGTGAAACCCAACAACCTCAAATAC
TGGGAGTTTCGTTACACAAAGCCAGGTACAAAAAACAGAACCTTCTTGGGATTGGGTAGC
CTAGACATGCTCAATGTTGATGGTGCTCGTGACAAAGCGTTTGAGATGCGCAAACTTCTG
AAGGAAGGTATTGACCCTAAATTAGACAGGATCGAGAAGAGGACCCAGATTCAACAAGAG
CAAGCTTGTACATTCAAGTCAGTCGCTGATGAATGGGTTAAGACCAAGACGAAACTAAAA
CCTAAGACCGTCCAAGGTAACTGGAGAAAGCTCGAGCTTTATGCTTTTCCTAAGTTCGGT
GAGATCCCGGTTAAGTCACTGACGCCAATAATAGTTCAGGAAGCGTTTAGGCCCATTGCT
CGTAGAGGCAAGTTGGAGACAGTAAAACGCACCATCCAGTTGGTAAATGAAATCATGCGC
TTTGCCATCAATAGCGGTTTGATCCAACACAACGTTTTATCTGGAGTTGGAGAAACTTTT
GCTTCTCCTGATGTGAAACACATGGCGGTACTTAAACCTGATGAACTAACAGAGTTACTA
CAGACAGTTGCAACTGCAAATATGCAGCTGGCTACCAAATGTTTAATTGAGTGGCAGCTG
CACACCATGACTAGACCAAGTGAAGCTGCTGGTGCTCGCTGGGATGAGATTGACATAGAA
AATCGACTCTGGATTATTCCAGACACACGGATGAAAATGAAACGTGAACATCGCATTCCA
TTGACCGATCAGACTATCGCCATACTGGAGCGCATACATCCTATTAGTGGGCATAGGGTA
CATGTCTTCCCCTCTATGCGCTTCCCCAAGCGGTCTATTGACTCTGAGACTATAAACAAG
GCGTTGGGGCGTATTGGATTCAAAGATCGCACTACCGCGCATGGCATGCGCTCTCTCGCC
AGTACAACGTTGAATGAAAGAGGTTTTGACCCGGATATTATTGAGGCTGCTTTGGCTCAC
CAGGATCGAAATGCTATTCGTGCCGCTTACAATCGGACAGATTATCTGGAACGTCGACGA
AAAATGATGGAGTGGTGGAGTAGTTATATTGATGATGCAGCAGTAGGTTCATTGTCAGTA
ACAGGTGCTGTACATTTAAGAGCGATCGGTTGAATTCATGGTAAATGGCAATTTAGGACT
TAGCTGTAAAGCCCTAAACTTTTTCCATTTTTACTTCTGCTAACTACACGCAGATTTCAG
TAATACGATTTTCACCAGTGGGAAGGCTTTCTAGTTTGACGTAGCCTTTTTGCTCCATGT
GATTGATAAAATTCATGAAGGTTTTGAATTCCGTATTATTCACTTGAAAACTTGGGTCTA
GAGCTTTCATCCTGTCATTAGCAATGGAAACGTTGCTTGGAAGTTTGCTCTGGTTCATAT
TCCTGACGGCGCTGATAAAAAGCTTATCAAGGTTACCCACTACAGAAATATCTTTTTTAG
GAAGAAAATCTTCGACGAACAATAAGTTGTCGAATGACTTAGCGATAATCGCTCTATCTT
TGTCGGATTTTTTGCAGACTAACCATACTTCTCTACCGAACTTTCTCAGTTTATCTGCAA
TTACAGTAAAGTCAGAATCTGTGGTCATAAAGCAATATCTATCAACTCTCGGGTTATCCA
GGTGCAGACTTTCGAAGGCATCCAAGCTGAGTAGCAAATCCGCTCTGTTCTTCTCTTTAC
CAATTTTGGGCGTGTCAATAATATTGAAATTATGCTCTAAGATTTGAGTTTTCAATGATT
TCTTTGCAGTTGCTTGGTTTCCATAAGCCGACTTAATTGTGAATATACAGTTGTACTCGT
CGTCAGCGCTGAGGAAAGAATTCATTACTTCTTCAAGCTGAAAGTCGCTAGCAGCTATGT
TTTCCATATCAATGTAAACAGCGATATTAAAGTTTTTCTTTTTCATCAAGTTGTGTCCCG
GAAATAAATTCATGAAGGGGTTAACTAGGCAGTGACTTAGCCACTGCCTTTACTGTTAGT
GCTTGTTCAGCTCGTAACAGAGCCTGAAGCCTGTCTTCATGCCTTTGTATTTTCCGGTTG
AATTTTGAGGACCACGTGCCCGCAACACATAATCGTCCATATAAAACGAAGTGAGACTAG
CTGATCGGATCTGAACCCCTTCTAGTAGCCACTCGCAAAAGAAGTTTGAATCAATAAACT
GCAATCCGTTCTCTTCGACACAGTGAAGAGGTTTTGGGAAGCGTAGGTGTAAGTTGTCAA
AGTCATTTTGAGCCATGTAGGGCGGGTGAGAATCATATTTCACACCTGACGTGCTGATAA
ATGCCATGTCACTGTCTTGGCCACGTTTTGGTTTTGACCAGTTTTCTCCTCTCAATGATT
TGTATTCTGAGCAAGTTAGAAGGCGGAGTGGAACATTTGTTTGTTTCTCCAACCAGTTTA
TATAGGCTAGAACATCAAAGAATGTACATGATGCTGGTAGGGCCATATCCTGATCGCTAT
TGACCGGAGCAAGTGAATCACCTTGTCTGTTTTCGTAGTAATCTGCGTTTTGTTCTAGGA
AGTAGATGAGATCACCTATCGTTATGAGTTCGGAGACCATCAATTCTTTTTCATCGATGG
ATACTTGATTGAAACCATCTAGACGAACGTTCGAACTTCTATGCTCAGGGTGATAAATCC
CTTTATATTGATAGTACTCACGCAATATAGTCTGGGTACCGGGGTAGTTTTGCATTAGGC
CACCATTGTGGTAATAGTACATTTCTGAGCAGTGACTATCCCATTCTCGGTTCCCCTCAT
ATTCAAAGTAGTGCCAGCGTTCAAAGCGATAATTTTCTACAAAGCTCGGGATATCTGCTC
GTTTTAAATTGTCACCATATACCTCGTGAGAAAAGATGGTATCGCGTTGGTTTTGGACGA
GGAAGTCAAAGTTTCCTCTGCCATCCGATAAAAAAATCAATTTATCGTTGTAAGGTAATA
CGTTCACCCAACCTGCATCACTTTCTTTAAACCGTGCTGCGAGAAGTGTTTGAATATATC
CCTGAGAGTCGATATCAAGAGTCGCTTCTTCTACCGGAGTAGTACATTGAGCGTAAAGTT
TGATATGAGCAGCGGTGTTAGGAATGTTGGTTAGAGCATTTCCTAGAAGGTGATAACTGC
TGCCACTAGTAATATTCCGGTTGTTTAGCAGTATAAGGTCGACAATTTTCACCGATATTT
GTTTATATCGGGTTGGTCGCTCTACTGGCTCTGTGGTTTTGTTGGTTAGATAGTCTAATA
CTGAAGGCAAGTTTGTTCTATCCACCACCGATAGTGTAATTTCAGATGCGACATCCAAGC
TAAGTAATTCCTGTTGTCTCAATGGAAGCATGCTCGCATTGAAGCTACTGTCGACCATTT
GTCTTACGTGATAATTGTTGAGTATGATCTGTTGCCAATCACTGTCTTGTTCCAGAACAT
CATGCAAGTCGCTACTGTGCCATCCGAATACACCTGAAAAGTCAAAATCATGTCCGGTAA
ACAGCTTCTGAGGAGTGGGGCCTTCAAAGAAGAACAATCGTTCTGAGACCTGCTGGTGGC
TGAAAGGGAAATACAAATTGTAATCACCGTCTTTCGTGTGCTTGAGAAGATTTTTGCGTT
TTCTAAGGTTATGTTTGGCCATAAACGGAAGTAAGCTTCCGTTGTACTCTTTCTCGTAAG
CGGCAAATCCACCAGTTATTCCAAGACGTTTAGCAATGGCGTTTAGTTTTGTTGTATGGG
TGATTTTTTCACGGTCACGCGATGTTCTTTTCGCAGAGATTTTGAGTTCTGCTGGAGACA
GTCCTGTTAAGGGAACAATATGGAATTTCTCTAACGGGATGTATGTAGTTGGGATTGAGT
TATTAGTCATTCTAAAACCTTTAAAAATAAGCAAGCCCCATCACAGTTTAGTGACGGCGT
ACTTCCGGCTATAAGGTCCGAGAATGATGGTTTGATCGTGAGTGGTAGTGTCTTTTTCTT
CAACGATGTGAGTGCTTTGTTTTGTAAGAAGTACATTACAAACCGCAGGTAAGCCTCAGC
CCTTTGCATATAACCTAAATTGAAATATTGGCTAAGTCAATAGATTATTCGTGTTAATCT
CCATCAATTATTTGTTTTCCAAACTACTCTCCGGAATTGTCACTGTTAGTCTAGTTAGTG
CTTTTTATGACTTATAAAACATTAAGTTGCTGCTATTTCTGCTACTAATAGCAACAAATA
GCTATAGTTTTTAAGGGCAGAGAGCTACATGATGAAAAGACTCCATCGACTTGATGAAGT
AGATTCGGATACTTCAATTGGTGATAAGTTGAGGAAATGCCTTGAGCTTGACATTCCAGT
GTTGATCCAAGTTCCGGCATCCATGGATGTATGGGCGATAGACCCAAAGTTAAACCAGTT
AACGAAAAAGGATGTTGTTTTAAGTGAGTCAAACGTTGTTACGCAGCTTCCGCTAAGAAT
TCATCTCTTAGGTGGGCAATCTCTTCCTCCTTCAGAGAAACCTCATATTCAGACCTAGTC
GGTCATGGTTTTGTTGTACTTACGAAGCCTGGCGCTAAGCAGTTCCAGCACCCTAATGTT
GTATGTGACATCGCAAACGATGGTTTGCCCCTCCAATTAGCGTCACAGCTTATAACGTCA
TTAAGCAAACCTGGTTTCTACGATGTACTCCAATGGGCTAATGGGGAGTTTTATCGCCAG
CCGAGCATACTGCATGGTACTGCTCAGGTCTTTTTCGACGCTAAAATACCTACGCTTAAA
ACCTCGGCCGGTGAAAATATTGACCAGGCACGTGCGGCACTGTTTAAGCTCTATCAGCAT
GCTAGGGATACGCAGCAAAGATATGTTGTTGTCGTTCATGGGCGCCCTGGTGCCGGTAAG
ACTCTACTGGGCATTAGTTCTGTTGCGGAAATTGCACGTAGTGAGAGCGCAAAGCAGAGT
GAACCTATTTTTCTTTCTGGCAATGGACCTCTCGTTCAGGTGCTACAACATACGTTAGAT
TATAGTGGTAAGCAGTCAGTTGGCCGGAAAGGAGATAAGGTCATTGATGGTCGAGTGATG
ATCCAAGATCTGCTCCCGTTCAAGAAGGATCTAAAGCGCTCACTAACATCACGCAGAGAG
ACTTTTGTCGTATTTGATGAAGCACAGCGAGCGTGGGACAAAGCAAGCCCTAGAGAATCG
CAATCACAGTCTGAGTTAATGTTGTTTTGTAACTGGCTTGCTGGTCAACCGTTTGGAGTG
TTGGTGCTTTTGGTGGGAGATGGTCAAGCGATCCATCGCAATGAGATGCAGTTAGAGCAG
ATGCTAGCAGACCTAGATGCAGCAATAAGAGCGCAAAACGGCAAAGTCATCCCTATTATG
CCATCGCTGCACGCCGGTAAAATGCAACTCGTTACGCCAATTAAGAAAGACGTGTATAAC
CTTAAAACGCCCATTCGGCAGGCCTATACAGAGAGTTTAGACAAGTAGATTGAAGCGGTT
CTATCTAACAATTCTGAGCAAGCGCAACAAGTCGCTTTAGATATTCAGGCTGACTACCCA
TTGCGGCTGGCCCAAAACAAGCAAACTGCTGAAACTTATGCCCTGGGTGTACAACAAACT
ATGCACGAAGGGAACAAGCTTCAAGACGCCTTTAGAACAGGCTGGTTGATGTCCAGCCAA
GGTGGCAAGTTTATTGAGGAAGTCCAGAAAGATAAATACAAACCAGGTAAACATATTGGC
TCTTGGTACGTTGAACCACCAAGTTCTGAAAATTCATGTTGTCAATTTGAAGCGGCTTGT
ACTGAGTTTAGTTGTCAAGGTTTAGAACTATCACTTGCTCTGTTTAACTGGGGGCAGGAT
ATGGTCTTTAGGAATGGAAAGCTGGTGGTTACTGATAGACGTCAGTACGAGCATTACACC
GAGGGTAGTTACAGGGTATTGCCTAGCCGTGGGCGCAGTGGTTTGGTCATAAAGTGTGAT
GACCAGGAAACTTTTGAATACTTGAAAAAATGTGGCATGCAGGTGATCCCAGAAAGGTAT
TAAAAGTACTTTCTCTCAAGATACTTAGTTGTCCTAGTAGTACACGCCAAGTAATTTGTT
TATGGTTTCATGTATGTCCTTAATGCCTGAGCACTTTAATTAACTTGCGAAATCTGTATG
CAGAATACCACTCCATAGATTCTTGACCTTTGGCGATGACCCCATCACCTTGGTTATGAG
TTGGTTATAGCGATATATAGATCTGCTATTGTCAATTGCGCTGTGGGTCATACTTTAACT
GACCTGAAACTGTTTGCGACTGTAACGTGAGAGTGGCTGCTTAACCATCTAATATCTTTA
GTCTTTAGCCATGGCTTAACGAAACTCTACGCATATGCTAGCATCAGATCTACTAACAAC
AAAAGTGGGTGGGTCTTGATTGTGGTTAATCCGCTGAGAAAATGTAAGTTGACTGGGGAG
CTCTATAGGCGGCTTCCTGAAATCGAGTCAAAGTTATCAGAATTATTACAGCTACCTGAA
GAGACTCTTGTAGAAAGAAGTCTTATCAATGATAAAACGAGCGTGCAATTTGTTCCAATT
GAGTGTCTTGTACATATCGTTAGAAATGTGGGTGGTAGAGCCTCGAAAAAGAGTTATGAA
AGACTATACAAGATATTGATGGGAAGAGTTCTTAAGCTTATTCCTAAACGTGCAACGCGA
GGAGACTTGGATTCAGTAACTAACACCGAGGTCAAGAGTCAAATCTTGGGGCAGTTTGCT
GAGTTAATCGCTAATGACTGTCTTGAGTACAATGATAAGCTAGATTTTTACGAAGTCAGG
TTCTTGAGCGCTTTTTCCACGCTAAAGACAGACGCTATCCGAAAAGTCACAAAAGGATTT
ACTAAGCAGGAATCTATGGAAGTTGAAGAGAGTGGCGGCATCATAAAGCCGGAGGTTGAG
TATGCTGTAGACGGATATAATCCGTTTGATGTTCACATTTCTTCAGTATCAGATTACCAG
ATCTACCTGGACTCAGCGATTGATACATTACCAGACTTACAGAAAAGAATTATGCAGTTG
ATGAAACTAGGTATGCCTATCGACTCTAAAGATCCTAACACAGAATCAATTTCAGCAACC
CTTGGTAAGTCGGAAAAAACCATACGGACTCACCGCAACAAAGCTTTTGCTGCACTAAAG
AAAAAGCTCACTGGAGGAGACTTATGATGTCTTCAAACAACAATTTGCAGTTACAGGATG
TTTTATACGATTTTTCTATGGAGCCTGAGATAGACAAACACACTTTATCTCGCTATGTAG
AACAATACCCTCAATTTATAAACGAGTTAACAGAGTTGTCTCATGAGCTTACACGAGCTG
ATATTGATGACGGGGTACAGCTCACTGATGCAGATGAAAAACTTATAGAAAAAGCATGGC
AAACTCATTTGCAGATTACTCAAAATTTAGTGAGTGATCCATTTGAAAACATATCAGTAA
AGGAGCTTAGGGGAATATCTTCATCGCTTGAAGTTCCAAGATCTGTCGTTTCAGCTTTTC
GAGATCGTAAAGTGCTCGTTGAAAGCGTCCCTGTATCTTTTATCACTCGGTTTGCCGGAG
CACTAAATCAAACAATGGAAGACTTTTTAATCTATTTAAATGGTACGGGTGGTGGGACTG
CTGTTCGTAGCTATAAGTCTAGTGTTAAACCAAAGCAAGCTGAGAGAGTTACTTTCGAAG
AGCTTCTGGAACAATCGGGGGTGGATATGGCTATTAGGAAGAAGTTATTGTCTGAGGATT
GAGTATGGATAGTATCGAATCGGCTAGACAAATTGCTTCTGATCTACATCTAAAAGCTAT
TGGTAGAGGGGTAAGTCCTTGGAATTCTTTGAAATTTGCGATCGCAGAAGCAGACCGACG
TGACTATGACGTTGAGGCTGTAGCAGCAGGTGCAACAGTTCTGAATGGCAGTAAAGCGAC
ACTGATAGCGGATGAATATTTGATATTACATGAAAACTCCGGAACAGAATTTCAAAAGGC
TTTTTTGATAGCTCATGAGATCGGACATATAGAGTTAGGTGATACTAAAGATAACGTCTC
AGTTGAGGAGATAGATCCCGCAAGAACGATAGAAGCGTCTCCGATAGGCATTGATCGTGT
GGTTGACTATAGCGCACAGCAGCGTCGTGAAGTTCAGATGGATTTATTTGCAAGGGAGTT
TTTACTACCAAGAACCTGGGTAAAAAAACTGCATGTAGATGATGGGCTGACAGCTACTGA
AATCGCTGAGAAGTTAGATGCTCCTTACGAAGTTGTAGCTCAGCAATTATTGGATGCTTT
GTTGTTACCAGCAGTTAACCCTGGGACCAAAGAAGGTAAGTCTGAGGTGATTCTGAATGA
GCAACAAAAACATGCGGCAGATCACCGAGGTAAACCTTACTTATTGGAGGCTGGTCCGGG
AACAGGGAAAACTCAGACTCTAGTAAAAAGAGTTGAAGGACTACTGGATGAAGGAGTAGA
TCCTCGTAGAATTCTGATACTAACATTCTCGAACAAAGCCGCAGGCGAAATGGCAGAGCG
ATTAGCTTCCAAGAATAAGGAAGCGGTAGCTTCTATGTGGATAGGTACCTTTCATGCGTT
TGGGTTAGATCTGGTCCGCCGATTTTATTCTGAGCTTGGATTTGAAAAAGAGCCTCGTTT
GTTGGAACGGACGGAAGCCGTGGAAGCTTTGGAAGATGAATTTCCACGGTTAGGCTTAGA
ACACTTCCGAAATCTTTATGATCCTACAGAACATATTACGAATTTGCTGTCAGCAATATC
AAGAGCTAAGGATGAGGTTGTTGATCATAGAGATTACTTTCGCTTAGCACAGGAGATGCT
TGATTCTGCAGATACAGAAGAAAGTAAAACGGCAGCTTTGAAAGCAAAAGAAGTAGCAAC
GGTATATGAAGCTTATGAAAGACTAAAGAGAGCTAAAGGTTGTATTGACTTTGGTGATTT
AGTACTGCTGCCTGTAAAGTTTCTAGAAAACAATGTGGAGTTGTTCAAGCACTTTCAGTC
GCTTTACGATCATGTCTTAGTTGATGAGTATCAGGATGTGAATCGAAGTAGTATTCGGTT
GCTGATGCTACTGTGTGGAGAAGGTGAAAACCTTTGGGCTGTAGGTGATGCAAGACAGTC
TATATACCGGTTTCGGGGGGCTTCTTCGGTTAGTATGTCTCGCTACTGTACTCAGGACTT
CCCAACAGCATTGCAAGGTCGTTTAAAAATCAACTATCGCTCTTCTGAAGAAATAATTAG
AGCATATTCCAAATTTGCTTTCGATATGTCCGCAAACATTGGAAGTCCCGAATTGATAGC
TGATAGGGGGGAAACTGGGTGCCTGCCTGAGTTTAAAGTAGTTGAAAAAGCAGACGACCA
AGCTGTTGTTCTAGCTGAAACAATTAAGGACATGCAAGAGTCTGGATATTCATATAGAGA
CCAAGCTGTATTGTGTAGTGGTAATGAGCGACTATCTCAGCTTGCCGAACAACTGGAGCT
CTTGGGAGTTCCCGTACTATACCTGGGTAGCCTATTTGAAAGAGAAGAAGTAAAAGACAT
GTTTTCTTTCTTATCACTTTTGACAGACTCTTGGGGGAGCGGGTTAGTACGTATCGGTCG
GTGGCCAGAATTTGAATTATCTTTAGAAGATTTAGATGTCATTTTGAATCACTTACGCAC
GGAGCGTTGTGAAGACAAAGGGTGGTTGCTTGATTCGCAGGATATCACAGGAATATCTAG
TTCTGGAAAAGAAGCGTTGTCCAAATTGGGTTGGACGTTCGAAGGAATTGATAAAACGGA
TCACCCGTGGAAAGTTCTTGCAACGTTAATTTTTGACAAAACTCGCATTGCTGCACGTCT
CAGTAGTTCTGAAGTAGTGTCAGACAAAAACCGAAGCATAGCTATTTGGCAGCTAATGAA
CTTTGTGCGTACAGCAATATCTGCTGAAACTGCTAGTGGCTTGCCGGTAACAAGATTGCT
AGAGCGAGTTCGCCGTTTACTAAGGTTGGGTGATGACAAAGATTTGAGGCAGTTACCTGC
TTCGGCACAGAGTATTGATGCTGTGCGATTGATGACCATGCATGGTGCTAAAGGGCTTGA
GTTTAAAGTTGTTCATTTACCAGGGATGAGTCAAGGTACATTACCGAGAACATATCAGAA
GCCAGCATGTGAACCTCCGTTCGGTATGATTACTGGCGAAGATGACACGTCTGTTACGAT
GTTAAAAGCGGAACATGAAAAAGAGCAAGAGTGCTTGTTTTATGTATCGATGTCACGTGC
TCAAGATAAGCTATTTATGTATGCTCCAGCCAAGAAATCTAACAATTCACAATGGAAGCA
TTCCCCTTTTATCTCGCGTATTCAAGATAAAGTTAGGACGAGCAATGTAGTTGAAACTTA
CAATCTCCCACGTATTGACTTAGATACCGATATGGATATTGCGGTTGATCGCGATTTTAT
TTTTGAGTCAAACCATTTAGGACTCTATCAACAATGTCCAAGACGTTACCTTTATACCCA
CCTGCTCAAAACTGGGGGGAAGCGGACTAAAACATCATATGTCAAACTACATGATGCAGT
TAGGTTTGTGGTTCAACGTCATATGGAAGAAGGATTTGACGAGTCAGAGCTCAAAAGTGT
AGTTGAGAGTGCTTTAGCTATAAATGGATTGAGTGAGCATGGGTATATCAAAGAATTCAC
TGATCTGGCTTGTTCAATGAGTAACTATTTTGTTTCTAGTCGAAAAAGCATGGAAAAAGC
TACAATCTCACCTATCACTCTAGAGCTCGGGGGTGAGAAAGTTATCGTTCGACCTGATGA
TATTTTGAGCGAGCCAAGTGGAAGAAAAGTAGTACGGCGTATTAGGACAGGGCATGCTCG
TAAAAAAGACGACAGTGTGGGTACTGCTGCTTTTATTTTAGCTTCCGAACAAGCATACCC
AAGTGCAAAGGTTGAAACGCTGTACCTAGCCGATGAATTGACGTCAGAGAGTAGTTTAAC
GGCTAAGGTTTTGAGCAACAGAAAGAAAACACTCATAGACATCATTACGCAGATCAGACT
GGGTCAGTTCCCCGCAAAAAGATCTTCTCGAAGTTGTCCATCTTGTCCTGCATTTTTTAT
CTGCGGTATGGTTCCGTCGGGCTCAATAAAAAAAAAGTTAAAAAAAATTACCGGTTCTAC
CTGATAGTTGCGATTAAGTAAGTAAGACCAGAATGGTTCTGGCTGAAAACTAAAGGTACT
ATCAAAATGAAAGATGTAGAACAACATCCACATGATACAAAAGGCCACCACCCTCACGGT
GGCCGAGGCTTCCGAATTTTCTTTGCTTTGGATAGCTTGCAGTTTCGCTCTCTTAGTGTA
CAAGATCCTGTTCCCACGGGACGTCAGTTAATTGAAATAGCAGGGCTTGATTCGTTTGAT
GATTATAGTCTCTTCGCTATCCTACCATCAGGTGATTTTGAAGATATCCGCTTAAACGAG
ACAGTTGATCTTAGAGCTCGTGGAGTTGAGCGTTTTATTGCATTCAAAACTGACCGTGAC
TTCAAATTTAGCTTGAAAGGTCGTCAGATTGTGTGGGGTAAATCTGAGATTGATGGCTCC
GATCTGTATTTCCTTGCGGATGTAGCGGATGAGCAGGCTATCTTTTTAGATGTCAGGGGA
GGAACTGATAGATTAATTGAGCCCGATGATACGGTAGATTTATCTGAGGCTGGCATTGAG
CATTTTGTCGTGGCTGATAAGCCAAAGCCTGATTACATCATAACTGTCAATTCACGAGAA
CATGTACTTGATGATCCAAATGTAACTTATGAGCAGATTGTATCTTTCGAGTTCCAATAT
CCGCCTAGTAATCCTAATACCTGTTATTCAATGACTTATCGTCATGCAAAGTCTAAGCCT
CACGCTGGCGAGTTAGCTGCTGGTGGTTCTGTAATAGTTAAGAAAAAAGGGACGGTATTC
AATGTCACTGCAACTGATAAATCTTAATTCAGATCTTAAGCGCCTTAGAGATGAAGGATA
TTTCATCCAGGTAAAAAATGGTTTCTTGATCATGCGTGATGTCCCATACGTAAACTCAAA
TCGACATGTATGTCGAGGGACAATTATCTCGAGTTTATCTCTTGCAGGTGACAGGACTCG
AATTCCTGACACTCATGTAGTTCACTTCGATGGTGATATGCCGTGCAATGCAGAGGGGGA
AGCTCTGAATGCTGTGGTACTCCAGAGCTCTATATTCGATTTAGGTCGAGGCATTACTGC
TAAGCATATGTTTTCCAGTAAACCTAAGTCAGGGTACACCGATTATTACCATAAAATGAC
CACATATGCCTCAATTTTGTCAGGCCATGCTGAAGTACTGAATTCAGGGATAAGCCCTAA
AGTGTTTTCGACACCAGAAGACGAGGAAGATAGCGTATTTAACTATACAGAGACGGCTTC
TGGACGGGTTGGTATTGGGGCGTTAAGCGACCTGCTTACTGAAGAGTCTGTCGCCATAAT
TGGTTTGGGGGGCACAGGCTCATATATCCTTGATCTAGTGGCTAAAACACCTGTAAGAGA
GATTCTTCTTTTTGATAGTGATGAGTTTTTGCAACACAATGCTTTCAGAGCACCAGGAGC
ACCAACGCTAGAAGCTCTGCGAGATGCAGAAAAGAAAGTTGAGTATTTCAAAAGCATCTA
TTCGAATATGCATAAAAGGATCTCTACTAGTTCAACCTACATAGACGAGGAAAATTTAGA
GCTGCTGAATGGAGTTACCTTTGCCTTTATTTGTATTGATGCCGGTACCAGTAAAAAGTC
TATAGTGCAAAAACTGGAAGAACTTGATATTCCTTTTGTTGATGTAGGTATGGGAGTAGA
GCTGACAGATGGTTCTCTAGGAGGAATCTTGAGAGTGACCGCTAGCACGAGCGGTAAGAG
ACAACACGTCCATGAAGGTAGAGTCTCATTTGGTGGTGGTGAAGGGAATGATGTTTATTC
TTCAAATATTCAGGTAGCAGATCTAAACGCTTTAAATGCAGCTCTAGCGGTAATAAAGTG
GAAAAAAATACGGGGTTTTTACCGTGATTTGGAGCAGGAGCATCATTCTACGTACACTAC
GGATGGAAATCTACTACTGAATGGAGAGTCTTGTGCTTAAACATACGCACCTAGCGCATA
AGTTTGTTCGTTCAATTCCGAAGCAGTTAGAGCCTGGTATATTGTACGTATCTATGGAGT
ATGCAACAGCTATTCATAGCTGTTGCTGCGGTTGTGGAAATCAAGTAGTAACACCCATAA
CACCAACCGATTGGCAGCTAATGTTTGATGGTGATTCTATTTCATTATCTCCGTCAATTG
GAAATTGGGGATTTAAGTGTCGCTCACATTACTTTATCAGAAAGGGCATGATCGTTGAGG
CAGGACAATGGGATAAGAAAACCATAACTGCCGGCCGCGATAACGATAAGCACAATAAAG
CCCACTATTACCAAGCAAAACCTAAAGGCGATGATAATACCTATAGCCACAGAGTTGGCT
TATTTAAGCGAGTGTGGCATTGGTTTTTGGGGAAACGTGAATTTGCTAAGAAGCGTTGAA
TAATGTTTTTTGATTAATTGCTTTAAATATTAACAGTTTATGCTTGCTGGGTTACTTTGG
CATATTTGCTAGTGTAGCGTTCTAACTAGGGTTAAATTTATGCACTTACCAGAATATTTA
GAAAATACGGAAATTAATAAGTACCAAGCTTCGGCAGTTGAGAAACCAGATAGACTTCCG
TTTGATTTAATGGAACCTTTGATGTTTGAACGTTTTTGTTGTGATTTGATTGATTACATT
ACGAGTTACAAATTGCGGCGTTCAATTTTTAAAGTGCTTCCAATTGGCACGGTAGGGCAA
AAGCAATACGGAGCTGATATTTTCGTTGAAAACAGTGAAAGTACGAGAACTACATATTCA
TTGTACGAAGTGAAAAGAGTAAAAAATTACAACGCTTCTGAATACAAAAGAACAGTGGCT
AGGTTTTTAAAGAATTATGAAAACTGGGGTATACCAATAGATAAATTCAGTCTACTGGTA
GCAGAGGATATTTCTGCCGAGGATATTGCTCTGTGGAAAAAAGAAGCGCAGAAGCTTTCA
GAGCTAAACATTGAATATGAAATCGTATCTATCAGCGAACTAAACAAGTGGGTGCGTAAT
TTTCCAGAACTTGTTTTCAAATATTTTCATGAGTCTTGGGTTAAGTCATTCTGGGGAGAG
GCTGCTCTATGGCATATTCAAAAATATGGAATATTTAGGTTTGAAGAGTCTGCAAGTTGG
GTAGGTTACAAAAAGATAGAGGAAGAAATCTATGAAGATTTCTTTTCGTATAAAAATGAT
CATGTACGAATACAAGGCTTCTTGCCTTCAAAGGATAAAAATAGCCTTAGCTGCTTTGTA
GAATTTCGAAATGGTAAATTTTCTCACGTAATGACTACATTAAGTGGAAAACAGTTATTG
GAACGCTACTTCATTGGATGTCAAATTCCTGCGGGCGAGTTTGAGCATCCATATCTAACG
AAGAATTCTACAGCTGAACATGACACTTTTTTTTGTGATATCGGAAACAGTAGAATTCTA
ATTTCAAGAGAAGAAGTATTATCATTTCAAAGTGCAATGAAGTACTTTAAAAATGAGTAC
GTTTCTCGTATTTCGCAGATAGAAGAAGCATGGCGTTCAAGTGACTTTTCTACTTATGCC
TATAAAGGCAATGACATTCCTTTAATGAGTATTAAGCGTAGCCTCTGGGGAGCTATACAG
GCTTTTGCTAGGGAAAACGATGCATTTGAAACCAATGGTACCTGGAGCGTATTTGATAGT
GGGTCTAACTGGTTAAAGATCTATACAAAATCTTCTAGCGAAAAGATGGATGCTGGGTAT
CATGTATTCATTAAGCCGGTAGCGAAAGAAAGTACCCATGCGACTTATACTAGACCTGAT
AATGACGTTATTTTGGTTTGGTCTCCTCCTGGAGAGTTATTAGTGAATGATTTTGACGGC
AATATTGGGCCTCGATATTACTGGGATGTAAAAACGAGTCATGATTGGATTGCAAATGAA
CTGATTCCCTGTGTACTAGAGTGGGCTAATAAGCCCAAAAATCGAGATCATCAAGGTTCG
TTGGGGTCTATAATACGCAGCCTATTTAATAAAATATCAAAACCTGAGCATGGAGAATCG
TATAAGCCGGAGAACTATCTGGACTCATATTATCGAAAGGGTATTTCTAAGCAACTGGAT
ACTGCAACATCTATCTCGGATATGCTTAGAATAATTGATGAGCTGCAGCATTTTTTTGCC
TGCACAAATCGATTGTTTATTAACGAAGAAAGTTATAAATCTCTCTATTCTAATCTAGCT
GAACTAATGTCAAAAACGGGCATGGATGAGAATGGTTATCGTTATGTTAGGTCTAACTTA
AATTATTTAAACGCAAAAAACTACCAAGATTTAATTTCTTCATTAAGAAAACACGCATCT
GAAGCAAAATTTGGCTGTACAAATACATTCAAATTGGATTGCCTTTTACGCTGTTATCAA
AGTTGCTTGCGAGATGACAAATGCCATATTAATGAAGTTGAGGTTAAAGCTATGTTATCA
GACATTAGCCCCGTGCTTTCGCTAATGAACGAACGTGCCATACTAGAGAGGCAGCTGCAG
AAGCTGTAGTTTTTATGTGATATGTATCACGTAAATGGCATGTATGACAGAGTGTATATT
CTCGAAAGTCGACTTGCTATAAATCATTAATATTCAAATAGATACTATGTTTGGTCGACT
CCCTCCCTCGCACATTCGAAGCCCTAGCAGAAATGCTGGGGCTTTTTCGTTTTATCAATT
AGTATTTTTCTTCTTCCTTTCCTTTATTCTTCTCGAAAAGCCTATTTATATCCATCTATC
TCAATTTATTTGTTGCTGTAAGCTTTAAACATAAATAGATCATCTGTCTAACGTCATTCA
CTGTTTGGTGTGATTCTAAGGAAAATATGAATAAAATCAGGCTACGTTGAAATCAACTTA
AGTACTATTTTGTTACATTTTTACGTCGTGAATCATTTATTTTTCATCATTCTTGTGATT
TGCCTCGATTAAAGAAAATTTCCTATAAATCAATTAATTGTTGAAAACAGAACCGTTATC
AAAAAGACAAAAAATATTAGATAAAGTTGATCTAGTTACTCAGTTGAATAGTCCATTTGT
TTGATATGATAGTGAACGAATTGTACATATATATTAAGGGAATCTATTCATGTTCCAAAA
CTTTACAATCAAACAAAAGATAGTGATTCCTCTATCTTTGATAATTGGATTGTTCACCGT
GAGCTCAGTATTAAATGTTATGACAACGAGCAAGCAATCTGAATTAAGCGACACCTTAAA
TGAACAGATCGTACCCAACCTGTTCACGATTGAAGATGCGTACCGCGATCTTTACCAAGC
GACTTCTGCTGTTCAAGGCATTGCCTTAGCAGAAACACAAGCAGATATTGATCATCACAT
TCACGAGTACAAAGACAATGCTTACAAAGCGTTGCCGCGTATGGAAAAAGTGATTGAGCT
ATCGCGTGCGGGAGTGATGCCTGCATCACACGGTGCTGATGTGCAAAAACTGGTGAGTTT
AGGTCAAAAGTGGCTACAAAGTTACGAAGTGATGTTGAGCAAGCCTCAATCTCAATGGCT
AAGCTACTACAATGAGCACAAGAACACGTTTGAGGAGCAATTTGTTGATGTTCGCGCCCA
GCTCAATGTCGTGAAAAGTGCTATCGAAGATAAGCAAGGTGAGTTGAAGTCAGACATTTC
TGCGGCGACTGCACGAGCAGAATCGATTTTAGAAATGGGTATCATCGTTGTGATCTTAGC
GGCGCTTGGCATGGTGTTCCTGCTGCTACGCACAGTACTTAAACCATTAAACGACATCAA
AGACGCAATGGCGCAAATCGCTTCGGGTGATGGTGATCTTAGCCAACGAATCCAAATTAA
TACGCAAGATGAAATTGGTCAGCTGGCGAAGGCATTTAACGAGTTTGTTTCTAAAATCCA
AGCGACCGTGTCACAGGTGATTGATAGCTCAAACACGCTTCGTCAAGAGATGGCAAACTT
AAGCTCGCTCACTGAGACGATTGCAGATTCGACAGTATCTCAACAGCGCGATAGCGAAGC
AGTTGCTGCAGCAGTGCATGAAATGCAAGTGACTAGTCGCAATGTGAGCGAGAGTGCAAA
TGAAGCAGCAGTTGCAAGCCAAACCGCGAATGATGAGCTTTCTAATACCAATGTGATTTT
GGAGCAAACGGTCGGCTCGATTCGTGACTTGGCTGGAGAGATCGAAAGCGCAAGCCATGT
GATCAATACGCTAGATAATGATGTGAGCGATATTGCCTCTGTACTAGATGTAATTCGCGG
CATTGCAGAACAGACTAACTTACTTGCACTGAATGCGGCGATTGAAGCGGCGCGAGCGGG
TGAGCAAGGTCGTGGTTTTGCTGTGGTTGCTGACGAGGTACGCTCTCTTGCAAGTCGTAC
GCAGCAAAGTACGGGTGAAATCCAAGCTATGATTGAAAAGCTTCAGTCTGGTGCAGGGCA
AGCTGTGGAAGTGATGCGTGGTAGCCAAAATAGCAGTGAAGAGACCATTCAATCTGCCGG
GCGAGCAAGCGAATCTCTGGCTGAAATTCTCAATGCAATTTCACGCATGAATGAGATGAA
CACGCACATTGCAACTGCAGCGAGTCAACAAAGCACAGTGAGCGATGAAGTGAATACCAA
CGTTCAGGGTATTGCAGACAGCAGTACATCGATTGTTGATATTGTCACGCAGGCTCAGCA
ATCACTTGCGATGCTGTCACAACAAACTAAGAGATTGGATCAGCAAGTCAGCCAGTTCCG
AGTTTAAGCTCTGACATTTGAAATTGATGCGAAACAGCCCGCCGATGTGCGGGCTCTTTT
TTAGCTGACGTTTAACGTAGCTTTTCGCCAATTGGATTTAATCAATTAAATCTGGACTTG
AACCCCAAATTCTGTACAAACACTCGCCGTTTTTATCATCAAATTGCTCGCTTTTTGACC
CGTCCACTTGTACACAGAAAAGTGTGATTTCCAACACAATATCTTCAAATCTGAGAGTTC
TATTGCACCTTTACAACAAACGCATTCGACAAGCGTATAGAAACGTAAATTTTGTTGTAT
GTACAACACTGGGTAATTATCATTCTAACTAATTTGTTTGGGATAGATGCATATCCACTA
ATCATAATCGAGCCATTCAGAACGCATTGAATTGGATATTTGTAGGGCTTGCAAAATAAG
AGAGATGTTTCATGAGACGTAGAACCACGCTATCGCTGCTGATTGCATCGAGCCTGTTTA
TGGCGGGATGTCAACCAAGCCAAGAAGGAACTGAGCAAGGTGGTGGTGGCGCTCCCGCAA
CCGAAGTGAATGTGTTGACGGTTGAACCTGTTCGACAAGCTTTGACGGTTGAGTTGCCGG
GCCGCAGCCGTGCATTTAAAGAGGCGGAAGTCCGCCCACAGGTAACGGGTATTATTTCAG
AACGTAACTTTGTTGAAGGTGGCGTTGTGGAAAAAGGTCAGTCGTTGTATCAAATTGATG
ACTCTTCATTTCAAGCGGATTTGCTTAGTGCAGAAGCGGAGCTGATTCGTGCGCAAGCTT
CTGAAGAATCGACGTTTGCAACCGTTAAACGTTACCGCGCATTGATTACCAAGAAATCGA
TCAGTCAACAAGATCTGGATGAAGCAGAAGCGGCTTACAAAGAAGCGAAAGCGCAAGTGC
TCGTAGCCAAAGCGAAGATCAATACTGCAAAGATCAATTTGACTTATACCCGTGTGAAAG
CGCCGATCAGTGGCGTGATCAGCAAGTCAAATGTGACTGCGGGAGCGTTGGTTACCGCAA
ACCAAGCCGACAAGCTAACGACGATTCAACAACTTGATCCGATCAACGTGGATATCGTTC
AGTCTTCTGCTCAATTGCTGCGACTAAAAGCGGCGCTTTCTCAAGGTCACATGCAAGAAG
ATCAATCTGCGCAAGTCGCATTGACGCTTGAAGATGGCTCGACTTACGAGCACAAAGGCA
CAATGAAGTTCACGGAAGTTAACGTGGATGAAAGTACGGGAAGCGTGACTTTGCGAGCGG
AATTCCCAAATCCTGATGGTTTACTTCTTCCGGGTATGTTCGTGCGTGCGACCGTGATTA
CTGGTGTTGACCCTAGCGCGATTTTGATCCCGCAAAACACCGTGACTCGCGATGCAACAG
GCAAAGCTTCGGTGATGACAGTGAGTGCTGATAATACCGTTGCGATTACGCCAGTCATCA
CGGCGGAAGTTATAGACAACCAATGGCGAATCATTGATGGATTAAAAGCCGGTGATCAAG
TCATTACAGCGGGTTTGCAAAAGGTGCGTCCGGGTAGCCCAGTCACCATCCAAACGGGAG
AGCAGGGATAATCATGGCTCGATTTTTTATTGATCGTCCGGTTTTTGCTTGGGTACTGGC
GATTCTGACCATGCTTGCAGGGATCATGTCCTTGTTCAACTTGCCAGTGTCGCAATATCC
AACCATTTCGCCGACCACGATCACCATCAGCGCGCGCTATCCTGGTGCTTCTGCTAAAAC
GGTGGAGGACTCTGTCACTCAGGTTATCGAGCAAAACATGACAGGTCTGGATTACCTACG
TTACTTGTCTTCGAGCAGTGACGCTTTCGGCAATGCGACCATTACACTGACTTTTGATAG
CGAAGCCGATCCTGATATCGCGCAGGTTCAAGTGCAGAACAAACTGCAATTGGCGTTGAC
TTCGCTTCCTATGGAAGTGCAAAGCCAAGGTATTGTGGTGAACAAATCTAACACCTCATT
TTTGATGGTGGTGGCGGTTTATTCTGACGATCCAGACTTTACACAAAACGACATTGCCGA
CTTTGTTGTAACCAACATTCAAGACCCAATCAGCCGTGTGACGGGTGTGGGTCAAGTACA
GGCTTTTGGTTCTCAATATGCGATGCGTGTGTGGCTTGACCCGTTTAAGCTGACTCAGTT
CAACCTGACGGCAATTGACGTTGCAAATGCGATCAGTGAGCAGAATGCGCAAGTGTCATC
TGGTCAATTGGGTGCAGCACCTGCGCAGAAAGGTCAACTGCTTAACGCGACGATCTCTTC
TGCGAGTCGTTTAAGCAGTGTGGCTGAGTTCCAAAACATCATCTTGAAATCAGATGCGAG
CGGTGCAAACGTTTATCTAAGAGACGTTGCTCGTATTGAGCGTGGAGCAGAAAGTTACGA
TATTCAAGGTCAGTACAACGGTTTGCCGGCGTCTGGTTTAGGTATTTCACTTGGTACAGG
TGCGAACGCGCTGGAAACGGCGGCTGCAGTCAAAGAGCGTTTAGCAGAGTTGAGTGAAAA
CTTCCCAGATGGTCTGAAAGTCGCTTATCCATTTGAGACAACACCGTTTGTAGAAGCATC
GATTCAAGAAGTAGTGAAAACGCTACTGGAAGCGATTGTGTTGGTGTTCTTAATTATGTA
CCTGTTCTTACAGAACTTCCGTGCAACGATCATCCCGACGATTGCTGTTCCGGTTGTACT
CTTGGGTACGTTTGCCATTCTTTACGCGACAGGTTTCAGCGTGAATACCCTGACGATGTT
TGCGATGGTTCTGGCGATTGGTTTGCTGGTGGATGACGCCATCGTTGTGGTAGAAAACGT
TGAGCGTGTGATGCACGAAGACGGGCTCGATCCAAAAGAAGCAACTAAGAAATCGATGGG
GCAGATCACTGGCGCGTTGATTGGTGTTGGTTTGACCTTATCGGCAGTATTCGTCCCGAT
GGCATTTATGTCAGGTTCGACCGGGGTAATTTACCGTCAGTTCTCGATCACCATCGTTGC
TGCGATGACGTTGTCAGTGATGGTTGCGATCATCCTGACACCAGCGCTGTGTGCTACGTT
ACTGAAAAAAGGTGACGCTGAATTTACGGATAAAAAAGGCTTCTTCGGTTGGTTTAACCG
TAAATTTGATTCGATGACCGCAGGTTATGAGGCTGGTGTAGCCAAGTTGCTAAAACGCAC
TGGGCGCATGTTGTTGGTGTTTGTGGCAATGAGCGCTGGTGCGGGTTGGTTATTTATGAA
TCTGCCGACGTCTTTCCTACCAGATGAAGACCAAGGTACGGTGTTCTCGATGGCAATCTT
GCCGCCGAACTCGACTCAAGAGCAGACAGAAAAAACACTCGATAAAGTGCGTAGCTATTT
CTTGGAAGAAGAAAAAGACAACGTGAGATCCGTGTTTACCGTGGCTGGTTTTAGTTTTGC
TGGTCAAGGTCAAAACATGGGTATGGCGTTTATTGGCTTGAAAGATTGGTCTGAGCGCGA
AGCGCCGGGTTCGGATGCTGCATCTTTGACAGGCCGTGCTATGGGTTACTTCTCAACCAT
CAAAGAAGCCATGGTATTTGCGTTTGCACCTCCTGCCATCCAAGAGTTGGGTAACGCAAC
GGGTTTTGATTTCTATCTACAAGACTCCCTGAGCCTTGGTCACGAAGCATTAGTTGCCGC
ACAAGGGCAATTACTGGGAATGGCAGCGCAGAATCCAAAACTAGTTGGTGTTCGTCCGAA
TGGCCAATCTGATGCGCCAATGTACCAAGTGCATGTAGATCACGTTAAATTGCGCGCGCT
GGATGTCAGCATCAACGACGTGAACCAAATCCTATCCGCCGCTTGGGGTGGTGCGTACAT
CAACGACTACATTGACCGTGGTCGCGTTAAAAAAGTGATGGTGCAAAGTGACGCAGAGTT
CCGTATGCAGCCAGAAGATTTTAACTCGTGGTATGTACGTAATGCGCAAGGTGAAATGGT
GCCGTTTTCGGCGTTTGCAAGTGGTGAATGGACGTATGGTTCACCACAGCTTCAACGCTT
TAATGGCCTGGCCGCGATGAACATTCAAGGTGGTGCAGCTCCAGGTGTCAGTACGGGTGA
AGCAATGGCTGAGATTGAAGCGATGGTTGAGCAGTTACCAGAAGGCTTTACGGTGAACTG
GAACGGCATCTCTTATGAAGAGCGTTTGTCCGGCAACCAAGCTCCAATGTTGTACGCGTT
GTCCATTTTGGTCGTGTTCCTAGTACTTGCTGCGTTGTATGAAAGCTGGTCTGTACCGCT
TGCGGTCGTGTTGGTTGTACCTTTGGGCGTATTAGGCGCTGTGCTCGCAGTACTTGGTCG
TGGAATGGACAACGACGTGTTCTTCCAAGTGAGTTTGTTAACCACAGTGGGTTTGGCAAC
GAAAAACGCGATTTTGATCGTTGAGTTCGCGAAAGAATATTACGAGAAAGGTGCAGGTCT
GATTGAAGCTACACTGCACGCGGTGCGTGTGCGTCTTCGTCCAATCATTATGACGTCCTT
GGCGTTTGGCTTGGGTGTGGTTCCGTTGGCAATCAGTGCTGGCGTGGGCTCTGCTGGTCA
AAACGCGGTAGGTACTGGTGTGCTTGGCGGCATGATCAGTGCGACCTTGCTTGGCATCTT
CTTTGTTCCGGTGTTCTTTGTTGTGGTAGAGCGTTTGTTTGATCGCCGTGCTCAAAAAGA
AGCGCAGAAAGAACGATCTCAAGAACTCGCTCCAGCAACGGAAAAGTCGGAGTAAGACTT
CGTAAGCTTAACTGAGTTATACTAATAACAATAAACATAATAAAAGGGCGCGTAAGCGCT
CTTTGTTTATGCTTTCAACTCGATGGCTTAATACGTCACCGATTTTGAATGAAGCTTAGG
AAGAGCGATCTCGTTTCGAATTCCTCATAAAAAGGTCAGAAAGCATAACATGAAGCCATA
AGTTAAATAGGCGGCTATGAAAGAGCAAAAAATTTCACCTATCTCCGTTTTGGATCAAAG
CCCAATGTTTGTCTCTGGGGTGATGCAACGGATGTATCGCAACCGAGCGCAAGCAGAGTT
ATGTCGTCAAAATCAGATGACCTTAGAGATGGCCAGTGCGTTGGCAGCGTTAGAAGAGTT
TCAGCCAATGAGTCAACAAGCGTTAGCCGATGCCGTTTTGACCGAACGAAGCGTTGCAAA
GCGCATGGTCGATAACTTGGAAAAACGTGGTTTTGTGTGCGTTTCGAAGAGTGAGGCGAA
CCAACGACTGAAAATGCTCAGTTTGACGAAAGAAGGTGAAGCAACGATAAAGAAAGTTCA
TCAAATAATGAGGAACTTGCAGCGCGAATTCTTCTCTTGTTTATCAGAAGATGAGTCGGC
AGAGTTTTTTCGTTTGGTAAGGAAAATGACATTAGCCAATAATTCTTAAGCGTTTTCTCT
GCGTTAAATCTAAGCCTTTTTGTAAAGCCTCAGCTATGTTCTGAGGCTTTTCTATATCAT
TTTTCAGATCAAACCGTACGATTTTAGAACCACAATACCGAACGTGCAGGTGACGGTTGA
AAGCACGGTTGTCAAAGCAATAATGTTGGCTGCCAGTACCGCGTTTCCTCCCATTGAGCG
GGCCATGACGTAACTCGCTGCCGCAACGGGTGAGGCGTTCATGAAGAATAAAATCCCCAA
TTCAATACCTCGAAAACCAACAAAATACGCGCCTAACGTGATAAACACTGGGGCAACAAT
CAACTTGTAGCTGCTTGCAAACCAAGACGGGCCTTTTTCCTTTCTCATCAAACTAAAATC
CAACGAGCCACCTGTACATAACAATGCGAGCGGCAACGTCATTTTCGACAGATAGTTACC
CGCATCAATGACTACGTTTGGAACCGGAATCGACAACAAGTAGAAAAGCATACCTAAAAC
GATGGAGATGATAAGCGGGTTCTTCGTCAGTGTTCTTCCCATCATTTTTGCTGCTTGAGA
GGCAGACGTAGCGCCTTTGGGTGACAGGCAGATCACCGCTTGAACGTTGTAGATAAACGT
GGTGATGGCGACATAAAGAGCAGCTAATGCGACACCCTGTGAACCATAAGCATTAGCAAC
GTATGCAATGCCGATAATGCCAGTGTTGGCGCGAAATCCACCTTGAATCAACACGCCCTG
ATCGGGAGAAGATTTAAACAGAACAGAAACGGACATGTAGGTGAAAATAAAAAACAGAAT
GCTCGCGACTACGCCGTAGTTGATGAAACCACTGGCGGCAGAAAAATCATGCTCAGAAGC
CACAATACTGACAAACAACATGGCTGGCAGCGTGACCTTAAAAACCAGCTTAGAGCCAAT
TTCAATAAAGTTATCGTTGATGAGACCAAACCGTTTAAAGATAACGCCAAGCACCAACAT
TAAGCAGATGGGGCCGGTGATCGACAAAGAGAATTGCAACTGATGTAAAACAGAATCCAT
GTAAGTATCCGCAGCAAAAAAGAAAAAAGTCATTATTGTTTCGCTATTAAGCCACAAACT
AGGGGGCGGGGAATAGGGAAGCGATGAAATTTTATTCTTATGTTGATTAGGATGTACGTT
GCATTCCGATATGAGCCTAATATCTCAGTTTGACCAAGCTCGACTGGTCGAAGGTTGCAT
ATATTGGTTTACTACTCCGACTTATCGCACTGGAGATAAAACAGAGCTCCAGCGCCGACA
AGTGAAATGAAGTTGAGCCGCGCTCATTCTTTGTGCGGTTCTTGTGGTGATAAATAGGAG
TCCATCGATGAAAAGTAAACACAACAAAACCGTTCTATGTGCATTTGTTTCTGGTTCGGT
ATTTGGTGCTGTTCTCGTTATCGCAATGTCCTTGCCGATGTAATCGGGCAAATTTTCACA
CACTGCATTTTCTTCACATTGGGATTGAGCATTGTCTTAGTCCCTGTTAGCTTAAGACGC
ATGAACTTATTCTTCACACCTTCATCATCATACTTTTTCTGGTGGCGCTCTATGTAGAGC
GGCGCGGAATTCTTACATTCTTACGCTGCTGGAAGGTAGCGAAGAGTGTCTCGTCTTTTT
ATCTCCAGTAGCGATCTATTTTGACTAGGAGATAACCATGAACATCAAAGAAACGCATCA
ACAACGTGAAATCATTCTCACGGGGGACCGAGCTACAGGGCCTTTACACCTTGGTCACTA
CGTCGGTTCGTTACAACAGCGTGTGGCATTACAATCGGAGCATGACCAAACCATTCTGGT
CGCCGATATGCAAGGCCTGACCGACAACGCGCACAATCCTTCAAAGGTATCTTCGAACAT
TCTAAACGTAGTCGCAGATTACCTTGCAGTTGGCATCGACCCCATTCAAACCACTATCTG
TTTGCAATCTCAGCTGCCAGCCCTCGCAGAATTGACGATGTATTACAGCAACTTAGTTTC
CATTGCTCGCTTAGAGCGTAACCCAACCGTAAAAAATGAAATTCAAAGCAAAGGTTTTGA
GCGTTCAATTCCTGCAGGGTTCCTGACTTACCCAATTTCTCAAGCCGCTGATATAACGGG
TTTTCGCGCTACACTTGTTCCGGTTGGGGATGACCAATTACCAATGCTTGAGCAAACGAA
TGAAATCGTGAGAAAGATTAACCACCTTGGCGGACAAGAGATCCTAAAAGAGTGCCGTCC
GTTGCTTAGTGATGCGCCACGTTTACCGAGTACTGATGGCAAAAATAAAATGTCGAAAAG
CATGGGCAATGCCATTAACTTAGGGGCGACTGAAAAGGAAATCTCAGTTGCAGTGAAATC
CATGTACACCGACCCAAGCCATTTGCGCATCGAAGATCCTGGTCAAGTAGAAGGCAACAT
TGTGTTCACTTATCTCGATGCTTTTCACTCTGACAAAGAGCATGTCGAGCAACTCAAAGC
GCACTATCGCCGTGGCGGGCTAGGAGATGGAACCACGAAAAAAGTATTGGAAGAATGCCT
TCAAGAAATGCTGCGTCCGATCAGAGAGAAACGGGCATTGTATTTGAACGACAAAGCGCA
ACTTATTGAGATTCTTAAACATGGCAGCCAAGTCTCTCGAGAAAAAACAGAACAAGTTTT
GTCCGATGTTAAGAGTGTGTTTGGCTTGAACTTGTTCTGAAATAGGTTCGGGAGCACAAA
GTAAAAAGGCACGAAAGCTAACCTGCTACGTGCTTTTTTGTATGCGCACCTTATGAAGTA
AAGAACTCGCGACGAAAATTCGCTATCTCTTGTTGATAGTAACGCTGCCAGTCAGATTCA
GACCAACTCGCGTGGCTGGTGGCTCTTTGCGTTGCCAATCTGGATTCGAGCTGTTTTAGC
TCGGTTTGATAACTGCGAACTTGCTGCTTTTGTTTTGCTATTTGTTGTTCACGAGTGCGG
ATTTGTTTTCTTTCTTGTTCAGACAGATAGTTTTTCTGCAACTCTTGAATCAACGCTTTT
CGCTCGATCCCTTTCATTCTTACAGGGATCAGAGCCACCGCTCGTTCATATTTTGTTTGG
TTGCTGTCTAACCCCAAGGCGTTTTCGTTCCCCTGCCATTCGGTGATTAAATCCTCGAAT
GCTTTCACGTAATCTTGAGCCGATACGGCGTCAAGTTGCTCGGCTTGTAAGCTGAAGTCG
TAAAGTGCGAACTCATCGGCGAAAATCACCTCGGCGAGCTCTCCCCAAATCTTTCTCGCT
TCGGATTTTAATCGTGCGACACGAGAGGCGAGCGGTTGCTGCTCATCAAACAACAAATTG
CCAACGCTTTGCTGCCAAAGGCCATCGAGTTGATGGTAGTTCGCTAACAAATTAAAACGC
TCTGCAGACAAATCTATAGCTAGTTCATTAAGTTTGAATTCGCAATTAAGCTCGGACATA
CAGGTGTGCCAAAACGTCTCGATTTCTACTTTCAATGCTCGACCTTTAGAACGGTTTAGT
CGCTCTGCAAGATCTTGAGTCTCAGTGGGCATGTTGTCTGATTTTGACTTGGACTTTTGT
GTACTGCTTTGGCGCTGGGGTGGCGTCGAATCACTATCAACCAATGTGATTGATTTATCC
TGCAACTCCGAAGAAAGCTGCGTTAATTGATCGCGCTCGTCGACATTGACTGAAAACCAA
ACTATGCCCGCCAAAGCGGCGGACACAGTGATTAGTAAGCTAAGCTTCATGGCTTGATCA
CGGCGCTGACAGGGAAGTGATCCGACAGGTTGTAATGTTTCCACAACCCCTCTGCCGTTG
AACGTGGAACATCAACGCGGTTGTCGTTAAACGATTTCACGCCATATTCGTTGCTCACCA
TGACGTAATCGAGGTATTCCACATTTTCGCCACCAGATAGTGCTTCGCCTGCGAAGTTAT
TGATACGAGGGTCGAACGTAGACGCTGTATAGCCAGAGTATTGAGGCTCCATCGCACTTA
GGTTTGCGATCATCTGCTGGTAATCTCCAGGGAACTTCAGCTTGTTTACATTAAAGTCAC
CACTGTAAACGACCGTTTCGTTATTCGGAATGTTGAGAGACTGCGCCATAGTGCGCATTT
GTTGAAATTGACGCTGACGATACTCACGCGCTGTATCAGTATCGAAAGACGCGGTATGTG
TAGCAAAAACATGGTAGGCCTGACCACCTTTGATGATCTCTGCGTAGTTTACGCCTTTAT
CAGCGAAACAATCGGTACCCGAACAATCTGGGAACACGTATTGTGCCTCGTTGACGATAG
GGTAACGACTCACAATGATTACGCCTCCGTCGTAAACGTTGAAGCCATCTTTATCCAACA
TTTTCGTTTGGTATGGGTACTCTTTTGCAAGCTCACGTAAAAATGCATCACGACCACTAG
CAAAAACCTCTTGAAATGCCAGTACGTCATAGCCTTTTACGTAATCGGGGATTAACTCGT
AACGGTCACCAATATGTGACGCAATCGCAGGCAAGGCCCAAATGTTGTAAGTCATCAGTT
TGAGATTTTGCTCGTTGTTATCGACGGTTTCAGCCACTTTGCTTGGTGTGACGGTATAGT
ACAAATCGTCATAACGTGCGGTGCTATCCGATTTAAACGCTAGCTCTGCACTGCGAGAGC
CAAACGCCTCGGTATTTGAACGATGAATCGTGCGATCGTCTTTTAATGCCAAGTTCACGT
CGGCGGCTGACAAACCGTATTCAATGGTCGAGTTGTACCAATGTCCTTCCATGACTTGGT
GGAGTGTAATGCTTTCACCTTGCGGGTTAGATACGACAGTTTCAAAGCGATAGTTCTGAT
CCGATTTCACTCCTTCCCACCGATTAAAACTCAGTACGGGCTTTGTTTCCCAAGGGCCTA
ATACTTCTACATGTTGCTGCCATTCTTCTCCGTATTGCAGCAAATCACTGCCATCGTGTT
TGACCTGAATGGTTAATGGTTGATCTGAGTTATTGGTGAGGTATACGTCCGTATCAGCCA
AGCTCGGCAATACTACTAAAGTGCTCAGCAAAAGACTCCACTGCGAAAATTTCATCTTGT
TTATCCATGATTTGTGTTAGAGCAATCATTCTTATTTATAAATGTTACTCGAGCGTTAAA
GATGGATGACAGCTTATGGTTCGATGAAAATAGTTCGCTACTTGTGACCTTGGTTCTAAC
TGAGTTGTAAACAAAATGAAGTTACAGGCGCGGTTTATACAGACGGAGAGGTAGGTTGAA
ATGGTGAGATTTAAAACTAAAAAGCCAGACTCACATCTGGCTTTTTAGTGACGGTTTAGC
ACGGCTAAGCAGGTATACCACTGTGGAACTTGAAGTCTTCGTCGGGGGTTGAAATCAGCT
CAGCTTCGATACGGCCGAAGTATGCAATACGCTCGCTGATATCTTTGCCTGCAATCTGCT
CAGCCAGTACAAGGTAGTCTTGATAATGACGTGCTTCAGAGCGGAGTAGGGAAACATAAA
ACTTCGCAATGTCTTCATCCATGTGCGGCGCAAGTTTGGCGAAACGTTCACATGAGCGAG
CTTCGATGTAAGCGCCGATAATGAGCTTATCGATAAGCGTCTCAGGCTCATGAGTCTTCA
TGTGTGAAATCAGCGTTTTTGCGTAGCGGCTTGCGGGAATGTTTTTGTATTCCACGCCAC
GGCTCTCCATGATTTCCAGTACTTGATAGAAGTGATGTAATTCTTCTTTGATCAAGAGAA
CCATTTTATCGATCAGATCTTGGCTATACGGCGAATCCGATTTTGCCATGATGGCTTTCG
AAATATTGCTCTTACCTTTTAATGTCTCTAATGAGCCGATTTTTCGGTAAGCGAAATCTT
CATACGGTTTGAACCAGTCAAGTAAGGCATGTGAACTGTCTTTATCTACTGCGTATTTGC
GGATCAAGAACATGGCTGACTGACCTGCTTTTAGCTCGCACAGTAAGTGATCCAATAAAA
TGGTTTGCAAGTTTTCTGGTTTCTTTGCTTCTTCAACCCATTCGTTGGGTGTGCTGCATT
GCAGAAATTGATTGATAGGAGCAAGAAGATCTTGATAGGCGTCGAGATTAATCATTTTAT
TTTTAGTACGTTACGTTCAAATTTGGTTCATCCAGAGCATCAGTAAAACGGAAACCTGGA
TAGAAAAAAGGCTGCAAACGCAGCCTTTAATCTGATAGGGCGAAAAGCTGGTGGGGATAT
TACCACTTTTTCTTCTCGCCGAAGAGTGCTTCCATGTCGTTGTCACGCTCTTTGTCTGCC
ATTTGCTGCATTTCTGCATCGCTTTTGTCTTGGCGTTTTTTGTCTAAGTCGCCAAGCATC
TCTTCAAGCTTTTGTTTTGCTTGGATGGAGTACGGATCGCTTTTTGTACTCAGCGCATCG
ATACCTTTGCGAAGCAGTTGTAGCGCAGTGCCCGGTTGGCCGCGAGCAATGGAATCGTTC
GCTCGCTTAATCACGTTTTCGATGTTGATGCGAATTTGCATCGTTTCCAAACGCGCATTT
TCGGTTACGTAAGTCTGGGTGTCTAATCGGCCTTTGTTGTGCTCGTTTCGAACGGTGTCA
CGCAGGCGCTTAACCAGCTTAAGCATCACGATGGCTTGCTTATCGCTGCTTGGCATTTTG
AAAGAGGTACTTTCACCAGTCGGACCGTTTTCTTTTAGCTGTCCGATTTGCTGCTTCATA
TTCTCTATGCGTTGAGTGAGCTGCTTATTTTTCGGGTCAAGCTCATGCATGCTTTCTAGT
GCATCAAGAATACGATTGTTTAGGCACAGCAGAAGCTCCTTACTAAAAGGAATATGGTGT
GCGTGACCAATCAGTTCTTCAGTGCCATCAATAAGTGCAACATAGCGTGCCGATTCCTGC
CTTTTGGCGGTTTCAACTTTAACCTTGTATTGCAACATGATGTTATAGCCTAGGATTAAT
ACCAGTAGGATGGCTACCAAAGCGATTATTAAACCAATATTCATATCTTTGCGTCTGCTT
TTACTTTTCTACGGCTAGCGTTCAAGAATACATGAATCTTATCTTACTCGGCACCTTATT
TGTTTGATTATTTTGCCTCACCCACGTTTTCGTTACTGATAGAACCAACATCACTAAAAT
CGATGTTTTTATAAGCTCAACATTGTGCATATTGTTTCTCTGCTTAAGGTTATCAGCTAT
ATGTTAGAAATTACTGTTCATTTCGTTGTGATCGCGTTATAACTAATCATTATATCGCTC
GTAAGAGCGGTCAATTTAGTTATGACATTATTATCTCGTGAATGAGTAAGGGATTACGAT
GAAACTGCAGCAGCTGAAGTACATTGTTGAGGTTGTGAACCATAATCTAAACGTTTCTGC
GACGGCGGAGAGTTTATACACCTCTCAGCCTGGTATTAGTAAGCAGGTTCGTTTACTAGA
GGATGAGCTGGGAATCCAGATCTTCGAACGAAGTGGTAAACATTTAACGCAAGTGACACC
AGCAGGTGAAGAGATCGTTCGTATTTCCCAAGAAATCCTTGCTCGTGTTGAGAGCATCAA
AGCGGTAGCGGGCGAGCATACTCACCCTGAAATGGGCACGTTAAATATTTCAACAACCCA
TACTCAAGCGCGCTATGCATTGCCCGATGTCATCAAAGGTTTTACGGCACGTTACCCGAA
AGTGTCTTTGCACATGCATCAAGGTACGCCTTCTCAAATGTCTGAAGCGATTGCAAAAGG
TACAGCCAACTTTGCGATTGCGACAGAAGCTCTCCATCTTTACCAAGATGCTATCATGTT
GCCTTGTTACCACTGGAATCGCTCTATTGTGGTGCCAAAAGATCATCCGTTGGCGAAGAA
AGACTTAGTTACTATTCACGATTTAGCTGCTTATCCTTTGGTGACTTATGTGTTTGGCTT
TACTGGTCGCTCTGAGTTAGATACCGCTTTCAACCGTGAAGGTTTGACGCCGCGAGTCGT
GTTCACTGCAACCGATGCGGATGTGATTAAAACGTATGTGCGCATGGGTATCGGTGTTGG
TGTGATTGCGAGCATGGCCGTCGATGAAGAGCAAGACCGCGATTTAGTTGCTATTGATGC
GAGTCATTTGTTTGGTGCGAGTACAACCAGTATTGGTTTCCGCCGTGGCACGTTCCTGCG
TTCTTACATGTTTGACTTTATGGAGCGTTTCGCACCGCACTTAACGCGCCCTGTTGTAGA
ACAGGCGATTTCTCTTAAGTCGAATGCTGAAATTGAAGAGATGTTTAAAGACATCGAGCT
TCCGGTAAGATAACACTTCATTCAAGTTACGATTCCCCCTACAATCCATCCCAAATTGTA
GGGGGAGCTATGCAAACGCAATTTCAATTTATTAATGACTGCTTAATTGAGAATCAACCA
TTATGGCGATTCGAGCCATTTCAAAGCAGCATTCAACCATCATTACCTTGGCAGGAAACA
CACCCTCAGCTTTGCCAGTGGTTAGAATCGCTTTCTCCCTCACAAATAGAAACTCTCAAA
GCTGACCCAGACCTTGCGTTGGATGAAATCAGTGTGTTTTTGCCAGATTTACCATCCTTA
CTTAGGCATACACAGTTAGAGTCGATGGCATTAGATGGCCTAGCGCTAGAAAGAGGGTTA
GACAGTGGAATCCCAGGGCGCAAGCTAGAACAGATCACGGCGATGGGGGAGGCAGCGATT
CAATCTCATCAAGGTGAGGAATGGTTAGAGTGGTGCTCGGGTAAAGGATATTTAGGTCGG
ATCTTAACCACGCAAACCAATCAACCAGTGACCAGTTTTGAATATCAACAAGCGTTATGC
GACTCCGGCCAACAAGCCGCGAATGAACATCATTGGAAAATGACCTTTATCCAAGGTGAC
GCGTTTGATCCTCAAACCAAGGCAGTATTCAAACCGACGCAACATGCTGTCGCACTGCAT
GCTTGTGGTGACCTTCATGTTCGGTTGATGGAATATGGAAGTGAAGCCGGCATCGCGGCG
ATGACGATTTCACCTTGCTGTTATCATTTGATTCAAAGCGAGACGTACCAAGCGTTATCC
CAATCAGTACGAGCGTCTGAACTCATTTTGTCTAAGCATGAACTGCGCATTCCATTGCAA
CAGACGGTGACAGGCGGTGAACGTGTGCGTCGCCATCGTCAACAAGAGATGGTATTCAGG
CTTGGTTTTGATTTACTGACACGTGAGATTTTGGGAGTTGATGAGTATCAACCCGTGCCA
AGTATTCGAAAATCACAGTTAAGTGATGGTTTTGAGGCATTGTGTCTCTGGGTTGCGAAA
GAAAAAGGTATCGAGATTAACCAAGCGATTGACTTTGCCGAGTTTGAAAAGCGGGCAATA
AAACGTTTTTGGCATATGGAAAGAATGAGCTTAGTGCAACTGGTTTTTCAGCGACCTTTG
GAGATCTGGCTCGCATTAGACAAAGTGCTTTATCTTGAAGAACGTGGTTATCGTGTTAGA
TTGGCAGAGTTTTGCCCTAAATCAGTTACGCCGAGAAATATTTTAATTTGTGCATATAAG
AATTAGTTATTTTTTATATCTAAATCGACTATATGAAAAAGCCCACTTTATTGTGGGCTT
TTGTAAACAAAACGTGACAAAATTGCTTAATTTTGTTGTTAGTTGAACATGGCGATAGCT
TGTTCAGGATCTACATAGTCAAGGTCAAAGCTTTCTGCGACTTCTTTACAAGTGACTTTA
CCGTGAATCACGTTTAGACCTTCTAGGAAGCCTTTGTCTTCCAGAAGAGCTTGTTGATAG
CCTTTGTTTGCAAGTTTCACAATGTAAGGGAGAGTGGCATTGTTCAATGCGAAAGTTGAA
GTACGTGCAACTGCACCAGGCATGTTTGCTACACAGTAGTGAACGACATCATCAACCACG
TAAGTAGGCTCGGCGTGTGTTGTCGCGTGAGATGTTTCGAAACAACCACCTTGGTCGATA
GCTACGTCAACGATTGCTGCGCCTGGCTTCATCTTAGCAATATGCTCTTTTGTTACCAGT
TTCGGAGCTGCCGCGCCTGGGATTAGAACTGCACCAATAACAAGGTCTGCTTCTAGAACA
TGCTTCTCGATAGCGTCTTCTGTAGAATAAATGACTTTCGCTTGGCCTTGGAATTCTTCA
TCCAGTTTACGCAGAGTGTCTACGTTGCGGTCAAGAATTGTGACGTCTGCGCGAAGGCCA
ACAGCCATACGAGCTGCGTTTGCACCAACGACACCACCACCAACGATAACGACTTTAGCA
GGCTCAACACCAGGTACGCCGCCAAGAAGTAAACCACGACCACCGTGTGATTTTTCTAAC
GTTTGCGCACCCGCTTGGATAGACATCCGACCTGCCACTTCTGACATTGGTGCTAACAGT
GGCAAACGACCCATATTATCTGTTACAGTCTCATAGGCTATACAGACAGCTTTGCTCTTG
ATTAGCTCATCAGTTTGTGGAAAATCTGGTGCTAGGTGTAAATAAGTAAATAAAATTTGC
CCTTCGCGGAGCATTGCTCTCTCAACTGCTTGGGGTTCTTTTACTTTTACTATCATGTCT
GCTTGCGCGAAAACGTCTGCAGCATGAGGGAGAATGGATGCGCCGACGGCGATGTAATCA
TCGTCTGAAAAACCAATGCCGGCACCTGCATTGGTCTCAACTAAAACTTGGTGGCCATGT
GAGATGAGTTCTCTCACGCTAGCAGGGATCATACCCACACGGTATTCGTGGTTCTTGATT
TCCTTAGGTACGCCAATGATCATCCTGTATCCTCTTTCTATAATGGTTGTAAAAACTATT
TGTAGGGTGTTATTGTCGAATTTGTAACTAGTATAGTTATAGGTTTGTAAAATTTGGCAC
CAAATATTAAAAAGTTGTAGTATATTTTTTTGCAAGGAAGTAATAAGGTGGAATAAAAAA
TGGCAGACAACTATAAAAAGCCGTCCAAGGAACTAGACCGTATCGACCGCAACATTCTTA
ATGAACTGCAGAAAGACGGTCGTATTTCAAACGTTGAGCTTTCAAAACGTGTAGGACTTT
CTCCAACGCCATGTTTGGAGCGTGTGCGTCGCTTAGAGCGTCAAGGCTACATCACAGGAT
ATACTGCGCTACTTAATCCGCAGTTCCTAGATGCATCACTACTGGTATTCGTTGAGATTA
CGTTAAACCGTGGTGCGCCAGATGTGTTTGAACAGTTTAACTCAGCTGTTCAAAAGCTAG
ACGACATTCAAGAGTGTCATCTAGTTTCAGGTGACTTTGACTATCTTCTAAAGACCCGTG
TATCTGATATGGGTGCTTACCGTCGACTACTTGGCGATACGTTACTACGTCTACCTGGCG
TAAATGACACTCGCACCTACGTAGTTATGGAAGAAGTGAAACAATCTAACCAGCTTGTGA
TTAAAACTCGTTAATTTCTTGCAAAGAAAGCGGTATATGCTTCCGCTTTCGCCATAGAGT
AATTGGGTTTTTCTCTTTGATATGGTTAAATCAATTTACCGAGCGGCTTGATGCCGCTCG
GAATGTTTTGCAAATTCCTATTTCATTTCCATATTCAAGTTGATTTATGTTCAAAGAGAA
CGCAAAGAAAGTCGAAACCATCATTAAAACCAGTGAAGAGCCTCAGTCTTCACGCTTAAA
TGGCTTCCAACGCTTAAAAGAGTGCTGCTTTATCGTTGGCGTTCTTAGCTCGGTATTGCT
CGCTGTAGCACTATTTACCTTTAGTCCAGCTGATCCATCTTGGTCCCAAACTGCATGGGG
TGGGGAGATCGATAACGCTGGTGGCCTGTTTGGCGCATGGCTTGCCGACACTCTATTTTT
CACTTTTGGCTCTCTCGCCTATCCGATTCCTTTCCTACTGGCTGCGGCTGCGTGGGTGAT
TTGTCGTAAGCGAGGGGAAGATGAGCCAATTGATTTTATGCTGTGGGGAACCCGTTTACT
GGGCCTAACCGTTCTTATCATGACCAGTTGCGGCCTTGCCGATATTAACTTCGATGATAT
TTGGTACTTCTCATCGGGCGGTGTAGTAGGCGATGTTTTATCAAGCCTTGCTTTGCCGAC
GTTGAATGTACTGGGTACAACACTCGTCCTTCTATTTCTGTGGGGGGCTGGTTTTACTCT
GTTTACGGGGATTTCTTGGCTGAACATCGTTGAATGGCTTGGTGATCGCTCGTTAGCGGT
ATTGGCTGCCATCGCGAATAAGTTCAGAGGTTCAGAACAAGAGACGCTAGAGCCTCAGCT
TGATGAGTTTGTTGAGGATAAAGTATCAACAAAACACGTTGAAGACGATCAACAAGACGA
CGAGACGCTTCCTCACTTAACGGCTTACGAAGTTGAAGAACCAAAAGAGAAAGCGGCAGT
ACACGAATATCCTATATATATGCCGCAAGCCAAATCAGAAACGTCTGCGGTAAAACCGAC
GCCAGAGCCCCAACCTCAACGAGTTGCGGCAGTAAATGCGACGCCAACGTATGTTGAACC
AGAACCACAACTTAAAGCGGTCAGCACAGATAACGTGGATCCAATGGTTGAGCGTACCAA
GCAGCTGAACGTAACCATCGAAGAGTTGGAAGCAGCAGCGCAGCAAGCAGATGATTGGGC
GTCAGAAGAACAAACAAGCCAATCTTATGCGGATACAAACGCAGTCTATCAAGAGCAGGT
GCAAGCCAAGCATGAAGAGGTTGTTGAACACGATACGCCTCAACTTGAATCAAGCTATGC
AGAATATGCACAGTTTGCTGCTCAGCAAGAACAGCAACTCCATGTGGAACCAACGCCACA
CGAAGAGCCTGTTATTGACACTCGTGCGCTTGATGACATTACCGACCACGCTGAGCCAAG
TGAACATATTGAACCAACCATCTCTGATTTTGATGTAGTAGATGAAGAGGAGACATATGT
TGCTCCTCAACCTCAGTCGCGTTCACCAGAGCCTCAACCGATGGTTCAACCACAATCGGT
TTCTCAAATTCAACCAGAACAGGCACCTGAGCCGAGTGTAGCGTTTGAACCAGCGCCACA
AGAAGTTGAGGTTGAGGAAGTGCAAGATGGCGATCAAGATGTTGCCGCATTCCAAAGCAT
GGTATCCAGCGCGCAAGCAAAAGTTGCCGCGACGCAAAACCCATTCTTGATGAAGCAAGA
ACAGAATTTACCAGTGCCAGAAGAGCCGCTGCCAACACTTGAATTGCTTTACCATCCGGA
AAAGCGTGAAAACTTCATCGATCGTGAAGCGCTTGAGCAAGTCGCGCGTTTAGTCGAAAG
CAAGCTTGCAGACTACAAAATTAAAGCTGACGTAGTCGGCATTTACCCAGGCCCAGTAAT
CACTCGATTCGAGCTCGATTTGGCGCCAGGTGTGAAAGTAAGTCGAATTTCTGGTCTGTC
TATGGACTTGGCGCGTGCTCTATCTGCGATGGCGGTACGTGTTGTAGAGGTGATTCCAGG
CAAACCTTATGTCGGTCTTGAGTTGCCAAACATGAGTCGTCAGACGGTTTATCTGTCAGA
CGTCATCAGCAGCCCTCAATTTGAGCAAGCTAAATCGCCAACGACGGTGGTACTTGGTCA
AGATATCGCGGGTGAAGCTGTCATTGCTGACATCGCTAAAATGCCTCACGTACTTGTTGC
GGGTACGACAGGTTCAGGTAAGTCGGTCGGTGTAAACGTCATGATCTTGAGTATGCTCTA
CAAAGCTTCTCCAGAAGATCTACGCTTCATAATGATCGACCCGAAAATGTTGGAGCTTTC
TATTTACGAAGGTATCCCTCATCTTCTTGCCGAAGTTGTTACTGATATGAAAGACGCATC
CAATGCTCTACGTTGGTGTGTGGGTGAAATGGAACGCCGTTACAAACTGATGTCGGCACT
GGGTGTGCGTAACGTGAAAGGCTTTAACGAGAAGTTGAAGATGGCAGCAGAAGCCGGCCA
CCCAATTCACGATCCATTCTGGCAAGAAGGCGACAGTATGGATACAGAACCGCCGTTGCT
TGAGAAATTGCCATATATCGTCGTTGTTGTTGACGAATTTGCCGACCTTATGATGGTTGT
GGGTAAAAAGGTTGAAGAACTGATTGCTCGTTTGGCTCAGAAAGCGCGTGCGGCTGGTAT
TCACTTGATTCTTGCAACTCAGCGTCCATCGGTTGACGTTATTACAGGTCTGATTAAAGC
AAACATTCCAACACGCGTGGCGTTTACTGTATCAACGAAGACGGACTCGCGTACTATCCT
TGACCAAGGCGGCGCGGAATCGCTACTTGGTATGGGTGACATGCTGTACTTGCCTCCAGG
TTCTAGCCATACGATTCGTGTTCACGGCGCATTTGCGTCGGATGATGATGTACATGCTGT
GGTGAACAACTGGAAGGCGCGAGGTAAGCCAAACTACATCGATGAAATCATCAGTGGTGA
CCAAGGCCCAGAAAGTTTGCTTCCGGGCGAACAAATGGAATCAGATGAAGAGATGGATCC
ATTGTTTGATCAGGTGGTTGAGCACGTGGTTCAGTCGCGCCGTGGTTCGGTTTCTGGCGT
GCAGCGTCGATTCAAAATCGGTTATAACCGTGCCGCACGAATTGTCGAGCAGCTGGAGGC
TCAAGGCATCGTGAGTGCGCCGGGTCACAATGGTAACCGTGAAGTCTTGGCTCCAGCGCC
ACCAAAAGATTAATGAACTTGTTTTACTCACCTTAGTCCAACTGAGGTGAGTAACTTTAG
GTCTTTGACCCTCTGATAGGTATCTGAATGAAAAAACGATTTTCAGCGAAACTTTTCTCA
GCGCTAGTTTTAAGCATTTCTTTCTTCTCTGCTGCAAATGCAGCCTCTCCAAAAGATGAA
CTGAACAAACGCCTCGCGATGAATGAAGGCTTCAGTGCCGATTTCTCTCAGCAAGTGATC
AGCCCAGAAGGGGAAACGGTCATGGAAGGGGAAGGCACGGTTGAAATCGCTCGTCCAAGC
CTTTTCCGTTGGAGCACGACATTCCCAGATGAGAACTTGTTGGTTTCAGACGGTAAAACT
TTGTGGTACTACAGCCCGTTTATTGAGCAAGTCAGCATTTACTGGCAAGAGCAAGCGACC
GAGCAAACACCATTTGTACTCTTAACTCGCAACAGAGCAAGTGATTGGGATAATTATAAG
ATCTCCCAGAAAGGGAATGAATTTACGCTTATCCCAACCGCAGTAGACTCTACTCAAGGT
CAGTTCCAGATCAATATTGACGCGAAAGGCGTAGTGAAAGGCTTTAACGTCATCGAGCAA
GATGGTCAGAAAGGGCTCTTTACATTCAGTAATGTTAAGCTTGGCAAACCAAAAGCAGAC
AGATTTACGTTCACAGTTCCAAAAGGCGTGGAAGTGGACGATCAAAGGAATTAATAGGTA
GTGAGTAATTACACATTAGATTTCTCGGGGGACGAAGATTTTCGTCCCCTTGCTGCTCGT
ATGAGACCGCAAACTATTGGGCAGTACATCGGTCAGCAACACATTCTTGGCCCGGGTAAA
CCCCTGCGTCGCGCGTTAGAGGCTGGCCATGTCCACTCAATGATCCTTTGGGGGCCTCCT
GGTACAGGTAAAACCACGTTAGCGGAAGTCGCTGCTAATTACGCCAATGCGGAAGTTGAA
CGTGTGTCTGCGGTGACGTCCGGTGTGAAAGAGATTCGTGCTGCAATCGAAAAAGCGCGC
GAGAACAAAATGGCGGGTCGCCGCACCATCTTGTTTGTGGATGAGGTCCATCGCTTCAAC
AAATCGCAACAAGATGCGTTCTTACCACATATTGAAGATGGAACCGTCACGTTTATTGGC
GCAACGACAGAGAACCCATCTTTCGAACTGAATAACGCATTGTTGTCTCGTGCTCGAGTC
TACAAGCTGACTTCACTGGATAAAGAAGAGATCTCACTCGCACTAAATCAAGCGATTAAC
GACAAAGAACGAGGCCTGGGCGATACGCCAGCGAACTTTGCTGATAATGTGTTAGACCGT
CTAGCCGAGTTGGTGAACGGCGATGCTCGCATGTCGCTTAACTACCTTGAGCTTCTCTAC
GATATGGCAGAGGACAATGCGCAGGGTGAAAAAGAGATAACACTCAAACTGCTTGCTGAA
GTAGCCGGGGAGAAAGTCTCTCGCTTCGATAATAAAGGCGACATTTGGTACGATTTGATC
TCCGCTGTGCACAAATCTATTCGTGGATCAAACCCAGATGCCGCTTTGTATTGGGCTGCT
CGTATGATAGCTGCAGGTTGTGATCCACTTTACATTGCCCGTCGATTACTTGCGATAGCA
TCGGAAGATGTCGGCAATGCGGACCCTAGAGCCATGCAAGTTGCACTCTCCGCGTGGGAC
TGTTTTACACGCGTTGGTCCAGCAGAGGGTGAGCGTGCGATTGCTCAAGCAATTGTTTAT
CTCGCGTGCGCTCCAAAGAGTAATGCCGTTTATGTTGCTTGGAAACAAGCGCTCACTGAC
GCACATAACTTGCCTGAATATGAAGTGCCGCATCACTTGCGTAATGCACCCACCAGTCTG
ATGAAAGACATGGGCTATGGCGCAGAATATCGATATGCTCACGACGAGCCGGGTGCTTAT
GCAGCGGGTGAGCAATATTTGCCACCAGAAATGGCGGATCGTAAGTACTATCAGCCGACA
AATCGCGGTCTAGAAACCAAAATCGGCGAAAAGTTAGATTACTTGGCTAAATTAGACGCA
AATAGCCAACAAAAGCGCTATGAAAAGTAGGCGTTTTTGGATACATTTGTTCAGTAAATT
TTTTTAACGCGTACGCTTGGAAAGTGCGCGTGATTTCACAACAAAAAGCATAGGATTAAC
AATGCTGGATTCTAAATTACTTCGTACAGAGCTGGATGAAACAGCTGCTAAACTGGCGCG
TCGTGGCTTTAAGCTAGACGTAGAGACTATTCGTAAACTTGAAGAACAACGTAAGTCCAT
TCAAGTAGAAGTAGAAAATTTACAATCCACGCGTAACTCCATTTCCAAGCAAATTGGCCA
AAAAATGGCGGCTGGCGACAAAGAAGGCGCAGAAGAGATCAAGAAACAAATCGGTACTCT
AGGTAGCGATCTTGACGCGAAGAAAGTTGAACTTGAGCAAGTAATGGCTCAACTAGACGA
ATTCACGCTTTCTGTACCAAACATCCCAGCAGATGAAGTGCCAGATGGCAAAGACGAAAA
TGACAACGTTGAAATCTCTCGTTGGGGTGAGCCTAAGACTTACGACTTCGATTTGAAAGA
CCACGTTGACCTAGGCGAAATGGGTGGCGGTCTAGACTTCGCAAGTGCAGTTAAGATCAC
TGGCGCACGTTTCATCGTGATGAAAGGTCAATTTGCTCGTCTACACCGTGCAATTGCTCA
GTTCATGCTAGATCTTCATACAGAAGAACATGGCTACACAGAGATGTACGTACCTTACCT
AGTGAACTCTGACAGCCTATTCGGTACTGGTCAGCTTCCTAAGTTCGGTAAAGATCTTTT
CCACACTGAGCCTCTAGCGGAAAAAGTAAACGACGAAGAGCCACGTAAACTGTCTCTAAT
CCCTACAGCAGAAGTACCAGTAACGAACCTAGTTCGTGACACTATCACTGACGAAGCGGA
TCTACCTATCAAGATGACAGCCCACACGCCATGTTTCCGTTCAGAAGCGGGTTCATACGG
TCGTGATACTCGTGGTCTGATTCGTATGCACCAGTTCGACAAAGTTGAGCTAGTACAAAT
CACGAAGCCAGAAGATTCAATGACCGCGCTAGAAGAGCTAACAGGTCACGCTGAGAAAGT
TCTACAACTTCTTGAACTTCCTTACCGTAAAGTCGTTCTATGTACAGGCGACATGGGCTT
CGGCGCTCGTAAAACTTACGACCTAGAAGTTTGGGTTCCTGCTCAAGAGACTTACCGTGA
AATCTCTTCATGTTCTAACATGTGGGACTTCCAAGCTCGTCGTATGCAAGCGCGTTTCCG
TCGTAAAGGCGAGAAGAAACCTGAGCTTGTGCACACGCTAAACGGTTCTGGTCTAGCAGT
TGGTCGTACCATGGTTGCTATCCTAGAAAACAACCAAGAAGCAGACGGTCGCATTGCAAT
CCCTGCAGTACTTCAGAAGTACATGGGCGGCGCAACGCACATCGGTTAATTCATTAGCCA
CTAGAACACCAAAACCCAGCCTCAGCGCTGGGTTTTTTGTTATCTGCGTCGAGTGAAAAT
ACGTTGTTATGTAAATGCTGGATGGGGTATTGCATAGTTGTCCTAAATTATTAAAACTGC
TTTCTAATGATATTTTTCTAAGCCTTATTGGTCATGACAAGCTCCTCCAAAATGTAAAAG
GAGGTACTTTCGTGGTTTCGATAAGATTAAGCGGCTCTGTTGGTTTGGGCGGTAAAAATG
TGGATTCTGATATTCGAACGGTGCAAAGGTCTATTAACCAATTGCTTGGTTCTTTAAAGG
GAGTAAAGGAGCTCAAAGTAGATGGGAAACTGGGCTCTAGACCTGAAAACTCCAAGACTG
TCGCCGCAATCAAAGCTTTTCAGAAAAACCTTGTTGGAATAGCTCGTCCAGATGGAAGAA
TCGATGTGAATGGAAGAAGTCATCGTAAGTTGACACAGGCTATCACGGTTTTGAGCGCGA
AGAAGTCTGTGCCTGTTTCATCCTCCCTCAAAATGAAGCTCAAGATTAAATTAGAGCAAT
ATGAGGGAAGAGTTGAGCATATGTATTTGGATACCAGAGGTTATATAACTGTTGGGGTAG
GTAATATGTTAAGTGACGTTACCGCAGCAACAAAGCTCCCGTTCGTTCACCGTTCGACAA
ATGAACCTGCTACTCACGAGCAAATCAAGCAAGAGTTTTTGCGTGTTAAGGCTCGACCTT
TTGGTGAATCCGAGCCTGCTTCAAGGTTTAAGCCCTTTACAGTCCTCAAATTAACTGAAA
GTGTGATGAACAAGCAAGTAGCACATCACATACAGTCTTTCGAAAAAGAGCTTAAGGTTA
TCTATGGAGATGAAGCGTTTACATCTTATCCGGACAACGTAAAGCTAGCGCTTTTTGACA
TGATATTTAATTTAGGTATGCCAAAACTTAAAGATACTTATCCCAAGTTTAATGGGCATA
TTCGAAACGGAAATTATCAGCAAGCGGCCCTCGAGTCGAAAAGAAATGCTGTACAAGCAG
AAAGAAATGCTTATGTAGCAAACTTATTAAGGTCTCATTAATGAAATCACTCTTCCTTTT
ACTAGGTTTATCTTCTTCTAGCTTATTCACAAACCCAATTTCGATAGAGCCTTTCTATAG
CCCTTACAACAACTCTGATCGTTTTTTTGTCGAGAAAGTGACCTTCTTAACGCAGGACAA
TGTCAGAGCTGCTTATGGTGCAGAATGGTATTTTGAGTTCCCACTAAAGTCCCCATCTGA
AGAAGTCTCAGTAGCTAAAAGTTGTTCAGAACTCGAGCAAAAAAGCAAAAAAAAATTTAG
CGCAAAAATGGACTCAGAGTATTCTGCGTTAATGGCAACAAAAGTCTTATGTGAATCTTG
GAAAGTGATGGGGGCTCTTAAACCATCTAATACTTCTTACATATCAGACAGCATCATTAG
TGAGAGGCTGCCGGATATATCTCCGTCAGAGTTGAGTTTTATAATTTCTGATGAACAATT
GAGAAAATCTAAAGAAGCACATCGATGGGCTGATATGGATAGAATCACTAGTTTTGAGCG
ATTGAATGACTTTCAGGCTGTATTTTACGATAACTCCGATGGTTACCAAAAAGTTACTCT
TCTTGCGACCGGAGATTACAATGATGACGGTTTGGAAGATGTAATATTGTTAAAGGAAAA
CAGTGTGTTAAGCGGAAGCTATGGCTCTACGCATGGGTATGTTCTTTCAAGGCTTCAAGA
GAATGGGTCATATGAACTAATCAAAGAATGGTAATTGATTTTAAGTTTTCTATTTTTACT
TAAATGTAATAGTGTTTTCTAATTCACCTTAATTATCTTGTTATTTGTAATCGATATAAT
CATCCACCTTACCACGGTAAGTAGATTTTCTCATTCAAGTAACGAGGAGGGCTTATGGCC
GTAGGGTGGGCAAGTGACGATAGCGTTAGCCAACAAATTCAAAATACCATCGACGACGAG
ATTTCCCGTGTTCGTGGCAATATTAAACGTGGCGAAAGTGCTCACTATTGTGATGAATGT
GGGGATGAGATACCTGAAGCGCGTCGAGTTGCAATGAAAGGTGTTCGTCTTTGTATCGAA
TGTCAGTCAACAATCGAATTGGGGTCTCAACGCCAAGGATTATTTAATCGACGAGCGAGT
AAAGACAGTCAACTTCGATAACTTTGCTGTTCTTGTAAATAAAGAGACGGTTTGAGTCTC
ATACTCAAACCGTTTTCGTATTGAGTTGAACTATGAAGCGAAGCAGTCTTTACGTTGCAA
TGCTGCATCAATCGCATTAATTAATTTTTCAATATCTTCTGGTTTGCTGATGAATGGCGG
CATCATATAAATCAGGTTGCCAAATGGACGAATCCAAACACCGTGCTCAACAAACAGTGC
TTGGATGGTTTCCATATTCACTGGGCGATGCGTTTCTACGACGCCAATGGCACCCAACCA
ACGGGTGTTCTTCACCAAGTCGTATTCTTCAAGTTTTGGCAGTAATTCAGAAAACAGCAT
TTCGATTTGCTGGGTTTGCTGCTGCCAGTCACCTTGTTCGATCAATTCTAAACTCGCCGT
TGCTACAGCGCAGGCGAGGGGATTACCCATAAAGGTTGGTCCGTGCATGAAACAACCTGC
GTCACCACCACAAACCGTGTCAGCGACATGTTTACTCGCCAGCGTCGCTGAAAGGGTCAT
GTAGCCGCCAGTGAGTGCTTTGCCGACGCACAGAATGTCTGGTTGAATATCTGCATGTTC
GCAGGCAAACAATTTGCCAGTGCGTCCAAACCCTGTTGCGATTTCATCTGCAATCAATAA
CAAGTCATATTTATCACAAAGCCTACGAACGCCTTTGAGAAATTCTGGATGGTAGATACG
CATGCCGCCCGCACCTTGAACGATAGGCTCTAGGATCACCGCTGCAAGCTCTTGATGGTG
CGAGTCAATCTTGTGTTCAAAGTCAGCAAGGTCTTCTGGCTTCCACTCATCCCAATAACC
ACAAGTAGGTGACTGGGCAAAGATATGCTCAGGTAAAAAGCCTTTGTAGAGAGAGTGCAT
TGAGTTATCTGGATCGGTAACCGACATGGCTGCAAAGGTGTCACCGTGATAACCGTGGCG
CAAAGTCAGAAACTTCGGTCGACGTTCGCCCTTCGCATGCCAATATTGCAGAGCCATTTT
TAAGCTGACTTCTACGGCAACGGAACCTGAATCGGCAAGGAATACATGCTCAAGGTTATT
TGGTGCTAGGGACAGCAACTTCTTACACAAACTAATTGCAGGCTGGTGGGTAATCCCGCC
AAACATGACATGTGACACTTGATCGATTTGCTGGTGCGCCGCTTGATTTAGGTGGGGATG
GTTATAGCCGTGGATAGTCGACCACCAAGAAGACATGCCATCGACAAGCTCCGTCCCATC
TTCCAATTTAATGTGTACACCATTTGCTGAGGACACTGGGTAGCAGGTCAGAGGTGTCAA
CGTTGAAGTGTAAGGATGCCAGATGTGATGGCGGTCGAAGGCGAGATCCATGTTCTATTC
CAATAGCTGTTGAGGTTAAAAAATAAACCAATGTAAACTTTGTTGTTTCTTGTTGTGTTG
ACAGTTTATCGAGACTAAGTAGACTGTCAACACAACAAAAAAATGATTAAAGGAATACAC
GTGGAAGTTCGTCATAACTGGACGCATGCTGAAGTGCGCGATCTCATGGAAAAGCCATTC
ATGGATCTCCTATTTGAAGCGCAGCTTGTTCATCGTCAATACCAACAAACCAACCATGTT
CAAGTAAGCACGCTTCTGTCGATTAAGACGGGTGCTTGTCCAGAAGATTGTAAGTACTGT
CCTCAGAGCGCTCGTTACACCACAGACATCGAAAAAGAGCGTCTGATGGAAGTCGAACGT
GTACTCGACGCTGCTCAAAAAGCGAAAAATGCAGGTTCGACGCGATTCTGTATGGGCGCT
GCGTGGAAGAACCCGAAAGAGCGCGACATGCCGCATTTGACCGATATGATCAAAGGCGTA
AAAGACATGGGTTTGGAAACCTGTATGACGTTAGGTATGTTAACGCCAGAGCAGGCGAAG
CAGCTGGCGAACGCAGGTCTGGATTACTATAACCACAACCTCGATACGTCGCCTGAGTTC
TACGGCAACATCATTACCACTCGTACTTACCAAGACCGTTTGGATACGCTGTCTCACGTT
CGTGATGCTGGTATGAAGATTTGTTCAGGCGGTATCATCGGCATGGGTGAAAGTGCCAAC
GATCGTGCAGGTTTGTTGGTTGAATTGGCGAATCTTCCTACACACCCTGAGAGCGTGCCA
ATCAATATGCTGGTAAAAGTGAAGGGTACACCGCTGGAGACTGTGGACGATGTTGATCCG
TTCGACTTTATCCGCCTGATTGCAATCGCACGAATCATGATGCCTCAATCGGCTGTGCGT
TTGTCTGCTGGTCGCGAAAACATGAACGAACAGATGCAAGCCCTGTGTTTTATGGCAGGT
GCAAACTCAGTATTCTATGGCTGCAAACTTCTAACGACCCCAAACCCTTCTGAAGACAAA
GACATGATGCTGTTTAAGAAGCTGGGTATTAACAGCCAAGAAGTGTCTCAAAAACCTGAT
GAAATCGAAGAAAACGAATTGCTGGATCGCGTGGTAGAGCGCGTTGCTGCACGTCCAACT
AAAGACGATCTTTTCTACGATGCCAGCGTTTAAATCTCGAATCGAATCTGCTCTTGCTGC
TCGTAAAGCGCAAGGGTTGAATCGTTCAATGAATGTGGTATTCGCCGGAAACCAATCGAT
TTTAGAACATGAAGGTAGACGCTACATCAACTTCTCAAGCAACGATTATTTGGGCTTAGC
CAATGACCAAGCGCTTGTACGTGCTTGGCAGCAAGGTCTGAGCGTTTATGGCAGTGGCAG
TGGGGCATCACCCATGGTCACTGGCTTCAGTGCTGCGCACAGCAACTTAGAAGCGGCGTT
AACTGAATGGTTGGGCTTCGAGAGGGCGATATTATTTGGCTCTGGTTTCAGTGCTAATCA
AGCGTTGCTTTTTACTCTGCTAGAAAAATCAGACGTATTGATTCAAGACCGATTAAACCA
CGCATCTTTGATGGAAGCCGGCGCACTGTCAACGGCGAAAATGAAGCGTTTTAAGCACAA
TGACATTAAGCATTTAGAAACGCTGTTTACTAACGAAGGCAATCATCTGGTCGTGACTGA
AGGTGTCTTCAGTATGGACGGCGATTGCGCGCCGTTGAAAGACATTGCGGAAGTAGCTCG
CTTACGTAATGCATGGTTAGCAGTGGATGACGCTCACGGTATTGGCGTGCTCGGCGAAGC
GGGTGGAGGCTCTTGTGAACTTGCTAATGTCAAACCAGAGATTTTGGTCGTGACCTTCGG
TAAAGCGTTTGGCATGTCCGGCGCGGCGATTTTGTGTGATCAAGCAACGGGTGACTTTTT
GACCCAGTTTGCTCGTCACCATGTGTATTCAACAGCAATGCCACCTGCGCAGGCCTACGC
GTTGACACATGCGGTTTCTATGATTCAAGAGCAGTCTTGGCGACGCGAAAAGCTGGTGGA
GCTAAATGAGGTTTATCAAACGAATCTAAGCGATCTGGATGGCTTTGTTGAAACAGATAC
CCCGATCAAGCCATTTGTGATTGGCGAATCAGAACTTGCTTTGCAGGTTGCGAACGCTTG
TCGACAAAATGGCATATGGGTCACCGCGATTCGTCCACCAACCGTTCCGAAAGGTACCTC
ACGCCTTCGTATCACGCTCACTGCGAACCATAGTACAGAACAAGTTAAAACGCTTTCAAT
CGCATTGAAACAAGCATTAGGAGCGCTGTAATGGATAATGCCGAAAACATGGTGTTGGAC
AACGTACACCAAGACAAAGAGGCGATTGCTTCGTCTTTTGGCAAAGCGGCTGACACCTAT
GACAAACATGCTGCATTTCAACGAGATGTTGGCCATCGTTTGTTAGAAAAGCTCCCAAGC
GATCTTACCAACAAGCGCGTTTTGGACTTGGGGTGTGGAACCGGATATTTTTCTCAGCTA
TTGCTAGAGCGAGGCGCAAGCGTTGTTTGTGCCGATCTTTCGCAAGGAATGTTGGACAAA
GCGCGCGAGCGTTGTGGTGACCATAATGTTCGTTATGTGGTAGCAGACGCGGAAAGCTTG
CCATTCGAGGACGCTAGTTTTGACTATGTGTTTTCAAGTCTCGCGCTACAGTGGTGTGTC
GATTTAAGTTATCCGTTGAGAGAAATTCGCCGAATATTAGCTGCTAATGGGAAAGGGTGT
TTCTCAACACTAGTTGATGGCTCGCTATGCGAACTGCGCTATTCGTGGGCAAAAATTGAC
ACATATCAACACGTGAATAACTTTATTACTCTCAATCAGGTAAAAATTGCGTTAGCGCAA
TCTCGATGCCATAACCATCATCTAGACTCGACCACCATCACAGTTTGGTACGACTCAGCA
TTTTCTGTTATGCGTGATCTCAAAGGTATTGGTGCAAATCACGTAAGCGGGCGCTCACAT
GGTCTAACAAGTCGTCGTACTTTGTTACAAGTCGAGCGCGCGTACCAAGCATTCAAAAAC
GATCAAGGTCTTCTACCTGCAACTTATCAGGTTTGTTTTGGAGTCATACATTTATGATTG
ATGCATTTTTTATTGCTGGTACGGATACTGATGTAGGCAAAACGGTGGCGTCGAAAGCCG
TCTTGCAAGCACTCGCAGCAAAAGGACTAAATACCATTGGCTACAAACCAGTGGCTGCAG
GAAGCGAAAAAACAGAGCAAGGTTGGCGCAATTCAGATGCACTGCACTTGCAAAAAGCCG
CAACCTTAGAAGTGGCTTATGAAGATGTGAACCCATACGCTTTGGAATTACCAGCTTCTC
CTCACATCGCAGCCAAGCACGAGCAGGTTGAAATCGAATACGATTTGCTGAGTGAAAAGC
TCGCTCAACATAAAGAGCAAGCCGATGTTGTATTGGTAGAAGGTGCTGGTGGTTGGCGTG
TTCCTGTGTCAGACACAGACAGCTTGTCTACTTGGGTACAGCAAGAGCAGCTACCAGTGG
TACTTGTCGTGGGTATTAAACTGGGTTGTTTGAGCCACGCTTTATTAACGGCGGAAATCA
TCAAAGCAGATGGTCTAAACCTAGTGGGTTGGATTGCGAACCGAGTTAACCCAGGCACAG
AGCATTACGCGGACATTATTGAAATGCTTGAATCGCGCATCGATGCACCGAAGTTAGGCG
AGATCCCTTACATTCCAAGTGCGAAGCGCAAAGAGTTGGGTAAATACATTAACGTTGAGC
CATTACTGAACATCGATTAAGAGCCTTTCTTGTAAACGTACTCAAAACCAAAGGGCTGCA
ATTTGCAGCCCTTTCTATTGGTGTAGCTTAATAAGATTACTGCTACTTTTCTTGGCTAAG
TCCCATCAACGCTTGCTGTGTCTCAGCAACACGTTTAGACAAGTGATGATCGGTTGAAAT
ACCGAGTTGCTGTTTGGCCTCATCCTCTGAGATCCCTAGGTGACAACGTAGTAAATCGAT
AGCCATTTGATAGTCGTTAGTTTCTACCATGATATTTCCCTCAAGACATGGAAGTTTCGA
GCTTCAATAACGCTCTTAGAGCGTGCTCTGTTTTGTTCATCTCGCTTGAATCTAGCATGT
TCATTTGTCATCACAATAAGACCAAAGTCTATACTTAGCCTAAGGTGCTGTTTTTAGGTT
GGTAACTTGTTTATGATTTTTCAGTCTCGAAAACAAATGTTGCAATTTATTGCTTAACCT
TGTTTTTATCGCGGATAGACTATATCTATAACGCAACGGAGCACGAAACTAAGTGGAATC
GGCTTTTACAGCGTTTGATTTCCCTTAAAAGATGTTCCATATAACAATCCGTTTTAAAAA
AACGATAAGCTTCCTCGGAGAAAAGTAATGAAGCGAATTATGTTATTCCTAGCAACTAAC
CTAGCTGTTGTGCTGGTTCTTAGTGTTGTTCTGAATATTGTTTACGCGACCACTGGAATG
CAACCAGGCAGTCTGTCTGGTTTACTTGTCATGGCAGCCGTATTTGGCTTTGGTGGCGCA
TTGATTTCGTTAATGATGTCAAAGGGCATGGCACTACGCTCAGTTGGCGGCATGGTGATT
GAAAGCCCACGTAACGAAACAGAGCATTGGTTGCTTGAGACGGTAGGCCGTCAAGCGCAA
CAAGCGGGCATTGGTATGCCAACAGTAGCGATTTATGATTCTGCAGACATCAACGCATTC
GCGACAGGGGCTAAGCGTGATGATTCACTGGTTGCTGTATCGACTGGTCTTCTACACAAC
ATGACGCGTGATGAAGCTGAAGCTGTTCTGGCGCACGAAGTGAGCCACATTGCGAATGGT
GACATGGTCACGATGACGCTAATGCAAGGTGTTGTGAACACGTTTGTTATCTTCCTATCG
CGTTTTATCGCCAATATCGTGGCATCGAACGACGATGAAGAAGGCCAAGGCACGAACATG
ATGGTGTACTTTGGTGTGTCTATGGTGTTGGAACTTGTCTTTGGTTTCTTAGCAAGCTTC
ATCACTATGTGGTACAGCCGTCACCGTGAATTCCATGCCGATGCAGGTGCAGCGCGTTTA
GTAGGTAAAGAGAAAATGATTGCTGCTCTTGAGCGTTTGAAGATGAGCCAAGAATCGAAA
CTCGATGGCACAATGATGGCGTTCGGTATCAACGGTAAGCAGTCTCTAACAGAGCTACTG
ATGAGCCACCCACCACTAGATAAACGTATTGCGGCGCTACGCAACCAGTAATACGACTTA
CATAGTTTTTTGAAAAGGCTTGGTTTTTACCAAGCCTTTTTTTTGCCTGATGATCGCTCA
CCAATTTGATTACGTACTACTTTATAAAAATCAAAGCGCAGAAACAAAGTTATACAAGTT
TTTTTTTGTACAACTTTTTCTAATTGGTCTATCTTGTACATGTAATATTTTTGTACAACC
ATCAGTGACATTTGGGAGCGAAAGAATGGACATACAGTCGGTTGGAGACATTTACCAGAA
GCTTAACAAAGCGAACCTGCATCTTCTGAAAGACGTTTATCACCAAGATGTGGTGTTTGA
AGATTCGGCTCATCGCTTAGAAGGACTGCCTGCTCTTTCTGATTATTTCCAGTCATTGTA
CGCGAATGTGATTCGCTGTGATTTCATCATCCATGATCATCAGCAGATTGGGGACACGGG
TTTCCTGACTTGGACTATGGATCTTCAACATCCGAAATTACACAAAGGGGCTCCAATCGC
TGTGAGCGGTGTTTCCCACATGAAGTTCTCCGATGGTCAAGTCATTTATCACCGAGATTA
CTTTGATTTGGGTGAAATGCTTTATGAGCATTTGCCTTTGCTTGGCTCTGTCATCAAAAC
CATTAAGCAAAGGTTGGGGCGATGAATAGTGTCGTTTTAATTACGGGGGCGACCTCCGGG
ATAGGTAAACAGCTGGCTGTCGATTTTGCTGAGTCTGGTTGGCGTGTCATCGCATGTGGA
CGCAATGAAGCTGTACTTGCTGAGCTAGCGGCAACATCTTCATCTATTGAAACGCTGAAG
TTTGATGTAACAGATTATGAGGAGACGAAGCGAGTACTGTCTTCGCTTAAGACGATTCCA
GATACATGGATCTTCAACGCGGGTGATTGTGAATACATGGATGATGGCATTGTGGATGCG
CAACTTATGGCGCGCGTGATGAATGTTAATGTCGTAGGTGTAGCTAACTGTATAGAAGCT
TGCCAACCGTATTTTCAGCGAGGGCACCGCGTTGTCATTGTTGGCTCCATTGCCTCCGAA
GTCGCGCTGCCAAGAGCGGAAGCGTATGGCGCGTCAAAAGCGGCAGTGAGCTACTTTGCG
CGCACGCTCGCTGTGGATCTTAAGAAGAAAGGCATCAAAGTGATTACTGTGTTTCCTGGG
TTTGTTGAAACGCCCCTAACGGATAAAAACACCTTTGAGATGCCTATGATCATTTCAACC
AAGCAAGCGTCTCAATTATTGAGAAAGCAGCTAGCGGCGAATAAAAGCCACATTTATTTT
CCGGCGAGATTTACAGGCATTCTCCGCTTTATCTCGTTGCTTCCATACAGTTGGCAAGCA
AGGCTGACGGCTAAACTCGTATCTTAAAAGGAAGAAGCATGAAAATCGCTATTGTAGGCA
CTGGAATTTCTGGACTGACATGTGGGTACTATCTGCACCAACAACACGATATCACTTTGT
TCGAAGCCAACGATTATATTGGTGGTCATACGGCGACGGTTGATGTACGTGTCGGGATTG
AGGATTATGCGATTGATACAGGGTTCATTGTATACAACGACCGTACGTATCCAAACTTTA
TCAAAATGATGAACGAAATTGGCGTGGAAGGTATTCCGACGCAAATGAGTTTCAGCGTGA
GAAACGATGGCAACGGTTTGGAATATAATGGCCACACATTAACAACATTGTTCGCACAAA
AGCGAAATTGGCTTAATCCAAAATTCTATCGCTTTGTTCTTGAGATTTTACGCTTCAATA
AACTAGCAAAAGCATCTGCTACTGAGCAAATATCGAGTTCTCAATCGCTGGGTGCATTTT
TGGATGAACACCAGTTTAGTGATTTCTTTTCTGACAACTATATTCTGCCAATGGGCGCGG
CGATTTGGTCATCTTCCCTCGCTGATATGCGTGCATTTCCATTGATGTTCTTCTTACGCT
TTTTCCTCAATCACGGTTTGTTAGACGTGACGAATCGTCCGCAATGGTATGTTATCAAGG
GTGGTTCACGTGCTTATATTCCACCTTTAACACAAGGGTTTGCAGATAAGATTCGACTGA
ATAGTCCGGTTGAAAAAGTTGTTCGCAGTGAACAAGGTGTAGCGATTTATGCAAATGGAC
AGTGTGAGTGGTTTGATGAAGTCATTTTTGCTTGTCATAGCGACCAGGCTTTAGCGATGC
TCAGTGATGCCTCGTCATGTGAAAACGACATTTTGTCTAATATGGCTTACCAAGCAAATG
ATGTGGTTCTTCACACTGACACGAGTGTATTACCGAAACGAAAATCTGCATGGGCATCGT
GGAACTATTTGCTGGAAGGAGGCGAAGAGGAGCAGCAACGATTGCCGTCCCTAACGTACA
ACATGAATATTTTGCAGCATATCGACTCTTCACACACATTCTGCGTCACCTTAAACCGTA
CTGAAGATATCGACGAGAACAAGATTCTGCGTCAGTTCACCTACCATCACCCTGTCTTTA
CGACGGAGTCTATCGCTGCCCAGCAACGCAAAGAAGAAATACAAGGAGCTCAACATACGT
GGTTTTGTGGCGCTTATTGGTACAACGGATTCCATGAAGATGGCGTGCGCAGTGCTTTGG
ATGTTGTGAAAGGAATTGCCGCTAAACATAACGAGAAAAACGACACTCTTTATGAACAAG
GTGCTGCGTAATATGAGTATCCCTTTTCACAGCCAGTTATTTATAGGCAATGTAAGGCAT
CGTCGTTTTACGCCCGTTAAGCACGAGCTGAATTACTCAATGTTTATGCCAGCGATTGAT
TTGGATGAAATTGGCTTACTTGAGAAAAAAGTTTGGGGCTTTGGGACTCGCTGGTGGCAT
TGGGCTCGATTCAAACGTGATGATTACCTCGGTGAAGGGAGTTTGAAAAAAGCGGTGCAA
GATAAAGTCGCAGAACTTACGGGCGTACGTTGCAGCGGCAAAGTACTGGCTGTCTGTCAT
TTGCGTTATCTCGGGCTCTATTTTAGTCCAGTGAATTTTTACTACCTGTATGACCAAAAA
GGTGAATGGCAATATCTTCTCGCTGAAGTCAGCAATACACCTTGGAATGAGCGCCATTAT
TACGCGATAGCGGCTGACCCAAAGGATGAAGATTTTGGTTGGGAGCAAGACAAAGCATTC
CACGTGTCACCGTTCAACCCGATAGACCAATTGTACCGCTGGAAAATAAAACCGCTTACA
GACAAGTTAAATATCCATCTTGAATGCCATAAAGGTGAAAAACACTTCGACGCCACAATG
GTCATGAAAGCACAGCCATTTTCCAGCGGTTCTTTATTGAAGTGCTTGTTCGGAACACCA
ATTCAAACAGTAAAAGTGATGGTTGGAATCTACTGGCATGCGTTGAAGTTATGGGTTAAA
GGTGCGCCGTTTTATTCCCACCCTAAATATTTGGCGTCCAATGAACGTCAAGCCTCTAGC
GACAAATCAGATAAGAAAAATAATAAGCACAAGGAGAATTCTGCATGTTAAATACGACTT
CTATAACATTGCCGCGCAAACTGACGACGACTCAGAAAGCGGCTCGCGGAGTTATTTTTC
AATGTCTGCAAAAGATGGAAATGGGTTGCTTAACCATTATTGAATCGTTTCATACTGAGA
CAAAGGAGCGCAGTGAACGTTTTACTGCGCCACACGGAGAATACAGTGGCCAACCTGTCG
TTGCGACCATTGAGGTTAAGCACCCAGGTTTTTACTCCAGAATATTACAAGGCGGTAGCA
TCGCTGCCGGTGAGGCGTACATGGATGGCTGGTGGGACAGTCCAGATTTAACTGCGTTGA
TGAAGCTGATGGCGCTAAATATACGGGCCCTTGATAAGCTTGAGGAGCAGGGTAGTTGGC
TTACCAAGTTACTTTATAAGTTTAGCCATTGGACGAATCGAAACTCGCAAGAAAATTCTC
GGAAGAACATCCATGCTCATTACGATTTAGGCAATGATTTGTATGAAGCTTTTTTAGATA
CCAATATGCTGTACTCATCAGCGCTTTACCACACAAGTGACGACTCCTTAGAGCAAGCTC
AAATCAATAAAATGGAACGCTTGTGCCAGCAGTTGGACCTTCAATCTACCGACCACGTGA
TTGAGATTGGCACAGGGTGGGGTGCGATGGCGATATACATGGCTGAGCAATACGGTTGCC
GCGTGACAACAACGACCATTTCGGAAGAGCAGCATGAGTATGCTCGACAGCAAATCGTAC
AACGAGGTTTAGCCGATCGAATTACTTTACTTAAAGAAGACTACCGTAACCTTACTGGGA
CGTACGATAAATTGGTTTCTATCGAGATGATTGAAGCCGTGGGTAAACAGTACTTAGCTT
CCTACATCAAAAAATGCGAGTCGTTATTAAAACCTAGCGGCCTGATGGCTATCCAAGCGA
TTACGATTGCGGACCAGCGTTACGACTATTACAGCAACAATGTCGATTTTATTCAGAAAT
ACATTTTCCCTGGCGGTTTCCTGCCATCGGTGACGTCTTTGACACAAGCGACCACTAAGC
ACAGTGATTTGGTGGTTCGTGATTTGTTTGACATCGGCCTAGACTACGCAAAAACACTGA
ATGAGTGGCATCGCCGTTTTAACCGCGCAGAGGATGCTGTACGAGGGTTTGGGTACGATG
AACGGTTTGTCCGCATGTGGCGTTATTACCTTAGTTATTGTGAAGGCGGTTTTCTTGCTC
GTACGATCAGCGCCGTTCATATGACTTTCCAGCGCCCATAACAATTATGAGAGTGTTGAT
TGCGTCCACTTGGTTTCAACTGTGCTGGTTTATTGCTGTGCTTGGTACTTTTGAGTGGCA
ATGGTTGATGATGATACTGGCGTTGGCGACCTTGGTGCATTCCATTCTGACGGCGTTTCA
CTCGGTGAAAGCGATCTCCTTTGTCACCTTTTTCGGGCTAGTTCTCGATACGCTAAATCA
ACACTTCTCGTTTTTGGTTTTCCCTACCCCTTGGCTCCCTGTGTGGTTGATTGGTCTATG
GGTATTGTTTGCATGGTATGCCTACCAACTGAAAGTGCTTTTGCACCGCTTAGCCAAAAT
CTACGTATCAATATTAGGTGGGCTTGGAGGAATGCTCAGCTACTTCGCTGGCTACAAGCT
TCAAGCGGTAGAGTTTGGATTCGATACAAGTATTACGTTACTGGCCTTGTTTGTGGAATG
GTTGGTGTTAATGCTGGTGATTCTCAAGGTGTATAACAATGGCAAGCTTAAAGAGAAAAC
TCGTAAGGGGTATGGGTAGCGGTATTTTGTTTGTGTTTGCAATAGGCGCAATACCGTCGC
AGGCACAAGATATAGGAAGTACTGACAGACTGAATGTAGAAAACTGGCAGGAATGGGAAA
CAGTTGGCGAAGCGCAGCTCACTTGGTTTGTGTTTGATATTTATCGATCTCGCCTAAAAG
CACCCAATGGACAATACCTTGTTTCTACGGATGTTTCTCCGCATCCATTTGCTTTAGAGA
TCAACTATCAACGAGACATAAGCAAGCAGCAACTGCTTGAGGTGACGGATGAACAGTGGC
AAAAACTGGGCTTCCCTAAGTCGAACCGCCAACAATGGATTACTCAATTGAGCTTTATCT
TCCCAAGTATCAAAAATGGCGATGAACTGACCTACGTCACTGATGGAGATAAGGGACAGA
TCATCTATCGCCAAGCAGGAACTAAAACGCAAAAAATGGTTGGCGAAATAACGGACGAAC
GTATGAATGATGCATTCCTGTCCATTTGGTTGTCACCAAAAACGGAATTTCCAAAGCTGC
GTAAACAACTTATAGGACAAGTCAGACCGTGAACATCTTTAAAACATTATTTCGATACTT
TGCTGCGTGCGTTGTTGTTACGTTGAGTGCTTGCTCGGCGGATATAGACAATTACCAAGC
ATCTACGACGCCATTTAATTTATTTGAATATTTTGATGGCAATGTGAAGGCATGGGGAAT
GGTGCAAGATTATTCCGAGAAACAAACACGCCGCTTTGAGGTTGATATTGTCGGTACGAT
AACGGGTGATGAATTGGTTCTTGTTGAGGACTTTGTTTTTGACGATGGTGCAATCGACCA
GCGTGTTTGGACTATTTCTCGAGCAGAGGATGGCAGGTATACAGGTAAAGCAGATGACAT
TATTGGTTTCGCAAACGGAAAAGAGCAGGGTAACGCTCTGCAATGGCAATATGACTTTGA
GTTAAAAATGGACGACTCGACAGTGACCGTTGCCTTTGATGATTGGCTTTACCGACAAGA
TGACAAACACGTATTCAACCTGACCAAAATTAAAAAGTTTGGCGTGGAGGTGGGGACAAT
AACCTTGTTCTTTCAAAAACAACCCTAAATCCGCGATGCTCAACACGTATTGGGCGAAAA
TACTCTATTTGAATGCCTCGGTTGGTAAGCTTCCAAACAAAAAGGTTGACGCTTTCACGT
CAACCTTTTTAGTTTTTCGCTCATTATTGAGAGATTACAGCTTGTCAGTTAGCTCGATTG
CTTGACCGATATAGTTCGCTGGCGTCATCTCTTTTAGACGTGCTTTTTCGTGTTCAGGAA
GCTCAAGGCCGTCAATGAAGTTACGCATTGCTTCACCGTCTACGCGCTTACCGCGAGTTA
ACTCTTTCAACTTCTCGTATGGCTTCTCGATACCGTAGCGACGCATTACCGTTTGTACTG
GCTCTGCTAGAACTTCCCAGTTTTTGTCTAGTTCAGCAAGAAGCGCGTCACGGTTCACTT
CCAGTTTGCTGATGCCTTTTAGCGTAGAAGTGTAGGCGATGATTGCGTAGCCAACACCAA
CACCTAGGTTACGTAGAACCGTTGAGTCAGTTAGGTCACGTTGCCAACGAGAGATAGGCA
GTTTCTGTGCTAGGTGACCGAACACGGCGTTCGCAAGACCTAGGTTACCTTCAGAGTTTT
CAAAGTCGATTGGGTTAACTTTGTGTGGCATTGTCGAAGAACCGATCTCGCCAGCAATGG
TTTTTTGCTTGAAGTGGCCTAGTGCAATGTAACCCCAAACGTCACGGTCGAAATCGATCA
GAATAGTGTTGAAACGTGCCACAGCATCGAATAGCTCAGCGATGTAATCGTGTGGTTCGA
TTTGTGTTGTGTAAGGGTTCCAAGTTACGCCTAGAGATTCAGTGATGAATTCTTCAGAGA
ACTTGTGCCAATCTAGTTCCGGGTAAGCAGATAGGTGCGCGTTGTAGTTACCTACCGCGC
CGTTGATTTTCGCTAGGATTTCAACGTTTTCGATTTGCTTGTATTGACGCTCCATACGGT
ACGCCACGTTTGCCATTTCTTTACCCATTGTTGATGGAGAAGCTGGCTGACCGTGTGTAC
GAGATAGAAGAGGGATGTCGCGGTACTCAACAGCAAGTGCTTTGATAGCGTCAATAAGGT
TGCGGATTTCTGGAAGAATAACGGTTTCACGCGCTTCTTTTAGCATTAGAGCGTGTGATG
TGTTGTTGATGTCTTCAGAAGTACATGCAAAGTGGAAGAACTCGTTTACTGCGTGCAGTT
CAGGAACGTCTGCGACTTTCTCTTTTAGGAAGTACTCAACCGCTTTTACGTCGTGGTTAG
TTGTGCGCTCGATCTCTTTGATACGTAGTGCGTCTGCTTCAGAGAAGTTTGCAGCAAGGT
CGTCTAGGAATTGGTTTGCTTCTGCGCTAAACGCTGGCACTTCTGCAATTTCAGCAGTAG
CAGCAAGCTTTTGTAGCCAGCGGATTTCAACGATAGTACGGTATTTTAAAAGACCGTATT
CACTGAAGATTTCGCGTAACGCAATTGTCTTGCTTCCGTAGCGGCCGTCTACTGGTGAAA
CAGCAGTCAATGCTGACAGTTCCATGATGTTCTCCTGAATTGGGTTTCTAAATTTCGTGA
GCTTTATACCAATAACTGTGGCAATTGTCACGAATATTGCGCAAACGTTTGCGCGAGATT
TGTTTTAGTCAAAAAAATTAGCTCGCGATGAACGCGAGCTATGGAATTACATTCTGGCTA
ACAGGATTTGTGCCTGTTCAACCATCTTCTTGCGTCCGAAGATTAAGTGGCGACGTTTGC
CTCCCACTTGACGCCAAAGTACTGCGCTACGGATGCCTGATAACAACAAAGCGCGAACTT
TGTGTTGGTTGGCGGTTTGCTGCAATACCGATGGGGTGCCAGTTACTTGAATACGAGGGC
CGATTGGGCTCACTACATCAAGATAAATGCTTGCTAGGTTGCTGATCATTTGATCTTCTA
GCAATTCAAAGTGTTCTGTTTGGCGTTTCGCCATTTGGATGCGATCACCAAGCTGAGACA
TGGCATCAGTGCGTGCGGTTAGTTTACGCTCTAACGCCATTAGGCTGATGATGTAGCGGG
TGATTTCACTGCCAGATGGGGTGCTATCAATCCCTTTCACCAAACACTCAAGGCCAAGTT
TTAGGTCGGCTTCGCGACCGAATACGCCAATAGTATTGGCTGGGTTTGTGTTCAAAATGG
CGTTCATGGATGTTTCAAAAGCATCTTGATCACAATGTCCGTTTCTCGCAACTTGTTGAA
CCAAAGCAACAGCTTGGCAAATACCAGCGAAAGCGATAGTACGGTCATAAAGTGTATTCG
CCACGTAACAACTCCTAAGCTTGAGAATATTTAATGCGTTGCTCGATGATACCACCACCT
AAGCAAACGTCATCTTTGTAGAACACGGCTGATTGACCTGGAGTCACGGCAATTTGTGGC
TCATCAAAGATCACTTTAATGTTCTCGTCGTCGATAGGAATGATTGTACAAGGAATATCT
TGTTGACGGTAACGAGTTTTCACTGTGCATTTCATAACATCGCGAATTGGTTCACGATCT
ACCCAGTGAAGTTGTGATGCAAGTAGACCTTCTGATTTTAGCATCGGGTGGTCTTTACCT
TGAACGGCGATAAGCACGTTGCGGTCTAGATCTTTCTCACCTACGAACCATGGGTCTTCG
TTACCGCCGCCGCCTTTACGACCACCGATATGAAGGCCTTTACGTTGGCCTAGTGTGTGG
TACATCAAGCCTTGGTGCTGACCGATAACTTCGCCTTCTGGCGTTTCGATGTTGCCTGGC
TGAGCAGGAAGGTAACGGCCTAGGAACTCAGTAAACTTACGCTCACCGATGAAACAGATG
CCTGTTGAATCTTTCTTCTTCGCTGTGATTAGACCTTGTTCTTCCGCGATACGGCGAACT
TCTGGTTTTTCCAAATCACCCACAGGGAATAGGCTACGAGCAACTTGTTCGTGGCTTAGT
GTGTACAAGAAGTAGCTTTGGTCTTTGTTGCTATCTAGGCCACGCAGCATTTGTGGCTTT
TCGCCGTTTTCAGGGAAAGAACGACGCACATAATGACCCATGGCAATGTAGTCTGCCTCA
AGTACTTCATCAGCGAATTCAAGGAATGCTTTGAACTTGATTTCTTTGTTACAAAGGATG
TCTGGGTTTGGAGTACGACCTGCTTTGTATTCTGCAAGGAAGTATTCGAATACGTTATCC
CAGTATTCTGCTGCAAAGTTGATGGTGTGAAGGTGGATGCCTAGCTTGTCACATACTGCT
TGAGCATCGGCTAAATCTTCTGCTGCTGTGCAATATTCTTCGTTGTCATCTTCTTCCCAG
TTCTTCATGAACAGGCCTTCTACTTGGTAGCCTTGTTGCTTTAGAAGATACGCAGAAACA
GATGAATCAACGCCGCCGGACATACCGACGATGACTTTCTTTTGGCTGTTATCAGACATT
ACTAAACACCACTAAAATAAACGGGACGCAGATTCTAACAGAATCCACAGACCGGTGACA
GATCCGAGATCGAAATCACAATTCGTTTTTGCTGCCTTTTTCCGCAACAGCATCACTAAA
TAGTAATTTCATAAGTATAGAAAGGATATATATGGCATAGTTGGCAAAAATCCAAGAGGA
CAATATAAATGAGTGACGAAAACCAATTTATGCAAGAAGCTGAGTTGATTGAAATTGTTG
AGAATCAGCTTGAAGATGGGAACCCTATCAAAGTTAAAGAAACATTGATGCGTTTGATGA
TGACTGGCACACCAAGAGAAGAAGCGGTAGCTATGATGGCATGTGCTATGTCGATTGAAA
TCTTTGATGTAATGAAAAACGAAGGGGAGTTCAATTTAAAGCGTTACACTGAACACCTAA
ATCAGCTGCCTGATTTGAGCTTCATGGAAGGCGAATAAGTAACCCGGAAGAAAAAAGCAC
CCAGCAAACGTTTGCTATAATTGCTTTTATTGCCGCTTTATTATTAGCGGTATAGAATCC
GTTCTCCTTTTCATCCCCTTACTCAGACTAACAATATGAAATTTCCTGGACAACGCAAAT
CGAAGCACTATTTTCCTGTTCATGCTCGTGATCCTTTGGTGAGCCAAGCACAAGAAAGCA
AGAAGATGACGCGCACTCACATCATCGGTATTGACCAAACTTTGGTGGATATCGAGGCAA
AAGTAACGTCAGATGTGATTGAAAAGTACGGTTTGAGTAAAGGTCACTCGCTGGTTATTG
ATGATGTAAAAGCAGAAGAGCTATACCAGCAACTAAAAGAAGAGAATCTGATCACTAACG
AATACGCTGGTGGTACGATTGGCAATACACTTCATAACTACTCGGTTCTTGCAGACGATC
GTTCTACGCTGCTTGGTGTGATGAGCCAGGATATCAAAATCGGCAGCTACGGCTATCGTT
ACCTTTGTAATACATCGAGCCGCATGGACCTGAATTACCTGCAAGGTGTTGATGGTGCTA
TCGGTCGTTGTTTTGCTTTGATCACTGAAGACGGTGAACGTACTTTTGCGATCAGCGAAG
GTCAAATGAACCAGCTTCATCCAGACAGCATTCCTGAGAAAATTTTCAAAAATGCATCTG
CTCTTGTACTGACTTCTTACTTAGTTCGTTGTAAAGAAGGCGATCCAATGCCTGAAGCAA
CAATGAAAGCCATTGAGTTTGCGAAGAAGAACGACGTTCCTGTTGTATTAACGCTAGGTA
CAAAGTTTGTTATTCAAGACGATCCTAAATACTGGCAAGACTTTATTCGTGAACACGTTT
CTGTTGTCGCAATGAATGAAGACGAAGCAGAAGCGCTAACAGGCGAAACTGATCCGCTAG
CCGCTTCTGATAAGACGCTAGAGTGGGCTGATATGGTGTTATGTACCGCAGGTCCTGTTG
GTCTGTTTATGGCGGGTTACACTGAAGACAGTGCGAAGCGTGAAACCACGTTGCCATTAC
TTCCTGGCTCGATTGCTGAATTTAATCGTTACGAGTTCAGCCGTCCAGCTAAAAAGGATG
CCTGTCAGAATCCAATTCGAGTTTATTCGCATATTTCTCCTTACATGGGCGGTCCAGAGA
AAATTAAGAACACAAACGGTGCGGGTGATGCTGCGTTGTCTGCTGTTCTTCATGACATGG
CGGCAAATAAATACCATAAAGAAAATGTGCCTAACTCTAGCAAGCACAGCAATGAGTATT
TAACTTACTCATCTTTTTCTCAGGTTTGTAAATATGCGAACCGTGCGAGCTACGAAGTTC
TCGTGCAACATTCTCCTCGTTTGTCTCGTGGCTTACCAGAGCGAGAAGACAGTTTGGAAG
AAGCATACTGGGAACGTTAATTCATATCGAATTAACCACTTTATAACTAATGTTAAAATG
GCGTGTTTGAAAAAATACGCCATTTTTTATTTGCGCAAGACAAATAAAAAAGGCTCCCAA
CGGGAGCCTTTTTAAACAAGAACGATTAGATTAGGAAATCGTCTAGTGATTTACCTGCGT
CAAGTTGCTCTTGAATTGCAGAAGGTGTACGACCTTGGCCTGTCCAAGTTTTTTCTTGGC
CATTTGTGTCGATGTACTTGTACTTAGCTGGGCGAGGAGCGCGCTTAGATTTTGCTTTAG
TCTTAGTTTCGCCAGATAGTGCGCTAATTAGTGCTTCAACGTCGATACCGTCTTGAGCAA
TTTTTTCTGCAATCTCTGCTAGCTTAGCTTCTTGTTGTGCTAGTGCTTCACGCTCTGCTT
CTTCAGCTTCACGACGCTCTTCAACAACAGTAGTTAGTTTATCTAGAGCTTCTTCCAATT
GTTCTAGAGTCAGCTCACGAGAAAATGCACGAAGGCTACGGATATTTAGAAGTGTTTTAG
TCAGCTCTGACATAACGATTCCTATTAATAGGTTAACGTGTTTGGCATTTTTAATCGTTA
CGATTAAATAATACCAATCTACAAATAAAGATAAGTCCTTATATTTAACTTTATCTTTTC
CTTATGTGCAAATGCTAAATCATGATTTTGTTTAAATTGAGCTATTTTTTGACTGAAAAC
TAATATTAATTAACTCGAAATAAATCTTAATAGATAGTGAATTCAAGTTTTACGTGATTA
TTCTAATCAAGCGAGTTATTGAATGGTGTTTTTTATAAAAGGCGAGCTTTGTATTTGCGC
AACAGAAAACGAAAGCTGTAATGTGTACGGTATTTGTTATTCATATTTCTTTAAATTATC
GATATTAGATAATCCATGATATTTTTATGTTAGTAATAAAGTTTCATAAACAACCAAATT
AACGTGATTTCAGTTGCACAATACTCAATTTGTTTGTTCGACGTTTATAAATTGGGTTGG
CGATTATTTATTAGTTTAATTTAGTTTGATGTGTTGCATTGGTTCTCATCATAAGTACAA
TGGCTGCTACCTGATGCAATATTGCAGATAATTTGTTGTTAATTTGTACAATTAACGGTT
AATTGTTTGTTGTTGCCGTAGAGGCGCAGTCTCGAAGAGTAGCTATTATTGGGGTGATGC
CAATGAATAATAGTGGAAGGCGAAGATTGCCGAAGTAAGTCGTATATCAAAACGCCTTGC
TGGGGTTGTATCTGAAAGGAACAACACTGCCATAGTATATTTACATTAAACTATGGAGCG
CTACTGTAGGGTTGGGTGGAGTGTTCGCTTCCCTGTCGCTAAGTTCAACATGAGCACGTT
TCTTATAAAGAAGGCGTGACTTGTCTGCAGTAGATCTCTAGCCAAACTTTGGTTTTTGAA
GATCATGAATTTAATAGATTTTTCTCATTCTCCTGTTTCATTATTGCCTCCTATTGTTGC
TCTGACATTGGCGATTCTGACTCGACGTGTATTAGTTTCTCTTGGTGTAGGTATCGCGCT
TGGTGCGGTTCTACTTAACAGCTGGTCAATTGGTGGTACTGCAAGCTATGTAGGTACTCA
AGTGTCTTCTGTCTTCATTGAAGATGGTGGAATTAACACTTGGAACATGAGCATTGTTGG
TTTCCTAATTCTATTAGGCATGACAACGGCTCTATTGACACTTTCTGGCGGTACTCGCGC
ATTCGCTGAATGGGCACAGTCTCGTGTGAAAAGTAAACGCGGCTCTAAACTTCTTGCAGC
CTTTTTAGGCGTATTCATTTTTGTCGACGATTACTTTAATAGTCTTGCTGTAGGTGCGAT
TTCACGCCCAGTAACGGATCGCTTCTATGTATCTCGTGCGAAACTGGCTTACATCCTAGA
TTCAACCGCTGCACCTATGTGTGTCATCATGCCTGCTTCTAGTTGGGGTGCTTACATCAT
CACTATCATCGGCGGTATTTTAGTATCACACGGTATTACTGAGTATTCAGCGCTTGGGGC
GTATGTGCGTCTTATCCCAATGAACTTCTACGCTGTATTTGCGCTGTTAATGGTGTTTGC
AGTAGCGTGGTTTGGTCTGGATATCGGTAAGATGCGCGAGCATGAAATTGCAGCGTCTCA
AGGTCGTGGTTTTGACAAAGACAAAGAGAACGACACTCAAGAAGCGCATGAGCTTAACGA
AGAGTTGGACATTCGTGAGAGCGAAAAAGGTAAAGTCTCTGACTTAATCCTACCGATTGT
TACGCTTATCATCGCGACAATTGCTTCGATGATGTACACCGGTGGTCAAGCGTTGGCTGC
TGACGGTAAAGAGTTTGCATTGTTAGGTGCATTCGAGAATACCGATGTGGGTACGTCTCT
GATTTACGGTAGCTTGCTTGGTTTGGCCGTTGCTCTGTTTACTGTTCTAAAACAAGGTCT
ACCACTGACTGAGATTACTCGTACACTGTGGATTGGTGCTAAATCGATGTTTGGTGCGAT
TCTTATCCTTGTGTTTGCGTGGACAATCGGTTCTGTTATCGGTGACATGAAGACGGGTTC
GTACCTATCGACTATGGCTCAAGGTAACATTAATCCGCATTGGTTACCTGTAATCCTGTT
CTTGTTGTCGGGTCTAATGGCGTTCTCAACCGGTACTTCATGGGGTACATTCGGTATCAT
GTTACCAATCGCCGGTGATATGGCGGGTGCAACTGACATCGCACTAATGCTTCCTATGCT
AAGTGCAGTTTTGGCCGGTGCAGTATTCGGTGACCACTGTTCACCAATCTCGGACACGAC
TATTTTGTCTTCGACAGGTGCTCGTTGTAATCACATCGACCACGTATCGACTCAGTTGCC
TTATGCGCTGTCAGTTGCTTTGGTTTCATGTGTCGGCTTTATTGCACTTGGTATGACAAC
GTCAATCGCGTTCTCTTTCATTGCAGCATCGATTACATTTGTTATCGTCTGTGCTGTTCT
ATCATGGTTGTCGAAATCGAAAATAGAATCATGTCAGAGCGCTTAATGGCAATATGATTT
GTTGAAAAGAGGAAGCTCCGCTAGTAACTAGCGGAGCTTTTTTTTAACGCGATTTAGGTG
AGGGGGGCAATCGCGTTTTTGGGGATAACCTTTAAGATTCTGGCTGTGTGAAGTCAGGTG
TTGGACAGTCTTCATACGACGATGGCAGAATTGGAACATCATCGTTGTTATTCAAACCAT
CCAAAACCGTCTTGATCTGATCAATTTGATTGATGTCTGAACCTTCCCAAGCACTGACCG
CGTTACTAATGATATCTCCGATAGACATCCACTGATCGCCAAACCAAATAACGGTAGTTT
GGGTTAAACCCTCAGAGGTTGGACGATGTCGAGTGTTAAAGATAAATGCGAGTAGTTGCT
GAGCTAGCTGCTCTTTGTGCTCGTTAAGGTCCGCGTTGCCATTGCTATCGACCAAGAATT
GTGACACTTCGGATTGCCAAGTCCCGGCCATCCAAGTAGCAGAATCGCCGCTAAATGCTG
CTTCAACTGGCTCTCCACCAGTAAATTTACCGTCAAATGGCTCGTCACCAGCTCCAAAGT
AGTTACTTGGAGAGGCGTAAGGGGCTAATCCATTCACATATACTCTGTCGGCTTCAGTTA
GTTCACTTAAGCCATTTTTGTTGTGCCAGTAACCTTTGGTGTCAAAGTCTGCAGTGATTT
CACAAATGTTATTGAAGTGCACTTCATTACCATTAAGTGCGTCACTGCGGTTGTAAACTT
CACCGATAATGAGAGGGACGCCATTTTCCATTTTCATGACAGATTTTACGTCGAACGAAA
TGGTGTGATCACTGGTATTGTTCCATGCAGCAGAAAGGCTTTCGCTCACTTCATAAGGCG
CGGGATCTTCACCGCGAACATTTGGAACGAGAACGAAGAATGTGGCACAGCCATCCTCTC
CTGTCATCCGCTGTACGTAACCATTGGCATCGACTTCCGCTAAATTCTCGCCTTCTGGAA
GGACACCGGCATCAAGAAGAAGTTGTTCTATCACTAAGAATTCACCATTTTCTGGATACT
CAGGGTTGAATGGTTTAGGAACGGGTACACTGTCAGGTATGTAAAGGTTGACCGGCCAAT
TCGGAATCAAGCCTTCGCCTTCATCATGAATACCGTTACCGTTCATATCGAACGACTTAC
ACACTTTAAGATTGGCAATACCGATAGAACCAAAACGGATGGTTAGCACGGGATCATCAT
CAAAGGTTGGTTGAGCCCAAGCACTAGGCATGAAACCAACGTCATTCTCCTCATTACCGC
TGGCTTCATCTGTGTCCTCACCAGCAGAACGTTTGATGGTTTCGTCGAAGTTGGTTTGAC
ATGCTAGAGCGTTTGCAAAGCCTATATGCAGATCGCCATCTTCGAACGTCGGTGCAAAGT
CTCTTAAATCTGCGAAGGTTGTGAAGTGAGTGAATGGGGTGTTCATTGCGGTAAAGCCAA
CTTTTTTCGCCCACCACATGAATTGGTCTAAGCTCCATTGATGGTCTTCAACCCCAAAAA
CACTAAACGTGATTGGCTCGTCAGGAGAATCATTGGAAAGTTTAGTATTACGCATACCGC
CCATCTCCATCGCTAAGTCACGAATACCAAACTCCCAATTAGGAATAACTTCATCGATGA
TAGGATCATATTGGCAGTTCAGGTTTCTGTCGTGGAACGCACGAAAAGCAATATCAAAGT
TTGGCGGTTCTGGCTCCGCAGTCTTCGCTTTGAAGTTATCTGTTTTCGAGAATCGAGGGA
TAAACCCAAAGAACCCTGCACAGTTTTCACCAGTTTCTTCGCCATACAGGTCAGTACCTT
CACAAGCGGCTTCTACGCTCGCTGCTGTGGATACCCAAGCTTTGTAAACCCCACCGGAGT
TAGGTGTGTTGGCAAATGGAAATAGCTGTATGGTTTCGCCATCAGGCATAGAAGTAGGGT
CGACATCTAAATACTCACTTCCCAATTGATGTCGACATTCTATGTCTATCGATTGGGTGA
CCATTTTGCCGCGAACTTTAACTTCTTGAGTGATGGTGACGACGTCATTCATATATGTCA
CACCACCTTCACCGTCGAAATAGAAAAGACGACAGGCTAATGGCTCTGCGTAAAACTCTT
CGGCGTTTCTAGCGTTCTTGCCTTTGATTTTTACATCTTGATAGCAGGTACCACCGTTGG
TGTCTGCGCTATCTAAAGTACTTGATAACAAACATTTACCTGATGGATCGGTAACTTGAA
AATAATACAAACCAGCAGGCAGTGCTGCGGCTGTCCTTGGTGCGTTAGGCCCTGGGCCTC
CATCTAAAAATACTTCTTGTTTAGACTCGTAGCGGACATTTTCATTGACGATATCACCAG
CAGGTGTCGTTGTGAATATTGCGCCATCTAATCTAGCGAAAGCTGGTACAGCAAACATGA
TAGCTAACGAAGATATCGCAAGAGTTGTTGTCCTTAATTTGGATAAAAACCTGTTGATAT
TCATTTTTTGCTCCTGTGTCATCATGAGTGACGACACAGGATACAAAGGCAAAGAGTATG
CCTATTTTAACTTATTGATTTATAAGAGCCTTACATGACGTGTTTTATATGAAAAAGCTA
AGTAAATGATATGCCGTGATTTCGTTGTTACACTGTGTTGCGTTACACATGTACACATTG
TCAGATGTTGATATTGTACTTCTTAATCAGCCGATAAAGTGTTGTTCTAGAAATACCTAG
ATGGCGTGCGGCTGCGCTCATATTGTGTTTATTTTCTTCTATGGCCTGTAACAAATAGTC
AAGGTCAATTTGATCAACAGAAGGGAGTAATTGCCTTTCACTGTTCTCAAGCCCTAAATC
AGCAACGAGTAGGGTATTGTCTTCACACATGACAATTGCTCGCTGAATCACATTACGCAG
CTCACGTACATTTCCAGGCCAACGATGTTTAAGCAGTTTTGCTTTCACTTCTTCGGACAT
GTTGTGTACTTGACCATGAGATAAATCTGTTAAAAAGTGCTCAGACAGCATCAAAATGTC
TTTGCCTCTTTTTCGAAGTGGAGGAATGGTTAGCGGTAATATATTGAGTCGATAAAATAG
ATCCTCCCTAAATTCTCCTTGTACGACTTCGCTTTTTAAATCCACGTGGCTGGCGGCAAT
CACACGACAATCAACATCGATAAATTTATCCGCACCTACTTTGTGTATTTGTTTGCTTTC
TAAAAAGTGAAGGAGATGTATTTGAAGATCCGAAGGCATATCTCCAATCTCATCGAGAAA
TAAAGTGCCTTTGTGTGCTTTTTGAATAAAACCAATCCGGTCAGAAATGGCACCTGTAAA
TGCACCTTTTTCGTGGCCAAAAAGTTCGGAAGCAATCAAGCCACTTGGAATCGCACCGCA
GTTAACCTCTACAAAGGGTGATGAGCGTCGACTAGATAACTGATGGATCAGTCGAGCACA
CAACCCTTTACCCACACCAGTTTCACCTTGTATGAGTACTTCAGCGTCACATTGCGCGTA
CTTTTTAATGGCATTTCGAAGCTCGTGGATACAAGCGCTATTCCCAATAAGAGGATATAG
CTCCGCCTCGCTGAATTGCACCGTTTGTTTGGTACTACCTTTTCGCAGTTTCATCATTAA
TCACTATTTTTGCCCCACTGAAATAATAGTTTTGAATTAGCCGTCTCAATCGTGAGTGAA
TGTCTCTTTATTGAGAAGTTTGTTAATTACTGTGGGTGGTAAAGTCTAAATGTTTGTTTC
GGAGAAAATTTATACTAGGGACTTTTTTTGCTAGGAAAATCGTTGTATAGCAACTTCATT
TCTTGCACTCTATCGCAATGAAACTAAAAATAAACATTTAAAAAACATGGGCTTGAAAAA
ATAGTTAAGAAAAGTTCAATTTCGGTATTGAAAAATTAAGAATCCTTGGTTAGTGTGGTT
ACTAACGAAGCAACTAACTAAAGTCTTAAATAAGTATGCGTAATTTTGTAATGAAAATTC
ATCACCATCATCACCCAGCCTAGTCTTTCGGGAGATGTACGCATACCCGGGAGGCAGGAA
ACTCCCGGAGGTGAAAATCAAAGTAAGAACAGATTTTAAACCCTCGGGAGACGCCAATCT
CTCGAGGGTTTTTTAGTTTTACTGGTTTAAAAATTACTTAGATATCAAAATCTTGCACAG
GGATAAAGCAATGCAAACACAACGCTTAAGAATCGCAATTCAGAAAAAAGGTCGTCTTAG
CAAAGAGAGCCAAGCTCTACTAAAGCAATGCGGCGTGAAATTTAACGTAATGGGTGAGCG
TCTTGTTGTTCACTCAGAGAACATGCCAATTGACTTGCTTTTGGTTCGTGACGACGACAT
CCCTGGCTTGATCATGGATGGCGTGGTTGACCTTGGTTTCATCGGAGAAAACGAACTAGA
AGAAGTTCGTCTCGATCGCAAAGCTTTGGGTGAGCCATGTGAGTTTGTTCAACTTCGTCG
ACTGGATTTTGGTGGCTGCCGTTTGTCCATCGCCATCGATAAAGATGAAGAATACAACGG
TCCACAAGATCTCGCAGGCAAACGCATCGCAACGACTTACCCTCAACTTCTTAAAGCGTA
CATGGATGAAGCCGGCGTGCCATTCTCAACTTGTATGCTCACTGGTTCTGTGGAAGTTGC
GCCACGAGCGGGCTTAGCGGATGCGATTGCAGATTTGGTTTCTACAGGTGCAACATTAGA
AGCAAACGGCCTGAAAGAAGCCGAAGTCATCTTCAGATCCAAAGCGACGCTTATCCAACG
CATTGGTGAGTTCGACGCAGACAAAGCAGAGTTGATCAATAAATTGCTAACTCGTATGCA
AGGCGTTCAACAGGCAAAAGAATCAAAATACATCATGCTGCACGCACCAGCTGGAAAGTT
GGAGCAAATTAAAGCATTACTCCCGGGCGCAGAAGATCCAACCGTTTTACCATTATCAGC
AGACAAACAGAAAGTTGCCGTTCATTTGGTGAGTACAGAGAACTTGTTCTGGGAAACCAT
GGAACAGCTAAAAGAACTGGGTGCGAGCTCAATTCTAGTGCTACCAATTGAAAAAATGAT
GGAGTAACGGCAATGAGAACTGTTGTATGGCAATCACTGAGTGAAGAGCAACAAGATGCA
ATTTTGGAGCGTCCTGCCATTGCGGAAGGCGCGAATATTACCGCTGCAGTTGCGGATGTG
ATCGCAAAGGTGCGTACTCAAGGTGACGCAGCGCTATTAGAACTTACAGAGAAGTTTGAC
CGTGTAAAACCGGAATCAATCCGAGTTCCATCCAAAGAAATTAATGCGGCTTCAGAACGC
CTTTCTGCGGAAATGAAACAAGCACTGGAGCAGGCTTACAGCAACATTGCTAAATTTCAT
AAAGCACAAAAGCCACAACCAATTAAAGTGGAGACACAACCTGGTGTGATGTGTGAGCAA
GTGACACGTCCCATTCAAAAAGTAGGGTTGTATATTCCTGGTGGTAGCGCGCCATTGCCA
TCGACGGTATTGATGCTGGGCGTGCCTGCAAAAATCGCTGGTTGCCGTAAAGTGGTGCTT
TGTTCTCCTCCGCCGATTGCAGATGAAATTTTGTACGTTGCCAAGTTGTGCGGCATTGAT
GAAGTTTACAATGTCGGTGGTGGACAGGCTGTCGCTGCAATGGCTTACGGTACGAAAAGC
GTCTCCAAAGTGGATAAAATTTTTGGCCCGGGTAACGCCTATGTGACGGAAGCAAAACGT
CAAGTAAGCAATGACTTCCGTGGTGCTGCGATTGACATGCCGGCTGGCCCTTCTGAAGTT
CTTGTGATTGCAGACGAAACCGCAGATCCAGACTTCATCGCAGCAGACCTGTTAAGCCAA
GCTGAGCACGGCCCTGATTCACAGGTGGTTCTTGTGACACCATCACCAATTGTCGCGGAT
CAAGTAACGGATGCCGTTCAGCGTCAACTAAAAGCCTTGTCTCGTGCAGACATCGCGCAG
AAGGCGTTGGCTTCGAGTCTGATTATTATTTCTGAGTCAATCACACAAGCGGTTTCTATC
TCTAACTACTACGGCCCTGAACACTTAATTGTGCAAACGAAGAACCCTCGTGAGCTACTT
CCACTACTAGATAATGCGGGCTCTATCTTTCTTGGCGATTGGTCTCCTGAGTCTGCAGGT
GATTATGCGTCGGGAACTAACCACGTGCTTCCAACTTACGGGTATACTCGTACTTACTCA
AGCCTTGGCCTTGCCGACTTTTCTAAACGAATGACAGTGCAAGAGTTATCGGCTGAAGGT
TTACAGAATCTCGCTCCGACTGTGGTTACGATGGCGGAGGCGGAAGGTCTCGACGCTCAC
AAACGTGCAGTCACCATCCGAGTAGAAAAGCTGACCCAAAATAGATAATAAGAGAGTAAA
GAGATGGAAAAGCTAGCACGCAAACAAGTCCAAGAATTAACCCCGTATTTATCTGCTCGC
CGAATTGGCGGCACGGGTGACGTTTGGCTCAACGCCAATGAATCTCCATTTAATAATGAG
TACAAAACGGATTTTGCTCGCTTAAACCGCTACAGCGAATGCCAGCCAAAAGCGCTGATT
TCAGCTTACGCTGCCTACGCGGGTGTAAAGCCAGAACAGACGCTTACTTCTCGTGGCGCT
GACGAAGGTATTGAGCTGTTAGTTCGCGCTTTCTGTGAGCCAGGACAAGACGCGATTTTG
TACTGCCCACCGACTTACGGTATGTACGCAATCAGTGCTGAAACCATTGGTGTTGAACGT
AAGACTGTACCGCTAACATCGGATTGGCAACTTGACCTTGCTGGCATCGAATCCAATCTC
GATAACGTCAAGCTGGTTTTTGTTTGTTCGCCAAACAACCCAACCGGTAACCTCGTTAAG
CGTGAAGATATTGTCTCTCTGCTTGAGATGACAAAAGACCGAGCAATCGTGGTCATGGAC
GAAGCGTACATCGATTTTTGCCCTGAGGCGTCAACGGTGGATTTGTTAGCTCAATATCCA
AATCTCGCGATTCTACGTACGTTATCAAAAGCGTTCGCGCTTGCAGGCTTACGTTGTGGT
TTCACGCTTGCAAACGAGGAGCTAATCAACGTCCTACTTAAAGTCATCGCGCCGTACCCA
GTACCAGTGCCTGTTGCTGAAATTGCGGTTCAAGCCTTGTCAGAAGCAGGTTTGGCTCGA
GCGAAATTCCAAGTCCTCGACCTTAATGCAAACCGCGCTTATCTGCAGGTTGGTTTGTCG
ATGATTCCAGGATTGCAAGTTTTCGAAGGGTGGGGCAATTACCTATTGGTTAAATTCCCA
GATGGTGATGCGCTGTTTAAAGCGGCGTGGGATACCGGAATCATTCTACGTAACTCACCA
ATTGAAAACTGCGTGCGTATCAGCGTTGGTAACCGCGACGAGTGTGAAAAGACACTTGGT
TTCATTAGAAACTACTATTCATAAATAGAATTCTCAACGTTCTCGGCTTATGCCGAGAAC
GAAACAAGATTAGTAATAAGGAAGTTCGAGTGAGCAAGCAACAAAAAATCCTATTTATCG
ACCGAGATGGCACGCTGATTGTTGAGCCACCGATTGATTTCCAAGTTGACCGCTTGGATA
AGTTGAAACTAGAACCGTTTGTTATCCCAAGCCTGTTGTCGTTGCAGGATGCGGGATACC
GTCTAGTGATGGTGACAAACCAAGATGGTCTAGGCACAGACAGCTACCCTCAAGAAGACT
TCGATGCGCCACACAACATGATGATGGAGATCTTCGAGTCTCAAGGTGTGAAGTTCGATG
ATGTGCTGATTTGTCCGCACTTTGAAGAAGACAACTGCTCTTGTCGTAAGCCTAAATTAG
GCATGGTGAAAGAGTATCTTCAAGGCGGTAAAGTGGATTTCCAAAACTCTGTCGTGATTG
GTGACCGTCAGACGGATCTGCAATTGGCGGAAAACATGGCGATTCGCGGCATTCAATACA
ATCCAGAAACCATGGGTTGGAAGCAGATCTTGAAAGATCTAACGGTAAAAGCACGGGTTG
CCGAAGTGATTCGTACTACTAAAGAAACCGACATTAAAGTTGCCGTTAATCTGGATGAGC
AAGGTGGCAATGATATCTCAACAGGTCTTGGTTTCTTTGACCACATGCTGGATCAAATTG
CCACTCACGGTGGTTTCCAAATGGTGTGCAAAGTTGATGGTGATTTACACATTGATGATC
ACCACACGATTGAAGATACCGCATTAGCCCTTGGTCAGGCATTAAAAGAGGCGTTGGGCG
ATAAGCGCGGCATTGGTCGCTTTGGTTTCAGCCTGCCGATGGATGAGTGCTTGGCGCAAT
GTGCGTTGGATTTGTCTGGTCGTCCTTACCTGAAATTTGACGCGAAATTTAGCCGTGATC
AAGTTGGAGACTTGTCGACAGAGATGGTGGTTCACTTCTTCCGTTCTTTAACTGACACAC
TAGCGTGTACGCTACACCTTTCTTCTGCTGGCGATAATGATCACCACATCATTGAGAGCC
TATTCAAAGCGTTTGGTCGAACGTTACGCCAAGCAATCAAGGTGGAAGGCACGGAGCTGC
CAAGCAGCAAAGGCGTCCTTTAAGGCTCACGTGAGCAAGGAGAAAAACAGTGACAGAACA
AAAAGTTGTCATTATCGATACGGGCTGTGCCAACGTTTCTTCGGTGAAGTTTGCCATTGA
ACGCTTAGGCTATGACGTAACGATTTCAAAAGATCCTCAAGTGGTGTTGTCAGCAGACAA
GTTGTTCCTACCTGGTGTGGGTACAGCCAGCGAAGCGATGAAAAACCTTGAAGAGCGTGA
TCTTATCAATCTCGTTAAGCAAGTTGAAAAGCCATTGCTTGGTATCTGTTTAGGTATGCA
GTTATTGGGTAAGTTTTCCCAAGAAAAAGGGCAGAAAGCAGATGAGTTAGTTGAGTGTCT
TGGGCTTTGTGATGGCGAAGTGAAGCTGCTACAAACTGGCGATTTGCCACTGCCACACAT
GGGGTGGAATACCGTTTCTGCAAAAGCAGGCAATCCGTTGTTCAAAGACATTGAAGAGGG
TGAGTACTTCTATTTTGTGCACAGCTTTGCGATGCCTGTTGGAGACTACACCATTGCCGA
ATGTGATTACGGAAATCCATTCACTGCTGCGGTTCAAAGTGGTAACTATTATGGTGTGCA
ATTCCACCCAGAGCGTTCTTCAAAGGCGGGCGCGAAGCTTATTCAAAACTTCTTAGAATT
ATAAAAGGGATTTAGTGTGATTATTCCAGCTCTTGATTTAATTGAAGGACAGGTGGTTCG
CCTTTATCAAGGTGATTACGGCCAAGTAACCGAGTACAAAGTCGACCCAGCAGAGCAGTT
CAACTTGTATCACCAAGCAGGGGCTGACTGGCTGCACTTGGTGGATCTGACGGGCGCGAA
AGATACATCTGCGCGCCAACTTGATTTGATTGCAAAGCTATTAGCAAGCACGCCTGCGAA
CATCCAAATCGGTGGCGGTGTGCGTACCGAACAAGACGTTGTGGACTTATTAGAAGCGGG
TGCACAGCGCGTTGTGGTTGGTTCAACCGCAGTAAAACAGCCTGAGTTAGTAAAAGGTTG
GATGGAAAAATACGGCGCAGAGAAAATCGTTCTCGCGTTGGACATCAACATCGACCAAGA
CGGCACGCGTAAAGTGGCGATCTCTGGTTGGCAAGAAGATTCAGGCGTGACTATTGAAGC
TCTGATCAACGATTACCTGACGGTAGGTCTACAGCACGTGCTGTGTACTGACATTTCTCG
TGACGGTACGCTAGAAGGCTCAAACGTAGAGCTTTACGTCGACCTATGTAAACAGTACCC
ACAAGTGCAGTTCCAATCTTCAGGTGGTATCGGCTCATTAGCGGATATCGAAGCGCTAAA
AGGCAGCGGTGTGGCAGGCGTGATTGTTGGTCGCGCGTTGTTAGATGGTAAGTTCACAGC
AGAGGAGGCATTTGCATGCTGGCAAAGCGAATAATTCCATGTCTTGATGTTCGTGATGGA
CAAGTGGTGAAGGGCGTTCAGTTTCGCAACCACGAGATCATCGGTGACATTGTTCCTCTC
GCTAAACGCTACGCTGAAGAAGGCGCTGATGAGCTGGTGTTTTACGACATCACTGCATCA
AGCGATGGTCGTGTAGTTGATAAAAGTTGGGTAGCTCGTGTCGCGGAAGTGATCGACATT
CCTTTTTGTGTGGCTGGTGGTATTAAATCCGCAGAGGATGCTGCACGTATTCTGGAGTTT
GGTGCAGACAAAGTCTCTATCAACTCGCCTGCGTTGGCTAACCCGCAGCTTATTACTGAT
TTAGCAGATAAATTTGGCGTCCAGTGTATCGTAGTTGGTATTGATTCCTACTACGACAAA
GATACTGGTAAATATCAGGTTTACCAGTTTACTGGCGACGAAGAACGTACAAAGGCGACG
AAGTGGGAAACGCGCGATTGGGTACAAGAAGTGCAAAAGCGCGGTGCTGGTGAAATCGTG
CTCAACATGATGAACCAAGACGGCGTGCGTAGCGGTTACGATATTGAACAGCTCAATATG
GTACGCGAAGTGTGTAAAGTTCCTCTCATCGCTTCCGGTGGTGCAGGTGCCATGGAGCAC
TTTGCAGAAGCATACCAAAAAGCAAACGTGGATGGTGCGCTGGCCGCTTCGGTATTCCAC
AAGCAAGTCATCAATATTGGTGAACTAAAGCAGTATTTGAAACAACAAGGCATTGAGGTA
CGACTATGAGTTTTAAAGCCGCCGAAGTCAGTTCGCTGTCGGAGCGAATCAATTGGGAAA
AGGTGGATGGCTTGGTACCTGCCATCGTGCAAGACTTCCAATCGAGCCAAGTGCTTATGA
TGGGTTACATGAACCAAGACGCGCTAGCAAAAACGGGTGAAACGGGTCAGGTGACATTTT
TCTCTCGCACTAAAGAGCGTTTATGGACTAAAGGTGAGACGTCTGGCAATGTTCTTCAAC
TCGTGAATATCTCTCTAGATTGTGACAATGATACTTTGCTGGTTCGAGTGAACCCTATTG
GGCCTACTTGCCACACAGGCACAACAACGTGTTGGGACGGCGATGCACAAGAGGAATCAC
AAATGGTGTGGCTTCATCAACTTGAGCAGCTACTGGCTGCCCGCAAGAGTGCCGACCCTG
ACTCCTCATATACAGCCAGCCTTTATGCCCGTGGTACCAAGCGTATTTCGCAGAAAGTGG
GTGAAGAAGGCGTTGAAGTCGCGCTTGCGGCGACGTCGGGCGATAAGGCGGAGTTAGTGT
GTGAATCTGCAGATTTGATCTATCACTTGTTGGTGCTTTTACAAGACCAAGGTTTATCAA
TGAACGATGTGGTGAATAAGCTTAAAGAGCGTCACAAGTAGTTCAAGTTAAAGAAATAAA
ACAAAGGCTTCCATTTGGAAGCCTTTGTTTTTTCTTGATAGTGCGATTTTATCCACAGCA
CTTTTTAAATTTCTTACCGCTGCCACAAATACATGGATCGTTACGGCCTACTTTTAAGCT
GCTGATGGATTGATTAAGTCGCGGATCTTGCTCGGATTCTTCTTCAGGGAAAGTGCCATC
AATGTAATACCACAGCCCATTTTCTTTCACGAAGCGTGAACGCTCGCTCAGGCAGTAGCG
TTGCCCGTCTTCATTGAAATAGGCGTTGAACTCAACAAAGCCTTCATTTTCATGGCTGCC
AGCTTCTGCTTTGACGACTTCCAGTTTGCACCAATCGCTGTCGATCGATTGTGCGATACC
TTCACGTTGTTCTTCTGCGTTACAACTTGGGTGATATGTTTTCACAACGTAGTCAACGAG
GCCTAGCACATGAGCGCTATAGCGAGAGCGCATTAACTGTTCTGGTGTTTTGACGTCAGC
GTGATTGTTGTGCGCAATTTCGCAGCACTGTTGGTAGGTACGGTTAGCGCCGCAAGGACA
AGAAGAAGCCATAAGATGAAATCTCGTTAGGTAAAGCGATAAAACAAATAATCCCAATAG
AGTGGGAGAGAAGCATTATAGCGAGTTAAGGTGTTTGAGAAAGCAGTTCCTGAGCCCATT
CTGTCGATTCATTGAATGCATCAGCTAGCTGAGTTTCCGTTAACTTCAAGACAGAGCAGT
ATCTTTCAGCCAGTTCCCAATCTGCTTGTTCGTAAGCAATACACATAGAAAGGAGATACC
CAAGCACACCTTTTCGACTTGTCAGGGCGAGCTTAATGTCTTCATCGACGGGAATGTCTT
CAATCACATCCGACAGAGGTTGATCGAGAAGTGAGCCTAGTAATGAGAACATACCAGTTA
GAAAGGCTTGTCCAGGATCGTACTTGGTTTTCATTTGGCTAAGCAAAATTTCACACATAC
GAGCGCGTTGAATAGCAAGCGAGTAGAGTGAATCAGGCTTGTCCTCTTGCACAGAAGCGA
TTGCAACCAGTGAAATAAAGCGTCGTAAACGTTCTTCGCCCAGATAAATCAGCGCCTGTC
TAAACGATTTGATTTTGGTTGTGAGCGTGTAACCCGAGTTGACATAAGTGAGCAACTTAT
AGGAAAGCGTCACATCAATAGAGAACAGACGCTCCACTTCATTGAAGTCGATGGGCTTAT
CAGCAATCTCTTTACACAACTGGATGACGGTTAAAAACGCCGGGTTGAGGCGCTTCTTTT
GGATCATTTCTGGTTTACTAAAGAAGTAACCTTGAAAGTAGTTAAAACCAGCGTCAAGCG
CTTGTTCAAACTCTTCATAGGTTTCGACTTTTTCAGCCAAAAAATCGATATTAAACTGGC
TCAATGCTTGGATGAAAATTGCCGCTTTTTCAATTGGTACTAAACGAATATCAAATTTGA
TCATCGATACGTACGGAAGAAAGCGTTTCCAAGCCTTAGTTGGTACAAAGTCGTCGAGTG
CAATTCGGTAGCCGCATTCGTGCAGATGTTTTATTGCATCGAGAAGCTCTTGCGTAGGCT
CACAATCTTCGAGTACTTCAATGACCAGAGAATCTTTCGGAAACAGTGTCGGAACAAGGT
TGACCAAGCTTTGGTGGGGAAAGTTAACAAAACCGAGTTTGTTACCTAACGTGTTGTAAT
GCGTCGACAAAAAATGATCAGATAGCAGTCGACTAGTAGCAAGCTCAGGTTCTACTTCAG
GGAAGGTATTTTTGGGGCCGTCTCGAAAGAGAAGTTCGTAACCTATGGTTCGCTTTTCTC
TGTCTAGAATCGGTTGGCGAGCTACGTAAGAATACTTCAATTAGGTACTTCGTTCTGTTT
AACTTAGTAATATGATAATAGCGATTTTTTACAAAATATCTACGCTTTGAATGCGAATCT
TCTACATGTTCGACATGCTTAGCGTAAATTATGTGTTGAAAGGCCGGTTTTGCAGTTCAA
AACCATCAGAATTCACTTGTAAAACTGAGCCTTGCGTATACCAGTCCCCTAAGACGATGC
GCGTGTTTTTAGCACCATTTGCGTCAAAAAAATGTGTATTTGGGCGATGAGTGTGGCCAT
GAATCATCAAGTTGACGCAATTCTGAGACATCACTTTTTCAACTTCGCTTTGATTCACGT
CCATGATATCTAAAGACTTCATCTGTTTATCGTCGCGAATGTCTGATTGAACTTTAGAGA
CAATTTTTTTCTTTAAATACCATGGGATGCGTTTAAAGATCCATTGTAACCAAGGTTGAT
GCACAGTTTTACGAAATTTCTGATATTCCACGTCATCAATACACAGGGTATCGCCGTGTA
AAATCACCGCTTTTGTGCCATATAAGTCGATGGTGCAAACGTCATCAAGCAAAGTGATGC
CCGTCTCTTTACAAAAGCGTTCGCCCAACAAGAAGTCACGATTGCCTTGAATAAAGAAAA
CCGGGACACCTTGGTCGGTGAGCGCTTTGAACTCGGTACGAATTTGGTTTGCAAACGGTG
TTTTGTCATCATCACCGACCCAAAACTCGAAAAGATCGCCTAATACATAAAGAGCTTCGG
CATTTTTGGCTTCCGTACGCATGAATGTAATGAAACATTCTGTGATGTCAGGACGTGACG
GCGTAAGGTGCAAGTCTGATATAAATAATGTCGTCATAGAAATAAGGGGAGGCGAAGCCT
CCCCAATTACTTATCTCTTGGGAATAATTCGCAAGAATTACTCTGCGATTGTAGTACCAG
TGATTACCACGTCTTCTAGTGGTACGTCTTGGTGCATGCCGTAAGAGCCAGTGCTAACGC
CCTTGATCTTGTTTACAACGTCCATACCTTCTACAACTTCACCGAATACACAGTAACCCC
AACCATCTAGGCTTTCGCTACGGAAATCTAGGAAAGTGTTGTTGTTTACGTTGATGAAGA
ACTGAGAGCTTGCAGAATGTGGTTCCATCGTACGAGCCATAGCAAGTGTACCGACTTTGT
TGCTTAGGCCGTTGTTTGCTTCGTTCTTGATAGGTGCACGTGTTGATTTTTCACGTAGAC
CTGATTCCATGCCGCCGCCTTGGATCATGAAACCGTCAATAACACGGTGGAAAAGAGTGT
TGTCGTAAAAGCCGTCGCGGCAGTACTGAAGGAAGTTTGCGCTTGTCTCTGGCGCTTTCT
CTTCGTTTAGTTGAATCTTGATGTCACCAAAATTAGTGTGAAGGGTGATCATGCTACTTT
CCTTTACTGTGTTGTGTTGAGCCCGAGATTCTAGCCTAAGTTATAACGCATTAAAAACTC
AGGAAGAGTAAATTCTTCGTTTTGTGCTTGAAGTTTAGCCGATTATCGTTTTATCGGTTA
ATTGCTATTACCTAATAAGGTCGGACTTGATATACTCGACGTTCTTGTATTCATTCACAA
TCATAGATAGAGATCATGTTAAAGATATATAACACACTCACAAGACAGAAAGAGGAATTC
AAACCAATTACAGCCGGTAAAGTTGGCATGTATGTCTGTGGGGTAACCATCTACGATCTC
TGTCACATCGGCCACGGCCGCACCTTCGTTTCTTTTGACGTAGTATCACGTTATCTGCGC
TACCTTGGTTACGACCTAACGTTTGTTCGCAATATCACAGATATTGATGACAAAATCATC
AAACGTGCAGCAGAAAACGGCGAATCTTGTGAATCACTTACAGAACGTTTGATTGGCGAC
ATGCACGCAGACTTTGATGCGTTGAACATGAAGCGTCCTGACGTTGAGCCGCGCGCAACG
CAATTTATCGCAGAAATCATCGAATTGGTTGAAAAGCTTATCGAACGTGGTTTCGCATAC
GTTGCAGACAACGGCGACGTCATGTTTGAAGTGGGTAAGTTTGACGAGTACGGCAAGCTT
TCTAAGCAAGATCTTGATCAGCTTCAAGCTGGTGCGCGCGTTGATATCGAAACAGCAAAA
CGCAGCCCACTAGACTTCGTTCTTTGGAAAATGTCTAAACCAGGCGAGCCAACATGGGAA
TCTCCATGGGGTCCAGGTCGTCCAGGTTGGCACATTGAATGTTCAGCAATGAACTCTACG
ATCCTAGGCGATCATTTCGATATTCACGGCGGTGGCTCTGATCTACAGTTCCCACACCAC
GAAAACGAAATCGCACAATCTTGCTGTGCACACGACACTAAGTACGTAAATACTTGGATG
CACAGTGGCATGGTGATGGTAGACCGCGAAAAGATGTCTAAATCTCTAGGCAACTTCTTC
ACTATTCGTGACGTTCTTGGTCACTACGATGATGAAACCGTGCGTTACTTCCTAATGTCT
GGTCACTACCGTAGCCAATTGAACTACAGTGAAGATAACCTAAACCAAGCACGCGCTTCT
CTTGAGCGTCTATACACTTCTCTGCGTGGTCTGGATTTAAATGCAGCACCTGCGGGTGGT
GAGGAGTATGTATCTCGCTTTACTGCAGCGATGAACGACGACTTCAACACACCAGAAGCA
TACTCAGTTCTGTTTGATATGGCGCGAGAAGTTAACCGCCTTAAGACAGAAAGCGTAGAG
AAAGCGAGTGAACTTGGTGCGCTAATGCGCGAACTAGCAGACGTGATTGGTATTCTTTAT
CAAGATCCTGAAGCTTTCCTAAAAGGTAATGCTGGCAACGATGATGAAGTCGCTGAAATT
GAAGCGCTAATCAAACTGCGTAACGACTCTCGTGCTTCGAAAGATTGGGCAAACGCCGAT
ATGGCACGTGATAAGCTGACGGAAATGGGCATCGTCCTTGAGGATGGTCCAGAAGGCACA
ACGTGGCGTCGTAAGTAATTGAATCTTTTAAAAGGGCTGATGATTCAGCCCTTTTATTTT
CCAATTTCATCAATAAAATTTTAACTTTAGGTAATGCTCTGTGGCTCAGATGTATTTCTA
TTACTCAGCAATGAATGCGGGTAAATCGACAACTCTTCTTCAATCTTCATTTAACTACCA
AGAACGCGGTATGACGCCAGTGATTTTCACTGCGGCGTTGGACGACCGCTATGGTGTAGG
CAAAGTAAGTTCTCGTATTGGTTTACAATCGGACGCGCATTTGTTCCGTCCAGATACGAA
CCTATATCAAGAGATTGCAGCCCTGCATGAAGTCGAAAAACGTCACTGTATTCTTATTGA
CGAGTGTCAGTTCCTATCGAAAGAGCAGGTTTACCAACTTACAGAGGTAGTGGATAAGCT
GCATATTCCAGTACTTTGCTATGGTCTTCGTACCGATTTTCTTGGCGAACTTTTTGAAGG
CAGTAAGTACCTACTCTCTTGGGCTGATAAGCTGGTTGAGTTGAAGACGATTTGCCACTG
TGGCCGAAAAGCAAACATGGTTATCCGCACCGACGAACACGGAGTCGCAATCAAAGAAGG
TGACCAAGTGGCAATTGGTGGCAACGACCGTTATGTCTCGGTTTGCCGTCAGCACTACAA
AGAAGCCCTAGGTAAATAAACCTATCCATTCAGCTTCAAAGCAATACAGAAAAGCCACCG
AATTCGGTGGCTTTTTAATTGTTCATTTCGCTCAGACGAGATCAAAACCGAATCGCTCTA
ACAAGACTTGATAAGATGAATCCACTTGATTTGGAATGTCTTGCTTAGTTTGAAATCCTT
TTTCGGGATAGCTTTTGACGCGGGAAAAATCTTCCATCAGCGCTTCTAACACCATCATCA
GCGGCATGTCTTCGTTGATGTATTCGAAGAATGGATGAGCGGTAGAACTGACTTGCACTT
GCGAGTAGGGCGATTGCCATTGCTTCTCAAACGTAGCGATGGCGCGGCGTTCCATAAATG
GCTTTTGCACTAAAATAATCGATTCGCATTGGATGCCTTTCTCTTTTAATAACTGCTCGG
TGAAACGGACGTTTTCTCCACTATTGGTTGAACGTGTTTCTACTAAGATGGCATCGCTTG
GTACGCCAGCTAAACGCGCGATGTCTGCAAATGTTTCGGCTTCACTTTTTTCAAACAAAC
CATCCGTAAAACGGCCTTCACCACCGGAGAACACAATCAATGGTGCGAGTTTTTGGTGGT
AAAGCGCAGCGGCGTGCTCAGCAACTCGCACGTCGTTACTGCACATAACAAACAAGCAGT
CGGCAGGCTTTAAATCCTGTTTGAGCTGCATGTAATCCCAAAGCGTTTCTATATGTTGAT
ATAACTTCATAGTGCATCCAGCGTTGAATTGAATCGGAATTGATACCCAAGTGAAACCAG
CTTGTCCGCTAAGATGCGTTTATCGGCATCTTCTGTGACGGGAGGTAGCGAAATCTCTGC
GCCACTTTTGGTGATTGCTGCTTGGTAAAACTCAGCTTTGCTCACGGTGTGAGGCGTTGT
GACATTAATGATCTGATTACTCAGGTGATCCAATGCAAATTGTGCCACAGCGACTGCGTC
ACTTTGATGAAGCATGTTGGCTGGAGCTTTACGGCTGACTTGTTTTAGGCGCATGGCAAA
GCGAGCGGGGTGTCTGTCTGGGCCAAACAAACCACTGCAACGTAAGATGGCGTAGTTTAT
GCCAGAGTCGATGACGGATTGCTCCGCTTCGAGCATGATTTTCGCATTGTCAGAAAAGTG
AGGGTGGGTTTGCACGAGAGCGAGCGATGCGGATTCTTCTTTCATATCCGTTGGTAAATT
AGGGTAGACCGTTGTAGAGCTGATCATGACGAGCTTTTCAATCGCATGCTGTTTTGCTGC
TTTAACTAACGTTGACCATTGCTGCGCATACTCTCGACCAGACCCTCGACGAAACCCAGG
TGGAAACGCACCAACAATACGCTCAATATGATTCGACTGAATTATTTCATCCAGTTTTTG
CGCTGCGTTTTCATCGTTGAGATCAAGCAGGGCGGCGTTAGCAATAGTGGATGGCCGTTC
ATCTAACCGAGCTTGGCTACGACGTGTAATAACTACATCATGTCCCTCGACTAACAAGGC
TTGCGCTAGTGGAGTACCAAGCCAACCTGCACCGACAATCAATGTGTTTGCCATTATTTA
TCCTACTTAACTGTTTGCTCAAAGAGAGTAATGAGCTCTGCTTTGGCTTGTTGATGGAGG
GGATCAGAATGCCATTTTTGATGCTGAATCAGGTCAACATTGACTTGCCAAGCCAGCTTT
GTGAAATCATCCCCAACTTTTTTTAACGTGTTTGGTGAGTCTGCGACTAAGTGCTCCGGC
AGGAAGCACCATCCAAACCCTTTGTTCGCTAATTCTAACAAAATGTAGTAGTTATCAGCG
TACCAGATATCTGGGCTCAATGCTTGGTTGAGGCTACCTGGCTCTGCACTCTTTGAGCGT
ATCACCAGTTGGCGATATTGTTTGAGTTGATCGATATGGGTAATTCGCTGAGCCGCTAAT
GGGTGATCGGAAGAGACATACACATCGAATGCGATATTACCAAGATTGGTGAAATCGATA
TGCCTAGGCATTTGCAGATCGCTCAGAATAATTCCGGTGGTCGCACGTTCAGATTTCACC
AGTTCAATAATGTCTGGGCTAGATGCCGTTAAACATTCGACTTGTAGTTGCGGAAATTGT
TGTTCTAGGTTTTTAAGCACATCCGGTAATCGAGTCAGCGGAATCCCTTCATCAATCGCG
AGAACAAGCTCGCTCGCCTGCGCAGAAAAGAGCTGAGTCGCTTTATTGTTTAATCGGTCG
AGTTGACTGATCGCCGCTTGCGCGTAAGGCATCAGAGCATGGCCGTTCTCGGTCAGTTTG
GGATAACGGCCGGAGCGATCAAACAGATCGACACCACAGTCGAGTTCCATGTTCATAATG
TGTTGGCTTATCACGGATTGGGCTCGACCTAACTTTCTCGCTGCTGCGGAAAATGAGCCG
GATTCGAATGTGGCAACAAACGCCTGCAATTGTTCGATAGTAAACATATCGTTTTTACCG
ATGGTATCTAACTTTTTATTATCTCAATCATAGATAAAATTTCAGTCATTGAGTAGAACA
AATGGGTAGATAATCATGACTCGTAACGAACGAATTTTCCACGCAGTACTTTTTGAATTG
ATGGCGTTAGCGATCATTGTGCCTGCAGCTGCGTTGATCACAGGCAAAGGTTCAAGTGAT
TTGGCGTTAGTAGGGATCGGTTTGAGTTTGTATACCGTAGTTTGGAACTACATTTACAAC
TTGTACTTCGATAAGTGGTTTGGCAGCAACCGAGCAGACAGAAGTTTAGCAATGCGCCTT
GGTCACACTGTTGGGTTTGAAGGTGGGTTGATCTTTATTTCTATACCTGTGATCGCATGG
TTCTTGGAGATTACGTTCCTTCGAGCATTGATGCTCGAAGCGGGGTTTCTAGTCTTCTTC
TTGTTTTACGCCACAGGCTTTAACTGGTTGTACGATAAAGTTCAACCGTTTGGGAAAATG
AGAAAGTTACTGGTGTAGCCGAGTGAGATTCCCCAAATGCGATTGGAGTAACTAGAAAAA
AGCCACCGTATTTCGGTGGCTTTATTGGTCAGTGGGCGGTAGTTATTCTGCAGAAAGTAC
GCGTAAGATTTTGTCTGCGTGTTCTGCAACTTCAATGCCTTCGTCGGTTAGATAACCACC
ATCAGGTTGCGTACACAATTGCTTTTGGTAAAGACGCGCAACTGCTGCTTGCATCTCTTC
TGAGGCATCTGAATGGACTTTAATGCCTGTCGCTGCACTGCTTAAATCGAATTGAAGAAG
AAGGTTCAGTTCGGCGATGTGTTCAGCTGAATATTTCATAGATAATTCCTTTGCGCTTTT
TTATCCAAGCTAGTCTTAAAACCAGTGTTGAGCAACACAAAACAACAAGAAGTGTTAACT
GCATTGCTATCAGACTGATATAACGTGGAATTTTTGTTCGAACGCTGAGTATCTTGTTTA
ATATCAATGATAGTTAAGACAACAAACTATAGTTGAGTTTTATCGATTCCTGTCTCACCA
ACAACATTTTTAGTAAACATGAAAAATAGCCCTTGAAAAAGTCAGGAAATGGAGCGATTA
TCCGCGCCTCTTTAATTGTTTCTAAATGTTACACTTCCATGAACTTCAATCAGTTTGACT
CTTTATTGCCACCTCAGGCTGCTGAACGTGCCGCCGAAGTAGGTGTAGGCAAAGCAACGA
AAGCTCCAATCAAATCTTTTCTGCTCGCCATTTCTGCGGGGCTTCATATTGGTATTGCTT
TCATTTTCTATACCACAGTAACGACAGGCGCGGGCGATCTGCCTTGGGGCATCACACGAC
TCATTGGCGGTCTAGCATTTAGCCTTGGTTTGATTTTGGTGGTGGTTACTGGCGGCGAGC
TTTTTACCAGTTCGGTTCTGACTCTGGTTGCGCGTGCGAGCGGCAAAATTTCATGGAAAA
CGCTGGTTAAAAACTGGTTTGTGGTTTATTTCGGCAATATGGTTGGCGCTATTTTGCTGG
TGGCGTGTATGTTGGTGACAAAGCAATACATGTTCGATCACGGCCAAGTTGGTTTGAATG
CCATGGCCATTTCACAACATAAATTGCACCATGGTTTTTTTGCGGCGGTTGCACTTGGCA
TCATGTGTAACGTGTTAGTTTGTATTGCGGTTTGGATGACATTCAGTGGCCGTACATTAA
CAGACAAAATCGCGGTAATGATTTTGCCAGTAGCGATGTTCGTCTCCGCTGGTTTTGAGC
ACTGTATTGCGAACATGTTCCAAGTTCCAATGGCTATTGGTATCAAATACTTTGCGCCAG
AAGCCTTCTGGCAAATGACAGGTGCTGATATCGCAAATTATGCGGACTTGAACATGATGG
GCTTTATCGTTAACAACCTTATCCCAGTCACGATCGGTAACATCATCGGCGGCGGTGTGT
TCGTCGGTATGTGGTACTGGATGATCTATCTACGTGATGAAGACAAGCATCTGCGATAGA
GCCCAAAGAAAGAGAAAGGCGAGCTAGGTAGCTCGCCTTTTTTGTACGTCGTATTTGGGT
GAAAGTGCTTTCTAAATCAGCTCTTCATTGATTCCAAACTCGTTTGGCAACCAGTGAGAA
GTGATCTCTTTTGGCTCTTGCACAAGCCATTCAACCGGCAAGTCAGACAGTAACTCATCG
TGTTTTTCCGCCATGATCAATACGTCCATGATATCTGCTCCATTTTGTATCTAAGCACAA
TGTAGAAGCCGAAGATGTCAGTGAGTTGACTAAAATGTGACCATTGCATGTTGATAAGAC
AGGAGACTCAGAAATGTGGCTATGTTTCTGGTTGCGTATGTCTTTTGGTGGCTTATCCAC
ATTTTCTGTGGATAACCTGTATCAAAGATCGTGAGTATCTCTGAAGATCCAGAAAATTTC
ATAAAATTAGGGGGTTATGTGGCCAATTACTGACCTCGCTTCATTCCATCAACTGGGCGT
ACTTTGACCGTAACACGGCCTTCTTTTGTTTGTACAAAGCTCAATGTCATTTCAAGTGTG
ATGGCAACAGAGACGCTCATCATGACAAAAATAGCTAGCATGATGACCAGTTGATATTTA
ATGGCAACCAATGGGCTTGCGCCCCCTAGGACTTGCCCCGTCATCATACCAGGAAGTGTG
ACAAGGCCCATCGTGGTCATTGAGGCTAGCGTTGGCGCTAACGATTTTCTCAGAGCCTCC
TGAACGAAAGGAAAGGAAGCGTATTTAGGGGCGGCACCCAGTGAGATGGCAGCTTCGTAC
TCAGATTTACGCTCTTCAAAAGCAGAGAATAAGTTTTGTAGCGCGATGATATTACTGCTC
AGACTATTGCCTAACAGCATGCCTGCCAATGGGATCATATATTGCGCATTGTAAAGCGGA
GTAGGACGCACCAAGCCAGCGGTGATCGCAATTAGTAATGGAAACAAGCCACATACAAGC
CCAGTTAGAAGTGGCAACATGAGCGGCTTTTTCGGTAAACGTGCTTTCCCTGCTATGGAA
CTTGCTCCTACGACGAGCATAATCGCAAGCCAAAGTAAGTTGATGATCAAACTGTTTAAT
TGAAAGAGATATTCAAGATAAACCCCGATCAGAACGAGCTGTAAAGTCATACGCACAACG
CTGACTGATGCATCTTTCGCGATGCCTAATCTATAGCGTGCATTGATCGCAAGTGGCACT
AACAGAATCAAACTGAAAGCCGCTAATTTTGCCCAACTAATGTCCACCACACTGTTCATA
ATCACTCCTTGAAATTGCCGCTTAGAATTGTAACCAACCCCATTCTCTATATGAATCTCA
ATGGGTAATTTTTGCTTTTTTCATGGTGGAAATTGCGAGAGGTTTTATAAAATGTTTTTA
TCATTTTGTTTACAAGTCATTATCTTTCTCAGGAATTTGAGTAATTTTTCGGCACGAATT
TTACCGCTCAAATGTAATTTATGTTTTGTAAATGTTGTAAGTTTAACAAGGTTTTAAAAG
ACTTATTTTTTCATATCTGTTCATGTTTTTTAATAAATAATATCAATCCCACACAACTCC
GGATGAGCTCAAAAAAGTGTTGAATTACAAGGCTTGAAGGGAGTTATTTGATTGAACCTT
ACTATTAGTATGGTCTAACATTTTCAATTAGAGATTGTAAAAACTTAAGCTTGGTTACAC
GGGCTTTTCAATAACACTAGATACAAAATAGGCAAATGTATGAGTGATGTTAATAAAATT
GAGAGTGGCGAAAAACGCTCACTGGAGTGGAAGTCTTTCCTCTTCATTGCAGTTGTTCTC
TTCCCAATTCTGAGTGTGGCTTTCGTAGGCGGCTACGGATTTATCGTTTGGGCACTACAA
GTGTTCTTCTTTGGTCCTCCAGGCGCACACGGCATGTAAGCCAGTGAGCTCACAACCACA
CTTTTGAAAAGATTTTAAGAGAGCAAATAATGAAATCATTAATCATTAAACTGTGGCGTA
CGATGACGCGCCCGGCAGTTCATATCAGCCTTGGCGTGCTGACTATGGGCGGTTTCATCG
CTGGTGTTATTTTCTGGGGTGGATTTAACACCGCGCTAGAAGCAACCAACACTGAAGAAT
TTTGTATTAGCTGTCACACCATGCGTGACAACGTATACGTTGAGCTGCAAGATACGGTTC
ACTGGAAAAACCACTCTGGTGTTCGTGCTACTTGTCCTGACTGTCACGTTCCTCACAACT
GGACTGACAAAATCGCTCGTAAAATGCAGGCTTCTAAAGAAGTATTTGCGCAAGTTTTTG
GCAACTACTCTGAACCTGGCGTTTTCGAAGAGCGTCGTATCGAACTTGCTAAACACGAAT
GGGATCGTTTCTCTGCAAACAAATCTCTAGAGTGTAAAAACTGTCACAACTACGAGTCTA
TGGACTTCGAGCAAATGTCTCCAACCGCTCGTATCCAGATGAAGCAAGCGGCAGAAAAAG
ATCAAAGCTGTGTTGACTGTCACAAAGGTATCGCGCACAACCTACCAGCAGGTATGGATA
GCATCGGTGGCATCGTGGGTGATCTAGAGCAAATGACATCAGGTACTGACTACGCAGTAG
GTCAAGAGCTCGTAAGTATTCGTCACCTTCCAATTTACTTTGACGCGCAAGGCGCGAAAG
AAGCGGGTCTTCTAAACCCTGCATCAACAGTAAAAGTTCTGGAAGATAAAGGTGACTTCA
TCGAAATCGAAATTGACGGCTGGCGTAAAGCGAAAGGCTTTGGTCGCGTAATTCAAGAAG
ATTTCGGTAAGAACATTGCAACTGCGTCTCTACTTAAAGAAGCGTCTACAGACAGCAACA
TCGTAACGACTGGTGAAAAACGAGTGGACGAGCTGACTGGTCTTCCTTGGGAGAAAGTGG
CAGCGAAAGTATGGATCAAGAAAGAGTCTATGCTGAACGACATCAACCCTGTATGGGAAA
AATCGAAAGAAGCATACAAAACAAACTGTTCTGTATGTCATACACAACCAGCTGAAGCGC
ACTTCGATGCGAACACCTGGCCAGGTATGTTCGACGGCATGCTTGCGTTCGTTAACCTAG
ATACAGACAGTGAAGCACTGATCTTGAAATATCTACAGAAGCACTCTTCAGATTATGCTG
AAGGCCACCACTAATAAGCGCGGATTGGAGTAATTTAAATGGCTATTACACGAAGAAGTT
TTCTTAAAGGTGTAGCAACCACAAGTGCAGCGTCAGTTATCGGTCCAAGCTTATTGGCGT
CAGCTTCTGCAAACGCAGCTGAGTCGACTGGTACTTGGAAAGTAACAGGCTCACACTGGG
GCGCGTTCCGCGCCCACATCTACGCGGGTAAAGTTCAAGAGATCAAACCGCTAGAACTAG
ACAAAAACCCAACAGAAATGTTGAACGGCATCAAGGGTATTATCTACAGCCCTTCACGTG
TTCGTTACCCAATGGTTCGTCTAGATTGGTTGAAGAAACATAAATACAGCGCGGATACTC
GTGGTAACAACCGTTTCATCCGTGTGACTTGGGATGAAGCTCTAGACTTGTTCTACCGTG
AGCTAGAACGTGTTCAAAAAGAATACGGTCCTTGGGCTCTGCATGCTGGTCAAACTGGTT
GGAACCAAACAGGTTCATTCAACAACTGTACCGCGCACATGCAACGTGCAGTAGGTATGC
ACGGTAACTTCATCACTAAAGTAGGCGACTACTCGACTGGTGCAGGTCAAACCATCATGC
CTTACGTACTTGGTTCAACTGAAGTTTACGCACAAGGTACGTCTTGGTCTGAAATCCTTG
AGAACTCAGACAACATCATTCTGTGGGCAAACGACCCAGTGAAAAACCTACAAGTAGGTT
GGAACTGTGAAACTCACGAATCATTCAAGTACCTTGCAGAGCTAAAAGAAAAAGTAGCGA
AAGGCGAGATCAACGTTCTGTCTGTTGACCCAGTTAAGAACAAAACGCAACGCTACCTAG
AGAACGATCACCTGTACATCAACCCGATGACAGACGTAGCGTTCATGCTGGCTGTGGCTC
ATGTTCTGTACAACGAAAACCTGTACGACAAGAAGTTCATTGATACTTACTGTCTAGGCT
TTGAAGAGTTCATCCAATACGTTCAAGGTAAGACAAAAGACAAAGTAGAGAAGACACCAG
AATGGGCAGCGGCTATCTGTGGCGTGAAAGCGGACAAGATTCGTGAATTCGCACGCATGC
TAGTAAGCGGCCGTACACAGATCCTGATGGGGTGGTGTATCCAGCGTCAAGAGCACGGTG
AGCAGCCATACTGGGCGGCGGCTGTGGTTGCGGCAATGGTTGGTCAAATCGGTCTACCTG
GCGGTGGTATCTCTTACGGTCACCACTACTCAAGTATCGGTGTGCCTTCTACTGGTTTCG
CTGGTCCTGGTGGTTTCCCTCGTAACCTTGACCAAGGTATGAAGCCGAAGTGGGACAACA
ACGACTTTAACGGTTACAGCCGTACTATCCCAGTTGCACGTTGGATCGACTGTCTGCTTG
AGCCAGGCAAAGAGATCAACTACAACGGCGGTAAAGTGAAACTGCCAGACTTCAAGATGA
TGGTTATCTCGGGTTGTAACCCATGGCACCACCATCAAGATCGTAACCGCATGAAGAAAG
CGTTCCGCAAACTTCAAACGGTTGTAACGATCGAGTTTGCTTGGACTGCAACATGTCGTT
TCTCTGACATCGTTTTACCTGCGTGTACGCAATGGGAACGTAACGACATCGACGTGTACG
GTTCATACTCGAACAAAGGTCTGATCGCGATGCATCGTCTCGTCGATCCATTGTTCCAAT
CTAAGCCTGACTTCCAAATCATGAGTGAACTAACTCAGCGTTTTGGTCGCCGCGAAGAAT
ACACTCGTGGTATGAGCGAGATGGAGTGGATCGAAAGCCTATACAACGATTGTAAGAAAG
CGAACGAAGGTAAGTTCGAAATGCCAGAATTCAATGAGTTCTGGGAGAAGAGCGTACTAG
ACTTCGGTGAAGGTAAACCTTGGGTTCGTCACGCGGACTTCCGTAAAGACCCTGAGCTTA
ACCCTCTAGGTACACCGTCTGGCTTCATCGAGATTACATCACGTAAGATCGGCCGTTACG
GTTACGAACACTGTCAAGAGCACCCAATGTGGTTCGAAAAATCAGAGCGTTCACACGGTG
GCCCTGGTTCAGACAAATACCCATTCTGGTTGCAGTCTTGTCACCCAGACAAGCGTCTGC
ACTCTCAAATGTGTGAGTCTGAAGAGTTCCGCGCGACATACGCGGTGCAAGGTCGTGAGC
CTGTTTACATCAACCCAATCGATGCAAAAGCAAAAGGCATCAAAGACGGTGACTTGGTAC
[truncated: 4,796,299 more chars]
