# Supplementary material for: Genetic Diversity and Population Structure of Vibrio parahaemolyticus Isolated From Clinical and Food Sources
Source: Front Microbiol. 2021 Jul 27;12:708795. doi: 10.3389/fmicb.2021.708795 (PMC8353399; doi:10.3389/fmicb.2021.708795)
Supplement: Supplementary file 8 [file Data_Sheet_8.ZIP › original files of sequencing results8/VpL61.fna]

>contig1
GTGCGAAATCGTTCCAAATCGGTGCTGATAACGGTGAAGCAGTAATGCTTGAGCTTAAAG
ACATGCGCTCAGACAACAAAATGATGGGCGGTGTGAGCTACCAAGCTGAAAGCGGTAAAG
GCAAAGACTGGAACGTTGCACAAGGCAAAAACGACCTAAAAATCAGCCTAACTGACAGCT
TTGGTCAAGAGCAAGAAATCAACATCAACGCGAAAGCGGGCGATGACATCGAAGAGCTAG
CAACGTACATCAACGGTCAAACAGACCTAGTGAAAGCGTCAGTAGACCAAGATGGCAAAC
TGCAAATCTTTGCTGGTAACAACAAAGTAGAAGGCGAAGTGTCATTCTCTGGCGGTCTGT
CTGGTGAACTAGGTCTAGGCGACGACAAGAAAAACGTTACAGTTGATACTATCGACGTAA
CTTCAGTTGGCGGTGCACAAGAATCAGTCGCGATCATTGATGCGGCACTGAAATACGTAG
ACAGCCACCGTGCAGAGCTGGGTGCATTCCAGAACCGTTTCAACCATGCAATCAGCAACT
TGGACAACATTAACGAGAACGTGAACGCGTCGAAGAGCCGTATCAAAGATACCGACTTCG
CGAAAGAAACGACGGCAATGACCAAGTCACAAATTCTATCGCAAGCGTCAAGCTCAATCC
TTGCGCAAGCGAAACAAGCGCCAAACTCAGCGCTAAGTCTTCTAGGTTAATCTACCTCAC
ACGACAAGATACAAAAGCCAGGTTCATCCCTGGCTTTTTGCTTATCGGCTATACCGATTT
AGATGCGTCCTAACAGGGTGTTCGACAAGGCATTCATATCGATTAGATGGTCTCTTTAAA
TACCAATGTTGCCGCAATGATGACGCAGCGACATCTTAGCCAAGCAGCTGATCAAAACGT
TGAGTCACAGAGAAACCTGTCTTCGGGATATCGGATTAACTCAGCAAGCGACGATGCTGC
AGGCCTACAAATATCTAATACTCTCCATGTTCAAACGAGAGGAATTGATGTCGCCTTAAG
GAATGCTCACGATGCCTATTCGGTCGCTCAAACCGCAGAAGGCGCGTTGCATGAGAGCAG
TGATATTCTGCAACGGCTACGCTCTCTCGGACTTCAGGCCGCAAATGGCAGCCATGAACA
GGATGATCGTAAAAGTCTTCAACAAGAAGTGATTGCACTACAAGATGAATTGGATCGTGT
GGCAATCACGACGACATTCGCGGATAAAAACCTCTTCAATGGCTCTTATGGTTCTCAGAG
TTTTCATATTGGCGCCAATGCGAACTCTATATCATTGGCGCTCAGAAACATGCGTACGCA
CATACCTGAAATGGGCGGGCAACATTATCTGGGTGACAGTTTAGACAAAGACTGGCGGGT
GACGAGAGATAACCAACAGTTCGCGTTTGAATATCAAGACAATGAAGGCCAAGCGCAATC
TAAAGTATTAACACTCAAAGTAGGCGATAACCTTGAAGAAGTGGCAACCTACATTAATGC
CCAGCAATCGGTAGTCGATGCTTCCGTAACGCAAGATCATCAACTGCAGTTTTTTACCTC
GACACTGAATGCGCCAGAAGGCATCACATGGAAAGGCAATTTTGCCGATGAGATGGATAT
AGGTTCCGGTGAGTTGGTGACCGTTGATGATCTCGATATGTCGACAGTAGGAGGCGCTCA
GCTTGCCATTGGTGTGGTGGATGCGGCGATAAAGTATGTTGATTCTCATCGCAGTGAAAT
CGGTGGATTTCAGAATCGTGTGAGTGGCACGATCGATAATTTAAACACTATTAACCGGAG
TGTTTCGGAATCAAAAGGGCGAATTCGAGATACAGACTTTGCTCGGGAGTCGACAGTAAT
GGTGCGCTCTCAGGTGCTGCAGGATGCGACAACTGCATTACTCGCTCAAGCGAAGCAAAG
GCCGAGCTCTGCACTAGGCTTGCTCAGTTGAACGTGTTTCAGCGATGCGCATCGGCTAGA
AAAAATTCAGATAATAAAAAACGCTGCCATTGGCAGCGTTTTTTCGTGCTCGGATAAGTA
AAAATTACTTAGTTACACGTAGAACTGGAGTTTCACCAACAGTTACAGAACCAGAAAGCT
TGTTCAGCTCTTTGATTTCGTCCATGTTAGAGATAACAACTGGAGTTAGTGTTGACTTCG
CTTTCTCTTCTAGAAGAGCTAGATCGAATTCAATTACAGTGTCGCCAGCTTTAACAGTTT
GACCTTCTTCTGCGATACGCGTGAAGCCTTCGCCTTTAAGTTCAACTGTATCGATACCGA
AGTGAACGAAAAGCTCAACACCGTCGTCAGACTCGATAGAGAATGCGTGGTTAGTTTCGA
AGATCTTACCGATAGTACCGTTTACAGGAGCTACCATTTTGTTGCCTGCTGGCTTGATAG
CAATACCGTCACCAACGATTTTCTCAGCGAAAACAACATCTGGCACATCTTCAATGTTTA
CGATTTCACCAGATAGTGGTGCGATGATTTCGATTGCACCAGCGTCAGCGCTGTCATCAG
ATACAAGCTTCTTAAGTTTGTCAAACAGACCCATTGTGTCATGCTCCTAAGGTTTGGTTT
TATTCTGTCGAATTATAGTATACCAATATAGCCCATTAGACGACTTTTTTCGCCGTCTAA
TGGCCATTAAGTATTGAATAACTTGGTACTACTGATTATTGAGTTTTCTCAGCAATGAAC
TTTTCAACTACTGCTTCAATTTCTGCTGCAGTAGGTAGAGAAAGCGCTTCTTCAGCCATT
GCTTTCACTTCTGCGAAGTTAGAGTTACGAATAACTTTCTTCACTTTAGGGATAGAGATA
CCGCTCATTGAGAACTCATCCAGACCCATACCTAGAAGTAGAAGTGTTGCACGCTCATCG
CCTGCAAGCTCACCACACATACCAGTCCACTTACCTTCAGCGTGAGAAGCGTCGATAACT
TGCTTGATCACGGTTAGTACAGCTGGTGATAGTGGGTTGTAAAGATGAGAGATCATCTCG
TTACCACGGTCTACCGCTAGAGTGTACTGAGTAAGGTCGTTGGTACCGATAGAGAAGAAA
GATACTTCCTTCGCTAGGTGGTGTGCGATCGCTGCTGCTGCAGGTGTTTCAACCATTACA
CCGATTTCGATGTTTTCGTCGAATGCAAGACCTTCAGCACGTAGCTCTGCTTTGTACTCT
TCGATTGCGTTCTTAAGCTCGCGGATTTCTTCAACAGAGATGATCATTGGGAACATGATA
CGTAGCTTACCGTGTGCAGACGCACGTAGGATGCCACGTAGTTGATCACGAAGGATTTCA
CGACGATCCAAGCTGATACGTACTGCACGCCAACCTAGGAACGGGTTCATCTCTTGAGGT
AGATCCATGTACGGTAGATCTTTATCGCCGCCGATATCCATAGTACGGATGATCACAGCT
TGACCGTTCATTGCTTCTGCAACTTCTTTGTACGCTTGGTACTGTTCTTCTTCAGTTGGT
AGCGCAGTACGGTCCATAAATAGGAATTCAGTACGGTACAGACCAACGCCTTCACCACCG
TTACGGATGATACCGTCACAGTCTTTCACTGTACCGATGTTGCCGCAAACTTCTACGCGG
TGACCATCTGTTGTTTCTGCGTGTAGGTCTTTAAGTTTTGCTAGCTCTTCTTTCTCAGCT
AGGAATGCAGCTTTAACTGCTTTCGCTTCTTCTACTTCAGCTTCTGATGGATTAACAACG
ATCTTGTTGTTCATCGCGTCAAGAATCAGCATGTCGCCATTCTTAACTTTCTTAGTGATG
TCGTTAGTACCAACGATAGCAGGAAGCTCAAGAGAGCGAGCCATGATAGAAGTGTGTGAA
GTACGACCACCGATGTCACAAGCAAAACCCAGCACGTAGTCTAGATTGATTTGCGCTGTT
TCAGATGGCGTTAGGTCGTAAGCAACTAGGATAACTTCTTCATTGATGTCGCTTAGCGAA
ACGATGTTGATGCCTAGTGCGTTCTTCACGAAACGAGAACCGATATCACGGATGTCAGTT
GCACGTTCTTTTAGGTATTCGTCATCTAGAGACTCAAGAGCACATGCTTGCTCTTCGATC
ACTGAGTGGATAGCGTGATCAGCAGTCATTTTGTCGTTTTTGATAAGTGCTAGGATTTCC
TCTTCTAGCTCTTCGTCTTCAAGAAGCATGATATGACCTTCAAAGATCGCTTCTTTTTCT
TCGCCAAAAGTTTCAAGCGCTTTTTGCTTGATAGTTTCTAGCTGAGCTGCAGATTTGTTA
CGAGCGTCAAAGAAACGTGCAACTTCTGCTTCTACTTGATCATCAGAAATAGTGTTTGTG
TTTAGGACAATTTCATCTTCTTGAAGTAGTAGTGCTTTACCGATTGCAATACCAGGAGAT
GCTAGGATGCCTGAAATCATAGCCTTACCTTAAGTTTGGTCAACTTTATAAAACGGGAGA
ATAATGGGTGCGCTAACGAATAGTTTTAGCTTAGTTTTGAGCCTATTTCCAACGAAGCCA
TTTTGCTTTCACAAAATGGCTTCTGGAGTAGGAGACCGGATTAGTGTAGTTGGTCCATTA
GAGCAACTAGGTGGTCTACAGCTTGCTGAGCTTGTGGGCCTTCAGCAGAAATAGTAACAA
GAGTACCTTTTACTAGGCCTAGTGTTTGTAGTTTGAATAGGCTCTTAGCGCTAGCGCTTT
TACCGTTAGAAGTCACAGTGATGTCCGCGTCGAATGCTTTAGCTTCTTTAACGAACTGTG
CAGCTGGACGAGTGTGAAGACCGTTTTCTGCTGTGATTTCTACTTGCTTCTCGTACATGT
GATATACCCCAATAAATGTATTTTTTTGTTAGTTTGTGACTAGATTTAGCTTAACTGCTT
TATATCTTGTGCGCTAGCACGGGAGAGTTCAAAGCGTGTCAGTTCTGATACTAGTCAAAA
GTTTGGTAACTACGCAACTGTTTGCGTGCGCAATTACTTTGAAACCTTTTTGTGTTCTGC
TTCTTTATTTTGAAGCTAGAAATAAAACACCCTGATATTACCAAAGGTAGGGCAGGGATC
AACAAAAAAGCCCCTGAACGGGGCTTTTTTAGACGAAAAATTGATTTGACCACATATTAT
TGTTGGTTCTCTTTTTCGGTAAAGATACCAGCAAATAGTGCCGTACTTAGGTAACGTTCA
CCTGAGCTTGGCAGAATTGTCACGATGGTTTTTCCTTCAAATTCAGGTAGTTCTGCAATT
CGGTTCGCAGCAACGACAGCAGCGCCTGAAGAGATACCCGCAAGGATGCCTTCCTCTTCC
ATTAGTCGACGAGCCATCTCAATTGCTTCTTCAGAAGTCACTGGCTCAACTCGGTCGATA
ATGTCCAAATCTAGGTTTCCAGGAATGAAACCTGCACCGATACCTTGGATTTTATGTGGC
GCTGGTTGAATTTCTTCGCCTGCTAGCGCTTGCGCGATTACTGGTGATTCTGCAGGTTCT
ACAGCAACAGAAGTGATCGCTTTACCTTTCTCACCTTTAATGTAACGGCTTGTACCTGTG
ATTGTACCGCCTGTACCAACGCCTGCTACTAGCACATCGATTTCACCGTCTGTCGCATCC
CAGATTTCAGGGCCAGTGGTTTTCTCGTGAATTTGCGGGTTAGCAGGGTTGTTGAACTGT
TGTAGAAGAAGGTATTTTTCAGGATTGCTTGCTACGATCTCTTCTGCTTTAGCAATTGCG
CCTTTCATGCCTTTCGCTGCTTCAGTTAGCTCAAGGTTTGCGCCTAGTGCTTTAAGTAGC
TTGCGGCGCTCAAGGCTCATTGATTCAGGCATAGTTAGAGTCAATTTGTAACCGCGAGCG
GCTGCTACGAACGCTAATGCGATACCTGTGTTACCACTGGTTGGTTCTACTAGTTCTACT
CCTGGCTTTAAAGTGCCAGCTTTTTCTGCTTCCCAAATCATGTTTGCACCGATACGGCAC
TTAACGCTGAAGCTTGGGTTGCGTGCTTCAATTTTCGCTAGAACGTTACCTTTGCTCACT
TTGTTTAGGCGAACTAGGGGCGTATTACCAATGGTAAGAGAGTTATCTTCGTAGATTTTG
CTCATAGTGATGTTCCTTCATTACACGTTGTGTGAATATGGATAGAAGAATATGCGGTAT
AAAAAAAAGGGAAAAGGATTAAAAAGTTATATCTTATTAGGTTGGCCGAGAATTTAGTAA
AAAGAAAGGGAAGCGCATCGAACAGCCTTCCCTTTCACTAAATTTGACCTAGCGCTGATG
TTTAAACTCTGCCACCCACATGGCGGTCGCACCGCATATTGCAACAGGCATGACGATAAG
GTTCAAAATTGGAATCGTTGTGAATACTGAAACCAACACACCAAAGCCATAGGCTTTACC
TTGCTTTTGTTTCAATTTGTAACGCATGTCGTTGAACGGAATTTTGTGGTTATCGAACGG
GTAATCACAATATTGAATCGCGAGCATCCACGCGGTAAAGATAAACCATAAAACCGGGCC
AACAGTTTGCCCTAGTGCCGGGATAAGTAAGAGCAAAAACAAGCCAATTGCTTTAGGCAG
TATATAAAGCAGTTTTCTCCATTCGCGAGCAAGTACGCGAGGCACATCTTTTAGAACAGC
CGTAAAGCCGTCGTCATTAATTTTTTTTCCGGTTAGCGTCTCTTCAACTTTTTCTGCTAA
CAGCCCGTTGAAGGGAGCGGCAATAAAGTTGGCTAACGTGCTAAAGAAATAAGAGAAGGT
GGCCAGTATCGTTAGAGCAAGTAGGGGCCACAAGATATACGTGAGCCAAGAGAGAAACTC
TGGTAACTGTCCAATCCAACCTTCAATCCACATGTTCAAGTGGGAGAATAGATAGAAGAT
AGCCCCACCCACGAGAATAATATTTGCTAAAAGTGGTAACACGACAAAACGTCTTATCTC
TGGAGAGAGCGCCAATTGAATTCCGTATAGGAAGTAACCGAATCCGGTTCGTTGCTGATT
GTTAATCTTCATATCCAATATTTTCGTGTGAGTGAGAACTCATTGTACCTGTCGATGATT
TTCTTTCAATGCCCTAACAATTAGGGTCTTGCAAAGTGGAATCGTGGCAAGAATCACAAC
AAAAAACGGAACTTCTTGCATTAAGTTGTTCTAAACCTACATATAGTTTTGGTAAAGTAA
ACGTATCATTCAGATTTATTGCACTTGGGTTGCTGCTCAAGGAATTGCGAGTAGTAAAAA
CAGGTATATTGAGAGTAAATAATGCAGGAATTGCGATTCGTACTCATTGTTGTTGGCGCA
TTAGCCATCGCGGCATTGCTGTTTCATGGTTTGTGGAGCAGTAAGAAAGAAGGCAAAGCA
AAATTTGGCAACAAGCCACTTGGTAAGCTGGATGTTGACCAAGGAGATAAAGATTCGGTT
GAGCAAGAGCGCAGTTTCGCTCCTGCCACTGAAGACGATTTCGAAATCATCCGTAAAGAT
CGCAAAGAACCAGACTTTGGGATGGAAAATACATTTGATAGCAAGTTTGAGGCAGATCCC
TTGCTTGGTGGTGTGGCAGAAGAAAAGCATTCTGTAAAAGAAGAAGCTGAGGAAATCCCT
TCTTTTGTCGCGATGAAAAACGATGTTGAAGATGTAGCAATTCAGCCGTCTGAAGTCGAA
GAGCCAATGCAAGAGGTGGTTGAAGAAGAGATCATGCCTTCTGCATTTGATGCGCCTAAA
CAAGAGATGGAAATGGTTGAAGAAGTGGCTCCTGCCGTTGTTGAACAACCAGAAGAACCA
AAGCCAGAGCCGGAAATGCAAGTGATCGTGTTGAATGTTCATTGTGCGGGCGAAGAGCCA
TTTATTGGCACGGAACTTTTTGACAGTATGCAGCAAAATGGTCTTATCTATGGCGAGATG
CATATCTTTCATCGTCATGTTGATTTATCTGGAAACGGTAAAGTGCTGTTCAGTGTGGCT
AACATGATGCATCCGGGCACACTTGAGCATGGTGATCCCGCAGAGTTTTCGACGAAAGGC
ATTTCCTTCTTTATGACGTTGCCTTGCTATGGCGAAGCTGAGCAAAACTTCAACTTGATG
TTGAGAACTGCGCAGCAGATTGCGGATGATATGGGAGGGAATGTTCTCGATGACAAGAGA
AACTTAATGACTCCTGACCGTTTAGCTGCTTATCGACGCCAAATAGTTGAGTTTAATGCG
GCTAACGCATAATCTTACTACCCAATTATAAAAGGGCTCCGATTGGAGCCCTTTTTCATG
GATTCCCAACCTCATCGATTGACAATATACGGGGCTTTACTATGTCTGAATCAGTACATC
AACGGCTAGAAGAACTCAAAGAGTCGTTGCACTACCACGCCGTTCGCTACTACGTGGAAG
ATAATCCAGAGATTCCAGATGCAGAATACGATCGCCTAATGCGTGAACTGCTAGAAATTG
AAGCTCAACATCCTGATTTAGTGACGGTTGATTCGCCAAGTCAGCGAGTGGGTGGTAAGC
CGCTTTCTGAATTTAGTCAGGTGACACACGAAGTCCCAATGTTGTCATTGGATAACGCAT
TCGACGACAGTGAACTCGACAGCTTTCATAAACGTGCTCAAGACCGAATCGGTGGAGAAA
GCATTAAGCAGTATTGTTGTGAACCAAAGCTAGATGGCTTAGCCGTGAGTCTGTTGTATG
AAAACGGTATTTTAGTTCAAGCGGCAACGCGTGGTGATGGTACTACGGGTGAAAACATCA
CTGAAAACGTGCGCACCATTAATGCCATTCCTCTGAAGCTGAGGGGTGATGACTGGCCAG
CTCGTCTTGAGGTTCGTGGTGAAGTGTTTATGCCGAAAGCGGGCTTTGAAAAGTTGAATG
AGCTTGCGCGTCAGAAGGGCGAAAAAGTATTTGTGAACCCTCGCAATGCAGCAGCAGGCA
GTTTACGTCAATTAGATTCGCGTATTACGGCTTCGCGCCCACTGAGCTTCTACGCATACA
GTGTTGGAGTTGTGCAAGGGGCTGATTTGGCAGCCAGTCACTATGAGCGTTTTCTACAGA
TAAAATCTTGGGGACTGCCAATGTGTCCAGAGACCAAGCGAGTCGACAGTTTGGCAGACG
TAAAAACTTATTATCAACACATTCTGCAACGTCGTGATGCATTACCTTACGAAATTGACG
GAGTCGTGATCAAAATTGACGATATTGCCGTTCAAGAGCGCCTGGGTTTTGTTGCTCGCG
CTCCACGTTGGGCGATCGCATACAAATTCCCGGCTCAAGAAGAAATCACCACATTGAATG
AAGTTGAGTTCCAAGTTGGCCGAACGGGAGCGATCACTCCGGTTGCTAAGTTAGAGCCAG
TGTTTGTTGGTGGCGTGACGGTGAGTAACGCAACGCTGCATAATGCGGATGAAATTGAGC
GCCTTCAAGTAAAGATTGGTGATCAGGTCGTGATTCGTCGTGCTGGCGATGTGATTCCTC
AAGTGGTTTCTGTCATCAAAGAGCGTCGACCAGAAACGGCGCGAGATATTATTTTCCCAA
CTCAGTGTCCTGTTTGTGGTTCGCACGTAGAGCGTATCGAAGGGGAGGCGGTGACTCGAT
GTACTGGCGGTTTGGTCTGTCAAGCTCAACGTAAGCAAGCGCTCAAGCACTTCGTCTCAC
GTAAAGCGTTGGATGTTGATGGTTTAGGTGACAAAGTTATCGAGCAATTGGTCGATCGTG
AAATGGTAGAAACACCTGCCGATCTGTTCAAGCTTTCGGCTGGCGTATTAACCGTATTGG
AGCGCATGGGGCCAAAATCTGCTCAAAACATTGTTAATGCGTTAGAAAAATCGAAGTTAA
CAACCTTGCCACGTTTCTTATACTCGCTAGGTATTCGAGAAGTGGGCGAGGCAACGGCGG
CAAACCTAGCTCAACACTTTAAATCACTGGAAGCGATTCAAGCTGCAACGGAAGAACAAC
TTATTGCTGTTCAAGATATTGGTGTGGTAGTTGCGAAGCACATTACGACTTTCTTTGAAG
AAGAGCAAAACCAAGCTGTTGTTCAAGATCTCCTTGTGCAAGGTATCCACTGGCCAGAAG
TTAGTGCACCTGAGCAAGGCGCAGAACTGCCACTAGAAGGTAAAACTGTCGTGCTAACGG
GTACACTATCTCAACTTGGACGTACTGAAGCAAAAGAGGCGTTGCAATCTTTGGGTGCAA
AAGTAACTGGCAGTGTTTCCAAGAAAACCGATATTTTATTTGCTGGTGAAAATGCAGGTT
CTAAGCTCGCTAAGGCGCAAGAATTGGGTATCGAGATAAAAACTGAGCAAGACTTGCTTG
AATTGATAAATTAAGCACTATCAAAAAAGATAAAAAATAACTAAAAGCCCCACAGGCAAA
GCTTGTGGGGCTTTTTCTTTACGCATATTAAGTGTGTTTGTATGTCTTGGTTTTGTGTTT
TCTGCGTTTCAGTGATCAGGATCTCCCCTTCGAATATCCGAATTTATTTGTATTCAAGTC
TGCGATGCACTTCATGTTGAATGTTTGTGTGTTGGTTTAAGTGTTTGAATTTAAATGTAT
ATATTCAATGTTGCGCTATTGGTGTTAAAAATAAGATCTGGATCAATAACTTATATGGAA
CTTTGGCGTGGCTCATATTTTTTTAGAAAAAAAATAAGTTCCGTTTGGATGTTTTTAGGT
GCGAAGTTAGTCTTAATGGCGTGGATACACGGTGTGTATGCAGGAACTAAAAAAAACCAA
ATTAGAAATAATGAGGTTTAATCAGGAATTTACTTCTCTCCTTCGGCGGCCAACTAAAGG
TGAGATAGAAAAATACAGCTATATCCATTTTTAGGAGTTTTTCCATGGACAAATTTTTTA
AGGTTTCAGCGTTAACTGCAGCAATGTTTGGTGTTGTTGCTGTTGCTCCAGCTACTGCAT
CGACTGAGAGTGCAGCGGGTGGTGAATACGTAGAGAAAGTGAACGAATTTATGCATGACT
CTAGTCTTAATGCAATGTTCTTAGTTGACACTCGTTCACGTACACGTACTACAGGTAAAC
CTGGTGGTGAGAACGGTGACCGTTGGAGCCGTCTAAACTACTCTTCTTACAACGCTATCC
TAGACTTCACTTCTGGCTACCACGATGGTTGGGTTGGTGCAGATGTTGCGGCTTACTACT
CTGGTGATCTTTACAACGACAGCCTTTACAACTCAAACGAAGGCTACCTATGTAACGAAA
TCTCAACCTGTAACAACCTAGACTGGGGTGCAGGTGACGGCCAACAACTTAAAGTTTACA
AAGCTGCGCTTAAATTCAAAGCAAACGAAAACTTTAACGCTCGTGTAGGTATGCTACAAG
CTGGTGGTAACGGTACTATTGGTAACGTATGGAGCTTTGTACCTGGTACTTACCGTGGCT
TCGAACTAAACGCTAAGCTAGGCGACTTCAACCTAAGCTACTTCGGTGCAGACCAATTCA
CAGCACCTTGGCTACTTCACGAAGATGACTACGCACCAGCGCTTTGGTCTGACACTTCAT
GGAGCTACCTACACTCTCTAGGTCTAAACGGTAACCTAACTGACAGCTTGTTCTTCCAAG
TTGGTCTTGGTCAAGCGACTGGCGTTAAATACGCAAATGGTATCGACTGGGGCGCAGGTC
AAGTGACTAGCTACCACAACGAAACTGACAACACATCTTACAAAGCTTACTTGAAGTACA
CAGTAAGTGACCGTACAACTCTTGCATTTGACTTCTACGGTGTTGATGACGATGTGAAAT
ACGATGGTCTAGGTTTCCACACTGGTCTATCTTTGAACCAGTCTTTCGGCAAGCTAGCAT
GGATGTCTGAACTACGTTACACAGACACAGACAACCGTTCTGACTTCGTTCCACGTACGA
TCCATACTTACGGTATGAACAACGGTACTTGGTCTCAGTGGTGGGATGCTCTATCTGACT
GGAACAAAGCGGGCGAGCTAGCATGGTACAACCGTCTATCTTACAACCAAGGTAACGGCT
GGAACTACTACCTAGGCTTTGGTTACGGTTCTGGTGCTGACTCAGCTGCAAGCGGTGCAT
CTGGTGACTGGGATTACGAAAGCGAGTACGCATTCAACGCAACAGTATCTTACTCTCTAC
AGAGTGGTGCGCTTAAAGGCTCTACAATCCGTCTACACGGTACAATCCTAGAGCGTGACG
AGTACGCTGGTGCTGGCGACGCGGACGAGACAGACCTACGTCTACAAGTTCTTATCCCTT
ACAGCTTCCACTAATCAATTAGTGAATAATCAAAAAGGAGCCTAATGGCTCCTTTTTCTA
TTTTACTTCTCTGCCGTCATACATTTTGCAATATAACGGTGGCAGCATGTGGACATTGCC
ATTTGGTAATTCACATTTCACTTCAGGTGCTAATGTTCTTCCTCCTGAAGCGCCATTTGC
TTGAATAGTAAATGGAATTGTAGCTGAACATATTAATAGTATTCCGGCTAATAATTTCAT
AACGATCACCCTCATATGTTTAAGACTTTATTACGCCTGTTACCCAAAGTTTGTGTATTT
GGCGTGCTAAGTTCTCAAACAAAAACATGTCTCACTACCTTAATACCGCTCACACATACC
GCAGTAAATGGTGTCACCCATTGTGTGCCCAACCGTGCTGGACAAGCTCTGCCTTTGGTG
TGGTGAGGACCAATTCAGTTATCAATAAAACGGTAGGAAAGACTTTTCTACTTACCTAAA
ATATAAGCATTTACCTTTATGCTTATGGATTAAGTATGTATAGGGAGTTGGAAAGATCAA
AAATTAATTCAACACTGTTTTATTTTTTATATTGAAATTAGATTGAAAATGACAGGAAGC
AGTGAACTATCTTTTTGATTAATTCTTAGTTGATGAATATCAATAGGATTTACAAGATGG
AATTTAATAATATTTATATTACTTATTTTTTAAGGACAAATTGAATAACACGATGAAATA
AAAAGAGTTGAGAGAAAAGAAAGTAATGAAGCAGTCTTTACTTCATTACTTTGACATAAA
TTACTCAGAAATAGGCTCCACAATGAGGATTATTCCATCGATCGCGACGATTTTTACACG
AGTACCAGCTCGGATATTTTGCTCACACTGTGCAGACCAGGTGGTATCGGCGATGCGAAT
TCTGTTTAACCCAATTGAAAAATCTTCCTCAAGTATCACGCTGCGGCCAATCAACTGCTT
GTACTTTTGGTTGAGATCTCTTGTTTGATCATCTTGTTTGTCTCTTGACCACTGGCGTCG
CCACCATAACCAAGTTGTCAGCAAACTGAAAGTCGCGAAAGATAACCATTGAAGTTGCCA
GCCGAAAGGGAGCACTGCCAATAACGCTCCCACTAATAACGCCGATAACCCCAACCACAG
AAAGTAACCCGCTGTACCAAGTAGCTCAACGGCAAGCAGCACAAAGCCGAATGCAAGCCA
GTGCCAAAATGTTATGCCATCAAGCAGGTTGAACAAGTCCATAACTGGGTCCTAATCTTT
ATTTTGTTGTTTAAACATTTCTGCGATGCCCGCAACAGAGCCCATGAGTCCGGTTGCTTC
CAAAGGTAGCATAATGATTTTTCCGTTTTCAGCTTGACCAATACTCTTGAGAGCTTCTGT
GTAGCCTTGCGCGATGAAGTAATTAACGGCTTGCATATCGCCTTTTGCGATGGCTTCGGA
AACCATGTAAGTTGCTTTTGCTTCAGCTTGAGCAGCACGCTCACGCGCTTCAGCATGGAG
GATAGCAGACTGTTTTTCACCTTCTGCTTTTAAAATCTGTGATTGTTTGTGACCTTCTGC
TTTGAGGATTTCTGCCTGACGGACACCTTCAGCCTCGAGAATTTCAGCACGTTTATTACG
CTCTGCTTTCATCTGAGCGTTCATTGCTGCAGTTAGATCGGCTGGTGGCTGAACATCTTT
GATTTCAATACGCGTGACTTTTACGCCCCAAGGGTTTGTTGCTTGGTCCACAATCGCTAG
CAGCTTGGTATTGATCATGTCACGTTGGCTCAGCATTTCATCGAGCTCCATCGATCCAAG
TACGGTACGAATATTCGTTAGCGTTAGATTACGAATCGCGTGTTCTAAATCGTTTACTTC
GTAAGCCGCCTTAGCCGCATCGATAACTTGAACGAAACCAACCGCATCGATCACCACGTT
TGCGTTATCTTTTGAAATGACCTCTTGTGCTGGAATATCAAGCACACGCTCCATCATGTT
TACTTTTTGACCAATTTTATCAACGAATGGAATGATCAAGTTTAAACCCGGCTTTAATGT
GTGGGTGTAGCGTCCAAAGCGCTCAACTGTCCAGTTGTTTCCTTGTGGAACCGTTTTGAT
GGCTGAAGACAAGATAACGACAGCGAGGACGACGAAAATACCGATAGTGATCAGTGAATC
GATAGGCATGATTTATTCCCTTGAGTGCATAATAACTGGTTCATTTTCACGCATTTTTGG
GTTGTAGACAATCGAAGATATTGAGAAGAAACGATAGCGGGGCGATTTTAGGTAAAACAA
AGGCCGGATTTCCGGCCTTTATTGTCTTATTTTTAGAAGAACTCTGCGCTTAGTACAAGA
TGGAGTACAGCTGGCGACGATATTTACTTGCAATAGCGTTGCCTTGTCCTAAGGCGCTTA
GGATATCCATAAAGGTCTTCTTCACTTCGCCATCTTGCGCGCCTAGGTTTACTTTTAAAA
TGTTCCAAAGTAGCTCTAGCGCTTCTTCATCACGACCCACTTGGTTGTATTGTACTGCTA
GCTCACATGCCAATTCGAAATTGTCTGGGTTAGCTGCCAACTCTTGTTCCAAGCGCTTTA
ATTCTGGACTTTCAGCCGCTTGCTGATGCAGTTCCAGTTTCGCGATTAAGCTTTTGTAAG
AGTTGTCTTGATACTCCAGTGGGATGGTTGCTAACAACTCTTGTGCTAATTCGAATTGTT
TGGTTTCTAGCAAACAATCGGCTTTCGCTAATTTTACATCACCGCGTGATTGCAGTTCAT
CTGACAGCGTTTGAATGACGTTCAGAGCTTGTGCATGTTCGCCTTGTTGAAGCAGTTCGC
TTACTTGCTTCAATAGTTGCTCGTCAGGGCTTGGCAAATGTTTTTGTAGCATTGCGCCAA
TCGCTTCGATTGGTTGAGGCCCGCCTAAGCCATCGACCGCTTGTCCATTAACAAACAACG
CGATTGTTGGCAGTACTTGCACACCAAATTGGGAAGCAAGCGCTGGTTGATCTTCACAGT
TCAGCAGAGCCAATGTAAAAGCACCATTGTACTGTTGAGTGAGAGCTTGCAACTCAGGTA
GCACTTGTGCGCTTTCTGGTTGAGCGTTGGCCCAAAAATGAATCAGAACGGGCGTGTTCA
TTGATCCTTCAAGCACTTCTCTAAAATTCTGTTCTGTTAACTCAACGATAAATGGGGATT
GCATCTGAGTGTCCTTGCTTTTAATTCAGGTCGATGTCTGTAGATATGGAGCTAATTGAA
TGGAAAATCAAGCGGGTCGAGCATATTAGGAAAAACGCTGCCGAAGCAGCGTTATCCTAT
TTGCAAGCGAAAGTGCAATTAAATTGGTAGTTCTCGCACGTTAGATAGCAGAGCATGGCA
TCGTGCAAGGTGTGGTATCAAAATAGGATGAACATCGTCAACACTACACCCACACTAAGC
CAGTTCAGCTGATTTAATGTCATTGTTGCCTCGCATTCGTACAAAACATACTGGGTGGCG
ATACCAAATCTTTTTAAGTTCAAAATCTTAAGAGGAAGTCTTAATTGATAAACTTAATAA
GAAATTGATTCGAGCGCGTGAGGTTTTTTTAACCTACGTGCTCATAATGACATCACATTG
TTACGATGAAATTACATTACGACAAAATATTTCTATGCAGCTTGTCGCAAAATTTTATCG
AGGACACGAGTGGGTAATAATCGTTTCAAAATCGCAAACAACTTGGTTGGTGTCGTAATG
CGATAGCGAATTTTAGGTTTATTGCTGGTTAGTGCGTGAAGAACGGGTTCGATACAAGCT
TCTGCCGGCAGCACGAATCGATTATTCGATTTATCGTTATCTAAACGCTTTTTCTGTCCA
TCATACGCGATACGGTGAGGGCTTGAATCTACGTCAATCCATTGCTCAAAAGCGAGCAGA
GCGTTGTGTCTAAATTGCGTTTCAATGGGGCCGGGCTCTATCAACGCCACTTTGATGTCG
GTATCAGCAAGTTCTAGCCGTAATGTATCTGTCCATCCTTCTAGGGCAAACTTTGAGGCG
TTGTACGCCCCACGATACTTCATTGCGGCAAAACCCAAGACGGAGCTGTTTTGAATAATG
CGACCTTCACCTTGAGCACGCATAGTGGGTAGTACCTCTTGAACCAATTGGTGCCAACCA
AAAAAGTTGGTTTGAAATTGCGCTTTCAATGCTTCGGTAGGCAGATCTTCTAATGCACCG
GGCTGACCATATGCGCCGTTATTGAACAGGGCATAAAGCTGGCCTTGAGCCAATTCAATC
GCTTGTTTTGCGCCACTAGTGATGCTTATTGGGTCGTCGAGGTCGAGCTGGATACAGGTT
AACCCTTCTGATTGGAGTCGTTGAACGTCATCGAGCTTTCTACAAGAGGCGATGACGTGA
AAGCCTTGTTTATGGAGTGCATGAGCACAAACGTACCCGATGCCCGTTGAGCAACCCGTA
ATGAGGATGGATTTATTCATGTGTTAGCTTAATGCGAGAGACAGATAAGCTTTATCATTC
AACAGCTTCTATCTTGAAGCAAGTGCTTCAGTGCTGGTTCTATTCTTGAGTAACTAAATT
TAAAGCCGAGCTCGGTGAGTTTCTTAGGTTTGGCTCGCATACTGTCAAACAACAAACATG
CCGATTCTCCCATCGCCAATGCCATGACCCATTTAGGTGTGAATAGAATATGAGGACGTT
TGAGTGTTTTCGCTAACGTCCGGCTAAATATCCGGTTAGTTACAGGGTGAGGGGCGCACA
TGTTGAAGGCACCATGCGCGTGAGGGGTTTCAAGCAGGTACATAATGGCACGAACCATAT
CGAGGATATGAATCCAAGGCATGTATTGATTTCCATTGCCAAGCGGTCCGCCTAACCCCA
ATTTGTAAGGCAAGAGCATTTTCGCGAGTGCTCCGCCATTAAGCCCGAGTACGACGCCTG
TCCGGAGACAGCAAACGCGGGTTTGTTCGGACTCAGCTCGTTTGGCGATTTGTTCCCACT
TGGCGCAAACCATATGCGGGAAATCGTCGTTATTCACATGAAGACACTCATCGAACGGAT
GATCCTGCTGGTCGCCGTAATAACCCACTGCAGATCCACTAAGAAACACAGAAGGCGGTT
CGGTACTGGCGTGAATCAGCTCAACAATTTGCTCGGTAATTTTCCAGCGACTGTCGCAAA
TTTTCTCTTTTTGCTGATCCGTCCAACGCTTGTCTGCGATTGGTTCTCCTGCGAGGTTGA
TGACGGCATCTATGTTGTTGAGATCGGCGAGTTCATCAAGAGAAGCAAGGTACTCGATAT
TACCTAAATCAGCGTACTGCAAGTGCTGTTTGGCTTGGTCTGGCGAGCGGGTCAGTAACA
CTATCTGATGAGTGGTGAGCAGTTTGAGTAACTCAGACCCTATAAACCCAGTTCCACCTG
TAAGTAATATCTTCATAGCATCTCTTTGAATGTCAATATATTAGAACATTATAGTCGTTT
TGCGCCTCGCTTGATCAGTTCAGCGCTGCTTATCATGCGTTCTTCCATCTTTCAGATAAA
TTTTCGTGGTGGCTCATCCAGTTCACATGTTAGGAAAATGTAACCAAATGTTAGTGGTGA
CATAAGGTTGTTCACGTTTGTGAGTAGAAATTTATGCCACACTGAGAGTAGATGATAAGG
ATATCACCGGACAGGTCTCGCCTTCAGAGCCAATAACTTGTTCGTCAAAGGGAGGATTTG
CATGGAAGCACTCACTGCTTTGTTCCGCGCTCTGTTTAACAGTGCCCGCGATCTTCTTCC
TATTGTGATTGTTATTACCTTCTTCCAATTGGTGGTTCTGCAAGAGCCTTTACCTAACTT
GGTCTCGATTCTTTTTGGTTTGTTGTTGGTCATTTTAGGCCTGACGTTTTTTATTTTCGG
GCTAGAACTCGGCTTGTTCCCCATTGGCGAAAATATGGCACAAGCCTTTGCTCGAAAGGG
CAGTGTGTTTTGGTTATTGATTTTTGCGTTTTGCTTGGGGTTTGGAACCACTATCGCAGA
GCCAGCATTGACTGCTGTTGCAGAAGAGGCCTCAGAGGTGGCGGCTGAAGGCGGGATGAT
CCCTAATTCCGAACAATCCATGACGGAGTATGGCGTTGGCCTGCGGATAACGGTGGCTTT
TTCTGTTGGGATTGCGATTGTGATTGGGGTGCTGCGCATCTTAAAAGGGTGGCCAATTCA
TTACATGATAATCGGTGGTTATGTTGGCGTTGTGACTCTCACTTGGTTTGCGCCAGAGTC
GATCATCGGCGTTGCTTACGACTCGGGTGGCGTGACCACGTCAACGATTACCGTCCCTTT
GGTGACGGCATTAGGAGTAGGGTTAGCTTCGGCCATTAAAGGGCGTAACCCTATGGTGGA
TGGTTTTGGGTTGATTGCGTTTGCCTCTTTACTGCCAATGATGTTTGTCATGATTTATGG
GATGGCCGTTACATGATTTCATTCGAACATTTCTTAGATACGTTGCTGTCCACCATTCGT
GATGTGATCCCGATTGCGGCGATTATTTTTGGCTTTCAATTGGCTGTGCTGCGCCGCCCT
GTGAACAATCTCAAAAAAGTGTTGCTCGGTTTTGCGTATGTCATTGTTGGGTTATCGTTG
TTTTTACTCGGTTTGGAGATGGCATTGTTTCCGTTGGGCGAAACAATGGCGGTGCAGTTG
ACCGCTCCTGAATTCGTCCGAGAGTTTAAAGTCTCTATTGGGCAGGCGTTAGAGTGGGTC
GACTATTATTGGGTGTACACCTTTGCTTTTTTTATCGGCTTTAGTACGACCATCGCTGAG
CCATCTTTGATTGCAGTGGCCATCAAAGCCAATCAAGTGTCTGGTGGCAGTATTAGTGTA
AATGGCTTACGAGTTGCGGTTGCTTTAGGCGTAGCGATAGGTATCGCGCTTGGCAGCTAT
CGTATTGTGGTGGGCGACCCGATTCATTACTACATCATTGCGGGGTATATCGTCGTGGTG
ATTCAAACCTTTTACGCGCCTAAGTTGATCATTCCACTTGCCTACGATTCAGGTGGTGTC
ACCACCTCTACCGTGACAGTGCCTTTAGTGACGGCGCTTGGGCTAGGATTAGCGTCAACT
GTGCCAGGCAGGAATCCGATGATTGATGGCTTTGGGCTTATCGCCTTCGCCAGTTTGTTT
CCAATGATATCCGTAATGGGGTATGCGCAAATTACTCAGTGGCTTAATAAAGACACCTCG
GAGGACGAAGAAAATGCGCTTTAAATTGATACTCGCGTTTGTTGAAGACAGCAAAACAGA
CAAGGTGCTCGATGCGGCTCGTGATGCAGGAGCAACGGGGGCGACCGTGATCAATAATGC
TCGTGGTCAAGGTTTAAATCAGAAGCGGACGTTTTTTGGATTAACCCTAGAAGTACAAAA
GGATGTTCTGCTTTTTGTGGTGGAAGAGCACCTTTCTCGGCACATACTTGAGACCATTAA
TGAAGTGGGAGAGTTTGACCGAGAGTCGGGGCAGGGGATTGCGATTCAAATTGATATCGA
GGATGCCGTAGGTGTTGCGCATCAAGTCGAAACGTTGACCAAGGTGGTTGAGGATGAACT
ATGAGTAATCAAACGATAGTACGAGTAAGGGATGTCATGGCTGCTACTTACGTTATGGTA
GATGGACTGATGACCGTATACGAAGGCATTACTCTAGCAAAGAAGTATCAAGTGAAAGCG
CTGGTGGTCAAAAAGCGCGATGACAACGACGAATACGGCATTGTGCTAATGAATGATATT
GCGAAGAAAGTGTTGGCAAATAACCGTGCCCCTCAGCGCACCAATATCTACGAAATCATG
ACTAAGCCTGCTTTGTGTGTCGATCCTGATATGAACGTTAAATACTGTGCTCGTCTGTTT
GAGCGATTTGGGATCAGCCGCGCGCCCGTGATTGAAGATGGCGAAGTGATCGGCATGGTG
AGTTACAACAATATCGTGATTAATGGCATGGTCAGAGAGGATGGCTAAACTGTGTAAGTA
ACATGCGTAATATTTTTCTCAAGTCAGCGACATGCGTCAATCTCTAAGACATTGATTATT
AGTGATGTTGCATATATTTTCACAGGCGCTATTCTTTGTGCCCTAAGCATATAGTTGAGG
AATTTAAATCATGCCTTTAGTCTCTTGCCCTGTGTGTGAGAAACAAATATCGAAACGTGC
TCACACATGTCCAGGGTGTGGGGAACCGGACCCGTTACACCATTTAGCGAAGTCGAAGTT
CATTTCGATGGTTTTTTGGACATTAGTTTTAGTCGGTGCCGGATATTTTGCTTGGTTCCA
TTTGCTACCAATGCTGATTGAGACTGTGCGTCATCAGTAATCGGGAAGTCGGTTGAGCAT
ACGTCAGAATGCCGTAGAATAGCCTCATACATTTTGAGGAGACAACGTCGTGAAACTATT
TTTTGCCTCAGACCTGCATGGCTCTTTGCCAGCAACCGAAGAAACCATCAAGTTATTCCT
AGCATCAGGTGCAAAGCATTTGGTGTTGTTGGGTGACACGTTGAACCACGGACCACGCAA
CCCGATTCCGGAAGGGTATAACCCGCCCCAAGTGGCGGAGCTTCTCAACCAATACAGTCA
GCAAATCATCTCCGTACGCGGTAACTGTGACAGCGAAGTAGATCAAATGCTGCTGAACTT
CCCAATGATGATGGATTACGCGTGGGTATTGCTAGAGTCTGGTAAGCGAATCTTTTTGAC
GCATGGCCATTTGTACAACAGCGATAAAAGACCGCCTTTGCGAGAGGGTGACATCATCGC
TCATGGTCATACGCATGTTCCCGTAGCCGAAATGAAAGAGGGTGTGGTGATCTTTAACCC
TGGTTCAATGACCTTCCCGCGTAACGGTTTACCAAGAAGCTTTGGATTACTGGATGGGAA
TATACTCAGTGTTCAGACGCCAGAAGGTGAAGTGCTGGCGCAGACGACGATTTAACGGCC
AACTAAGGTTAGTCGCTACGAAAATGATTTAAATAAGGGAACCGAGTGTTCCCTTATTTT
GTATCGGAATGACCGAGATCGCGCTCTGGGTCGATAATGTCTCTTACGCGCTGTTTTAGT
ACTTTTGCCTCAGGAAAACCGCCGTCCTTCTTACGTTCCCAAATTTGCTGGCCATTGCAG
AAAATCTCGAAGCGACCACCTGTGTCTGGATGCAAACTGATGGTGTCGATTTCTTCGCTA
AAAGTATGCAGCAACTCTTGCGATAGCCAAGTCGAACGCAACATCCAGTTGCACTGGCGG
CAGTAATAAATATCAATGATTGCTTTATCCATGAAAATTTCCTTTTAACTGGGTTAAACC
AGCAATTTGATGCCCACGGCAAACGTGAGAATTTCGAACGCAATTTTAATCACTCGGTTG
CTATAGCGAGTTGCGGCCCACGCGCCTAAACTGCCCCCAAGAAAAGAGCTCAACAACAAT
ACTGGTAACCAAGCCCAGTGAATAGGTGCTCCTGCTTGTACAATCGCGACGCCACCAATA
CCATTCCAAAACAGGCCGACACAAATCATGGTGTAGGCGACCGCTTGTTTGTAATCGAAC
CCAAACCAACGCACAAGAAAGAGAGTGACAAGCAACCCAGAACCAGCGGTTAAAGACCCG
TTGACGATGCCTATCAACATGATGCCAATACCACCAAGAATCCAACCCAATTGATTGCGA
CGCTTAATGATTTCGATTTGCCCCAGCTGCTTTTTCAAGCGGGAATAAATACCGAGTGCC
AGAATCATACTGCCTAGCATCTTTTCCGCAATACCATCAGAGATATGAACGATGAGGTTT
GCGCCAATCACAACACCTATACTGCCAACAAAAATCAAATAAAGGGCGATGGGTAATTTA
ATTGTGCCGGCTTTGAGGTGAGTGCTTGCAGCGCCCAAGCCTAAAGCAACAGAAGCCACT
TTATGAGTGCCTAGTGCAACGGAGAACGGTAAGCCAAGAAAAATAAGTAGAGGAAACTGT
AGCAAACCGGCGCCGCCACCAGAAAGAGATGCCAACGTATTTGCAACGAGCGAGCCGAAA
AAGAGAGTGAAAGTGTCTAACCAATCCATGAGAAAAAATTAAGGGGGCATCTTGCCCCCT
TATCACTAATAAAATTCAGTTTCTAAACAGTACCGTAGAACCGTGATTTAGGCTAGTTAA
TAGCAGAGTCTTCTCATTAACCACGTCAATTCGGCGGCTTTGTTCAGCATCTAGCTTAAA
GATTTGAGTAATTAAGCGTAGTTGCGCTTCAGAAAAATCCTTGGATTGAGAAGAAGAAAT
ATCTTTGAACTCAGAAGGAGAAACAAGCAGATAGTTATCACTCACTTCCCAGCGACCTTT
CTCTGAAATATTAATTGTCGATTCAGCCGTCGAGCCTTGTGCGAACAGTTTGATGTTTGC
CACGCGAATGTAATCGCCATTCGGTAGGTACTTAACGTTCGACTCCACATTCACACGACG
TAACGGGCCTACAGTATCGTCTGGCAAGTTATCAGTAATCACAGTCACCATGGTTGACTG
CCATTCATTTGATGTAAGCACTTGCTCAACTTTAAGGTCACTGCCCCAGTACAACCAACC
ACTGAAAAGGATAGATACGGCCAAAACCGCAGATGCTACTTTAATCTTCATGCTGGCCTC
CTTTATTTGCAGATGTCTGTTGGATCATTTTGACCTGCGAAAATACGCAATGTCACGTTC
TCATACGAGTGGTTGCTGTCATGAATGTAGTTCAAAATCAGCTGGTTATTTTGTCCGCCA
GTGGCAATTACTTCCACTGGTAACGAGTCTTCTGCATGGTGCTTAACGTAGCGTTCAATG
CACTGCTCAATAGAAGGCAACCAGTTGTTGATTTGCGGGTGATTTACAGGTGTCATCACT
GGTACGTTCTGATACTCACCAATCTGACGGAACTGAGATTCCGCTGGGTTTGTAAACAGC
AGTACGCAAATCGGTAGTAATAGTGCCAAAAATAAAATAACGCGTGGAATCCAAGGATTC
ACAGCAGAAGCCACAGGTGCTTTTTCAGGTACTACTGGCGCTTCTGGTTCAACGATTGCG
TCAGAAGTCGTCGCTAAAGACGGCTCTACGATTGTTTCTACCTCATTAGCAGAGGCGTCA
TTGTTATCAGAAGCTGGCTCTTCAACTTCAATTGAGCTTGAGTCTGAAGAAAGCGGGCTT
AGGCGTTCAACAGTACAAATGAGTTGATAGCCTCGTTTTGGAACGGTTTTAACAAACTCT
GGAGATTTGGTTGAATCCTTCAACATCTTACGCAGAGTAGAAATCGCTTGAGTCAGGCTT
GAGTCATCCACCTCAAAACCTTGCTCACGCCAAACAAACTCGTGAAGCTCGTTACGGGTT
AAAACTTCGTTTGGTCTCTCCGCCAACATCAGGAGTATACGGCTTTCGTTGCTTCCTAAT
CGTACAACTTCGTTGCCGCTTTGTTGGTCAGCGAGCGAATTACTATTTGGATCAAAGGTA
AACCTTTGAGCAAGTAGAAATTTGGTGCCGATGTTAGTCATTTAGTTCTTCTTAGATGGA
TGATGTTGTAATTATGGTGATTTATATCACAAAATTACGTTTGCGCATGGGAGATACGCG
ACGTTTTAGATGCTTTTAGGGGGGTAGGATAATTAAATTTTTCTAAAAAAACACCGTTTT
TAGCAATATTGACCTTGAATTTACATTTGTCAGCCACATGTTAAATGACATCTTAGTGTG
GTGATTTCATGGGGCTAAATCACAAAGTCGTCCCTGAAAAAGCCTGTTAGTTTAGATGTT
ATGGAGCACACATGAGCGAAACCGTATCTCAAAATAAAGAAACTCGTGGTTTTCAATCAG
AAGTAAAACAACTACTTCATTTAATGATCCATTCTCTTTATTCCAATAAAGAGATCTTTT
TGCGCGAGCTGATTTCTAACGCATCAGATGCATCAGACAAATTGCGTTTTCAGGCACTTT
CGAATCCAGATTTATATGAAGGTAACGCAGATCTTGGCGTTAAGCTGTCATTTGATGAAA
GTGCAAATACCTTAACGATTTCTGATAACGGTATCGGTATGAGCCGCAATGACGTTATCG
AACATTTAGGCACCATAGCAAAATCAGGCACCGCGGAATTCTTCTCAAAGCTTTCAGAAG
AGCAAAGCAAAGACTCGCAATTGATCGGTCAATTTGGTGTTGGCTTCTACTCTGCATTTA
TCGTTGCTGATGCGGTGACCGTGCGCACTCGTGCAGCAGGTTTGCCAGCAGACGAAGCAG
TGCAATGGCATTCTGCTGGTGAAGGTGAGTACACCATTGAAAACATCACTAAAGAATCTC
GTGGTACCGACATTATTCTTCACATGCGTGACGAAGGTAAAGAGTTCTTAAATGAATGGC
GCTTGCGCGATGTCATCAGCAAGTACTCGGATCACATCGGCATTCCTGTTTCTATCCAAA
CTGTAGTGCGTGATGAAGACGGTAAAGAGACAGATGAGAAGAAGTGGGAGCAAATCAACA
AAGCTCAAGCGTTGTGGACGCGTAATAAAGCAGATATCTCAGATGAAGAATACCAAGAAT
TCTACAAACACGTTTCACACGATTTCGCTGATCCATTGGTGTGGAGCCACAACCGCGTAG
AAGGTAAAAACGACTACACTAGCCTACTTTACATCCCATCGAAAGCGCCATGGGATATGA
TGAATCGTGATCACAAGTCAGGTCTGAAACTGTACGTGCAACGTGTGTTCATTATGGATG
ATGCTGAACAGTTTATGCCGTCTTACCTGCGTTTCGTACGTGGCTTGATTGATTCAAACG
ATCTGCCACTCAACGTTTCGCGTGAAATTCTACAAGACAATAAAGTGACTCAGTCGCTAC
GCAATGCATGCACGAAACGTGTACTGACTATGCTTGAGCGCATGGCGAAGAATGATGAAG
AAAAATACCAATCATTCTGGAAAGAGTTTGGTCTAGTGTTGAAAGAAGGCCCAGCGGAAG
ACTTTGCGAACAAAGAGAAAATTGCAGGTCTATTGCGTTTTGCTTCAACAGAAGTTGATT
CAGCGGAACAAACCGTTGGTCTTGCGTCCTACGTTGAGCGCATGAAAGAAGGCCAAGATA
AGATCTACTACTTAACGGCAGACAGCTACGCGGCGGCGAAGAACAGCCCTCACTTAGAGC
AGTTTAAAGCGAAAGGCATCGAAGTCATTCTGATGTTCGACCGCATTGACGAGTGGTTGA
TGAACTACCTAACTGAGTTTGATGGTAAGCAGTTCCAATCGATTACAAAAGCTGGCCTTG
ACTTGAGTAAGTTTGAAGACGAAGCCGATAAAGAAAAGCAAAAAGAAACCGAAGAAGAGT
TCAAATCGGTTGTTGAGCGTACCAAGTCTTACCTGGGTGACCGCGTGAAAGACGTGCGTA
CGACCTTTAAACTTGCATCTACACCCGCAGTCGTTGTGACGGATGATTACGAGATGGGGA
CTCAGATGGCGAAGCTGCTTGCTGCCGCAGGTCAAGCTGTGCCAGAAGTAAAATACATCT
TTGAAATCAACCCAGAGCACGAACTTGTTAAGCGCATGGCGGATGAAGCGGATGAAGAAG
CGTTTGGCCGCTGGGTCGAAGTGCTACTTGGTCAAGCCATGTTAGCAGAGCGCGGCTCGA
TGGAAGATCCAACGCAGTTCTTGGGTGCTATCAACAAGCTTTTGACTAAGGTTTAATAAG
TCATCAATATCGAAAAGCTCGCATAATGCGAGCTTTTTGTTTGTTGTCGCAAAATTTTGC
ATTACAGGTGTTGAGTTAATAATCAATAGCTGCAGAAAGAGGGTGTTGTTAACATTCTTT
AGTCTTAATTCACTCTTTGGTCTGTGAACCTGTGATAGAATCTGTGACTTGAATGTGAGT
AATAAGGCGTGTATTTTTGCCCGCCTATATACCTTATACCGAAACTTATCGTTGCGAGCG
CTTCTAGGGTTTATGCCTGCGAAGCACAGCTATTGTGAGCTTCGGTATAAATCTTAAATA
TAAAAGAGGATAAATCATGCGCATCATTCTTCTAGGTGCTCCAGGTGCAGGTAAAGGCAC
ACAAGCAAACTTCATCATGGATAAATACGGTATTCCACAAATCTCTACTGGTGATATGCT
TCGTGCTGCTATCAAAGCAGGTACAGAACTTGGCAAACAAGCTAAAGCTGTTATCGACGC
TGGTCAGCTAGTTTCTGATGAAATCATCCTTGGTCTTATCAAAGAGCGTATCGCTCAAGA
CGATTGTGAGAAAGGTTTCCTACTAGATGGTTTCCCACGCACTATTCCTCAGGCTGATGG
CCTAAAAGAAATGGGCGTTGAAGTAGATTACGTTATCGAATTCGACGTAGCTGACGATGT
GATCGTTGAGCGTATGGCTGGTCGTCGTGCTCACCTTCCTTCAGGTCGTACTTACCACGT
TGTTTACAACCCACCTAAAGTGGAAGGTAAAGACGACGTAACGGGTGAAGATCTTGTTGT
TCGCGATGACGACAAAGAAGAAACAGTACGTGCACGTCTAGGTGTTTACCACGAGCAAAC
TGCACCACTTATCGATTACTACGGTAAAGAAGCTGCAGCAGGCAAAACTAAGTACCTAAA
ATTTGACGGTACTAAGCAAGTTGCTGAAGTAAGTGCTGATATCGAGAAGGCATTAGCATA
ATAGGTAATACCTATTATCAAAATTTTTAATAATTTTGTTATAGTGAAGCGGCCGTAAGG
TCGCTTTTTTTATACATTTTATATGCTGGGAAAACAAAGGGACGCAATGCAAACTAAAAA
TAAACAAGGTGTGTTACTGGTTAACCTAGGAACACCTGATGAACCTACCGCTCCAGCGGT
TAAGCGCTTCTTAAGTCAGTTTCTTCATGATCATCGTGTAGTCGATATGACACGATGGCT
TTGGTGTCCAATTTTACATGGTGTGATTCTTCCAATACGCTCGCCAAAGGTCGCTAAGTT
GTATGAATCGGTATGGATGGAAGAGGGCTCACCTTTAATGGTGTATTCCAAACGCCAGGC
AAAGAAACTTGCTCAGCATCTTGATATGCCTGTGGAACTCGGCATGACTTATGGCAACCC
AAGCCTTCAATCTGGTTTTGAAGCTCTTATCGCTCAAGGTGTGGAAGAGGTTATTGTGCT
ACCGTTGTACCCACAATATTCTGGGACAACCACCGCAGCCGTGTCTGATGGAATCACAAA
AGCGTTTAAGCAACTGCCAGTGATGCCAGCATTCAGCTTTATTCGCGATTATCACGATCA
TCCAATGTACATCGAAGCGCTTGCGCACTCGGTTCGACAATACTGGGAAGAGCATGGCAA
AGGGGATTACTTGCTGTGTTCATATCACGGTATTCCTAAACGTTATGCAGACAATGGCGA
TATTTATCCTCAGCATTGTGAAGCGACCACTCGCTTGCTCGGTGAGGCGCTTGGTTTATC
ATCGGATCAGATTGGTATGGCTTATCAGTCTCGTTTTGGCCGAGAAGAGTGGCTACAGCC
TTACACTGATAAAACATTGGAAACCATCACCAGTAAAGGCGTGAAGAAAATTGATATCAT
GACTCCTGCATTTTCATCTGATTGTTTAGAAACGTTGGAAGAAATTGCGGGAGAGAACAA
AGAGATCTTTATGGAAGCGGGTGGTGAGCAGTTCCACTATATTCCATGCCTTAATGACGA
TGACATGCATATCGATATGATGGCAGAACTAGTACGCAGCAAGCTGTAGAGCTTTGGTAT
TCTGCACCGAATGAATACTAAAAAGGGTCGCGATTGCGACCCTTTTTAGTAACTTGAAAC
CATGTTAAGCAACTTGTGTTTGTTGCTCTTCAATTTGTTCTGCAGTGCTATGAGTGTTTT
CTGCACCGTGCATCCAACGAACAAGCGTGTTCGAGAATAACATTAGAATCACACCACTGA
TCAATGCAGTTACTGCGATGCCACTAAAGATAGCCATTGCACCAAGTTCACCCACATGAG
AACCCACGTAACCAGCGACATAGTTCGCAATAGCGTTACAACCAAACCATGCACCCATCA
TCAACGATGCAAGACGTAGCGGAGCCAGTTTGGTTACAAGAGACAGGCCAATAGGGGATA
GACACAGTTCACCCAAAGTATGGAAGAAGAACGCGCCAACTAGCCATAGCATGGATGTTT
TCACGTTAGTATCACCACCTTGTTCCATTACTGCACCAACCATGCATAGGAAGCCTAGTG
CCAAGAAGAACATAGCTAAAGCAAATTTCGCTGGTGAGTTTGGTTCACGTTTACCTAGTT
TCACCCATAGAACCGCAAGGACAGGCGCAAGCGTAATGATAAAGAATGGGTTTAGTGACT
GGAACCAAGCTGCAGGTACTTCAAAACCGCCAATCATACGATCGGTGTACTGCTGAGTGT
AAATGTTCATCAGACCGCCAGCTTGCTCGAAACCAGCCCAGAATACGATAGTAAACAGGC
TCATCACCAAGATAACTTTAATGCGATCTACTTCTTCTTTGGTAAGAGGCTGTTTTGTTT
TGGCGTTCTTATTGTTTAGGTCGCGTTTCGCGGCTGGCTCACGGCCAATATCACCAAGCC
AAGACTGTGAAAGCGACATTTGCATGACAAGGCTGATTATCATACCCACGCCCGCTGCTA
CGAAACCTGCTTTCCAACCAAATGAGTTCGTTACAGATCCAGAAACCACGCCGGCTAGTA
AAGCACCAAGGTTGATACCCATGTAGAAGATAGTGAAAGCGCCATCACGACGATTATCAC
CTTCATTGTATAGGTCGCCAACCATGGTAGAGATATTTGGCTTGAATAGACCGTTACCAC
AAATAAGCAGAGCAAGACCTAAATAGAAAGTGTGAAGTGCTCCGAAGCCTAGTGCGTCAG
CCGGAAGTGCCAGTGTGAACTGGCCGATAGCCATTAATGCACCACCAAGCAAAATTGAGC
GGCGTTGGCCAAGGTAGTTATCGGCAAGGTAACCACCAATCAATGGGGTAATGTAAACAA
GGCCGGTGTAAATGCCATAAAGGTCGAGCGCGTCTTTCGTTGACCAGCCCAAACCACCAT
TCATTGTGGTATCAGTTAAGTAGAGTACTAGAATGGCACGCATTGCGTAGTAGGAAAAGC
GTTCCCAGAGTTCAGTGCCGAACAATAAGAACAAGCCACGAGGGTGACCGAAATATTGAT
GTTGGTTTGACATAAGCTCTTCTAATAGTAGTTATTACATTTTTTAACGACACCTACGTA
TACATTGCAATTTAACTGCTTACAAACAATAAAATTTTGCCTTACGACTAAATAACATTG
TTAAGTCACTGTTTATTTTTGATTTTGTGGAGCTTTTGTTGGTGGTTGGTGTGTGTTACA
AACTTAATTTTCATTTTTGCCTGTGGACTTATTTTCTTAACCTTTTGAAAAAGTGTAAGT
TATGCGAACAATGTATAATGTTCTTCTTATGGATAATTTGAATATTCATGACTCACCTTT
AGCTTAATGCTAGGATGAAACAAAAATATAATTGGCTAGTAATAAAATGAAACGTTGGTA
TTTACTTTATTGTAAGCGTGGAGAACAAATAAGGGCTAAGCAGCATCTTGAAAATCAAGG
TGTTGAGTGCTTCTACCCAACTGTAGAAGTCGAAAAAATCTTGCGCGGTAAGCGACAAAA
GGTCGAAGAACCGTTGTTTCCTTGTTATGTATTTGCACGTTTTGATTATGAACAAGGCCC
GAACTTTACGTCGGTTCGGTCGACGCGCGGTGTTGTCGACTTTGTTCGATTTGGTGCCCA
ACCAAAAGAAGTTCAAGGCGATCTTGTGTTTGAGTTGAAGCAGCTAGAGAAATGCTGCAC
AGAAAAAAACATATCCGAATGCATGCCTAAACCAGGTGATCAGGTTCGTGTTAAGAGCGG
ACAATTTGCAGGTATTGATGCCATTTTCCAAGAACAGGACGGAGAGAAGCGTTCAATCAT
GTTGGTGCAAATGATCTCGAAGCGAGTACCAGTTAGCATTGATAACACCGATTTAGACTT
AAAGTAGTCGCTTAATACTCATAACAACCAACACAAAAAAGAGGTGCGCACGCACCTCTT
TTTGATCTTAACGTCAACAAGTTAAATAATTGGGCTGGATTGCTGCTCCAGCCCAATTCT
GCTTAGTAAGCGTCGTTGTGAACGGTTTGCACTGCACGGCCTGAAGGGTCAACACAGTTC
TTGAATGACTCATCCCACTCAATCGCTTTCGCTGATGAACACGCTACAGAAGGACCACCT
GGTACACATTCTGCAGCTGATGGTAATGGGAACAACTCCTCAAAAATTTCGCGGTATACG
TAACCTTCTTTAGTTGTTGGTGTGTTGTATGGGAAGCGGTACTGAGCCGTTTCCATCTGT
TGATCGGTCACTTTCTCTTCTGCTACGGCCTTCAAAGTGTCAATCCAGCTGTAACCTACG
CCATCAGAAAACTGCTCTTTTTGACGCCAAGCGATTGAGTCTGGTAAGTAATGCTCAAAA
CATTCGCGAAGAATGTGTTTTTCCATCTTACCGTTGCCACACATTTTGTCTGCAGGGTTT
AGGCGCATTGCGACGTCAATGAACTCTTTATCCAAGAATGGTACACGGCCTTCAACGCCC
CATGCCGCCAACGATTTGTTCGCACGGGCACAGTCAAACATGTTTAGAGCCAGCAGTTTA
CGAACCGTTTCTTCGTGGAACTCTTTTGCGTTTGGCGCTTTGTGGAAGTACAAGTAACCA
CCGAAGATTTCATCCGCGCCTTCACCAGAAAGCACCATTTTGATGCCCATTGCCTTGATT
TTACGGCCCATAAGGAACATCGGCGTTGAGGCACGAATCGTTGTTACGTCATAAGTCTCG
ATGTGGTAAATCACGTCACGAATAGCATCCAAACCTTCTTGAATGGTGTATGTCATTTCG
TGGTGAACGGTACCAATTTTTTCTGCCACTTCACGTGCTGCTTTTAAGTCTGGAGCGCCT
TCAAGACCAACCGCAAAAGAGTGAAGTTGAGGCCACCATGCTTCTGATTTTTCATCGTCT
TCAATACGCATCGCAGCATAGCGTTTTGCTACCGCTGATGTGATGGATGAATCCAGACCA
CCAGATAGTAGTACGCCGTATGGTACGTCAGTCATTAGTTGACGTTTCACCGCTGCTTCC
AGTGCTTCTGTTAGTTCTTCTTTACTCGTACTGTTACCTTGAACAGCTGCATATTCGTTC
CAGTCACGGATGTAGTAACGCTGAGGTTCTGCATCTTTTGAGCTGTAGTGCGAACCTGGA
GGGAATTCACTGACTGTTTTACAAACGGGTACGAGTGCTTTCATTTCGGAAGCGACGTAG
TAGTTACCGTGTTCATCGTAACCTTGGTAAAGTGGAATGATACCGATATGGTCACGACCT
ACTAGGTACTCATCTTTTTCTTCATCGTACAGTACGAAAGCAAAAATACCGTTTAGCTCT
TCAAGAAGATCAGCACCCATGTCTTGATACAGTGCTAAAATAACTTCACAGTCAGAGTCT
GTTTGGAATTCGTACTTGCCTTCGTAGCGAGCGCGAATCTCTTTGTGGTTGTAGATCTCA
CCGTTAACGGCAAGGATTAGTTTTTTATCAGGGCTGTATAGTGGTTGAGCACCGCTATTT
AGACCAACGATAGCCAAGCGCTCGTGAGCTAGGATTGCTCTTTCTGAAGAGTAGATACCA
GACCAGTCAGGGCCACGGTGACGAAGCTTTTTCGACATTTCTAACGCGATAGGACGCAGT
GCCGCTGCATCACTTTTAATGTCTAAAATCCCAAATACTGAACACATACAACATCCTTTC
TAAACTAAACAATTTCTAATCGGTATGGATTCAATTTGCCATTCTGAGTAAAAAAAGCAA
CGTTTTGTGATTAAAAAAATGATAAAAAGCCTTGTTGATTAAATAATATTTAACTTATTT
GTTGTTTTGATGAATGGAATTAAGGTTTGGTGTGAAAATTAAACAAAAAAGCCTCTCTAT
TGATAGAAAGGCTTTTAATTGGTAGTAGCGTTGTTGCGTATTTTTAGGGTTATTTTATTG
AAGTGAACTGAGGTTCTAGTTGTTTGCACACGTGTCGCGCAAAACCACTACCTGCTTCGC
TGTATATATTAAAGGCAGCGTCCACACCACTTTCCAACAAACCTTCTAGTTGGTCTGGAT
ATTCTGCAATAGCGGCAATTTGCCCTTTGTAGTTTCTACGCTGAAGTTGTTCTAGTGCCG
TTTGATTACCTTGATGGTGTGGCATTGCCAATAAAACTAACTTTACGTGACCAGTATCTA
GGATTCGTTCCCAAAAATCTGGGTCGGTAGCATCCCCTGAAATGACATTACGTCCTTCTG
AACGGTGTTGTTGCGCTGCTTCTTCACGGATCTCAATCCCCAGAGAAATCTTGCCGTAAC
GTGCGCGTAGCTCGTCATATGCACCGGTACCAATTCGCCCCATACCTAGAATAAGTACTT
GAGCATGTCCTGGGTTGATCAACTGGTCACGTTGGTTGAGTTTCTCTGCAGCCGTTTCTT
GTAACCATTTACCGGAATGTTGATAAATTTTATGGCCCAAGCGATTTAGAGGTGCTGAGA
TAATAAAGGATAGTGAAACCGCTACAGCGATGGCTGCGAGCATGTCACTCGGCATCCACC
CCATTTTGTACGCCAGGCCACCGACAATGAGCCCGAATTCGCTGTAGTTAAACAGTGATA
AAGAAGCGAGTAGGGAAGTACGCACGCGAAACTTAAAGTGGTTGATTGTGAGGAAGTATA
GCAACCCTTTAATAGGTAGAAGGACAATGAATAAAAGCGCTAGTGCGATACCCGTTAGAC
TCAAAGATGCGGATAAGCCGATATTTAAGAAGAAGCAGACGAGAAAGAGCTCTTTCATAT
TAAATAGCGATTTAGACAACTCTGACGCTTTACGGTGACCAGCGAGCATCATGCCAAGAA
TCAAGGCGCCAAGGTCTGGTTTCATTCCAACTAACTCAAACAGTCCGGCACCCACAACAA
GCGCGAAGAAAATGCCGAACAGCACTAACATCTCGCCGTGGCCTACTTTATCCAATAACT
TGTAAAACAGCGGGCGCAGGAGAGGAAGAGCAAATAGACCTATGGCGTACCATTCTGGCA
CTTTGCCTGTTGAAACAGTCAGAAACACGACGGCGAAGATATCTTGCATAACCAAAATAC
CGATGGCCAGTGTAGCGTATGTCGCGTTGAGTTCACCTTTTTCCTGCAGTGTTTTTACCG
CGAAAACAGTGCTAGAGAAGGAAAGTGCAAAGGCTAGGAGCAATATCTGCCCGCTTTCCA
TACTTGCAAGGGACGTTAATCCAAGCAGTTTTAGTCCTGACAACGCAAGGGCAAAAAAAA
CGGTTGAAAGAATATTGTGCGCTGTTGCACCGCCCCAAATTTCTTTGGAAAGCAATGTTT
TTACATCGAGCTTTAAGCCAATAGTAAAAAGCAAAAGAGTAACGCCGAGATCAGCCAGAG
TGACAATAACGTCATTACTTTGATAGCCAAAGGCATGTAAGCCAAAACCTGCTAGTAGAA
AACCGACTAGAGGTGGAAGGTTGCATTTGAGCGCGATGAAGCCTGCTAAAAAAGCCGTTG
TAATTAGAATAATTTCCATACTGTTGAGCTAGATTCCTGATATACGAAAACGGGCTGTGA
AAACACAGCCCGAGATTGTAACTCAATTAGTTGTATAAACTTAGTCTTCTAGTAACTTTT
GTAACAAAACGCCATTTAACATCGCTCGTTTTATCATGGCGAAAGCGCCCATTGTTGGCT
GCTTATCAATGTGAGAAGCCACAATTGGAAGATCGTTATGGAAGGTTTTCAGTGACTGGT
TTTCTACATTTCTTTGAATTGCAGGGAAAACAATGTCTTGTGCAGCGGTGATGTCACCTG
CAATCACGATTTTTTGTGGGTTAAACAAGTTGATGGTGATAGCGATGGCTTTACCCAACT
GGTTACCAACACGTACTAAGCTCTGTTTCGCGAGCTCATCACCGTTCATAGCATGAGTGC
ATACATCTTCAATCGTAATGTGCTCCAATTGCGTTAAGCTAGACTCATAGCCTTGTGCTA
TGAGCTGTTTAACGCGTTGGATGATCGCTGGGTTAGCAGCAACCGTTTCAAGACAGCCAA
AGTTGCCGCATTGGCATTGCTCACCAAGAGGGTCAATTTGAATGTGGCCAATTTCACCTA
CGTTACGGTTAAAACCTAGAAACACTTGGCCGTTAACAATGATGCCTGCGCCAGTACCGC
GGTGTACACTGACTAAGATAGAGTCTTGGCAATCTTGGCTAGCACCAAAATAATGCTCCG
CAAGTGCCATACCACGGACGTCGTTACCGACAAAACAAGCCGTATTGAACTTCTCTCGGA
TAATTTCACCAAGCGCAAGGTTATCAATATCCGTATTTGGCATGTACTCAACGACGCCTG
TCGTAGGGTTAACTAGGCCTGGTAACGTAATACCGATAGCAATCAACTGGTCAATTTTAT
CTTGGCAACGACTTACGAAGTCTTTTAATAAATCAATAAGACCTGCAATCAAATCAGCTT
GGTTGGTGTAGTGAAGTTCGTGTTGATCTTCTGCCAGTGCAGTGCCGCCTAAGTCATAGA
GACAGAATTGAACGTAGTCTCGACCCAAACGAACGGCGATAGAGTGAAAAGGCTTCACTT
CAGTGGTCAATGAGATTGCTCGACGACCACCTGTTGAAGCTTGTTGGGCGACCTCTTTAA
TGAGGCCGCGTTCCAATAGTTGACGGGTGATTTTGGTAACACTCGCTGGAGCGAGCTGGC
TAACATCCGCGACTTGAATTCGGGAGATAGGACCTTGCTGATCAATCAGCCTGTATACCG
CAGCGCTGTTAAGCTGTTTTACTAAATCTACATTACCAATCTGTCCGCCATTCATGCTTA
ATTTTGCTCGTATTGTCCGTTAACAACCGTCGCTTTAACGTTGAAGTCACGATCGAAAAT
AGTCAGGTTTGCAACCATGCCTTTTCGAATACGGCCGAGACGGTCCTCAACGCCAATTGC
TGTCGCTGGGTACAGTGTAGCCATTCGTAGAGCTTCTTCTAAAGCGATACCTGCGTGCTC
AACTGTGTTCTGAACTGCTTCAATCATAGTCAGAGCTGAGCCGCCTAGTGTGCCGTTTTC
ATCAACACACTTACCATCTCGGTAATATACTTTCTTACCGACAAAAATAAAGTGATCAAT
GTTAGCACCTGCCGGAGCTGTGGCATCGGTCACCAAAACAAGCTTTTCACCTTTGATTTT
ATGAGCAATTCGAATGTTTGCGTAGTCTACGTGGAAGCCGTCAGCAATGATGCCTGCGTA
GATCTCTGGTGTATCGTAAATAGCACCAACCACTCCTGGCTCTCGACCAACCATAGGAGT
CATCGCATTGAATAGGTGAGTTGCAAAAGTAATACCGGCCTCAAAACCTTTGCGTGCTTC
AGCATAGGTCGCGTTTGTGTGACCGATTGATACCACAATGCCTGCAGTTTTTAGGCGTGC
GATATGTTCAGGGTCGTTCTGCTCTGGCGCAAGAGTTACTTTGGCAATGATGTCTGCATT
TGAGCAAATAAGGTCAATCATGCCGTCATCGGATGGACGGATGAAGTCAACGCTATGAAT
ACCTTTTTTCGCGACGTTAAGGTATGGGCCTTCAAGATGTAAGCCAAGCGATTGGTTTTG
GTATTTTTTGTGATATTCGCGAGCTGCGGAGATTGCCGCGCGCATATCTTCATCAGAAGA
AGTGATCAGCGTAGGAAGGAAGCTGGTACAACCCGACTTTAGGTTTGCTTCGTGCATGAT
TTGCATCGTTTCTGCTGTGATAGCATCGTTCAACATGACGCCGCCACAACCGTTCAGTTG
CAGGTCGATAAAACCAGGACTTAAGTTAGCTCCATTCAGATCTTTTACTTCAATGCCTTT
CGGTAGTTCAGCAACGGGCACAATGGATTGAATTAGATCGTTTTCAACGATGACCGCATG
ATCGGTAAGAACATCACTACCGGTATAGATTTTACAGTTACTTAGCGCGTACATAGTCAG
CTAGTCCTTATAGATGAGAATTCAATTTCTGTATCGTTATCTAATCGGCGACTGAATGAG
TCATGTGGGTACTTAGTTTGTATCACTGAATTAGATAACGAGTCACATACAGCAAGTTGC
GTTTTATCGATGTCATTGTCAGAGTAACTAACTGAAAAATAATAAATGAATTGTTTTTTA
TGATTCTTTTTCAGAGCAAAGTTACTAAGAATTACCCGCCGAGATACCAAAATAACACTG
ATTCTGCCTTGCATAAAGTGCGAGAATATTATCTTTAAAACGCCATTTTTTTGTATAATA
AAATAAGTTTTATGATCTCGCTAGCAAAAACCTTTCGAAAGGGCAAATTGTGGTGATTAT
GATCACAAACAATGAGCTTTTAATTTGCGGAGCAAAATTAATGTCATAAACTGACGATGA
CTAAATTGAACGACTGAAATAAGTCATTCAACATAACATCGAATCCTATAGGGGGAACTT
AAGGTGAATATTCTCGGATACGCGCAGAAGTTAGGTAAAGCTCTTATGCTTCCTATCGCG
ACTTTGCCAATCGCAGGCTTGTTACTGCGCTTGGGCCAACCTGATGTATTTGACATCGCG
TTTATGGCACAAGCCGGTAACTCAATCTTCTCTAACCTTCCATTGTTATTTGGTCTAGGT
ATCGCGATCGGCTTATCAAAAGACGGTCAAGGTGCTGCAGGTCTTGCTGGTGCGGTTGCG
TACTTCGTACTTACTGCGACAGCGTCAACAATCGATGCGTCAGTTAACATGTCATTCTTC
GGTGGTATCATCGCAGGTATCATTGCTGGCCATTCTTACAACGCTTTCCATGCTACACGT
CTTCCTGAGTGGCTAGCATTCTTCTCTGGTAAGCGCCTAGTGCCAATTATGGCTGGTTTG
TTCGCCCTAGTTGCTGGTGCTGTTTCAGGTATTGTATGGCCAACAATCCAAGGTGGTCTA
GATGCACTTGCTCACGGTATCTCTACTTCTGGCGCAATCGGTCAGTTTGTATACGGTACG
CTTAACCGTGCTCTAATTCCTGTAGGTCTACACCACGTACTGAACTCTTTCTTCTGGTTT
GGTATGGGTTCTTGTCAAGAAGTGCTAGTTTCTGGCGCAACAGCTGCTGGTCAAGCTCTT
CCTGCACTACAACAACTTTGTGTTGACCCAGCTCTAGCTAAGACTCTTGTTGCTGGTCAA
ACTCACACATTTGAATTCGCTAACTCAGTAACTCCAGAAATTACAGCAACTGTTAAAGAA
GTAACTGAAACAGTTAAATCTGGTGACCTACACCGTTTCTTCGGCGGCGATAAGAGCGCT
GGTGTATTCATGAACGGTTTCTTCCCAGTAATGATGTTCGGCCTACCAGGTGCAGCACTT
GCTATGTACCTAGCGGCTCCTGTTGAGAAACGTAGCCAAGTTGGGGGGGCATTGTTCTCT
GTTGCATTCTGTTCATTCCTAACTGGTATCACAGAGCCTCTAGAGTTCATGTTCGTATTC
CTAGCTCCTGCTCTATACGCGATTCACGCAGTGTTCACTGGTCTATCGCTAGTTGTTGCT
AACATGCTTGGTACGCTACACGGCTTCACATTCTCTGCTGGTCTAATTGACTACTTGTTG
AACTACGGTCTAGCAACTAAACCTCTACTACTAGGTGCAGTTGGTCTTGGCTTCGGTGCT
CTTTACTTCTTCACATTCAGCTTCGCAATCCGCGCGTTTAACCTAAAATCGCCAGGCCGT
GAAGATGATGATAGCCAAGCAGCAGCACCAGCAGGTGAAGCAAAAAGTGGTGACCTAGCT
CGTCAATACCTAAAAGCGCTAGGTGGTCATGACAACCTAACTTCAATTGACGCATGTATC
ACTCGTCTACGTCTAACTCTGAAAGATCGTTCAGTAGCTGATGAAGAAGTGTTGAAGAAA
CTAGGTGCGAAAGGTGTTGTTAAACTAGGTGAAAACAACCTTCAAGTTATCCTTGGTCCT
CTAGCAGAAATCGTTGCTGGTGAAATGAAAGCAATCGGCGCAAACGAAGACCTATCGAAT
GTAAAACTACCATAATTACATCGAACTAATATTTGATTAGAGACCTCCTTCGGGAGGTCT
TTTTTTGTTTTAGTGCTTTGAATCTGCTGTGCATTCACGCGAACTCGATAAATATTGCCG
TTTTAGCGCGAGTTCTTGTTGTCTAATGGCTTAGAATTGTGGATCATTAGAAACAATGCA
CTCTGTAAAACCATATCGGATACAGAGTTCCGTTTTCTCTGACAATACTTATATTTTTGA
GGTGCTATAGATGAGTGAAGCTGATGCTCGTCCATCAAACTTTATTCGCCAGATCATTGA
TAAGGATCTAGCGGATGGCAAACACACTAGCGTGCATACTCGATTCCCGCCGGAGCCAAA
TGGCTACCTGCACATCGGTCATGCTAAGTCTATCTGTTTGAACTTCGGTATTGCTCAGGA
CTACCAGGGTCAATGTAACTTACGTTTCGACGATACAAACCCTGAAAAAGAAGACATCGA
ATACGTTGAGTCTATCAAGAAAGATGTAAACTGGTTAGGCTTCGAGTGGGATGGTGAAGT
ATGTTACTCATCAAACTACTTCGACAAGCTTTACGAATATGCAATTGAATTGATTAACAA
AGGCTTAGCGTACGTAGATGAGCTAAGTCCAGAGCAGATTCGTGAGTACCGTGGCACGCT
AAAAGAGCCAGGTAAGCCAAGCCCATACCGCGACCGTTCTGTTGAAGAAAACTTAGCGCT
ATTTGAAAAAATGCGCGCAGGTGAATTTGAAGAAGGTAAAGCGTGTCTTCGTGCGAAGAT
CGATATGGGTTCGTCATTCATGGTTATGCGTGATCCAGTTCTATACCGTGTACGTTTTGC
TACTCACCATCAAACGGGTGATAAGTGGTGCATTTACCCAATGTACGACTTCACACACTG
TATCTCTGATGCGCTAGAAGGCATTACACATTCTATCTGTACGCTAGAGTTCATGGACAA
CCGTCGTTTGTACGACTGGGTACTAGACAACATCACAATTGATTGTCGTCCTCATCAATA
CGAGTTCAGCCGTCTAAACCTAGAATACACAGTGATGTCTAAGCGTAAGCTAAACCAACT
AGTAACCGAAAAATTGGTTAACGGTTGGGATGATCCTCGTATGCCAACAGTATCTGGTTT
ACGTCGCCGTGGTTTCACACCTGCGTCAATCCGTGAATTCTGTAAGCGTATCGGTGTGAC
GAAGCAAGAAAACATGATCGAGTTTAGCTCGCTTGAATCTTGTATTCGTGACGACCTAAA
TGAAAATGCACCTCGTGCGATGGCTGTGTTGGACCCTGTTAAAGTTGTTATTGAGAACTT
TGAAGTGGGCGCTGTAGAAAATCTAACGCTGGCTAACCATCCAAATAAACCTGAAATGGG
TGAGCGTGAAGTACCGTTTACTCGTGAAGTTTGGATCGAGCGTGAAGATTTCCGTGAAGA
AGCGAACAAAAAGTACAAGCGTCTAGTTCTTGGCAAAGAAGTTCGTTTACGTGGTGCTTA
CGTGATCAAAGCTGAGCGTGTTGAAAAAGACGCGGAAGGCAACATCACAACGATTTACTG
TACTTACGATCCTGAAACGCTAGGCAAAAACCCAGCAGATGGTCGTAAAGTTAAAGGCGT
AATTCACTGGGTATCTGCGGATAAAGCGCTACCAGCAGAAATTCGCCTATACGATCGTTT
GTTCACTGTTCCAAATCCTGCAGCAGCAGAAGACTTCGCTTCAACCATTAACACTGATTC
ACTCGTTGTGATCAACGGTTTCGTTGAGCCGAGCCTGGCATCTGCAGAAGCAGAGCAAGG
CTACCAGTTCGAGCGTATGGGTTACTTCTGTGCGGATTCTAAAGATTCAACTGCAGATAA
CCTAGTGTTCAACCGCACGGTTGGCCTACGTGATACATGGGCGAAAATTGAGAACCAATA
ATCTCAATCGTTACCTATAGAAAAATGCCAGCAATTGCTGGCATTTTTGTTTTTGGATTA
AGCAAAACAAAAAGTACAGATACAAAAAACGCCAGCTTTAACTGGCGTTTATTTTTAATC
TATAAGCAAATTATTTTGCAGGTTTGTGCGCATCTGGGTTTTCTTTGCAACCACCGTCAC
TGCATTTACCGTATAGGTATAAGCTGTGGTTTGTTAGCGTCACATTGTACTTAGCTGCGA
TTTCGCGTTGGCGCTCTTCAATGATATCGTCAGAAAACTCAATTACTTCACCACAGTCTA
GACATACTAGGTGGTCGTGGTGATGTTGAGTTGACAATTCGAAGACTGACTTGCCACCTT
CAAAGTGGTGACGAGTAACAATACCTGCATCGTCGAATTGGTTTAGAACGCGATAAACAG
TTGCTAGACCTATCTCTTCACCTAGATCAATCAGCTTTTTGTACAAATCTTCAGCACTGA
TGTGCTGGCAGTCTGGCTGCTGAAGTACTTCTAGAATTTTTAGCCTTGGAAGGGTAACTT
TTAGACCCGCATCCTTCAGCGCCTGATTATTATCTGACATATACTTTCCCGTTGGATCAT
CTGCAGCGATTTAACAGAATTCAATATTCCTACCATTATAGGCGAAGCGCTAAAAACATT
AAACCACGAACTTCAAAGGGTTAATAGAATCTTTTTGTAAATTGGAAATGGGTCGATTAT
ATTACAGATCTGACCAGTTACAATTTTGTAACATGAGCTTAGAGAGGGCATGGACTGCAA
TGAATAAGCGACTCGCGAAGATTTATAAACCAGGGATTGTGAAATTTGCATTGAATGTAT
GGCCACCATTTTGGGGGGCCGGAATTAAAATCTTACATATTTCTGAAGACTTCCGAACGG
TTAAAGTTCGTTTGAAACTTCGCTGGTGGAACAAAAATGCCAATCGTACGCAGTATGGAG
GCAGTATTTTTTCCTTAACAGATCCCATTTACTCTCTCATGTTGATGGGTATTCTACGTG
AAGAGTATTACGTGTGGGATAAAGAGGCGAGCATCAACTTTATCAAGCCAGGACAAAGTG
ATTTGTTTGCTGAGTTTGAGATCACGGATGGTATGCTAGACGAGATCTATCAGATGACTC
GAAACGGCGAAAAGTGCTTTCCTGAATTCATTACGCATGTAAAAGACAAACAAGGGAATG
TGGTATCTGAAGTTCAGCGCAAGTTATATGTGAGAAAGAAGCCTCAATATCGAGAAGAAG
AGGCGGTAACGGAAGTGCCTTAATTTAATGCTATAAAAAAGACCTCCAATCGGAGGTCTT
TTTTAATACTTACTTAGCCTTCTAGCTCAGCTAGGCACATTTCTTCGTAAATCTGCTTAA
CCCAGTTTTCGACGCGTTGGTCAGTCAACTCAGGTTGACGGTCTTCATCAATACATAGAC
CTACGAATTGGCTGTCGTCGCCTTCAACAAGTGCTTTTGAAGCTTCAAACTCGTAGCCTT
CAGTTGAAGTATGACCAAGAATTGTGCCGCCTTTAGACTCAACGATGTCACGCACTGTAC
CCATCGCATCGCAGAAGTATTCTGCGTAGTCTTCTTGGTCGCCACAGCCGAAGATAGCCA
CTAGCTTAGTAGAGAAATCGATCTGCTCAAGTTCAGGGAAGAAATCATCCCAATCACATT
GTGCTTCACCGTAGTACCAAGTAGGGATACCTAGAAGAAGAAGATCAAAGTTATCAATGT
CTTCTTTGCTGCTTTTCGCGATGTCTTGAACGTGAACTAGATGTTTGCCTAGTTGCTTTT
GAATCATCTTTGCAACGGCTTCAGTATTACCTGTGTCGCTACCGAAGAAGATACCTACAC
TTGCCATAGAGTCTATACCTTTACATTGTTTGTTATGGGCGATGGTACTGAGGGTTTAAC
CTAACCCCGAGCCTTCCCAAGTGAGCTGAATAATGCCTTTTGCAATAAAGCCAGCACAGC
CTAGGAAAAGGACTAACCATACAATACGACGACCAAAAACAGGTACATTGCCTTGCTTTA
GCACATCTTTTATTGCCATCCCGATGAAAAAGAAGATAGCAGCAAAAAGAAGATCGAGCC
CAATAGACTCGAGCATATCCATATAGTCGTAAAGCATTTTAGTCCTTCATGCCGAAAAAT
CTTGGGCGCACTATACCACTGTTACACAGCATTGTTAATGCACTACAAGGAGGGTTATTT
CAATAATCTATTGTTGCTTTTCGAATTTGTTAACTCGAAATGTATTTCCGGATCACTCGC
ATCACTTCAGCAGGTTTTTCTGCGTGTAACCAATGGCCTGTGTTGGCAATAATGTGTGCT
TTAGCTTGTTTGAATTGTCGTTGTACTGACGGTTGGTGCTCTGGCATTAAGTAGTCCGAA
TCTCCGCCTTTAATGAAGAGTGTCGGGATCTCGGTAGGAGCAATATCTTGCCAGCCAATG
ATCTCAGCATAGTTACTTAATAAACTGTCGACGTTAAATCGCCAAGCCATATGGTCTTCG
TTTTTAAACAGCGATTTTGAGAGAAATTGTCTAACGCCATCCATCTCAATGTGTTGAGCT
AAGATTTCTAACGTTTGTTGACGGTTCGCAGGTTTTTCTTTGATAACGGCCAGCAAACCA
TCAAATACGTTGTTGTGACGATTGGTCTGGTAAGCTACTGGAGCCATGTCCAATACGACC
AACTGTTTCACAAGATTTGGTGCTATATCAGCGAGTTTCATCGCGACTTTACCGCCCATT
GAATGGCCGACGATTATCGATGGCTCAACGTTTAAGTGCTGAAGAAGCGTCGCGACATCT
TGTGCCATGTCAGTGTAGTTATGAGTATCAGAGTGGAAAGAGAGACCGTGATTGCGTAGG
TCGATACTGATCACTGAGTGATCTTCAACAAGATCACGAGCCAATAGGCCCAGATTACTT
AAACTACCAAACAATCCGTGAATCAAAACAACTGTTTGGCCTTGGCCTTCCTGCTTATAG
TTGAGTAATGCTGACATTTTATCTTATTCGTGATGGGTTTAACGTGGAGTATCCGAAAGG
ATCTCGTTATAATCCCCCAGAGTTTAAACATTGAGAATGTGAAAAGCGAATGAAAACAAT
TGAGGTTGATGAGGATCTATACCGTTACATTGCTAGCCAAACTAAGCATATCGGTGAAAG
CGCCTCGGATATTTTGCGACGCCTTTTAAACCTTGATGGTCAGTTGCAGGTAGCAGAATC
GGCACCAGCAGTAGAGAAGCCACAAGGGATTGTAGTAAGTAAAGATGCGGGCAAAGCAGA
ATCTATTGATGTAGTGAAAGAGATGCGTTCGCTGCTAATTTCTGATGAGTTTGCCGGTCT
AAAGAAAGCGATTGATCGCTTTATGTTAGTACTATCGACCTTACATAAGTTAAATCCAGA
AGGCTTCGCACAAGCGACAAACGTAAAGGGACGCAAACGCGTTTACTTTGCAGACAATGA
AGAAACCTTACTGGCCAATGGTAACACCACTAAGCCTAAAGCCATTCCAGGTACGCCGTT
TTGGGTTATCACAAACAACAATACCAGTCGTAAGAGACAAATGGTTGAACAAGTGATGAC
GCACATGGAGTTCCAACCTGACTTGATAGAAAAAGTAACAGGTTCAATCTAAGAAACCTG
ATAGAAGCCTCATAATGCGTCGCAGTTAGCAGATATTATGAGGCTTTTTTGTAATTTTAT
TATTTTTAAAAGAAAGGATGTCAAACATGGCTATGCACCCTCGTGCTGGGCAAAAAGCGC
AGCAGGAAGATCTCCATAATATTCCAGCGTTAGTTGCTAACTACTTCTTACTTCAGCCTG
ATGCTAATAATGCGGAACATAAGGTTCAATTCGGTACTTCTGGTCACCGTGGCACAGCAG
ACAAGCAAACTTTTAATGAAAACCACATTCTTGCTATCGCACAAGCAGTTGCAGAAGTAC
GTGCCAAGCAGGGAACTACAGGGCCGTTGTTTGTGGGCAAAGATACCCACGCGTTGTCAG
AACCTGCGTTTTCAAGCGTAATCGAAGTTTTGATTGCGAATGGTGTAAAAGTCATCGTAC
AGCAGGATAATGGCTACACACCAACACCAGGTGTTTCTCACGCTATCTTAACTTACAATC
TAAAGCATGATGAGAAAGCGGATGGCATCGTTATCACACCATCTCATAATCCACCACAAG
ATGGCGGTATTAAGTACAATCCAACACATGGCGGTCCAGCAGAAGCAGAATTGACTCAAG
CGATTGAAGATCGTGCGAACGAGATCATTGCTGGTGGCCTAAAAGATGTGAAGCGTCTAG
CGCTAGCAGAAGCGAAAGCATCTGAGCTATTCGTTGAAATGGATTTGGTGAAACCTTACA
TCGATGACTTAGTTAATGTTATCGACATGGAAGCGATTCAGAAATCGAAGTTGAAAATTG
GTGTTGATCCACTTGGTGGCAGCGGCATTGATTACTGGCGTCAAATCGGCCAAGCATACA
ACTTAGATCTGACCTTGGTCAGCGAAGCGATTGATCCATCATTCCAGTTCATGTCGCTTG
ATAAGGACGGCGTGGTTCGTATGGACTGTTCTTCTCCATACGCAATGGCTGGTCTGCTAG
CTCTGAAAGATGAATACGATCTTGCGTTTGGTAACGACCCAGACTATGACCGTCATGGTA
TCGTGACGCCGAAAGGTTTGATGAACCCGAACCATTTCTTAGCGGTTTGTATCGACTACC
TATACCGTCATCGTGAGGCGTGGGGTAAAGATGTTGCTGTTGGTAAGACGCTGGTTTCAA
GTGCACTTATTGACCGAGTAGTAGCCGATTTGGGTCGTGAACTGTGTGAAGTGCCTGTCG
GCTTCAAGTGGTTTGTCGATGGCCTTTACACTGGCAAGTTTGGTTTTGGTGGTGAAGAGA
GCGCCGGTGCCTCTTTCCTACGTAAAGATGGAACACCATGGTCAACAGACAAAGACGGCA
TCTTACTATGTTTGTTAGCGGCAGAGATTACTGCGGTAACGGGTAAAAACCCACAAGAGT
ACTACGAAGAGCTTGCCGCTAAACATGGTGAGTCTAAGTACAATCGTATTCAAGCGGTAG
CGAATGGACCTCAAAAAGACGTGTTGAAGAAACTGTCGCCAGAAATGGTTGCAGCAGAAA
CACTGGCAGGTGATCCGATTACGGCGCGTCTAACACACGCTCCTGGTAACGGTGCGGCGA
TTGGCGGATTGAAAGTGACGACTGAAAATGGTTGGTTTGCTGCTCGTCCATCGGGTACGG
AAGACATCTACAAAATCTATTGTGAGAGCTTCAAGGGTGAAGAACACCTAAAACAAATTG
AAGCTGAAGCACAAGAAATTGTGAATCAAGTATTTGCAGCTGCAGGTTTATAATTAAACC
TACTCTGACAAAAAGGCGACCAGATGGTCGCCTTTTTTACAACTCGTCGTTAACTCTCTA
TTTATGAGCGTTTGGATTTTGTGGCCAATTATCTGGCACGATGAACCAGAACTCGCCATC
TGCTGTTTGTGCATGCTCAAATCGCTCCATTGGTTTTTCAATCGGCTGAGAAAAATCATC
CGTACCAATAGCCCAGTTGGGTTTGCTTAAGTGGTAAAGCGGTTTATTGATCAAACTCCA
TTGGCTTTGATAACACCAATATCCACTGATTTGGCTTGGATTGAGAGCAAAGCCTAAGCA
CTCTTTCGGTGGTACTTCATTAGAAAATGGATTGATGTAAAGTCGCCCTTGCATCAACAA
GCGTTCCTTTGGAGACTGATCCAGAGGAAGCATTTGTCTAAATTCAGGCCTTTCGCTCAT
TTTCAATTGGTGGGAGAGCATTCTATCCAGTTTTGTATGCAATTGATCGTGCGCGTTAGG
GCCATACCAAACACCTTCATGTAAAAGATAAAACTTAATCGCTACTTCCCAATGTTCTAG
TTGGTCCAATGTTCTATTTTTGAGTATGAGATCTATCGCACCAATGGTTTTTCCGTCGCT
ATCGTTGAGTTGAATTTCTTCTGCAAGAATTTCATATTGTTCTGAATTAGCAAGTGCAGC
GGTACATAAATGCTGATACAAAAAACCCAGTCTCGGGTTCCCTTGGTACTCTTCAGATTC
ATCCAGAGGTTTAATCGATAAGTCTTCCAATGTAGCAAAAGGGGGGAGCAACTGAAAAAG
AGGAGGAGAAGAGGTGATCCATTGATAAAGACGTTGCAGTTGATTCATCCTGATTCCTTA
GTGATGTTGATAAAGCAGCGAGCCTCGTTATTGTAACTAAATTTGGTTAGTAGAATAGGG
TAGCTAGCATCAGTGTCATAGTTCGATATACACTTTGAGGTACTCGCTCGAAATTGGAAG
TGATAATGAATAATTTACAGTTAGAAAAGATTCTCAACAGCAAACTCTCGCCCGAGTTTA
TTAAAGATTACGCGCCAAATGGCTTACAGGTTGAAGGTTGTCCACAGATCAAGCGCGTAG
TTACTGGAGTAACTGCTTCTCAAGCATTAATTGATAAAGCGATTGAACTCAGAGCCGATG
CGTTATTGGTCCACCATGGTTATTTTTGGAAAGGGGAGCCAGAACCCATTCGCGGTATGA
AAGGTAAGCGCATTCGTAGCCTAATAAAAAGTGACATTAATCTGTATGGCTACCATCTAC
CGCTCGACATTCATCCTGAACTTGGTAACAACGCAGAGCTTGCTCGTCTTCTTGATATTG
AAATCGACGGTGGGTTAGAAGGTCATCCGCAGTCTGTCGCCCTATTTGGACGCTTGAAAA
AACCGATGACTGGTTCTCAATTTGCGAGCAAGATCAACCAAGTCCTTAATCGAGAGCCTC
TACATATCGCTCCAGATAATGCGGAGAAAATGATCGAAACCGTTGGTTGGTGTACTGGCG
GCGGACAAGATTTCATTGAACTTGCGGTTCAGCATGGATTAGATGCATTCATTTCTGGCG
AAATTTCGGAGCGAACAACTTACACCGCTCGTGAGATGGACATCCACTATTTTGCTGCGG
GTCACCATGCAACAGAGCGTTATGGCATCAAAGCACTTGGTAAGTGGTTAGCCGATGAAT
ACGGTTTAGATGTCGAGTTTGTGGATATTGATAATCCAGTGTAGCGTGTATTTTTATCGT
TAAAACTAAAAAGGGTTGAGACTTACATCTCAACCCTTTTGTTTATCTGATAACTCTAGT
AACGATTATTCGCGCTCATGAAGCGGCGAAAATTCACGTTGCGTTTCGCCTTTGTAAAGC
TGACGTGGACGACCGATACGGTTTAGTGGGTCGCTGTGCATCTCGTTCCAGTGGGCAATC
CAACCAATAGTACGAGAAATCGCGAAGATAACCGTAAACATTGATACAGGAATACCGATC
GCTTTCAGAATGATACCTGAATAGAAATCTACGTTCGGGTATAGCTTCTTAGAAACAAAG
TACTCGTCAGAAAGAGCGATACGCTCAAGTTCCATTGCTACGTCCAGCAGAGGATCTTTA
ATGTTGAGCTCTTTTAGAACTTCGTGACATGTTTCGCGCATTACGGTCGCACGAGGATCG
TAGTTCTTGTAAACACGGTGACCGAAGCCCATCAAACGGAATGGGTCATCTTTGTCTTTC
GCACGTTCCACGTATTCTGGAATGTTATCCACGCTGCCGATTTCTTCTAGCATCTTCAGA
CATGCTTCGTTTGCGCCACCGTGAGCTGGGCCCCAAAGTGATGCGATACCAGCGGCAATA
CATGCGAATGGGTTTGCACCAGAAGAACCTGCTAAACGGACTGTTGATGTCGACGCGTTT
TGCTCGTGATCTGCGTGAAGTGTGAAGATTTTATCCATCGCACGAGCAACAACAGGGTTC
ACTTCATACTCTTCACATGGGTTAGCAAACATCATGTGTAGGAAGTTTTCCGCGTAGCTC
AAATCGTTGCGTGGGTAGATAAATGGCTGACCAACAGAGTATTTGAAACACATTGCAGCC
AGAGTTGGCATTTTAGATAGCAGACGATAAGCCGCAATTTCGCGGTGCTCGTCGTTATTG
ATATCAAGTGAATCGTGGTAGAAGGCTGCAAGAGCACCAACCACACCACACATTACTGCC
ATTGGGTGAGCATCACGACGGAAGCCATGGAAGAAGCTTGCGATTTGCTCGTGTACCATT
GTGTGACGAGTAACTGTCGTTTTGAATTGCTCGTATTGTTCTCGGGTAGGGGCTTCACCG
TAAAGAAGGATGTAACATACTTCTAGGTAATCTGCGTTATTGGCTAATTGATCAATCGGG
TAACCGCGGTGCAAAAGAATACCTTTGCCGCCATCGATGTAAGTGATTGATGATTCACAA
GATGCAGTGGCAAGAAAACCTGGGTCAAAAGTAAAGTAACCATTGGCTCCCAGTTTACGA
ACGTCAATTACAGGTGTACCTAGCGTACCGTCCATAATTGGCAGTTCGATTGGCGCTTGA
CCTTCAACATGAAGGGTCGCTTTCTTATCCGCCATAACAATCTCCTTTGTTTATTATTTA
ATCCGTCCAGGATGTTTATGTGCCATTTTTGTACTGTTGTTAAAGCTTAAAGTCAATTTT
TCTCCATCTTTGTGTGCACTTGTTATGATTTTTCTCATGAAAATCGTTAAAAATCTGTTC
TATGTAGCATAATTTGTTACACCAATTGTATTAGAATGTTGCTCGCCGTATATTGGCAAA
GAAAATTTTAGTTAAATCCTTATAAATTCGGGGCTAGAAACAAAAGTGAGGTTTGTTTGT
GGACTCCGGTTGTTAACAAAGTGTTTACAATTATCTCTGAGCTTATTGCGATAATTTGTT
AATCAAATGTTAACTTTTGTACGTTTGGAAGCTGAAATTGGTTATAACAATAAATGCTCA
ATGGAGCTGAGTGAGCAAGCCCGTGAAAGAAAGAAAGTCAAGACCTGTTAATTTAGATTT
ACAGACCATTCGCTTTCCTATCACAGCAATCGCATCGATCCTGCACCGTGTGTCTGGGGT
AATTACGTTTGTTGCGGTGGGTATATTACTTTGGTTACTGTCCATTTCTCTGTCATCCCA
TATGGGTTTTATGGAAGCCGCAGATATCGTTGATGGCTTCTTCGTAAAATTCATCCTGTG
GGGTATCCTGACTGCACTTGCCTACCACATCGCTGGTGGTATTCGTCATTTGCTGATGGA
TCTAGGTCATTTTGAAGAACTAGATTCAGGCGCGATGAGCGCGAAAGTTGCCTTTGGTGC
AACTGCAGTATTATCACTATTGGCGGGGATCTTGGTATGGTAAAACACGTATCTTCATTT
GGTCGTAATGGTGTACACGATTTCCTACTGATTCGTGCAACAGCCATCATTATGACGCTA
TACACGATTTATCTGGTTAGCTTCTGTGCATTTTCAGATATCTCTTACGCATCATGGACC
CAATTCTTTGGTGGTACTTTTACCAAAGTCTTCACCATGTTGGCGCTTGCATCTGTTCTG
ATTCATGCATGGATCGGTATGTGGCAAGTGTTCACCGACTACATTAAGTGCGCGAAACTT
CGTGGTGCACTTCAACTTGGTGTGATTGCCGTTTTATTCGGTTATGTCTTCTCTGGTCTA
TTTATTCTGTGGGGTGCGTAAGTGTCTATTCCAGTTCGTGAGTTTGATGCCGTAGTAATC
GGCGCTGGTGGTGCAGGTATGCGCGCTGCACTACAAATTTCGGAACAAGGCCTTTCTTGT
GCTTTGTTGTCTAAAGTATTCCCAACCCGTTCTCATACTGTATCTGCTCAAGGCGGTATC
ACAGTTGCGCTTGGTAACTCGCATAAGGACGATTGGCAATGGCACATGTACGACACAGTA
AAAGGTTCTGATTACATTGGTGACCAGAACGCGATTGAATACATGTGTAAAAATGGTCCT
GAGTCAGTTATCGAGCTAGAAAAAATGGGTCTTCCATTCTCTCGTTTTGATAACGGTACT
ATCTACCAACGTCCATTCGGCGGTCAGTCAAAAGAGTTTGGTGGTGAGCAGGCGGCGCGC
ACAGCAGCTGCAGCAGACCGTACAGGTCACGCTCTTCTTCATACGCTTTACCAACAAAAC
GTCAAACATAAGACAACCATCTTTTCTGAATGGTACGCTTTGGATCTTGTGAAAAACCAA
GATGGCGCAATCATGGGTTGTACTGCGATCTGTATGGAAACGGGTGAAATCTGTTACTTC
AAATCGAAAGCAACAATTCTAGCTACTGGTGGTGCAGGTCGTATTTACGCATCGACAACT
AACGCGCACATCAACACGGGTGATGGCGTTGGTATGGCACTTCGTGCAGGCGTTCCAATG
CAAGACATGGAAATGTGGCAGTTCCACCCAACGGGTATTGCTGGCGCGGGTGTTCTTGTG
ACAGAAGGCTGTCGTGGTGAAGGTGGTTACCTTCTAAACAAAGACGGCGAACGCTTTATG
GAACGTTACGCTCCAAACGCGAAAGACCTTGCTGGTCGTGACGTTGTTGCTCGCTCTATG
ATGATTGAAATCCGTGAAGGCCGCGGTTGTGATGGTCCTTGGGGTCCACATATCAAGTTG
AAACTTGATCACCTTGGCAAAGAAGTACTTGAATCACGTCTGCCAGGTATCTGTGAACTG
TCTCGTACATTCGCACACGTTGATCCAGTGAAAGAACCAATTCCAGTAATTCCAACTTGT
CACTACATGATGGGTGGTGTTCCGACTCAAGTTTCTGGTCAAGCGATTAAGCAACTTGCG
GATGGCAGCGAAGCGGAAGTTCAAGGTCTATACGCTTGTGGTGAAATTGCTTCTGTATCT
GTACACGGTGCAAACCGTCTAGGTGGTAACTCACTGCTAGACTTGGTGGTATTTGGTCGT
GCAACAGGCCTACACCTAGGTGAGACTCTTGCTGCTCAAGTTGAAGCTCGCCCTGCAACT
GAATCAGACATCGAAGCTTCTCTAGCGCGCACTATGCGTTGGGAAAATAGCACTGGTGGC
GAAGATCCAGTACAAATCCGTAAAGACCTACAACGCTGTATGCAAAACAGCTTCTCGGTA
TTCCGCGAAGGTGATGCAATGGCGACGGGCCTAGAAGAGTTGAAGGTAATTCGTGAACGT
CTGAAAGATGCTCACTTAGCCGACAAATCTTCTGAGTTCAACACGCAACGTATTGAGTGT
CTAGAACTAGATAACCTGATGGAAACCGCGTTCTCAACAGCAGTTGCAGCAAACTACCGT
ACAGAAAGCCGTGGTGCTCATGCTCGCTTCGACTTCCCTGAGCGTGATGATGAGAACTGG
CTATGCCACTCTATCTACAACCCGGAAACCGAAGCGATGACAAAGCGTGATGTAAACATG
ACGCCAGTACACCGTGACGCGTTCCCACCGAAAGTACGTACATACTAAGGGAGGATATGA
ATATGAAACTGAACTTCTCTTTGTACCGTTACAACCCGGACGTAGATACTAAGCCTTACA
TGAAAGAGTACACACTTGAGGTAGACGAAGGCTCAGACATGATGGTGCTTGATGCATTGA
TTCTGCTAAAAGAGCAAGATCCAAGCATCGCATTCCGTCGTTCTTGTCGTGAAGGTGTGT
GTGGTTCTGATGGTTTGAACATGAACGGCAAAAATGGTCTGGCATGTATCACTCCATTAT
CGGCTCTACAAGGTGACAAGATCGTCATTCGTCCTCTACCGGGTCTACCTGTAGTACGCG
ATCTTATCGTTGACATGACGCAGTTCTATGATAACTATGCGAAAGTTAAGCCTTTCTTAA
TTGATGACGGTGCTCTACCGCCATCACGCGAGAACCTGCAATCTCCAGATGAGCGTGCGC
ATTTAGATGGATTGTACGAATGTATCATGTGTGCATGTTGTACAACTTCTTGTCCGTCAT
TCTGGTGGAACCCAGATAAGTTTATTGGCCCTGCAGGCCTACTTGCGGCTTACCGCTGGT
TGATTGATAGCCGAGATACGGCAACAGATGAACGTTTGTCTGATCTTGATGATGCATTTA
GCGTTTTTCGTTGCCATGGCATCATGAATTGTGTAAGTGTTTGTCCTAAGGGACTAAATC
CGACGAAAGCCATCGGTCACATTAAGTCGATGCTGGTGAATCGCTCGGTTTAATTACTCG
CAAGCCATAAAGTTGCAGTAAAGTGAGCACGCAACGTACTGACTTTGCTGCAGCCTCCAA
GCACGAGTAAAAGGATACTAAAATTGCCGGCTATTTCGGTCGGCTTTTATTAGCTCGGCG
TAAGACCGAAGCAAACGTGAAAACTACTGGTTAAGGGAAAATATGCACAACGGCGTGATG
AAGGCATGGCTCGAGTCTTCACACTTGGCTGGCGCCAATGCAACGTATGTAGAGGACCTC
TACGAACTGTATCTAAGTGATCCCGATCTGGTAAGTGAGGAGTGGAAACGTGTTTTTGAG
GGCTTGCCTAAGCCATCAGAAGAAGTGGCAGAACAGCCGCATTCACGTGTCCGTGACTAC
TTCCGACGACTCGCTAGAGAAACAAAGCATTACAATGTCCAAGTTAGTGATCCAGATGTC
GATGCAAAACAAGTAAAAGTTCTACAGCTTATCAACGCATACCGCTTCCGCGGACACGAG
GCTGCAGAATTGGATCCACTAGGTCTGTGGCAACGTCCACCTGTGGCGGAGCTAGACCCA
GCATTTCATAATCTTACCGAAGACGACTTCGAAGAAACTTTCAACGTAGGTTCTTTTGCT
GTTGGGCAAGAAACCATGAAGTTGAAAGACATCTACGCAGCCCTCAAGAAAACTTACTGC
GGTTCCATCGGTGCTGAATACATGCACATGACTGACACAGAGCAAAAGCGTTGGATCCAA
CAACGTCTTGAGTCTGTCGTAGGCCAGCCATCATTCAACCAAGATGAAAAACGCACGTTC
CTTGAAGAGTTGACTGCAGCGGAAGGCCTTGAGCGTTATTTAGGCGCAAAATTCCCTGGT
GCGAAGCGATTCTCTCTAGAAGGTGGTGATGCGCTTATCCCAATGACGAAAGAACTGATT
CGTCATGCGGGTAAGAGTGGCATGCGTGAAGTGGTTATTGGTATGGCTCACCGTGGTCGT
TTGAACATGCTGGTGAACGTACTGGGTAAGAAACCACAAGATCTATTCGATGAGTTCGCG
GGTAAGCACGATGAAACGTGGGGTACCGGTGACGTTAAATACCACCAAGGTTTCTCTGCA
GACTTCGCAACTCCTGGTGGCGATGTTCACTTAGCGCTTGCGTTTAACCCATCTCACTTA
GAAATCGTAAACCCAGTGGTTATCGGTTCAGTGCGTGCACGTCAAGACCGTTTGGGTGAC
AACCACGGCAGCAAAGTTCTTCCTATCACTATTCATGGTGACTCTGCGATTGCTGGCCAA
GGTGTAGTGGCTGAAACGTTCAACATGTCACTTGCTCGTGGTTTCTGTGTTGGCGGTACG
GTTCGTATTGTTGTAAACAACCAGGTTGGCTTTACAACGTCTAACCCGCGTGACACTCGA
TCAACCATGTATTGTACTGACATCGCTAAGATGGTTCAGGCGCCGATTTTCCACGTTAAC
GCCGATGATCCAGAAGCGGTTGCTTTTGTTACTCGCATTGCATTGGATTACCGCAACGAG
TTCAAGCGTGACGTCGTGATTGATTTGGTTTGTTACCGCCGTCATGGTCACAACGAAGCG
GATGAACCGAACGCAACTCAGCCGTTGATGTACCAAAAAATCAAAAAGCACCCAACTCCT
CGTAAACTGTACGCCGATGTTCTGATTGATAAGAATGAGTCGGATATTGAAACTGCAACG
CAGTTGGTGAACGAGTATCGTGATGCACTTGACCGCGGTGAAGTCGTGGTGAAAGAGTGG
CGTCCGATGGCATTGCATTCTGTAGACTGGTCTCCTTACTTAGGACACGAGTGGGATATG
CAATGGGAATCGACCTACGATAAGCAACGCCTTGTCGAGCTAGGTAATCGTTTATGTCAG
TACCCGGAAAGCCACAAGCTGCAAAGCCGAGTAAACAAGCTGTACAACGATCGCTTAGCA
ATGATGACAGGTGAGAAGGCTATTGACTGGGGTATGGCTGAAACATTGGCTTACGCGACA
TTGGTAGACGATGGTAAGCGTATCCGTATTTCTGGTCAGGACTCAGGTCGTGGTACTTTC
TTCCATCGTCACTCAGTTCTTCACAACCAATCAGATGCAAGCACTTACATCCCGCTAGCG
AATATCCATGACAAGCAGGGGCCTTTCCAAGTTTTTGACTCTGTGTTGTCGGAAGAAGCT
GTTCTTGCATTTGAGTACGGTTATGCAACAGCTGAACCTGGCGGTTTGACCATTTGGGAA
GCGCAGTTTGGTGACTTCGCTAACGGCGCACAAGTGGTTATTGACCAATTCATTTCGTCT
GGTGAGCAAAAGTGGGGACGTTTGTGCGGCCTGACGATGCTTCTGCCTCATGGTTACGAA
GGCCAAGGTCCGGAGCACTCATCTGCTCGTCTAGAGCGTTACCTTCAATTGTGTGCTGAG
CAAAACATGCAGGTCGTTGTACCATCAACGCCAGCTCAGGTGTACCACATGATTCGTCGT
CAAGTAGTACGCCCAATGCGTCGACCATTGATTGTAATGTCTCCTAAATCATTGCTTCGT
CATCCTCTTTGTACTTCGACTCTAGAAGACCTTGCAGAAGGTGCGTTCCAAGCAGCGATC
CCTGAAGTGGATAACTTGGAGCCAAGCAAAGTGAAACGCGTCGTGTTCTGTTCGGGTAAG
GTGTATTTCGACCTTCTTGAGCAGCGTCGCAACAACGAGCAAGAAGACGTAGCAATCGTG
CGTATTGAGCAGCTTTACCCATTCCCGATGGAAGAAGTACAAGCGGCTATTGCTCAATAC
ACTAACGTTGAAGACTTCGTGTGGTGTCAGGAAGAGCCTCAGAACCAAGGTGCTTGGTAC
TGTAGTCAACATAACTTCCGTGCCGCTATTCCTGCAGGTGCAGATCTTAAATACGCAGGT
CGCCCAGCTTCTGCTTCGCCAGCAGTTGGCTACATGTCGGTGCACTTGAAACAACAAAAA
GCGTTGGTTGAAGACGCTCTGAACGTGAACTCAAAAACTTCGGACTAAGAACTAGAAGTT
AAAGGAAGAAACAGATATGACAATTGAAATTCTGGTTCCAGATTTACCTGAATCAGTTGC
TGATGCAACCGTGGCGACATGGCACAAACAACCAGGCGACACCGTAGAGCGTGATGAAGT
TCTGGTTGATATTGAAACTGACAAAGTTGTACTAGAAGTGCCAGCTCCAGAAGCCGGCGT
TTTAGAAGCCATTCTTGAAGTAGAAGGTGCTACGGTACTTTCAAAGCAACTTCTTGCTAA
ATTGAAAGCCGGCGCTGTTGCGGGCGAGCCAACCGCAGACAAAACAGAAGCAACAGAAGC
TTCTCCAGATAAGCGTCACAAAGCGACACTGACTGAAGAAAGCAATGATGCACTTAGCCC
TGCCGTTCGTCGTCTACTTGCGGAACATGGTCTAGAAGCACACCAAGTTAAAGGTACTGG
TGTTGGCGGTCGTATTACTCGTGAAGATATCGAAGCGCATCTAGCAAACGCTAAAGCGGC
TCCAAAAGCTGATGCTCCAGCAGTTGAAGCACCAGCAACCGCTCGTAGTGAGAAGCGTGT
GCCAATGACTCGCCTACGTAAGACGGTTGCAAACCGCCTGCTGGAAGCGAAAAACAGCAC
CGCAATGCTAACGACGTTTAACGAAGTGAACATGAAGCCAATCATGGATCTTCGTAAGCA
ATACAAAGACCAGTTCGAAGAGCGTCACGGTATTCGTCTTGGCTTCATGTCTTTCTATGT
GAAAGCAGTGACAGAAGCACTAAAACGTTACCCAGAAGTAAATGCATCAATCGATGGTGA
TGATATCGTTTACCACAATTACTTTGACATTAGCATGGCGGTATCAACGCCACGTGGTCT
AGTAACTCCAGTGCTAAAAGACTGTGACAAGCTTGGTTTTGCAGATGTTGAAAAAGGCAT
CAAAGAGCTAGCGATCAAAGGTCGTGATGGCAAGTTAACAGTAGATGAGTTGATGGGGGG
TAACTTCACTATCACTAACGGTGGTGTGTTCGGTTCTCTAATGTCTACGCCTATCATCAA
CCCACCGCAATCGGCAATCCTTGGTATGCATAAAATCCAAGAACGCCCGATGGCTGTAAA
CGGTAAAGTTGAAATCCTACCGATGATGTACCTGGCGCTATCTTACGACCACCGTTTGAT
CGATGGCCGTGAGTCAGTTGGCTTCCTAGTAACGATTAAAGAGCTACTAGAAGATCCAGC
GCGTCTCCTATTAGACGTTTAATATCGCTAAAACGTCTAGTTACCTTGGGTGGCTAGACG
TTGAAAATTTCAATGGCTAGACTAGCTCAACGTCTGGCCTTCATTTGAATCACTCAGTGA
TTTACTTGAGAAGACCCTACAGACGTACAAGCAGCCAAGACTGCAGCGTTATGGAAATAA
TAAATCCCTCAAGGGAAAAACAAACGGAATATCGAAATGAATTTGCATGAATACCAAGCC
AAACAGCTGTTTGCAGAATTCGGTTTGCCTGTGCCAGAAGGCTACGCATGTGATACACCA
CAAGAAGCGTTTGAAGCAGCAGGCCGTATCAGCACAGCAAAGAAAGTAGTCAAGTGTCAG
GTTCACGCTGGTGGCCGCGGTAAAGCGGGTGGCGTAGAGCTTCACGACACTAAAGAAGGT
GTAAAAGAGTTTGCGCAAAAGTGGCTAGGTAAAAATCTAGTAACTTACCAAACAGATGCA
AATGGTCAGCCAGTTACAAAAATCCTTGTTGAAGAAGCGTCAAACATTGCCAACGAACTT
TACTTAGGTGCGGTAGTTGACCGTGCTAGCCGTAAGATCGTTTTCATGGCTTCTACAGAA
GGCGGTGTGGAAATCGAAAAAGTTGCGGAAGAAACACCGGAGCTAATCCACAAAGCAGCC
ATCGATCCACTAGTCGGCCCTCAAGCTTACCAAGGTCGTGAGCTTGCGTTCAAACTTGGT
CTTGAAGGTGACCAAATCAAACAATTCGTTAAGATCTTTATGGGTCTTGGCACTATGTTC
TCTCAGTACGACCTTGCTCTACTAGAGATCAACCCGCTTGTGATTACTGCTGAAGGCAAC
CTGCTATGTCTTGACGGTAAGATCAACATCGACTCAAACGCACTTTACCGTCAGCCTAAG
CTACGTGAAATGCACGATCCATCACAAGAAGATGAGCGTGAAGCGCACGCAGCTCAGTGG
GAACTGAACTACGTAGCACTAGACGGTAACGTTGGCTGTATGGTTAACGGTGCAGGCCTA
GCAATGGGTACGATGGATATCGTAAACCTACATGGCGGCAAACCAGCGAACTTCCTAGAC
GTAGGTGGCGGCGCAACTAAAGAACGCGTTGCTGAAGCATTCAAGATCATCCTATCTGAT
GACAATGTGAAAGCGGTACTCGTAAACATCTTCGGTGGTATCGTTCGTTGTGACATGATC
GCAGAAGGTATTATCGGTGCAGTTAAAGAGGTAGGTGTAAGCGTACCTGTTGTTGTTCGT
CTAGAAGGTACTAACGCAGACCTAGGTCGCGAAGTTCTTGCTAATTCTGATGTTGATATC
ATTGCTGCTGAGTCGCTAACTGACGCTGCTCAGAAAGTTGTTGCTGCTGCGGAGGCTAAA
TAATGTCTGTATTAATTAACAAAGACACTAAAGTAATCTGTCAGGGTTTCACTGGTGGTC
AAGGTACTTTCCACTCAGAGCAAGCTATCGCATACGGTACGCAAATGGTTGGTGGTGTGT
CTCCAGGTAAAGGTGGCCAAATTCACCTAGGCCTACCTGTATTCAACACAGTACGCGAAG
CAGTAGAAGCGACTGGTGCAACTGCAACAGTAATCTACGTTCCAGCACCTTTCTGTAAAG
ATGCAATCCTAGAAGCGATTGATGCGGGTATCGAGCTAATCGTAACCATCACTGAAGGTA
TTCCTACAACAGATATGATCGACGTGAAAGTGAAGCTAGAAGAAACTGGCGTTCGTATGA
TCGGTCCTAACTGTCCGGGTGTTATCACTCCTGATGAGTGTAAGATCGGTATCATGCCTG
GTCACATTCACAAGAAAGGTAAAGTGGGTATCGTATCTCGCTCTGGTACTCTAACTTACG
AAGCAGTTAAACAAACTACAGATGAAGGCTTCGGTCAGTCTACGTGTGTTGGTATCGGTG
GTGACCCAATCCCAGGTTCAAACTTCATTGATATCCTGAAACTGTTCCAAGAAGACCCAG
AAACTGAAGCGATCGTAATGATCGGTGAAATCGGTGGCACAGCAGAAGAAGAAGCGGCGG
CGTTCATTAAAGAAAACGTAACTAAGCCAGTTGTTTCTTACATCGCTGGTGTAACTGCAC
CTCCAGGTAAACGTATGGGCCACGCTGGTGCGATTATCTCAGGTGGTAAAGGTACTGCAG
AAGACAAATTTGCTGCACTAGAAGCGGCAGGCGTTAAGACAGTTAAGTCTCTAGCAGACA
TCGGTCAAGGTCTACGTGAAGTAACGGGTTGGTAATTTCTGACTCGTAAAATAAAAAGCC
TGGCATTGCCAGGCTTTTTTGTATCTGATCTTGTGTTGATTTTGTATGTAAGCCAGCAAT
AGCACTGAGAATTCTTAATCACCAGATCCGTTTGCTTAACTTGTGCTTATAACTAAGCTT
TCCGCTGAATCAGTTGGCTCAGCATAAACAAAGAAGTCGCACTGATCACCACTGATGGGC
CTGCTGGTGTGTCGAAGTGCCAAGACAGACTCAGTCCCATTAGAACTGAAATCGCACCTA
TGATGGATGCGAAGAATGCCATTTGTTCTGGTGTAGAAGACAACTTGCGCGCTGTCGCTG
CTGGGATGATCAGTAGTGAAGTCATGATAAGGGCACCGACAAACTTCATACCTACCGCAA
TCACTACACCCACCATCAGCATCAAGACCAGACGGATTAAGTCTGTGTTCACACCTTCTA
CAGCGGCTAGCTCTTCGCTGACGGTACTTGATAATAATGGTCGCCAGAATATGTACAAAC
ATGCACTAACGGCAATTACGCCGGCATAAATAAACATCAAATCTTCTGGTGATACAGCTA
ATAAATCACCAAATAGGTAACTCATTAGATCGACACGAACATTGTCCAAAAAGCTTACTG
ACACCAAACCGATAGACAAAGAGCTGTGAGCCAGAATTCCGAGTAGGGTATCTGTGGCCA
CCAGTTGCTGCCTTTGCAGTGTTACAAGGAGTACCGCTAATGCTAAACAGCAGACTAGCA
GCGCAAGATAGAGGTTAACGTTCAGTAAGAACCCGAGAGCGAGCCCCATTAACGATGCAT
GGGCAAGAGTGTCACCGAAGTAGGCCATTTTGCGCCATACAACAAAAGACCCAAGTGGTC
CTGCGATGATTGCAATACCAATACCAGCGAGAATAGAAGGTAGAAGAAACTCAATCATGG
TGATGATGTCCGTGGTTATGGTTAGAGCACGAGGTAGCGTCGCCCGATACTGGAGAGCCA
GACAAATCGTGATGGTGATGCTCGTGGTCGTGATGATAAAACGCGAGTGATTCTCTCGCT
GCGTTACCAAACAATGCTATGTAAGAAGGATGCTGAGTGATCGTTGCTGGTGATCCCGAA
CAACAAACGTGGTGGTGCAAACAAATCACATCGTCTGTTTTTGCCATGACCAAATGCAAA
TCATGAGATACCATAAACACAGCGCAATCGAAGCGGTGACGGATGCTTTCAATCAAATCG
TATAGATCGATTTGTCCTTGAACATCAACACCTTGAGCTGGTTCATCAAGAACCAACAAG
TCAGGGCGTTGTAGCAGCGCGCGGGCGAGTAGGACGCGTTGGTTTTCACCACCGGAAAGG
CGGTGCATGTTGCTCTTAATTAAGTGCTCTGCACCAACTAGTCTTAATGCATCAAGGCAT
TCTTGTTTGCTGTACTTTCCTGCTAAATTTAAGAAACGGATAACGTTTAGCGGCAAAGAG
TCGTTGAGTTTCAGTTTCTGAGGCACATAACCAATTTTTAGCTTTTTCGCTTTAACCAAT
TTTCCGCTAGTCGGCTTTTGAAGCCCTAAAATGACTTTAACTAACGTGGATTTTCCCGCT
CCGTTGGGACCGATTAGGGTTGTGATTTTGCCCTTTTCTAATTCCATGCTGATGTTATCA
AGAACTCTGCGATCATCGAACTCGACGCACAATTGTTCAAGACTGACTAATGAAGACATG
AATGAAACTCATTTGCAAAACTATAATGTTATAATGTAACATTATCGCACTTTCTACGCC
ATATCCCAAGTAAAACTATGAAAAGAGCTTTAATTCTTGCTGCTTCAGCAATGTTAACCT
TGCCAGCGCAGGCGATAACAGTACTTACAAGCATTAAACCGATCCAACTGATGGTGACTG
AACTGACGGAAGGCGTCACTACTCCTGAAGTGCTAGTTCAGTCAAACGCATCACCACACG
ATTATTCGCTGCGACCTTCTGATGTAAAAAAAGTCGCGTCTGCGGATGTGGTGATTTGGT
ATGGTCATGATTTGGAACCGTTTCTTGAAAAAGTCGTATCAAATAGATCTAGTACACTGA
CGCTAAGCGAAATACCAAATCTAGCGCTTCGTGAGTTTGATAGTGCGCATTCGCATGATC
ACGACGGTCATGACCACGGTAGCCACGACCCGCACTTTTGGTTGGGTATTAAACCGGTTA
AACAGGTCGCCCAAGCTGTTGTGAACAAATTGGTGGAAATCGATCCAGCTAATGCGAAAA
CGTACAGCAACAATCTTGTTAAATTTGAAGAACAGCTTGCGGCTAAAGATAAGGAAATAG
AGCAGCAGTTAGCACCAGTGAAGAACCAAGGGTACTTCGTTTTCCATGATGCGTACGGTT
ATTTTGAAGAGCGTTACCAGTTAAATAATCTAGGACACTTTACGGTGACTCCCGATCGAA
AACCGGGTGCCAAGACGCTGATTCAGATCAGAAAAACACTGGGATCAGGTAACGTGGCTT
GTGTGTTTTCTGAGCCTCAATTTACACCAGCCGTTGTCGAGAGTGTGATGCGTGGCAGCG
ATGTCGCCAAAGGCGAGCTTGACCCATTAGGCAGTGTGATCAAAGTGGAGCCAGGCAGTT
ACTTTAACTTGTTAGGCAACATGGCTGACAGCTTTGAGCAATGTTTGGCTAAATAAGGGT
AATTAGTTGTAGTTTTGCGGATGAAATGTCTCTTTTACGTGATCTAGCAGTAAGAATTAC
AACCTTTGGCAAGACGAACCTTTTCTATAAAAGGAATTGAGATATCATTATCAATAATTA
GCGGCTCAAAATAACCCTACTCACAAGAGCTACGGAAGGCCTATAGGGAGTTGAGTTGAT
ATACATTGATATATAAGGTTTTCGTCTTGCTTCGCCAACTTGTCCTGATTTTCTGGGGAC
TCTTCATATCATCTCAAGCATTTGCGCTGAACAACGCGAATGCCATCTTTTACCCTTTGC
CTACTCAGGTTAAGGGCACTTTTATTGCTGCGAAAAAATTGTTCTTGGGCGAGCAAGGTG
GGCTATGGATTCATGATGTACATGGCCGCGTTCTTTTTTATGACGGCCAGAATGTTCTGC
CAAAATCAGGCAGTTTTTTGCAAACGACTGCAAAGCAGCTTGCGTATCATCAAGGGTCAT
TCTGGACCTTTGTCGAAAATGAGGTTTATCAGACCTACCCAAACAAAGAAAGGCGGTTGG
TCTTTAGCCTTAACCCCGGGTCGCAAATTAGAAAAATAGGTTCATCAGGTGATTATATTT
GGGTCAGTGATGGCGCACATTTTTATACCTACAATATCAAAACCAATGAACTTGATTCAT
TTTCACTGCTTCAACTTTATCAACATAGCAATAATAGTTATGTGTACATCAATGATGCGA
TTCTGGTCGAAACCAAATGGGCGTTGGCTACAACATCTGGTGTCTATCTCTCTGAAGGTA
ATAAATTTGATCATGTGATTTCATCCGGTCAAAACTACATTGAAAAAGTGTACTACTCGC
ATACGAGACGCGAGATATTGGTCGGCACCTTAAAAGGCGCGTTGATCTTCAATATTTACG
AGCCGAACAAAGAGATCGTCAAAATTGGCGGCTCCCACGTACTGACGTTTTCAGAGACCA
ATCAAGAGTATTGGGTTGGTACTGAGCACGGTTTGTATCTCTACTCGTTTTTAACAGGTG
AAGTTACTGAAGTTGAGCCTGCGAGCTTCTTAGAGTTAGAGCTCGATAGCACTAAAATTT
ATTCCTTACTTAGCGACAACATGGGCGGAATGTGGATAGCGACCAACCAAGGCATTCGTT
ATTACTCTTTGTTCAGCAAAAAATTTGAGCGAGTCACCTTTAGTAGTTATGACTCGCAAA
CCTTATCTGGTCGTATCAGACAAACGGTAACAGGGCCAGATGGTGTGCTTTGGTTTGCCG
ATGACCGCAAACTGTATCGTTCTGGCGCGGAAGGGATTGTAAAAGTCTTAGAATTAGATT
CTCAAATTAACGAATTTGCGTTCCAACGAGGCATGTTATGGCTTGCCACTTCAAAAGGCT
TGGAGATATTCCAACTGGAGGGGCTGAAAAAGGTTAGCTTCCCTTATTTACAAGTAATGG
CTGGGCATGCTGTTGAGCACATTGCTCTAGACGACACAAACCGTTTGTGGGTATCCAGCG
GTTACCAACTTTACAACGTTGATATCGACAAGCAATCCGTCAGAAACTTTGGTAGCGAAT
GGATCGTGAGTCAGTATTTACCAGCTAAAGTGACGCGCTTATATGATACCGAAGATAAAC
TTTTTATTGGTACGGACCACGGCATTTACGAATACGATGATGAACGTATTCGTTTCAATC
GTTTCTCGGAAAAATATGGCGAGTCGCTAGATATAGTGACAGCGGCGGATGGCTCTCAGT
GGTTTGCCTCTTCCTATGGGTTGTTTAAAACAGTGGCTGGTGGAGAAGCCAAGCAAGTCT
TGGAGATGAGTGTTGCGAATGCTCGTCCGGCGTGTTTGATCAGTGATGCGAAAGGTGTGT
GGCTTGCATCTTCTGTTGGGTTGAGTTACTACCGATTGTCCGGTGAGTTAGTTAAACACT
ATTCATCTGCATCGGGCTTGATTAATAATGAGTTTATTCCTGGGATATGTAGCGTAGTGA
AACGCACAGAAGATGGCGAACGTGAACTTGTTTTAGGCTCAAAATATGGATTAGTTAAAG
CAGAGGCTTCAAAACTATTGGTGTCAAACCCGCCAGAATCCCGCTTTATTGTTAGCCAAG
TGATGCTTGAAAACGATGTAATCCAAGTGGGGAGTTCCGACCTTGATGGGATTAAGCTGC
CTTATGGTTCTTCGCTGAGTTTTCTCTTTGGCATCATGCCTAAACCGGATAGCCAGAACC
TTTACTACCGCTTAAACGAAGACGACCGATGGCAGACCTTAGAAGGGGGTCAGTTAACCT
TAGAGCACCTCAACTCTGGGGAATACCACCTTCAAGTGAGTAACGAGTCACAGGTAATGG
CGGGCGTTGTTGGCTTAGAGTCTCGTTTTGAAGTGCTCAAACCATGGTATCTATCCCAGC
TTGCGATATTAGGCTTTTTCGTCTCAGTTTCTACGCTTATCGGCCTTATCATGTACTGGC
GATCACGATATGTTATGCAAGCAAACCGAGAGCTTGCTGCTCAGGTCACTCTAAAGACCA
ACCAACTAAGGCATCAAAGCCGCGTATTATTGACGAGTAACCAACAGTTAAGAAAGCAAA
TTCAGGTTAGAAATCTATTAGTTGACCATGTTGCTCAGTCTATAAAAACCAGCGTCGATT
ATATCTCGTCAAAATTGCCAGTGGAGAGAGATTCCATCACAGAGGATCACGTATCAAAAA
CTTACTGGCAGCTGAATGAGCTTAAAAGTGCTCCGGGTGATGCGAGTAACGGCAGTCAAA
ACTACAACCTAAGCCAAATTACGCAATCTGTGGTGGATGTGTGGCGAGACGATTTCGCCA
AAGCGGGGATCTCTGTGGAGTTAGAGGATGAGAACAAGTCTAGCCGTATTGCTCTAGAGA
GTTTTAATCTGGACGTTATCTTCAACAGTATCTTTGCCAACATCATCAAGCGCTCTTTCC
GAGGTCAAGCCGTTAAAGTGATGTTAGAAGAGGGGCGGGACATTGTCTCACTCAGCTTTT
TGGATTACGGAACGCAATTGCCAAATAAACTCTCTCTAAGTCGTCCTGCTAATAACAATG
TGGACTTGAGTATCGACAATCTTTCGCAGTTGGTTACGGTGAGTGGAGGGCACTTAGCGG
TGTTCACTTCTGATGCGCAGAATAAAATTGAGATTACTTGGCCGATGGCAAAAGAGTTGA
GCCATGTTGAGGAAGTTTTACCAGAATTTGTGCCAGAAAACATCGTCGAAGAGAAAGCCA
GTCCAGAAAATGAGTGGCTACAAAAGGTCTATCAGTTAGTTGCTGAGCATTACCATGACC
CTGATTTTGGCACTGCGACAGCGGCTAAGATGTTATTTATGTCTGAACGTAGTTTACAAC
GCCGCTTTAAGTCGGCCTCGTCAAGAACGTTAAAAGATTATCTAACAGAAGTACGCTTAG
AAACTGCTTGTGAACAGTTACTCGCAGGTGAAAAAATCAGTGAAGTGGCTTTCAATTGCG
GTTTCAATGATCCCTCTTACTTCAGCCAGAAGTTCAAGTTGCACTTTGGTTTACCTCCAT
CAAAGTTCGCGATGGAACAAGACAGTCACGCAAATTAGTCTCCAATCTTTCGAGCATCGT
TAATAGTTACAGCACGGATGTTATCTAAATCACCTCCTCACGTTTAGCGGCGTGATTCGT
TCTGATACCGCAACTAAACCATTCTAGTCGCCTCGGGCTACGCAGCGTTCTGTTTTTTGA
GTTGTTCTGAGTAAGTAAAGCATCTGTACTTTCTTATGTAGTTCGTAGAAATAAAGAGCT
GCAATGCCTTTGTGTGTTGTTAGGTTAGAGTTTTTTTGCCTAATTTATGCGTTGTGATAG
GTAAGTGAAACAGCAATGTACAACGTTGTAGCAATTTGTTTTCGCCAAACAGCACATATA
AATAGGATATAGAAAGCTTAACTAAAGTACTTCTAGTTACAGGAGGTTGGTTGTTAAAGG
TTTAAATTGGGATTAGAAAAGAAGTGAAAAAAAATATCGTGGTATAGCCGGGGGGACTAT
ACCACGGGTGTCAATGACACCTTCGCTTGCTGCCGGAGTGACATGTTGCCATGCCACCTC
TGGAATTCTTTTAAGAGGTTGCCCTCTCGATGGAATAACTATACGAGACCTTACTTATTT
TTCTTATAAAAATAACGACAGGTTGATATGAGAAAAGCGACAATGTTGATTTTTTATTTT
AACTTATTGATTTTAGAAGATAATATTTATTCTGATTAGGCGATGTTAAGTTTTTGTTTC
TTTTTTAATGGTTTTCAAAATGTCGATTTTGACGAAAATGACGAGGTAAAACTTAACGGA
GTTAACGTTCAAAATATGAAAGGCAATTATGGAATCTTTGATTTCACACAATGAATGGAA
GGGTATAGAGGAGTATTATCGCAGCCTAAATACTCTTAAATAATAATATTTATCATTAGC
AATACTCTTAAGGGCCACTATGAAATTATCAGAAATTAAACCTGGCGATACGGTGACAAT
TCGTTTGTTAGATGGTCTTTCATCAGATATTAGAAAAAAGCTTATGGTAATGGGGCTACT
TCCGAACACAGAAGTTAAGGTGATCAGACGCGCGCCGATGGGAGACCCGCTACAAGTTGA
GGTACGCGGTGTATCTGTTGCATTAAGAGAAACCATTGCTCAAAAAATTGAAGTGGAGCG
AGTGTAATGCAGTATCAAGTTCTTACTGTAGGTAACCCAAACAGCGGTAAAACTACTCTT
TTTAATGGTTTGACTGGTGCCAAACAGCAAGTCGGTAACTGGGCTGGCGTGACTGTTGAG
AAAAAAACGGGTCAATTTAAGCACGCGGGTGATGAGTTTTTACTGACGGACTTGCCGGGC
ATTTACTCTCTGGATAGCGGTAACGATAGTAACAGTATCGATGAATCCATCGCTTCTCGT
GCGGTGTTGACGCACCCAGCTGATTTGATCATCAACGTGATTGATGCCACCAGCTTAGAG
CGCAGTCTATATATGACGCTGCAACTTCGTGAGCTTGGTCGTCCGATGGTTGTTGTTCTC
AACAAAATGGATGCGTTAAAGCGTGAACGTCAGATGATCAACATTGCTGAGTTAGAAAAG
ACGCTAGGTTGCCCAGTGATCAGTTTGTCTGCCACTAATAAAGCACAAGTTGCTGAGTTT
AAAGAAAAGCTCCACAAAGCCATAGTTCAGGGTGTTGCGCTAAAAGACCGCTCTTTGAAT
TACGGCGATAAGATGGAAACAGCGATCGAGCATATTTCTTCTCTATTTAACGATCAAACC
GTTTCTCATCGTGCATTAGCGATCCGTGCTTTAGAAAAAGACACGATGGTTCTCAATAGC
CTTTCCGATCTTGATAGAAGCAAAGTACTGGAAGCGATTGCGACTTTAGATTTGGATATT
GATTTACACGTTGCGGATACCAAATACACTCATCTGCACGAACAATGCAAAAAAGTTCGC
CGCAGTGAAGGCAAACTCAGCCGCAGTGTTACCGAAAAACTTGATCAGTTTATTTTGAAC
AAGTGGGTGGGGATTCCATTCTTCTTTGTTGTGATGTACCTAATGTTTATGTTCTCGATT
AACATTGGTAGTGCATTTATCGATTTCTTTGATATCGGCGTTGGCGCACTTTTGGTTGAT
GGCGGTCATCACCTATTGGATGGTCATTTGCCAGTTTGGCTTGTGACGGTTATTGCCGAT
GGTATTGGTGGCGGTATCCAAACGGTAGCGACCTTTATTCCTGTCATTGCGTGTTTGTAT
TTGTTCCTAGCTGTGCTTGAGAGTTCGGGTTATATGGCTCGCGCTGCGTTTGTACTCGAT
AAAGTGATGCAGAAAATCGGCTTGCCGGGTAAAGCGTTTGTGCCGTTGGTTCTTGGTTTT
GGTTGTAACGTGCCGTCAATCATGGCAACACGCACTCTAGACCAAGAACGTGAGCGTAAG
TTAGCGGCATCGATGGCGCCATTTATGTCATGTGGTGCTCGTTTGCCTGTATATGCACTG
TTTGCTGCGGCGTTCTTTCCTGGTTCTGGTCAAAACATTGTCTTTGCACTTTATCTATTA
GGTATTGTGGCTGCGATCTTCACCGGTCTTTTCTTAAAGCACACTCTTTATCCTGGCAGC
AGCGATAGCTTAGTCATGGAAATGCCAGACTACGAATTGCCAACATTGCAAAACGTCGTG
ATCAAAACTTGGCAAAAGCTTAAGCGCTTCGTGCTAGGTGCAGGTAAAACCATCGTTGTG
GTTGTTGCTATCCTAAGTTTCCTAAACTCGTTGGGTACAGATGGCAGCTTTGGTAATGAA
GACAGTGAAAACTCTGTACTTTCTAAAGCGGCACAAGTGGTAACGCCAGTGTTTGCGCCA
ATTGGTATTCAAGAAGATAACTGGCCAGCAACAGTTGGTATTATTACCGGTATTTTCGCC
AAAGAGGCGGTCGTTGGTACGCTAAACAGTTTGTACACGTCGCCAAGTGATGGTGAAGAA
GCAGAGTTCGATCTGATGGGGAGCCTAAAAGATGCGGTAATGAGTATTCCTGAGAACCTT
GCGGGCTTGAGTTACTCTGATCCATTAGGCATTGAAGTGGGTGACCTAACAGATTCAAAT
GCAGTTGCAGAAGAACAAGAAGTGGATGAGTCTATCTTCGGCAACATTAAGTCTCAGTTT
GTTTCTGGTCATGCCGCGTTTGCTTACTTGATCTTCATCTTGTTGTACACACCATGTGTT
GCTGCGATGGGGGCGTATGTACGTGAATTTGGCCATAACTTCGCACGCTTTATTGCGGTA
TGGACGATGGGTTTAGCTTACCTATGTGCAACGTTCTACAATCAGTTGACGCATTTCTCT
GAAAGCCCAATTACTAGTGGTGTCTGGATGGCAATTATTGTTGCAATCTTCATCGGAACT
TATCACGTATTCAAACGTATTGGTAAAAAACAACATGGTGCGTTAGAGGCGCAAGTCGCA
TGATTTTAAATGAGCTTTATCAATATATTGCAGACAAAGGGACGGTCTCACAGTCTGAGC
TGGCTAAGCAGTTTGGAATGAGTGAAGACGGTGCGGATGCAATGTTAAGCGTGTGGATCA
AGAAGGGTAAAATTAGCCGCTTGGTTGATACCAATAAAGCTCGAGATGTGATGCGTGTGC
GTTATGCCGTGACAAAACAAGACGAGTTGTCACTCACTGTTACGATGTAGTGGTTTATCA
ACCAAAGTTGACAAATAATAAAGCCGCGTCATTTCTGATGCGGCTTTTTTCGTTTCTAAT
CAATAGCCTTGTCGCTGGCAAGCAAATCTCATAGCGGCTGAATATTAATTAAGCTTTATG
GAAGATCGAGCTTAGCGACAATACATTTCCAATACGTTTGAGAATCTCATCTTGTTCTTC
TTCGCTACGAAACTCGCCGCTTGTGTTTCCCCAAATCGGCCCTGGCCATGCAACGTCGTC
CTTAAAGCGTGCGATATGATGAATGTGTAGCTGCGGCACCATGTTACCGAGTGCGCCAAG
ATTCAACTTGTCAGGACGGAAAGTCGCTTCGAGCGCTTGGCTTACCGCTTGTGATTCAAG
TAAAAACTGTTGCTGCTCTTTCATCGGTAAGTGGTGCAATTCTTTTAAGTTGGCACGTTT
AGGAACTAAGATGACCCACGGCACTGCATTATCTTTATGTAGAAGTGCAACGCAAAGAGG
GAAGTGGCCGATTACTGTGGTGTCTTTTGCCAATTGAGGGTGCAGTTCAAAACTCATTGT
GGATATCCGATTCATTTCAATTTGAATTAGTATACGTCAGATAAAACAAAAGGTTGACGC
TTTCACGTCAACCTTTGCAATCATTCAGCTTGTGCTACTTAAGTTATCAACTTAAAAGCG
GCTTACATGCGCTCTAGCGTTTCGATACCTAGTAGCGATAAACCTTGCTTGATGGTTTTC
GCTGTTAGGGCTGCCAGTTTTAGACGGCTTTGCTTAACGGCTTCATCTTCTGCTACTAGA
ATTGGGCATGCTTCGTAGAAGCTTGAGAATTGACCCGCTAGTTCAAATAGGTAGCTACAC
ATGATGTGCGGTTGGCCTTCACGAGCAACAGATTGAACGGCTTCTTCAAATTGTAGAAGT
TTAGCGATAAGCGCTTTTTCTTTTTCGTCAGTGATTTGGATATCACCTTGAAGTTCATCC
ATCGCTACACCAGCTTTAGCAAAGATAGAGGCAACGCGAGTGTATGCGTATTGCATGTAC
GGCGCTGTGTTACCTTCAAATGCTAGCATATTGTCCCAATCGAACACGTAGTCAGTCGTG
CGGTGTTTAGATAGGTCAGAATATTTAACCGCTGCCATCGCCACTGTTTTAGAGATCTTC
TCTTTCTCTTCAGCATCTAGCTCTGGGTTCTTAGATTCGATCAACTGTGCAGCACGAACT
TCGGCTTCATCAAGAAGGTCCGCCAAACGAACCGTACCGCCCGCACGAGTCTTGAATGGT
TTACCGTCTTTACCAAGCATCATGCCGAAAGCGTGGTGCTCAAGAGATACTGACTCAGGT
ACGTAGCCCGCTTTACGAACGATAGTCCAAGCTTGCATTAGGTGCTGGTGCTGGCGAGAG
TCAATGAAGTAAAGTACGCGGTCTGCGCCTAGTTCTTCGTAACGGTATTTCGCACATGCG
ATATCCGTTGTGGTGTATAGGAAGCCGCCGTCGCGTTTCTGAACGATAACGCCCATCGCT
TCGCCGTCTTTGTTCTTGAACTCTTCTAGGAATACAACTTGCGCGCCGTCATCTTCAACC
GCAAGACCTTGTGCTTTTAGGTCTGCTACGATCTTAGGTAGCATGTCGTTGTACATGCTT
TCGCCCATTACGTCATCACGAGTTAGAGATACGTTTAGACGATCGTAGTTGCGTTGGTTT
TGGATCATGGTTACGTCAACCAGCTTCTTCCACATTTCTGCGCAGAATTCATCGCCGCTT
TGCAGTTTCACTACGTAGTTACGTGCTTTCACCGCGAATTCTTCATCTTCGTCGTACAGC
TTTTTAGATTCACGGTAGAAGCCTTCAAGGTCCGCCAGTTCCATAGAAACTTCGCCAGAC
TCTTGTTGTACACGCTCAAGGTTTGCGATAAGCATACCGAACTGAGTACCCCAGTCGCCG
ATGTGGTTCGCGCGGATCACTTTGTGACCTAGAAACTCAAGCGTACGTACTACCGCATCA
CCGATGATGGTTGAACGTAGGTGACCAACGTGCATTTCTTTTGCAACGTTTGGTGCTGAG
TAGTCAGCAACGATAGTTTGAGCTTCTTCAGCTGCAACGCCAAGGCGTGAGTCAGCCAGT
GCTGCGTCAGCTTGTTTCGCAAGGAACTCTTCGCTTAGGAAAATGTTGATGAAACCAGGG
CCAGCGATTTCTGTTTTGCTCGCAATACCATCTAGGTCTAGAACATCCAGTACTTTCTGT
GCAAATTCTCGAGGGTTAGTACCCAGTTTTTTAGCAACGCCCATTACGCCGTTTGCTTGG
TAGTCACCAAATTGTGGCTTTGCTGATTGACGAACAGCAGCAGGGCTTCCTGCAGGTGCG
CCAGCGGCTTCTAGAGCCTGAGATACTTTGTCATTAATAAGTGCTTGGATATTCACACGC
GTTTCCTTCAATTCAAGGACGAAGAACTCGGCAAAATAGGCGCCGAGTTCTGTTGGAGTT
CACAAAAATGGGGCTAATGATAACAACTTTATTGCTTTTCATACAGAGAGGATTTGGGGA
AATTTTTACTTTTTCGATTGAATGGAAATGTCACTTTGTTTGCGTTTACTATTGCGCTCA
GAGTAAAGAGATAAATCGCCCCAAAAGAGAGCCACAATGACTATTCAACTTGTTGAAAAA
CGCCTTACGCCTGAATTAATGCTCCAAGACTTAGATGTCTTCATGGACAAGATTGAAGAG
TTTGCAACCCTGTTAAAATTGGATCTGAGCTTTGCTCAAGCTGACCATATTGCATTGCGT
ATTAATGACCCTGAAACGGCAAAAGCTGCGCATGAGGCATGGAATCAATACGGCAAGGTG
ATTTCACAAGCGAAAATCAACGGTCGTCCAATTATCGTCATCGAATTCGACACAGCACTC
GAAAGTCGCGGCTGGAAGATTGAGTGTCTGGAATTGCCATACCCAGCCGAAGGGAAAACC
TATCCAACCGAAAGTTGGGAGCACGTGGAGTTTGTGATTCCATCTCATGCGGAAACCGCA
GACGAGTTTTTGGCGGACTTGAAACACACTTATCCAGCGTTTGGCGCGCGTTTTGATGAG
TTAGAAGAATTGGGTGTGAAGATCAAACTATCGAGCCCGAAAGGGGAAGGTGAACGCTTG
AACAACCCAACCGTGGCGTTTAAGTACCAAGGTATTTGTATCAAGCTGCATCCGCATTCG
CTCAAGCGTATAGTGGAGTCTGAGCAGGCGGAATAAGCAAACTTTGAACGACTAGAAAGA
AGAAAGGGTTGCAAATGAGCAACCCTTTCTTTCATTCAAATGCGTGAACTTAAAGAATCA
CAGTCTTATTCCCATAAACAAAGACGTGGTCGTTAATTACCTTATTCAGAGCTTTACTCA
GAACATTCTTCTCAACATCGCGGCCTGCTTGAGCCATATCTTGTGCGCTGAATGTGTGAT
CGACTGGAATAACATCCTGCTTGATGATCGGGCCTTCATCTAGGTCGTTTGTCACGAAGT
GGGCTGTTGCGCCAATAATTTTTACGCCACGGTCGTAAGCTTGTTGATAAGGCTTAGCAC
CGATGAAAGCAGGCAAGAAACTGTGGTGAATGTTGATGATCTTATGGCGGTATTTTTCAA
CAAACGTTGGCGTGAGAACGCGCATGTATTTCGCTAGCACCAAGTAATCTGCATCGTATT
GATCGATCACCTCTAGCATCTTTTGCTCGTGTTCTTCACGGCTTAGATCTTCGTGCGTCA
CATAGTGGTAAGGGATATCAAAACGTTCAGTGAGGCCTTGCAACTTATCGTAGTTACCCA
CCACGGCGGCGATTTCTACATCTAAGCTGCCATCGTAATTTTTCATCAGAATATCACCTA
AACAGTGTGCTTCTTTCGTTACGAGAATCACGATGCGTTTACGGCGAGAGCCAATGAGAG
TGCGTTTTGCACCTTGCGGTAGAGCTTGATCTAAATCGGCAAGAAACGTTTGGTCGTTGA
AGTACCCCTCCAACTCCGTTCGCATGAAAAAGTGCCCACTGGTGTTATCAACAAATTCGT
TATTATGAACGATGTTTAGCTGATGTTTGTAACAGATATTAGTAATTTTAGAGATCAAAC
CCGGTGCGTCAGAGCAATGGGTCAACAGTGTTTTCTTTTCCATAAATCAGATACTTCCAT
GCATTATTTTTCTAGCGTACGAAATATGTGTTTTCCCCAAAAGGGTCAACCGTACTGCAA
TCTGACTTCATAAATAATCTATTCTTGCCATGGTTTCAACAAATTATCTGTGTTGGGCCG
TAAGCTGGCCATCTTACATGCTGATGTCTCTCCCAAACGTCTGATATACTCTCGACAATT
TTTCTAACCAGATGTCAGGCATGATCGCAAAAACATTTTCCTCTGATGGCGCTTTAGGTA
AAGCGATTCCGGGTTTTCAGGCTCGTCAGCCACAAATAGACATGGCTGAAGCCGTCAGTA
GTGCGATCAAAGAACAAAGTCAGTTGGTGGTAGAGGCCGGAACTGGTACCGGTAAAACAT
TTGCCTATCTTGTTCCAGCGCTGTTGAGTGGGAAGAAAGTCATCATCAGTACTGGCTCGA
AAAACTTGCAAGAGCAGTTGTACCATCGTGACCTACCGTTGATGGTCAATGCGCTCGGTT
TTTATGGTCAAGTGGCGTTATTGAAAGGGCGTTCCAACTATTTATGTTTGGATCGCTTAA
GTCGCCAGATGGTAGAAAGCCACACCAACGAATCCGACCCAACATTGTTGACTCAATTGG
TGAAGGTGAGGTCTTGGTCCTCAGAGACAAAAACCGGTGACTTAGGTGATTGTGAAGATT
TGCCTGAAGACAGCATGATCATCCCAACGATTACCTCGACAAACGATAACTGTTTGGGGA
AAGAGTGTCCCAGTTATACTGATTGCTTTGTCTTGAAAGCTCGTAAACGTGCAATGGATT
CTGACATCGTCGTGGTGAACCATCACTTGTTTCTTGCGGATTTAGCCATCAAAGAGACAG
GTTTTGGTGAGTTGATCCCAGAAGCCGATGTCTTTATTTTCGACGAAGCTCATCAGCTAC
CAGACATTGCCAGTGAATATTTCGGGCAATCGGTATCGAGTCGCCAAATTCATGACCTCG
CCAAAGACATTGAAATCGCGTATCGCACCGAAGCAAAGGACATGCGTCAGCTGCAAAAAG
TTGGGGATAAACTACTTCAAAGTGCGATGGATATGCGCATCGTTCTGGGTGAGCCGGGTT
TTCGTGGCAACTGGCGAGAAGCGATGCAGTCTGAATCCATTAAGCGCGAATTGGTTCGTT
TAACTGACAGCCTAGATCTGGCGATTGATGTGCTCAAATTGGCACTTGGTCGCAGCCAAT
TGTTGGATACGGCTTTTGAGCGTGCGAACTTGATCAAAGGTCGAATCGAGCGTGTGTGTG
ATGTTGACATCACCGGCTACTCTTACTGGTACGATACGTCACCGCGTCATTTTACTCTGC
ATATTACTCCGTTATCGGTGGCAGATAAGTTCCATGAACAAATTGAAATCAAGCAAGGTG
CATGGATCTTCACCTCAGCAACGCTTGCGGTTTCTGGTGACTTTAAGCACTTTACCGATC
GTCTCGGCTTAAAACCTAAACAACAGTTTTCGCTGCCATCGCCATTTGATTATGAAAAGC
AGGCTCGCCTTTGTGTGCCTCGTTATCTTCCTGAGCCAAACAGCCCAGGCTTAGCGGACA
AATTGGTGAGAATGTTAGCGCCAGTCATTGAAGAAAATGACGGTCGTTGTTTCTTCTTAT
GTACTTCTCACAGCATGATGCGTGAGTTGGGAGAGAAGTTCCGTGAGGTGTTGGATCTTC
CGGTTCTTATGCAAGGTGAAATGAGCAAGCAAAAGACTCTTGCAGAGTTTATGGAGCTGG
GTAACGCTTTGCTTGTGGCGACGGGGGCGTTTTGGGAAGGGATCGATGTTAGAGGTGACG
CACTGAGCTGTGTTATCATCGACAAATTGCCGTTTACTGCCCCGGATGATCCGCTGCTAA
AAGCCCGAATTGAAGATTGTCGATTGCGTGGTGGTGAGCCGTTTGCTGAAGTGCAAATCC
CCGATGCGGTGATCACTTTAAAGCAGGGCGTAGGGCGTTTGATTCGAGATCAGAAAGATC
ATGGTGCATTGATCATTTGTGACAATCGCCTTGTCACCCGTGACTATGGCGGCACGTTCC
TTGGAAGCTTACCTCCTATCCCAAGAACACGAGATTTAGAACGTATCAAAGCGTTTCTTA
AAGCAGAATAATTAGTCGCAGCCTGTGCTGTGATGTAACCAAATAAAATAGAGTTTTAGA
GAGTTAAATGAGCGCAAAAATTCTTGCTATCGATACCGCAACTGAAAACTGTTCAGTTGC
ACTACTGGTTAATGACCAAGTGATTTCACGCAGCGAAGTGGCACCTCGTGACCACACGAA
AAAAGTACTGCCAATGGTTGACGAAGTGCTGAAAGAAGCGGGTCTAACTCTACAAGACTT
GGATGCACTAGCGTTTGGCCGTGGCCCTGGTAGCTTTACTGGTGTTCGTATCGGTATTGG
CATCGCTCAAGGCCTAGCATTTGGTGCAGAACTGCCGATGATTGGTGTTTCAACATTGGC
TGCGATGGCACAAGCAAGCTACCGCCTGCATGGTGCAACTGATGTCGCTGTAGCGATTGA
TGCGCGCATGAGCGAGGTTTACTGGGCACGTTATTCTCGCCAAGAAAACGGCGAATGGAT
CGGTGTTGATGAAGAATGTGTGATTCCACCAGCTCGTTTGGCGGAAGAAGCACAAGCTGA
CTCTAAAACGTGGACAACAGCTGGTACAGGTTGGTCTGCATATCAAGAAGAACTGGCGGG
CCTGCCGTTTAACACTGCAGACAGTGAGGTATTGTACCCTGACTCACAAGACATTGTGAT
TTTAGCTAAGCAAGAACTAGAAAAAGGCAATACGGTTCCTGTTGAAGAATCTAGCCCGGT
TTACCTGCGTGATAACGTGACTTGGAAGAAGCTTCCAGGCCGCGAATAATTAGGAAAAAA
ATAAAGACGGGGCGGTAGCCCTGTCTTTTTATGGAGCGTTATGGCGTCGATTAATGGTTT
ACCTCCTTCACTGATACCCGGTACCAACCGTACCAATAAAGTGGGTAAAAAAGGGCAGGT
AAAGAAAGCTCAAAATAAGCAGTCCGTTGGTCAACCTTCAAAGGTGGCAAACGCAGTCGC
GCATTCCATAAAACAAGTTGATGAGTCCCAAATTCATCGTGCTCAAGTACAATATGATTT
GCCGGAAGGTAATGCTCGCAAAGCCATGGAGCAGTACATGGATGTCATGAATCGAGCAAA
AAAAGAGGAACTGGCTCAACTACTGGGTGTCGATATCTATGTATGAATTTCCTCGAATTG
GTATTAGTAGATTAAATGGTGGTTTATGAAGGTTTTTGGACGGTTGTTTTTGGTTTTGGT
TGCCGCTTTAGGCTTGTCTGCATGCAGCTCTCTTCCTGAAGAGTTGAACGCTAGTACGGA
GCAAGTCGTTACCGACTATAAGGCCTTTGCTGAGTCTCAAGGAGAGCTCACGAATGATGT
TCGCCTTGGCGGTATCATTGCGAAAGTGGACAACTTCAAAGACAAAACACGCCTAGAGAT
CGTCAATCTACCTATCAATAAATCGGGCAAACCTGATATTGACCAAGAGCCTACGGGTCG
TTTCGCCGTGTATTTTGATGGCTACTTAGAACCCGTTGCATTTAGCCAAGGCCGTTTGGT
GACCATTGTGGGTAAAGGGGCCGGTGAAGAAGAAGGCAAAATCGGAGAGCATGAGTACGT
ATTCCCATTAGTAAAAGGGCAGGGGTATCGCCTGTGGAAGATTGAAGAACGAGTGAGAAT
GTATGACTCTCCTACGTATTTCTATCCATGTTATTCCATCAACTGCCGCATGCTGCGCAA
TGATTTTCCACAAGATGGTAAAGTAATCAAACAGGTGAAATAAACCAGATGCATGAGCGC
CGATTTACTCTCCCAACGGGAGAAATGGCTGCCCTTGAAATAGGTAATGAAAAAACGGCT
GACTTGTCAGTCGTTTTTCTTCATGGGTGGCTAGATAATGCCGGAAGCTTCAAAGCGTTG
ATGGAGCAAATTCATCAATTGAACCCGAAGCTGCATTTGTTAGCTGTCGACCATTTTGGC
CACGGCTTATCCAGTCACAAATCCCGCGACAATTATTACCCTTTTCATGATTACATTGCC
GATATGTATCAGTTATTGGACGAATTATCGCCAAACAGACTCATGTTAGTGGGGCATTCT
CTTGGTGCTTTAATCGCAAGTTGCTATAGTGCAGCGTTTCCTGAACAGGTCGAAGCATTA
GTGCAGATTGAAGGTACGGGCCCTTTAACGGAATCTCCTTCAAATAGTTTACAGCGTCTT
CGCAATGGTGTGTTAAGTCGAATCCGACAGCAAAACAAACCAGAGCGTGCGTTGGCATCT
TTCGATCTGGCGTTAAAATTGCGCATGCAAGCCAACCAATTGAGTGCTGATCAGCTTTTG
CCCATTGTGGAGCGAGGGACTGAGTATCGCGACAATAAATGGTACTGGCGACATGATGCC
AAGTTAAAGTGTGATTCACTTTACCGCATGGCTCGCGAGCATGCGAATTCGATCACCAGT
CAAATACGTTGTCCTCATCTGATCGTATTAGGCGATCAAGGATTTCAGCATTTACCATCT
AACCAAGTTGATTGGGGAGAGAATCCACCGCAAGTGGTTTCTGTCGCAGGTGGTCATCAC
TGCCATTTAGAGCAAATACTCGAAGTCGCAAAGCGAATTCTTGGTGTAGTTAACAAAATT
TAAACAAGTGTTTGAGAGTTGCGTGCTCAAGCACGTTCGCTGTGCTGTAATAGCCCTCAA
AATAAAAAGGACGCTATTTTTTAGCCAGTTATAAACGAGGAGTAACATCGTGGATAAACC
ATGGCTTTCACGTTATCCAAGTGACGTACCTGAAACCATCAATCCAGAGCAATATGAGTC
TTTGGTAGAAATGTTCGAGCAGTCTGTACAAAAGTATGCAGACCAGCCAGCATTCATGAA
CATGGGCTCGGTGATGACCTTCCGCAAGTTGGAAGAGCGTAGCCGCGCATTTGCCGCTTA
CCTGCAAAACGAACTGAAATTGCAAAAGGGTGACCGTGTTGCTCTGATGATGCCAAACCT
ACTGCAATACCCAGTAGCGTTGTTTGGTATTTTGCGTGCAGGTTGTATCGCTGTAAACGT
AAACCCTCTCTACACTCCTCGTGAACTTGAACACCAATTGAATGACTCTGGTGCCACGAC
GATTGTGATTGTGTCTAACTTTGCCAATACATTAGAGCAAATCGTAGATAACACACCCGT
GAAACACGTGGTGCTAACTAGCCTTGGCCAAATGCTGCCACGTGCGAAAGGTACGATTGT
CGATTTCGTGGTGAAATACGTAAAAGGCATGGTTCCTAAGTACGATCTACCGGGCGCAAT
TTCAATGCGTAAAGCGCTGCGCAAAGGTCGTCGTCTGCAATACGTGAAGCCGTTTATGTC
TGGTGATGATATTGCATTTCTGCAATACACTGGTGGTACTACGGGTGTCGCAAAAGGTGC
AATCCTAACGCATCGCAACATGATTGCGAACGTGCTTCAGGCGAAAGGGGCTTACGGTCC
AGTACTTTCTCCAGGTCGTGAATTAGTGGTCACCGCATTGCCGCTTTACCACGTGTTCGC
ACTGACAGTGAACTGTTTGCTGTTTATCGAAATGGGCGGTCGTAACTTACTGATTACCAA
CCCGCGTGATATTCCTGGCTTTGTAAAAGAGCTGCAAAAATACCAATTCACAGCGATCAC
AGGTGTGAATACCTTATTCAATGCGCTAGTGAACAATGAAGATTTCCATGAGTTGGACTT
CAGTAACCTTCGCTTGGCTGTTGGTGGCGGTATGGCAGTTCAACGTGCTGTTGCTGAGAA
ATGGCTGAAGACCACAGGCTGCTACCTGCTTGAAGGCTATGGACTTACTGAGTGTTCACC
GTTAGTTGCGGCTTACCCGCATGACCTGGTTGAGTACAACGGTTCTATCGGTCTGCCAGT
TCCTTCGACAGAAGTTCGTATGGTTGATGAAGAAGGCAATGTACTGCCAAATACTGGTAC
AGGTGAGCTACAAGTTCGCGGCCCTCAAGTAATGCAAGGTTACTGGCAACGTCCGGAAGC
AACTAAAGACACCATTAACGAAGACGGTTGGCTATCAACGGGTGACATCGTTAAGTTTGA
TGACGAAGGCTTCCTGCATATTGTTGACCGTAAGAAAGACATGATCTTGGTTTCTGGCTT
CAACGTTTACCCGAATGAAATCGAAGACGTTGTCGCTCTGCACGGCAAAGTTCTTGAAGT
GGCTGCAATTGGTCAACCGCATGAAGTGTCTGGTGAGTTGGTGAAGATCTACGTTGTAAA
ACGTGACCCGAGCTTAACCAAAGAAGAAGTGATTGCACACTGTCGTCAGCATCTAACAGG
TTACAAGGTTCCAAAACTGGTTGAGTTCCGTGAAGACTTACCGAAGACCAACGTAGGTAA
GATCTTACGTCGTGTACTTCGTGAAGAGAACGACGCAGAACTGGCAAAGAAAAGCGCGTA
AGCCGATTTCATTGAGTCGCCAGAATTAAAAAATGATAGAATGCCAGCGTTTTGCTGGCA
TTTTTTATAGCGAGAAGCATGTGAATTATCAGATTATTACTAAAAACAAAGACCTAGAAC
AAGTTTGTGCTCAAGCAAGAGACGCAGATGTCGTAATGCTGGATACCGAGTTCGTACGTA
TCAGGACTTTTTATCCGCAACTAGGTTTGATTCAGCTTTTCGACGGCAAGCACTTGTCCC
TTATCGATCCGACAGAATTAACGGACATGACATCTTTCATCGAACTATTGAAAGATGCAT
CGGTACTTAAAGTGCTTCACGCCTGTGGCGAAGATTTAGAAGTATTCCAAAATGCATTTG
GTTGTACGCCATTTCCAATGGTCGATACACAGTTAATGGCGGCGTTTCTTGGCCACGGGC
TGTCAACAGGTTTTGCAACGCTGGTGGAAGAATACTTAGGTGTTGCGTTGGACAAGAGTG
AATCTCGCACCGACTGGATGGCTCGCCCTCTCACGCAAAAGCAACTTGATTATGCAGCGG
CAGACGTTCACTACTTGTTGCCACTTTACGAAAAATTGCTCGATAAAGTCACTGAAGCTG
GTTGGTGGGAAGCGGTGCAGCAAGAGAGCGACTTGTTGGTTTCCAAACGCATTCGCGAAA
CCAACGAAGAAAATGCGTACCTTGATATTAAAGGAGCGTGGCAACTTAAACCGTCAGAGT
TAGCTGTGTTAAAGCCGCTAGCGACTTGGCGTTATCGTGAAGCAATCAAGCGCGACTTAG
CACTAAACTTCATCTTCAAAGAGGGTGATTTGCTAACGGTTGCTCGTTTAGGTTTAACAA
GCTTTAAAAAGATGGAAGCGGAAGGGATGGATAGCCGCGCGGTCAATCGTCACGGTACTA
AAATTGCGGCCATCGTGAAAAAGGCTAAGCAAACGCCACCAGAAGAATACCCAGCTAAAA
TTGATCGCCTGATGGATTACCCTGGCTATAAGCAGGTTTTCAAAAACATGAAAGATGTCG
TGAAAAGTGCTGCGCAAAAATCAGGGTTAGCGACCGAGTTTTTAGCATCGAAAAAGCAGA
TTAACCAGCTCATCAGTTGGGTGTGGAAGAAGGATCGTGACCCTGCGCGCTTGCCTGATG
TTATGCAAGGTTGGCGTCTAGAGTTATTGGGCGAAAAAATGAATAAGGCGTTGAAATAAG
CGCAAACTAAAAAGGTTGACCAAATGGTCAACCTTTTTTCGACACGTACATTGTTGTGCG
CTGCGTATTGCGTTGAGAATAAAGCCTTACTTCTCGTCGTCAGGCAGTTTCACGTTGAGC
TCAAGTACAGAAATGTCGTCATCCTTGTGCTCAAAGGTTAAATCAACCATGTTCGGGTCA
ATGTCTACGTATTTACTGATCACCTTCAGAATGTCTTCTTTAAGCTGAGGTAAGTACGAA
GGCGCAGGGTCATTTTGGCTGCGGCGTTCAGCCACGATGATTTGTAAGCGCTCTTTCGCC
AGACTTGCAGACGTTTTTTTCTGCGGGCGGAAAAATTCTAATAATGACATGTCTAGCCTC
CGAACAGTCGTTTAAAGAGTCCTTTCTTCTCCTCAGTAAGGAAACGAAATTCAACTTGAT
TGCCTAGTAAGCGATCAACGGTGTCAGAGTACGCCATGCCCGCATCGGTGTTTTCGTCGA
ATGTGACCGGCACACCTTTGTTTGATGCGTTAAGTACCGCTTGGCTTTCAGGAATCACGC
CCAATAGTGGGATGTGTAGGATTTCTTCTACGTCTTCCACACTCAGCATTTCACCTTGGT
TTACACGCGTAGGGTTGTAACGTGTCAGTAGAAGGTGTTGCTTCACTGGCTCTAGCCCTT
GTTCAGCGCGTAGAGACTTAGAATCTAGGATACCTAGAATGCGGTCTGAGTCGCGTACTG
AAGATACTTCAGGGTTAGTCGTTACAATCGCTTCATCTGCGTAGTACAACGCCATGAGCG
CGCCTTGCTCGATACCTGCTGGTGAGTCACAGATGATGAAATCAAAGCCCATTTCATCTA
GCTCAGTGAAAACTCGTTGCACGCCGTCTTTCGTTAGCGCATCTTTGTCACGAGTTTGGG
ATGCTGGAAGAATGAAAAGATTGTCTGTGCGCTTATCTTTGATTAGCGCTTGGTTTAATG
TCGCTTCGCCGTTAATGACATTCACAAAGTCATAAACTACACGGCGCTCACAACCCATGA
TTAGGTCGAGGTTACGCAAGCCGATATCGAAATCGATCACCGCGGTCTTATTCCCTTTCA
GAGCAAGACCAGAGGCGATGGCTGCGCTTGAAGTGGTTTTACCAACGCCACCTTTACCAG
ACGTTACTACAATAATGCGTGCCATTTTTTTTCCTTTTTAGACTAAATCGCGAGTACTTC
TAAATGTAATGATTCTTCGGCTTTACTGATCATCACTTTCTTTTGCCAGTACTCACTCTC
AATTTGATCGCTTAACCAGTAATCGCCCGCAATGGAGACCAGTTCAGCTTGTAAATCGTG
GCAAATAATACGCGCTTCCTGCTGACCACTTGCGCCTGCAATAGCACGGCCGCGCAAGGT
GCCATGAATATGAATAGAGCCATCTGCAATCACTTCTGCGCCAGCGCTTACGTGCGCTAG
TACGACTAAATCACCGTCTTTTGCGTAAATTTGCTGACCAGAACGAACTGGCGTACGCAC
AACTTTAGTCGGTGCCATTTTCGCTGGAGCTTGGCTAGGTGATTTACTTGCAGACATGAT
GGCGAAGCCAGCTTCTGAGGCAAGGTTTTGTACACGTTTGTCTTTACTGCCCGTTATACC
GACTGGAATAAACCCAGCATCTGCGATGCCTTGTTTAAGCGCCGGGAAATCAATGTCGCC
TTGTACTTTTGCTATATTGATTACCAAAGGCGCGGATGCGAAGAAAGAAGGTGCTTGAGA
AACTTTTTCTTGCAAAAATTCGACAGTATTTGCGATCTCATTGTCAGAAAGGTGTAAAAC
TGACAAAGTAAAACTGCTACCTTTAAGGTCTGGTGAATGGGTCATCGTGGGCTTCTTGCC
TCTGTTGAAAGAGCGTTGCCTTAAACTAGGTCTGTCATGTTATATTTCATCCTTTGACGC
AGCAAGTTCTCTAGCAGGCAAATAGGTGAATTAATCTCAAATTTGCAATTAAGTTTGCGA
GAATTTTACGTTTTCAACTCAATCCGCATTCAAAGCGGGTAAATCAGCATAAAAGGCGTG
TCATGCTTTGTTCTATTTATAAAAGCTCGAAAAAAGAAGGTACTTATCTCTATATCCCGA
AAAAGGATGATTTTTCACAGGTTCCTGACACCTTAATGCAGATGTTCGGTAAGCCTATTC
CTGTCATGACGATTAAACTTGATGGTCGTAAATTGGCACAAGTAGATATCGAAAAAGTGA
AGGCTTCATTACAAAATGATGGCTTCTTTCTGCAGGTTCCTCCACCGCCGGAAAACCTAT
TAGAAAAGTACAAAGAACAAAAAGCTCAGCAAAAGAACGAACAGTAACTCGGCTTCTTTC
TGAGACTTCTGCCTTGCTCAAGGAGGGCAATATGAAAAAAATACTGGCTACAATGCTTAG
CGTTGGCGTATGTACCTCAGCCTTTGCAAGTAGCGAGGGTTTTGAAGAATACTTAGATAA
ATTGCGTGCAGAAGCGCGTAACCAAGGTATCTCAGAGCAGGTAATCAGTGCCGCTTTCGC
AAATGTTGAATACAAGCCGAGAGCAGTAACAGCAGACCGCAACCAACCAGAGAAAAAACT
GACGTTGGATGAATACATTCCTCGTGCAGTCCCTGAGTGGAAAGTAAAGCAAGCCAAAGC
ACTATACAAAGAGCACTATGCGGAGCTTAAGCGCATAGGCGATCAATACGGCGTGCAACC
TCGCTTTATTGTTGCGCTCTGGGGTGTAGAAAGTAACTTTGGCAAGTTTACAGGTAACTT
CCGCGTAATTGATGCGTTGTCGACGATGGCATTTGAAGGTCGTCGTGAAGAATTTTTCCG
CAAAGAGACCATGGCGGCTCTGCAAATCCTTGATCAAGGCCATATCGAGCTAGATAATTT
TAAAGGTTCTTGGGCTGGTGCGATGGGACAGTGTCAATTTATGCCAAGCTCTTTCCTGCG
TTTTGCCGCCGATGGTAACGGAGACGGAAAAAAAGACATCTGGCAATCAGAAGCGGATGT
GTTTGCGTCTACCGCTAACTACTTGAGCGAGTCTGGCTGGGACGATAAGTTTACTTGGGG
GCGCCAAGTGAAAGTACCGAAAGGGATTGATCGTAGCCTAGAAGGACGCGGGGCAGAAAA
AGGCAAATATCTTCAGGAATGGAGTAAACTTGGCATCACGAAGTACGATGGCAGTCCGTT
ACCTAAATTGAATGAAGATATCCAAGCATGGCTTATCATGCCTGACGATGAAAACGGTCG
TACTTATCTGGTTTACAATAACTATAACGTACTGATGAAGTGGAACCGCTCTTACTACTT
CGCGCTTGCCGTCAGCCATCTCGCTGATCGCATTTCATTCTAGTTCGTTAGTAAATACTG
TTTTATAAGGGCTCTTCGGAGCCCTTTGTTTTTCCCACATTCTTATCGAGGTACTGCGTG
TTATCTGAACGTGCTGCGCAAATGGTGATCTTTTCTGCATTGATCAAACATAAAAACTTT
ACTGTGGCGGCGAAAAGCCTTGGAGTGTCAGTATCTCACGTCAGCAAACAGCTTAGTCAG
TTAGAGGAATCTCTTGGCATCAAGCTTGTTCAACGCACCACGCGTAGTTTTACGCCTACC
GAAGCGGGAAAAACGTTTTATCATCATTGTGAACAAGTGGTGCAGGCGGTGAGTAGTGCG
ACGTTAGAAATGGAAAGCCAAAGGGATGAAGTAGCTGGGCTGGTTCGCCTCGGGTTATCT
CAATCATTTGGAACGCTGCACATCATTCCTGCGATTCAAGAGCTGCGTGAGTTGTATCCA
CAGCTTCAAGTGGAAGTGCATTTGTTTGACTACAAGGTCGATATGCTGGCGGAAGGGCTC
GATCTGTGGGTAACAAACAATGAGCACCTACCAGAGGGCTACATTGCGCAGCGTTTGACG
GACTGCCAGTTTGTGGTGGCAGCATCGCCGGATTATTTGCTTAAGTATGATACTCCGACT
GAGCCGAACGACTTGTCTTTGCACAACTGCTTGATCTATCGCAGTTGGGAGCGTGATTAC
ACAGGATGGGCTTTTACCAAGGGACAACAAGAGCTAAACGTAAAAGTCTCCGGCAACTAC
TCTGTCGATTTAGCAGAAGCCGTACGTGACGCTGCGATTGCTGGATGGGGGATTGCGTAT
CTCGCTACGTACTTGCTTGGTGATGAGTTCAGAACGGGTAAGTTGATTCAACTATTGCCA
GACTGGAAAGCGAGCCAGTCGATGCCATTTTATGCGGTGTACCCAAGTCGTCAGCACATG
CCGAAAAAAATATCAGCCGTTATCAACTTTATTAAACAGAAAATTGGCAACCCGTGTCAC
TGGGATCAGCGCCTCGCACCTTACATCTCTATTCCCAAGTAGATTCGTTAATAACGTTCA
AGAGGTGTTTCTAGTCGATTTTCTCTAAGCAAAACATTTTTCGACTATTCAGTGGTTGTA
TAAGGTGATTTGTCTCACAAAATTTTTCCAAATCTAGAAACATCTTTTCCATATGGAAAT
AATAAAAACAAGCAAACGTTTATCTATAGCAAATTCAATTAGTTATTTGTGTGGTTAATT
ATTGTTCGCTTGAACTTTTCACACTGTTAACATCCTCAACTTGCGCCATTTTGAGTCCGC
TATACAATCCGGTGCCTTCCATATCCCCCTTCTGTCGGATTCATTTTATGAACTCAATTA
TTGGTATCGTAGCCATACTATTCGTAGCATGGCTACTTTCTACAAATAGAAAAAATATAA
AGCTGAGAACAGTGGCGTTTGCGTTTGCTTTACAGGTGCTGTTTGCATTGTTGGTTTTAT
ATGTACCAGCAGGACGAGATGCACTGAATTCAGTAAGCAGCGTCGTGTCGAATTTGATCA
ACTACGGTCAAGAAGGCATCGCGTTTTTATTCGGTAATTTGGCGACAGGGGGCTTCACCT
TTGCGATCAATGTACTGGGTATCATCGTTTTCTTCTCCTCTCTTATCTCCGGTCTTTATC
ACATTGGTGTGATGCCAAAAGTTATCAACTTCATTGGTGGTGGTATTCAAAAGCTTCTTG
GCATTGGTCGTGCTGAGTCTTTGTCTGCAACAGCAAACATTTTTGTCGGCACTATCGAAG
CGCCACTAATGGTGAAACCCTACCTAAAGCACATGACTGATTCGCAGTTCTTTGCGGTAA
TGACAGGTGGTTTGGCATCAGTAGCTGGTGGTACGTTGGTAGGTTATGCCTCGTTGGGTG
TTGATCTTAACTACCTTATCGCTGCTGCCTTTATGTCTGCGCCCGCAGGCTTGTTGATGG
CGAAAATTCTCATGCCAGAAGATGTGAACAAAGCACCAGATATCGACATTAGCCAAGTGG
AAATTCCACGCGCAACTAACGTGGTTGAAGCGTTAGCCGATGGCGCAATGGCGGGTGTTC
GTATCGCTGTGTCTGTAGGTGGTACGTTGTTAGCGTTCATCAGCGTAATCGCGTTGCTGA
ACGGCATGCTAGGTTGGGTTGGAGACCTTATTGGTACGCCACTAAGCTTTGAGCTTATCT
TAGGCTACGTATTTGCACCTGTCGCATGGTTGTTAGGTGTGCCATGGGAAGAGGCGATTA
CGGCGGGCTCGCTTATCGGTAACAAGATTGTGGTGAACGAGTTTGTTGCTTTCATCCAAC
TAGCAGAAGTGAAATCTCAGCTAAGTGCTCACTCTCAAGCTATCGTGACTTTCGCACTGT
GTGGTTTTGCAAACATCTCTAGTATGGCAATGCTGATCGGCGGATTGGGTTCTTTGGTTC
CAGAGAAGCGTGCATTTGTTTCTAAGCATGGTTTCCGCGCGATTATTGCTGGCGTTATGG
CGAACTTAATGAGTGCTTCTATTGCGGGTGTGATTTTAAGTCTGTAATTGAAATAGATAT
CTAAAATTAGCAAAAAGGCTCCTTGCGGAGCCTTTTTCGTATCTCAAGATTGATGTTATT
GTTCAGTATGGAACTGCTCGCAAGCCAACATCGTGTTCTCAATCAAGCTTGCTACGGTCA
TTGGGCCAACACCACCAGGAACCGGAGTAATGAAGCTCGCGCTTTCGCGTGCTTTGTCGT
ATTCCACATCGCCCACTAGCTTGCCTGAATCAAGACGGTTAATGCCTACATCGACAACCA
CTGCGCCTTTTTTAATCCACTCGCCAGGGATGAAGTTTGGCTTACCTACCGCGACCACAA
CAACGTCAGCTTGACGTACGTGGCTTTCTAGATCTTTGGTAAAGCGGTGGCATGTCGTTG
TTGTACAACCAGCAAGCAGCAGCTCAAGTGTCATTGGACGACCAACAATGTTTGATGCGC
CAACCACAACCGCATGTTTACCACGAAGCTCGATGTTGTAACGGTCGAGTAGGGTAATGA
TGCCTTTAGGCGTACAAGAGCGAAGCTTAGGAATACGCTGCGCAAGACGACCAACGTTGT
AAGGGTGGAAGCCATCCACGTCTTTTTCTGGATGAATACGCTCTAGAACGTGTGTAGTAT
CAATACCAGCAGGAAGTGGTAACTGAACTAAAATGCCGTCAATTTCATTGTCGTTGTTCA
ACTCATCGATAAGAGCAAGCAGCTCCTCTTCAGATGTTGAAGCCGGAAGGTCAAACGACT
TGGATACAAAGCCAACTTCTTCACACGCGCGGCGTTTGCTGCCCACGTAAACTTGAGATG
CTGGGTCTTCACCAACCAGAACAACTGCTAGGCCAGGAGCGCGTAAACCTGCTGCGACGC
GAGCTTTAACACGTGCTGCAACTTCGGATCGAACAGTTTGGGAAATGAGAGTTCCGTCTA
TATTTTGAGCAGTCATGACTTTCCTTATAAATTAAGAAGGCAAATTATCTGCGGCGCATT
GTCGCAGAAATTCTAATTAACATCCATACGCAAACGTTTGCCTTGTGGTGTTTTTGAACA
TTAAGCGTTTTAATGGACTTTTTTTAGGCATTCAGATCAGAATGTTATGAAAACCCGTTG
ATTTACCCGTTTGAACTCGTATAATCCTGTCCCTGTAGCGCGCCCTTAGCTCAGCTGGAT
AGAGCACGTCCCTTCTAAGGATGTGGTCATTGGTTCGAATCCAATAGGGCGTGCCATTTA
TTCAAAAGCCCCGATAACTCTTTGAGTTGTCGGGGCTTTGTCGTTTTGGAACATTCGATA
TTAGTCGCTACGTCACCTACAACTTTTGACTGAGATTATAGCTATTGCAATCTCTAGCAA
TTAACATGAGCTCATATTAGTTGCTTTCCTGTTTATCTTTATGCCTGCCACGTCTAGATT
TTATGAACAACACGCAGATTGTTTAGCGGAGCAATACACTTCGCTCAAGTTTGAGGATGT
CCACGCGAGCTGGAGAGCTTTCTGGCCTCAAGCCAGAGATCGCGTCTTAGATGTTGGGGC
TGGCTCTGGTCGAGACGCTAAATGGATGGCTGAACATGGATGTGAAGTTATTGCGATTGA
ACCTGCTCAAGCGCTTCTGAGATTTGGTAAGTCTTACTGTGGTGATTCAGTTACTTGGCT
TGAAGATGGGTTACCTAAGCTTGAGAAAACCATTAATCTTGGCTTTCGCTTCGATTTAAT
TCTTGTCAGTGCGGTATGGATGCATCTTGCGCCTACGCACCGTGAACGCGCATTTCGCAA
ACTTGCGAATTTGCTAGCGCCCAATGGTCGATTGGTGATTAGCCTTCGTCACGGTGACTT
TTCTGACGGCCGTAAAGCTTATCCGGTATCGGTTGAAGAGCTTGAAAAGTTTGCAAAGAA
TAGAGCGTTAATGGTGAGAAACGTATCTCTCGATGATGACCAGTTACAGCGAACAGGTGT
ATCTTGGCAAACTATAGTTATGTCTTTGCCTGATGATGGTTCTGGTGATCTGAATAAGGT
TCGTCACATTATCGTGAATGATTCCAAATCGGCTACCTATAAACTCGCACTACTGCGTAC
TTTACTACGAATTGCAGATGCTCATTCTGGTGCAGTGGTTGATCGTAGCGACGGTAAAGT
TGCCATCCCATTAGGATTAGTCGGCTTATATTGGATTCGTCAATTTAAGCGTTTAATCGA
TAAAGAGAACATCCAGCAGAACTCGAACTCGTCTAAAGGACTAGGATTTATCAAACCGGA
AGGTTGGGGCAGGCTTTCCCATTTAAGCCCTGATGATCTTGCTATAGGCGCGACATTTTT
TGGCGAAGACGCAGCGGCGCTGGATAAAGCAATAAAAGACAGCTTAAAAACCATAAAAGA
TGGCCCCGTCACCTTTACCTATCAAGGTGATAAATCAAACCCTTACTTTGAAATGATTCG
TTCAGCTAAGAAGCCAAAAAGTTCAATTGTTGTGGATAGCGAGTTCCTCAAAAGTTATGG
GCTGTTTGTGTTGGATGAAAGCCTTTGGGATTGTTTTCGATTGTATAACTCTTGGATTGA
GCCGCTGGTGGTCAACCAGTGGATTATGGAAATGCAACGATTTCGGTCTAATCAAGAGCG
GGGTATTCCACTGCAAACGTATCACGATTGTTTGGTCTGGATTGATAAAGACCATGATAC
GCGAGTGGTGCGAAAGAGAATTGAACAGTTGAAGCTCAGCCATTGCGACATTGTCAGTGT
ATGGAGTGGAAGCAAATTACGAAATGAGTATCACGTTGATCACTGTTTGCCTTTTGCTTA
TTGGCCTAACAATGATAAGTGGAACTTGCTACCAACTTCTAAGGCTGAAAACCTGAACAA
ACGTGATCGTATTCCTGCTAGCTATCGATTAAACGCATCTAAGCCGCGAATTTTGGATTG
GTGGCAGCTAGCTTGGGGAGAGACGGATAGTTTTAGTCGGACATTTTTTACCGAGGCTTC
ATTGTCGCTACCTAATGTGCCAGCATCTTGCCAAGATTTTGAGCATGTCTTTGAAGCGAT
GGGATTACAAATTCGTGGTGTTAAAAGTCGCCTGTGTATCGCGGAATGGTAATATCTCGT
TTGCTATTACCTCGTGATAAATGAAGTTTGATTGGTAACTAACAAAAAAGCGCTGGTTAA
CCAGCGCTTTTGCATTTACTAAGGGCATTACATCTTTTTAAAGATTATGGAGGTGTTGAT
GCCGCCAAAGGCGAAGTTGTTACTCATCAAATATTTCACGTCCAGCTCTCGGCCTTGTCC
GGCGATGTAGTCTAAATCGCCACATTGCTCGTCGAGGTTTTCTAGGTTGAGCGTTGGGTT
GAACCAACCTGTGTGCATCATTTCTAAACCTAGCCACGCTTCAATTGCGCCACACGCGCC
GAGTGTGTGGCCAAAGTAGCTCTTGAGTGAACTGATTGGCACTTTGCCCAGAGCATTCGC
TGTTGCGTTGCTTTCTGCAATATCACCGCGGTCGGTGGCAGTGCCGTGAGCAGATACATA
GTCGATCTTCTCAGCAGGAATGCCCGCGTTTTGCATTGCCATTTCCATACAGATTTGCAT
GGTTTCCATCTGTGGTTGAGTGACGTGTGCGGCATCACAGTTGCTAGCAAAACCGATGAC
TTCTGCATAGATTTTCGCGCCACGAGCGACGGCGTGTTCGTACTCTTCCAGAACCAGCGT
TCCCGCACCTTCACCAATCACCAAACCATCGCGATCGGAGTCATAAGGTCTTGGTGTGCT
TTTCGGGTATTCATTCTTCAGACTGGTGGCAAAAAGGGTATCGAAGACAGCGGATTCCGT
TGGGCACAATTCTTCAGCGCCACCAGCAACCATGACCGTTTGGTAGCCGTGTTTGATCGC
TTCGTAGGCGTAGCCGATTGCTTGGCTGCCGGAGGTACATGCACTACTGGTTGGGATCAC
TCGGCCTTTCAAACCGAAAAATAGACCAACGTTCACTGCCGTCGTATGCGGCATCATCTG
CACGTAAGTCGTTGCGGTGATCGCTTTAGTGGTTTTCTCATTCAGCATGACACCAAATGC
ACCGATTGCGTCAGTACTGCCTGTTGATGAGCCGTATGCGATACCCGTTTGACCATTGGT
GAGTACGTCGTTACCAATCAAACCTGCTTGGCTCAGTGCGTTTTCTGTTGCGACGGTCGC
CAATTTAGAAACGCGCCCCATGCCGCGTACTTGCTTGCGCTTGTAGTGCTTTGGCAGTTC
AAAATCTAAAATGGGTGCCGCGAGCTTGGTGTTCAAACCATCATACTGTTCGTAAGAAGG
CATGTATTGCGTCGCGTTCTGGCAGTCACGCAGTTTCGGCTCGACAGATTGCCAATCGTT
ACCAAACGCAGTCACGCCCGACATTCCGGTTACAACGACTCGACGGTTCATACTAGGCCT
CCGTTTACCGAAATGACTTGGCGAGTTACATAGCCTGCGATGTCAGACATAAGGTAACTG
ACTAAACCAGCGACTTCTTCTGGTTCTCCCATGCGGCGCAAAGGAATTTGCGGCATCGCG
TGTTCTTTTACGTGTTCGTCTACCATGCCTGTGTCGATAAGTCCCGGTGCAACGCAGTTA
ACGGTGATTTTGCGTTTTGCCAGTTCAAGTGCGAGTGATTTTGTTGCACCAATTACGCCC
GCTTTTGCTGCGCTGTAGTTGGTTTGACCACGGTTCCCCATCAGGCCAGATACTGATGCA
AGGGTAACAATTCGACCACCTTTACGCTTTTGCACCATTGGCATAACACAAGGGTGAAGA
ACGTTGTAGAAGCTATCTAGGTTGGTATGAATCACGCCATCCCATTCTTCTTCGGTCATC
GCAGGGAAAGCGGTATCTTTTGTGATGCCAGCGTTGTTCACGACGCCATAGTAAGCGCCG
TGTTCGGCGATATCGGCCTCTAGTTTCTCTCGGCAATCTGCGCGGTCACTGATGTCGAAT
TGGATAAGACGACCGCTACCCCCATGCTGTTCGATGGTGTCTAGGGTGTCTTGCGCGCCT
TGTTGATCGCCCATGTAATGGACAATGATTTGGAAACCATCTTTGGCTAACTGAACGGCA
ATGGCTTTACCGATGCCTTTGCTGGCACCTGTAACGAGGACTTGTCGGGTCATTGTTGAC
TCCTGATTTTCATTTCTTGTAATTTTTCTTCTGATGGAACGTAAACGTTCAATTGGCAAG
TCGCTACAACAGTTCCTTGTAGCTCAATACGGGCAGAAAATACCGCCATACCGTTATCTT
CCATGACTTTTTCGGCATACACATCGAGCATTTGTCCGCGAGAAAACGCATCGCATTCAG
AAGTGTATCGACGGCTACCAAGTAAAAAGCCAATCGGTGGCGCTTGTTCTTTCATTAATG
CGTGGTAACCAGACCACGCTGCGACAGATTGCGCCATAAACTCAATGCCAACGTAAGCAG
GCACGGTTTGAGAGGCCGAGTCGAAGAACGGGTTGTGTTCTGCGATATCAACCTGGCAGT
GAATCGTATCTTGTTGAATATCCATAGCACGATCAACCAAGATCATTGGTTTGTCGTGTG
GCAAAAGTTGTTCGATGGGAGGAAGTTTAGTCATGAGCGTAACCAAAAATAAGACTAATA
TTGTTGCCACCAAAAGCAAAAGAGTTACTGAGAATCGCTTTGTTGCCAAGTTTGGTTGGC
GTCTCAACTAACGATATATGGATATCGTCTGCCTTGGTTTCGCAGTGTTGCATTGGCAAG
TCAAGGTTGTACTTGAGAATATGCCAAGCGATAGCGGCTTCCGTTGCACTTGCTGCGCCT
AATGTGTGTCCGGTAAGTGGCTTTGTCGAGCTTACGGGAACGGAGTCACCAAAGCAGCGG
TGAATGGCTTTGCTTTCCATCGCATCGTTTAACGGCGTTGCTGTGCCATGCGCGTTGATG
TAACCAATGTCTTGTGCTGTTAGTCCTGCATTGGTCAATGCTTTTTTCATCGCTTCTTCT
GCGCCTAACCCTTCTGGGTGTGGTGCGGAAATGTGGTGCGCGTCTGAGCTATCGCCAGCT
CCGAGAAGAGCAACGGGCGCGGGTGTTTTGCTTAGCAACATTAATGCTGCGGCTTCGCCG
ATATTGATGCCGTTGCGATGTTGGTCAAACGGTTTGCAAAGAGTATCGGATAGAGCTTCT
AAACCGTTAAAGCCGTTTAGCGTTAGGCGACAAATGGTATCCACGCCACCCACAATGACC
GCATCAACAATGCCAGATCGAATCAGGCGTTGCGCGGTTAAAAAGACACGACCACTAGAA
GAACAGGCGGTTGAAACTGAGTAATGTGGGCCGCTCAAATCAAAGTAGGCGGCAATAAAA
TCGCTGCAGTTGCCAAGCTCTTGTTTGGTGTAATGGTAGTCGGCAGGAAACTCGCCGTTT
GCCTGCTTTTCTCCAAACGCGATTTCGCCATCTGAAATGCCAGATGTGCTGGTGCCGATC
ACGATCGCGATACGGTCACGGCCATATTCAGCAATGGCGTTATGCACGTCGCTTTCGATT
TGCTGCAAAGCCGAAAGTGCGAGGCGGTTGTTTCTTGTATCAAACCGGCTGAAAGCGGGT
GGTAATTGCGGTAACGGTTGTGCAATTCGACCGATTACTGTTTGTCGGCCTGAATTCAAA
ATGTCTTGGTCAACCACCATGTTGGATGGTTTCGCTCCCGATAAACACTGGTGGATGATG
GCGTCATCTTGTCCCATTGCGGAGTGGAAACCACAGGCCTGAATATACAAAGGTTGAGGA
GAGCGATTAGGCATATTGTTGTTCTAAATTGTTCTTAATTAATCTGATGTTGCAGTGTCT
GAATAGAAATTGAAAACTGATGCTTGAGGTGGTGAAAATCAATCTTACCCTCTAATTTGT
TAGAAGAACTGTATTGAATCTCAATGATCTTTTCACCGTCGCTATCAAATATGGCGCGAG
AATTATTTTTATCAATCATTTGCCACCTTACCTCATTTAACGATCCTTCCCAAGCGGAAC
TCGGCCAGAGCGTGATCATCAGGTTAAATAATACCTGTTCTGGCTGCGGTAGCGTACCTT
GCAAACCGTTGAGTACTTCGGTTTGGATTTGTTCTCCATCGTAAGACAACGAGAGCACTC
GCGTCCCCCAAGATGAGAAGCCTGCCAGTACCACTTCGTTGCTAGTCACTTGCAGTTGCA
CTGGAAGTTGCTCAGATGTGGGTTTGCCATCAATTACCCAAGAGGCCGTAATCAATTGGC
TGGCCGTCAACTGATAGCCCAAGCTGGCTGGCGTCGGTAAGTTAACTTGGGTGTTCTCAG
CAATATCGACTTGAGGCGTCGATTGGTGAGGTACCAAGCTGCATGCACTTAAAAACACAC
TCAGTACGATTAACGTCGCGCAGCGAAAAGCATGGTTAAAAATCATGACGTCGTTTCCTC
TGTTTTAATCGCAATCGGAGAGAGCAGCCAAGCAACAAAAATACCACTTAACACCGTAAT
GCCGAAACTGTGAATCGCGTGAGTTTGGCTTAGTGACAGCAACCCAAATGACAGCACAGT
GGTTATTGCCGAAAGGGTGATCGCCAATAGTGTGCTCACGCTGCGGGCTTTCTCGGCAAA
GAACAGAGTGTAATCTATCCCGATACCAAGAATGAGCACCAAGCCAAGCAAGTTGAACAA
GTTTAATGTTGTTCCCATCGCGACAGCAGTTGCCAGACCGCACGCACAAGCAATCAATGA
TGGCAGTAAAACTCGCCAACTGTGTTGCAGACCGTACCGCTTGATTAACACCAGAAAGAT
CACAGCACTGGCGGCTGCCAATAGTTCCATGATTTTGATTCGGTATTCACCAAATAGGGC
GGAGATTTCTTCTGCTTTGTTTAGGTAGACAACGTCAGACTGCGATTTGGCAAACGCCTT
AACAACGGCTGAGTCTTGCAATTGGTTTAACACCACTACCGTTGCCGATTTTCCTTTGAT
CTTCCCCAAATGGAGAAAACGCACAGGTGCTGATACCGGGTTTTGCAAGTACTGAACAAC
CGTGACAGGGATAAAGTCGACGTCCATTTTGGGCTTTTTATTTAAGCGCAGTCCGGATGC
AAGTGGGCTGGATTGTGTCGCGTAAAGGTCGTGAATCAATTGATAGTCTTGTTGCTGACG
TTCCACTGAGCTCAAGTAGCGGCTCAGACTCTGGTAGCTTTCGATGGTGCTGTGCGCTTT
CCACGCTTCTAATGTTGGCGTTAAAGACTCCAGCTTTTTCATTAGGTTTTCGTCATCGTC
GGCGGTAACGACCAACATTTGCTGCGAAGATTGCATGCCACTGAGCGTCGTAATCAAGGT
TTCTTGCTGCTTGAGATCGTTCGGCATCGTTTGCAGCAGACGAATGTCGTCATCGTAGTT
CAATTGCAGCAAGAAAAAGCCACTCGTAACCACACATAATATCGGTAATCCGACTTTAAT
TCGAGGTTGATTCCAAAGCGTTAACCATTTCGCCAACAGTGATTGTCCCGGTAAAGTCGA
AATGGTGCGCGATGGGTTACGAGCCAGTATCGGATACCAAGCCACCACGGTGATGTAAGC
GGCAATCAGACCAATGGATGAAAACAGCGCAAGCTGCTGCAAACCAGGAAACGGCGCCAC
TAACATGCCCAAATAGCCGATCAAACTGGTGATTAAGCCAAGTGTGATCGCTATGAAAAT
ATGCTTTAACCCTTGCTCGCTATCCCATTCATTTCCCGCCGCAAGGCGTTCGGTTAGGTA
GTGGAATGCGTAGTCGATAGACACGCCGATTAAACTTGCGCCAAACACTAAGCTGAACAG
ATGGACTTTTCCAAAAATCCACGTCGTAACGGACAACGCAACGAGCAAACCAATGGTGAT
GGAAAGCAGTGCCAGAGACAGTGGCATCACACTACGAAAGACCAACACGAACAATGCAAT
GATACCGAGCAGAGAGAACACACCGATGGTACTGATCTCCGATTTTGCACTTTGCGTACC
AAAGTCGGCGTAAAATAGAACACCAGTATGTGCGACTTCAGCGCCATATTTCTGCGCGAC
GCTTTGTTCTAGCGCTTGAATATCAGGGACTGCAAGCTGCCCCGTTAGGCTATAAGGCGA
CTCTTTTAGCTCAGCAGTAATAAGCAAGTATTGAGCACCGTCTTTTTCGACGGACAGATA
GCCGTTATCCAATCGGAAAGAGGATGATTGCTGGGTAACTTGGCTTAAATAATCACGAAA
TAGCAAGAAAGGGTCACTTTGTAACTCTTGCCCGGTCACTCCAGAAAACGGGTTGTACAG
CGACTGAATCACATGCTGCACTTGCTGTTCTGGATTTTGGCTTAAACGCTCTCGTTGTTC
AGGCGTCAGCAATTGGAAGCGGTGCTTAAAGTAGTAACTCGCCCAAGCTTGCTGTTCTTG
AGGTGAGATTTTTCCTACCACATCGCGAAAATGATTACTTTGGCGTAACCCCTTATCAAA
TTCAGCGGCCGCTGCAAAAAGGGCATTTTTGTCCGGCGCTGTGATCACGAAAATGACTTT
GTCGCTCATACTTGCCGAGACCGACTCAAAGGCTTGCTCAGCCACCGGGTTTTGTTGGTT
CTTCGGCAGCAGTTTTAAAATGTTGGTCTCAATCGGAGATTCTGCACTCCAAACCCATTG
TTTGAGTAGCAACGCGCCCGCTAAAACAACGAGATTGAGCCAAACCAGAGCAAAGGTGTG
AGTGCTGAGACTGAGTTTAGAAACGGAATTGAGCGTCTTCGGCATCCGTGAGTTCCTGAG
GTAGAGAGGTCTGGTTCGTAAACGTGATTTCGGTCTTATCGCCACGCAGTTCTTGTAGGG
TTAGGCGATCAATGTGCGTTTTACCGGAAAGAGTGATGGATTGAAACACCGCATTTAATG
GCGACTGTTTTGGCACTAAAACGAGCTGCCATTGATTGTTCTCAACTGAAAAATCGAGTG
TGAATTGTTCTTGCAGTGCAGAAGTATCCCCGTGGAACACGGATAAAAATACATGGCTAA
AGTAGAACGCCATTGGGTTTTCTTCTGCAGAGATCGTTTTCGGAGCTTGGTCGGCAAAAG
TCTGACGAAGTTTGTTTTCCGTCAATAGCAAATTGACTGCGAAAGGTTCAGTTTGTTGCC
ACAACAAGCCATGTGTTTTGCTCAGTGTGAACTGACCTTTAGAGGTTAAAGGTTGACTAA
ACATTTCCAGATGACGCTGCTGCGTAAAATCTCCGCGTACGATTTCATGCTGAGACAACT
GCTGTTGAAGCGATGCCAAATCCGTTACGTTTGCTGTCGGTGCGGCCAGTGCTGGAACAG
AAAATATCAGCAAAAAAGAGAGTAACCACTTTTGCATTAGTTCAGGCTCCCATGGTTGTG
CCATTGCTCTACTTTATCTAAAAAGACTGCTGGAGAAACAAAGCACATCTCTTGCTTTTC
AATGGATACGGCGACTTGCGTTGTATGCGCTTTGCACATACGTTGATTCGTTTCGGCGTC
GTAAATCACGTAATCCACACGTAAGCGGTTTTCCCACTCAGTGAGTTGCGCGGTAATACG
AATGGTGTGATTAAACGGAATCGCCTTGACGTATTTAACGCGCGTGTCGATGATCGGCCA
CATGTACCCAGAGTCTTGCATATCGCGATAGCCGTATTGGATCTTCTCCATCAGCACACG
ACGCGCTTCTTCAAAATATCGAAAGAAGTTGCCGTGATAAATCACGCCCATCGGGTCAGC
ATCTTGAAAAGAGGTGACCATAGTCACCTCCGCTTCTAATGGGTAGAGAACCTGCTCTTG
CATTATACCTCCGCGTAGAGTGGCCAATGACGTTGCTGAATGCGTTCAATGAAATGGCGC
AAATCTTGTTCCAATGGGCGATCTTCAATCACAAATTCAAACTCGCTCAGTACGGCGTCA
CGAATTACTCGCAAACTCTGACTCATGTGGTGTTCGTCCAATTCGTTATGACGACGACGA
ATCTCAACCGCTTGAACGCTTGCTAGGAGTGAAGCCGCAGCAACTTGCTCTGTTAACTCA
AGTACGCGTAAGCAATCACGAGCCGCAATGGTGCCCATGCTCACTTTGTCTTGGTTGTGA
CACTCGGTTGAGCGAGAAAAAACGCTCGCTGGCATGGTGTTTTTCAACGCTTCTGCCGTC
CAAGCTGAGATACCAATCTGAACCGCTTTAAAGCCGTGGTTGATCGGTTTACGCTCGCCT
TCTGCACCGGTTAAGTTAAACGGCAGGCCGTTATTGAACTTGTAATCCATCAGTTGCGCC
ATCTGACGGTCCAGCAAATCAGCTAAGTTGGCAATGTTCACTTTCAACGTATCCATCGCC
ATTGCGATATGACCACCGTAGAAGTGACCGCCGTGCAGAACGCGCTCGTTGTCGCCATCG
ATGATTGGATTGTCGTTGGCACTATTTAGTTCATTCTCAATCAATTGACGTAGCCAAGGC
AGTGAGTCTTGCACCATGCCAATTACGTGTGGTGCGCAACGCAGCGAGTAGCGATCTTGC
AGTCGGTCGCTATTGCGTGGCGGACGTTCAGCATTGAGATCATCACGCAGCCAAGCCGCA
ACTTGCTGTTGACCAGGGTGAGGTTTTACCGCAAACAACGCTTCATCAAAGTGGAAGTCA
TTACCTTGCATACCCACAGAGACCATCGCGGTAATCTTGGTGCAAAGCTGCGCTAGGTAT
TCTGCGCGTTTGTAGGCAAGACAGGCGAGGGCAGTCATCACGGATGTACCGTTCATTAAC
GCCAAACCTTCTTTTGGTTTTAGGCGAATTGGCTCAATGTCCAGCTCTGCAAACACTTCT
TGTGTTGGTCGCACATCGCCTTTGTAAAGCACTTCACGCTCGCCAATTAAGGTCGCCGCT
AGGTAAGACAGAGGCGTTAAATCGCCACTTGCGCCCACCGATCCTTCTTGTGGAATACGC
GGCGCAATGTCGTGGTTGATAAGCGTAACGATTTGGTTCAACAGATCGTGAGACACGCCA
GATACGCCTTGCGACAATGAACATAAACGTGTCGCCAACACCGCGCGAGCTTGCTCATGA
GAAAGGATTTGACCTAAGCCACAGCCATGGAAGCGCGTAAGGTGCAACGGAAGTTCATCC
ACAAGAGCGGGTGGAATCGCCACAGTACATGAATCGCCGTAACCCGTAGTCACGCCGTAA
ATAACGCCTTCTTCTTTCAGTAATCGTTCCAGAAACGCCACGCCACGATCAATTTTCGCG
GTAAATTCTGGCGAGGTGTTCATGTTTGCCTTTGCACCTTGAGCAATGGCAACGACATCT
TCGATGGTTAAAGATTGTGCACCAAAAGTGATGTTGTGATTATTGTTGTTTGTCATGTGG
CTGATTACTTAAAGTCCAGAAGTTAAAAAAGTTGTACCACTGTAACGGCGCTTGCAGTGT
GTGGTGTTCTAATCTGTGTGCGTACTGTTGAACAACGTGTTCTAGTGCCTGCTGACGCTC
CTTGCGCGGTAGCGTGATTTGGTCACTAAAGTGTTCAAAGTACACATTAAAATGTGGAGT
GTTTGCTTCATCGTCGCGTAGGCCGAAGAGTAGATAAACCGGCGCTTTTAATACCGAGGC
CAGCATGAATGGGCCTTGCGGAAATGGCGCTGGTTTACCAAGAAAATCTGCCCAAACGAC
ACGATTTTCTTTGCTGGTGGAAGTGCGATCGCCAACGATCACCACCCATTCGCCTTGCTC
GATTTTTTGTTGAAGCAGAATCGCGGTGTCTGGTCCCATTGAGCTGACTTGAATCAGATT
CAGTTCCGAATTTGGGTTTACCGCCTTCATTACCGCATTAAATTGTTCAGCGTGTTGGGT
AAATACCAAGGCATTGATTTTGACATGAGAGTGTCGACGACCAAGCGCGCGGCAGAGTTC
GATATTGCCAAGGTGCGAGCCTAAAATGAGCACGCCTTGTTTTTTCTGCGCCATCTCTTC
GAAATGATGTTGGCCGTGAATGGTTAGGTTGTCGACATTAAAGTCACCTTGCCATGCTGC
CAGTTTGTCGAGCATGGTACGCCCAAAAGAAAGCAGATGATGATAGCTGTCCAACTGTTT
TGGTAGTGCGATGTTCTGCTGCGCTGCGTAGCGCTGCAAGTTTTGCAGGTAAATCTCAGA
CGCTTCACGGGCAGATTTACCCGTGAAGTGGTAGTAGCGCATGACTAATTTTAAAATCAG
GTCAAACGCTTTTCTGCCGAACAAGCGGTAAACCGCGAGCAAGGTTTTGATGCCTAAAAT
CGTGCCTTGTTCTTTTCGTTTCGACCAGTGGGCATTGCTGTCGTCTGTATGACGGCGCTT
TCGGGCGAGTAGCGAAGGAATGCGCGGCAACATGCCAAAAAATAGGCGAGTGTGCATCCA
GCTTATCTTGACGTTATCCCACAATGCGTCGAAGTGGGAAATGCCACCTTCAGGGTAGAT
CACGCGCGTTGGAACAAAATCAATATCGACGCCTTCCCAGTACATTCGCACCAGAATCTC
GATATCAAAATCCATGCGTTTGCCGATGTTGTACTTGTTCAACACGGCGACCGTTTTCGC
CACTGGGTAGGCGCGGAAACCGCACATGCTGTCTTTGATAGACAGTGACAAGGTTTCTAT
CCACACCCAAATGTGCGTAGCGTAGCGACCATACAGACGGGCTTTAGGTACGCTCTCGTC
GTATATCGGTTGGCCAGAAATCAGGTTATCTGGTTTTGTTTCGCTGGCGCTGAGCAATTT
GGGTAGTGCTTCTAGGTCGTGTTGACCGTCTGCGTCGATTTGAATGGTGTGCGTAAAACC
AAGCTGGTGAGCTTGATGTAGGCCAGCCATCACCGCGCCACCTTTGCCTTGGTTTTCACT
CAAACTAATCAGTTTTATCAGCCCTTGCTCACTCAACGCTGAAAGCGCTTGTTTGGTGTC
TTCATTACTGCCGTCGTCCACGACCAGCACTGGCAAATCGAAAGAGGATAACGACGCAAC
CACGTCTGCAATTGTGCTGCCGTGGTTGTAGCAAGGAATTAAAAAGCAGGGACGGTAATC
ACTCACGTGACTCACCCAGTTTCATTTTGCCTGAAGAGTGAGTCACCAAGGTTTCACCGT
TTTTCGATGTGTACTTAAAGGTCAATTTCTCGCGCTCATTGTCCCAAGATAGTGAGAGAC
AAACGTCGGCGTTTGGCAGAATCGGCTCTTGAAATTTGATGACTTCCATTCCTTTAAATA
CCTTGGGGGTGTTCAAATATTGAACGGCGTAGAACAGCGCCCAATCAATTTGAGTGACGC
CGGGTAAAAGAGGGAAGTGACTGAAATGACCTTGGAAATCTAAGATGTCAGCATCCACAC
GCAGCGATAGCTCCGCGGTGTGGTCGCTCACTTCAATATTCTGAATAGTTGGTTTTCTTT
TTTCCATGTTACTAGCTTTATTGGAATAGTTTTTCAATTTCAGCAACTTGGCGTTTGCCT
TGGCTGTTCAATGGAATTTCGTCGACCACTCTGAATTTTCTCGGGATAGCGATCGGCTCT
AGCCAATTGCGCAGAGCCTTGCGAAGCTCAAGCCAAAACTTGCCTTTACCGAGTTCATTA
AGCACATCAACGCCTTTATCGTTAAGTACGATGATCGAGACTAACGTGAGGCGACCAGAT
TCTTCCATTGGGATAACCACGCTTTCTTGAACCCACGGTAGTTGCTCTAAACGTTTTTCC
ACTTCGACAAGGGAAATACGCTTTTCTTCGACTTTGACGATTCGGTCAGTGCGTCCACGC
AATTCAAAAGAAATACTATCATGGAAATAGCATTCATCCGCAGTTTGGTACCAAGTGTTT
TCATCAATGTGTGGCGAGCGGAGCTTTAAACAATTTTCATGGTTAAGCTCGGCTTCAACA
CCAGGGAATAACGTCCAAGGAGTGCTGGCTACGTGCTGCTGACGGTAGGCGATGCCGCCG
GTTTCTGTGCTGCCAAAAACTTCAATAGGAAGTGACCCAAACAACAGCTGGCTGTGCTGC
GCCGCTTGGTTTGACAAGGGGCCTCCAGAAGAAAATACGCACCGAATCGCAACCGGATTG
TGCTCTTCACTGAGTCGTTTTAGTAACGCAGGGCTGCTTACTAGCGTGGTGTCAGCATCG
GCGTGATGGACAATTTGCTCAGGGAATTCGAGGTTGCGTGCTGAAAATGGACGTGCAGAA
CACAAAGGCCACAATACGCGAAACAGCAAGCCGTAAATGTGTTGATGAGAGACGGTGCTT
TCAACGCGTGTGTTGGCAACCGTGTCGCCCCACAGGTTGTCTAGAATAGCAACTTCGATA
TCGAGCTGTTTCAGCGTTTTTGCAATGGCTTTTGGTTTGCCGCTTGAACCAGAAGTAAAT
AGCGTTACTGGTATTTTTGCCAGATTCAATTCGCGCCAAACAAAAGGTTGGTCTACCTGT
TGCTCGTGAATCAAGGTGACGCCTACCAATGATTGAGCTTTTACTAGGAGTGAACTCACC
TGTTCTGGAACAGAGACATCGGCATCATGCAACAATAAATCGTAGTGCTCGCTGAGTTCT
TTGAGTGCTTCTAGTTGGTAGTTACCAGGCAATACAATGGATTTTCCTGCGTGACAACAA
GCAAAAAAGCCAACGGCAAATAGGTAGCTGTTGCCAAAACACAACGCAATGTTTTGCGTT
GGCTGGGTTTCTAACTGCTGAGCAAGCGTTGCGACGTGCTTCTGGAAATCACCCCAAGTG
ATAACTGTGTCGCGATCGTAAGAGACAGGGGATTGCTCATACCTCTTTGTGCTAAGCAAT
GTCGCCAGTGAGGTAAAGCTCGAATACGTTGTATTCATACGATTAGTGTTCCTTTCGAAC
AAATTGACGCACGATCCACTCTCCGGCGAACAAGCTACCAGCAAGTAAGTAGCTAATCAG
ACCGTTATACAGCGTCCATATTTTTACTGGCAGGAAACAGGTATAGAGGGCAAAAGCGGC
ATTCAGTACAAAAAAAACGCACCAAACCATCGTCACTTTGCGAGTGTAAGCAACGCCGCT
TGGCGGTAGTTCTGGTTCTTGTAAACGCGCGAGCCTTTCAATGATCGATTGAGGCTGTTT
GAGACTAAATGCGAACACGCACAACATGCATACGTTCACAACCACAGGGTAAAACTTAAG
CCACCCGTGTTGTTTAAACACCATGCCAAGCGCAACAAGAAGAATACCGACTGCGCCCGT
GGTGAGCGCTAGGAATTTAAACTCTTTAAGTGGGGTCTTATTTGCGACGAATAAACGCAA
AAGCAACGCAGCAATTAACAAGCCCCCAACTAAGTTCAAGCCAAATTTATCTATACCGAA
GTAAACGGCGAAGGGGTAGGCAAACAGTACAATTGCAGACAGACCAGTCAGCAATTGGCG
CATTAACTTTCCTTCAATAGCTCAGTGACTGCGTTAACGACATCGTCAACGGTTCTTACT
GTACTAAATTCAGCAGGTTTGATTTTTTTACCAGTGACATTCTGTAGGTGCACGACCAAA
TCAACCGCGTCAATGCTATCTAGATCGAGATCTTGATATAAGTGCGCGTCAGGTTGGATG
TCGTCTGCGTCGATTTCGAACAGCTCAACAAGCGCATCTTTAACTTGTTCAAATACTTGA
TCTTTATTTACATCAGTCATGAATACACCTACAACTTATTCATTAGTTTGAGAAGAAACG
TATTTCGCTAGGTTTGCTACAGAAGCAAAGTGTTCGCGCGTATTTGAGTCGTCAGCATCG
ATGACGATGTTGTATTGCTTTTTAATTGCTAATCCAAGCTCAAGTGCGTCGATAGAGTCT
AAGCCAAGTCCATCACCAAAAAGTGGCGCATCCGTTTCAATGTCGTCTACGGTTAAATCT
TCAAGGTTCAAAGCATTAATAATAAGTTGCTTAATATCGTTGTGTAACTGTTCCACTGGG
ACCTGCTTATCAATAAAAGTTTTCTGGAAAAATGTTGTCAGCTAAGTGCTGTTGTAAGCG
TCGAGCCGCTATCGTTGGTGACGTAGTTTGCTTTATAAAGGGCTCAATCTCAACTTTATC
CTTAACTTCAATTTTGAAAAAGGGCTTTGTTGTTGGCACCTGATACCATTTTTTCTCTTT
TGTGAGAAAGCTCGGTGTCACCGTAATATGTACGACTCTTAAATCTCGTTCTGTTCTTAC
CGCAATTTGTGCCGCGCCACGTTGCAACTTAGGTTTTACGCCTGGTGTTGTTCTTGTGCC
TTCCGGAAATATAAGCAACACGTTGCCTTTATTAAATCGTTCTTCACAAAGTGCTAATAA
ATCATCTGGCGTTTCGTTTGGAATATATCCGGCTGCTTTTACAATATGCTTCATAAAAGG
ATTCGACCAAATTGCGGACTTTACTAAACAATCACAGCGATTTAATTGTGAGGCGATTAA
AACGTAATCAATTAAACTCGGATGATTGGCAACAATTAAACAATTTCGATCTTGTTGAAG
AAGGTCTGCGCCAATAATTTCATAATCAATCGCCCCGCTGAACTTCATTAATTTACAGAA
TGTGTTGAAAGAATATTGAATCGCGCCTTGAACTTTATATTCACGTTCAGTTTGGTCAGA
GACAAAAATACGAATAGTTGGAATCACGATAAAGCTCAGCGCTAAACCACCCAAACCAAA
TACCGAAAAACAGAAACCCGTGGCGAGCACGCGCCAAAACTGATTTAAGCGATTCATTGT
TTGCGCCATTCCCAAGATTGCTGTGGGGCATGGATGGTCCACTGAGTTTTGTCTGACAAG
TAGTGCTGCAAAAACGCTAAGCCTTGTGGCAAAAGGTGGCCTTGTGTTTCTACGCTGTGG
CTGCTGCGCAACGTAAAATCATCACCGTTTGATAGCACCAAACCTAAGCCAAAGCCCGGA
TATTGCTGCTGTTCAAATTCGGTGTAGGAGTCAGGTAAAGGTTCATCAAAGTCGACAAGC
AGAACTTTCTTATCTGGATTGTCTGTTAAAAATAGCCACGCTTCTAATATCGCGCTTTGG
AATGTATTTTCCGATGCCGCAATCGAAGTGAGAGGGATTGGCTGCTTGGTTGCGATGGTC
GCTAAACCTGCCGCGGTATTGTGCACTGATTGAGAAAACGCCATTGGAGAGGCTTCTTCG
CCACTGATGATGTCTGCAACCAGCGCGACACTGCGATGCAGTTCGCCATGACGGCTAGAA
AACACCAGATAGTCGGCCTGATGTTGCTTTAATAATTCGATGGCCGTTTGCACAGCAAGT
TTACTTAATGGACTCATTCTTCTGCGCATCATTGCAGGAATATCCGCCACATTTACTTTG
CCATCTTGTGGCCAATTTCCGCTTGCAGCCCATTCTTTCCATTCATCAGGTTGAGATAAA
CCCAGTGAATTCGCTGTCCACGCATCAATATTGAACGAAATTTTGATCTTCGAGTTTGGC
ATATTTGGTTAAATTGTTTATTTTACAGCTCGATACAATTTGGGCTTCACCCGAATTCAT
AATAAAAAGGAAATTCTTATGTCGCGCTTTAAGCTGTACATCTCATTATTATTAACTTTG
CTTCTTGTCGGTTGTGGACGTGTACAACCTGTATTGAGTGTGGAGGATACTCCAGTTGCG
TATGATCTTCAAAATAAACAAGTAAAAATGGCGATTGTGCAATCCGCAACTAACCGTGGT
TGGACGATTGAAGAAGTTAGTCCGGGTGTATTAATTGCGAAAATTCACGTTCGTACACAC
TCTGCTGAAGTAAAAATTCCATACAACAACAAATATTATTCAATTATTTATCTCAACTCA
GTAAATCTCAAAGCAAGTGATGGCAAAATTCACCGCAATTACAATCGTTGGGTAAACAAT
TTAAATGTTGATATTCAGCGAGCACTTGCGTTGTTGGGCACTCAGTCTCAGCAATAAAAA
TTATTAAATGCAGTTAGGTTTTTTCGTGTTAAATCAAAATAATGATCCTTTTAATGCTTT
TGAAGCAAAAACAGAAGCTCAAAAATTATCTTTTGCCCCTATCGTTTTCCATACCGCGAG
AACGCTCAGAGATTTGGGTATTTTAGCGGCGCTCGATAGCGCTGGTTCAAAAGGCATGAG
CGCCATTGATATCGCCGAAAAAACAGGCGTATCAGAATATGGCGTCAAAGTGCTGCTAGA
CATGGCGATAAGTGCGCACATTGTTTTGTGGGAAAAACCTAACTACTCACTGGCCAACCT
CGGGTTCTACTTGTTGTACGATGGCATGACCCAAGCAAACATGGATTTCACGGCCGACGT
TTGTTATGCCGCGATGATGCACCTGACTGAAGCAATCAAAGACGGAAAACCTGCTGGATT
GAAAGAGCTGGGCGATTGGGAAACCATCTATCAAGGGTTGTCGACATTACCTGAGCAAGC
TAAGCAGAGCTGGTTTAAGTTTGATCACTTCTATTCGGATCGTTCTTTCCCATTGCTGCT
TAAAGAAGTGTTTGCCAATGAGCCAAAACATATTGTCGATATCGGTGGCAATACGGGTAA
ATGGGCAATGCAGTGCTGCAACTACGATAAAGATGTGCATGTGACCATTGTTGATTTGCC
GCAGCAACTGGAAGTCGCGATGTCTAACGTGGCAGAGAATCAGCTCAGCGAACGCGTGCA
TCCGTATCCTGCCAATATGCTTGATAAAGCCCAAACATTGCCTGATCATGCCGATATTTG
GTGGATGAGCCAGTTCTTAGATTGTTTCTCTCCAATTGAAATTTTAAATATTTTGAAGAA
AGTGAAGGCGCAGTTGAGCGCGGGCGATACCGTTTACGTTCTCGAACTGTTTTGGGATGC
GCAGAAATACGCGGGCGCGTCATACAGCTTAAATGCTACCTCGCTTTACTTTACCTGCCT
AGCCAATGGTAATAGCCGTTTCTACCGTAGTGATGATTTCCTAGAAATTGTTGAAGCAGC
AGGTCTCTCTGTTGTGGAAAGAACGGACAACATTGGCCTCGGACATACCTTATTAAAACT
CCAAGCAAGCTAGTATAAAGAATGAAAACAGAGCACAAGCAAGTTGTCGTCGTTGGCGCA
GGTCCTTCGGGTTCCACCGTTTCTGCGTTGCTAAAATCCCGTGGTATTGATGTTGTCGTG
ATCGAAAAAGCGACGTTCCCTCGTTTCTCAATTGGCGAAAGCTTACTTCCAGCTTGTATG
GAGGTGGTTGAACTTGCCGGAATGACAGAGGCGGTGAAGCAGCATGGCTTCCAATTCAAA
GATGGTGCGGCGTTCCGTCGTAATGGGGTCTACACCCACTTTGATTTCACTGACAAATTT
ACCGCAGGACCAGGCACCACATTTCAGGTTCAACGCGCCAGCTTTGATAAAGTGCTCGCT
GACAGCGCCGCAGAACAGGGCGTCGACATTCGTTATCAGCATGAGCTGGTTAGCTTGGCA
TTTGAAGGCAAAAAATCGCGCTTAGAAGTGGTTGGACCCGACAAGCAGGCGTATCAAATC
GAAGCCGATTTTGTTTTGGATGCGAGTGGTTTTGGTCGAGTGCTACCGCGTTTGCTGGAT
CTGGAAGAACCTTCTTGCCTTCCACCGAGAAAAGCGATCTTTACGCATATTGAAGATCAT
ATTTCACCACAAGAGCCAGAGTACGATCGCAACAAAATTCTGATTTCAGTCCATCCTGAA
AATCACGACGTATGGTACTGGCTAATTCCATTCTCGAATGGTACGTGTTCGTTTGGTGTG
GTGGGTGAGCCTGAGTTTTTCGAGCAATACCCAGAAGATAAGCTTGCAGCTTTGCAGCAG
TTGGCTAATGAAGAGCCGGGTTTGGCGTCTTTATTGCGAAACGCGAAGTACCCAAATCCC
GTAGGTGAGTTGGGTGGCTATTCAGCGAACGTCAAACGCTTAGCCACAGAACACTACGCG
CTGCTTGGTAACGCGGGCGAATTTTTGGATCCGGTATTCTCATCGGGTGTCACTATCGCG
ATGAAGTCCGCTCAATTTGCTGCTGATTGCGTTGTGCGTCAATTGAACGGCGAAGTGGTT
GATTGGCAAGAAGAGTACTCAGAACGCTTGATGGTTGGTGTCAACACGTTCCGCACTTAT
GTGGAAGGATGGTACAACGGCACGCTTCAAGACGTGATTTTCTACCAAGCTCCAAATCCA
CGTATTAAACAGATGATCAGTGCAATATTGGCTGGTTACGCGTGGGATACCGAGAACCCA
TACGTCAAGCAAAGTGAACAACGCCTGTCGACGCTGGCTGAGTTAGTACGTGGCGAAGGT
TTTTAAATTACTCAGAAAAAATCATTAAAAACATCTCATTAGCCCCATCTGTGATTCATA
GGTGGGGCTTTTTATTGCCTTGATTTTAATAAGGTTATTTCTTTTTTTTGGTGGGTTATT
GAACGTTGAGATTACCCTAAAAGAGACCTTTGTCACATAAATATTTGTTGTAGCTGATAT
TTCTATAAAATTTGTAGGAAGTGGATTACATTTTGGGAGTGTTCCCTCAACTTGGTTATG
TCGTGAAAAAGGTATCTAAGCGACTGTATAGGTTAGTAAAGTTTAAAAAACGGCAGCCAC
TCAAAACTGTATTGTTTTCCTTTACTTCCATGCTGAAGGGCAGGCAGCAGCGCCTCATTA
AAAAGCTTCCTTTTTATCCCCAACGTTCCCATCGATGTATTTTTTCTCCCGAGCCATTTC
AAGAGCCTTCTGAGCATGTTTTGGCGTGGGGACAGCGAGTCAGCCCAGCATTCAAAAGCA
AAGTGGTCGAAATTTGCTCTGAGCTAGAAATCAACCCGAATCATCTAATGGCTTGTATGG
CCTTTGAGACGGCTGAAACGTTCAGCCCTAGCATTAGAAACGGCTCTGGGAGTGGAGCGA
CAGGTCTGATTCAGTTCATGCCCGCAACCGCGAAAAACTTGGGGACGAGCACTAAGCATC
TCGCCATGATGAGCGCCGTTGAACAGCTCGATTATGTGAAAGCTTACTTTTGGCCTTATC
GACACCGAATGTCTTCGTTGGAAGATGTTTACATGGCGATTCTCTACCCCGCGGCAATCG
GGAAGTCACCCTCACACGTGCTGTTCAAACAAGGTTCGATCGCTTACCGACAAAATGCAG
GCATCGATCGTCACAGCAAAGGGAGCATTACGTTGAGTGACGTCTCTTACAAAGTTAGGC
AGAAGCTGGCGAAAGGTTTGCAGCCTAACTTTATGGGTTAGCGTCGCCATCGTTGGTGTC
GGTGGTTGTTTCCGACTCTGTCTCTCGGCTCACTTTAACTTGCACAATCCGGTGATGCTT
GACGTTTAACACCTCAAACTGCCAGCCCTCATAGTCGACCAACTCTCCTGCATGTGGAAG
GCGTCCTAGCCACCAAGTTAAAAAGCCATTGAGGGTTTGAAAACCTTCACTCTCTTCGCC
TTCAATTGTGGTCAATCCCAGTTTGTATTTGAGTTCGTTGAGAGGAATCAGCGCATCCAT
CAGCCAACTGCCGTCTTTTTGCTGCTTCGCCCAGATTTGTTCTGGTGCCATTCCTAATTC
GCCAGCGATGGACTTGAGCAAATCGTATAAGGTGACTAAGCCTTGCACGTCACCATATTC
ATCAACAATAAACACCATCTCTGCGCTGGTTTGTTGCATGTAGTTCAGCAGAGGCAAGCC
TTTCATCGATTCCGGTACAAAGCGCGGATGTTTGAGCAGTTTACCGAGTCTCGAAACAGA
CAGGTGGTCGTACTCATCAAGCAATACTTTTGAGGAAATGGTGCCGATGATGTTATCTAA
ACCGCCTTTGCACACTGGCCAAACTGAGTGTTGAGTTTGACGTAGGTGTTTGAGAATCGC
ATCCAGCGGCAAGTTGGTGTCCAAAAAATGGATGTCGCAGCGCGGCGTCATTAAAGACAG
GGCTAAACGATCATTGAGGTGCAGTAGCTTGCGGATCATCAGTTGTTCTTGCGGTTCGAT
GGCTCCTGATTCCGAACCTTCATTGACGACGGCAAAGATGTCTTCTTCTGTGACGATTTC
GCCTTGGTTTTCGTTTTGGCGCAGAAGTTTAAGTAACGCGTCTGTCGACACAGTAAGTAA
GAACACAAAAGGTCTGGCAAGTTTGGCTAACCAATGAATCGGATAGGCGACCACAATTGC
GATGCTTTCCGCGTTGTTTTGCGCAAAACGTTTTGGTACGAGCTCGCCGATGATGATCGC
GAAGTAAGTGATCAAAATAACAACGCTGGTGGTCGCAAGAATGGTGGCGACTTCGCGCTC
TAGCCCTTGGGCAACGAGCCAGTGTTCAAAAGGAATGGACAGCGTCGCTTCACCAAAAAT
GCCACTGAGTAGACCGATGGCAGTAATGCCGATTTGGATAGTCGAAAGAAACTGGGTAGG
GTTGTTTTTTAGTTCTAAAGCGAGCGCAGCAGGTGCGTTGTCTTCGGCCATCATTTTTAG
TCGGCCGCTTTTCGCCGCGACTAACGCAATCTCAGACATAGCGAAAATGCCGTTTAGTGC
GATCAATCCAACAAGCAATAAAATGTCCATGGCGCCTTCCAATAATGCACACGTTAGCAG
CATAACGAGATTCTCTCGCGAGAAACGTGAGGTTGTGAATAATTCAACGCGTCATGCCAA
CAGAATGTCTTATTAAAAGGATAGAGTTCATTTGTTGAATGTGGTTTTCGCGTCCAGACG
AATGATTCTGTTACTTGACTGGGATTCTGATAAACTACGCGCCCATTTCCTCTTTAGAGA
CGTTTCTATGCCATTTTCTAAGCTTGGTTTAAGCGCACCAATTACGGATGCCGTAACGGC
GCTGGGTTACGAAAAACCGACTTCTATCCAACAAAAAGCGATTCCAATTGTGCTGCGTGG
CAGCAACTTGATCGCGGCTGCGCAAACAGGCACGGGTAAAACCGCCAGCTTTGTGTTGCC
AATCTTAGAAAAGCTCAGCCAAGGTGAGACGCAACGTAAAAAACGCGCTCGTGCCATCAT
TCTTACGCCAACGCGCGAACTGGCTCTGCAAGTGCATCAAAGTATTGAAGCGTACGGGAA
GAACTTGCCACTGCGCTCAATGGCGATGTTTGGTGGCGTGGAATATGCGCCGCAGAAGCA
AGCGCTGATTGAAGGCGTAGATATTGTGGTGAGCACTCCAGGACGTCTGATTGATTTATA
CGGCCAGCGTGCGATCCATTTTGATGAAGTGGAAATGCTGGTATTGGACGAAGCCGATAA
GATGCTTGATATGGGCTTTATCGACTCGATCGATAAGATCATCGATTGCATGCCAGAAGA
TGTTCAAAGTTTGCTGTTCTCGGCTACGTTGTCGAACCCAGTTCGTGATTTGGCCAAAAA
CGCGATTGTAGATCCTGAAGAGATTACGATTGCAAAACACAGCGCATCTAAGTCGAACAT
CAAGCAGTGGATCACCACCGTCGATAAAGACATGAAGTCATCGCTTTTGAGCCACATGCT
GAATGAAAACGACTGGTCGCAAGTGCTGATCTTTATTGAAACAAAACACGGCGCGGCCAA
ATTGGTTAGCCAGCTTGAGAAGCGCGGCATTGTGGCTGAAGCGTTCCACAGTGGTCGCAA
TCAGCGTGTTCGTCAGGAACTGATTGAGAAGTTCAAAGCGGGTGAAATTCAGTATCTGGT
TGCAACCGGTGTTGCCGCGCGTGGTATTGATATCGACAACTTACCAGTAGTGATTAACTA
CGATTTACCATTCCCTGCGGATGAGTACGTACACCGCATCGGGCGTACTGGCCGTGCTGG
CGCGCAAGGTGAAGCGATCTCTTTGGTATCGAAGGATGATTTCAAAAACCTGTGCATGAT
TGAAAGCCGTCTGGGCCACTTGCTTGAGCGTGTTGAAATCGAAGGTTTTGCTCCAAGAAA
GCCCGTGCCGATTTCGATTTTGAATTACGTACCTAAGAATAAGCGTAAACCGCAAGACAA
TCGTCCGCGTCGTGAGAATTCTGAACCGCGTGACGCAAAATAGTCTGCTAATACATTGAA
AGCAAAGCCGCATTCGTGCGGCTTTTTTGCGTTTAGAACCGCCGAAAACACAATGGATTT
TGTCTGGTTTGTCGACCGTGATGAGGAAAAAAGTTAAATCGTGTCATACGCTTAACACTC
AAAATGCAAATAACTGCGTAAATGTTTTGTCAAATTTCTGTCCTCATATTTGCAGAAGGG
CAGGAATAGGCGCAGACTTTCGCGCTTGCTAATGAATGCATAAATGAGGCACGAATGAAA
ACAGGTGATAAGCAATTCGCTGTTATTGGTCTTGGCCGATTTGGTTTGGCGGTATGTAAA
GAATTACAAGATTCTGGGTCACAAGTCTTAGCGGTCGACATCAATGAAGATCGAGTGAAA
GAAGCTGCAGGTTTTGTGAGTCAGGCCATTGTGGCAAATTGTACTCATGAAGAAACGGTC
GCAGAGCTCAAGCTCGATGATTACGACATGGTGATGATTGCCATTGGTGCGGACGTGAAT
GCCAGTATTCTTGCTACTCTGATAGCAAAAGAGGCGGGTGTAAAATCGGTATGGGTAAAA
GCTAACGACCGATTCCAAGCTCGCGTTCTGCAAAAAATTGGCGCAGACCACATCATCATG
CCAGAGCGCGATATGGGCATTCGTGTGGCGCGCAAAATGCTGGATAAACGCGTACTCGAA
TTTCATCCATTGGGCAGCGGATTAGCAATGACGGAGTTTGTTGTTGGCTCGCGTTTGATG
GGTAAAACGTTAAGCGATTTGGCGCTGTGCAAGGTCGAAGGCGTGCAAGTGTTGGGCTTT
AAACGTGGCCCTGAAATCATCAAAGCGCCCGATATGAGCACCACGCTTGAAATCGGCGAT
CTCATTATTGTGGTTGGCCCGCAAGACAAGTTGGCAAACAAGCTGAAATCATTATGACGC
AATTTCATCAGAGAGGCGTTTTTTACGTCCCAGACGGCAAACGAGATAAAGCGAAAGGTG
GCGAACCGCGCATTATATTGCTGAGCTTTCTCGGAGTGTTATTGCCATCTGCTGTTCTGC
TTACGCTACCGGTTTTTTCGGTTTCAGGTCTGTCTATTACTGACGCGTTGTTTACCGCGA
CTTCAGCCATCAGTGTGACTGGGTTGGGTGTGGTCGATACCGGCCAACATTTTACGCTCG
CGGGTAAAATTCTTCTGATGTGTTTGATGCAGATCGGCGGCTTAGGGCAAATGACCTTAT
CTGCGGTGCTGCTCTATATGTTCGGGGTGCGCTTGAGTCTACGTCAGCAAGCGTTAGCCA
AAGAAGCACTTGGCCAAGAGAGGCAAGTCAACCTGCGTCGTTTGGTGAAAAAGATCGTCA
CATTTGCGCTGGTGGCAGAGGCGATTGGTTTTGTCTTCCTCTCGTATCGTTGGGTGCCAG
AAATGGGTTGGCAGACGGGCATGTTCTATGCGCTGTTTCATTCTATTTCGGCTTTCAACA
ATGCTGGCTTCGCTCTCTTCTCTGACAGCATGATGAGTTTTGTCAACGATCCGTTAGTGA
GTTTCACCTTAGCTGGTCTGTTTATCTTTGGCGGCTTGGGTTTCACTGTGATTGGTGACG
TTTGGCGACATTGGCGTAAAGGTTTCCACTTCTTACATATTCACACCAAAATCATGTTGA
TTGCCACGCCGTTACTGCTGTTGGTGGGAACGGTGCTGTTTTGGCTTTTGGAACGTCACA
ACCCAAACACTATGGGGGCGCTCACTACTGGCGGGCAATGGCTGGCCGCTTTCTTCCAAT
CAGCCAGTGCGCGGACAGCGGGTTTTAACAGTGTTGATTTAACGCAGTTCACGCAACCGG
CATTACTCATCATGATCGTTTTGATGTTGATTGGTGCGGGTTCGACCTCTACGGGTGGCG
GTATCAAGGTGTCTACTTTTGCTGTCGCGTTTATGGCGACGTGGACGTTCTTGCGTCAAA
AGAAACACGTGGTGATGTTTAAGAGAACGGTAAACTGGCCAACGGTAACAAAGTCACTGG
CAATCATTGTGGTGAGCGGAGCGATTCTCACCACCGCGATGTTTTTGTTGATGCTGACGG
AGAAAGCTTCTTTTGACAAAGTGATGTTCGAAACGATTTCTGCTTTTGCAACGGTTGGGC
TTACTGCAGGTTTGACGGCAGAGCTTTCAGAGCCTGGAAAGTACATCATGATCGTCGTGA
TGATCATTGGCCGTATTGGGCCTTTGACGCTCGCATATATGTTAGCGAGACCAGAGCCAA
CCTTGATTAAGTACCCAGAAGACACGGTTCTTACTGGTTGATTTGTCAGTAACAAGCAAA
ATGAATGCAAATTAACGCTTTGAATTTAAAGTGATATTTTGACTTTTTTGAGCGTCGATT
GGTCATCGGCGCTCAAACATTTATAAATAACGTGGCCTTCTGCTCAAATTTTCTTTTTGA
TCCCCTTGTCAGCATTCCCTTATCCTTTCATTTCTGTACCATTCATTCACTTAATTTATA
TCTAATGCGTAAATAACCATCAGGTAACCGCTCGTTAAATTGATGGGTATCTGAGTTCGT
TTTACGCATGGTGAATTGAAAAGATGGAGCCGTACTTTGAAATTCCACACCCTTGCCTTG
ACCATGCTGACTGCACTTGTTGCCGGAAACAGTATGGCAACGACACCACCATCGCCAATT
TGGCATCCGATCACGCTGAGTGACGGAAGCAATAGCGAGGCGATTTTACGCGGAACTGCT
GATTTCCATTGGTTTGAAGACAAACAAGGCAATGCTTTGATTCAGGAAGATGGCGTTTGG
TTTTTTGCTCAGATCCAGCGTAATTCAGACATCCCTGAGTTGCTCTCGACTGGTATTGAG
AAAACCCAATCCAGTGATGCGCCTGATTCAGCGAAGTTTCGTCCTGACGTGCAAGTTAAG
CCGGAGCTGTCTTCGTTAAAAGCGATTGAACCTATGGCTCGCCAAAACTTATTGCGCACG
GCACAAGGTTATCAGGCGATGAGCAGCTCGAGCGTGAAACAGCAGCCTTTGTTGGTTGTG
CAGGTTTCTTTTAACGATCAAGCGATGGTGCACAATTTCGAGCAACGTGTTTTCGACACG
AATGGCCAAAGCGTTGTGGATTACTTTGATAAAAACTCTCAAGGTAAATTTAAAGTCGTC
CCAGCTATCGAGAGTTACGGCACCGCGAATGATGGTGTGATCAATGTGTCCGTGGCACAA
AGCCACCCAAATTGTCACTCTAGTTCTAGCGATACCACATGTACGGCCAAGCTGAACGCC
GTGTTTACAGAGGCCTACCAAAAACTGGATCCGTACTTCAATCTTTCTGCTTACGACAGT
AACCAAGATGGAACCGTTGAACCTTCAGAGTTGTCAGTGATGTTTATCTTTGCTGGTGGC
GACCGTTCAACCGGATTCCTTGACCGTCCTGCTATCTGGCCACACAAATTCTCTCACAAT
GATGTCACGCTAGATGGCAAAAAGATCACTGACTACTGCGTGTTTGCTGACTACCAAGTT
GATCATCAAGCGACGTTGGGTGTGATCGTACATGAGCTTGGCCACTTAATGCTTGGCTTG
CCGGATTTGTACGCAAGGAACAGTGATGCGTCGATTGGTTCTTGGGGCGTTATGGGCGTT
GGTTCATGGGCGAAGAAACCGGGTGATTCGTACTCAGGTGATACGCCCGTTAACATGAGC
GCATGGAGCAAACACGCGGCTGGTTTCGTTGTACCAACGATCACTCATGAAAGCCCGACG
CCTATTTCCGTGAATAACGACGACGTCAAATTGGTGTATCTCGACCCATACTTAAAAGAG
TTTGGCCCACGCGTGTATTTGGAAAACCGTACCTTTAGCGGTTACGACCGAGCATTGGCG
GCAGAAGGGGTATTGGCGACGTCTGTGAACGTCCAGAACCGCTTTAACGATGTTGGTGCG
ATGCAGGTTCAAATCATGCAGGCTGATGGTCTGAATGAGTTAGAAAATGATGGAAGCAGT
GATGCCGGCGATTTGTATCCTAACGGTGGCACTGAGATTTCCGACACTTCTAATCCAGGA
CTTCAAGCAATTGCTGGGTTTGAAACTGGTGTTCGTATTTCTAACATTGCTAGCAGTACG
AATGGCGGCAGTTTCTCCCTTGAGCAAGCGAGCGAGCCAAACAAATCGGCTTGGCTGAAC
TCTCTCTATCAAGGTTATGTGTTTGCTAGTAGCACAAATACGCTGGCGGTTTCACTAGAT
TTAAATAACGCTACAGAACTGGATGGTATTCAGCTGTACGCGCAAAGAAGCAGCCTTCAA
AGTGACATGACTTACCGAGTATGGCGATTCCCATTCTCAGGTAATGCGGGTTACCGGTTG
GTGTTAGACCAAGACAGCGCTGAACTGCTACAACAAGGTTCTTTCCAAAAATCATCACGA
ATCTTATTCCCTCAGCCAAGCCAACTAAGTGCGGGTCAGCATCTGTTGGTGGTGGAATTG
GAAGGCGGTGAGTTTGAAGCGAACTTTGATTTCGGTCGTGTTCTAAAAACTGAAAAATCC
TCTTTACCTGTGATGTGGACAGGCAGCGATAGCGACATGTACACATTTGGTTTGAATCAG
ACAGGCTTCTCTTTCGTGCCGTTTGCCGCGCTGCTGAATGTGGATGCGAGTCATGTCGTT
GAGGCAAAAGCAGACTCATTGCAAACCGATAAGAACAAGTCAATCGAACTGAACTTGATG
GACAATGACTTTATGGCCGTTGGTTATCAGTTCAATGTGGACATCGTTCAACAACCAGAA
CATGGCACCATTTCGGGTAATCAGTATCAACCTGACATGAACTTTGTTGGCTTGGACCGT
TTTCAATATCGTTTGTTGTCGATTGATGGTGCCTACTCATCTTCAATTGTGAATGTTCAG
GTGGAAGTGCTTGGCAGCAACGAAGCGCCAGTTGCCGTGATTAATGTTGATAATCAAGAC
ATGACGGTTGGGCAGCGAGTCACGCTGTCTGCGTTAAATAGTACGGATGCCGATGGTGAC
GTGTTGAGTTATCGATGGGAGCAGTTGGCTGGCACTTCAGTTTCTCTTGGCAATGCAACC
AGTGTTAGCGCAAGCTTTACGGTGCCTCAAGGTGCAAAAGCGGGTGAGGTTCTGACATTC
CGTCTTACGGTTGCGGATCCAAGTAACGAAACTTCCAGTGCGACCATCGATTTAACCGTG
CAAAACTCAGCTCCAATTACGCTAGCGGATACGGCGACAGTCGCCGTCGGTGAAAGCATT
GTGATTGATGCAGCGGGCAATGATTCGGACGTGAACGGCGATAAACTGGTTGTACAAAGT
GTACAAAACTTAACGGGAGAAGGAATCGCGAGTGTAGAGAACGGAAAAATCCGTTTTCAA
GCACCGGATAGTCCGGCTGACGGCATCAAGCTGCAGTACACGGTTTCGGATGGCAAAGGC
GCTACTGCAACGGGGCAAGTGACCGTGACGGTTGTTGCTTCTTTGAAAACAACGACGTTT
AAAAACTCGGAGGGTGGCGGCAGTGTTTCTTATTGGGCTCTGATGTTACTCGCAATATTG
GGCTGGCGACGCCGCGTCTAAAACGGTATTAAATTTACGGTATAAGCCACTCGCATCGAG
TGGCTTATTTTTTGTGTCTGATTTATTTCGAATTTGCTCTCATTATCTTATGAGATGTGT
TTCTCATTATTTTTAAAGCGATTTTTCTACTCTGCGGTTACCCTAGGGGCAGATTTTTAC
AAATTAAGGATGTTGTATGTCAACCGAGGACTTTTCTGTTTCGGCAATATGCCGAGAAGC
GGCAGTGATGGTCAGAAGGAACCTACTCGCAATTGTCATTGCTTGTATTCCATTAATCAT
CGTGCACTCAATTTTTGTGTTTATGTATCCTGAAATGACGGGGCAAGATCAAGCGAGCGT
CCAAGAAGGAAACATCGCGGGATTTTATTTCGTCACAATCGTTTTATACCCACTTGTTGC
TGCGATGGCTGCTGTGCGTGTGCACCGGATTTATTTGGTTGGCGATTACATGCACTCGGC
GTTGGATGTATTTCGTTTGTCTGCCCGAGAATTCCGTTTCATTGGCTGGTGGATATTGTT
TGGACTGATGATGATGCTCGTCATTGGTATCCCAATCTTTGTGTTGTCGTTTATCTACAT
TGCAGAAAGCGGTGAACCCGATTTTGTCGCCATGGCGTTTATCACAACAGTTGCAAGCAT
TCCGGGCTATTGGGTGATGGCGCGTTGGTCGTTTGTGCTGCCAGCGACCGCAATGGATCA
TCAGCCGCGCAGTTTGCGTCGTTCATGGAACCAAAGCAGACCATACAACAAGCAAGTATT
CATTTTGATGGGATTAATTCCGTTAGGTGCGGGCTTGCTCAGTCAGCTTATCTTTAGCCA
CTTTACGAATTTTTTCATGCTAAGTTTTGTTGGTGTTGCCTATGGTATTTTCGGTGCGTA
CCAGCTGGCATTGTTATCGTTGAGCTATAAAACGGTAGTGGATATCGAACGCGCTCGTTT
TGATACGCCATCAGAGCCACCAAAAACGGGTGAAGAATTTTCCGCTTAATCAATTTGACC
TTTTTTACATACCACCTCCGTTTGTGAGGTGGTATGTAGCGGGTGAAAACCTTTCCTGCC
GTCTTCGCGTTATTCTCGCAAAATACCCATGCCCATTTCATGGCTGAATGACAGTGACGT
TCACACGTATACTGACAACAGTACTTCTTTTTATTAAGGAACCCCACATGTCCATTTGGC
AACGGGTCAGTTTCACCCATCGCTTTAGTCAATTACCGTCGGCTTTCTATACTTTGGTCG
AGCCACAACCCTTGGATAATACTCGCTGGGTCGCTTGGAATGGAGAGTTTGCGCAGCAGT
TTGGTTTACCAGCAGCGCAAAACGATGAGCTATTGGCGGTTTTTTCTGGGCAAAGCGAAT
TCGAACCGTTTCGTCCTCTGGCGATGAAATACGCAGGGCATCAGTTTGGCGTCTACAACC
CAGACTTGGGCGATGGACGTGGATTGCTGTTGGCGGAAATTGAGCATCAAAATGGCACTT
GGTTTGATATTCACCTTAAAGGCGCGGGGCTAACACCCTACTCGCGAATGGGGGACGGCA
GGGCGGTGTTGCGCTCAACCATCCGTGAGTATCTATGTAGCGAAGCCATGGCGGGGCTTG
GGATCCCGACGACTCGTGCTCTTGGTATGGTGGTTAGTGACACGCCTGTTTATCGCGAGA
AAACAGAATTCGGCGCAATGTTGATTCGTATGGCGGAGACCCACGTGCGTTTTGGCCATT
TCGAGCACCTTTTCTATACCAATCAATTGGCAGAGCAAAAGTTGCTGGCGGACAAAGTCA
TCGAGTGGCACTTTGCTGATTGTGCGTCGGCAGAGAAGCCATACGCTGCAATGTTTGGTG
AAATTGTTCAGAAAACAGCAGACATGATTGCTTACTGGCAAGCGTATGGGTTTGCTCATG
GTGTGATGAACACCGATAACATGTCAATTCTCGGGCAAACCTTTGATTACGGGCCATTTG
GTTTTCTCGACGATTATGAACCGGGGTACATTTGTAACCATTCTGATTATCAGGGGCGTT
ATGCGTTCGAGCAACAACCGCGAATTGCCCTGTGGAATCTTTCTGCTTTGGCACATGCCT
TATCACCGCTCGTCGAGCGAGAAGATTTAGAACAGGCACTGAGCCAATTTGAAGGTCGTT
TAAGCCAGCAGTTTAGCCGCTTGATGCGCAGTAAGCTGGGTTTGAAAACAAAAATTGCAG
AAGACGGACGTTTGTTTGAGTCGATGTTTGAACTGCTTAATCAGAATCATACCGACTACA
CGCGATTCTTTAGAGCCCTGTCCAACCTCGATAAACAGCCAGCGCAAGAGGTCATTGATT
TGTTCATTGACCGGGAAGCCGCCCAAGCTTGGCTTGATTTGTATTTGGCTCGATGTGAGC
TGGAGGTAGATGAAATTGGTGAGCCGATTTCAGCCGAGCAGCGTAGTGAACAGATGCGCC
AAACCAACCCGAAATACATTCTTCGCAACTACCTTGCGCAATTGGCTATCGATAAAGCTG
AGGAAGGGGATTTCAGCGAAGTTCACCGTCTTGCTGAGATACTTCGCCATCCATACGATT
CGCAACCAGAGTTTGAGGCGTATGCCAAACTGCCGCCAGAGTGGGGGAAAAAGATGGAGA
TCAGCTGCTCCTCATAAATGGGTCATTTTCCACCCATATCCTTTGGATTTGTGGGTGGAT
TTCCCTCCTTTTGGCTCTCGCTTATCAATTTTAATATCTTAATTGATTGATTTTAAATAA
AAAAATAGTTGGTCTGTTAATTGCTCTTTGATGAACATCCGTACCCATCACCTTAACTTC
ATGGACGGGATGTGATTTATCAAGGAGAATAATAATGTTAAAGCCTCTAACCCTACTATC
TGTCTCTGCTCTTGCTGTTACCAGTTTTAATGCCGCTGCAAATTGTGACCCAGGTGAAAC
GGTCATCAAATTCAGCCACGTGACTAACGCGGACAAACACCCAAAAGGCATTGCTGCTTC
GTTGCTTGAAAAACGCGTCAACGAAGAAATGAACGGCAAAGTGTGCATGCAGGTGTTTCC
AAACTCAACACTTTACGATGATGACAAAGTGTTGGAAGCTCTTCTAAATGGTGATGTTCA
ACTCGCTGCTCCTTCTCTTTCTAAGTTTGAGAAATTCACCAAGAAGTATCGCCTTTTCGA
TCTGCCTTTCTTGTTTGATGATGTCGCTGCGGTTGACCGCTTCCAAAACTCTGAAGCGGG
AGAGAAGCTGAAAAACTCAATGAAACGTCGTGGTCTACAAGGCATTGCGTTCTGGCACAA
CGGTATGAAGCAAATGTCTGCCAATAAACCTCTGATGGTGCCAAGCGATGCGAAAGGACT
TAAGTTCCGCGTTCAAGCTTCTGACGTTCTTGTTGCCCAGTTCGAGCAACTTGGCGCAAA
CCCTCAAAAAATGTCCTTCAAAGAAGTTTACGGCGGTCTACAAACGAAGGTTATCGATGG
TCAAGAGAACACTTGGTCAAACATCTACGGTAAGAAGTTCTTCGAAGTTCAAGATGGCAT
AACGGAAACCAACCACGGTATTTTGGATTACCTCGTTGTGACGTCGAACGATTTTTGGCA
GAAGCTACCAGAAGATCAGCGTGAACAGCTCAATACCATCATTCAAGAAGTGACTGTTGA
GCGTAACGCGGAATCGACCAAAGTGAACTTGGCGAATAAAAACAACATCATCGAAGCGGG
TGGTGTGGTTCGTACGCTAACGCCAGAGCAGCGTCAAGAGTGGGTGACGGCTCTGCAACC
AGTGTGGAAAAAGTTTGAGAAAGACATTGGTTCTGACCTGATTGAAGCGGCTTTGGCTTC
AAACCAACAATAACAAAAACGATATCCATTCGCCCTCGGACTCTCTCTAAGCCGAGCTGA
GGATGAGGGCTTTTTCCCCTTTACTGATGACGTGATGTAATTATGGAACCGACTTTTTTT
GCCAAGGCTGGACGAATCACCGATGCCATTGAAGAAACCTTGATCGCTTTCTTCTTAGGT
GCGATGACATTGCTGACGTTTGCTAATGTCATTTTTCGCTATGTCTTTAACGATAATATT
CTCTGGGCGTTAGAGCTCACCGTATTCATGTTCGCGTGGATGGTTTTAGTTGGCGCTTCG
TACGGTGTGAAAAAACACTTTCACATTGGCGTGGATGTCATCATCAATATCGTACCTGAA
GGGCGCCGTAAACTCCTTGCGCTAGTCGCAGCGGCCTGCTGCCTAACCTTTTCGATTCTG
CTTTTGATTGGTGCTTGGAATTATTGGTATCCCTTTGCGACAGAGCGCGCATGGTATGAA
ACCGACGATATCCCAATGCCTGAATTTTTACAGTTCTTAGCGGATTGGCTTAATGAAGGC
GAGCGCTACGAAAAACTGCCACGCTTTATTCCTTATTTCGCTTTGCCGCTTGGTATGGCG
ATGCTCACTTTCCGTTTTTTACAAGTCACTTGGCAGATCGCTACAGGCAAGCTGGATCGC
TTGATTGCAGGTCATGAAGCTGAGGAAGAACTGGAAGCCTTAAAAGAAGAAATGAGTGAA
GCTGGCGATGCCATGACTCCTCGTTCCTCGAACGATTCTGAGCACAAGGAGCGCTAAGCC
ATGGATATTTTACTACTGTTTTTAATGGTGATTGGCTTCATGCTCATTGGTGTGCCAATC
GCAATTTCTCTGGGTCTTTCCAGTGTACTTTTCTTAATGCTGCATTCCGATGCTTCTTTG
GCGTCAGTTGCTCAAACGCTGTTTAACGCCTTTGCTGGTCACTATACATTGTTGGCGATA
CCTTTCTTCATTTTGGCCTCAAGTTTTATGTCGACAGGTGGCGTTGCAAAGCGAATCATC
CGATTTGCGATTGCCATTGTTGGTTGGTTCCGTGGTGGTCTCGCCATGGCTTCCGTTGTG
GCATGTATGATGTTTGCAGCACTGTCTGGCTCTTCACCAGCAACCGTGGTCGCTATCGGT
AGTATCGTCATTGCGGGGATGATCAAAAACGGTTACTCGAAAGAGTTTGCTGCGGGTGTT
ATCTGTAACGCAGGTACTTTGGGGATCTTGATTCCGCCATCGATCGTGATGGTGGTGTAT
GCGGCTGCGACCGATGTGTCAGTCGGGCGTATGTTCCTTGGGGGTGTGATCCCGGGCTTG
CTGGCTGGCGTGATGTTGATGATCGCTATCTACATTGCGGCGAGGATTAAGAATCTACCT
AAGCAACCATTCGTGGGATGGAAAGAAACGTTTGATGCAGCCAAAGATGCGAGTTGGGGC
TTGTTGCTGGTGGTGATCATCCTTGGCGGTATCTATGGCGGCATTTTCACACCAACAGAG
GCTGCGGCAGTTGCGGCGGTGTACTCATTCTTGATCGCGAACTTTATATATAAAGACATG
GGACCATTTGCTGATAAGCAAAACACCAAACCAGCGATCGTCAAAGTGATTCAGACCTTT
GTCCATGAAGACACTAAGCACACCTTATATGAAGCGGGCAAGCTTACCATCATGCTGTTG
TTTATCATTGCCAATGCACTGATCTTAAAACACGTACTGACTGAAGAACGTATCCCTCAG
ATGATCACGGAATCGATGCTGTCTGCGGGGCTTGGGCCAATTACGTTCTTGATAGTTGTA
AACTTGTTGCTCCTGATCGGTGGTCAGTTTATGGAGCCTTCGGGTTTATTGATCATCGTT
GCTCCTTTGGTGTTCCCAATTGCCATTGCGCTGGGAATTGACCCAATTCACCTCGGTATC
ATGATGGTAGTGAACATGGAAATCGGCATGATAACGCCACCAGTCGGGTTGAACCTGTTT
GTAACGGCTGGGGTGGCAAGAATGTCGATGATGAATGTTGTAAAAGCGGCATTGCCATGG
GTGGGTGTCATGTTCTTGTTCTTGATAATTGTGACTTATGTGCCTTGGGTATCAACCTGG
TTACCAACGACCTTGATGGGGCCAGAAATAATCACTAAATAACACATTTTCCGAATTACA
TTCACGCAACCAAAAAGAGGTGTGAGCAATCACACCTCTTCGTCTATGGATTTAAAATCT
TGTTTTCTCGGATCGGGATGGACTCTGCGCTCATAGCCGTGCCACTTCTTTTTGTTTTTA
CGTCGGTCTTCACCGGAGCGCCTTTCTTCTTGATACTGGCCGTCTACCATCACTGTATCG
GTAATGATCGGTATCCTCACTTTTTCATTCATATCCATATGAGCCCAATAATTGCCTTAG
CAAAATTATGATTCAAGTTGGATATAATACCAATCGTGCGAACCGGTTTTATTTATAGAG
CTCTTTATCTATCTGATAGCGTTGCATTTTGTCATACAGCGTTTTTCGAGGCACATTCAA
CTGTTCCATCGTTTGTTTGATGCTGCCATTGTTTTCCAGTAGCGCATTTTCTATCGCTGC
CTTTTCAAACTCCGCCACTTGCTCTGCAAGGCTACTGGTTGAGGCGGGGATGGAACTTGG
TTCACCTAATTGGATGAGTTTACCTAATAAAACGAAACGCTCTGCTGCATTGCGCAGTTC
TCGGACATTTCCCGGCCAATCGTGAGCCATTAGCTGAGCCAAATCTTGTGCTGAAAGGCT
TGGCGAACTTTTACCATAGCGCGACGCCGCGACTAAAAGAAAATGGTGGAAAAGGGCAGG
GATGTCTTCCTTGCGTTCACGTAAGGGAGGCAAATCTAGCGTAACCACGTTGAGGCGGTA
GTAGAGGTCTTGACGAAATGTACCTTGTTCCGCCGCACGTTTAAGATCCACTTTCGTTGC
CGCGACAACGCGAATGTCGAGAGGTAAAAGTTCGTTTGAGCCAACGCGTTCAATCACGCG
CTCTTGCAGGACGCGCAACAAACGAATTTGTGCCTGAATTGGCATCGATTCGATTTCATC
TAAGAAGAGTGTGCCGCCCTGCGCAAATTCAAACTTACCAATACGCCGACTGTCTGCACC
AGTAAATGCGCCTTTTTCGTGACCATAGAGTTCGCTTTCAATTAAGTTTTCTGGCACCGC
GCCACAGTTCACCGCCACAAAGTTATTGTTTCTACGAGAACTTTGTTCGTGCAGTGAGCG
GGCGATAAGCTCTTTACCTGTACCTGTTTCGCCAAACAGCAGAATATCGGCATCTGTATC
AGCAATGTGGGTGATGGTTTCTCGCAGCGTTTGGACGCTGGTGGTTTCACCGATGATTCG
GGGGCCAAGCGTTTGGCTCGCTTTGAGTGATTGACGAAGTTTCTCATTTTCGTTCGTCAG
TTGGCGTCTTTCAATGGCGCGTTTTACGGTTTCAACCAAGTGTTCTGGCGCAAAAGGTTT
CTCTATAAAATCGTAGGCCCCTTGGTGTAACGCATTTACGGCCATTGAGATGTCTCCATG
GCCTGTAATCATGATGACTGGCAGGTTTGGGTCGCGTTGAACTAACGTGGTTAACAAGTC
CATGCCTGAAATACCGGGTAAGCAGATGTCGGTCACAATCACACCAGCTTCGTCGCTTTG
TTTCATGGCTAACAAGGCGGATTCCGCATCGGAAAAAAAAGTCGCTTCGATATCGGCTAG
CTCAAACGTTTGTTCTATTGCAAATCGAAGGTCGGCTTCATCATCAATAAAAAACACCTG
ACACATTATCTTATCCTTCTGATTGTTCGGAGCGTTGGCATATTGGTAAGCACAATGAGA
ATCGAGCGCCACCTTGGGCTCGGTTGTGAGCACTCAAGCTGCCGTTCATACCAGCCAATA
TTTGCTGAGATATAGAAAGTCCTAATCCCAATCCATTCTTTTTAGTTGTTAAAAACGGTT
CGCAAAGTTCGGACAGTGTGTGCGAACCAAGCCCAGGGCCATTGTCATCGACATGAATCA
TCACTTTGTTTTCATCCGTATCCGTTTCAACGAGCAACCACACTTGTTTATCTTGTTGTT
CTTTTACGGCTTCAATTGCGTTTGTCAGCAAGTTAACCAGAACTTGCTCCAATTGAATGG
TATTGATTTGAACCTCGATGTCGTCAGTAGGAAGTTCGGTAGCAAGTAGAACACGAGCAG
ATTTAAAAGCGGGTTTCATGAGCTCTTTTGATGAGGCTATCACGGGCAACAGGCGTGTTT
GGGTAAGCTCATTGCCGCTGGCCTTTTTGGCAAACGAACGCAATTGCTGGCTGATGTTTG
CCATTCTGTCTGTGAGGGCTGAAATGCGAGTGAGATTATCTTCCACTCGATCATACTTTT
CTTTCTGAAGGAACAATTTTCCATTCTCAGCAAAGCTACGAATGGCTGCCAACGGATTAT
TCAGCTCATGGCTGATGCTCGCTGACATTTGACCGAGAACTGCCAGCTTAGCCGCTTGAA
TCAACTCATCTTGGGTCAAACGCAGTGTTTGCTCCGTTTCGGTTCGCTGCGCAATTTCAG
CCTGTAACTCTGCTGTTCTCGCCATGACTTGAAATTCTAACTTCTGATTCGCTTCTTGTT
GGATTCGTTCTAACTGCAAATGACGTTGTTGGCGGTGATAAATCAACTGGCCAATCAAGA
ACAAAACCGTAAAGGCCAACGTAAGCACAACGATATAGCCCATCGTAACCCAAACGATGG
ATTGTTTTGGCGAAAGCACACGAATCGTTAGCTTTAACTCAGGTAAAGGCAGTGAAGAGA
CAACCAGTGTCCCTTTATTGTAGGGGTAGCCTTGTTTCAGTTCAGAATTTGGTGCATTCA
AGTTGCCGACAAAGCCCAATGTCGGAATCGGTGTGTCGAGATATTGTCTACTCGTCCAAA
CTTGCTTTTTATCTGCATCACTTAATGGTTGTAGGCTTTTGAATAGCCAATCCTGCCGGC
TGCTCATAAAGACAATATTGTGAGGGTCGCTGGCCACGAACACGCTGTCAGGTTGTTGCC
AGTTATCTTCAATTTTACTCAAATCCATTTTTACGACCACGATGCCCAACACGCCGCCAG
CATAAATTATTGGATATGAGTAGTAATAGCCACGTTGGCCGGATGTTGAGCCCAGAGCGT
AATATTGGCTGCTTTCACCGCTGATGGCTTGTTTAAAGTAAGGTCTAAAAGCAAAGTTGC
GTCCAATAAAAGAGCGCTTTTTACGCCAGTTACTTGCTGCAATGGTCGTGCCCCATTGAT
CAATCAAATAAGTATCTGCCGCTTCAATAACGTTGTTCACCGATTCTAGATAGCGATTGG
TGATTTCGAGTTGAGCGCTATTTGAAGGATTCAGTAGAGCTTCAAAAAGAGGATCATCTT
TGGCTAAAAGATTGGGTATATGGGCGTATTTATCGAGCTTATTTTTGATGTGGCTAGAAA
ATTGTTCGAGCTGTGATTGGTGTTTATCTAGCAAAGATTGATAGCTGTGTTGCCACACCC
AGCGCCCGCCCACAATGGCGCACAGGAAATATAAGGCGAAAAAAATCAGTAAAATACGAT
TTCGTTGAGACATCCTTGCATTCCTATTACACGTCCTTTTTATGCCTTTAGAAATGTTAA
TGGGTTGTAGGGATGATGGGGGATTTAGTTTTCAACTCTGTGGAGTAAAACAAGAGCAAG
ATCTCTTTTTACGCTTTTCAATAAAAAAAGCAGTCGATTCTCTTGAAAAAGTCGCTATTG
TCCCCATTCTAGATATGCTGACGCGCTCATTGGGTGTTTTAATCCCATTTTTGGCAAAAA
AATGAGTCAGCTTTCGAGAATTTAGCGCAGACAATGTCCACATAGTGGCTATTGGCTCGA
CAGGGTTGCGACAGATCGCTAGAATGTCGCGTCTAAAAATTCTGTCCTGAGGCTAATAGG
AGATACCTTTGATATTTCTGTCGAAGATATCACTGATTAGTCTGGTGCTGAGAATCAGCA
TCAATACTCGATTTTAAATTAGGTGTTCGGACAGAACACTACACAAGGATGAAGCGTTAA
CTTAAAGAGTTACGCTCATACGCTCGGATAACCGAGCCACTTTAGAGGTTTATAAATAAT
GCAAGTTACTGTTGAAACGCTAGAGGGCCTAGAGCGCCGTCTAAACATTACTGTTCCAGC
TGCAAACATCGAAGATGCTGTAACAGCTGAACTACGCAACATCGCTAAAAACCGTCGTTT
CGATGGTTTCCGTAAGGGTAAAGTGCCTCTAAAAATGGTTGCTAAGATGTACGGCAAAGC
AGTACGTCAAGACGTTCTTGGTGAAGTTATGCAACGTCACTTCATCGAAGCGATCGTAAA
AGAGAAAATCAACCCAGCTGGCGCTCCAACTTTCGCTCCTGTAGAAAACAAAGAAGGTGC
AGACCTAGTTTTCACAGCAACTTTTGAAGTTTACCCAGAAGTTGAACTAAAAGGCCTAGA
AAACATCACTGTTGAGAAGCCTCTAACTGAAGTTAAAGAAGCAGACGTAGAAGAGATGAT
CGAAACTCTACGTAAGCAACAAGCAACTTGGGTTGAAGTTGAAGAAGCAGCAGAAGCTGG
CAAACGCGTAAGCATCGATTTCGTTGGTTCTATCGACGGCGAAGAGTTTGAAGGCGGTAA
AGCTGAGAACTTCCCACTAGAAATGGGCGCTGGTCGCATGATCCCTGGTTTCGAAGACGG
TATTGCAGGTAAAACTGCTGGTATGGAATTCGACATCGACGTAACTTTCCCAGAAGATTA
CCACGCTGAAAACCTAAAAGGTAAAGCGGCTAAGTTCGCAATCAAAGTGAACAAAGTTGA
AGCTCGTGAACTTCCAGAACTAAACGACGAATTCGTTGCTAAGTTCGGTGTTGCTGAAGG
CGGTGTAGACGCACTTAAAGCTGAAGTACGTAAGAACATGGAACGCGAACTTAAGCAAGC
TGTTAAGACTCGCATCAAAGAGCAAGCAATCGAAGGTCTAGTTAAAGAAAACGAAATCGA
CGTTCCTGCTGCACTTATCGAGCAAGAAATCCACGTTCTACGTCAACAAGCGGCACAACG
CTTCGGTGGTAACCCAGAAGCTGCTGCACAGCTTCCACGTGAACTGTTCGAAGAACAAGC
TAAGCGTCGCGTAGTTGTTGGTCTTCTACTAGGTGAAGTAATCAAGTCTGAAGAGCTAAA
AGCGGACGACGAGAAAGTTAAAGCTCTAATCGAAGAAATGGCTACTGCATACGAAGATCC
ATCAGAAGTTATTGCTTACTACGAGCAAAACGAGCAAATGATGAACAACATGCGTAACGT
AGCTCTAGAAGAGCAAGCAATCGACGCGATCATCGCTAAAGCACAGGTTACTGAGAAAGA
AGTAGGCTTCAACGAGCTACTTAACCAACAACCTGCTGCTTAATAAGCAATATCTTGCGT
AGAAGGTTGACTTAACGTTAACTATTCTGCTAACAATGGTCCGTATGATAGTCATCATCC
GGGCCATTTATTTTAGGGACATAAGAATATGAGCTACCAAGAAAAAAATGCAATGTCGCC
AATTATGGACGCACTAGTACCAATGGTGGTTGAGCAAACTTCCCGAGGCGAGCGTTCTTA
CGACATCTACTCACGTCTACTTAAAGAGCGCGTGATTTTTTTAACTGGTCAAGTGGAAGA
CCACATGGCAAACCTTGTCGTGGCTCAGCTACTTTTCCTAGAATCTGAAAATCCAGATAA
AGACATTTTCCTATACATCAATTCTCCAGGCGGCAGCGTAACTGCAGGTATGTCAATTTA
CGACACAATGCAGTTTATTAAACCAAATGTAAGCACTGTATGTATGGGTCAAGCTTGTTC
TATGGGCGCATTCCTGCTTGCAGGTGGTGCTGCTGGTAAACGTTATGTTCTTCCTAACTC
ACGTGTGATGATCCACCAACCACTAGGTGGTTTCCAGGGTCAAGCTTCTGATATCCAAAT
CCATGCTCAGGAAATCCTGACCATTAAACAGAAGCTAAACAACCTGTTAGCAGAACATAC
TGGCCAGCCTCTTGAAGTGATTGAACGCGATACCGATCGTGATAACTTCATGTCAGCAGA
GCAGGCTGTGGAATACGGTATCGTGGATGCAGTGTTGAGCCATCGCGGCGCGTAATTTAG
CCAGCGCATTTTGGCAAAAATTGATATACACTCATTCATGAAGAGTAAAGGCTAAGAGGT
TAGCGAATGACAGATAAAAGCAAAGAAAGTGGCAGCGGTAAATTGCTGTACTGTTCTTTC
TGCGGCAAAAGTCAGCACGAAGTTCGCAAGCTAATCGCAGGTCCGTCAGTTTACATTTGC
GACGAGTGTGTCGACCTATGTAACGATATTATTCGCGAAGAAATCAAGGATGTTCTCCCT
AAGAAAGAATCTGAAGCGTTACCAACGCCAAAACAGATCCGTGAACACCTTGACGACTAT
GTGATCGGACAAGATTACGCGAAAAAAGTGCTCGCAGTTGCGGTATATAACCACTACAAG
CGTTTACGCAATGGTGATACAACGAGCGAAGGTGTGGAGCTTGGTAAAAGTAACATCCTT
CTAATTGGTCCTACAGGTAGTGGTAAAACGCTGCTTGCTGAGACTCTAGCTCGATTCTTG
GATGTGCCATTCACAATGGCAGACGCAACCACACTAACCGAAGCTGGTTATGTGGGTGAA
GACGTTGAAAACATCATCCAAAAGCTTCTGCAAAAATGTGATTACGATGTAGCGAAGGCT
GAACGCGGCATTGTTTACATTGACGAAATTGACAAAATTTCTCGCAAAGCTGAAAACCCA
TCAATTACGCGTGACGTATCTGGTGAAGGTGTTCAGCAAGCGCTATTGAAACTTATCGAA
GGTACGGTTGCTTCAGTTCCACCTCAAGGTGGTCGTAAGCATCCACAGCAAGAATTCCTA
CAAGTGGACACGTCTAAGATTCTGTTCATCTGTGGTGGTGCATTTGCTGGTTTAGATAAA
GTTATCGAACAGCGTGTAGCTACGGGTACTGGTATCGGCTTTGGTGCAGAAGTGCGCTCG
AAGAACGAAACCAAAACCGTCGGCGAACTGTTTACTCAGGTTGAGCCAGAAGATCTAGTG
AAGTATGGTTTGATTCCAGAATTCATTGGTCGTCTTCCTGTGACAACAACACTGACAGAG
CTTGATGAAGAAGCGTTGATTCAGATCCTATGTGAACCGAAAAACGCACTGACCAAGCAG
TATGCAGCATTGTTTGAGCTAGAAAACGCAGAGCTTGAATTCCGTGAAGATGCCCTTCGT
GCGATCGCGAAGAAAGCAATGGAACGTAAGACAGGTGCTCGTGGTTTGCGTTCAATTCTG
GAAAGTGTTCTGCTTGAAACCATGTACGAACTGCCATCTGCGACAGATGTAAGTAAAGTC
GTGATTGATGAATCCGTCATCAATGGTGAGTCAGAACCACTGCTTATTTACAGCAATGCC
GACAATCAGGCAGCTGGGGCAGAATAAATTCAGCCATGAATGAAAAAGGAGGTAAGTAAT
TACCTCCTTTTTTTATTTCTCTTATTGAATCCAAACAATTAGCCCCCATATACTGCCTTA
AGTAATACGTTAAACGTGAAAGCGGAAGAGAGAATTATATGAACTTGGAACGTTCCGAGC
GTATCGAGATCCCGGTATTACCTCTACGTGACGTAGTGGTCTACCCGCACATGGTGATTC
CATTGTTTGTTGGTCGTGAGAAATCGATTAGCTGTCTAGAAACGGCGATGGAAACAAACA
AACAAGTTCTGCTTGTGGCTCAAAAACAAGCTGACACTGATGAACCAACGGTTGATGACC
TATTCGAAGTGGGTACGGTAGCTACCATTCTCCAACTTCTAAAGCTCCCTGATGGCACAG
TAAAAGTACTGGTTGAAGGTCAGCAGCGCGCAAAAATTAATCATTTCAAAGAAAGTGATT
TCTTCTTAGCTGAGGCGGAATTCATCGTAACACCAGAATTGGATGAACGTGAGCAAGAAG
TGATTGTTCGCAGCGCAATCAACCAATTCGAAGGCTTCATTAAGTTAAACAAAAAGATTC
CACCAGAAGTGCTAACGTCACTGAATGGTATCGATGAAGCGGCACGCCTAGCTGATACGA
TTGCGGCACATATGCCTCTTAAACTTGTTGATAAACAACAAGTGCTTGAAATTATTGATG
TTACTGAGCGTCTAGAGTTCCTAATGGGCCAGATGGAATCAGAGATCGATTTGCTACAAG
TTGAGAAACGCATTCGTGGTCGCGTGAAAAAACAGATGGAGAAGTCTCAGCGTGAGTACT
ATCTGAATGAGCAAATGAAAGCGATTCAGAAAGAGCTGGGTGAGATGGAAGACGCTCCTG
ATGAGTTCGAGACTCTGCAAAAGAAGATCGACGAATCAAAAATGCCGCAAGAAGCACGTG
AGAAGACAGAGCAAGAGCTGCAAAAGCTTAAGATGATGTCTCCAATGTCCGCAGAAGCGA
CCGTGGTTCGTAGCTACATCGACTGGATGGTAAGCGTACCTTGGACTAAGCGTTCTAAAG
TGAAGAAAAATCTCGCGAAAGCGGAAGAGATTTTGAACGAAGATCATTATGGTCTAGAGC
GTGTGAAAGAGCGTATTCTGGAGTACTTAGCAGTACAAAATCGTATCAATAAGCTAAAAG
GTCCAATCCTTTGTCTTGTTGGTCCTCCAGGCGTGGGTAAAACATCGCTTGGCCGCTCAA
TTGCATCTGCTACTGGCCGTAAATACGTACGTATGGCCCTAGGTGGCGTGCGTGATGAAG
CAGAGATTCGAGGCCACCGTCGTACTTACATTGGTTCATTGCCAGGTAAGCTGATTCAGA
AAATGTCGAAAGTTGGTGTGAAAAACCCTCTATTCCTTCTGGATGAAATCGACAAAATGT
CTTCAGACATGCGTGGTGACCCGGCTTCAGCGTTGCTTGAAGTATTAGACCCTGAACAAA
ACAACTCATTCAACGACCACTACCTAGAAGTGGATTACGACTTGTCTGATGTGATGTTTG
TAGCAACGTCTAACTCGATGAATATTCCTGGTCCGTTGCTTGATCGTATGGAAGTTATTC
GTCTATCCGGTTACACCGAAGATGAAAAACTAAACATTGCGAAGCGTCACCTTGTTGAAA
AACAAGTGCAACGTAATGGCTTGAAACCAAACGAGATAGTCATCGAAGATTCAGCAATCA
TCGGTATTATCCGTTACTACACTCGTGAAGCGGGTGTGCGTGGTCTTGAGCGTGAGATTT
CTAAGATCTGCCGCAAAGCAGTGAAGAACATCCTGCTAGATAAAGACATCAAATCAGTGA
CGGTAACGATGGACAACCTAAAAGAATACTTGGGTGTTCAACGTTTCGATTACGGGAAAG
CTGATGAAAGCAACCGAATTGGTCAAGTTACTGGTCTAGCTTGGACTGAAGTGGGTGGCG
ATCTATTAACGATTGAAACTCAATCTATGCCAGGTAAAGGCAAGCTTACTCAAACAGGTT
CACTGGGCGACGTAATGCAAGAGTCTATCCAAGCTGCAATGACCGTGGTGCGCTCTCGTG
CAGATAAACTGGGCATTAACTCAGATTTCTACGAGAAAAAAGACATCCACGTTCACGTGC
CTGAAGGTGCGACGCCGAAAGATGGCCCAAGTGCGGGTACAGCAATGTGTACTGCTTTGG
TATCGGCTCTTACAGGTAACCCGGTAAAAGCTGAAGTTGCGATGACGGGTGAGATCACCC
TACGTGGTGAAGTATTACCAATCGGTGGCTTGAAAGAGAAGTTACTTGCGGCACACCGTG
GCGGCATAAAGACAGTGCTTATCCCGAAAGATAACGAGCGTGATCTGGAAGAGATTCCTG
AGAATGTTATCGCAGATCTGCAAGTTATCCCTGTTCAGTGGATTGATGAAGTACTTAAAG
TTGCACTAGAGCGAGACCCGACAGGCGTTGAGTTTGAAGCTAAAAAATAGTGATGTGCAG
CAAAAATAAGTAAAAGTTTGCGCTGATAAGCCTAAAAAGGCTTGTCAGCGTTTTTTTTGG
GCGCTAAGTTAGTTTCGATAGCTGCCAGCCCTTGAAAAATAAGGGTTGGAGCATATTTTC
TTAACTATGGAACGAAAAGTCATCACAAAAATAATCACAGATGGCACAAAGGGGAAATCA
CAGTGAATAAAACTCAATTAGTAGAACAAATCGCAGAAAATGCAGACATCTCTAAAGCGT
CAGCGGGTCGTGCTCTAGATGCATTCATCGAAGCAGTAAGTGGCACACTTCAGTCTGGTG
ATCAAGTTGCTCTAGTTGGCTTCGGTACATTCAGTGTTCGCACTCGTGCTGCACGTACTG
GTCGTAACCCAAAAACTGGTGAAGAAATCCAAATCGCAGAAGCAAAAGTACCAGCTTTCA
AAGCAGGTAAAGCACTGAAAGACGCTTGTAACTAATTAAAGCGTGATTCTGTTGCCGGCC
ATTTGAATAACTTTTGCTCAAACAATAAGTTTCGAACAAAAATTTACAAACTTCGAGCCG
AACTTTTTTAAATTATGCGCATCATACTGATGCGCATTTCTTTTTCTGATATTATCGCGT
CATTATATTTTCTATTAGAAGCCGTACGCTTCAATTGTGGAGAGCAGTTAAATTATGATG
GATCGACTACGCGAAGGCGTGAATAGCATCGCGGTCAAAATTATCCTTGGACTTATCATC
CTGTCTTTCGTATTTGCCGGTGTAGGTAGCTACCTAGTGAATGGCAGCAACAATTCAGCA
GCGAAAGTAGGTAACACCGAGATTCCTCGTGGTGAGTTCGAGATGGCTTACCAAAATGAG
CGCAATCGCATGCAAGCTCAATTGGGTGACTACTTCTCTCAAATGTTGGCTGACCCTGCA
TACGTTGAATCTTTCCGCAAATCAGTGCTTGATCGTATGATTAATGACGTATTGCTTGAC
CAACAAGCTGAAGCACTTGGCTTACGAATCAGCGATGCTCAAGTTCGTAGCATGATTCTT
GAAATGCCTCAGTTCCAATCTAACGGTCAGTTTGATCAAGAAATTTACCAAGCATCGCTA
CGTCGTGCAGGTTTCTCTCCTGATTCTTTTGCTGAGTACATGCGTCGTGAATTGGTGCGT
GAGCAGCTTCTAACAGCGCTTCAAAGCAGTGAGTTTACTCTTCCAGGCGAAGTTCAATCT
CAGGGTAAACTGTTTACCCAAACACGCGACATCCGCACTGTAACCATCGATTTGGCAGAG
TTTGCGAAGAAAGTTGAGTTAACTGACGAAGAAATTCAAGCTTACTACAAAGCAAACCCA
GATAACTTCACTCGTCCAGAGCAAGTGAAAGTGTCTTACGTTGAGTTGTCTGCTGAAGCA
CTTAAGAAGCAGATTCAAGTAACAGATGAAGACGTTAAGAAATACTACGACGAGCATCTA
GACAAATACTCTTCAGAAGAGCAACGCCGAGTGGCGCACATTCTTGTTGAAGGTGATGAT
GAAGCAAAAGCACAAGCTATCTTAGATGAATTAAACGCAGGTGCAGATTTTGCTGCGGTA
GCGCAAGAGAAATCTGATGATTTCGGTAGTGCTGAAAACGGCGGTGACTTAGGTTGGATC
GAACGTGATGTTATGGATCCTGCTTTTGAAGAAGCTGCGTTTGCACTTAAGAACCCAGGT
GACATGTCTGGTTTAGTAAAGTCTGACTTTGGCTACCACATTATTAAGCTAGAAGAGCTG
AAAGATGCTGTTGCAAAACCATTTGATGAAGTGGCTGCTGAGATTAAGCAAGAGCTAGTA
GACCAAAAAGCGGTGGATCAATTCTACGAGCTTCAAAACGAGCTTGAGCGTGTTGCTTTT
GAGTACCCTGATTCACTAGATGATGCTTCTAAAGCTATTAACCAAGAAGTGAAGACAACA
GACTTCATCTCTCAAGTTGATGCACCTGAGGTTCTACGTAACCAAGCCGTTATGCAAGCA
CTACTGAGCCCAGAAGTGAAAGAAGACGGTCTGAACTCTGAAGCGATTGAAGTTGCGCCT
GAGCACATTATTGTTGTTCGTGTTGAAGATTCTCGTGACGAAACAGTGCTTCCATTAGCT
GAAGTGAAAGACCAAGTTGTGGCGGAACTATCTCGCGTTAAAGGTGAGCAAGGTGCCCTA
GAGCTAGGTACAAAAGTGGTAGCTGCTCTGAATGAAGGCAATACGGCTGTTCTTGCGGAA
AACAACCTAACATTTGGTGAGCAAGAGACCGTTGACCGTCGTTCGCCACTAGCAACTACC
GTCTTTGCAATGGCGAAGCCAGTAGATGGCAAACCTGTCTACGGTCAGTCGAAAGACCTT
GAAGGCAACATCGTAGTGATTGAACTGGATGCTGTGAAAGCGGAACTAGATAGTTCGCTA
GAAGATCAAGTTGCGATGCAAATGCAACGTGCATCATCTCAGCAGGATCTATCTTCTGTT
CTCGCTGTATTGCGTGCTAACACAGACATTGAGTACTTTGTTGTGAGCAACTAAGCACTA
ATTATGTAATTTGCATGTTAACTAAAACGGGTCGCGTAAGCGGCCCGTTTTATTTTTGTT
TAAACAAACTTCAATGACGATGAGTGTTTGCCTACATTAGGGCGGATTATTTCAGAGCGT
TAATTTGGAGTGTATATGTTCAATATGAAATGGATTTTAACCTTGTGTTTAGTGGTGTTC
GCACCACTCAGTTTGGCCGCTGATACCAAGGCTGATAAATATGAAGGAATTGAAATTACG
GTCAATATCAATACTGCTTCTGCAGAAGAGATAGCAACGATGCTGAAAGGTATTGGCGAA
AAGAAAGCGCAAAGCATAGTTGACTACCGTACCGAGCACGGCCCATTTAAAACAGCAGCT
GATTTAACCAATGTGAAAGGAATTGGTGAAGCAACCATCAAGAAAAACGAAGACCGCATT
CTTCTATAAACGCGGGCTTCGACCATTGTATTCTTACTGAGTTTTCGTTTCCGGTTACTG
CTTTCCCGAACCAAACCCTCTTTCGTGGTTCGGGATTTTTTATCCAAATATACGGCGATG
GAATCCTTTCTCTACTAATGCCATACCTAAGCCTCCCATTGCACCAAACAGGTGTGCATC
AACAGCAACACGAGCGCCTATCATTGCAGCAGTGCTGGTTGAAGGGCCATAAAATTGCTC
CCATGCAATTTTCGCAATAAGTCCGGCGACTAAGAGTAGACTACTTCTTCTGTTTTCAAA
CACTTCTCTGAGAGCCCAAAAACCAAACAAACCGTGTAAGACGCCAGACAAGCCGACATA
GACTGACATGCTAGTCAGTAAGTTCATTGCGCCGACAAAGGCACAAAGCAAAAGAAAAAC
AATCGAGAAGTTGCGTGCACTAGGACGGAATATAAACGCGATAACCCATAATCCTGCCAA
GTTCATTCCAAGGTGGGCAAAGTTGGTATGCGTGAAATTTCCTGTTACGATTCGCCACCA
TTCACCATGACGTATGTTGTAAGCGTGCCATTCGGTGAGGCTCGCCATTGGTTCGAATTG
TAGTACTAAGCAGATAACGCTGATGATGGTCAGCAATGTATAAAGGTTCACTCTATGTCT
CGTTATTGTTCTCAGTGTGGAAAATCGCGCAAAGCCTGTATTTGCCAATGGATCGTACCG
CTAGCAAGCGGGGTTGAACTTATCATTCTTCAGCATACGAGTGAAGCGCATCGTCCACTT
GGTACGGCACGGATTCTCAATTTGAGTTTAAAGAACTGTACTTGTTTGATTGGCGAGGAT
TTTTCTGACGACGCACAGTTAAACGCGTTACTCACCGATGAAGCGTATCAGCATTTTATC
CTTTATCCGTCGGAGCAATCACAGTGCCTTTCAGACATTGCGTGTACCGAGAGCGAGCGC
ACAAGAAAAACACGCTTGATTTTGCTCGATGGCACGTGGAAAAAAGCCTATAAAATGTGG
CAGCTTTCCACCAACTTGCACACTTTAACCACAGTAAAGCTTCCCGAGGATTTACAAGGT
CACTATACAATTCGTAAAGCGCCTTCAGACAACAGTCTTTCGACAGTGGAAGCAGGGTTT
TATGCGTTGAGTTTATTGGAGCCGGATAACGACTTCTCGCCGCTACTTAATGCTTTTGAC
AGGATGATTGAATTTCAAATCGCCCAGATGCCTCCGGGCGTATTTGAAAAAAATTATTTG
AACAAGTAGAACAACGTTCTACAACACAATCGAAGAGAACAATTGGCGGTGTAGCTTTTG
CGCATGACCATCGGTCATTGCGGATATGTAATCGGCAATGACTCGCATTTTGCCACTATC
GCTAGTTGCACTCTGCCAAAGCTCTTTTGTGTGTATTGGCAACAATCGTTCAGGATCGGC
ACTTAGTGCTTCGAATATATCCATGATGATTTGTTGCCCTTTGTATTCGACAATCTGTAC
CTGCGGCACTTGAATGACATACTGACTGACGAAATGTTTAAGCACATCTAGCGCTTTCGC
CATATGCGGTTCTAAACAAGCATTCCATGCCAGTAAAGGGTTTTGGAATGGTTCATCAAC
CACTTTAATAGAGATGCTTGTAAGTAGGGCATTGACCATACCGCCAATCGCATCTTTGCG
TTGGTGATGTTTACCGCTAAACAGCATTTGTCCAATAGAGCCGATATGTTCTTCAAACCA
AGGATCACCGCAATCGGCTAACTGACTTGCTGCACCTTCTTGCCATTGCTGACGAGTGAC
CATACCCAGCACAATGGCATCTTCTAAGTCGTGCACGCCATACGCAATATCATCGGCGAG
CTCCATAATGGAGCAGTCGAGGGATTTAAAGCGCGTTTTGCTGTGCTCTAAATCGGAGTC
TGGTCGATAGCGCATTTGGCTCAACAGGCTTTTGTCATTCTCGCTGAGTGGAGCGATAAC
CCAATCAAACAGATCTTTATCACAATCGTAGATGCCTTTCGCTGGGCTCCATTCTTTGGC
TTTTAATCGGCGTTGATGTTCTGCAGGGTTTGGCAGCTTGACTGAACGAGTCTGACTGAT
GAGTGCTGGGTATTTGATCAAACCTAACAAAGTTCGGCGCGATAGATTCATCCCGAAGTG
CTCAGTGTATGGCTCCAATTTGGTCACAATACGAAAAGTCTGCGCATTGCCTTCAAAGCC
ACCATGGTCACGCATCATATAGTTCAATGCGACTTCGCCACCGTGTCCGTATGGTGGGTG
GCCGATATCGTGCGCGAGACACAGAGAGTCAATCAAACTGTCCGAGGGCAATAGTTCTTT
AAATTCAGACTGTTTCTTTTTAAGTTGCGCGACAATACCCGTGCCTAATTGGGCCGCTTC
TAACGAGTGAGTAAGTCGACTTCTATGAAAGTCTTCCAAGCTGTTGCCATGAACTTGAGT
TTTCGCTTGTAGGCGTCGAAATGCCGCAGAGTGCAGGATTCTCGCTCTATCACGTTGATA
GGGGCTGCGGTGGTCATCACGGCGGATTTTATGCTCATCATCGTGGCGCTCTTGCCACAA
AGAGTGTAATTCAAACGACACGTTTATCTCCATAAACTAAACTGGCTAACTGATTTCATC
CAGCGATAGCTCAAAGCTTGGGGCGAATGTATTAAGGAAGTATTCCATTTCTGGCGTTTT
ACGTTCTTGTAAAGTGACGTCTAGGCGCTTTTTCGCTAAGGCAAACTCATGGTTACCTGC
GCTTAGTTCTTCCAAACATTTTAAGTACGCACAGATGGAGTCGGCCTGTTTTACTATCTG
AGAGTCTTCTTCGTGAGACGAATGAGAAAGTAGAAATGGGGCAAAATCTTCCTGAAATTC
TTCCGGCAACATAGAAAGTAATTTGTGCTCGGCAGCGGCTTCTATCTTCTTATATTCTTT
TGCGATTTCGGGATTGTAGTACTTAACGGGAGTAGGCAAATCACCAGTGAGCACTTCACT
TGAATCGTGATACATCGCGAGAAGAGCAATGCGTTCAGGATTAAGCGTGCCGCCGAACTT
TTTGTTTTTAATTAACGCGAGTGCGTGAGCGACAAATGCGACTTGTAAGCTGTGTTCCGA
AACGTTTTCTGGTGATACAGAGCGCATCAAAGGCCAGCGTTGGATAAGCTTCATTCGTGC
CAAGTGGGCGAAAAAATGGCTTTCTTTCATGGCTTTCTCCGTTTCTGGTATAAAAAAGGA
ACTCACTAGGAGTTCCTCTAAGCATATGAGAGATCAACACTAATTACTACCAGTGATTCT
TTACTGGCTGTAGGTTGATAGGAATCGCTCGAAGCGTCCGATTGCGGTTTCCAGATCTTC
AACGTGTGGCAAAGTCACAATGCGGAAATGGTCTGGTTTTGGCCAGTTAAAACCTGAGCC
TTGTACTAGCAGTACTTTTTCCTGTTTCAAGAAATCGAGCACCATCTGTTGGTCATTCTT
GATGTTGTACATCTTGGTATCGATTTTAGGGAATAAGTACATGGCACCTTTGGGTTTCAC
ACAAGATACCCCTGGGATCTGGTTGATCAGCTCGAACGCACGATTACGCTGCTCTAGCAA
TCGGCCACCAGGTAAGATCAACTCATTGATACTTTGGTAGCCACCTAGCGCGGTTTGAAT
CGCATGTTGCATCGGCACGTTGGCACAAAGACGCATAGAAGAGAGCAACTCTAGACCGTT
AACGTAGCCTTGTGCTAAGTGTTTTGGACCAGTTAAGAACATCCACCCACCGCGGAAACC
ACATACCCGGTAAGCTTTCGACAAACCATTGAAGGTCATCACAAGTACGTCTTCCGTTAG
CGTCGCAACAGAAGTGTGTGTTGCGCCATCGTAAAGCACTTTGTCGTAAATCTCGTCAGC
GAAAATGATCAGCTTGTGTTGGCGAGCAATCTCAATCACTTCAAGCAAGAAGTCACGACT
ATATACAGCACCTGTTGGATTGTTCGGGTTGATCAGAACAATACCGCGGGTCTTCGGCGT
GATTTTCTTTTTGATGTCATCAAGGTCTGGATACCAATCCGATTGTTCATCACACAGATA
ATGAACGGGGTTGCCACCAGACAACGCTACTGATGCCGTCCACAATGGGTAGTCAGGCGC
AGGGATGAGCATTTCATCGCCGTTGTTTAGCAGCGCTTGCATTGCCATCACGATCAGCTC
CGACACGCCATTACCGACGTACACATCTTCTACGTCTAAAGAACGAATGCCTTTGCGTTG
GTAATGTTGAACCACCGCTTTACGCGCAGAGTAAATGCCTTTGGAATCACAGTAGCCTTG
AGAGGTCGGTAGATTACGAATTACATCTACAAGAATCTCATCAGGGGCGTCAAAACCAAA
TGGGGCAGGGTTACCAATGTTCAACTTTAGGATTTTATGCCCTTCTTCCTCCATGCGCTT
AGCATGTTTGAGTACAGGCCCCCTAATGTCGTAGCAGACATTGTCGAGTTTTGACGACAT
CCCGATATTTTGCATTGTATAATTCCTAAAAATTCGTTAATTTCTTTATTAAAATACAAT
AATTTGTTTTTTATTAGAATATAAATCTGTAAATTATCCGTTTGCAGGCTAACTTTTGCT
CGCTTGCTATCACAGGATTTTGCAAAAGATCGCATACGACCTTGATTTGCTTTGGGTCTA
AACTTAGAGTAGCCGTCAGTTACCTTTATCCTCACATACTTCGAGGTTGATTTGTCAGAG
TTCCATCAAGCCGTAAAAAGAATTATCGAGCGAGTTCAGCACACGGAAGGCAATCAAGTA
CGTCTGGTCGAGCCCCTCAGCGAAAAACCGAATTTCGCATTTATTGATTGGCTTGATGCA
CAACCACTTTTCCCCAAGTTTTATTGGCAATCCCGTGATACTCGTGAAGAGGTCGTCGCG
CTAGGACAGTTGCACTCTTTTGTTGAGCCGGGTCCTGCCTATACCATTCTTGGTGAAGGG
CAGCGAGTATGGGGCGGGCGATCGTTTGATGGCCAGCACGAAAAAAATCGCCGTTGCATG
CCTTCTTTCTTCTTTTTGCCTCAAATTGAACTGATTCGATTTGATCAGCAGTGGTCACTT
GCGGTTAACCTAACTGAAGACAAAGCGCGCACGCTTGCAGGCTTGAGAAAGCTTATTTGC
GATGTCGCCGCTTTACCTCCGATCTCGTCACACATTCGCTCGATTGTTCATACTCCTGTC
AAATCTGAGTGGGATGCGCTGGTACATAAAGTTCTGACTGGGATTGAGAATGATGAGTTT
AAAAAAGTTGTGTTGGCTCGCCGCTCTACTGTCCAACTGGATAACAGGTTGAGCGCTGCA
CAACTGCTTAAAGCGAGCTATTTGAACAACCATCACAGCTTTCATTTCTTGCTGAGTTTA
GACAGCAAACACAGTTTTATGGGTTCTACGCCAGAGCGTTTGTATTCTCGTGTTGGACAT
GAGCTTCATACCGAAGCTTTAGCGGGCACTATTGGCCGCGGCGACAATGCCACTCATGAT
ATGGAATTGGCGAATTGGTTATCTCAGGATTCAAAAAACTTAAACGAAAACCAGTACGTC
GTGGACGATATCGTGGAACGCCTTTCTCCTCATTCCGAAATAGTAGAAGTAGAAACCGAA
CCGAGATTGGTGCGTTTACGTAAGGTGCAGCACCTCAAGCGCAATATTCATGCAAGCTTA
AAAACAGGCACAAATGGCGTACAACTGCTTTCTGCATTGCAGCCGACGGCCGCAGTGGCA
GGTTTGCCTCGTAAAGAGTCGATGCAGTTCATCCTTGATAACGAGCCGTTTGCTCGTGGC
TGGTATGCTGGCTCTATGGGGTACATCAGCCATGAACGCGCAGAGTTTTGTGTGGCAATA
AGAAGTGCATTGGTGCTTGGCGATCAAGTTCAGCTGTTTGCTGGAGCGGGTATTGTTCCT
GGATCAGTTGCTGAACACGAATGGGCGGAGTTAGATAAAAAGATGTCGACGCTGTTAACG
TTGATTTCCGATCATCCGCCGCTTGGAGTGGCATCATGAGTTACGATCAAGCGGTTCTCA
ATCGAATTTGGTCAGAGACCATTTTGACTGAGCTTCACCGATTTGGTGTGAAGCATGTTT
GTATCGCGCCGGGGTCGCGTTCGACTCCTTTGACTTTAGAAGCGGCGGAACAGCCAAATT
TTTCCATTCATACTCATTTTGATGAGCGTGGATTAGGTTTTATGGCGCTTGGTTTGGCGA
AAGCGAGCCAAGAGCCGGTAGCCGTTATCGTGACTTCTGGCACTGCGGTCGCAAACTTGT
TGCCTGCGGTAGCAGAAGCTAAATTAACGGGCGAAAAACTGGTTTTGCTTACCGCTGATC
GCCCTGTTGAACTCGTCGGTTGTGGCGCAAACCAAGCAATTAATCAGCTTGGGATTTTTT
CGCAGCATGTATCGGCAAATTTGAACTTGCCAAGTCCGAGCTTAAATACGCCGCTCAACT
GGTTACTCACTTCGGTTGATGAGGTGATGTTTAACCAGCAGTTACATGGCAGCGCGGTTC
ACATTAACTGCGCCTTTCCTGAGCCGCTGTATTCTGACGGGGAAAAAAGCGCTTACCAAA
GCTACCTGAGCAGTGTTGAAGCGTGGCGCAAAGGCGGTCAAACATATACTCAACGATTCG
TCAGCCCATCATTCCGTGACATTCCATTTTGTGCTGATAGAAAAGGAGTGGTTGTTATTG
GCAGCTTATCTGCTGAACACGCGCAAGAGGCAAAAGCGTTTGCACAGCAAATGGGGTGGC
CTGTATTGGCGGATCCGCAAAGTGGAGTTAGCTCCGATTGGTCACATTATGATTTGTGGT
TACAACAGCCTAAGTTGGCTAGCCAACTCGACGAATGTGATTTGGTGCTCCAGTTTGGTA
GCCGCATCATATCTAAGCGATTGAACCAATGGATTAATAAACAGGTGTCGCAAAGCCAAC
AAGGCCGAGATGTTCAGTACTGGTTTATCTCGCCAAGTTTAAGCCGAGATAACCAAACAC
ACCTTCCGCAATTGCATTGGGTGGCATCACCTAAAAGTTGGGTCGAGCGTGTTGATGTTA
AGAGCTCAAGTACTCAAGGGTGGGCTGATGGATTGCTGACCGACATAGCCCATGTTCGCG
CTCACATTAGCGATGAGTTTCTGTTTTCATCAGCTTCAACGCTTAATGAAATCGCGTTAG
CGGCTGACATTGAAGAGCGAACGCAGAGCGTCGATGTCTTTCTCGGTAACAGCTTGTTTG
TTCGATTGGTCGATATGTTTGGCCGATTAAATACTGAGGTGTTTACCAATCGCGGAGCGT
CGGGTATTGATGGTCTATTTGCCACAGCTTCTGGTGTGCAGCGCTCACGAGGCAAGCCGC
TATTGATGTACATCGGAGATACATCGGCGCTTTATGACCTCAACTCGCTCGCGCTGTTTT
CTCGTAATGATCTGCCGTCAGTACTTGTGGTCACAAACAATGATGGTGGTGCGATTTTCG
ATATGTTGCCAGTGCCTCAGGAGCATCGCACTGCGTACTACCAAATGCCCCACGGTTATC
AGTTTGAACATGCAGCTAAGCAGTTTGGCTTAAAGTATGAAAAGCCAACTACATTACAAA
TGTATCAAGCAATGGTTGCCGATCACCTGTCGAGCGGCCAAGGCACAATGCTGGTGGAAG
TTCAAACCCCACCAAGCCAAGCCGCAGAGTTGATAAAGGCATTTAATAAGAGCCTGCATG
CTTCACTCTGAGCGTCTCTCTCCAACTGAAAAACACCAAAGTGGTGCTCTTCCCACTCTG
GTGTTTTTGCATGGTCTTTTAGGAAGTGGTGCTGATTGGCAAGCTTGTTTGGATGAGCTG
ACTCAGTTTGAACGAGTCGTTATCGACCTTCCTAGTCATGGTCGCAGCCAGTTTACAAAG
TGCAACGATCTCGATGATTGCTGCAAACTTCTTAATTCCACACTATCTTTATTATTTCCT
CCGCAACAACCACTTATTTTGATTGGCTACTCAATGGGTGGAAGAATCGCAATGCACGGT
CTTGCTGGTGAGTGCTTCTCAGATCTCAATATTGTCGGCGCGATTGTGGAAGGGGGAAAC
TTCGGGCTTCAAACAGAGTCAGAGATACAGTCAAGATTGCACAACGACCAAAAATGGGCA
CTGCGCTTCGAGAGTGAACCACTTGAACGTGTTTTGAGCGATTGGTATCAACAAGCGGTG
TTTTCTTCACTAAACCATGAGCAAAGACAAACATTAATTGCCAAGCGAAGTGCTAATCTT
GGCTCGGCAATTGCGAACATGTTGATGGCAACATCGTTAGCCAAGCAGGCGTATTTACTG
CCCGCACTGCAACAACAGCGCATACCCATTTATTATGTGTGTGGCGCGAAAGACAAAAAA
TTTAGCCAACTGGCACAAACAAGCGGGTTGGCGTATCGACAAATTGAAGGCGCAGGACAT
AACGTTCATCAAGAGCAGCCAAAGCAGTTTGCGATGCACATTAAGCAAATAATTCATTCT
CACTTTCAGTGAGAGCAACGAGAACAATGGGAATCACCATGGCTAAAACAGTAGGCATTT
CTGAAGAAGAACTTTACGCTCCGGTTCAATGGAAAGATTGCGGCGAGAAATACGAGGATA
TTCATTACCACAAGTCTGAAGATGGTATCGCGAAAATTACCATTGCACGCCCTCAAGTGC
GTAATGCGTTCCGCCCTCAAACGGTAAAAGAGATGATTGATGCGTTGGCAGATGCACGCT
ACGACTCAGGTGTTGGCGTTATCATCCTAACTGGCTTGGGTGAAGATGCATTCTGTTCTG
GTGGTGACCAGAAGATTCGTGGCGACTACGGCGGTTACAAAGATGACCAAGGTACGCATC
ACCTAAACGTATTGGACTTCCAACGTGATATTCGTACGTGTCCAAAACCTGTTATTGCTT
CCGTAGCGGGTTGGGCTGTTGGCGGCGGTCATGTACTGCACATGATGTGTGACCTAACAA
TTGCAGCGGACAACGCGCAGTTTGGTCAAACGGGCCCTAAAGTGGGTTCATTTGATGGTG
GTTGGGGCGCGTCTTACATGGCTCGTATCGTAGGCCAGAAGAAAGCGCGCGAAATCTGGT
TCTTATGTCGTTTCTACAACGCGCAAGAAGCGTTAGACATGGGCTTGGTCAACACGGTTG
TGCCTCTAGAAGATCTAGAGAAAGAAACCGTTCGTTGGTGTCGTGAAGTTCTTCAGCATA
GCCCAATGGCGCTACGCTGCCTGAAAGCGGCATTGAACGCGGATTGTGATGGTCAAGCTG
GTCTTCAAGAGCTTGCGGGTAACGCAACGATGATGTTCTACATGACAGATGAAGGACAAG
AAGGTCGTAACGCATTCAACGAGAAACGTCGCCCAGACTTCGACAAGTTTCCTCGTAACC
CATAATCCGTAAATAAAGAGGAGCCAGAGTGCTCCTCTGCTTCGTTTTTAGTCCCGAGCG
CCTCGCCCTCAGGGAGGATGGTTCGTTCTTATAGCCAGCAAGCTTGGGTTGTACGTAATA
GGACAGGAATTATGCGTAAAGCAAAGATTTACCGTTACTGCCTTCCAATGGACAGTGGCG
TAATACTGCGTGATAACAAGCTGACGGAACGCATCGGCTACATTGTTGAGCTATCTGATG
GCGAGAACACGGGATTAGGTGAAGTCGCACCGCTTTTTGGTTTTAGCTTGGAAAGTACCG
AAGAGGCTGGCATTCAGTTACAAGAACAGGCTGAACGCTGGGTCGCGGGTATACCGGTTG
ATTATGCCAATATGTATCCTTCGGTTGCGTTTGGCTTATCTATGGCTCAATTGGAGTTAG
AAGGTGGTTTGCCGACGCAAGGCAAATATCAAACTGCTCCACTGTGTACGGGCGATCCCG
ATGAGTTGATTCCAAAACTCAACGAGATGGACGGTGAGAAAGTGGCAAAAGTGAAAGTGG
GGCTGTATGAGCCCATTCGCGACGGCATGCTTGTGAATCTCTTCCTTGAATCTATCCCTC
AATTAACGCTTCGACTGGATGCGAACCGTGCTTGGACTCCCGAAAAAGCGCAGCAGTTTG
CTAAGTACATTACACCGTCTCTTCGCCAACGAATTACGTTTTTGGAAGAGCCATGCCGAG
CTCCAGGCGACAGCATGTCTTTTGCCATTAATACTGGTATCGCGATTGCTTGGGATGAAA
CGCTGCAAGATGCCGTTCGTCGAGAAGACTTTAGCCTTGAAGATCTGACAGGCGTGAAAG
CGATCATTATCAAACCGACATTAATCGGCTCCGTCGATTTCTGCATTAAATTGATCGAAA
AAGCAAAAGCGTTAGGAATGAAAGCGGTGATCAGCTCAAGCATCGAGTCGAGCCTTGGCT
TGAACCAATTAGCACGTTTGGCGCAATGGCAGTTGCCTGATGAAGTTCCTGGTTTGGACA
CTATCGGGTTGTTCAAAGCGCAGCTAGAGCAAGGTTGGCCAAAGTGCGAACTTCCTGTGC
TTCCTTTGTCTGAGCAGGAGTTAGTGTGGCATTCAGCATAGAGCCATTCTCTACAGAAAA
TAGTGAGATTCCACCTTGGAAGTATTGGGCTCAAACGAGCCCTTTTTCTATTGCACTCGC
AACACCTCAAGAAACATTGAATTGGCAACAGCTCTCGCTTCGTGTTACTCAATACGCGCA
ATCGCTCTTGCAGCAAGGTGTTACGCGCGATGAGGTGGTGACTCTAGTAGGGAAGAACCA
AGTTGAAACAGTATTGTTTTATTTAGCTGCGCAACAGTTAGGCGCTATCACCGCGTTGAC
TATGCCTCAGCCAATCGAGGCGCTACAAGGTAAGCTCTGCACTCTGTACGGCGATCATCA
AACGCGTTTTGTTTGGTTAACTCCGGAGTGTGAGTTCGCTTACTCTAGCGAAGAGAAAGC
AGCATTAAATGCGATTTTTCTCACTTTGCCTACGGTAGATACCGTGGTTGAAAACACTGA
GGATGACTATCAGCATGACAGGTTGGCTTCGATTGTGTTTACCTCAGGCTCAACGGGGGC
ACCGAAAGCGGTGGTACATACGCATCGACAGCACCTCGCTTCGGCAGAGGGATTACTTTG
TGAGTTCACCTTCCATCAACAAGACACTTGGTTGTTGTCGCTTCCACTTTATCATGTTTC
CGGCCTTGCGATTGTCTATCGCTGGTTGTTTGTTGGCGCAACATTGAAAATCGGCACGGG
AAGACTGGCAGACGATATCTTCGCGGTTTCACACGCCTCTTTAGTGGCGACTCAACTTAA
ACGCTTGCTAGATGATGATGTTGAACTGTCACTGACGCACGTTTTGCTGGGGGGCAGCCA
TGTGGCTCATGAGTTGGCGGTAAGAGCCACAGAAAAAGGCATCGAGACGTGGTTAGGTTA
TGGTATGACCGAGGCAGCATCTACCGTTACGGCAAAACAGATCAATGACGTAAGCAATGC
TGGGCATTTACTAAAAAATCGTAAGATTAAGCTGGTTGATGAGCGCATTTACATTGGTGG
ACAAACGCTAGCTTCAGGCTATTTTCACCAAGGTCAAGTGACGGTATTCGTGGACGAGGA
TGGTTGGTTCGACAGTAAGGATCTCGGTGCTTGGCAAGGAGATGAGTTAAAGATCATCGG
TCGGGCCGATAATCAATTTATCTCAGGTGGAGAAAACGTTCACTGTGAGGAAATAGAAGC
AGTATTGAACCAAATCCCAAGCGTCATTCAGAGCATTGTCGTGCCAGTCGAAGATGCTGA
GTTCGGTCATCGTCCTATAGCCGTTATTCAATCAGAAGCGTTACTGAGCCAACAGGAATA
CGAGCAATACTTGCGGAAAAAGCTTGAGAAGTTTAAATGGCCAATCGCTTACTATTTGAT
GCCACAAGCCTTGTTAGAAGGTGGGATTAAAGTCTCGCGTAAAGCGGTAAAAGAGTGGCT
GCTTTCTGAGTTAGATAATCAACGTTAAATAGCTGGCGCTCATTTGCCCGGCGGAAATGA
GGCGAAGATTAGTCAATTTTGCTATGTGTTAGTCGGAAAGGGAATTTCGTAACCTTATAA
CTCTGAATCATAATCATGTCTCAACGTAGAGCAGAAAGGCATAAGCTTCAGAATGGTGAA
ATTGGTTTTATTGATAGCGGTGGTATTACAAATTGGCATCGCAATCAGCAGTGAAGGGCT
CACTCGCTCGTTAGCTGAATTGACGGCGTTTTTAATCGCTATCGCGTTGGTGTTTGCGCT
CAAGAGTGACAAACAAGAGTCAGCCTCCGACCAACGCGATAAGTCGACAACGATTATCTA
AGTACTAGCCAGCTTAGTGACGTGGTGGAAATTAATACCCATAAAGTCACACCAAACAAC
AGCGGTTTAGGGCCCGAAGATTTCAGTTTCGAAATCGAAATACTACATCCTATCAAGAAT
AAGCACACCACCAGAGCTTGCTTCGCAATGGTAAAAATACCGTGATACACCACCTCAAGT
TGTGGGAAGAAATCACTAAAGGCGATGGCTGCGCAATACCAGAAAATGAAGTAAGGAATC
ACTAACTTTTTCGAACCGTTCTCTTTGTTCCCACGTGAGAAAATCACGGCGCTAATCAAA
GCAACAGGAATGATCCACAAGGCTCGCGCCAGTTTGAGCGTGGTTGCAGTTGTCAGTGCC
TCTTCACCGTAGGCAGAGGCAGCGCCAACAACAGACGAAGTATCATGAATCGCAATTGCC
GCCCACGTCCCAAAGGTGTGTTGGTCTAGGTTTAACGCATGACCAATGACGGGGAAGATG
AACAACGCTAGAGAGTTGAGTACAAAAACGGTAGCGAGTGCCAAACCTATTTGTTCATCT
TTGGCTCTGATTGCTGGTGCGACCGCAGCAATTGCGCTGCCACCACATATCGCAGTTCCG
GATGAAATGAGATACGCAGTCGTCGTTTCGAGTTTGATTACTTTGGCGATGAGTGAGCCA
ATAACGAGTGTGCCGACAATCGTAGCGATAATTAGCCCGATACCATCTGACGTGACAGAC
AATGCCTGTTCAAAATTGATACCAAACCCTAAACCGATAATAGAATAAGAAAGCAGTTTT
TTGGTGAAAGAGGCGATGGGTAACTCAGTAGGAACTAAGCCAAAGCTGGCAAGTAAGAAG
CCAATAACAAGTGCAATAGGGGATGACACAAAAGGAGTTAAGCAAAAAAGCAGTGCCAGT
CCAAAGGGGATGTACTTTCTGTTCAAGATTTATGATTCATTGTCGTTAGTGAAAGCGAGA
GTATATCGCACTGTATCTGGTCAGTTTGTCTTAATGACTTGAACACACGTTCAGATAATC
TAAACGTGTGCTCAAATAATTCTCAACGTTTTGCTTATCGCCAATCTCCGCGCAATGCGT
GCACTTTTTCGAACATAGTTTGTGCGGTGGCTGAGCTAGGATCTACCGGTTCGCCAGCTT
CAATTTCCAATTTGGACCAGAAGCGAGTCGGGAACCCTCTGCATGCTCGTCCTTTAGCGC
GGCTAAAATAACTGCCCCACAATCCTTTCAATGCCATCGGAATCACAGGTACCGGGCTTC
GACGCAGAATAATGTCGATGCCACGCATGAAGTCGTTCATTTCGCCATCGGAGGTCAATC
GCCCTTCAGGGAAGATACAGACAATATGGCCTTCATTGAGAGCTTCTTCGACGTCGTTAA
ATGCTCGACGAATAGAACTTCGGTTGCTAGCAGAAATTGGTATCACGCCAGCACGGCGTA
AAAAGCGTCTTAGCGGCGGCAGGTTGGCGTAATCTTCTTCCATCACAAAGCGAATCAAAC
GAGGGCATACGGCACTCAGTAACAGGGCATCCATGTAGCTCACATGATTGCACACAATCA
ATGCACCACCATGCTCAGGTAAGTTGTGCAGATTTTTGTGTTTAACACGATAGATGGTGT
GCGTGAGCATCCACATTGCAAAGCGAACCACAAAAATCGGGATTTGTAGAAAGATATATG
CCGCGACTAAGAAATTAAGCACTGCAAGAAGCGCAAACAATTGTGGAATACTCATCTCTA
CTACGCTTAGGCATATAATGCCAAGGATCGCGCTGCCCACCATAAATAGCGAGTTAAAGA
TATTCAGACCTGCTATCACTTGCGCACGTTCAGTCTCCTTCGCTCGGTGCTGCATTAAGG
CGTACAGTGGGACGATAAATAATCCGCCCGACGCGCCTATCATGAGCAGATAGAAAAACA
GTGGCCAGAAAGGCTCGAAACGAACAAATTCAATGAAGTTTGCGAACTCAGGTAGCTCAG
TTGGTACTGATGTCGCCATTAAGTAACCGAAGATGGTGATGCCTAAGGCTCCGATTGGCA
CGATGCCCACTTCGATTCGATGATTTGAGATCCAGTTGCAAGCCAGTGAGCCTAGAGCAA
TCCCTACTGAGAAGAGTGCAAGTAAGAAAGATACGGCGCTTTCTGTACCGTTCAGATAGA
CCTTGGTGAAGTTTGGGAACTGAGTAAGATATGCAGCACCGAGAAACCAAAACCAACTGA
TGGCCATGATGCATTGAAATACGATGCGATCGGATTTCGCGATCGCCAGCGTGTGCTTAG
TTTGTTGATAAGGTCGCCAACGGAATTTAAGTTCAGGGGCACTTGCCGCAGCAAATGGAA
TCGATCGACTGGATAAGTAACCGAGCAGGGCAAATAGAACCACGCAGAAAGCGGCCAGAT
ATTTCGCGTTGTCAGCAGAGGCAATGATGCCTGCACCGAGTGTGCCGATAAGAATGGCGA
TAAATGTCCCGGCTTCAACCAAGGCATTGCCCGGTACCAGTTCCTTAGCGTTTAATTCCT
GAGGAAGAAGCGCGTACTTGACGGGGCCGAAGAACGCGGATTGCGTACCCATTAAGAAAA
GCAGCAGAAGTAAGACACCGTAGCTTTCTGTTATAAAGCCAACGGCGCCTAGCAGCATGA
TGGCGATTTCAAACAGTTTTACTTTGCGAATAAACCACGATTTCTCGTATTTATCCGCCA
AAACTCCAGCAGAGGCAGAAAAAAGGAAGAATGGAAGAATGAATAATCCAGCTGCTAAGT
TTATGAATAAATTACTAGAAATGGGTAATGCGCTAGAACCAGCGAAAGCGACAAACAGCA
ATAAAACGTTTTTAAAAATGTTGTCGTTGAAAGCGCCAAAAAACTGAGTAACAAAATAGG
GCAGGAACTTTCTTTGCGTAAGCAAGGACGGCTGTCTGTCGGATGACATGGATAATCCTT
TGTTTGTTACCAGTTCATGATGTAGTTAGAAAGCAAGTTACTGATTAACTCTTTACCATC
TACAGGCTCACTTGAGAAAAACTTGTCATCAACGCTTAGAAGAGTAATGCCGTGTACGCC
AGCCCATAGTACGCGACTCGCTTGAATGACTTCGGACTCTGTACGTTGAGGAGCGATTTG
TGCGAGTAATGATTCGAGCATGCCTGTCATGCCATCAATACGTTTCGCATGCCATTCTGG
AAGTTCGGCACCGTTCATGTTGTGTTCGAAAACCAATTGCCAACGGTAAGGATGTTTTTG
CGCGAAATCGTGGTAGCAGTATGCAAGTTCAAAAAGTGCTTGATGAGCATCTTTACTGCT
TTTTGTTGCATTTAGCGCTTCCTGCGATAACTCATCTAAAGTTTGAGCCACGGCATGAAG
CAGCAACAAATTATAGTTACCAAAAATATTCACCAATGTGCTTGGCACGTAACCAATCAT
GTTAGCGATCTTACGAAGGCTAAGTTCGTGGTAAGAGTTCTCATCTAAAAAATTTTTGAC
CGTCGTTAAGGTCAAGTTAATCAACTCTTCTCTGGTGTGATCGTTTCTGCGCGCCATACT
CTCAAACTGCTTTATTGAACAACGTTCAATATGATAGACAGCTACTTAATGAGCGTCAAC
CGCGCAATCACGTCAGAAGGCGACATGTTTGGCAATATTCTGATACATGTCAGACTCTTT
AGATTGTTTTCATAAGGTGACATACGGAGTATGATGAACCAACAATCATCTTTGGCGTGC
TACTGCTTGTATGTACAAGGTTTGGAGCACAATCTGAGATGTACCCAAACGGCTTCTCTT
ACCTGAGGTTGCGTGGGTATAACAATCGTCAACTTTAAGGATAACGATGAAACGTTTATT
TTCTATTGTTGCTCTATTAATGTTTACCGTTGCTGTCACTCCTATCGCAGAAGCGAAGAA
GTTTGGTGGCGGTAAGTCTTTTGGTAAGAGCTACAAAACAGCACCTGCACCTAAACAGCA
GCAACAAAACACCAATACGATCGGTAAAGAGCAAACGACCAAGTCTTCTAGCAAGAAAGG
TTTGATGGGCGGTCTATTAGGAGGCCTTCTAGCTGGTGGTCTGCTTGCTGCGTTCTTCGG
TGGTGCTTTTGAAGGTATCCAGTTTATGGATATCCTAATCATTGGTTTAATTGCCTTTAT
TATCTTTAAGCTTATGCGCGGAATGTTAGGTGCGAAGCAGGGCAGTATGAACCAGCAACG
TCAACAACCGGCATTTGGTGGTAACGCGTCAAAGTTTGAACAACCAAACATGCAGAACTT
TGAACAACAACCAAATACAAACGCAGGCGGTTTCACCGGTTTTGGTGCTCAAACAGATGT
ACCACACAATTACCCACCGGGTTTCGATCAAGCTGCGTTTATTAACGGTTCTCGTGAGCA
CTACCGCATTTTGCAAGGTGCGTGGAACCACAACCAACTAGACACTATTGAAGAATATGT
TTCTCCAAGTCTATTTGAAGATCTGAAAGCTGAGCGCGCGAAGCTAGAAGGTGAGCAGCA
CACTGATGTGATGTATGTCGATGCAGAGATCGTTCGTGCTGAATACGATGCGAATAAAGC
ACAATTAAGTTTGCAATTTAGTGGCCGTTACCGTGATGCTGCAGAAGGTGTCGAGGAAGA
TATTGAAGATATCTGGCACCTAGAGCGCGACCTAACAGTACCGAATGCACCTTGGTTGAT
TGTTGGTATTCAAGGTTAATCACCAAGCTCGTTCAATTTAGTCTTAATTAAATCCCGCTA
TTTAGCGGGATTTTTTGTATCTGTTAATTGTTGGATGAGCGGAGATATCTCTACAGGTAA
AAGCGAAAGGCAATGCTCGTAGTTAAGCACAATACAACTCAGTCGTTTTATGATTTAGCA
GTCTAATAACTTAGCCATTTGGTATCTGGGATAGCTCAGTTAGTATTTTGTTGTGTCTAT
TCTTGAGAAATTTAGAAAGTTAATACTATTCAGTGTCTTGTCGAAGAACTCTTACCTGTT
AAAAGATCGGTTCTAACGTTGAGTTTGGCCTAAAGCAATGTGGTTGTCGGTATTGGTTGA
AGATCTTAGCTACATTAGGAGTTCGTAGAACATGAATGCGACACCGTGGGGTGAGCGAGA
GATTGTTAGAATGGGTGTTGATCTTACGATGTATAGAACAAAAAAAGCCAGCTCGATGAG
CTGGCTTTTTTCAATATGGTGGAGGGGGACGGATTCGAACCATCGAAGGCGGAGCCGGCA
GATTTACAGTCTGCTCCCTTTGGCCACTCGGGAACCCCTCCAAGGTATTTTTATACTTAG
AAAGTGTTTTCCCAACACGGCTTTCCAAGTGTTTTCTCATGACAAAATCACAAGAAAGAA
TATGGTGGAGGGGGACGGATTCGAACCATCGAAGGCGGAGCCGGCAGATTTACAGTCTGC
TCCCTTTGGCCACTCGGGAACCCCTCCAGGGTGTTTTTATACTTAGAAAGTGTTTTCCCA
ACACGGCTTTCCAAGTGTTTTCTCATGACAAAATCACAAGAAAGAATATGGTGGAGGGGG
ACGGATTCGAACCATCGAAGGCGGAGCCGGCAGATTTACAGTCTGCTCCCTTTGGCCACT
CGGGAACCCCTCCAGGGTGTTTTATACTTGAAAAATGTTTTCCCAACGCATCTCTCAAGT
GCGGAGCGCATCATAGCAAACTCGCTCCGGCTGTAAAGCGTTTTTCTAGCGTTTTTACGT
TGAATGCTGCCTTTTTGGGCAAAGATGGTAGAAAGTCAGCGTTTTGTATGTCCTTTATAC
AGAACGAAAATATACTTTTTACTGGAATTTACACTACTTGACGTTAAAAGACGTATCTAT
TGATAAACTGTAAGCAGTTTAATGACATAAGTTTATTCGTTTAGTAGTCAAGATCATGAG
CATGAAAGCCACTTTATCCTTATCTGTTTTAACGCTTTCTATATTAATGGCTTCCCCTAG
CGCTTTTGCAGCAAAGCGAGGTCCGTCTGCGGTCACGGTTGTGACTGAGCAAGTAGAAAC
GCACGAAATTAATCAATCTTTATCCCTTATCGGCAAATTGAAGGCGGCAGAGTCTGTGGT
TGTCGCTTCAGAAGTTGCAGGTAAGGTCAAACAAATTGCGGTAAAAGCAAACCAGAACGT
GCAACAAAACCAACTGTTAATTCAATTGGATGATGATAAAGCGCAAGCAGCGCTGGTTGA
GGCAAAAGCTTACTTAAAAGATGAAGAACGTAAGTTAAAAGAATTTCAGCGTTTAGTTAA
ACGAAACGCAATTACTCAAACTGAAATTGATGCACAAAAAGCAAGCGTGGAGATTGCTCA
GGCTCGACTTGATGCTGCGAAAGCGAATCTCGCCGATCTGCATATCACCGCGCCCTTTTC
TGGAACGGTTGGATTTATCGATTTCAGCCGCGGGAAAATGGTTAGCGCAGGAACTGAGCT
TCTGACATTAGACGATCTGTCGGTCATGGAGTTGGATTTACAAATTCCAGAACGTTATTT
GTCGATGTTGTCAGTTGGAATGGAAGTTGCCGCGAAGACCAGTGCTTGGGGTGAACAACG
TTTTTCTGGGAAAGTCACTGGTATTGATACCAGAATCAGTGCAGAGACATTGAATTTGCG
CGTGCGCATTGAGTTTGATAACCCAGAAAACCAATTGAAACCGGGTATGTTGATGAACGC
TTCACTGGCATTTCCTGCTATTAAAGCGCCGATCATTCCTGTTCAAGCACTTGAATACTC
AGGCACCAAACGCTTTGTATATGTAATTGATGAAAACAACAAAGCGACTCGCCAAGAGGT
GTTGCTGGGTGCTCGTGTCGACAACGAAGTAGTGATTGAATCTGGCGTTGAGATTGGTGA
CAAGATCGTTGTTCAAGGTATTGTTAACATGCGTGATGGCGTTGAAGTGAAAGAAATTGT
CGCGCCACTCAAAGCGAACACCACGGATGTGACACGCAATGACAGTGAATCGGTTGAGGA
AGAAAACTAATGTTACTTTCCGACGTTTCAGTTAAACGCCCTGTCGCGGCGTTAGTTCTG
AGTATGCTGTTGTGTGTGTTTGGCTTTGTGTCATTCACCAAATTAGCCGTTCGTGAAATG
CCTGATATTGAGAGCCCAGTCGTTTCTATCAGCACGCGTTATGAAGGCGCGTCGGCAACC
ATTATTGAAAGCCAAATCACCTCCGTACTGGAAGATCAGCTTTCTGGGATCAGTGGAATT
GATGAAATCAGTTCCACCACTCGTAACAGCATGTCACGCATCACGATCACTTTTGAGTTA
GGTTACGATCTGAATACTGGGGTGAGTGATGTGCGTGATGCCGTTGCTCGTGCTCAGCGC
TCGTTACCTGATGAAGCAGATGACCCAATTGTTTACAAGAACAATGGTTCGGGTGAAGCG
TCCCTTTACATCAATCTAAGTTCTTCTGAAATGGACCGCACACAGCTGACGGATTATGCC
GAGCGTGTTCTGATGGATCGTTTCAGTTTGATCACGGGTGTGAGTTCTATCGATCTCTCT
GGTGGTTTGTACAAAGTCATGTACGTAAAACTCAAACCAGAGCTTATGGCTGGTCGTGCG
GTCACGGCATCGGATATTACATCGGCTTTGCGTAGTGAGAACCTAGAAAGCCCGGGTGGT
GAAGTTCGCAACGACTCGACGGTGATGTCGGTACGTACGGCTCGTACCTATAACACGCCT
GAGGACTTCCAATATCTTGTCATTAAACGTGCAAGCGACAACACGCCTATCTACTTAAAA
GATGTGGCGGATGTCTTTATTGGTGCAGAAAACGAAAACTCGACCTTCAAAAGTGACGGT
GTTGTAAACATCAGTCTTGGTGTGGTACCGCAGTCAGACGCAAACCCGTTAGAAGTGGCG
AAGCTGGTTCGTTCTGAAGTCGATAACATTCAGAAGTTCTTACCAGAAGGAACACGTCTC
GCGATTGATTACGACGCGACAGTATTTATCGAGCGTTCAATCGAAGAGGTGTACAGCACG
CTGTTTATTACAGGTGGCTTGGTGATCTTGGTGTTGTATATTTTCATCGGACAAGCCCGT
GCGACTCTAATCCCAGCGGTTACGGTGCCCGTTTCTCTGATCTCTTCGTTCATTGCCGCG
TACTACTTTGGCTTTTCTATCAATTTGATCACTTTGATGGCGTTGATCCTGTCTATTGGT
TTAGTAGTGGATGACGCGATTGTGGTTGTTGAAAACATCTTCCACCATATTGAACGTGGT
GAATCGCCTCTGCTTGCCGCGTACAAAGGCACTCGAGAGGTTGGTTTTGCGGTTATCGCG
ACAACGTTGGTTCTGGTGATGGTGTTTCTGCCAATTTCCTTTATGGATGGCATGGTAGGG
CTGCTATTTACAGAGTTTTCTGTATTGCTGGCTATGTCGGTAATTTTCTCCTCTTTGATT
GCACTGACACTTACACCTGTGTTGGGCAGCCAGATCCTAAAGGCAAATGTAAAACCAAAT
CGATTCAACGAAGTGGTCGATCGTCTGTTTAGCAAGCTGGAGAATGGCTACCGCTCATTA
TTGAAAGGAGCATTGAAAGCTCGTTTGGCTGCGCCATTGGTGATTCTGGCTTGTATGGGC
GGCAGTTATTTCCTAATGAATCAAGTACCAGCTCAATTGACGCCACAAGAAGATCGCGGT
GTGATTTTTGCGTTTGTGCGCGGCGCAGATGCTACGTCGTACAACCGAATGTCAGCCAAT
ATGGATATTGTCGAAGACCGATTGATGCCATTGCTAGGGCAAGGTTATCTGAAGTCATTC
AGCATCCAAACGCCAGCGTTTGGTGGTCAGGCTGGTGACCAAACTGGCTTTGTGATCATG
ATTCTAGAAGATTGGAATGAACGTGATGTAACGGCTCAGGAAGCGCTCAACAAAGTACGT
GGTGCATTGGCGGGTATCCCTGATGTTCGAGTGTTCCCATTTATGCCAGGTTTCCAAGGT
GGTTCGAGTGAGCCAGTTCAGTTCGTATTAGGTGGTTCTGATTATGATGAGCTTCTCGTC
TGGGCTGAACTGTTGAAGAACAAAGCCGAAGAATCACCAATGATGGAAGGCGCTGAGATA
GACTACTCCGAGAAAACACCAGAGCTGTTAGTTACGGTCGACAAACAACGCGCGGCTGAA
CTCGGTGTGAGCGTAAAAGACATTTCTGACACGTTAGAAATCATGCTCGGCGGTAAAAGC
GAAACGACTTATGTTGAGCGTGGCGAAGAGTATGATGTTTACCTTCGCGGTGATGAAAAT
AGCTTCAATAATGCTGCCGATTTGAGCCAGATTTATCTGCGTACCAACAGCGGCGAGCTA
GTGACATTAGACACGGTCACGAAAATAGAAGAAGTGGCAGCATCTATCCGTCTGTCTCAT
TACAACAAACAGAAGTCCATCACCATTACCGCAAATCTTTCCGAAGGTTATACATTGGGT
GAGGCGCTGAATTACCTCGATCAGCAAGCCATCGACAACTTGCCGGGTGACATTTCTGTG
AGTTATTCGGGTGAATCGAAAGACTTTAAAGAGAACCAAGCGAGTGTCGCAGTTGTATTT
GCGCTGGCATTGCTGGTGGCGTATCTCGTGTTGGCGGCTCAGTTTGAAAGCTTCGTGAAC
CCGCTAGTAGTGATGTTCACTGTACCAATGGGTGTGTTTGGTGGTTTCCTTGGTTTGGTC
GTGATGGGGCAAGGAATGAACATTTACAGCCAGATCGGCATGATCATGTTGATCGGTATG
GTAACGAAAAACGGCATTTTGATCGTAGAATTTGCCAACCAGCTACGTGACCGTGGTGTT
GAGTTTGAAAAAGCGATCATTGATGCCGCCGCGCGACGTCTACGCCCAATTTTGATGACC
GCGTTTACCACACTTGCAGGTGCAATCCCGTTGATCGTATCAACAGGTGCTGGTTATGAG
AGCCGTATTGCTGTGGGTACGGTTATCTTTTTCGGGATGGGATTTGCTACATTGGTGACC
TTGTTTGTTATCCCTGCGATGTACCGACTGATTTCTGCGAAAACACAAGCCCCAGGTCAT
GTAGAAGCAGAACTGAACAAAGCGCTCAGCCACGATTCGAAAGGCCGCACAGTGCATCCT
TAACGACAACATGTAACGCTTTGATTAAAAACGCCGAACCATTTTTGTTCGGCGTTTTTT
TATATTTCTAATGATTATTTATAGATCTAATCATTAATTGTGGTTATTATTTCACCACTT
CTTCGAGGGGCACAGGACTCGCTCATCGTTTATGACTGAATGTCGAGTCTTGCTAGGTAT
AAAGCCAGGAAGGTGGCTATACCTATGATTATTGAGGTGTTCCCTTGAAAAAAGTTCGTG
GTAGTTACATGGTAGAAATGGTTCTGGTTGCGGGTATTATGGCGTTGTTAGTCACCACTG
CACTTCCAACGTTTACGAATGCGCTAAAAGGTCATCAAGATGGTATTTTGGCGTCACTTG
ATACTGTTCAACCTAGTAGTCATGTAAACAAAGAGACCGCAGAAAAGTTTTCCGCTCAAT
AAGCAAAGCTACTTTCTAGATGTAAAGAAGCCGAGGCATTTGCCTCGGCTTCTTTACATC
TAACTTCAAATTCTGGGTTCAACGTCGCGCTAGAAGCGTTTTCCTAAGCTTATTTGTAGA
CCTTCATAGCTGTCGTAAAAGTCTTCAAAACCCATATCTGCGACATTGTAGATGTACTCT
GCGCGCAACCAGATATCTTTACTCATATCCCAATGAACTCCAGCTCCTACGTTAAACAGT
GCGCCAGAGTCGTCAGTCACTTTCTGGGCATTTGGAACATACATTTCTGCTTGAGTCCCC
AAAGCGGTCACGCGGCCAAACAAAGAGAGTGGTGTGTCGCCTAAGTTGTCACTGGTCAAT
ACCGCTGACATGCCTGCTTGGTAATAGTGCAAATCCAAATCTGTTTTTAGCGTGTCGTTC
TTAAGCTCGTTTTGGGAGTAACGAAGCACACCTTCAAACGCAAGGTATTGATTAACATAA
TAGCCCCAGCCAACAGTGATATGCGGTGTGGACCACTCATTGTCTCTGTCTGATCCAAAA
TACGGCGTATCGAAACCAACGTTACCAGTACCCAGATAAAAATAAGATTGATGAGTTTGT
TCTTGAGCAGCAAAAGTCGGCACACTGATGGTCAAGGCAGACAATAATAGGATGGCGTTT
TTCATAACTTGACGATAACCTTTGTAAAAGACCGTTGTAATGATTTGTGTTAATATTAAT
TTAATCAATAAGATAGATGGTGCTTATCATATCAGTTTTTGTTCAAAGGTAGTGATTTTC
GAATGGGAATTGTTGCGCTAAAGCATACTTTCTACTTATGAAAGTGGACTAACTGGATAT
GGTGACGAAAGCCAAACAAATAAGAGAGAAGGAAAGTAAAGTGGCTGAATTCAAATATAA
AAATCTAACTCAAGAAGAACAAGACAAGTTAGACGCAGCGACATTTCGTCGTTTATTGGC
GCATTTAGATGCAAACAAAGATGTGCAAAACATCGACCTGATGATCCTTGCGGGCTTCTG
TCGTAACTGCTTTAGCAAATGGTACAAAGCAGAGGCTGAAAATCTCAGTTTGGATTTAGA
TATTGATGACGCTCGCGAACGTGTTTACGGCATGACTTATGATGAGTGGAAACAAAACCA
TCAACCAGCAGCAACGCCAGAACAATTGGCCGCGTTTGAAGCGCGTCAGAAAAAGTAATC
CCAATCAATAAAAAACAGCCCGCACATAAGCGGGCTGTTTTTTATGTTCGAATTTGCATC
TTAAGCGGTAATTGGACCACAACATGCCGGCTCAACACAGCCTTTCGCTTGAATGACTTC
AAGTTGCGTGAGGTAAGGTTGAATATCACCGATGTTCTCTTTTACCCATGCTAAGTCGTA
ATACGTATCTAAGTAACGCTCACCAGAGTCACATAGAAGTGTCACGATAGAGCCTGTTTC
ACCGCGTTGTTTCATTTCGCAGGCCAGTTGAAGTACACCGTAGAGGTTCGTCCCCGTAGA
TGCACCGACTTTACGTCCAATCAGCTGAGAAACCCAATGCGCGGTCGCGATACTTGCCGC
ATCAGGAATTTTTCGCATCTCATCAACCACACCGGCGATAAAGCTTGGCTCAACACGTGG
TCGGCCGATGCCTTCAATTTTGCTGCCAGTATTGCCTTTTAACTCATTGTTGCCGGATTG
GAAGGCATCGTAAAACACTGAGTTTTCAGGGTCTACCACACACAGTTTGGTGTCGTATTT
TTGGTAACGAATAAAGCGGCCAATGGTTGCTGATGTGCCACCAGTTCCTGGACTCATCAC
TACCCAACTAGGAATTGGGTGATCTTCTAACTGCATTTGGCTGAAGATCGAGTTCGCGAT
ATTGTTGTTGCCGCGCCAATCAGTTGCACGTTCAGCATAAGTAAATTGATCCATGTAGTG
ACCATTTAATTCTTGAGCCAAACGTAGAGACTCGTCATAAATCTGATCTGAGCGTTCAAC
AAGGTGTGCTTTGCCACCGTAAAACTCAATTTGTTCAATCTTTTTACGCGCGGTGGTTTT
TGGCATAACGGCAATGAAAGGTAAGCCAAGTAAGCGAGCAAAATACGCTTCTGAAACGGC
AGTGCTGCCTGAAGATGCTTCAATTACTGTGGTTTCAGGACCAATCCACCCATTGCAAAT
CGCATAAAGAAACAACGAACGCGCCAATCGGTGTTTGAGAGAGCCTGTTGGATGCGTGCT
CTCATCTTTTAGGTAGATATCGATACCATCAAGAGAAGGCAGTTCGAGTTTAAATAAATG
AGTATCAGCAGAGCGTTGAAAATCCGCTTCAATTTTACGCACTGCATTGTTGATCCAGTC
GTGATCAGTACACATGGCGTCTCTCCTTGGAAATCGATAGATAAGCATTAGATAGGGATA
ATTTACCTATAAGGTGAGAGAAAAACTTTGCTATAGTTGCTCTTGATAAGCATTATGGTG
GAAAAATTTTCTACATTTTATGGTTTTTATAGAAATGAAATTAGATCGGGTCGATAAACA
ACTGCTTGCTTTGCTACAAACCGACAGCACCTTGTCATTAAATGACTTAGCAGAGCGAGT
CAATCTGACAACAACGCCATGTTGGAAGCGTTTAAAAAGGTTGGAAGAGGAAGGCTACAT
TGAAAAGCGCGTCGCGTTACTGAGCGCAGAAAAACTCGACTTGTCTTTTATCGCTTTTGT
TCAGCTAAAAACCATCGATCACTCCGAAGATTGGTATCACCATTTTGTCACAACAGTGAG
TGATTTCCCTGAGGTGATGGAGTTTTATCGTATGGCCGGCGAGTATGACTACATGATGAA
AGTGCTGGTGAAAGATATGAAGTGCTTTGACGAATTTTATAAGCGCTTAGTGAATAGTGT
AAAAGGGCTATCTAACGTGACTTCAACATTTGCAATGGAGTCGATTAAATATACCACTGA
GTTGCCAATTCGAAGCTAATCTAAGTTTACAGTTACTGGAATAATAGTTGTTACTGACGA
GACATTAAAATGGAATGTAAGAGTGACATTATTCCAGTTTTAAAATACAAATCTCTTTTA
TTAAATATAAACGAGATTCGTTCTTGCTTTTATTTGTGTATTAGATAATTATGTTTTTCT
AATCTGTTAATGTCCATACAGCATAGCCCGCCAAAAATTAACGCAATTTTTCTTCATTAT
TTTTCCTGTTTTATTTTGTTGAATATTCACTCTTTCTAAATTAATTAATTACATTAATTT
AAACGTTTGCTTCGCTTTTTTCGGGTAATTTTCTCGCCATTTATCAGAATTTATTTTTAC
CCTTAATATAGTAGTAAATACTTAAGTAATAAAGTCATCAACAATAGGGATAGCGATTAA
TAAAACATCGTATTATTATCTCGCCTCTTGAGATGTAACAAATTATTACTAAAAATGAAC
AGAAATTATTATTTGATTTTTCTTGCTGTTTTACTTGCTGGTTGCGGTGGAGGAGGTGAC
TCCAAGCCGAGCAATACAAGCTCTCCAACTTCTATCACGAAGCAGAGTCGTCCACAGCTG
ATTGTTGAAGATGCCTCGTTGCAGTTTGAGGGTGTGGGAACCATCACTCAGACACTATTG
AGCAACGTTCGCGGCTCAGTATCTTACCAAGTCATTGATTCAAATCCGCCGAATGTGGTG
AGAGTGAATGATTCGGGAGTATTTCAAATCCTGCGTCCAGGCACCGCGATAATTCGTGCA
ACAGATACCAGTTCTGTGTATGAATCTTCTGAAACGACGTTTTCGGTCACGGTTGAACGA
GGTTTTAACAATGATCTTTCTGCCAGTGATTTAAGCCTAGTTGCACTCGATCCTGACGGG
AAAGCTCTGACCGTGCGCGGGCAGAAAGGTAAACTGAGTTATCAAGTCGAAAGCGGGCAG
AACCTCATTCAAGTTGATGATAACGGCGTTGTTTATTCACTTGGTTCTGCGGGGCAGGCT
TCTGTACTGATTTCCGATTCAGGTAACGACTTATATCTACCTAAGCAAGTTCGTGCAACC
GTGACATTGTATGCGATAGGTGCTGAGCAACTTAAATTTGCCTTAATCGAAGATGAGTAT
CGAGACGGTTTAACCTTAGCGCCTTCACGTTTGGATAAAGTTGAAACGCAAAATATCACT
TACAAAATTTTGCGCAGCGAACCAGACAACGAGGTTGCCGAGTTACTAAACCCAGAAACG
GGTTTGCTTTTGATCCACAACGTTGGTCAAGTAACCGTCGAGGCGACAGCAACATACAGC
GATGCTTTCTTAAACAAGCAACAAGTCGCTCAGTTTGTGGTCGATGTGAAACCAGGTCAA
CGTCAAGCCATCAGTGTTGCGAATATCGCTAAGACGTATGAAGACGGTGGACGCATTTTC
CCTCAAGTTGCGCACGCTCGCGGCGATTATGGATATCGCATCATCAATGGTGAAGATGTT
GTCGCTAAAACTACGGATGGTGAAGCGTTGTTGATCAAAGGTGTTGGTAGCGCAGAAGTT
GAAGCCTACGAATACGACTTGCGTAATTATCCAGCAAGTAAAACCCGCTTCAACATTGAA
ATCGAACGCGCACCTCATCCGGTAATGAAAGACGTGGAAATGTCTCTCACTTATCAGCCT
AAACTGGCTATTCCAATGGCGTTTGCTGGTCAGAAAGGCAAAGTCAGTCTGATTGGTGGG
TTGCCTGTAGGTCTTCGAATGAAGGATGGCAACTTAGAAGTGGATACCGCGGGCGAATAT
CGTCTTAAGTTTGAAGATGATGGCGGTGACTTTTACCAACCAATTCAATTCAATGTTGTG
ATCAAAGTTGCGAAAGCGCAAGGCCAAGCGATGACGACGCAAGATTATGAAATGGTATAC
AGCAAAGACTACGATTTTAACTTGCAGCGTGATTTTGGTTTAACGGCCAGCAATGATCAT
TTGGAAGTCGTTGACAATACTTCTCCAGGCGTTGCAGATGTTATTGGTGACGGTCTTATT
CGTGTCTACAAAGCGGGTCAAACGACGTTAACGGTTCGCAGGAAAGAGAGTGCAAATTAC
ACGGCCGGTCCAGATCAAAAAGTTCGCTTTAACATTCTGAGTGCGCCAAGCCGAATTGCT
ATCCAGTCAGGCGTAGTAGAAGGTACGTGGAACATCAACCAACCTTATGTCCAAAAACCA
TCGATTCTCGGTACGGTTGGCGAAGTGAGCTACCGATTTGCGACGGATTCTGCAACCGAT
GTGGTTTCCTTAGATCGCAAAACGGGTGATATGCGCATTCTGAATGCGGGCAGCACCAGA
GTTATTGTGTCGGACGCAGGTAACGATAAGTTTACTCCAGGTGAAAGTAGCTTTGCTGTA
ACGATTAAACAAGGTAGCAACCCGGTTTCTATTACTTATCCAACTCTGGACTTTTCTGCT
GGTGCGGTTATCACACCTGTGATGAGTGGGGGAGAAGCCAAAGCAAGCTACCGTCTGATT
AACCAAGCTGAGCCGGTGGTTGAGTTGTTATCTTCAGATTCTGGTCGTTTGAAAGTGCTG
CATGCTGGCGACTACCAAGTGGAAGTGACGTTAACTGCACGTAACTATACAACTAAAACC
GTATTGGTTAACGGCACCATTAATAAAGCGGATCATCCAGGTCTTACGACGAAGCTTCAA
ACTGTGGAATTTACGCCATTTAAGACGATTAGTTTGGACTTTGGTAAAACGGTAGGCACT
CGCACTTACTCATTTGCTGATACCGTGAGCGAAGAGCTTGCCACGTTAGACAATGCGAAA
GCTGAGTTGACGCTAACTAATTACTCTCAATATCACTCTATTGCGTTGGATATTTCTGAG
AGTGAATCGCGAGATTACAAAGCGTTACCAAGAACAAGAGTTACGGTTCATGTCGATTTG
GCAGAATCGGGTGTTGCAGATAAATACACACAACTTGATAGCGAACAAACCGTCATCGTC
AGTACCCTCAGTGCCCCACAGTTTTCCAATTTAGAAGAAAGTGAGTTTGGCATCATGGGG
TCGCGTTCGGTACGTGAACCGACGGATGATGAGCTGCAAAAATTTGGCAAAGGTAAGGTC
GCGCTGTTCTTGTTAAAACCAGTGGGTAGCGATGACCGAACCAAACAAAAGGCAGTCTGG
GTACATGTTGCTCGATTTGATGGCTGTACTGCGGATCTGTTTTCTGATGATCTAAAACCA
TTCGATGCAATTGATTATGATGCTGCAGGCTATTGTGCGAACGGTAGTACGATTCGCATG
ACTCGCTTTTTAGTGATTGACGACTCTAAACTAGAAAACATTGAGTATGAGTTGGCAGCG
CCTATCGTGTACTACCGTCGCGGTCAACGTGAGTTCTTAGCGAGTGATGACGGCGGTTTT
TATGCCAAGCCAAATGTGGTGTACGGAAAAAGCAAGTATGGCTATCCGAAATCACTTTAT
GAGTGGTCAGTGGTAACCATGAAGTATCAACCGAATTAATCATCGTTTGATACCCACTAA
AAAGGAGTGCTGAGCACTCCTTTTTGCGTCTTATACGCACGGGTTACTTCGTGTAGCGCA
TGACTCCTTCTTGTACGGCAGTCGCTACCAAATGACCTTGCTGGTTATAAATTTCGCCAC
GCACTAAGCCTCGAGTATTACTCGCCGTTGGGCTTTCTATTGCGTACAAAAGCCATTCAT
CCATCTTGAAGGGACGATGGAACCAGATTGAATGGTCAATCGTCGCAACTTGGAAATTCG
GTGTCATTAACGACACTTCATGTGGATGCATCGCCGTGACCAAAAATCCCCAATCTGACG
CGTAAGCCAGCAAGCATTGATGAATCAGTTGGTTATCTGGCATCTCACCGTTAGCACGAA
TCCAAAGGTACTGTTTTGGCTCCGCTTTTTTGGGCTTTAGAGGATTGATCACCGTGACAG
GGCGAGTCTCAATCGGTTTTTCTCCGCAGAATGTTTTACGCAAGCGCTCTGGCAGAAACT
CCGCGATATGACTTGCGAGTTCACTCTCTGAGGCGAAGTTTTCAGGCCCCGGAATATCTG
GCATGGCTTTCTGGTGATCGAACCCCGGTTGATCGCCGTGATAAGAAGCCGTTAGGTAAA
AAATAGGTCGTCCATTTTGCACTGCTTTAACGCGTCTGGTGCTAAAGCTACGTCCATCTC
TTAAATTTTCCACATCGTAAATGATCGGCTTTTCAGGGTCTCCAGGGTAGAGAAAATAGC
TATGGAAGGAGTGCACAGTGCGTATTTCTTCTACTGTGTAACGCGCCGCTGAGAGGGCTT
GTCCAATCACTTGGCCGCCGTAGACTTGAGGTAAACCTAGGTTTTCACTTTGTCCACGAA
ACAAGCCTTCTTCTAATTTTTCGAGTTGTAGTAGGCTGAGCAATTCTCGTAATGGTTTAC
TCATTGTGTCTCCTCACCGATGTGTTTTTTCTTCACGTTACCTCAAGATCTGATGATCTG
TGAAGTGACTTTGTTTAGAACTGTTGAGTGACTTAATAGTAGTCTCATCCTTAAACCTAC
GAATAAGGCAAAAGGAATGGTAACAACGTTTCTGCTTTGCAGGAAAAGTCCGGCTAGTCC
TAATTATGAAACGAAATCAATTGTTTGAAAAATTCTAACTTAGTCAAACTATTGTCAAAT
AAACGAAAGGAAACAAGACAGTTTTATATTCCAACCCTATACTTATCCCGATTTAATACT
CTTCTTGAGGAATATATGAAAAAAACACTACTACTTGTTACTTCTTTACTTTTTGGCGCT
GCGTTAGTGGGTTGCCAAACTTCTCAAACAACAGAAATGGAATCTGCTGAGGCGTCAATG
AAGACAATTACAGGTACAGTGGCTTACCGTGAACGTATTGCTCTACCACCAAATGCTGTG
GTTACGGTAACACTAGAAGATGTATCTTTGGCTGATGCGCCATCTAAGCTTCTAGCAAAA
CAAACGTTCGAAACAGAAGGTAAGCAAGTTCCTCTTTCGTTTGAGCTGAGCTACGACAGC
AACGAAATTAAACCTAATCACACTTACAGCGTGCGTGCGCGTATTGAAGTGGATGGTAAA
TTGCGTTTCATCAGTGATACGCATAACGGTGTGATCACAGATGAGGCACAAACTCACCAG
TTGGATATTCGTCTAGTTGGTACGCGTTAATACCCCACATAGCGAACAAAAATGGCAGCC
TAAGGCTGCCATTTGTATTTTCTGAGGGCGATTTTTCCTATCTCAGAAACTTCGACCCCT
TCAGCTTCTAATTTCTGCTTTTGCCTGTCTAAGTCTCTGCCTTTCAGCGATATCTTCCCT
TGACTATTGATGACTCGAAACCAAGGCAATTTGCTACCTTCTGGCAAATTCCCAAGAGCT
TTTCCTACGTGTCTGGCGTATCCCGGATAGCCTGCCATTTTGGCAATTTCGCCGTAGGTC
GATACTTTTCCTTTTGGAATTTGGTGAATTACAGCAAAGATTTGCACTAAAAATTGGTCC
ATACTGAAACTGTCCGTTGTGGCTTGCTAAGGAATGGTAATACACACGACTTGTATTTCG
CTAACAGTTCTTGTGCATGGTTAACATTTGTTGCTAGTGAGTTAGATGCCTTTTTAAAGA
CCTTTTAACTAAAGACAAATTGGTGCACCAAGCGCACGAAATACAAATTAACGATAAGCT
AAGCTTGAATCTAGACCCACTCAACGACTTTAGATACCCAGTTTTATTTGCCGTTGAGTT
ACCAAGTTGGTGGGGAAGCCAGGAGGCGCTATGATTTTTTCAACACTTCAATTTTTCATC
ACAACTTTTCTTGCTGTTGTGTGTGCCCGAGCGATGAGTTTGAGTGAGGGCGAAATCCCA
GTACTCGCGCTCATGATCCCGGCATTATGGCTGTTGCCTCAAGGTGGCCTTGCTGGCTTA
GTGTTGCTCGGCGCTATGATGGTGTTTGGTGCGACGCTTTCGATGCAGCCCATTGCGTTG
TCTGTTGGCGTGCTGATTCTATTCCCGTTACTTATGGTGGTGTTCTCACATCGCAGCTCT
CTTGGCGTTCTCCTTACCACCGGTTTGATTGTGATTACCTTACAAGTAGGGCTGATGGTC
ACGCAACAAGGCGGTAAGCTTGATGGTTCAGCTTGGGTGACCGTGGTTCAAACGTTGTCT
GTTGTGGTCATGTGGTGGGCAGCAACGCATTGGAAACGCTCAGAAAAACACAGCTGGTGG
CCTTTGCTTTTACTATTGCCTCTCTGGATTGCCGATCTTCATTACGCGGTGCTGGTGGCG
TTGAGCATTACTGGGATGTTGGCTTCGATGGAAACACTCGCCAAATTAAAAGACTCGATT
CGCTGGAGTAAGTTGCTTTGTTGGACACTACCAACCGTCGGTTTTGCAGCGTTGGTGGTG
AGCCCGAATACAGATGTACCAAATCCTGTATTTGTGGTCTGGATCTGTTTGTTGGGTACT
GCTTGGATGACGGACTACATCTTACGTAGTAGTGACGAGCAGGCGGAGTTATAAAATAGT
TGTAGGCGTTCAGAGGAAAAAGTGACCCGTGCGGCAGACTGTTGAATTGATTGTGAAACA
ATAAGTGAATTAGTATATGTTCATCATTTCATAATTATTCTACTTTCCATAATAATAACC
ACACTGTAAGTGGTTAATTTTAGATAAGTTTGTCATGATCACACTTGCTCGAACGCTGCT
GCTTTTCGCTTGTCTGTTACCAAGCATTCATGTAAAGGCCGAACCTTCATTACAGCCTCA
CTATAAAATCGCGACGGAAGCGGATGATGTTGTCACTCGCGTTTTATTTGATGCGGTATC
CACTGAATTTGGTGTGAGTGTTGAGTACATCAACTACGCGAGTTTTGATGCCATTTTAGA
TGCAGTCGCGAATGAAGACGCAGACTTTGCTGCAAACATTACCTATACCGATACTCGCGC
CGAGCGTTTCAGCTATTCCCGACCAACAAACATTGAATACACATACCTATATGGGCTGAG
CGACTCGACATTAGATGACATTTCGCGTGTTGGTGTGCCTCAAAACACCATCTACTCAGA
ACTGATCAAACAGTATCATCCAGAGTTAAAACAAGTTCCCTATAAAGGCCATAACGAAGC
AGTACGTTTGCTACAAACTGGTTTAGTGGATGGCGTGGTTGATGCGATCAACCAACTCAA
ACCAATGTTGTTGGAAGGGTTTGATGCCAAAATGCTCAACGATCAGATCTCCATCAAACC
TGTTTCTATCATTAGTAAAAAAGGGCACCACTTAGAAGAGTTGGATACCTTTGCCTCGTT
TATTCATGGTGAAGCGGTACAAAAGCAACTTCGTGAGCAAATCGCGTTGTATCAATTTGA
GTTGAGACGTTCAGCCCTACGAGATGCGATCAAGTTACTGCCTGTCGATTTAAAAGAGCC
AATTCGAATCAAAATGGAATCCATCTTTCCTTATGTGGTGTACAACCCTGATGGCACCGT
ACAAGGGATGACAGCCGATATAGTTCTACAAAGCTGTGAAATTCTGGATTTAAACTGTGT
GATCATCAGTGAGCCTAACGAAAGTTGGGAGTCGATGTATCGCCAGTTTATGAAAGGTGA
ATTTGATATATTGGCACCATTGACGGTGAGCAGAGAACGGCATGAATTCAGCTATTTCCC
AAGACCGCACTATTCACCAGCTTCAGTGATGGTCAAGCGATTGGGTTACAAGCCAAACAC
CTATTCCCATGTGTCACAATTGATCTCTGAAAGAATCGGTGTAGTCAAAGACGATTTCTT
CGATCAAATGATGACTCAGCTTTTACCGTTGAAAGAGCTTGAGCGTTTTAACACGCAGCA
CGATCTTATTGAAGCATTGCTTAAAGGGGAGGTGGATTACATCCCGATGGATACGGCAAT
GCTCAACCATTTCCTTCGTTTGAGCGAGCTTGTGCCCATCGAGCAAGATACCGCGATAGG
GGAGTTTTACAGTTCGCAGTTGTCTATCGGTCTCGTCGCGAATGAACGCGGTGCAATGTT
AGCGCCATATTTTAGCCGCGCGATTGCGATGTTGGGCGTTGACAAAATTGTGGCTCAATA
CGATTTGCGTCCAGACTGGCGCACGGCGTTAGAGTATGAGGTGCGATTGGCAACGCAAAC
CCAAGCGGTGTTTCTATTCGTACTTGTGTTGGCAATTTGTGTTTCTCTCTATCTGTATCG
TCAATCCAACACCGATAACTTAACTGGATTGAGGAATCGTCGCTCTTTGCAAGTTAAGTA
TCGCCAAGGGGTGAATAAGGATTTGGCGATTCTTTATTTAGATATTAATCACTTCAAACA
AATCAACGATACCTACGGTCATTTAGCGGGTGATGAAGTGCTGCAATTGCTTTCGCTGAA
GATACATCGAGTGTGGTCTGGGCGAAGCTATCGTATTGGTGGTGACGAATTTATTTTGCT
CGGATACCCAACACAAATAGAGCTTTCGCGAGCCGTTCAAGAACTGAGTCGATTGGATGT
TACCGATAAATTGTGCGCAGAGCTGAAAACCGTCACGATTTCAGTTGGTGTTTCTGAGAA
ACGAAAGCAGCACATGAGTTTGGAACAAGCGCTGCATTTAGCGGATGAAGACATGTACGT
CAGCAAACATTCTTCTCGTCATTATTCTGGTTCTAGCAACTATCTTGTTCAGTCTTAAAT
GGATGAATTGATCGAGTTTTGTCCAAACGAATGAAGAATAGTGGATTTAGCGGTTTTTGC
CCTTGCATTATGAAGGCCGATACTGAATAATCCACAACATCATTTGAGGCAAGCCCTCAA
AAAAGAATTATGGGGCTCTGGTCCTCTCGCAACAATAGCTCGTGAACTCGGTCAGGTCCG
GAAGGAAGCAGCCGCAGCGTGTGACTTGTGTGCCGGGATGTGGCTGGGGTCCCACCCTTT
AAAAGCCCCGCTTATATAGCGGGGCTTTTTCGTTTTTAACATCTCTTTTTGCCTTGAGCA
CTTTACTTTATAATCACGCTTGTTTTAATTCGCCAAGTATTCACTTTCCACCTGAGATAT
TGTCATGATTTCAAAAAACCAACTAAAACTGCTTCGTGCTTTGGGCCAAAAGAAACAGCG
TAAAGCGCATGGTTTGTTTCTTGTTCAAGGTGAAAAGAACGTATTAGAGTTGGCGAGCAG
CTCATTGGTTGTGAAGCAAGTTTTTGCTACGGCAGACTTTTTGGAAAGTCACCGCCAAGA
GCTGAGTGGTTTTGAGTGCGTTGAAGCGTCGCTTGATGATCTAACCAAAGCAAGTACGCT
TGTGAGCAACAACGCCGCCATTGCTGTGGTAGAGATTCCAAACGTAAAAGAACCACAGGC
AAAGGGCTTGATGATTGCTCTGGATGGTGTTTCAGACCCTGGTAACCTAGGAACGATTAT
CCGTGTAGCTGACTGGTATGGCATTAAGCACATTATTGCGAGCACTGACTGTGCAGACCC
GTATAACCCAAAAACCATCAGCGCGACAATGGGCAGTTTTGGGCGTGTGCAAGTGAGTTT
GGTTGATTTGCCAAGCTACTTAGCTGAAGCAAACTTGCCAGTGTATGGTGCTTTCCTTGA
AGGTGAGAGCGTGCATAAAACTGATTTTTCAGCAGAAGGTATTTTGTTGATGGGCAGCGA
GTCACACGGTGTGCGAGAAGAAGCGTCCAAGTTCGTGACAGATAAGATCACGATTCCTGC
TTTCGGTGGCGCAGAATCTTTAAACGTAGCAATGGCGACGGGCATCATTTTAGACAACAT
GCGTCGTCAGCACAGCTAATCGTATCAACGAATTTTAGATACAAAAAAAGCGTAACGGCC
CAGGCGATGTCAAGCTGAGGTTCATTACGCTTTTTTCGTTTTGAATGCGGTTATTTTTCT
AACATATCCAACTTGTTTGGCACGCCATTCCATTTTTCCGCTTCATCCATCGCTGGTTTC
ACTTCAGTTTGTACCGGCCAGATTTCTGCGAGTTCGGCGTTGAGCTCTTTGTAGATGGTT
TGATCTTCAGGCAGCTCGTCTTCTTGGAAGATTGCCGCTGCGGCACACTCGTCAACACAC
AAGCCACAGTCGATACATTCTATTGGGTTGATTACCATGAAGTTTGGACCTTCGTGGAAG
GCGTCAGCCGGGCACACCGCGACACAGTCGGTGTATTTACATTGGATACAGTTATCGGTT
ACGACAAACGCCATGATAATCAGCTCTTAAGTTAGTCAAAATTAAAGAAGGGGGATAATA
CTCATCCCAAGGCAAAATTCAACATCCACCAAGTTAAATCCGTCGTCCAACCTTGATTTA
GTATGACAGACAATTCAATTTCTCGTAAAATGCGCGCCATTGTGAGCTGGGGGCCGTTAG
GTTTTTTGGCTAAGACACCTACTATAACGAGACATCGATATGATTCGTATTAATGAAATT
AAGCTTCCTCTTGATCATGAGGAAGGCGCGCTATTAGACGCGATCACTAAAAAACTTGGC
ATTCCTGCTGAGAAAGTTATCTCTTTTAACGTCTTTAGACGCGGCTACGATGCTCGTAAG
AAAACCAATATTCATCTTATTTACACGCTAGACATCATCGTTGAAGGCGATGAAACCGCG
TTGCTAGCGAAGTTCGCAAACGATCCTCACGTTCGCCAAACGCCAGACATGGAATACAAG
TTTGTTGCGAAAGCACCTGAGAACCTAACAGAGCGCCCAATCGTCATCGGTTTTGGTCCA
TGTGGTCTGTTTGCTGGTTTGGTGTTGGCTCAAATGGGTTTCAACCCAATCATTGTTGAA
CGCGGTAAAGAAGTACGTGAACGTACTAAAGATACTTTCGGTTTCTGGCGTAAACGCACG
CTAAATCCAGAATCAAACGTACAGTTTGGTGAGGGCGGTGCGGGTACGTTCTCTGACGGT
AAGCTGTACAGCCAAGTGAAAGATCCAAACTTCTACGGTCGCAAAGTGATCACTGAATTT
GTTGAGGCTGGCGCACCAGAAGAAATTCTATACGTAAGTAAACCTCACATCGGTACTTTC
AAGCTGGTGACGATGATCGAGAAAATGCGTGCGACCATCATCGAGCTAGGTGGTGAAATT
CGTTTCAGTACTCGTGTTGATGGTCTTCATATGGAAGACGGTCAAATCACAGGCGTGACA
TTGTCAAACGGTGAAGAAATCAAATCTCGTCACGTGGTATTGGCCGTTGGTCACAGTGCG
CGTGATACATTTGAAATGTTGCACGAGCGTGGTGTGTACATGGAGGCGAAACCATTCTCG
GTTGGCTTCCGTATCGAGCACAAGCAATCGATGATCGACGAAGCGCGTTTTGGTCCAAAT
GCGGGTCACCCAATTCTTGGTGCTGCGGATTATAAACTGGTTCACCATTGTAAAAATGGT
CGTACCGTGTACAGCTTCTGTATGTGTCCAGGCGGCACTGTTGTTGCGGCGACATCTGAA
GAAGGTCGTGTAGTGACGAACGGCATGAGCCAATACTCTCGTGCAGAGCGTAACGCAAAC
AGTGCGATTGTTGTGGGTATCTCTCCTGAGGTGGATTACCCGGGTGATCCTCTAGCGGGT
ATCCGTTTCCAACGTGAACTTGAATCTAACGCTTACAAACTAGGCGGCGAAAACTACGAT
GCGCCAGCACAGAAAATCGGTGACTTCCTGAAAGGTCGCGATCCAAGTCAACTTGGTGAT
GTTGAGCCATCTTTCACGCCGGGCATTAAGCTCACAGACTTATCGAAAGCGCTGCCTCCA
TTTGCGGTAGAAGCGATTCGTGAAGCCATTCCTGCTTTTGACCGTAAGATCAAAGGTTTT
GCATCTGAAGATGGCCTGTTGACTGGCGTTGAGACTCGTACCTCTTCACCAGTTTGCATT
AAGCGCGGTAAAGATTTCCAAAGTGTAAACTTAAAAGGCTTCTACCCTGCGGGTGAAGGT
GCAGGTTACGCTGGTGGTATTCTTTCTGCTGGTATCGATGGTATTAAAGTCGCAGAGGCG
GTTGCGCGTGACATCGTTGCAGCAATGGAAAATGCATAATTAAATCACTTTTTGATTTGA
TGAAAGCCAGTCAGTTTTGCTGACTGGCTTTTTTGTATGTGCTGCATAGCTAATTAGGAT
TAGTGAGCATTTTCTGCGCGACATTTGAGACGTTTCCTCGTCATGTCTCTGGCTTTTGTT
GGTGTTTACTTCTGCAGATAAGTTTTTCTTACTGGGATAAATATGCAACAAGATTTAACT
TGAGAGCAGTAGAGAAATGAATTTTGATAGAGATCAATAGACTACGCCTATGAACAAAAT
TGCTAATTTCCATTTAGTAAAATCAAGAAAGTAGACGACACTTATCTTAAGGCCGCAATA
AAATGCCGCTAAGGAGATAAGAATGCATTCATTAAAAGTAAAAGATTACATGACGTTGCA
AGCGGTGACTTTCACTAAAGACATGTCACTCACAGCCGCTTTGAACAAAGTGATGCAGAG
CGTGACGCTTGGTGGTCCAGTCATTGATGAAAACGAAAAAGTAGTGGGGTTCTTATCTGA
ACAAGATTTGTTAGATAAGTTGGTGAAAGCCAGCTACCACTGCCAAGATACACATACTGT
GCAAGAGTGTATGCATGAAGATGTGTTGTCCGTCTCGCCAGAAATGTCGGTCATTGAATT
GGCGGATATGATGAAAGTCGGTAAGCCAAAAATGTACCCAGTAGTTGACGACCGAGGAAA
GCTTGTTGGCATCATCACTCGCCGTGATGTTCTACGCGCTATTGGGATGACGTTAAACGA
ATGCTTTAAACATCCAGTTTGATGACGACATCGACATGACTACTTCGAAAGGCGCTGCGG
CGTCTTTCTTTTTTCGGAAGAGGCTGAGGTTGAGCGAAGTGGTTATTTTTCTCTTTTAAC
AAAATTCGTCTTGACCTTGGAGCTAGCTCCAAGGTTTATCCTTAGTGGTAGATGAACAGT
CTCAGCCAATAAGGAAAATAAACTATGTGTACAAAACATCAAGGTTGCCAGTCAGGCAAA
ATCAAAACTGCGGTGCCACTCAGTGCCCATGACTCTTGCTGCGCGCCAACTAAACCGACG
CTAAATATTGCTCAAGCGGGTGTTGATACTGTTGAAAGCTCTTGCTGTAGTGGAGGCAGT
TGCAGTTCGGACACCGCCGATGAAGAAGGCCCCGCGGAACTGCGAGAATCCTCAGTCCGT
AGCAGTTGGCTCGTGTCCGACATGGATTGCCCATCTTGTGCGCAAAAGCTTGAAAAAGCC
ATCATGTCATTGCAAGGCGTTACGAATGCCAAAGTCCTTTTTGCTACAGAAAAGTTAGTT
GTCGATTTTGATGACCATTCTCTAAGTTTGATCATCGAACAAACAGCGCGCCAAACTGGT
TTCCCACTTTCTGCGCTGGATAAACCAAAGCAAAAGAAAGAGAACAAAGGCTGGTTCGGT
TTTGTTCAAGACAATCTACAGATTTTATCGATCGCAGGTGCAATGGCATTTGCGGGCCTT
GTCGCAAGCATCAACCCTCAACTTAGTAGCTGGATTTTTACTTTAACTTGTTTGCTGGGT
TTGTATCCTATTGCCCGTAAGGCAGTCAAACTGGCTCGTGGTGGCACACCATTTGCCATT
GAAACACTGATGAGTGTTGCTGCATTAGGTGCGTTGTACTTAGGTGAAACCGCAGAAGCC
GCGATGGTGTTATTGCTCTTCCTTATTGGTGAAAAGCTAGAAGCATACGCATCATCACGA
GCTCGAAGTGGCGTTCAGGCCTTAATGGATTTGGTACCAGAAAACACCACGCTGATCATT
GATGGTGTACGCAAAGAAGTACCAGCGTCTCAGCTTCAACCTGGGGACGTCATTGAAGTG
GCACCTGGCGGTCGTTTGCCAGCTGATGGTGTATTGATGACGACGTTAGCCAGCTTTGAT
GAAAGTGCATTGACCGGTGAATCAGTTCCTGTTGAGCATGAAGAAGGCGGGAAAATCATG
GCGGGGGCTGTGGTAGTCGATAAAGTAGTGCAGGTGCAAGTGACCTCCCGCCAAGGTGAA
AATGCCATTGACCGCATCCTTCATTTGATTGAAGAAGCTGAATCGCGCAAAGCGCCGTTA
GAACGATTCCTCGATAAATTTAGTCGCTGGTACACGCCACTTATGATGCTGGTGTCTCTT
GCCGTTATCGTTACGCCACCATTACTGTTCGCTCAACCTTGGGAAACATGGGTGTACCGT
GGTTTAGCATTGCTCTTAATCGCTTGTCCTTGTGCCTTGGTTATTTCAACGCCTGCTGCG
ATTACGTCGGGTCTGGCTGCAGCGGCACGCCGTGGTGCATTGATCAAAGGTGGGGCAGCG
CTTGAGTTGCTTGGCAAAGTGGAGTCGGTCGCGTTTGATAAAACAGGCACGTTGACACAA
GGTAAACCGCAAGTAACAGACGTGGTGAGTTATGATGTAACAGAAGAAACGCTACTGAGT
TTAACGGCTTCTATCGAGATGGGGTCAAGTCATCCGTTAGCGCTTTCATTAGTGAAGCGG
GCTGAAGAACAAGGCGTTTCGATTCCTGAGGCAAGTGATAAAACTGCTCAAGTCGGCTCT
GGTGTAACAGGTTTGGTGAACGGTAAATTAGTGCAAGTTATTGCGCCATCAAAAGCGGAC
TTCCCTGTTTCTTCGAAAGTTGAACAACGTGTTATTGAACTGGAAGAACAAGGCAAAACC
GTGGTGATCGTTCGTCACGATTACGAAGTTATTGGCGTGATCGCGTGGCAAGATACTCTT
CGTCAAGATGCTCAACAGGCAATCGCGACGTTGAAAATGTTGGGCGTGAGTTCTGTGATG
TTGACGGGGGACAACCCACGCAGTGCGGAAGCGATAGCCCATCAAATTGGTTTGGATTAC
AAAGCGAGCTTGTTGCCTGCCGATAAAGTGCGTTATGTGGAACAACTTTCTACTGAGCAC
ACGGTTGCGATGGTTGGTGATGGTATTAACGACGCACCTGCGATGAAAGCGTCTAGCATT
GGTATCGCGATGGGCGGAGGTACTGACGTCGCATTAGAAACTGCTGATGCGGCACTAACG
CACAACCGCTTGGTTGAATTGCCAGCAATGATTGAATTATCACGTGCGACGCTCAATAAC
ATTCGTCAAAACGTGGCATTGGCGCTTGGCTTAAAAGGCGTGTTCTTAGTCACCAGTTTA
TTGGGTATCACTGGGCTTTGGGTTGCGGTCTTGGCAGACAGTGGGGCGACTGCGTTAGTG
ACACTCAATGCGCTACGACTTCTGCGTTTTGAATCTAAACAAGTGCAATAACGCTATTCT
CAAAGTTGCTCTATATTTAACCCGAGGCGTTTCTCGTCTCGGGTTTTTATGTTTCTGTGA
GCACTATAAGTTTTGTGAATGTAATCTGAGCCGTCGGACTTGTTGTTATGCAACGAAATG
ATAAGTTCGCCCGAATAATGTGATCTAAACCGTTTTAATTTGAAATTGTAGATTTATTAC
ATTTTATCAATGTGATTGTGATCACTCTATGTTGGTGCAAGGTTCGCTACAGTGCTCCTG
TACCCAACAACTTACTAATGAGCTTATTGTTTACAAAATAAGCCACAATAAGGAGCGACA
TATGTCTCAAGCTGTATTCCATTTAGGTGTTACTGAAGCTGATCTTAATGGTGCAACTCT
AGCCATCATTCCAGGTGATCCAGCGCGTGTTCAAAAAATCGCAGAACAAATGGAAAACCC
TGTATTCCTAGCAAGTCACCGCGAATACACGCTTTACCGCGCAGAGCTAGACGGTAAGCC
AGTTGTGGTTTGTTCAACAGGTATCGGTGGTCCATCTACCTCTATCGCAGTAGAAGAGTT
AGCACAGCTTGGTGTTCGCACATTCCTACGCGTAGGTACGACTGGTGCAATTCAACCACA
CGTAAACGTAGGCGATATGATCGTGACAACAGGCTCTGTTCGTCTAGATGGTGCAAGCCT
ACACTTCGCTCCAATGGAATTCCCAGCAGTTGCAGACTTTGATGTTGCAACCGCGATGAA
AGCAGCAGTTGAAGAATCTGGTGCAACAGTTCATATGGGTGTGACTGCTTCAAGTGACAC
TTTCTACCCAGGTCAAGAGCGTTACGACACATTCACTGGTCGTGTTGTGAAGCGTTTCCA
AGGCTCTATGAAAGAGTGGCAAGACATGGGCGTGCTGAACTTCGAAATGGAATCAGCAAC
GCTACTTACCATGTGTGCAAGCTCTGGCCTGAAAGCAGGTTGTGTGGCGGGTGTAATCAT
CAACCGTACACAAAAAGAGATTCCAGATCATGCAACACTGAAAGAAACGGAAGCTCGCTC
AATTAAAGTTGTAGTAGAAGCAGCACGTAAAATGCTTTAAGCGCTCACTTTAGTTGGCAT
TTAAACAAACAGAAAAACCCAGAGGCTTGCCTCTGGGTTTTTCTATGCGCCTTGTTCAAG
GTGCGATTTTCTAGATTCTGAAACGCAAAGTGATTGAAGCTAGGATAGGCACTAAAAACA
GGCATTAAAAAAGCAGCTCCAATGAGCTGCTTTCGTGTTTTAGGGGGCGACTAAATTTCG
TCAGAACCGCCAGCGGCTTCAAACCATTTTGCAAGATGCGTTTTGAGATCTTTCAGCTCT
TCAGGGCCGATAAGCGCAAGGCCAAGATCTTCTGCACGAGTAATGTCATTGTGACGAAGA
GGGCGGAAGCTCACCAGCATAGCACGTGCTTGTAGACCGCCTAGCAGGTCACGCAAAGAT
TCCAGTTTGTACAGCGTATCGTCACCATCATCGCGCATGCCTTTCGTTTTACACTCAATG
ATGTGCAGCTTGTTATTTACAACCGTTGCTACGTCTAGCTCGTTACGTACTTCACTTTCA
CCCAGTTTACGATAAACCTGAACATTCAAAGAGCGGTCTTGAATCGTTGGCATGGTGTCT
TGGATTTGCTTCACAGTGCTGTGAACCAGAGTCTCCAACCATTCGCCGTTAGAGAATCGA
CGTGCGTCTTCGTTCGCGAAGGTCAAAATGCCATTTTCGTAAGTCGCGATCTGTGCTTCG
ACAAGATCCGACAGCAGCATGTTGAGTTCACGGTAGCCTTGTTGCTTCTCAGACAGCTCC
ACATCCAGCTTCTGCTCCTTACGGCAGGTTGTCGCAAGGTAGTTGAGTGTCGCCAAGCCT
GGGCCCAATTCAAGCGCATTTGACGCCCAGCGTTCGCCAAGCTCATACAGTTTTTGATCA
AGAAGAGGAGGAAGGTCTACGTGGTGGAACTCGCCGCGCGCACCGAAAATGGTTAGGTAG
TCGGAGATAGTAATGTGGTCTTCAACTTGCGTATCTTCTTTGCCATCTGGGTAAAGCCAG
CAAAGTTTGTCACTGTTTGGTTCAACTACGAAGATAGGCCAGCGATAAGTACGGAAAACC
TCGTAAACCGACAACAATCGATGACGAAGGCCACAGCTTGCGTTCAGTTTGACGTCTTCT
CCACGGTCGTGAAGATCTTTCGCGAGCTTTTGAATCGATTGTTTAATCAGGGTTGTATTG
ACAGCCGACGGAATTTCAAAAAATTCAGAAGTAATCTCTCGCTGCTCTAACACGCTACTC
AGTCGGTCAAACATATCTACCTGTGTTTTGTCACCAATGAATACGATATGTGTGCTTAAA
GTGCGATTATCCAATAGAGGAGTGACCAATCTCACTGGGTCTTGGTCGATAATACCAACA
TGAACAGCCATAGATTTTCCTTTTTGTGTGGCCGCTCGAAAAGAGAAGTGCAAGGGATGA
GCAGGCCATATTACCCATATGTAGACAAGGCCGAGAAAAAACAAGGGCGACTTCATAAAA
AGTCGCCCTTATACAGCTGGTTGCATCAACTATTGCATAAAAATTTACAATTTAAAGCGA
TGAACTAATTCATTTTGCTGATGAGCAAGTTGAGTGAGAGATTCACTCGTATGAGTGATG
CTCGACATCGCGTGGTAACTTTCATCAGCAATATTGTTGATGTCTTCAATATTGCGCGCA
ATATCTGCTGAGGTTTCGCTTTGCTCTGCTGCCGCTTGAGAAATGTGCGTACTCATTTGG
CTGATTTCGATAATGAGTGCTTGGATCTCTTCCATTGAACTGTTCGCTTTCGAGGCTTGC
TCAACCGACATTTCCATATCACTCATGCAGCTTTGAATCACTTGGTTGGCTGACTGAGAG
CTCGATTGCAGATTGCTGATCATCGATTCGATTTCTGTGGTGGATTGTGTGGTTTTCGAT
GCCAGCACACGTACCTCATCGGCTACCACGGCAAATCCGCGTCCTTGCTCTCCTGCACGT
GCTGCTTCAATCGCGGCATTGAGAGCCAACAAGTTAGTTTGCTCAGCAATGTTGCGGATG
ACATCCAAAATTGAGCCAATTTGACCACTCATCTTTTGCAGTTCAGAAACGGCAGATACA
GACTCGTGAAGGCGCGTTTCTAGCTGATTGATGGTCGAAATGTTGCTACTCATGACATTT
CGGCCTTCTTCGGATGCAGACTCAACACGTTGAACCATTTCCAAAGAGCCTTGAGCGCTT
TGCGCAACTTCTTGAACCGAGTGAGACATCTCGGTCATAGCCGTTGCCACGTTGGCGGTC
TGCTCACGTTGTGCATTCAGCTTAGATTGCGCTTGAGAAGACGTTCGTTCGTTGGTTGTC
GCGGTCGAGGCTAAGTTTTCTGATGCTTCATTTAGCTTCACTAGAATGTCGTGCAAGCTG
TCCGCTAACGTGTTGATATGGCCACTAACGCGGCTGAACTCGTTGTTAAAGCGAATATCA
ATACGTTGCGTCATATCGCCTTTAGTCAGGCTCTCTAGCGCATTGAGAATACGTGTTAAT
GGCTCACGCACACTTTGCGCGATGTGATAGCCGATAGCCGCCGCAAACAAAACCACAACT
ACACCAATCACAATCGCTTTCGTCACGCCAGCAGAGTAAATGTCACCGGCATCATCAAGA
GATTCGTTTAGTTTGTCTGTTGCTGTCGTTGTGAATTGCTCAAGGATAGCCATCGTAGAA
TCGACTTTGTTAGCTAAGTTCGCAATGTTGTCGTACAGAGCTGCGCGAGCGTTGAGGTAG
TTGTTGTGTTGGTCTAGCACACCACCACGCATACCTACGTCACGGGTAAATTGTTCTACG
GATTCGCCAAAAGCTTTTTCTAGCTCAGGAAGTTGAGTGACCAACCCGCGGAACGCGTAG
TTCAAGTGCGTTACTGCTTTACGGTTTTTCGTTACCGCTTGCGTAACAAACTCAGGATTG
GAGCTGGCCAGCGCATCGGAAGTGATCACTTCGGCATCTTTGAGTTTGATGAAGTAGCTT
TTCGCCATAACTTTCACTGAAATACTCGATTGGTCTGCAACGTATTCTTTCAGGCCAACA
GAAAGTTCAGTGTTGAGCTTTTGAAAGCGGCGCGATGATTTCTGCACTTCTTCTTGTGCT
GAAAACATTGCTTCATAGTTGTCCATTGCTTCGAGTGCTTCGGTAAAGTAGCTTTGCTCT
AGTGTCTTCAGTTGAGAAAAAGGTTCGGCAAGAGAAGGGTAGATCTGGCTTGCTGATTCG
AGCTGCGCCAAAGTGGATTCAAAACGTTGTTGAGATCTCGCAAACTCCTGACGCATTTCT
TCCATGCGCTGTTTATTCTCAGTGGTCAGAAAATCTTTAAAAGACTTGTCGGCAGAAAGC
AGTTCCACACTGGTTTGGTTAGATAACGATACAAGGGGCAACGATGATTTAGAGACGGTT
TCAAATTTCCCGTGAATATCGTGCATTCCCCCCATCATAATGGCAATTGTGACAGCAAAC
AGGATGATGATCAGCGCAAAGCCCGCATACATCCTTTTAATAACTGAACCTCGCATAAGT
GAGCTTCCTCTCCCAAAAATAGACAACATAAATAAGAATTGTCTTAAAAAAGTAACAAAA
TTCATTGGATTGTATTGAGTTCGTGACGCACGTTTTATGACGCATACGACAAAAAAAGCT
TCGTTTATTAGCATTAGATTGATAATGTTAAGTGAACACTGTTTTTTATTGAGCTCAGCT
TTGGGTTGGAGCATACTAAATGGGTTACACACCTTTATAAAATGGAGTCCCCATGGCGGA
AGAAACTATCTTTAGTAAAATTATTCGTAAGGAAATCCCAGCAGACATTCTTTACCAAGA
TGATTTAGTGACCGCGTTTCGCGATATTAACCCTCGCGCGCCAAGCCACATTCTTATCAT
CCCGAACAAGTTGATTCCGACAACGAACGATGTGGAAGCAGAAGACGAAGCAATGATGGG
ACGCCTATTCACTGTGGCGAAGAAGCTTGCGAAAGAAGAAGGTATTGCTGAAGACGGTTA
CCGTTTGATCCTTAATTGCAACCCTCATGGTGGCCAAGAGGTTTACCATATCCACATGCA
CCTACTAGGCGGTCGTCCTTTAGGTCCAATGGTATTGAGCTAAGCTAATTTGAAAAGGGT
GGTGCCTATGCCACCCTATTTATATTCTTTTCTGAGCACACATTTGCGGAGATAAATGTG
AAATTAGGTGTGAAGCTGTTTGGACTGATTAGCTGGGTCTTGATGGCGTCTGGCTGCGCT
AATTTGTCTGCGGGCAATTTGTTTAGCCACTACAGCGACCAGAATCAAGAAGTTTATCAG
GCAGTTGTTGCTGGCAATTATGCCAACGCTGAGCAACTACAATCGAGCGACGTCGGTGGC
GAGATCCTTGGCAATTTCGAAAAGGGTCGTATTTCATTCCTTGCGAAAGATTACCCAACC
AGCCTCAAAGCTCTCGAAGAGAGCGACCGCGCGGCACGTGTTCAACAAGACCGAGCAACC
ATTTCTGTTTCTGAAACAGCGACGAGCGTAGGTTCACTTGCTGTAAACGACAATCTTAAC
GAATACCAACCTGCAGACTACGAACTCGGCTTTTTGCATTTATACCTTGGTCTGAACTAT
CTACAAAAAAATGATTTAGAAGGCGCACTCGTCGAAGTTCGTCGTGCCAACCAAGTTCAG
GAAGCGGCGAGAAAAGCGCGTGAAAAAGAGCTGAAGTCGGCAGAAAAAGATCTAAAAAAC
CAAGGTATGTCAGCCAACTTAGGCAGCGTGCTCGCGAGTTATCCAGACGCAGGGAAAAAA
CTCAGTGCGGTGCAAAACGGCTATCTCTTCTATCTTTCTGGTTTGTTGTACGAAGCGTCA
CGCGATCTAAACAGCGCTTATGTGGATTACCGTCGCGCTTTGGCTGTGATGCCAGATAAC
AAACAAGTTATTGAAAGCACGATGTACGCCGCGAAAAAGCTCGGTATGCGTGAAGACTTA
CGTCTGCTTGAAAAACGCTATGGCAAGGCACCGACAGGGTTAAATAAGTCACAAGGACGC
GTCATTGTGATTGACGAGCAAGGTGTGGTTGAGGCTTTGCAAGGTTGGCGTATTGATTTA
CCTATTTTTGACAGTCGCGGCAATGGCGCAATCTACTCATTGGCACTACCTTATTATCCG
AAACGTGGGGCACCACGCTTTAGTGATGTGGCTTTGAATGGAAAAACGCTGCCTTCTAGT
ACGTTGGCTGACGTTAATGCCATGGCTCAGAATGATTTGAATGAACGCTTAACGACAATA
GTGATTCGCCAAGCCATTCGCGTTTGGGCGAAAGACCGAATCAGAAAAGAAGCAGCGAAA
AAAGGCGATGACGTCGGCAATATTCTTTTCAACGTTTGGAATACGTTAACAGAACAACCA
GATACTCGAAGCTGGCAAACGCTGCCAGCGCAAGTGAAGACGGCCTCACAAATTGTGAAG
CCGGGTACACAGCAGCTAAATTTAGGCGATCAAGTCTATCAATTTGACGTACCAGCGCAG
CAAACCACACTGGTGTGGGTTTCTCGTCAGGGAGCGCATTCGACGGTATGGCATAAACAA
TTAGGGAGATTGTAATGAGAGCATGGCTTATTGGCTTAGCAGTCATTATCGGTTTGGCAG
GTTGTGCGGACAACACTGCTGGGATCCGAGTTGATGGCCAAACACAAAACGTATTTTTTA
ACGATAACGTATTGGGCAGCCGACTGTTGGTTGACAACATCACCACGACTTACGTCGATG
ATCGACCACGTGGTGTGGTGCAGTTAAGCAGTAACTACAAAGGTGACCAGCACATTCTTT
ATCGCTTCTACTGGTACGACAACAATGGTTTGGAAGTGAACACCAAACCGGGGCCTTGGC
GCAAAATGATCGTGCGTGGATTTGAATCTGTGACGCTTTCGGAAGTCACGGTCAATCCAA
ATGGCACACATTTCCGTGTTCAAATTAGAGAAGCACAAGACGATTAATCTTAACGGCTTT
GCCGTAGCTGCCGCGCCAACATGCGCTGGTATTGATATAACTAAGGAACTCTCATGAAAA
AAAGTATTATTGCTCTTTTAGGTCTAGCCGTTATTTTGGGTGGTTGTTCTAACAAAGTCT
CTTACGGTGATTCACAAGCGACTGAAACCACAACCATCGATTTCGGTTCGACGGACCTAC
AAAAAATTGCTGGCGAGATGGTAGACAGCATGATGATGTCAGGTTCAGTAGCAGCAATTA
CTCGTGACCAACGTCCAATCGTGTTTGTTGAGCGAATCAAGAACAAAACCAGTGAGCACA
TCGACACTGAATCGATCACTGATACCATCTCAACTAAAATGCTGAACTCAGGCAAATTCC
GCTTTGTTGATATGGACCGCGTAGAATCGGTTCGTGAACAACTTAACTTCCAAAATACGG
ACGAGCTTGTTAACCAAAGTACAGCAATTCAGTTTGGTAAAATGGTCGGTGCGCAATACA
TGCTTTACGGTAACCTTTCTAGCATCGTGAAAAATGCAGGTAGCGATAAAGATGTATACT
ACAAAATGACAATGCGTTTGATGGATTTGGAAACAGGCCTAATCGAATGGGCTGATGAAA
CAGAAATCCGCAAAGAGCAATCTAAGAGCCTATTTGGCCTTTAATTGATCATAATGGAGA
AGTCATCAATGGCGTGGTTTTCTTGGCAACAAGCAAAACAGTTAGATCCGAGCTTAAATG
CGTTAGATGGCTTCTTTTCAGAACCACCGGTGAAGGTGCAAACCGTCACCGGCGGGCTCA
CCAACCGCTGTTGGCGGTTGGAATCTTCTCAAGGCCTTGCTTATGTCTGGCGACCGACCA
GCAACGTATGCAAGGCTTTTTCTATCTCTCGTCATAACGAGTATCAAGTTCTTCATGCGA
TCGAGCCGCTAAATCTCGGGCCAAAGCCGATCTTCGTTCATGAGCAAGGGTTATTAGTGG
AGTGGATCGATGGGATCACGCTGACAAAAGATGGCATCGAGTTGGAAGAGCTCTTACCCA
TCGCGGCGACCATTCATCAATACCATTCGAGCTCCATACCTGTTGTGCCATTTTCTTACA
TCTCGCGAATTGATCATTATTGGTTGGAGTTAGAAGGAAAGTACGTCGGTTCAGAATTTG
AAACTCTATACAAACAGTGGCGTTCTGAACCTAGTGTTGAGCAAATTCCGTTAGCGCTGT
GTCACTTTGATTTGGGGTGTTACAACCTAGTTAGGGGAGATCAGGGCGTGAAAGTCATTG
ATTGGGAGTACGCAAGCCTTGCAGACCCAAGATTGGATTTAACGCTCATTTTGCAAATTA
CCGATTCGCCAATAGAAGAGTCGGTTGAACGCTATTGCCAGATTCGAAATATTGAAAATA
CCTCAGTTTGGCTTGAAGGAGTAAAAGCGTGGCAACCCCGCACTTTAGTGATGGCAATGC
TTTGGTACTTGCTTGCTTATAAATTATGGGGAGATGAACAATACTTAAACAGTGCGCAAG
AGTTTAAAGACTTATTGTGTTTAGAAGATCACTGTTTTGAGAACTCGTGACGTTTTCCCC
TTTATCAGTAAGGAAATAGTGGTAGTTTTAAAAAAAGTACCAGATTTTACAGGGAGAGGT
ACACATGATTATTTACTTGCACGGCTTTGATAGTACAAGCCCAGGTAACCACGAAAAAGT
TCTTCAACTACAGTTCATCGATGACGATGTTCGTTTCATTAATTACAGTACGCTTCATCC
TAAACATGACATGCAGCACCTGCTAAAAGAAGTGTCAAAGGTCATCGATCAGTCTGATGA
TCCTAATCCACTTATCTGTGGGGTTGGCCTTGGTGGGTATTGGTCTGAGCGTATTGGTTT
CTTGTGTGGTATTAAGCAAGTGATGTTCAATCCGAACTTACATCCAGAAAACACCATGGC
TGGTCGCATCGATCGCCCAGAAGAATACGAAGATATTGCAACGAAGTGTGTAGATCAGTT
CAGAGCTAAAAACCAAGGGCGCTGTTTAGTGATTTTGTCGAAAGAAGATGAAATTCATGA
CAATACAAAAACGGCTTCTGAGTTAGAAAAGCACTACGACATTATCTGGGATGAATCGCA
GTCACATAAGTTCAAGAAAATCTCTCAGCATCTTCAAGCGATGAAAGAGTTCAAAAATAC
CTAGTACGCAAAACTCATTGTTTACGATTTAAACAGCACTGCTTGCAGTGCTGTTTTTCT
ATCTGTCCCATTTCGCTTTTTGCTGGATTACTCCAGCTCACATTTTCAGCCGTTTAAAGG
CAAGAATATTGTGTTCTTTCTATGGTTTTCTTACTGATGAACTATGTGGCACGAATACCT
TGTTGTAGAGTAGTCGAAAAGTAGTCAATCCGCATCCAGAGTAAGGATTTTGGTTGCCTT
CAAAGGATGGCTCTATATAATGAACCAGACTAAAATAATTTGATAAATATCAAAAAAAAT
TGAGAGCGAGTGAGAAACTTGCCCACTTTTGTCTGGAATCGTATGTTTCAGGCGATGTTA
ATGATGCCCAATGAACAAACAGTAATAACAACGAAAAACATAGGCATCCGTTTTAATCCA
AACAAGCTGAGACACCTCTAAGAACCAAGAATTCATCGGTTGGATGTTTTACCGCAGATT
TGCTGTGAGTGAGACATCGGGCTGAACCCCATATATTCATTTTTGTAGAGGAAAATCATT
GTGACACGCATTATCGTTGTAGGCGGCGGTGCTGGTGGCCTTGAGTTGGCGACTAAGCTT
GGCCGTACTCTTGGTCGTAAGAACCGTGCGCAAATTACGCTAGTAGACCGTAAAGCGAGC
CACTTGTGGAAACCACTGTTGCATGAAGTTGCAACGGGTTCTTTGGATGAAGGTGTTGAC
GCTTTGAGCTACCGTGCTCATGCGAAAAACCATAGCTTCGATTTCCAAATGGGTAGCCTT
CAAGACATCGACCGTGAACGTAAAGTGATCATTTTAAGTGAGCTGAAAGACGAGCACGGT
GAACTTCTTATGCCAAGCCGCGAGCTAGAATACGATCTTCTAGTGATGGCGATTGGTTCA
ACATCGAACGATTTCAACACTCCAGGCGTTCGCGAAAACTGTATTTTCCTAGATAGCCCA
GAACAAGCGCACCGTTTCCGTACAGAAATGAACAATGAGTTCCTAAAGCTGCATGCGAAA
AACGGTAATGGTACAGTGGATATCGCGATCGTTGGTGCTGGTGCAACGGGCGTTGAGCTA
TCGGCTGAGCTGCACAATGCCGTGAAAGAACTTCGCACTTACGGATTTGGTGATCTAGAT
TCAAGCAAGCTGAATGTTAACCTGATTGAAGCGGGCGAGCGCATTCTTCCTGCATTGCCA
CCACGTATTTCGTCTGCGGCGCATCAAGAGCTTGTTAAGCTGGGTGTAAACGTTCGTACA
GCAACGATGGTGACTAAGGCGGAGAAAGACGGCCTAACTACCAAAGATGGCGAAAAGATT
CCTGCGCAAATCATGGTTTGGGCTGCGGGCATCAAAGCACCTGATTTCATCAAAGACATT
GCAGGTCTAGAAACAAACCGTATTAACCAATTGGTTGTGAAAGGAACACTGCAAACAACG
CGCGATGACGATATTTTTGTTATCGGCGACTTGGCGCAATGCACACAACCAGACGGCTCA
TTTGTGCCACCTCGTGCGCAAGCTGCGCACCAAATGGCTAGCCAAGCGTTCAGCAACATT
GTGGCGAAGCTAAATGGTCGTGAGTTGAAAAACTACGTGTACAAAGACCATGGTTCTTTA
GTGTCTCTAAGCCGCTTCTCTACAGTAGGTAGCTTGATGGGTAACTTAACCAAAGGGTCG
ATGATGGTTGAAGGCCGTATTGCACGTGTTGTTTATATCTCACTATACCGCATGCACTTG
ATGGCACTTCACGGCGTGTTCAAAACAGGCTTGATGATGCTGGTTGGCCGCATTAACCGT
GTATTGCGTCCAAACCTTAAGCTTCACTAATATCGGCGATTCAGCCAGTTTCAGTGTTGA
AACCATAGAAAATAAAAAGCCACCGCAAGTCGGTGGCTTTTTATTTTCTGTTTTGTCCCG
TCCCAAATAAGGCTTACACCTTCCAACGCTTACCGCTGTCTTACAGCAAATCTGTTGGCA
GAAGTGAATACACGACGCCATCTTTTGGTTTGCCATGGAAAATAAATCGATTTCTGGCGA
TGGCTTCTTTTTTTGCTCCAACGGATTCGATCAAAGCTTGGCTGGCATTGTTATCAGGAT
CACAAACGATTTCAATACGAGTTAAGCTCAGTTTTGCAAAACAAAATTCTGCCAACGCTT
TAATCGCCTCTTGAGCGTAGCCTTGTCTTTGGTAACGGTCTGCTACCCAATAACCAATAC
TCGCCATATTAAACGTATGGTAAAGCTCATTCACGGCTGCCATTCCTAGCAAGGTATTGC
TATCTCTATCATAAATACCGAAACCAAATGCTTCCGTTTTGACCCAATTTAAACGTGTTG
CTAGTAGAAAGTCTTGGGCATCTTTTAGCGAGACTTCTGCGTCACACCAATCAAGCCAAG
TATGCAAAGATGGGGATTGGGAGAGCAATCGTTGTAGCGAGTGAGCGTCATCTGCTGGGA
TAAGACGAAGGGCTAGGCGAGGGGTGATGATTTCAAAATCTGGGCTCATGAACAAATACG
ACTTCCATTGCTGATTTTAGAGATATGACCTTTCGTTCCTTAGGTCGTTGTAGTTGTTGG
CTTGGGTTTACTTCGCTCAAAGGCTAAGGCTTCAAACCGAGTGACTACTGGCATGGTTGT
GATTAAATGAGTTTAGGTGATATGAAGTGGCAGATAAAACAAAGCGCAGCGATTGCTGCG
CTTTGTAGAACTGTCGAAGTTTAGTTAACTCGACGCACTTGGATGATCATTCCCATTAGA
GGGTTGTCTAAGTAGTGCGTTTCGCTGCTTTTCATGCGGCGTTTTTGATCCAATCGGTAG
CTCTTTAAGAAGGTTTCTTCAGTCACCGTTGGTGAGATTTCTGCGAGGTTACCCACTTGA
ACGTTGCCGTCAACATCACCGAGTTCATCATTCAACTGGTCAGTTGATTTAGACTCAAAG
CGAACTTCACGGACGCTTGGTTCACGCAAATCCAGCGTGGTTTCTGCAAACAAGTAATGC
TGCACGTAAATTTGGAATTTGCCATCTAACTCATACAGTGGGCCGTTGATGGTTTCTTCG
TTATAGCCGTCTCTAGAGTAGCTGTTATTGCCATTAATCGGGCTACCATCTGCATTGTAA
GAGCCAGAGAAATCACGACCACCTACAATTCGAAGGATTGGCGCGCTTGCTTTACCTCGA
TCACCTTGACGCCATGCTACGTGTTTTAGCACTTTAAATCCGGCATGATTGTTCAGCGCC
GCTTCTTGTGCGTTTAAGCGGAAAGAAGAGCGAGGTAACAGAGTTACGCCTTTAGAGCGG
CGGTAGGCTTCGCTGTCCAAACTGCCGACATTTTCCATGTCGATTTTAGGCTGTTGGTTT
GGCCAAGATTCAGTAGTGCTTTCAGCGTCGACTGCTCGCTTGAAAATAATTACTTCAATA
TCAAATTGACGCGCAGCCCAAGAAGGCATTGAGACACATAGAAGCAATAACGGGATCAAT
ATTCTCATTCGACTATTAGCTCGTTGGTAATAAATTCTGTTTAAAATCATTCAGTAAGTC
TTGTACAAACTGAATGCGTTTACGTCGGTCCGCCAATGGTACGCTAAACTTGAACTTAGT
TGGACCTTCCATTGCAAATTTTTGCGGCTGTGATTGCAGGAGTTTAACTAAATACGCTGG
ATTTATGTCAGCATCAGGGTAAAACTCGATAAATCCACCTTTATCATGGGCTTCTATCTT
CTTCGCTTTAATACTACCTGCGGCAAATTTCAATTCTGAGACAGCCAGCAAGTTCTTCGC
GGCATCAGGAAGTAAGCCAAAGCGGTCGATCAGCTCAACTTTTAATTCGGATAGCTCATC
GCTGTCGCTCACACTCGCAATTCGTTTGTACATCGACAGACGCGTATTGACGTCTGGAAT
GTAATCATCAGGCAGTAGCGCTGGGATTCTCAGTTCCACTTCTGTTTGTTCGCGAAGCAG
ATCATCCAATGATGGCTCTTTACCTTCTTTCAACGCTTCAACCGCTTGTTCAAGCATTTC
CATATACAGTGTAAAACCAACAGATTGAATTTGACCACTTTGTTCGTCACCAAGCAGTTC
ACCAGCGCCACGAATTTCCAAATCGTGCGTTGCCAGAGTAAAGCCCGCGCCTAAGTCTTC
CAGTGAAGCAATGGCATCGAGACGTTTAATGGCATCTTTGGTCATTGCTTTTGGATGTGG
CGTTAACAAATAAGCATAGGCTTGATGGTGAGAGCGACCAACACGGCCACGCAATTGATG
CAGTTGCGCCAAGCCAAGGTTGTCAGCACGATCCATAATGATTGTGTTGGCCGTCGGAAC
GTCGATACCCGTTTCAATGATGGTGGTACACACCAACACATTAAAGCGCTGGTGGTAGAA
ATCATTCATGATACGTTCTAGTTCGCGTTCACGCATTTGACCGTGTGCCACGGTAATACG
GGCTTCTGGAATGAGTTTTTGTAAGTCTTCTGCCGTTTTTTCGATGGTTTCGACCTGATT
GTGCAGGAAGTAAACCTGACCACCACGCATGATTTCACGCAGTACGGCTTCTCGAACCAC
AGACTCTTCACGTTCGCGAACAAATGTCTTAATAGCTAAACGACGTGCTGGTGGTGTGGC
GATGATCGACAAATCACGCATACCACTCATTGCCATGTTCAGCGTACGAGGAATCGGCGT
TGCCGTTAGGGTGAGAATGTCCACGTCAGCGCGCATCGCTTTGACTTTCTCTTTTTGACG
AACACCGAAGCGATGCTCTTCGTCGACGATCAACAAACCCAAATCTTTGAATTTGATGTC
GCTGGAGAGCAATTTGTGCGTACCGACGACGATATCAACTTTGCCATCCGCAACATCTTG
CAAAATCACTTTTTGCTCTTTGGCTGATTTAAAGCGAGAAAGCACCTCGACTCGGATTGG
CAAGTTCGCGAAGCGGTCACGGAAGTTTTCAAAATGCTGCTGAGCAAGCAGGGTTGTTGG
CACGAGTACGGCAACTTGTTTGCTGTTGTCCGTAGCAACAAAGGCCGCACGCATGGCGAC
TTCTGTTTTACCAAAGCCAACGTCACCACACACCAAGCGATCCATGGCTTTTGCTTGGCA
CATATCGGAAAGCACCGCGTTGATTGCCATGGCTTGATCATCGGTTTCTTCAAACGGGAA
TGTTGCCTTGAAGGTCGCGTATTGGCCACGATCCAAGGCAAATTTAAAGCCCGGTTTTAG
CTCACGCTTCGCGTATACATCAAGTAGCTCTGCTGCAACATCGCGTACTTTCTCAGCTGC
TTTTCGACGTGCTTTCGACCACGCTTCACCGCCAAGTTTGTGCAGAGGAGCCGTTTCTTC
AGCGCCGCCAGAGTAACGGCTGATCAAGTTTAGCGAGGAAACGGGAACATAAAGTTTGGC
GTCGTTTTGATATTCAAGCGTCACATACTCGGTTTTCATTCCCCCCGCTTCAAGGGTTTG
CAGACCGATGTAGCGGCCGATGCCGTGGTCAATATGAACAACAGGTTGGCCTGGTTTCAG
TTCGGCAAGGTGGCGAATAACAGTGTCACTGTTGACGGCTTTTTTGTCTTTGCGACGGCG
TTGAATTACGCGATCGCCAAGCAAGTCACTTTCGCATATCAGCGCGAAATTCAGCTCGTC
ATGAATAAAGCCGTGTTCTGCTGAACCAAGAATCAACGTGAAACGGTGGTCTGACTCCAA
AGCGTGATACAGCGATTCTTGCACCACTGGGCGAACTTTGATGCCTTGCAAAAGTTCAGT
CAGGGCTTCGCGTCGACCTTCTGATTCCACGGAAAAGATGATTTTGCCCGTAAATTGTTC
GCTGAATTGGCGAAGACGAGACAATGGCTCTTTGTTTTGCTGTTGAACGCCAAGTTCTGC
CAGTGTTTGTACCGCTAAGTTTTGGCGGCCAGCACGTTTCACTACTTTCTCTAGGCTGAG
CTGTGCCTGAGGAAGTTGTTTGAAGTGTGCAAACAATTCGTCTTTCTTGAGCCACAAATC
GTGTGGGGCAAGAAGTGGACGTAGAGGATCAATTTTCTTTTGATCGTAGCGATACTCGAC
GTCATTTAAGAATGTGTCGACGGCTGCTTCAATGTCGCCGTATGTGATCAGCTGCGAATC
TTCAGGTAAGTAGTCGAACAGGGTTTCGGTATGGTCGAAGAACAGTGGTTGCCAGTATTC
AATGCCTGCCGGCCACGTTCCTTTGGTGACTTGCATGTAGATGGATTCTGGCTCGCGTCT
CGCCTCAAACTGGGTGCGCCAACGAGTGCGGAAATCTTCAATCGCTTCTTTCGTCGTTGG
GAATTCATGCGCAGGCAGCAATTGTATTTGCTGAATATCTTCGATAGAACGCTGATTTTC
TGGATCGAAAGTGCGAATGGTATCGATTTCATCATCGAAAAAGTCAATGCGGTAAGGATC
GGCACTGCCCATAGGGAATAAGTCGAGAATCGAACCTCGGCTCGCGTATTCACCCGGCCC
AAATACTTGGTCTACATGACGATAACCCGAGTTCTCTAATTGCACTCTCAGGTTTTCTAG
CGAGAAATTATCGCCTGTTTTGACCATTAGTGTGTGCTGTAACAAAAAATCTCGCGGAGA
TTGGCGCTGAAGAACAGTGCTGACTGGCACGATAGTGACACCGCCACGTTGATTCGGCAG
TTGGTATAGGCGAGCAATACGGTCAGAAATGATCTCTTGGTGTGGAGAAAAATTGTCGTA
TGGCAACGTTTCCCAATCAGGGAAAAGGCTTACCGGTTGGTCGGTAAACTGTTCGATTTC
TGCTTGCAGTTTCAACGCGATCTGCGGGTCTGGCACAACCAGTAGTGAGTGACTTGAATG
CTGCTTGGCCAGTTCGGCAATGGCGAGTGGCAGCGCTGCACCGGGTAAGTTGCCAAGTTG
TTTTTTGTCGCCACGTTCAGTTGGATTGGTGACGGAAAGTATCGTTGCTTTGGTCATAGG
AGTTATTTTTTATCTCGCTCCAGTGAGCGCTGACGTAAAAGTTTTTGCTGTTGATATAAA
GCGGCTTTAATGAGCAAATCTTGGTCTGCTTCTCTGAGCATTTTATATCTAAGAGTGACG
ACGAACCCTTGCTCAGAGGCGACACACTCTACGACTTGAGCGTAGCAGTAAATTGCCGCA
GCAGGATGGTCAAGAAAGAGTTTTACTCGGACAAATTGGTCCGTTTCAACTGGGCTTGAT
GAGCGGTAACTCAACTGACTTGCTCCAAATTGAGTGGTTTGGAAGCGAACCGAAATATCA
TCTTGTTGAGACAACATAAAGCTCAGCAGTAAGTTGAGTTTTGAATTTTGCGTGTCGAGC
AAACTAATAACGTGTTTAAGCTCTATATTTTGCAGCTCTAGGCGTGCGTTATCTGCCAAT
GTATCTAAGTGGCTGAACTCGCTCGCGACAATAAAAGGCGCAGGAATTTCTGACACAAAC
GTTTGTTCGTCTGGCAAAGCAAAATCGGTCCCCAAGGCTTCCACGTTAATGGTGAGGTTA
TGGTGAACGGTGAAGTATTCTTGCTCTGTCATAAATCGGTCCTTTGTTGCCAGCGAGCAC
TCTCATTTCACGAATAATAAGAGGGATAGGGCACTGATTATCGCTAACTGAATGAAGTTA
TCAAGTTTACCACTACTGCGTTTGAACTTTTTGCCCTAAATGCAGACTTATTGCATGTCG
TTGACAAATTTAGCGATTATCTTGTCTTCTTCATGAGAAGAGTAAGGTAAGATAACTCTT
ATTATTTAGAACTAGGGTCAATCGCCCTTATTAGAAAACCAGTTGGTTTGTCCTGTATGT
ATCATCCTATCTCTTTGTTTATTGGCTTGAGATATCTTCGGGGACGCTCCGGAGATAGGT
TTAGCCGATTTGTTTCTTATATGTCGACGGCGGGCATCACGATCGGTGTGATGGCGTTGG
TCACTGTGCTTTCGGTTATGAACGGATTCGAAGCACAACTGAAAGAGCGCATTCTTGGTG
TTCTTCCTCACGCGGTGATTTCTCAACATGATGGTCGCACTCCACTGACGGAGTCTGCGC
CGCAATTCATTCAAGCGATGTCGGATGTTGCTGAGCCAGAACCTGTTGTTCGCGGAGAGG
CGGTAATTCAAAGTTCGGCACAACTGACGGCAGGTTATTTGATTGGGATTGAGCCTAAGA
AAGGCGACCCGATTGCCAACCATTTGATTGCGGGTCGTTTGTCTTCTCTTCAAGCGGGAG
AGTACAAAGTATTTCTTGGCCACAGTTTAGCGCGCTCTCTTAAGGTTTCTATTGGCGACA
AAGTTCGTTTAATGGTGACAAACGCCACGCAGTTTACCCCTCTTGGTCGAATCCCTAGTC
AGCGCAACTTCACAGTGGCTGGTATTTTTAATACCGGTTCGGATGTCGATGGTCAGCTTA
TGATCGTCAATATGGCGGATGCAGCTAAGTTAATGCGCCTGCCCAAAGATACCGTATCTG
GCTGGCGAGTGTTTTTCTCTGACCCATTTATGGTGACGGATTTCGCTGATAAACCGATGC
CAGAAGGTTGGCAGTGGAGTGATTGGCGTGCACAACGTGGTGAGCTTTTCCAAGCTGTGA
AAATGGAAAAGAACATGATGGGCTTAATGCTGGGTCTCATTGTTGGCGTTGCAGCGTTTA
ACATCATTTCTGCTTTGATCATGGTGGTGATGGAAAAACAATCTGAAGTCGCGATTTTGA
AAACGCAGGGTATGACGCAATCGCAAGTCATGACGATTTTCATGGTGCAAGGCGCAAGTA
GTGGTGTGATTGGAGCTATTGTCGGCGGAGCGGTTGGCGTGGCGTTGTCACTCAACCTCA
ACGTCATTTTGGAATCGGCTGGCGTGGCTCTGTTCAGCTTTGGCGGGCATTTGCCAATTG
TGATTGATTCTTTCCAAATTCTATTAGTGGTAGTGCTAGCGATTGCTCTGAGTCTGGCTG
CTACTGTTTATCCTTCTTATCGAGCATCTTCTGTTAAACCTGCTGAGGCACTTCGCTATG
AATAAGCTATTAGAATGTCGTGATATTCGTAAAGTATACCGAGAAGGTTCCTTGGATACG
GAAGTGTTGAAAGGCGTGAGCTTTGATATCGATAAAGGTGAGCTCGTTTCTATTGTTGGC
TCATCGGGCTCTGGTAAGAGTACGCTGCTTCATATCCTTGGCGCATTGGACGACGCTACG
CAAGGTGAAGTGGATTTTTTAGGGCAGAACCTATCAGCGTTAAGCTCCAATAAACAGGCT
GCTCTTCGCAACAAACATCTTGGTTTTGTGTATCAATTTCACCACTTACTTGCTGATTTT
ACGGCGCTCGAAAATGTCGCAATGCCACTGCTGATTGGCGGTATTAAAGTGACAGAAGCT
AAACAGGCGGCAAAAGCGCTGCTTGAGAAAGTGGGCTTGAGCCATCGTATGGATCACCGC
CCATCAGAGCTGTCTGGTGGTGAGCGCCAGCGCGTGGCCATTGCTCGTGCTCTTGTGAAC
AAGCCTGACTTAGTTTTGGCTGACGAACCAACTGGTAATCTGGATCATAATACGGCTTTG
GCGATTTACGATTTGATGCGTGAACTAAACAAAGAGTCGAACATCGCCTTTTTGGTGGTG
ACGCATGACAACGAACTCGCAGCAAAAATGGACCGTCAGATGCACATGCAAGATGGCCTT
CTGGTGGATCGTTTGATGACCGAATCGGCATCGGTGGAGGGCTAGTTTTGTTCTCTTCTT
TAGCATTGATGATTGGTGGACGCTTTAGCCGTGCGAAAAAGCGCAACAAAATGGTGTCGT
TCATTTCTCTTTCTTCAACCATTGGTATTGCAGTAGGCGTGGCGGTGATCATCATTGGCC
TTTCGGCGATGAATGGTTTTGAGCGAGAGCTTCAGTCGCGTGTGTTGTCCGTGATTCCTC
ATGGTGAGTTAGAAGGGGTTAACGGGCCGCTGCAGAACTACACTAAGACGATGAACCAAG
CGCTGCAACATGAGCATGTCGTTGCTGCCGCTCCGTACGTCCGCTTTACAGGTTTAGCCG
AAAAAGGCAGCAAACTTAAGGCGATTGAAGTGCGTGGTGTGGATCCTGCATATGAGCAAG
CGGTGTCGAGCATGTCTGACTTTATTGATCCAGAGGCGTGGCAAAACTTTTACTCAGGCC
AACAACAAGTGATTTTAGGTCGAGGAGTTGCAAATGAGTTGAAGGTGCAAGTCGGTGACT
ACGTCACGTTGATGATTCCTCAAACGGGTGGCACAAATAAAGTTCAAGCGCCGAAACGTG
TGCGCGTCAAAGTGGCGGGCTTTTTGACGTTGAACGGCCAAATTGATCATTCATTGGCTT
TAGTTCCGCTGGCGGATGCGCAGCAATACGTTCGTTTAGGAGACGGCGTAACTGGAATTT
CTCTAAAAACCGATGATGTTCTTGATGCGCCTTCGATCGTTCGAGAAGTCGGCAACCTAG
TGAATGTGTACGTATATTTGAAGAGTTGGCAGCAGCAGTTTGGCTTTCTCTACCGTGACA
TTCAGTTGGTACGCACGATCATGTATTTAGTCATGGTATTAGTGATTGGTGTGGCGTGTT
TCAATATCGTCTCGACATTGATGATGGCGGTGAAGGACCGCGCAGCAGAGATCGCGATTT
TGCGTACGATGGGGGCAAAAGATGGTCTGATTAAACGTATTTTCGTTTGGCAGGGCGTCT
TTTCTGGAGTGTTTGGTAGCCTTGTCGGTAGCCTTGTTGGTGTGTTGGTTGCGTTGAATT
TAACTCCAATCATTAAGGGGCTTGAAGGCTTAATAGGACACCAGTTTTTATCGGGTGATA
TCTACTTTGTGGACTTTCTTCCATCGCAGTTGCATTGGCCTGACGTTGCATTGGTGTCGA
CCACCGCTATCGTATTAAGCCTATTGGCCACTTGGTACCCAGCTTCTCGCGCAGCGAAAC
TGAACCCTGCCGCGGTTTTGAGTGCTAAGTAACTAAGGAAAGCAAGCTAGCCTCGTAGAC
ATCGTTGTTGGCTACGATTTCTTTAACTAAGTACACTAGATACAAAAAAGGACCTTTCAT
GGTCCTTTTTTGTATTCATTAGCATCTTTTCATTCTTTGCTTACATTTCGTTTCAGCTTT
ATTGTCGTTTGAACCTCAAGCCATGTCGCAACGAATGATTTTAGCGTCTTATCCGCTTAT
CTTACTTTTCGTTTTTGCCAACTGCGAACGACAGAGTAGCGCCACAATCCGCGAATACCG
AAATAACCAATGATCGCAGAACCCACACCGCAAATTGCGCATCCCAATAGGAATGGAGGC
CCAATCGTGCTCATCTGTTGCATGATAAAGTCCCAAGATAGCTCAAAATAGAATGGCTGA
GGTGGAACATGCATGACCCATGCACCGAGCTTGTAAGCAAAGTAAAACAAGACTGGCATG
GTTATAGGGTTGCTGACCCAAACGAGAGCGACTGACAGAGGTAAATTTACGCCCATTAAA
ATGGCTAAACCTGCAGACATGATCATCTGGCTCGGAAGCGGGACAAACGCCATAAATAGG
CCAACGGCAAAAGCACCTGACGCAGAGCGACGGTTTAAGCACCAAAGGTTCGGGTTGTAT
AACACATTGCCGAAGACCTTCAATGCTTTTTGGCGTTTGATCACTTCGTGATCAGGCATG
AAGCGTTTTATCAGCTTTCTAGGCATAGGACGACATGACTCTCTTAGAAAAAAGTTGGAC
CTTGGCGTTATTTGTCGCGAGCGTAATTTCGTCTGCATGGTGGCCGACGATGCCGGATTG
GCGTTGGTTGCTGCTGGGAATAATTACCACTGGCTCAATAATTAAATTACGTCGAGGCTT
AATTAGCATAGGCGTAATTGTGGGCTTTATGGTTGTCATCGTCCACGGCAATATTATGGA
GTATCAGAGACAAGCCCTTTTTCAAGCAGGTGAGAATAGTACCATAATTGGTAGAGTTGA
CAGCTCTTTTACGCAAATAAGTCACGGATATGAAGGTGTCGTAGCGATAAAACAAGTGAA
TTCTCACACTCTGTTACCTTTTCTTAAACCTAAAGTCCGCCTTATAACGCCATTCCCACT
AGCTGTTAACAGTGAGTTTACGACTAACGTTTTGATTAAGCCCATTATCGGCCTCAGAAA
TGAAGCGGGTTTCGACGCAGAAAAGCAGTCAATGGGAAGTGGTGTTGTTGCAAGGGCGGT
CGTTACTAAAGATTCATACTGGGTCATTCGTACTTCTTCGTCTTGGCGCGAAGCTATTAT
TCAAACTGTTGAGCGTGATATTTCTCGCCTTGAGCATTTTGCTCTAATCAAAGCACTGGC
TTTTGCTGATCGCACTGGGCTTACCAAAGAGGATTGGCAGTCTCTGCGTGACAGCGGACT
ACTGCATCTTGTATCGATTTCTGGTTTACACATTGGGATGGCACTGACGTTTGGGCTCGC
CCTTGGTGGGCTTATTCGGCTTGCTATGCCGCGATATTGGTTTCTGCCATCAGTTAGTGG
GTTGGCGTTTGCCATTGTTTACGCTTGGCTTGCTGATTTTTCTTTGCCGACGACCCGAGC
CGTTTCTGTTTGTATCATCTATATTGCTTTGAAGTATTGGCTTGTTCATTGGAGCCCATG
GCGCGTACTGTTACTGGCCGTGGCATTGCAACTTTTCTTCCAACCTTTTGCTTCTTTTAG
TTTGAGTTTTTGGCTGTCTTATTTATCCGTTGGTGCCGTTTTGTTTGCGGTTAACACAGT
GCAAGACTCGAAGGAAGGTCGTTTGGGAAAGTTGCGGATACTTCTGTTGACTCAACTGAT
ACTGAGCTTATTGATTGTCCCGATCAGTGGCTATTTTTTCTCTGGATTTAGCTGGTCTTC
TTTAGTCTACAATTTGGTTTTCATTCCTTGGTTTGGCTTTGTTGTCGTTCCAATCATGTT
TGCTGCTTTAATTGCGTCATTGCTCTTTCCTATGTTGGCGACGGTCCTATGGTATTTGCT
TGACATATTCCTGGTTCCACTAAGTTGGTCGGTTCGATATGCCATAGGAACTTGGCAACC
CATTAGTGCCGAGTGGACATTTGTTATTGCTGTAGTGAGTGCCGTGCTCGTTTCAAGACA
TGTTATGCCTCGTTACGTTTGGATGTTTGTCTGTGTAATTGTTGTGATGACCGGGTTGTT
TCCTAAGCAATATAACCAAACTTGGCGTATTGATGTGCTTGATGTCGGGCATGGGTTGGC
GGTGCTGGTCGAAAAAGAAGGGAGAGTTTTACTCTATGATACGGGCAAGGCTTGGCAAAA
CGGCAGTATAGCTGAGCAAGTGATTACGCCAGTACTGCACCGCAGAGGTTACTCAAGTGT
CGATACGATGATTTTAAGTCATGCTGATAATGACCATGCTGGTGGCCGAAAAGTGATAGA
ACAGTACTTTTCACCTAAACACAAACTAAGCAGCCAGAGCTTTTTACATTATCAGCCTTG
TATTGCTGCTGAGAAATGGAAGTGGCAAGGGTTGAACATGGAGGTACTTTGGCCTCCTAA
ACCTGTAGTACGAGCATACAACCCCCACTCTTGTGTCATCAGTCTGGAAGACCCTAGTAC
AGGTTTTAAAATGTTGTTTACTGGTGATATCGAAGCCATCAGCGAATGGATACTGCTTCG
AGAGCCAGAAAAGCTGCGCAGTGATGTAATGCTAGTGCCGCATCATGGAAGCAAAAGCTC
TTCTAACCCTAAGTTTATCAATGTTGTTGAGCCTAGCTTGGCTATTGCTTCAACGGCAAA
ACTAAACCAGTGGGGAATGCCCGCACCTGAAGTCGTTCAAGCCTATACCGACAGTGGTGT
TAGTTGGTTAGACACTGGAAGTGATGGCCAAATAACAATCTTACTTGATGGCAATAACTG
GCGTTTTGAAAGTAAACGTCGTGAGACAATTGAGCCTTGGTATAGGCAGATGCTGCGTAA
CCGAGTAGAATAAGAGTCTTACTGTAAGAAAATAAAGCACTTCTATGTCGATAAATACTG
ATGAAACGACTTGGCAGACGTTTAAACGTCTTTGGCAATTTATCCGCCTTTACAAGTCTG
GCCTTATCGTTGCCGTCATTGCATTAGTGATTAATGCTATCTCTGATACTTATATGATTT
CCCTACTAAAACCGCTTCTCGATGAAGGTTTTGGTAATGCGGATTCTGATTTTCTACGTA
CACTTCCTTTAATTATATTTGTCATGATGTTCATTCGTGGCACGAGTGGTTTTGTCTCCA
CGTATTGTTTGAGTTGGGTCTCTGGCAATGTGGTGATGCTAGTACGACGCATGGTGTTTA
ATCACTTTATGCACATGCCTGTATCGTACTTTGACAAAGAAAAAACGGGTAACTTGCTTT
CTCGAATCACTTACGATTCAGAGCAAGTCTCTGCGGCGACGAGCCAAGCGTTAGTGAGCA
TCGTACGTGAAGGCGCAAGCATTATTGGTTTGCTTGTTCTGATGTTTTACAACAGCTGGC
AGTTGTCATTAGTGCTGTTTGCTGTAGCGCCTGTGGTTGCTTGGGGTATTGGTGTCGTTT
CTAAGCGATTCAGAAAAATCTCTAAGAACATGCAAACGATGATGGGTAATGTGACCGCAT
CGGCTGAGCAAATGTTAAAAGGGCACAAAGTCGTATTGAGCTACGGTGGTCAAGACATTG
AACGTCAACGTTTTGATAAAGTCAGCAACCAAATGCGTCAACAAAGCATGAAGTTGGTAA
CGGCTCAGGCTGCGGCAAACCCAATCATTCAAATGATTGCATCATTTGCGATTGTTGCTG
TTCTTTATCTCGCAAGCATTGATTCAATCAAAGAGCAGTTGACTCCGGGTACTTTTACCG
TGGTCTTTTCTGCGATGTTTGGTTTGATGCGCCCACTTAAAGCACTGACAAACGTAACTT
CTCAGTTCCAACGTGGTATGGCAGCAAGCCAAACTTTGTTTGCTCTGATCGATTTAGAAC
CAGAGAAAAACGAAGGTAAATACACGGTTGAGCGCGCGAAGGGTGATGTATCTGTGAAAG
ACGTCAGCTTCACGTATGTAGGTTCAGAAAAGCCGGCTCTAGAGCATGTCAGTTTTGATA
TTCCACGAGGTAAAACGGTCGCTCTAGTGGGGCGTTCAGGTTCAGGTAAAAGTACCATTG
CGAACTTGTTTAACCGTTTTTATGACGTGGACAGTGGCTCGATTACATTAGATGGCCGTG
ATATTCGTGACTACGAATTGAAGAACTTGCGCGAGCAGTTTGCGTTGGTTTCGCAAAACG
TACATCTTTTCAATGACACCATAGCAAACAACATTGCTTACGCGACGGAAGATAAGTACG
AGCGCAGCGATATTGAGCATGCAGCGAAGCTGGCTCACGCAATGGAATTCATCAATAAGA
TGGAAAATGGTTTAGATACCATGATCGGCGAAAACGGCGCGAGCTTATCTGGTGGTCAGC
GCCAACGTGTAGCTATTGCTCGTGCGTTGCTGCGTGATGCGCCTGTACTGATTCTTGACG
AAGCAACCTCTGCATTGGATACGGAATCTGAGCGTGCCATCCAAGCTGCCTTAGATGAGC
TGCAGAAAGATAAAACCGTGTTGGTGATTGCTCACCGCTTGTCAACGATCGAAAAAGCCG
ATGAGATTCTAGTCGTAGACGACGGTGCTATTATTGAACGAGGTAATCACGCAGACTTGA
TTGCTAAGAATGGCGCTTACGCTCAACTTCATCGCATCCAGTTTGGCGAATAGTTGCTGT
GGTTGAAAAAATCTGGTTTGAAAATCATCCATTAAAATATCTGTTGTGGCCATTATTATG
GCCACTCAGTGTGTTGTTTGGTGCAATCAGTAGATCGAAGCGTCAACAGTTCCAAACTGG
TCGCAAGCAAGCGTATCAAGCACCAGTGCCCGTAGTAGTGGTCGGTAATATCACCGCTGG
TGGCAATGGTAAGACGCCTGTTGTGGTTTGGCTGGTCGAGCAATTACAACATCTGGGGTA
TAAACCGGGAGTGGTGTCTCGAGGATACGGTGCGAAGGCTCCGCAGTATCCGCTGGTGTT
AAATGATGATACTCCTACTCAACATTGTGGTGATGAACCTAAACTCATCCACCGACGCAC
CGGAGCACCTGTCGCAGTCGATCCTGTACGTGCAAACGCCGTGAAAGCGCTAGTAGAGTT
AGACGTGGATATCATCATTACCGATGATGGTTTGCAGCATTATGCTCTAGAGCGTGATGT
TGAACTTGTGATTGTTGATGGAAATCGTCGTTTTGGTAATGAGTGTTTGATTCCGCTGGG
TCCATTGCGCGAAGGTGTTGAGCGACTTCAGGAAGTCGACTTTATCATCACCAATGGCGG
TTTGGCCCATCAGGGTGAGATCTCGATGTCTCTAGCGCCATCAAAAGCGATCAACCTAAA
GACCAAGCAGCAAGTTGATGTGAGTGAGTTAAAGGCGCTGGTGGCATTTGCCGGTATCGG
GCATCCACCTCGGTTTTTTAATACACTAGAATCAATGCATGCGGATGTTAAAGTCACGAA
AGGTTTTGCTGACCATCAAGACTTTGACCAAAAAGAACTTGAAGCATTGGCTCTACAAGG
GGCGAATGTGATTATGACAGAGAAAGATGCTGTCAAATGTAGCGACTACGCACAAGACAA
TTGGTGGTATCTGCCTGTATCTGCTCAACTTGAGCCTAAAGATGCAGAGCGAATTTTAAA
TCGAATAAAAGAGGTTAAAGCGACTTATGGATCACCGTCTGCTTGAGATTGTGGCTTGCC
CAGTGTGTAAAGGTAAGCTGACTTACGATAAAGATAATCAAGAGTTGATCTGCAAATTGG
ATCGCCTTGCTTACCCTATCAAAGAGGGTATTCCTGTTCTGCTTGAGCCAGAAGCTCGCA
CCATGAGTATGGATGAGGGACGTTAATGTCTTTTACGGTTGTGATACCGGCTCGTTACTC
TTCGAGCCGTTTACCAGGTAAACCACTGGCTGATATCGGTGGTAAACCAATGGTGCAATG
GGTTTACGAACAAGCAATGCAAGCTGGCGCTGATGACGTGATCATTGCTACTGACGATGA
GCGAGTTTCTGCAGCGGTTGAGCAATTCGGTGGCAAAGTTTGTATGACTTCGCCAAACCA
CGAATCTGGTACAGAGCGTTTAGCGGAAGTGGTAGAGAAAATGGCCATTCCTGCTGACCA
CATTATTGTGAACGTTCAAGGTGATGAGCCTTTGGTACCACCAGTTATCATCCGCCAAGT
CGCAGATAACTTAGCCGCTAGTGATGCGCCTATGGCTACGTTGGCGGTTGAAATTGAATC
TGAAGATGAAGTCTTCAACCCAAATGCCGTAAAAGTCGTTGCTGATGAGCGTGGTTATGC
CATGTACTTTAGCCGAGCAACAATTCCTTGGGATCGTGATAACTTCGCTAAGCAAGACAA
AGCTATCGTGAATCCATTGATGCGTCACATCGGTATCTATGCATACCGCGCAGGTTTCAT
TAATACTTACGTAAACTGGGCGCCAAGTGCCCTAGAGCAAATTGAATGCCTAGAGCAGTT
ACGAGTGCTTTGGTACGGCGAGAAAATCCACGTTGCAGTCGCTAAAGAAGCGCCAGCAGC
AGGCGTTGATACGCCAGAAGATCTTGAAGCCGTTAGAGCTATTGTGGCGAAAAAAGCGTA
ACGATTCTACTTCTTGCAGTTAATAAAAAGGCTCCTTTCATGGAGCCTTTGGCTTTAAGG
TGATGAGTATATTTTTTGCTAAATGTTTGAATCGTACTGATTGCGTTTTGGACAAGTGGC
TAATGTTTCTCTGTGTCCCGTGTCTTTAACTTCTTCTAAGATTACGTCAAAGCCCCATAG
GCGATAGACGTGTTTCAATACCTCATCATAACTTTCATCGAGTGGAATGCGGTTATGAGG
AACGTACTGCAACGTGAGTGAACGGTCACCACGAACATCCACGTTAAACACCTGAATGTT
AGGCTCTAAGTTTGATAGGTTGTACTGCGCTGCCAGAGTTTCTCGAATGCGTTTGTAGCC
CATTTCATCATGTATGGCGGAGACTTCAATAAAGTTCTTCCTGTCATCATCGTTGATGGC
GAACAGTTTGAAATCACGCATCAATTTCGGAGACAGATATTGGCTGATAAAGCTTTCATC
TTTGAAATTATGCATAGCAAAATGCAAGGCATCTAACCAATCTGTTCCTGCTAGATCCGG
GAACCACTCTTTATCCTCGTCAGTTGGCTCTTCACAAATACGCTTTATATCGCGGAACAT
CGCAAAGCCGAGAGCATAGGGGTTGATACCGCTAAAGTAAGGACTGTTGTAAGGTGGTTG
AGCAACAACACTCGTGTGGCTATGTAAAAATTCAAGAATGAACTTTTCGGATACAATACC
TTCATCATATAAGTGGTTTAGAATCGTGTAGTGCCAGAACGTTGCCCATCCCTCATTCAT
AACCTGAGTTTGCTTTTGTGGATAAAAGTACTGGCTGATTTTTCGGACGATTCGAACAAC
CTCGCGTTGCCATGGTTCCAAGAGCGGCGCATGTTTCTCAAAGAAGTAGAGTAGGTTTTC
TTGAGGTTCACTAGGGAAGCGCTCTTTAATGTCTTCTTCTTTAGTTTTGGCTCTTGGTAC
GGTTCGCCACAGTTCATTGACTTGAGATTGCAGATAAGCCTCGCGCTCCTCTTGGCGGGC
CTTCTCTTCGGTAATCGAGATTTTCTCTGGTCGTTTGTAGCGGTCGACACCAAAGTTCAT
TAACGCATGGCAGGAGTCGAGAAGCTTTTCAACCTCTTGAACGCCGTAGCGCTCCTCACA
TTCGGCAAGGTACTTTTTAGCAAAGAGTAAGTAGTCGATGATAGAACTGGCGTCCGTCCA
AGTTTGGAACAGATAATTCCCCTTGAAGAAAGAGTTGTGACCGTAGCACGCGTGCGCGAT
GACAAGTGCTTGCATGGTGACTGTGTTCTCTTCCATCAAATACGCAATACAAGGGTCAGA
GTTAATCACAATCTCGTACGCTAGGCCCATCTGACCATGTTTGTAGTTCTGTTCTGTTTG
AATGAACTTTTTACCAAATGACCAATGGTTGTAGTTGATAGGCATACCGATACTTGAGTA
CGCATCCATCATCTGCTCAGACGTGATCACTTCGATCTGATTTGGATAGGTGTCCAAACG
ATAGTGCTCCGCGACACGTTTTATTTCCTTGTGATAGCGTTCAAGCAGTTCGAATGTCCA
ATCCGGTCCGTCAGGTAGCAACTTGCTGTTGCGCTTTTTAGGCGCCTCTCCAGAGAGGTT
TTTTGTTGCGGTAGTCATCGCTAGCCTCCTTACGCCGTTTCTTTTTGGAATAGTTCTCGG
AAGACTGGGAAGATATCCTCCACAGAGCGAATATTCTTCATAGCGAAGTTTGGAAACTCG
TCGGTGAGCTTCTCATACTCGTGCCATAAGGTTTGATGTGAGCGACGCGTGATTTCTATA
TAAGAATAGTACTGACAATTTGGCAGCAACTTATTCACAAGTAAATCTCGGCATCGTGGT
GAGTCATCCGCCCAGTTATCCCCATCGGACGCTTGGGCTGCGTAGATGTTCCACTGACCA
ACCGGGTAACGCTCCTTGACGATTTCATCCATTAATTTCAAAGCGCTAGATACGATGGTG
CCACCGGTTTCTTGCGAGTAGAAAAATTCGTGTTCATCGACTTCTTTGGCTTGCGTGTGG
TGGCGAATAAACACAACGTCTACGTTTTCATAGGTGCGAGTTAAGAACAGATACAACAGC
ACATAGAAGCGTTTCGCGATGTCTTTGGTCGCTTGATCCATAGAACCAGATACGTCCATC
AGACAAAACATCACGGCTTGGCTAGAAGGGACTGGTCGTTTTTCGTAGTTTTTAAAACGT
AAATCGAAAGTATCGATGAACGGCACATTTTCAATTTTCTTGCGCAGTTCTTCGATTTCC
TTTTTCAGACGATTTTCTTCAAGTTGTTGTGCTGGCTCAATATTTTTGATGCGAGTCAAC
TCGTCTTCGAGTTCTTTAAGAAGTCGCTTTTTGCCTGCAGTCATGGCGGTTCGACGAGCT
AACGATTGCTGCAATGAACGAATAACGGAAATATTGGAAGGGATCCCCGCGGTTTGGAAA
CCTGCTCGGTGAGTTTTCCATTCCGTAATTTTAGCGATTTGATTTTTTTCTAGATTCGGT
AGCTCTAAGTCTTCAAAAAGGATATCCAGATATTCATCTTTTGAAATTTGGAACACAAAT
TCATCTTGGCCTTCGCCATCTGGACTCGCATTACCTTCACCAGAGCCACTGCCTTGACCT
CCACCTTTTGGACGCTCGATTTTATCACCCGTAATAAACTGATCGTTACCAGGGTGCACG
CGTTCACGCACGCCACCTTTCCCTTGATGGAAAATCGGCTCGTTAATGTCTTTGTGCGGT
ATTGAGACGTCTTCGCCCGTTTCTGTATTCGTGATCGAGCGTCGATTCACTGCGTCAGCT
ACCGACTCTTTGATCTGCTCTTTATGGCGCTTCAAGAAGCGCTGTCTGTTAACAGCGCTC
TTGTTCTTGCCATTGAGCCTTCGGTCTATAAATTGCGCCATGAAATAGCCCTCTTCATGT
TTCACAAGCGACCTAACTCAACACTGGGTTAGGATGACTTACGTACTCGTAGGTACCACT
CAGAAAGTAGGCGAACCTGTTTCTCGGTATAGCCTTTTTCCATCATGCGAGCGACAAAGT
CGTCGTGTTTCTTCTGATCTTCAGAAGAGGTTTTCGCATTAAACGAGATAACCGGAAGAA
GCTCTTCGGTATTGGAGAACATTTTCTTCTCGATTACCGTGCGCAGTTTTTCGTAGCTGG
TCCAAACTGGGTTTTGACCATTGTTATTGGCTTTCGCACGAAGCACAAAGTTGACGATTT
CATTTCGGAAATCTTTCGGGTTGGAGATACCAGCGGTTTTCTCAATTTTCTCTAGTTCCG
CATTGAGAGATGCGCGGTCAAATAGCTGCCCCGTTTCTGGATCGCGGTATTCTTGGTCCT
GAATCCAGAAGTCTGCGTAGGTAACATAACGGTCGAAGATGTTTTGGCCGTATTCAGAGT
AAGATTCTAGGTACGCGGTTTGAATTTCTTTACCGATAAACTCAACGTAACGAGGAACGA
GGTACCCTTTCAAAAACTCAAGATATTTTTCTGCGGTTTCTGAAGGGAATTGTTCGCGCT
CTACTTGTTGTTCAATCACATAGAACAGGTGAACTGGGTTTGCTGCCACTTCGGTTTGGT
CAAAGTTGAACACGCGAGACAAAATCTTAAACGCAAAACGTGTAGATAGGCCGTTCATAC
CTTCATCGACGCCTGCGTAATCTCGATATTCTTGGTAGCTTTTCGCTTTAGGATCGGTGT
CTTTTAGCGTCTCACCGTCGTACACGCGCATTTTCGAGAAGATAGACGAGTTTTCAGGCT
CTTTCAGACGAGAAAGAATGCTGAACTGCGCCAATGTTTCTAATGTGCTTGGTGAGCAAG
GGGCTTGAGACAATTCACTGTTTTCAAGCAGTTTTTGATAGATTTTAACTTCTTCCGATA
CGCGTAAACAGTACGGTACTTTTACGATGTATACACGGTCTAGGAAGGCTTCGTTGTTTT
TGTTGTTGCGGAAGGTTTGCCACTCAGATTCGTTAGAGTGAGCCAAAATCATGCCGTCGA
ATGGAATCGCAGAAAGGCCTTCCGTCCCGTTAAAGTTGCCTTCTTGTGTTGCGGTTAGTA
ATGGGTGCAATACTTTAATTGGCGCTTTGAACATCTCGACGAATTCCATCAAGCCTTGGT
TTGCTTTACACAGCGCGCCAGAGTAGCTGTACGCATCTGGGTCGTCCTGAGAGTAGTGTT
CGAGTTTACGGATATCCACTTTACCGACGAGTGATGAAATATCTTGGTTGTTCTCATCAC
CAGGTTCGGTTTTCGCAATACCGATTTGGTCAAGGATAGATGGACGAACTTTCATCACTT
TAAACTTGGTGATGTCGCCGCCAAATTCGTGAAGGCGTTTTGCTGCCCAAGGCGACATGA
TTGAGCGAAGATAGCGCTGCTCAATACCGTAGTCCGTTTTCAGAATCTCGCCATCTTCGG
TCGCTTTGAATAAACAGAATGGGTGGTCGTTCACTGGACTGCGTTCGCCATTAGCACTCA
ATACATAAATAGGCATCGCTTCCATAAGCGATTTTAATTTTTCAGCAAGTGAGGACTTAC
CGCCACCAACAGGGCCCAATAGATAGAGGATCTGTTTGCGTTCTTCTAATCCTTGTGCCG
CATGTTTTAGGTAAGAAACAATTTGTTCAATCGCATCTTCCATACCATAGAAGTCTTTGA
ATGTTTCATAGCGAGAGATAACGCGGTTGGAGAAGATGCGGCTCAAACGAGGGTCTTTAG
CTGTATCTATTATCTCTGGCTCGCCGATTGCCATCAGTAGGCGTTCTGCTGCATTAGCAT
AAGCACTTTTGTCATCCTTACACAGGGCTAGAAACTCCTGTAACGACATCTCTTCATCTT
TTGCAGCTTCATATCTGGATTGATAGTGGTCGAAAATACTCATGTCGCTTTCCCCTTTAA
TAGTCAGTCTACCGACGAACGTTGGTGCAGGCTGTTCCACGTTTTTCTGTGCTCTTAGTT
GCCTGAATGTCGACGTCCTGTTATCTCATTTGGTTTGTACGAAATGTATGACCAGTAACA
CCAAAGACTTTGCTTTATGGACAGTTTTTTCATCACAACGGTGAGCAGTGGATGTGTACT
TTTCAGTCACAGCCTTTCTCTACTTAAGCCTAGTCGGGGATTTGCAATTTTGCTTAACAA
TTATGAATTTATTGTAAAAGTGACATTTGAATCACTCTTTAGATGAGGATGAATTTATGT
TGCGAATAGGGCGGAGATAAATCAAATATTTGGTGAAAAATACAGAATTTCAGTGATTCG
TTATTCCACATTGCACAAGATAAGCAGAAGGATACGGTAGCGAAGAATGGAAGTTGTGAC
AGGAAAATAAAAAAGGAGAGCGAATGCTCTCCTAATCAAAGACTTGCTATCTTACGCACT
AAAAATTTGTGCAAGCTCGTTTTCACACAAGTGATATTGACGAGGGCAGTTACGCCAAGT
TTGCAGCATGCGACGGTATTTATCTAGCATTGGCATTTGGCTATTAAAGTGGTGATCTGC
CTTGTCGAATTGTGGGTAAAGACCTTCAGAATCAACAAGGAAGCGGACGTAATGCACTTG
CTGCGCTTCTGTTGCGATATCGAAACCTAAGAACTGTAAGCGACGTTGGTCTACTTTGCT
ACGCTCTTCCGCATCTAACATATTGTTAGATTCTTGCATCGCGTGATACATCTCCATAAT
GTCGATGATTTCACGGCATTCTGCTTCTGAAAGGCAACCGAAATCTTTGTTCAGTTCGCG
CATTTGAAGCTCATAGCCGCGTTCAACGATCGTCTGTAGGCGTTTGTATTTAGCCGCATT
ATTCGGATCAAGCTGAGACATTAGGTTGTATTGGTTTGATAGGATCAAACGTTGAGCGTT
TGACATTTCCATGATGACCTCACTAAATAATCTAATACATTTTTAATGTGCTTAGGTTAA
CGCTTCAGACAAGGGTGAAACATGATCTCAACACATATTTAATATGAAAAAATGGCAAGA
ATTGTCGAATTCAGCCACGGCGAGATACACGATATAAGAAGAATATCTACTTTTTGTGAT
AGTGGTTGTATATGTAATCTCGGTCCGAAAACACTCTTAACCACTCTGGCTTGAAGACGG
TTAATACTGCCAGTGACATCCCGTTAAGTAACCCTTCGGGGAACGCAAGCAATGGGACAA
AAATAAAGTAGTTGTGTTGAATGGTTTCCCAATCGTAGTGGCCAACCAACAAGTGATAAA
ACGAGTTAAATACTAAGTGTAAGCTGCCTGTGAGTGCGCCATTAAAAAAGCCAGCGACAA
AAATAAACACAAAGATGTTGCGGGGTAAATAATGGTAACTAAGCAAAAAGACTAAGTAGC
TGATTAATATTGGAACGAGCGCCGATAGCACAAGAGAGCTCGGGAGCAAGATAAACGAAA
TATCGTGTATCCAGTGGTAGGCGAACATCGCAGGAATGCTGAGCAAAAAAGCCATTCGCC
AACCGTACATCATGGTTAGTGTCGTTAACGCGAGAAAGTGTATTTGTAACCCTTCTTTTA
CTCCTGCTTGAGCAGACCAAAGAACCGTAATGAGGAAGAAAGAGGCAAGCACGATATGTT
GAAATGCTTTCTCTTGTTCAAGTTTAGGCCAAACTACTTTTCTCCAATCGGGTATGCAAA
AAGCAACGACAACCCAAGTGACGATGATGAGTGAGCCTACGTTAAACCAGTCCATGAACT
CTTTTCCTAAAATGCGTTTGTTACTTTTACGTTAATCCTTTTGTTGGGGTGCTATTTTAC
ACGCCTTGGTGATTTATATAAGGAATTTGCCAGTGTTACATACAAAAATGCCAGCTAAAT
GCTGGCATTTCTAGAACGTTAAGTTTCTTATTTGCTTAGTATTTCACGTTAGAGTGGTAC
TGAGACAAGATGGATTGAATTTCATCCATTGTCTCTTTTGAAGGAGGATTCACGCCTTCA
AGAGGGTACTCTAAACCAAGAGCTTCCCATTTATGTGCACCGAGTTTGTGATATGGGAGC
AGTTCAACTTTCTCGATGTTGTCCATATCTTTAATGAATTCACCCAGCATGTGCGCCGCC
TCTGGATCATCGGTGTAACCCGGCACAACTACGTAGCGGATCCATGTTTTTTGACCAATT
TTGTGCAAGTAACGAGCAAAGTCTAACGTACGTCGATTCGACACACCGATAAAGTCTTGG
TGAATTTCATCTTTCATATGTTTGATATCTAGCATCACCAAATCAGTCGCGTCCAATACT
TCGTCGATCACTTCTGTGTGTTTACGAATGTAGCCATTGGTATCTAGACATGTGTGGATG
CCTTCTGCGTGAGCCGCACGGAAAAAGTCGCGAACAAATTCTGGTTGAAGCATGGCTTCG
CCACCAGAACAAGTGATACCACCACCTGATGCATTCATGAAATGACGGTAGCTTTTCGCT
TCGGCAATGATTTCTTCAACAGTAACTTCTTTACCATCATGCGTGTCCCAAGTATCGCGG
TTATGGCAATACTTACAGCGCATTAAACAACCTTGCAAGAAGACGATAAAACGAATACCA
GGTCCGTCTACGGTACCGCATGATTCAAATGAGTGAATACGACCAGTTGTTGACATCTTT
TGCTCTCATTACTAATAAATTCTTGCTGTTATTTTATTACAAAAAGCAGGGTTAAAACAG
CCTTGTGGGTGGCTAAGGCAGCGTAATGTGACCAAAGAAAACGGCCAATGACGCGTTCAT
TGGCCGGAGAGATAAATACTATTTAAAAGAAAGCAAAGACTGAGAAAGAACCAGTACCAT
AAACGTCAGTTTGTGATTCTTCGTAATCAGGTGTTTTCACCGTAAAGGTTAGGCTTGCGC
CGTAATTCTGGTTATACCAAGTTGCACCTGCAACGGCACTTGCTTGCCAGTTTTCTAGAG
TCACATCATAAGGTTCTGATGAGCCTGGAATACCTGAGCGATCGCCTTCAATGGTGATAT
CGTTGAAACGGTATCGACCTTCAAATCCTGTAAAGACAAACCAACTGGAGGTATTTTTCG
CAAGCATACTGGCAGAGAAAGGGCTTTCTACACTGATGTTTGCTGCGCCAATACTATTGG
CTAGATTCGTGCCCCAGCGGAACATGACACCTTGTGATACATCACTGCGGAAGTTACCTG
CGTTAATGTCATTCACATTAGTGATTTCCCATTGCGTCTTCTGGCCCTCACTGCGCATGA
GTTTATTGAAAGCTCGGTAACCAACGCTAAAGGCAATTTCATCGTCAATTTGGTAATCCC
AGCCTTGAGGATCGGTTGAACCAGTGATGCCGTGAACAATTTCCTGCGCTTTTTCTGATA
GAGAACTTTCACCTGTGGCACCAATGGTGAAGTTATAGCGAACGGCTTGATCGGCGGTTA
GAGATAGGTAGTTGATTTCAGTGTGTAGGTAACCAGCATATGGACGGTCATTGGCAAGAG
GGTAGTCTGCTTCAATATCACTTGGAGTCCACATCTTGTGGCCAAGTACTACCTCGATCT
TATCGACATTGGATTGGTCTGCATTTTCTAAGCTGAACCATTTCCATTCGCTTTCTTTTT
TTAGCTTCTCGGTTGCGTAAGAGAAGAATATACCGTTGGTGTAATCTTGGTCGACACCAA
AAATGCCATCGTTATCAAGGGTAAAGGATACTGTGGATTTGGTGGATGCCAGAGCAACTG
GCGATAAAAGGGTAAGGAAAATTAATTTACTGAGTTTCATATACTGCATTTACTAACTTT
TTTTGCATCATACGTAAGAATTCAATCAAAATCTTCCGCAATGTCACAACTTTAGTTCAA
GAAACAAAAAAAGGCTGATGCTTTGCAGCATCAGCCTTTGTTGTATCACTAAAACGTTAT
TTCGCTATAGTCTTATAGAGACTCAGTGAATGTACGTGCGATTACGTCAGCTTGTTGCTC
TGCAGTTAGAGAGTTGAAGCGAACAGCGTAACCAGATACACGAATTGTTAGCTGAGGGTA
TTTCTCTGGGTGCTTAACTGCGTCTTCTAGAGTTTCGCGGTTAAGAACGTTCACGTTTAG
GTGTTGACCACCTTCGATACCAGCTTCGTGGTGGAAGTAACCATCCATCAGACCAGCAAG
GTTAGCGCGTTGTGAACCCTCATCTTTACCTAGTGCGTTAGGTACGATAGAGAATGTGTA
AGAGATACCATCTTGTGCGTCAGCAAACGGCAGTTTAGCTACTGAAGTTAGTGATGCTAC
AGCACCTTTCTCATCGCGACCGTGCATTGGGTTTGCACCTGGAGCAAATGGAGCACCAGC
ACGACGACCGTCAGGTGTGTTACCAGTTTTCTTACCGTATACCACGTTTGAAGTGATAGT
AAGAATTGACTGAGTAGGGATTGCATCACGGTAAGTCTTAAGCTTACGAATTTTGCCCAT
AAATACAGAAACAAGTTCACATGCGATGTCATCAACGCGTGGGTCGTTGTTACCAAATTT
AGGGTAATCGCCTTCGATTTCGAAGTCGATTGCTAGACCGTCTTCATCACGGATAGGTTT
AACAGTTGCGTATTTAATTGCAGACAGAGAGTCAGCAGCAACAGATAGACCAGCAATACC
ACAAGCCATAGTACGTTTAACGTCACGGTCGTGCAGAGCCATTAGTGCAGCTTCGTAGCT
GTACTTGTCGTGCATGAAGTGGATTGCGTTTAGTGCAGTCACGTACTGCTTCGCTAGCCA
ATCCATGAAGTGGTCCATTTTTTCCCACAACTCGTCATAGCTTAGTACGTCGCCTTCGAT
CTTAGGCATTTTCGGACCAACTTGGATTTTTAGCTTCTCATCCACACCACCGTTGATGGT
GTAAAGCATAGTTTTCGCAAGGTTAGCACGAGCGCCGAAGAACTGCATTTGCTTACCAAC
AACCATTGGAGATACACAACATGCGATTGCGTAGTCGTCAGAGTTCATGTCTGGACGCAT
TAGGTCGTCGTTTTCGTACTGGATTGAAGAAGTGTCGATAGATACTTTCGCACAGAACTT
CTTGAAGCCTTCAGGTAGTTGCTCAGACCAAAGTACAGTGATGTTTGGCTCTGGAGAAGG
ACCCATTGTGTATAGTGAGTTTAGGAAACGGAAGTTAGTACGAGTAACTAGCGTACGACC
GTCAAGACCCATACCACCCATAGACTCAGTTGCCCAGATTGGGTCGCCAGAGAATAGATC
ATCGTACTCAGGAGTACGTAGGAAACGAACCATACGTAGTTTCATTACGAAGTGGTCGAT
CATTTCCTGAGCTTGTTCTTCAGTAAGCTTACCAGCAGCGATATCACGCTCGATGAACAC
GTCTAGGAACGTAGAAGTACGACCTAGAGACATTGCAGCACCGTTTTGAGACTTAACAGC
CGCTAGGTAGCCGAAGTAAGTCCATTGGATAGCTTCTTGTGCAGTTTCAGCAGGGCGAGA
GATGTCACAACCGTATTTCGCTGCCATAACTTTCATTTGGCCAAGTGCACGGTGTTGCTC
AGCGATCTCTTCGCGAAGCTGCATAGTCATTTGAAGATCTTCACCGTTCTCAAAACGCTC
TTGTAGAGATTTGAATTGAGCCAGTTTGTCCTTCATTAGGAAGTCGATACCGTATAGAGC
AACACGGCGGTAGTCACCGATGATACGGCCACGACCGTAAGCATCTGGAAGACCAGTTAG
AACACCAGATTTACGACAAGCTAGGATTTCTGGAGTGTAGATGTCGAAAACACCAGCGTT
GTGAGTTTTACGGTATTCTGTAAAGATTTTTTTAACTTGTGGGTCTAGTTCGCGATCGTA
TGCTTTGCACGAACCTTCAACCATGCGGATACCACCGTTAGGGATGATAGCGCGTTTTAG
AGGAGCGTCAGTTTGAAGACCAACGATAGTCTCAAGATCTTTCTCGATGTAGCCTGCATC
GTGAGCAGTGATGGTAGAGATGATAGAAGTATCGAAATCAACAGGAGCGTGAGTTGAGTT
CTCTTGCTTGATACCTTCCATTACCTTAGCCCAAAGCTTGTTAGTTGCTTCAGTACCTTC
AGAAACTAGGAAAGATTCGTCGCCTTCGTACGGAGTGTAGTTCTTTTGAATGAAATCACG
AACGTTTACTTCGTTTTGCCAGTCACCTGCAACAAAACCTTCCCAAGCTTTAGCAAATTG
CTCTGCCATGACATACCTACCTTTTTAGTAGAAAAAAATTACGTACTGCTTCGCCGTTGA
GCCAGCTATCCCCAAAATCTGAGGGGGAACAGTACACTCTTTTGAATAACAATATTTATA
GTCTTAAATTTAAAAAGTTGGGTCACAAAACTATAAATATTGTCACTATCTTTAATGACA
CTCTTTTTAAGAGACAACTAGAGGTTAAACTAAAATTTTTTTGCAAACCTTAAACTAAAT
CAATAAATCCTCAAAAATCTCGATAAAAATGGGGTAGCGACAAGCGCTACCCACACGTTT
TTTGAACAATTAGCCTTACAGCCAAGCTTTGATGCCATACTGGCCTTCTAGCATACCAAC
TGCAAGCATAGCGACCAAACAGATAACAAGTACACCTACTGGGATCACAATCTTGTCTAC
GAATGACAGGCGAGCTGCACGCTCTTTGTCACCAATTAGACCGTTGTTATCAAGTAGCAT
TGTTAATGCCCATGCTAGTACAGGGTTAACGACGGCAGAACCGAAAATACAGATACCCGC
TGCTTGAGAGTCTTTAGAGTCTTTCACCATTTGCATACCTGCTTCAAGTAGAGGTAGAGA
TACACCTACAAGTAGAGCGACACGCATTACTGGTGGCCATACTGCGATGTCCATTGGGAA
GCCAAGGATCGCGATGATCATCACCAGAAGACCAAGAAGGATAGCACCGCCAGGAATTGG
ACGTTTTGCAATCGCTGCTGGGATCATGTAAGTACCCCAAGATGAAGTGATGTTACCACC
ACCTACCGCTGTACCTACCATCTGACGGATAGAACACATAGTCATTGTGTCATCAACGTC
CATTAATACTTTTTCAGTCTTTTTAGGGTAGTTAAGTTCTTGGAAAATACGATGACCTAA
GAAGTCAGGAGACCACATTGCTACTGCTAGGATTGCAAAAGGCAGTGACGCGATGAAGTG
TTCCATATTAGGAAGACCGAGCATCCAACCTTCTTCAGTGCTGCCCCACCAGTAAACAGG
GTTTAGATTCGGTAGACCAGTTTCAGTGACGAATTTGATGTCAAAACCAGCACCTAGCAC
TAGAGCGATAATAAGGCCTGTGAAAGCACACACTGGAATCGCAAGCCAACGTTTGTTCAC
TTTTGCAAGGAAAGCGTATAGTGCGATAGTCACTGCAAGCACGATCAGACCCACGTAACC
CATGCTGCCAGCTTCAACAGTTGAAGATTGTAGGCCAACTGCCCATTCTTGGATCGAGTT
GATTTGGCTCATGGTCCCCGTCAAGCCCAAGAAAATGAGCAAGCCACCAGCTGTACCCTC
TGAGGTGAGGTTCACCAGTTTAGAACCGCCTTTCAAGAAGCTAAGTAGAAGACCGAATAC
ACCAATAAGAATTGCCAATGCAAGAGGGTGAGCACCAGCGAGAGCGATGGTACCAATAAG
AGGGATCATTGGACCGTGGTTACCTGCCAAGTTGGCTTTCGGGTTGATAAAGCCAGAAGC
AAGCACACAGAAAAGTAGTGCAGGGATTAGCATTTCTACACGCGCAACTTCGATGGCAAA
ATCTTTGCCTAAGTTTACGTGGTCCCATGCTGCAGTAAGGCCTTCAGCCCAAGACATCAT
TACCGCAGAGTACATTGCGATAATGCCGATAGTACCAGCAAGTGCTGGAACAAGGTCTTC
AAGCTCAAAGCGGAAGTCACGACCTGGCAAGTTTAAGCCGAAACGACGCGGCTTCATGAT
TTGTAGTTCGTGGTCTAGGTAGTCTGAACGGCTGGCGAACTCAGATGATGGACGATGAAG
CTCACGGTAGCTTTTGGTCTCGATATCTGAATCAGAGTGCGCTTTGTTAACTGCGTCTGA
CATAGATTCCTCATATATTTAAAAGTTATGAATTATTCATTCAAGTGTGTTATTCCGCAT
CCTGCGGCACGTCCTATGCTAGCTATTATTAGATTTGTTACACGTCGACGTCGTGCCTAA
GCATAGCTAATAACTTGTTGTGTTGAGGCACAAAAAATTCCTCATCTTTTGGCTGGAGTC
TAGCAAGATAGCCATTTAGGGTGATTGATTTAGATCACTTTAAGAATAGATGTGAAATAA
AACTACAGAAAGTGTCTGGTATGCGAATGAGATGGTTATTTAGTGTGTAATTTCATTACA
CAAGTTGCATAAAATTAGAGTTTATTGCCCTGCATCGCATGAGTCACGCTTAAATGATCA
ATATTCACGATGTTTATATAAAGCTGGCTTTATTCTTGCTTTGTACCGAGCAACGACGAT
TTTTTGGCTAATCATTGCCGCTCAGTTTAGGAAGAAGACATGAAACAGCTTAAAGTACTG
CCACTTGTGGCAATTATCTCAGGTTTAATGGTCGGTTGTGGCGGCGGTGGCGGTGGCGGC
GGTGGTGGCGGTACACCTCAAACTGCATTTAACTTCACTTTTGTTGCGCCAAAGACACAA
GCGCTTTCAAGTAACGGTACTTGTACGATTTACGATCGCTTTGAGTCAAACAATATTGAG
CAAGTATTGAATTACCATAAGTTGGGTGGTGTTTTAGACACTCAGTTAACAGCTTATTAC
TCTGATGCATCGGGTAACCGCGTTGGTGATTTGGTAACAGCAAGCAATGACAAATTGACG
ATTATTCTGCAAACGATTCCAGATGGCGGTAGTGTTACTGTTCAAGAGGTGAATGGCACT
ATTATTAACGCGATTACCTTTTCAAAAGATCTTTTGGAATCTGAGTCCTCTTTGAGAAAC
GTATACCTATCTGCAGATGCGAACGTAAGTAATACGAGCTGTCTGACGGGAAATAACGAT
TCAAAAGTCAATAAGACGAACTTGGACTACAAGACTGCGGAAGATGCTTCAGGCAATCCA
TATTCGACGTTCTACTTTGATTCCCAGCTAGAAACTGTAACGGCGAACGAATCGCGCTTT
ACCAAGGGTGAAAGTTTACCAGCGGTTAGTACCGAAAAAACGATGGTAGCTCAATACCGC
ACTGCTTCACGCTCTTCCTTGTACCAATATGGTTTTGAAGACTGGACGGATGGACGCATG
GTCTTTGCAGGAACGCCTTCGATGCCTATGGTCAGTACGTCGGGTATCAATTTTTCTAAG
ATAGATATTGATACAATCTACAAAAACTTTTCTTACCGTTTAGCTGAAGTGCCAAAGACA
AGTGCGTTTTATCACCCTGATGCATTGAAAGGCGATGTTTGGACATTCAGTGTAGAAGGC
ACGATTGCAACGCCTGGATGGACAGCTGCATACACAGACAAAGTTTCTGAAAACTGGAGC
ATTGTTGTTGATGACCGCTCTCTATTTTCAGTAACGGATACCCAGAACACGAAGCCAGGT
GTATCAAACAGTGTTGTTGATCTAACTGACAGTATTGGTTTAGGCCAAGAAAACGGGTTA
CAACGCGTGAGCTATCAGCAAGGTACGATGGTTGGTGCAACGCCATACGTTGTTCGCCAT
TCTGTTTACTCGTTGATCGAAGGAAGTATCGTCGTTCCTGACTTAGATTACTCTAGTGTT
CCTTCTGGTGCTCGAAGTGATTTAGTTATCTCCAATAACTCGTTAATTACTCAGAGCTAT
GTGTTTACCGATGAAAAAGCAGACGTTAAAGCTGCTGATTTTCTCACTGCTTTTGCCAAT
GGTGATGGCGCTGATACGACAAAAGATGTACTCGGTATCGTAATGAATGAGAAACAAGTT
AGAGATACGATGAATCGCATTGCTCAAACTAAGACGCTGATGTTAGAGAGAAGCAATTAA
CACTTTTGTAAATTTATTTAGCCCCTCACTTGAGGGGCTTTTTTGTGGTCTATATTCACG
AATAAAAGAATATGTTGCTATATATTGCATATTCATTTGTCTATCGTATCTATCTATTCG
ATTTATTTAGGTTAATAATTTGTTGCAACTTTCTGGGGGTGGTGCTAATTTGTTCCGAAA
TAGAGAGGGCGGAGTCCCTTAATTGCAGTGACAAAAACACAGGGAGTAGAGCGCATGAAT
GATGTACCAGCGCTAGATATAAAAGACCTGCACAAAACATTTGGACAGAATGAAGTCCTG
AAAGGCATTTCACTTGCCGCTCACAAAGGGGATGTTATCTCCATCATTGGCTCTTCCGGT
TCTGGCAAGAGTACTTTTCTTAGATGTATTAACTTACTAGAAACACCGACCGCTGGTGAA
ATTTGGGTAAACGGCGAGCTTATTCAAATGAAAAACAACCGCGCGGGTGAATCCGTACCT
GCCAACGAAAAACAAGTTCAGCGTATTCGTTCGCGTTTAGCTATGGTTTTTCAGGGGTTT
AACCTTTGGTCTCATCTTACCGTTCTTGAAAACGTCATCGAAGCACCTGTTCACGTTCTT
GGTGTGCCGAAAGCTCAAGCGATTGAAAATGCAGAGTTGTTACTGAAAAAAGTCGGCCTT
TACGAACGTAAAGATTATTACCCAGGTCATTTATCTGGTGGTCAGCAACAGCGTGCTGCG
ATTGCTCGTGCCCTTGCCGTAGATCCAGAAGTTATGCTGTTTGACGAGCCTACCTCTGCG
CTTGATCCTGAGCTTGTTGGGGAAGTGCTAGGGGTAATGAGAGATTTGGCAGATGAAGGG
CGAACCATGTTGGTGGTGACGCACGAAATGGCGTTTGCTCGTGACGTCTCAAATCATGTG
ATGTTCTTGCATCAAGGCTTAGTGGAAGAACAGGGAGATCCAGCTAAGCTATTTACTAAC
CCCGATTCTCAGCGATTACAGCAGTTTATCTCATCTATCTACTAATATTCATTAGGCGGC
AGAGTTTTGCCTCCTAAGTAAGCACAACGAACAAAACCAAATAAAATAGCAATCACAGGA
GTATGGAAATGAAAAAGTGGTTATTGGCAGCAACTCTTGCTGCAACGGCAGTGTCTGGTG
TTGCTCAAGCGAAAGAATGGAAAACAGTTCGCTTTGGCATTGAAGGCGCATACCCTCCAT
TTAGCTGGACAGAAACCGATGGTTCTCTAAAAGGCTTTGATGTTGATATGGCCAATGCGC
TGTGTGAAGAAATGCAAGTGAAGTGTCAGATCGTTGCACAAGATTGGGATGGCATTATTC
CTTCTCTATTGGCTCGTAAATACGATGCGATCATCGCGGCAATGTCGATTACCGAAGAAC
GTAAGAAGAAAGTGGATTTCACGGGCAAATACGCACTGATCCCAAATAAGTTCATCGCTA
AGAAAGGTGCAAACCTAGACTTTGCTAATCTAGATGGCCAAAAAATCGCAGTTCAACGCG
CGACCACTCACGATAAATACCTGACTGATAACTACGGTGACAAAGTTGAAATTGTACGTT
ACGGCTCTTTTGACGAAGCGTACCTAGACCTTGCGAACGGCCGTGTTGCTGCAGTTTTGG
GCGATGCATCTGCTCTAGAGGAAGGTGTATTGAACAAGGCTGGTGGTGATGCGTACGAAT
TTGTTGGCCCATCTCTGACTGATGCAAAATGGTTCGGTGAAGGTTTCGGTATCGCTGTAC
GTAAACAAGATAAAGATCTAACGAAGAAACTTGATGCGGCAATCTTGTCACTGCGTGATA
AAGGTGTTTACCAAGAAATTGCTGGCAAGTACTTTAACTACGATGTTTACGGCGAATAAG
CGGTAATTAAGCGACCGTTGGCTTGTTCCTAGAAGTAGTCAACGGTCGATTTTTTGAGTT
TAGGGATTAGGAACTCACCTATGCTGGATTTACAAGGATATGAAGCCTCCATTTTTAAAG
GGGCTTTGGTAACCATCGAAGTAGCTGTGCTGTCACTACTGCTTGCGGTGATATTGGGAA
TGCTTGGCGCGCTTGCTAAGCTTGCTCCCTACAAATGGGCAAGAGCAATTGCCACACTTT
ACACCACCATTATTCGCGGCATTCCAGACTTAGTTCTGATGATGTTGATTTTCTTTGGTG
GGCAAATACTTTTAAACAATAGCCTCTATTCCATCAACGAAACGCTCAATGAATGGTTTG
CATCTAGCGACCCAAATCATGAGTGGACTTCTTACTTACCTGACTACATTGATGTGAGCC
CGTTTATTGCCGGTGTGCTGACAATTGGTTTTATCTTTGGAGCTTACATGGCGGAAACTT
TCCGTGGTGCGATCATGGCCGTCGATAAAGGTGAGTTGGAAGCAGCAAAAGCTTATGGCA
TGAGCCCAGTGTTGTCGTTCAGAAGAATCCTTCTTCCTCAGATGATTCGCCATGCACTAC
CGGGATTTGGTAACAACTGGCTGGTATTGTTAAAAACCACCGCGCTTGTCTCCATCATCG
GGCTTGAAGATATGGTGAGAATGAGCTCTCTGGCGGCTGGTACAACAAAAATGCCGTTCA
CGTTCTACATGGCCGTTGCACTGATTTTCCTTTTCTTCACCAGTATTTCGACGGGGTTGT
TAAAACTCGTTGAACGCAAATTCAGTATTCATGCGAGGTAAGTAATGGATTTTTCGTTGA
TTATTGAAAGCTTCCCTGTTTACTTTCAAGGGCTTTGGACGACCGTTTGGCTGGTGGGCA
TTTCATTGGTGATTGGCTTGTGCGTCTCAGTTCCACTCGCCATTGCGAGAAACAGTACCA
ACTACGCTTTGAGCCTTCCTTCTTGGGGATTCATTTACTTTTTCCGAGGAACGCCACTGC
TTGTTCAGTTGTATCTGATTTACTATGGCATGGATCAGTTTTTCCCAGTGAAAGATACCT
TATGGGAACACGCGTGGTTTTGTGCTCTGGTTGCGTTTGTACTAAACACATCAGCGTATA
CGGCAGAGATCATTCGTGGTGCGATTAACGGTTTGCCGAAAGGCGAAGTGGAAGCCGCAA
AAGCGTATGGCATGAGTAAATTTATGACTTACAAACGCATCATCTTGCCAAGTGCGTTAC
GCCGAGCACTACCTGCTTATTCTAATGAAGTGATCTTCATGCTTCACGGCAGTGCGGTTG
CAGGGATCGTAACCATCGTGGACTTAACTGGTGCAGCGCGCTTAGTTAACTCTCGTTATT
ACGCACCATTTGAGTCGTTCTTGACGGCTGGACTTTTCTATATGTCGCTTACGTTTATCA
TTCTTTGGTGCTTTAAACGCGCGGAAAAACGTTTCTTAGCGTACCTGCGTCCTCTGAGCT
AAATCATGTATTTAAGTAATGGTACCTACGGGTACCATTCTATTTTTGATACCTTCATTC
ATACTTTTCTGATTTATCAACAAGACTATTTCGTTCCCTCGTTCGCTTACATTACACTTC
GGCAAAACCCTTGTTTAATAAGTGAAATATGAAAAAAACAATTATATCGTTGGGTCTTGC
CGCTGTTGCCGCCGGATGCGGTGGTGGAGAGAACAAGTCACAATCAAACAGTCAAGTCAC
ACCAACTCCAGTTCCTGTTCAACAAGCGCTAGAAACGGGCAATGCCCTGTTAGTTTCTGA
CCCAAATGACTTCATTCGTGAAAGCCGTCAAGTTGTTGAGGCGCACAAGAAACAGTCGAA
TGCGATCAAATCTGCGATAGCAAAAAATCTTTCGGGTCTTTACTGGGATCCGACGCATGA
TGCCGCGATTTTTGCTCCTACCTATGGATTCAACGACACCATCTTGATGACCAATAAAGC
GATGGCGAGTGGCTACAAAGACCAAGCGTTGTCGATTGGTATTGCTGGTGAGCAAACTAA
TGGCCAGCGTTATGCTGTTTTAGGCAGTAACCCATTTCGAACCGCACAACGTTTTCCTGA
TTCTTCTAATGCGGCAATGACTCAATGGCTAAAAAACCTCGTTACTTGGTTGTCAGGTGG
AGCTACTTCAAACGTCGTCATCGCGCAAATGGATCAGTCTTATTACTTTCCTGATGAGCA
AGCGACGCGCAGTTGGTTAAACAACAATATTTCACCAGACCTGACATTTAATGAAGCTAA
CCTGTGCGACGGTTCAAAACTACTTAGCTGCTTGAAAGCCGATAAGCCAAACCTGTTGAT
TCTGTCACAACATTTGCTGTCAGGAGATACCAATCAACAGGTATTAGATGCGCTGGCTTA
TGCCGAGCAAGCTAAAATTCCGGTTCTATATCTGCATTGGGACGGTGGGCTGACCGATCT
TGGCCGAGACATTTTGGCAAAATTCCATGTTGACTACGTGGGGGACAACTATTGGCGTAA
GTTAGGTTTGGTCGATTGGGCACCTTCATCACTGATGAACTTTGTGCCAGATTCTGTCAT
CACGCAGCAAGCGTTGTTATCCCGTTTCGAAACTCAAAACTTCAATGTTGATTTGTCCCA
ATGTGATGATAAATCATGCCCAGAAGCAGCGAACATGGACAGTCAGTTTTACGACGCTGC
CAACAGCATTCGCCAATGGCTGAAATCACTTGATGAGCAAAAAATCTCGTTGTTTGAACA
AGATGGTTATCAATACGAAAAGCTGATGGTGTTATTGGCGGATCATTATCGTCAAACGGC
CTCTTTTCCAATGGATAAGCAGTCTACGGGGACGACTGAATTTTTGAAATCGTACTTCGC
GGACTACGTTCAATACAACAGTCGTCGCATCAACCCAAAACAACCAAATATGGGAAACTT
CAGCCGCAGTGAATTTGGGGCCGATGTAAAGAGAATTGATACTACGGTGAATATGGAGTC
TAAACACAACTTCCGTTCGGCAGGAGTGTATGCGCTGCCAGGTGAGACTTTCACGGTAAC
GCGTAAAGACAACAATGATGTGACCACAAAAATTGTCATCAATAGCTTAAGAAGTGGAGC
GACCCATGAGTTCAGTAAAGACGGTTATACTCGACCTAAACTGCTGACTTCATTTGCTTA
CGAAGTCAAAGCGGGTGAAACCATCACGCTGACTTCTCCTTATGGCGGCCCAGTACAGGT
TCACTTTGACAAAAATGATATTCCGGTTGAACTGAGACTTAACCATGTGGCACAGCATCC
TGTATGGAGAAGTGAGAAGGACAACGACACCTTTATTCAGCAGCTAGAAGCCAATTTGTT
TGATTGGGCCGAGCTGATCACCCCTGGGTTTGAAGTGCACTCAAAGCGTGACAAGATGTT
AGAGTCGGTCAACGATGAAATGTGGTCTACTCCTGCGGAAATGGCGCTGGCAACAGAAGA
ATATGTACATAACTACCCGCATGTTCTGGCTGGTTTCCAAGGGCCGGGTATAGACGAAGT
ACCTGAAATTATTCAATACGCTCAAAACCAAGGCTGGGAAATTGCCAATATTGATATGGT
TAAGCACATGAATGCTGACCAAGCCACTTGTGGCTATGGCTGCTCTGGTAACCCGTACGA
TGCTTATTGGGCCTTCAGTCCTTTAGGTCACGGTGATTTGCATGAGCTAGGCCACGGTTT
AGAGAAAGGACGATTCCGATTCGCGGGTTGGGAAGGGCATTCGACGACCAACTACTACTC
CTACTACAGCAAGTCTCGTTTCTTCCAAAATACGGGTAAGGAATCAACCTGCCAAAGCTT
GGATTTCAAAGGTCAGTTTGAACTGTTGCAAACCAGTCGAACACAAAGCGATCCAAATGC
TTATATGGCGGAGCAAAACCAAACGGGTTGGAGCTGGGGTGCTCGCGTTTACATTCAAAT
GATGATGGCAACTCAGCACGAAGGTGTGCTTAAAAATGGTTGGCATTTACTGGCGCGACT
TCATCTTATTGAGCGTGAGTTTAATCGTTTGAAAGCAGATGAGGCACTGTGGAATGCGAA
ACAATCAAGCATTGGCTTCTCGATGTATACCAAAGATGAAGCGAGCAGCATCTCAAACAA
CGACTGGTTGCTCATTGCCCTAAGTTACGTGGCTCAGCGAGATATGACTAACTATCTCGA
CATGTGGGGATTTTCGTTCTCAGAAAAAGCGAAGCAACAAGTTGTTGCGTTGAATCTGAC
GCCGATGCCTCTCACTTACTTTGCAAGCAGCAATACCGGCTACTGTCTGAACGAATTCGC
TCAAATGCCAGTAAGTATTGATGGTCAAACGGTTTGGCCGCTGAACTAGCTGAGTAGAAA
ATAACGTGCATGAAAAGGGAGACTGAGTCTCCCTTTTTACTAGGTTTATCTTAGCGTTGA
GTCACGGTTATTGCTTTGTAATGTATTACTTGAATGTCGACCAGATTGGCGCGTGGTCTG
AAGGCTTTTCAATACCGCGTAATTCATAATCGATACCCGACTCAATACATTTTTGCGCGA
GAGAAGGAGTCGCCAAAATCACATCAATTCGTAGGCCTCGGTTGTCATCAAAGCCGCGAG
ATCGGTAGTCAAACCACGAGAAGCGATCGTTCACTTCTGGGTAGAGCTTACGGAAAGTAT
CTTCAAAGCCCCAATCTAACAACGTTTTCAGCCATTCACGTTCTTCTGGTTGGAAAGAGC
ATTTACCCGTTTTCAACCAACGCTTACGGTTCGGTTCTCCGATACCGATATCTGAATCGA
TAGGGCTGATGTTGATATCACCCATAACAATCAACTGTTCATCGTTGCTGTGATGATCGT
TTAGATACGTCATTAGATCTTTGTAGAACTGGCGCTTGTATGGGAATTTCGTTTCGTGGT
TAATGTTGTCCCCTTGAGGGAAGTAGCCATTAAGCACCGTTACTTTTTCACCATTTTCGT
TTTCAAACGTCGCCATGATCATGCGCTTTTGGTGTTCTTCGTTATCCGTTGGAAAACCTT
TTTGTACGCGGATGGGCTCTTGCTTACAAAGCATCGCTACGCCGTAATGCGCCTTCTGGC
CATGAAAATACACTTTGTAACCCATGGCTTCGACATCTTCAATCGGGAACGCTTCATCAT
GCACTTTAATCTCTTGAAGACCAATAACGTCAGGCTGGTGTTTATCGATTAGCGCTTGGA
GTTGGTGCAGTCGAGCACGTAGTCCATTGATGTTAAAGCTGATTACTTTCATTATTTATC
CTTTTGAGGGCGTATTTTTCTAGAATGGTATCATTCTGAAAGCGTAGTGAAAATGAATCT
CAACAAAAGAAAAAAGCGCGTTTTACTGCGCTTTCAATTTGTTTTCTAAATCTGTTTGTA
CGATCTTCAATGCTTTAATCGCAACTTCTGGATCAATCTCGTTGGTTTCAAGCAAGTAGA
TCAAATCAACGGCCAGCTTGATCTCTTCTGGCGCGTCATCAAGAGGAGAGGTTGGTTGGT
CTGCCATTATTGGTGCTTTTCCCTATGTGTAATTTGATTTTCTAGTTTAAGAAGCGCTGC
CTCACAACGAGCTAAACGTTGCTCTGTCGCCAGTAATACTTTCTGAGCTTCAGCTCGCAT
AAAACTAGGTGCAGTTTCCACTGCGCGTTCCTTTTCTAACACCATTTCTCGCAAGCGTCT
TGCCCATTCTTGGTGCTGCGCGAGCTCTTGATAAAGCACGTTAATTGGTTTGCGAAAGTG
GCTGCTATGCTTGATTTCATTCTTACGAATTTTGGTGGTAGAAATCTCTCGCTGAATTGC
GCCAATTTGCGCTACGAGTCGTTCGGTGAGGTACTCCGCGCGCAAAGCGGTGAGCTTATT
TTCGTTTTGCTCTCGGATAATCGCGTCCAGTGTCGATTTCGCTTCTTTTACGCAAGGGGT
AAGTAAGCGAGAGCGGCAGCTAAATAAACGTTCATCAAACAACGGAACGTGATGCTCTCC
TCGTTGGCGATCCAATGTCGCGGCTTGATTCGCCATGTGTTCTAAACTTTGCGAAAGTTG
TTCGATGTTCATGATAAACCTACAAACCAAGCGTCATAAGCCAGCTTAATCGCCAATACG
CTCACGACCGTGACAAAAACGGGACGAATGAACTTAGAGCCGAATCGAATTGCCGAATGC
GCACCAACAAATGCCCCAGCCATTAAACACACACCCATTGTTAAGCCTAGCACCCAGTTA
ATGTGACCTAAAATAGCGAAAGTAATAAGTGAGGTAAAATTACTGGTGAAGTTCATTGCT
TTGGCTAAACCAGAGGCGAGCAATATATTGAGACGGTACAGCGCCATAGAACTTACAGTC
CAAAACGCGCCAGTTCCTGGACCGGCTAATCCATCGTAAAAACCAATCGACAAACCTTGC
AGGTACTGTTTTTTATGCAGCTTTGGGCAAGGCTCTGGTATTGGGCTTTGATGAGGGGAA
TGTAGCGTTTTGTGGAATACAGTATACAGCGCAGCGGCTAATATAATAAGAGGCAAGACT
TTTTCTAGCCAATCCGTACTGATGGCATCGACAAAGAGCGTGCCCAATGTTGCGCCGACA
AGCGTTGCTGCAAACGCGCGCCCCCAACACTGAGGTTTGAACAAGCGTTTTTTGTAGTAA
GTGAATGCGGCAGTTGACGATGCAAAGGTAGCAGCTAACTTGTTCGTCCCCAAAGCAATG
TGAGGAGGAAGCCCCAAAGACAGCAAAGCAGGGACGGTTAGCATCCCTCCACCACCTGCG
ACTGCGTCAATAAATCCAGCAACAAAAGCGACTAGCGCCAACACCAACAGCATTGTCGGC
TCTATCATTTCCATAAATTCTTATTCTTCTAATATTCTATTTTTCGTTTAAATGGCGGCA
GTGAGTCGATAAGTGCTTGCCCGTAGCGTTTGGTTACGAGGCGTCGATCCAGAATGGTCA
CTCTACCAGAATCTCGTTCTTTACGCAGTAGGCGGCCCACGCTCTGGATCAGCTTTTTGC
TCGCATCAGGTACAGTGATTTGCATAAACGGGTTGCCGCCTTTCTTTTCTATGTATTCTG
AATGCGCTTGTTCTACTGGAGAGGTAGGAACACCAAATGGAATTTTGGTGATCACTAAGT
TTTCCAGTAACTCTCCTGGCAAATCGAGTCCTTCCGAAAAGCTTCCTGTACCAAAGAGAA
CGCTGGTTTTGTTTGTTTCTACAAGCTTTTTATGTTTTTTTAGAATTTCTTGACGAGAAC
TTTCGCCTTGTACTTGCAAAGCCCAGCCTCGTTTTATGAACTCTGAAGACAGCGCTTCTG
CGACTTGGTTCATCTGCCAGTAAGAGGAGAATAATACCAAGTTGGCCTTTTTGTCTTCTA
AGTACTTAGGCAAGATCTCAATAAGATATTCAGTAAACTGAGGTGCCGATGGTTCGTACT
TCATTGCAGGTATGAGTAACTCAGCTTGGTTTTGATAATCAAAAGGCGAAGCGAGTGCCA
AAAACTGAGTCCCAGATTCTGGCTTGCCATCAATGCCTACTTGATGGCAAAAATAGTGGA
AAGAGTTCAACGCTCGCATTGTTGCTGAAACTAATACGGCACCAATACAACGACTCCAAA
TCTGTTGGTCTAGCTGCCATCCGATCTCAAGAGGGGATACGCTCACAATAAAATCGCCTT
CACGATCGGGGTGAGTTTCTAGCCATCTCGCTAAAGGCGCTCCTTTTTCTCGTGTTGGCT
CTGCCATTAAATGCCAAACTTGAGCGAGGTTCTCTAGTCGTTGAATATAGAAACCTAGTT
CAGCGAGCGCAGGCTCGGCCAATCTTGCCGCGAGTTCGCCATCTTTGACTCTTTCTGCAA
TAAGATCGGCGATTTTCGCGACGCTTTGGTTTGCTTTCTTGCTGAACTGTTTTAGCTCTT
TAGATTGGTTTTCTAGCCAAGTAGGCAGCTCGCCATGTTCAAAGCGGTAGATGCCTTCTT
CAAACTGAGCTGGATCGAACTGCTTAGTCAACTGAGTGAGCGCAGGTATTAAGTTTTGCA
CGGAGTCTTGCAAGTCATTGCGGAATCGAGCGACACGTTTCTCATCAGCCAGTGATGAAA
ATTTACTGATTGACTGATTCAGCTTCTCTAGCCACGCTGCTGCGCCTTTTAAACTTGCGG
ATGCTGAAGCGTGATCACGGGCGACGTGAGGCAGGTGGTGAGCTTCGTCAAAGACATAAA
TCGTATTTTCTGGCTCTGGTAAGATTACGCCACCACCTAAGTCAGCATCAGCCATAACGA
GAGAGTGATTCGCGATGATCACGTCATTTTTATCTAACTCAGAGCGAGCCTTTTGAAACG
GGCACCCTCTGTGACCTGGCAAACTGTTATTACAGCTGTGTTTGTCGCTGACAATCAATT
GCCAGATGCGGTCGTCTATAGGTTTAGGCCAAGCGTCGCGGTCACCATCCCATTTCCCTT
GAGCGAGTGAGCGATACATGGTTTCCAGTAATTCAATGTCTTTTTTCTTTGGCTTGGTCT
CAAACATCGCTAGTTGACCGCCATCCACACCACTGGCTGTTGCGAGCTTTTCTGCGCAGC
AGTAGCGCTGCCTACCTTTGGCAAGAATGAAAGAGAACTCTCTGTCTGTAATACGACGGA
ATAGAGGAAGGTCTTTATTCACTAGCTGTTCTTGAAGCGCGACGGTTGCCGTTGAGATAA
CGACTTTGCGGTTGTTATGCACGGCAACTGGTATAGCGGCCATCAAATAAGAAAGTGACT
TACCGATCCCTGTGCCTGCTTCTGCTACCAGTATTCGATTGGACTTATGATATTGACCAC
AAAGCGTCTTTGCGATTTCAGCGACAAGATAGTTTTGAGCTCGTCTTGGTACAAAGTTAT
CGAGTTGGGTTTGTAGGTTTTGATAGCTATTGCGAATCGATTTTTGAATGTTACTGGTCA
GCATACGGGCCTCAAATGCGTTGGAGCCGAATAGTAGCACACATCACTAGTTGTACAGTA
GTTCACAAAACGGAATGCTTTTGTAAGGAATCTAGATCTTCTTCACAAAAAAATATTGAA
CTCCATATCAATGCAAATAATTTCATTATATGAAAAATATAAAACTTCAAAAATGTAGAT
TTGTTAGATTTTAATGCTGTTTTGATTGCTTTAAAGTTTGTTTTTAGATTTAAATTTTGA
TTATTAATAGGATGATAAATTGAGGAAAATCAAGCCGATAGTTTAGATGTTCATCGAATA
AATTAAATAAAGTGAATCAAGTTATTGTTTTTATTGATTATTTTTATTTTTTGATATTTA
TATTTAGAAAATTTGACAGGCAGAATAATCTTTTGCAATCTAGTGCCCAGATTTTGTAGG
TCATGCATTGTTACGAATCGATAACAAGTGGCCTCAAAAATATAAAAAAGGGAATTCGGA
AAGGATATCCCAAACTAAGAAAAGGCAGTGGATTAATTATGAAAAAGACTCTAGTAGCTC
TTGCAGTAGCAGGCATCTCTACGTCTGCACTAGCAGCAGGCAACATCTACGACAACGGTA
CGACTTCTTTCAACCTTAAAGGTGAGATTGATACTTACGTTAGTACTGTAGAAGGCAAAG
AAAACGGCAAAACTGTAGTTAAACGTGACGTAGACGTTGACCTTTGGGCTAAAATCCAAA
TCGATGCAGAACACAAACTAAACGAAGACGTAAAAGTATTCGGTTCATTTGAACTAGAAA
ACGGTGAATTCTTCGATAAAGATAACAGCTCTGATCACGCTCGTGTACGTACAGACGATC
TTTACTTCGGTGCTTACTTCGGTGACAACTGGGGTGTGGCTTTCGGTGAAGTTGGTGATT
TCGGTGACTCTCTAGACGCAATCACTATCGACAACACTAACGAAGGTCTTGGTTACGTTG
ATGATTTCGTAAAATCAAAAGAAAGTGCAGGTCACGCTGTTTCAGTTAAAGGTAGCTTCG
ACAAGCTAACAGTTATCGCTGATGCATACCTAGATCAAGACGAGAAAATCGATACTGCAT
TCGGTCTATCTGCGCAATACGCAATCAACGATATGTTCACAGTTGGTGCTTCTTACCAAG
ATCAAGAGAACCGTGATGCTGCAGGTACTGATTACCAAGTAATGGGTGCGGCTGTTCGTT
TCAACATGGACAACTTCTCTGCTGCAGTAAACTACGTTGCTGAAGAGCTAAATAAAGCGG
ATCAAGATACTTGGTCTGCAGTAGCTGCTTACAAAATGAACGAAGCGCGCGTTTACACTT
CATTCGGTTTCACTGAGTACGAAGGCGACCACGACCAGTCTTACTACACGTTTGGTGCTG
ACTACGCTGTAACTGGTAACGTTCTAACGTTCATTGAATACACTTCAAGCGAAAACGACG
AGAAAAACGTTTCTAAGAAAGAAGCTGACCTAGTTGTTGCTGGTGTTTACTACACGTTCT
AATAACAGAACTTAAGTAGATATAGTAAAGGTCGCATTTATTGCGGCCTTTTTTATATTA
AAGCGTCTAGACCACTCAGTAACTATTAAACATAGGTCAAGCGGGTATAGAGTTTCGAGG
CAAGAGTGCGCTTACCAATTATCTACAGCGAGTTGTGGTGAAATGATTGGCTTTTCATTA
ATGATTTCCTCAAACTGTGATTAGTGGTAAGCGAGATTTAACTTTTTGATGTAATTAATC
GATTTTTAAGGTTATTCGGATATGAGACTAAAAACTTGGATTGTAGCGTTTTTTCTTGGT
CTGTTTGGTACAACAGTGAACGCAGACACAACACATAAAACTGATGTATCAGTAACTTTA
AGTACCGCGCAAGGTGTTCAAGTTCTGTTTGTAAATGGCGTTAGTACGGATGAATTGAGT
ACTCCGTATACTCTCATCGATGGCTCAAACCAAGTGGTTATTAAGGTAAACAAAGCTATC
GGGCGTGGTGACAAGCGTACTCAAGTTTACTCTGCACCATACATTCTTGGTTTTAGTTCT
GGCGCGGGTGAGCTTTATATTGATGCGCCATCTTTTAGAGATAAGCGTCAGGCAGACAAG
TTGTTTGAAAAAGATACAATGGACTGGAAAGTAAGCATCAATGATAAGTCTATTGATTAC
TCGCAATATAAGATGCCAGGTAAAAAAGGTGCTTTCCCATATTCAAACCTTGATGAGCAA
TTGGCAGAGTACAACGAACTTAACGGCGTCTATTTTTCTAATGGCAAGCGAGTCGAGTTA
TCTGAGCTTCAGGCAACGGGTACAGCTAAAGAGACTCACAGAGTGAATTCGCCACTGACA
AAAGCAAAAATTGCTTATCTAGAAATGACTGACGAAGAACGTCAGCTATTCATGAAGTGG
GTTTCTCAACAATAATTGTTATTAGTGACGATAAAAATATAAAAAGCAGGCGACGGCCTG
CTTTTATGTTTTTTGATGTTGACTACTTTAAGGAATGTGCTGTTTTAAGATGGCTAGAGC
TGAATCTCTTTCCATTGGCCAGGCTGCAAGTCTCCAAGAGTAATGTCGCCCATTGAATAG
CGTACTAAGCGTAAAGTTGGGAAGCCGATATGAGCGGTCATGCGTCTTACTTGGCGGTTT
CTACCTTCAATGATAGTGATTGCTAACCATGTCGTTGGAATATTTGCACGGAAACGAACT
GGTGGATTTCTCTCCCAAATCGTCGGAGCATCAATGACTTCTACTTTTGCGGGTAAGGTC
ATACCATCTTTTAATTCAACGCCTTTACGCAACTTCTCTAAATCTTGCTCTTGTGGGGCT
CCATCCACCTGTACCCAATACGTTTTCGGCGACTTCGATTTCGGCTGGGTAAGCTTCGCT
TGTAGGATACCATCATTGGTTAACACCATTAGACCTTCACTGTCTCTATCTAGTCGACCT
GCTGCGTATACGTCTTTTACTGGAATGTAGTCAGCCAATGTTTTACGGCCGTCACCATCG
GTAAATTGGCTCAGCGTATCGTAAGGCTTATTGAAAATAATGACTTTTCTATTTTGCAGG
TCGACTCGAGGTTTATTGGCTTTGGCTTTGGCTTTGGCTGTGCGAGTAGGGTGGCGTCTT
GTGGTTTGATCCTCTACACGGTTTGGTTTACCGGAACGTTTAAAATGGCCTGTTTTAGAT
TGGCTGGTACGACGCCCTTTTTCATGACCTGTGCGAGATGACATGTTAACTACCCTGCAA
AAATGTAAATGAACTGTGTTTGAAAGTTTTAAGTTTTCTTAAGATCGGCTATCATTTGCG
CGCCTAAAACTAACAAATGCGCACAGAATAATAGACTATTTCGTGTTATTTGTTTAATTA
TATCAGTGCACTCATGGATTCAGAGCCAAGAGCTTCAAACTACAAGAAAGAGTGCAAACC
GCATGTGGCGTTAGCGAGGAGATACACACTACTAACGTGTAGCAATGCGTCAATTACACC
AACTCAGACGCTGAGTTGATCAGCCAACAAGTTGATTCAAAAATAGGGAAATTTCATGCC
TACAGAAAAACCTACCATTATCTACACCATCACTGATGAAGCACCGGCGCTAGCAACTTA
TTCATTACTACCAATCATTCAATCGTTTACTGCATCGTCTGGCATCAACGTAGATACTCG
TGATATTTCACTAGCGGGTCGAATTATCGCTAACTTCCCAGAGCACTTAAAAGAAGAGCA
ACGCATTGGCGACGCGTTAACTGAGCTGGGCGAACTCGCACAAACACCAGAAGCTAATAT
CATCAAGTTGCCAAACATTTCGGCTTCTATTCCTCAGCTAAAAGCCGCAATCAAAGAGCT
TCAAGCTAAAGGTTACGACCTACCAAACTACCCAGAAGAGCCAAGTACTTACGAAGAAAA
AGCGATTAAATCGGCTTACGATAAGATTAAGGGCAGTGCGGTAAACCCAGTACTTCGTGA
AGGCAACTCTGACCGTCGTGCGCCACTTTCTGTTAAGAACTATGCAAAGAAAAACCCACA
CTCAATGGGCGCATGGTCATCAGACTCTAAATCCCATGTATCAAGCATGGCGGGTGACGA
TTTCTTTGGTAGCGAGAAATCAACAACCATTTCTGGCGCAACAGAAGTAAAAATCGAGTT
TGTTGGCGCAGATGGCTCTGTAAAAGAGCTAAAATCTGCTTTCCCACTGTTAGACAAAGA
AGTTATTGATAGCTCTGTACTGAAGAAAAAAGCATTGGTTGAGTTCTTCGAAAAAGAAAT
CGCAGATGCGAAAGAGCAAGACGTACTGCTTTCTCTACACATGAAAGCGACGATGATGAA
GGTTTCTGACCCGGTTATCTTCGGTCACGCTGTAAAAGTGTACTACAAAGACGTTTTTGC
TAAATACGGTAAGTTATTCGAAGAGCTTGGCGTTGATGTAAATAATGGTCTTGGTGATGT
TTACTCGAAAATCGAGTCACTACCAGCAGCACAGAAAGAAGAGATTGAAGCGGCAATTCA
GGCGGTTTACCAAACTCAGCCTGAACTTGCGATGGTTGATTCGGATCGTGGCATCACGAA
CCTGCATGTCCCAAGCGACATCATTGTCGATGCATCTATGCCAGCAATGTTGCGTTCTTC
TGGCCAAATGTGGGGTCCTGACGGCAAGCAAAAAGATACTAAAGCGATGATCCCAGATCG
CTGCTATGCAGGTATCTACCAAGCAGTTATCGATTTCTGTAAAGAGCACGGCGCATTTGA
CCCGACAACAATGGGCAGCGTACCAAACGTGGGTTTGATGGCTCAAAAAGCAGAAGAGTA
CGGTTCTCACGATAAGACGTTTATCCTAGATGCCGCAGGTACAGTACGTGTTGTTGATGC
TTCTGGCGCAGCGCTGCTTGAACAGGCGGTAGAAGAGGGTGACATCTTCCGTATGTGTCA
GGTAAAAGACGCGCCAATTCAAGATTGGGTGAAACTTGCAGTAACTCGCGCACGTGCGAC
AGGCGTTCCAGCTGTATTTTGGCTAGATGAAAACCGCGCACACGATGCAGAGCTTATTAA
AAAGGTCAATGCATACCTGCCAGATCACGATACGACAGGCCTAGAAATTAAGATTCTTGC
TCCAGTAGAAGCATGTAAATACTCATTAGAGCGAATGAAAGCTGGTCTAGATACTATTTC
TGTAACGGGTAACGTACTTCGTGACTACCTAACAGACTTGTTCCCAATTTTGGAACTGGG
TACATCCGCTAAAATGCTCTCAATCGTTCCGTTGATGAACGGCGGTGGCCTGTTTGAAAC
CGGTGCTGGTGGTTCTGCTCCAAAACACGTTCAACAAGTTGAGAAAGAAAACCACCTTCG
TTGGGATTCTCTAGGCGAGTTCTTAGCATTAGCTGCTTCTCTAGAGCATTTAAGCTCAGT
AACTGGCAATGCTAAAGCGCAAGCTCTAGCCGATACACTAGACAAAGCAACGGGTGAATT
CCTAGACAAAAATAAATCGCCATCACGTAAAGTAGGTGAGTTGGATAACCGTGGTAGTCA
CTTCTACTTAGCACTGTACTGGGCGAAAGCATTGGCAGAGCAAACGGTGGATGCAGACTT
AGCCACTGAATTTGCACCTATTGCAAAATCTCTTGCTGAACAAGAAGAGAAGATTGTTGC
AGAACTTAATAGTGCTCAAGGCGTGAAAGGTGAGCTAGGTGGATACTACTTACTAGACGA
TGCTTTGGTTTCTAAATTGATGCGTCCAAGCGAAACGTTTAACGCAATCATCGACAAGTA
ATCTGCGGATGACACGTCGTGAGCGGCGTGTTTTTCAGATAATAAGAAACCCGCTTAATT
GGCGGGTTTATTTTTCTCTTCACAAAGGTTTAAGCTATGTGAGAGCAATGGTTTCTACGA
CAGCACTCAATTTACTTGGCTTGGGCTTCAATTGGCACAACGCTACTTGCGTGGCAACCC
TTTGGACCTTTTTCAATCTCGTAAGAGACTTGTTGGCCTGCTTTCAGTGTACGATAACCG
TCCATTTGGATAGTTGAGTAGTGGGCAAAGATGTCTCCTTCCTCTTCGTCTGAACAGATA
AACCCAAATCCTTTGGCATTGTTAAACCACTTTACTGTACCTGTAGCCATGCTTATACAT
CCCTCATGCATTTTTTACTGATGTTGTTACAACAACCAAGTTATACCTTTAACTTGGTAC
TACTGTTAGCGACCGCTAACAAACGTCTCATTGATACAGAATCACATTCACCAAGTTGCT
TAAATTCAAACTGATCCAGAATGAGGATTTATGCATCAATACTTTCCACTGTAGTCAATG
AATCCATACAGTCAATAGTGTCGAGCAACAAACGGAAACATAATTGAAAACAAATCACTT
TTGAGATTAACAATTTTGCAAACTGTTTTTTGGGCGTACGCCGAAGTTTAGATATTTAGA
CCAAAAAGCGACGGGTTACGAAAAATCCATACTGTTGGTGTTGCTTATGATAGTGAAATC
ATCGGATTGAATAAAAAATGAAGTTTTCGTGATAAATAACCTTTTCTCAGTGAGGAAGTG
TGATCTAACACAGAAATTAGCGTTGGTTAGATTCTGTTCGTTAGCTAGAAAAGAGAGTGA
TTTTTGAGTAAAAGTTCAGGGCTTATCGATAACCATCTTTTATTTGCGCGCCCGCGAGAC
GTGGATTAGTCTCTATATTAGGTAGCAACTTTTATCTATCAAAGTTCTAAATCGGTGCCA
CATCTCACTACACCGCACAGCATGCTTGTGGTAGATTGTTTTTATAGGTCGAAAACATCA
ACCCTTTGATACGATATCTTTAAATTGCCATGAGTAAAAATTTTGAATGGGTCACTCCGG
ACTCTGATCTTCTGGAGCGAGAAAGTACAAAAGTTCAGCCACCTAAGCTGTATAACGTTG
TACTCAATAATGATGACTATACACCTATGGATTTCGTCATAGAGGTACTTGAGCGATTCT
TTTCACATGATATTGATAAAGCAACACAAATCATGCTCAAAGTGCACTATGAAGGAAAGG
CAGTCTGTGGAACTTACAGCGCAGAAATTGCCGAAACAAAAGTAGCGCAAGTTACGATGT
ACGCAAGGGAAAATGAACATCCGCTACTTTGTACTATGGAGCAAGCGTAGAAGAAGACTT
GCTCGAACAACCCAAGTTGTTTTTTCGGGAGGTACTTATGCTAAATAAAGAACTAGAGTC
AAGCCTTAACGGTGCATTTGCTCGTGCAAGAGACAAACGTCACGAGTTTATGACTGTCGA
ACACCTCCTACTTGCATTGTTGGAAAACGATGCAGCTAAGGAAGCCCTTTTAGCCTGTAA
AGCAGACCTCGATGCTTTGCGCAATGAGCTCGATATATTCATCGATCAAACTACGCCGCT
TATCCCTGAAAGTGATGAGACGCGCGAAACCCAGCCGACTTTGAGTTTTCAACGTGTATT
GCAACGCGCGGTTTTCCATGTTCAGTCGTCTGGTCGCAACGAAGTAACGGGTGCTAATGT
ATTGGTCGCAATCTTTAGCGAACAAGAGTCGCACGCCGCTTATTTATTGAAGAAAAACGA
CATTTCTCGCTTAGATATTGTCAACTTTATCTCCCACGGTATTACGAAAGCTTCTGGCGC
CGGAGAAGATCCATCTTCCTCAGATTCGTTTAGCTCGGATAGTGTCGAAGAAACAGGTTC
CGATGAGCGTTTAGAAAGCTTTGCAACAAACCTCAACCAAGTGGCGAAGGCCGGTAATAT
TGATCCATTAATTGGTCGTGACAAAGAGCTAGAACGTACGATCCAAGTCCTATGTCGTCG
TCGTAAGAACAATCCATTGCTCGTTGGTGAAGCTGGTGTGGGTAAAACGGCAATTGCAGA
AGGCCTAGCTTGGAGAATTGTTGAAGGCCAAGTGCCTGAGGTGATTCAAAATAGCGTTAT
CTACTCACTTGATATCGGTTCGCTGCTAGCAGGCACTAAGTATCGTGGTGATTTCGAGAA
ACGTTTCAAATCGATTTTGAAGCAGCTTGAAAAAGAAGAAGATGCCATCCTGTTCATTGA
TGAGATCCATACTATTATCGGTGCTGGTGCAGCGTCTGGTGGCCAAGTCGATGCGGCAAA
CTTGATTAAACCTCTACTAAGTAGCGGTAAGTTGCGCTGTATTGGTTCAACTACCTACCA
AGAGTACAGCAATATTTTCGAAAAAGAGCGTGCGCTATCTCGTCGCTTCCAAAAAATCGA
CGTTGTCGAACCATCTCTGGACGATACAACCAAGATCCTGATGGGCTTGAAACCAAAGTA
CGAAGCTCACCACGAAGTGCGTTACACCAACAAAGCACTGCGTGCAGCCGTAGAGCTGTC
TGCGAAGTACATCAACGAGCGTCATCTACCTGACAAAGCGATTGACGTTATTGATGAAGC
CGGTGCTCGTAGTCGATTAGCTCCAGCAAGTCGTCGTAAGAAGACGGTTGGCGTGGCTGA
TATTGAAGCCATGGTTGCAAAAATGGCTCGAATTCCAGAGAAGTCGGTGTCTTCATCTGA
CAAAGACATATTGAAGAATCTTGATGGCAAAATGAAGATGCTAGTCTTTGGTCAAGACAA
CGCTATTGATGCGCTTTCGGAGGCTATCAAACTGTCTCGTGCTGGTTTGGGTGTAGATAA
CAAGCCTGTGGGTTCGTTCTTGTTTGCAGGGCCTACTGGTGTGGGTAAAACCGAAGTAAC
TGTTCAGCTATCGAAACTGCTTGGTATTGAACTGCTTCGTTTTGATATGTCTGAGTATGG
TGAGCGTCACTCTGTGAGCCGCTTAATTGGTGCTCCTCCAGGTTATGTTGGTTATGATCA
AGGTGGCTTGTTAACCGATGCCGTTATTAAGCATCCTCATTCCGTTGTTTTGTTGGATGA
GATTGAGAAAGCGCACCCAGATATCTTTAACTTGTTACTGCAAGTGATGGATAACGGTAC
GCTGACGGACAACAATGGTCGCAAGGCCGATTTCCGTAACGTGATCCTTGTGATGACCAC
TAACGCGGGTGTGGCTGAAACTGAGAAGAAATCGATCGGTTTAATCCAACAAGATCATAG
TCACGATGCCATGGCTGAAATTAAGAAGGTGTTCACTCCGGAGTTCCGTAACCGTCTTGA
TAATATCATCTGGTTTAATAGCCTAGATGAAAGTGTTATCCATCAAGTGGTTGATAAGTT
TATTGTCGAGCTTCAAGTCCAGTTGGATGCTCGCGGAGTATCCATGGAAGTATCGCAAGA
TGCTCGCCATTGGTTAGCACATAAAGGTTATGACAAAGCGATGGGGGCACGTCCAATGGG
CCGTGTAATCCAAGAGCAATTGAAGAAACCATTGGCAAATGAACTGTTGTTCGGATCACT
TGTTGATGGTGGTACGGTGAAAGTGTCGTTAGTAAATGATGCGCTTGAATTTGAATATTT
GAGTGAGAAAGAAGCAGCAATGCACTAACGTTTGTCGTCAATTTCAAATCAAAAGCGTGC
GATTGGTCGCACGCTTTTTTTATATCTGTCTAGCACGAAGACTCATCTCTTTATTTCTGT
TTTATTCATGGCTGTGCATATTGAGAAATAAAGAGGAAGCATGAAAACTTTCATCATAGC
GTGGTTGCTTATCCTACTCGTAGGGTGTGATAAACACGCAGTAGTTGTTGAGGCGAGTAA
GCCAGAGTTTGATCCTATCATTCAGCGAGTAGAACAAGGACAAGCAGCAAACCTGCATAG
CTTACTAGTGTGGCAAGATAGCCAGTTGACGTTGGAACTGTATCGTCAAGGTGGTGGGCT
TGATGGTAATCGTCAAACACCAAATGTGCCTGTCGGGCAAGAGGTTGTGCATAACGTGCA
TTCTGTCACGAAATCCTTTGTCGCTACGCTGATTTTCATCGCTATTGATGAAGGCAAAAT
CGAAGGGTTAGATACGTCAATATTTGATTTCTTTCCTGAGTATACCGAGCCAGATAGAAA
GGCGAAGCTAGCGATAACATTACGAGATGTTCTAAATATGTCCACAGGCTACGCATTGGA
TGAATTGTCCGTACCATATGGACAAGGCAACATTTTTTCTCGTCATTACAATGCGAAGGA
CTTAAAACAGCAGTTTCTTTCCACTCAATTAGCTTTTGATCCAGGAACAAAGTTCGCGTA
CAGCGGTCTTTCTACAGTTGGTCTTTCTAAAGTGATTGAAAAAGTATATGGGCAATCATT
TACGAAAGTAATGAAAGAGAAGATTTTTTCCCCTTTAGGTATTGAAGAGTATCAGTGGCT
GCCAAACATTGGCAGTGGCGAAGCAGGAGCAGATTGGGGCTTACGTCTAACATCGCGAGA
TATGGGTAAGTTTGGCTTGATGTGGCTGAACAAAGGACAATACAACGGAACGAAAATTGT
TGGTGAAGAATGGTTGAATGAACTCAGAAAGAGTAAGTTCTATTCGTATGAGATGGGGTA
TGGGTTACATTTTTGGCAGGTTTCTAACGTTGAGAATGGCGTTGCGGCTGTTGGGATAGG
AGAGCAGTACATTGTTGCCATTCCAAACAAAAATGCAGTGATTGTCACGACGGCTGGGAA
CTACGAAACAAGATCTCGACCAGTGTTAACTCTGATCCAGCAATTGTCATCGTTACTTTA
ATTCAATGTTTACAAATAAAAAACGGAGCAAAAATGCTCCGTTTTTTATTTGCATCCGAA
AATCAAAGATTAACGAGCGCGGAAGACGATGCGGCCTTTTGATAGGTCGTATGGAGTCAT
CTCTACAGTTACTTTGTCACCCGTTAGGATACGGATGTAGTTCTTGCGCATCTTGCCAGA
GATGTGAGCAGTCACAACGTGACCGTTTTCAAGTTCAACACGGAACATAGTGTTTGGTAG
AGTGTCAAGGACAGTACCTTGCATCTCGATTACGTCTTCTTTAGCCATTTAATCCTCTTT
AGAAATTAGGCAATATTAGCGAGCGTTATTGTGCCGCTAAATAGGAATTATGTAAAGTTG
GGGCGTATTCTACCCTTGCCAACGCTGATTTACTAGCCTTTGGTGGCGTTGAAAACGCGT
TTTGTAGTTCATTGCTGGACATTCATCAATCTGATAACCCAAATATAGCCACTGCTCGTT
ATTTTGTTGGCAGTAGTTCACTTGATACAGCACAGCTAGTGTACCGAGTGAAAGTGGGTA
GTCTGGTTCAAAAAACGTATAAAACGCGCTAGAACATTGTGCCATCACATCAGTCACCGC
TACACCAAGTAGTTGATTTGATTCATCATAGATGTGCAAGAACAACGTTGTCAGCCAAGT
CGTTTGTGCAAAACGTGAGAACTCATCTCGCTTGGGAGGGTACATGGTACCGTTTTTGTG
TCGCTTGCAAATGTAACGGCTGTAGAGCTCAAACCACTCGGCGTCCATCTCCGTTTTCAT
CTCCCAACGCAGGCTTTTGGCTTTACTGAGCAGTCGTTTTTGACTTCTAGATAGTACGAA
ATCAGGTATCGATATGCGAATAGGCTGGCAAGCATGGCAACGCTCGCAATGTGGTTTGTA
TATTGTATCTCCGCTGCGACGAAAGCCATTAGCCATCAATAGTTGATAGTTTTGTTCAGT
ATGTAATTCAGCGTCCAATGCCACCGCAACACGCTCTTGTCGCTCCGGTAAATAGCTACA
AGGATGGTTGTTGGTTAACCCAATTCGAATGTGTTGTAGATCTGTGCTCATGATTCTGAA
TCCTGCAAAACTTGGGGCGTAAAGGTGTCAGAAGCCGTTTGCTTTTCTCTTAAAGATAGT
AGCTTTTGTATGAACTCGTCTCGGTCAAGTTCAAATGCGCCGAGGGATGCCAAGTGCGGG
TTCATCACCTGACAATCTATTAATTGACCATGCTTTGACGCCAAATGCGTGCACAAATAC
CACAATGCGATTTTTGATGCGTTGTCTTTCAAACTGAACATGGACTCGCCACAAAAAAGT
TGACCCACGCTAATGCCGTATAAACCGCCAACAAGCGTGTTGTCATGCCATACTTCTACT
GAGTGGCAATGCCCTAGGTTGGATAGCTGAATATAAGCGGCTTGCATCTCTTCATTCAGC
CATGTTTCATCTGCTGGCCGTGTCGACGAGCAAAGTTGAATGACGTGCTCAGTCGCTTGA
TTTATAGTGACTTTATATTGATGCTTGCGCTGAAACTTTTTAAGACTTTTTGATGGCTTA
AACGTTAAAGGATCAAACACCGCACGTGGCGAAGGACTCCACCATAAAATGGGTTCTCCT
GGACCATACCAAGGGAAAATACCTTGGTAGTAGCCACTCAAAATTCTATGTGGATCTAAG
TCTCCGCCAAAAGCCAACAGACCATTGGGATCTGACAGAGCTTCGTAAGGGGATGGGAAG
TTGAACGTTGAATCGAGTTCAGTTAAATAGATTGCCATAGAAAAGTACTGACCAATATCG
AACCAAAGGAACTTGTGATGACTCGAGTTAGAAAATTTTTGAAAGTATGTCCTTGGATCA
TACTGTTTTTACCCCTTTTCGCCAATGCAGCGTACCAAAGGAATGTCGCAAAACCAGTGA
ATGAAGTGGTGTACGGGAAGATAGATTCAGTGCGTTACATCACTCAACAAGAAGTTGTGC
AATCAAAAAGCAACGGTTGGAAAACCCTATTAGGGGCAACCATTGGTGGTTTAGTTGGCA
ACCAGTTTGGTGGTGGCACGGGTAAAGAGGTAGCCACAGCAGTTGGCGCACTGGCTGGCG
CTGTGGTTGCTCAAAACCAAAGTAATTATCAATACACAGTTGAATATAAGTTGGTTGAAC
TGCTAATTAAAGTTAAAGGCGATAAACTGATCAACGTTATTCAGGATGTTGATAAAAATA
TGCTGTTTAGCCGAGGGGATGAAGTTCGTATCTTATATTTCGATGATGGAGTGCGCGTAG
ATTTAGCGTACTGAGTGGGTGTTTTAGCGTCAATTTTATCGTTGACTAATTATTCAGAAA
TTAGCGCAGATTTGCTCTGGTTTTGTGCTGGTTTTTTCGTTAGTCTGAATCCACGAAGAA
TTGTTTAGCTCTCACAACAGCGTGAATTGAGAGCACAAAGGATTATCAACTTTTAATGGA
AAGCCTAACGTTACAACCGATCAATAAAATTCAAGGGGAAGTGAACCTTCCTGGTTCCAA
AAGTGTTTCTAATCGAGCACTTTTACTCTCTGCATTAGCAAAGGGGACGACTCGTCTCAC
CAACCTTCTCGATAGTGACGACATTCGTCACATGCTAAACGCACTCACTAAACTAGGCGT
GAAGTACACATTATCTGCAGATAAAACAGAATGTGTAGTTGAAGGCCTTGGTCGTCCGTT
CTCTGTATCAGAACCTGTTGAGCTCTTTCTGGGCAATGCGGGCACAGCCATGCGACCTTT
AGCCGCCGCACTTTGTGTTGGTCAAGGTGAATATGTGCTTACTGGCGAGCCTCGTATGAA
AGAACGACCAATTGGTCATCTTGTGACTGCATTGCAAAAGGCGGGAGCAGATATTGAATA
TCTGGAAAACACAAACTACCCACCACTAAAGATTGTCGGTACTGGTCTGAAAGCAGGCAC
AGTGTCGATTGATGGCTCTATTTCTAGTCAGTTTCTCACGGCTTTTTTGATGTCTGCACC
ACTTGCCGAAGGCGAAGTGCGTATTAAGATTGAAGGTGATTTGGTATCAAAGCCTTACAT
TGATATTACGCTGCATATCATGAAGCAGTTCGGTGTCGAAGTGATTAACAACGACTATCA
AGAGTTTGTTATTCCAGCTGGTCAGCACTATGTTGCGCCAGGTGATTTTCTTGTGGAAGG
GGATGCTTCGTCGGCCTCTTACTTTTTAGCGGCGGCTGCAATCAAAGGCGGTGAAGTCAA
AGTAACTGGCATCGGTAAAAATAGCATCCAAGGTGATATTCAATTTGCTGATGCGCTAGA
AAAAATGGGCGCAGAGATTGAATGGGGCGATGATTACGTTATTTCCCGCGTCGGTAAGCT
TAAGGGCATCGATATGGATTACAACCATATTCCAGATGCAGCAATGACCATCGCTACGAC
GGCTTTGTTTGCTGAAGGTACCACGGCAATTCGCAATGTTTATAACTGGCGTGTAAAAGA
AACCGATCGTTTGTCTGCAATGGCAACAGAGCTTCGTAAAGTTGGTGCGGAAGTGGAAGA
AGGTGAGGATTACATCATCGTTAAACCAGTACCTCACCTTAAACATGCGGCGATTGATAC
CTACGATGATCATCGTATGGCGATGTGCTTTTCTCTGTTGGCGTTAAGCGATACACCAGT
GACGATTAATGATCCGAAATGTACGTCCAAAACATTCCCGGATTATTTCGACAAGCTTAA
AGCGTTGAGCTGCTAGATCTCTAACTGAAAAGCCAGAGCGATGATGCTCTGGCTTTTTTG
TCTTAATTTGCTGTTATTTGATCAGCGTAAATTCTTTAGAAAGGTGATGGGCTAAGTATT
TGAACATATTGAATACTGCCGTAGTATTTGCGGTTGGTAAGCCTTTGTCATCAAGGAAGT
ACTCACCTTTAAATACCAAAACCCCGTCTTTTTCTTCTACGCTTGTCGCTCGCATTCCAT
TGATGTAATCATCGTGCTCTTGGATGATTTGGTTTGCGATTAAAAGAAGGTCGAATTCTT
CAATAAACTTTCTATCAGACATAACGTTCTCATCATTCATTACAAATTAAAAAGTGTGGC
GAAGTATACCCATATTCTTTAAGGGTTTGCATGATTAATTCCATCACCACGTTGGTTGAT
TTGAGGCGAGGGTTAACTCAGTACTGAGGTTACGCGGATACAAAGTGGCTTTCAGCGCAA
CAACCTAAGGTTGCGCCATATTGACAGAAAATATTTTGTGATGAGTAACAAAATTTATTG
CATTGGATTAGCAGTAGCAAAGTTTGCCTGCTTAGATATGCCGCTCAATACCTTTCAGAC
CCCTGTCTCTTTGAAGTATAAAGACGATGAATTGTCAACCAATCGGATCTGAATTTCAAA
AAAGCAGTTGATCTTCTTTTCATCTCGCACAATAGTAAAAAAAGAAGCAATGAAATAGAA
CACTATGCGGGTGACCTTAAAACGAGGTTTCTACCCGCATTATTATGAAGGACGTTAGAG
TCAGTTATGGGTAAATCACTCGTTATAGTGGAGTCTCCAGCCAAGGCAAAGACGATAAAT
AAGTACCTTGGTAAGGACTTTATTGTTAAGTCTAGTGTTGGTCATGTGCGTGATCTGCCT
ACGGCCGGTCAAAGCACTGGTGAGAAGAAAGCTGCAGCTATCTCAACAAAAGGGATGAGC
GCAGAAGAGAAAGCGCGCGTTAAAAAAGAAAAAGATCGTAAAGCGCTGATCAAAAAAATG
GGGATTAACCCATATCATGACTGGGAAGCGAACTATCAGATTCTTCCGGGTAAAGAAAAA
GTCGTAAGCGAACTACAAAAATTAGCCAAAGATGCTGATTGCGTTTATCTCGCAACCGAT
TTGGACCGCGAGGGGGAAGCAATCGCATGGCACCTTCGTGAGATCATCGGTGGCGATGAA
GAGCGATACAAACGAGTAGTCTTTAACGAAATTACTAAAAATGCTATCCAACAAGCTTTC
CAGACTCCTGGCGAGTTAAATATGGATGGCGTTAATGCGCAGCAAGCACGTCGATTCATG
GACCGCGTTGTAGGTTTCATGGTTTCTCCATTGCTATGGAAGAAAGTGGCACGTGGCCTG
TCTGCTGGTCGTGTTCAATCCGTAGCGGTGAAGCTATTGGTAGAACGTGAGCGTGAAATT
AACGCATTTGTGCCAGAAGAATTCTGGGATATTCACGCAAATACCAAAACTAAAGATAAG
TCAGATTTCAAACTGCTGGTTGCGCAGAAAGATGGCGTTGCGTTTAAGCCTGTTAACGAA
ACAGAAACTAAGGCAGCCATTTCTGTCCTTGAAAACGCAAGCTACGAAGTGTGTAAGCGC
GAAGACCGCCCGACAAAGAGTAAGCCTTCTGCGCCATACATCACATCAACATTGCAGCAA
GCGGCAAGTACCCGTTTAGGTTACGGCGTTAAGAAAACCATGATGTTAGCTCAGCGTCTG
TACGAAGCGGGTTACATCACATATATGCGTACCGACTCGACTAACTTGAGTGCGGAAGCA
GTTGATGCTGTTCGTGACTTCATTGGTTCAGAATTTGGTGATAAGTATCTTCCAGCTAAG
CCACTAACGTACGGCAGCAAAGAAGGTGCTCAAGAAGCGCACGAAGCGATTCGTCCATCT
GATGTGTCAGTGAAAGCAGAAGACTTACAAGGTGTAGATGCGGATGCTCACAAGCTTTAC
TCACTGATCTGGAATCAGTTCGTTGCGTGTCAAATGACACCTGCAGAATATGATTCAACC
ACAATCAGCGTAAAAGCGGCGGAATACACGCTAAAAGCGAAAGGTCGTATCCTTAAGTTT
GATGGTTGGACTCGCGTACAGCGTCCAATGGGCAAAAACGAGGACACAATCCTTCCTGCG
GTACAACTTGGCGATAAGCTAAGCCTAGAGTCACTTGACCCTAAACAGCACTTTACAAAG
CCACCTGCGCGCTTTACGGAAGCGGCATTGGTTAAAGAGTTAGAAAAACGAGGCATTGGC
CGTCCTTCGACTTACGCATCGATCATTTCTACTATTCAAGACCGTGGCTACGTAAAAGTA
GATCAGCGCCGATTCTACGCTGAAAAAATGGGTGAAATTGTTACTGACCGTCTTGATGAC
AGTTTCAACGATTTAATGAACTACGACTTTACTGCGCGTATGGAACAGAAACTGGACCAA
ATCGCAGAAGGTGAAGTGAACTGGAAAGCAGTACTAGACAACTTCTTTGCGGATTTCACT
GGTGACCTAGAAAAAGCCGAGTTAGATGAATCTGAAGGTGGTATGAAGCTAAACCACATT
GTGATGACGGATATCGAGTGTCCGACATGTGGTCGCCCTATGGGTATTCGTACCGCTTCT
ACAGGCGTATTCTTAGGCTGTTCTGGTTACGCATTGCCACCTAAAGAACGTTGTAAGACA
ACCATTAACTTGGGTGACGAAGAAGGTATTATCAACGTTTTAGAAGAAGACGTTGAAACG
GCTGCTCTTCGTGCGAAAAAACGTTGTCCGATCTGTGAAACTGCGATGGACGCGTACTTG
ATTGATGACAAGCGCAAGATGCACGTTTGTGGTAACAACCCGAACTGTGAAGGCTATGTT
GTTGAGTACGGCGAATTCAAAGTGAAAGGCTACGATGGCCCTGTTGTTGAGTGTGACAAG
TGTGGCTCAGACATGGTGCTTAAGAACGGCCGCTTTGGTAAATACATGGATTGTACGAGT
GAAACTTGTAAGAACACCCGTAAAATCCTGAAGAACGGTGAAGTGGCGCCACCTAAAGAA
GATCCTGTGCACTTCCCTGAATTGCCATGTGAAAACTCAGATGCGTACTTCGTGCTTCGT
GATGGTGCTTCTGGCCTATTTATGGCGGCAAGCAACTTCCCTAAATCGCGTGAAACAAGA
GCACCTCTAGTCTCTGAACTGGCGCGTTTTGAAGAGCGTCTACCAGAGAAGTTTAAGTAC
CTAACAACGGCTCCTCAAGAGGATCCAGATGGTCGCCCAGCCGTGGTTCGCTTTAGCCGT
AAGACGAAAGAGAACTATGTTCGTTCAGAAGACGACGGTAAACCAAGTGGTTGGACTGCA
CTTTACGTTGATGGTAAGTGGGAAATCACTGATAAACGTAAAAAAGCGAAAGCTTAAACT
CAACTTGTAAAATAAAGGCAGCAAATACGCTGCCTTTATTTTTATATCCACCTGTCTAAG
CGGGTTTCCATCTGCTCCTTTCCCTACCGTTTTTAAGCTCTGTTTTCCCACTTTTAACGA
TTTGTTTTGTCTGAATCTACAAGTGTCTTTTCTGTAAACAACATTCAGTTGAACTATTCA
TTTTATATTCACAAATTTGTTATATCTTGGTATTTCAAACATGAACTGTAGTTAACGCGT
TCGTAAATTGTTTTCACAATGTAATCGCTTACTTGGCCTTGTGTGATCTGGATATCGTCT
TGAGCAAGTAACCTTTGTATGCAACACAGAACGGCATATTAAAAATTGTAATTTAGATTC
TGGTTGGATAATTTATTACAAAATTAGTGCAATTGTATGCATTTATTTAGCGTCAAAAAA
TAAGAACAATTTGAATATTTGCATACTGGAAAATGCAATAGCTTTTTTATCTACACTGCA
AGGGCTCAATAGAGGCTCAGGTGTAGGTGCAACAATGTATTCGCTTGACTCCCCGAGTTT
TACTCATTCAAGTGAGTACTAAATCCAAGCTATAACGATATGGAGAACAACGAATGGCTG
GTGTTTTGGGAATGATTCTTGCTGGCGGTGAAGGCTCTCGTTTGAGACCTTTAACTGAAT
CCCGTAGTAAACCTTCGGTACCTTTTGGTGGAAGTTATCGGCTGATTGATTTCGCTCTAA
ACAATTTTGTAAATGCGGATCTGATGCGCATTTATGTCCTTACTCAATTTAAATCTCAGT
CTCTTTTCCATCACTTGAAAAAAGGGTGGAACATTAATGGTATTACTGATCGCTTTATTG
ACCCAATTCCTGCGCAAATGCGTACGGGTAAGCGTTGGTATGAAGGCACTGCAGATGCTA
TCTATCAGAACCTACGTTTTATGGAGCTTGAAGAACCGGATCAGGTTTGTATCTTTGGCT
CTGACCACATTTACAAGATGGACATCAAGCAGATGCTGAACTTCCATACGGAGAAGAAGG
CGTCATTGACGGTGTCTGCACTGCGCATGCCACTAAAAGAAGCTTCTCAATTTGGTGTAA
TAGAGGTTGATGCTGAAGGCAGAATGATTGGCTTTGAGGAAAAACCCGCTAATCCAAAAT
CGATTCCTGGAGAACCAGATTTCGCGTTAGTCTCGATGGGGAACTACGTATTCGAAGCAC
AAGTTCTATTTTCTGAACTCGTGGAAGATGCAGACAATGAAGCTTCTTCTCATGATTTTG
GTAAAGATATCATCCCGAAAATGTTCCCTCGTGGTGACGTTTTTGTCTATGACTTCAGCA
CCAACAGAATCAGTGGTGAGAAAGAAGAGGTTTACTGGCGTGATGTAGGTACGATTGATG
CTTATTGGCAAGCGCACATGGATCTATTAGAAAAAGACGCGCCATTCTCTTTGTACAACC
GTAAGTGGCCTCTTCATACCTATTACCCACCATTGCCACCTGCAACGTTTACTGATTCAG
ACAATGGTCGAGTGCAGATCATCGATAGCTTGGTATGTAATGGCAGTTATGTTCGTGGTT
CTCGTATCGAGAAGTCAGTACTTGGATTTCGCAGCAATATTGCATCCGCGTGTGATATTA
GCGAATGTATCCTATTAGGTGACGTAAAAATTGGCGAAGGCTGTGTGTTACGTCGTGTTA
TTGTCGACAAGGATGCCGATATTGCACCTGGAACTCAAATTGGTGTGAATCTTCAAGAAG
ATAAAAAGCATTTCCATGTGTCGGAAGAGGGCATTGTTGTTATTCCGAAAGGAGCACGAG
TTGGCTACTAACAACTTATCCATTCTGTTTGTAGCTTCTGAGGTTGAAGGTCTTATTAAA
AGTGGTGGCTTGGCAGATGTTGCCAAGGCACTGCCGGAAGCCCTTCAAAACCTACAGCAA
GATGTAAGAATTACGATTCCTGCGTACACCAGTATCGAAAGATTAGCGGACGCAGAAGTT
GTGCTAGAAACAAATCTAACGTCATGGCCGCATACAAAGTATCGAGTTCTATTGCTTACG
TTAGGAAACAATCCTGTCTATCTGATTGATTGTGATCCGTACTTCAATCGGCCATCAATG
TATGCAGAGAACAACCAAGCGTATACCGATAATGGTGAACGTTTTGCATTTTTCAGCGCT
GCATGCCTCGACATGTTGCCGAAACTGGCGTTTCAACCTGATATCATCCATGCAAATGAT
TGGCACACAGGGCTGGTTCCGTTTTTGCTTAAGCACAGGTATGGCAATGATCCCTTTTTT
GCTCATACAAAAAGCGTCATTTCAATTCATAATGCGGTCTTTAAAGGCGTATTTAGTTAC
GACGACGTACAGTGTTTGCCTGAGTTTCACTGCCGAAACGTTCCCGATGCGGCGGTGAGT
GCAACGCATATTACTATGCTCAAAGCTGGCGTAATGAATGCCGATAAGATAAATGCAGTC
AGCCCAACGTACGCTGAAGAGCTAAAGACAGAACTTGGCAGTCATGGAATGGCATGGGAG
TTTCAGCAACGAGCAGGGGATCTAGTCGGAATTTTAAATGGTTGCGATTACAGTGCTTGG
AATCCGGAAACTGATATTTATTTGCCAATGAACTATAGTGCCGACAAACAAAGTATGGTT
CTAGGTAAAAACACTTGTAAGCGCGCATTACAGCAGAGGCTAAACCTTGCTGAAAAAGAC
GTAGCCATGTTTGGTATGGTTTGTCGTTTGACTCAGCAAAAAGGCGTGCATTACTTGCTG
CCGGCTTTGGCGGATTTTTTGAAGCATGATGTTCAAGTCGTTGTTGTTGGGACGGGTGAT
CCCGTTTTGGCTGCACAATTGGAAGAGGTTGCGGCGCAATTCTCCGACAAGTTTGTGTTT
GTTGAGGCGTATGACAATGAACTCGCGCATTTAGTTGAAGCTGGTTCGGATTTCTTCTTA
ATGCCTTCTGAATTCGAACCATGTGGCTTAAATCAGATCTACAGCATGGCTTATGGCACC
TTGCCTATCGTGAGAGGGGTAGGTGGCTTAAAAGACAGTGTGAATGATTACGACGTAGAC
CCTTGCGACGCTACTGGATTTGTATTTTATGAACCGACGTCTCAAGCGCTGCTACTTACT
ATGCTGCGAGCGTTGCTGTTGTATGCGCAAAACCTGACGGAAGTGCAAAGAGTACAACTG
CATGCAATGCAAAAAGATTTCTGCTGGCGGAAGGCCGCAGAATCGTATTTGCAACTCTAT
CGTTCAGCGTTAAATTGACGCAAGTTTGATAAAAAGTGTAACCAAAGGCACCTATTGAGG
TGCCTTTATTACCTTGGTTTTACAGAGTGTGATAGGATTCTGTCACTCTCTATCACAAAG
AATCTTACTTATACTGACTCATGACTCAGCCACTGCTTTTTCACAAAACCTATCTGCATC
CTACTAGTAATGAGTGGGTTGTTTTCGTGCATGGTGCTGGTGGCAGTTCTTCGATATGGT
TTAAACAAATTAAAGCATATAAGCAGCACTTTAATTTGTTGCTGATCGACTTACGAGGAC
ATGGAAAATCCAATCAGCTTTTGAAAGAGTTGATAACTAGTCATTACACCTTCACGGAAG
TGACGCAAGATATATTAAAAGTGCTGGATCACCTAAAAATCCAGTCGGCGCACTTTGTTG
GCATGTCGTTGGGTACGATCATTGTTCGAAATTTAGCGGAGTTGTCTTCTGAAAGAGTTC
GTTCGATGGTTTTAGGCGGTGCGGTGACACGCTTGAATACGCGTTCGCAGATTTTGGTTA
AGTTGGGTAACTTCTGTAAACATATCTTGCCTTATATGTGGTTGTATAAGCTGTTTGCCT
ACATTGTGATGCCTCAACGAAGTCAGCGTGAATCAAGGCATTTGTTTATTCGAGAAGCAA
AGAAGCTGTGCCAAAAAGAGTTTAAACGCTGGTTTATTCTTGCCGCGGATGTAAACCCAT
TGATGAAGTACTTCAAAGACAGAGAGTTACCCATACCGACATTGTATTTGATGGGTGATA
GAGACTATATGTTCATCCAACCGGTGAAAGAGATGGTTGCAGCGCATAAGCTCAGTATCT
TGCGTGAAATTCCAAACTGCGGTCATGTCTGCAATGTAGAGCGTCCTGAAGATTTTAACC
AACACTCTATCGAATTTATAAAGCAACAAAGTATCGTCGCCTAGCCATCAATATAGACAC
CTGAAATGCGAGAATAGGGGAACGATCATGGCTCCCCAATTTGATATCCACATTGCCAAC
ACGCACCAAACTGTCCTTCGTTGTGTTCAAGACAATGAGGACATTGCCAGTCTTCATATA
TGTTGCTTTGTGACTGCTGCCTAAATGCTTCAATAATTGAGTGAGCTTTCAATTGTTGTT
CTGGATCTAATAGCCAAACATAAGGATCAGTATCATCGCCAAAAGGAAGCTCACCTTTCA
GACCAAAAAGTCCTTCTCCACGCACCTCACAGCATATATCTTCAGTTTTTAGTAGTTCAC
ATACGATGTGCGCTTCTGCTGGATTTTTCGCGATAAAGATTTTCATCAAATACTGCCATT
TGGCTGAGTAGGGGTTGGCCTGACCTTATTCATAACCCATTTTACGAGTATTGGAAACAG
CCCCAGCAAAGCAAAAGATGCTAATACCGTCGGGGATACGATACCAGAAAGGCTATCAAT
GGTTGCTAACTGAGTACCAGCGTTAAGGTAAACGGCAGTACCAGGGAGCATACCTATTTG
ACTGGTTAAATAAAAGCGCGCAATGCTCATAGGTGTTAATCCCATCAGTAGGTTGATGAG
GAAAAATGGGAACACTGGAATCAAGCGCAAAGAAAACAGATAAAACGCGCCATCCTTTTT
TACTCCTTGGTTAATCGCAACAAGCTTTTCCCCAAATCTCGATTGAACCCAATCCCTAAG
CAAATATCGGCTACTCAAAAAAGCTAAGGTCGCACCGATCGTACTGGCAAAAGAAACTAA
AAGTAAGCTAAACCAAAACCCAAACAAAGCTGCGCCTAGCAAAGTAACCACTGCTGCTCC
GGGAATAGAAAATGCGGTAATTGCAACATACGCTAAAAAATACACCGCGGCGGCATAGAC
GATGTTGGCTTCGATGAATGAATTGAGCGCTTCTTGCTGCGCTTTTGCGTTTTCAAGCGT
TAGATATTGACCAAAATTAGCGCCTAACAAAAGAATGGTGGCAACAAGTATCAGTCCAAA
GATAAGTTTTTTATTCATGTGTGCTCCGTTTCTATATCTAGGCTACCGCTTAAAGTATTC
ATACTGAATATTGTTTTAACAATCTCGTTATCGAAACTAAGTCGTGGCGCTGAAGATACG
GGTGTTTTGGGATTTACAAAGGAGTAGACACGAGGGGAGCTAAAAAAATTTCATAAAAAA
ACCGCAGTTCGCACTGCGGTTTTAGTCGATAGATTAGAGAAGACTTCTGTTACGAAAGGC
CATTCATTAATTCTTCACGACGAGACTGGGGAACTACACTCCAGTGTGTGCCGTTAATAG
CACCTTCTAAGGCCCAAAGTAGCTCAAGGCTAACTGTGGTGGAGTGCGTGTCTCTGATCG
CTTTATAAGCACTTAGTGCGCCTTCTTCTTCAAGTTGAGCAACAGAATCAATACCCGCTT
TCTTAAGCATTCTTTCTGTAGCCAATCTCAGGTTCGGCAGATCTTTCAAGCGATTAGGCT
TAGTGCTCGCTTGTTGTTCTTTCTCAAGTTTGGCGTTTTCTAAGGATTTTTTCGCTACTT
CAATTAAGCGATCGCTAGATTCCCATAGTTCGCTGGAAATAGCGTAGTACTTAGTAACGA
CTGGGAAGCCACGTTTTTTATAAACGTAAGGCTTTAGACCCTGTGTCTCGAAGTCAGATG
AAGTTTGTTGGTCTGCTCGTATATGAAGCTGGTTGTTTACCACTAGTGCAAACATCGTTT
CATCAGCGAAAAGTCCGAAGCCACCAAACATTGAGCGCGACTTGATAGTACCAAGTGCCT
CAAATAGCTTCATAGAGTCTTTGAGTATCGGTTTATCCATGTTTTGTTATCTCGGTGTAA
TTAATATTACGCCACCAAAAGTCAGGTCCGAGAGAGTAGCAAACGTGCGCAAAGGCAATG
TCATTAAAGGGTAAAGACATTGGTTGCACACTTGCCATCGGTAACCCCGCTACCTTCCAT
ATACTACTATGGTTCAGGCCGGAGGCTTTGCGTCCCACCCTTTCGGATGGTTTGCCCTGT
GCGTGACCAGATGAGGATACTTCGTATATTGAATTAACATCACACTTTAGATTTTAAAAC
GTGATCTTTATTCAATAAATAATGCCATTTTGTGCATGGGTACTCATAATTGAGAATTGT
ATTTAATGTTTGAAAAGAAGCGGGAATTAATAATTCACATGTAAAGAAAACAGTAACTTA
TGGAAGTTATTGTTTTTAAGAATGAGGCAAAGTGTGTGGGAAGTGTTATTTTTTTAATAA
AAAAAAGCGCCCCTAAGGGCGCTTGTGTTCATTTAATTAAGTTTCTTAACGGTATTGCGG
ATAACAATCTCTGGTTGCATCTCGAACACACGTTTTTCGTGTTCTTTATCTTTAATGCGT
TCAAGTAGGATCTCAAACGCATTTTTACCCACACGACGTTTAGGTTGGTGAATCGTTGTT
AGCGGTGGTGAGAAGTACTCTGCAAGTTCAATGTTGTCGTAACCGATAACAGAAACGTCA
TCTGGAACCTTGATGCCGTTTTGTTGCAGACGGCTCATTAAGCCAAGTGCCATGGTGTCG
TTAAAACAGAATACTGCAGTAGGGCGTTTTTCCATCGCGGTGATCTTGTCTGCAACCAGT
ACCGCAGTATCACATTCAAAGTTACCTTCAAGAATCCAATCTTCATTGATTGGCAGTTTT
GCTTCAGCCATGGCACGACGAAAACCAGCGATACGCTCTTGGCAAGCAAGTTTCTCAAAG
TGACCACTAAGGCAGGCGATGTCAGTGTGGCCGTTATCGATAAGATATTTAGTTGCTAGG
TAGCCACCTTCTTCAGAGTTATCGATGATCTTGTCCGCACGAGAACTCTCTGGGCCCCAA
TCCATCACAACTTTCGGGATATCTGAGTGACGATCTAACATCTCTTTTAGTTCTTCGGTT
AGATCTGAACACATCACCAAAATGCCATCTACACGTTTCTCAGCAAGCATGCGGATGTAG
TCGCGCTGTTTCTCGTAGATGCCGCCAGTATTACACAAGATCAACGTGTAACCTTGACGG
TAGCAGTAGCTTTCTACACCGTCGATCACTTCAGAGAAGAACAGGTTAGTTGACTGTGTT
ACCAACATACCAATAGTACGAGTTGAGTTGCATTTTAAACTACGAGCAACTGCGCTTGGT
GCGTAGTTAAGCTCATCAACCGCTTTCATTACTTTTTCTTGGGTTGCTTCTGCAACAAAA
CGTGTCTTATTAATAACGTGCGAAACTGTCGTGGTAGAAACGCCGGCTAAGCGAGCAACG
TCTTTTATAGTGGCCATAAATGATGTCCTGTATCGAGCTACTTAATACCGTAGTGAATAC
AACCATACGCTTAGTTTTTTGCGCAAACTAAACACCACAACAACAGTAGTGTCTATTCTA
GTAGGCAGCGGTTGTACCGAAATCGGTATAAAAAGATTTGTAGCAACTTGGTTGAAGGTA
CTCGGCTTCCTACTAAATATGAGGAAGTGGTTATCAACCTATTAATAAAAAACAAAAACC
GCTATATTTCAGCGGTTTACATATAAATCATATTTAATCGTTTGCGTTCACATTTTAGCC
CTATGTGGGCTGGCTGGCAATATTTTCAGCAAGAGTTTTGTGTATTTGAAGTCACATTTT
GACTGCTAAATGAACGAACGTCTTTGAGCCAGATTAAAAGCAAGCGAATAAAATAGGGAG
CCCGACAGGCAGGCTCCCTAAAAATAGGCGGTGATTATTCACCAAGAAGGTAAGCGCTGT
CCAGTTTACAAAATGCAATTAATAGTTGCGCAACGCTTAAGTAGAAGCCAAATTCATCAA
ATTGCTTACATTTTTCAGCAAATTTTGGCAACCAAGACATGAGTTGATTTTGGATGAAAT
CGTTTTGTTTAACGAAAGCCTCTTCCATATGTTTTTCTTGCTCTAACTCATTTGAGCGAA
TGATCATGTTGCCCAAAAAGTCCAATTCGACAGCAAGATGGTCTGCTGGTTCTTTGAGGT
TTTCGTCTACCTGAACCCCAAAATCTGCCATCAGTTTTTCCATCTCTTCTGCAGGTTTGT
CATTGAGCAAGCCAGATTCACCAATGTACATAGACGCGTACGGCAGTGCCCCATACTTAT
CTGTTTTTAAGAACAGCTCGCAAAAATCTGCTGCAAGTTCTAGTTGAGCATCATTGCGGT
CTTGGAGTCGGTTTAGGGCATCAACTAGGCTATCAACGGCTGGCTTGAGTGATTCGTTCT
CACCTAAGCCCGCTAAAAAACTGCGAATTTCAACACTGTGGTAGGTTTCTAGTTCTTTTT
CGCTGAGTTCTTTAGCGAATAAGCTCGAAAACCACCAGTAAATTTCAGCACGCTTTTCAT
TAAAAGCTTTCACTTCTTGCATTTTTGGCTCCTGAAGGATGCTTCGAGTATTGCATCATA
AAGTCAATTAGGGATATCCCCTAAGTGTAATCAAATAAGATGAATAGCAGTAACTATAAT
TATTGTTGATTATGTTGAATTGTGTGCACTTATTAACAGTGATGGGCAAGCTTGTTTTGA
ATCAATAAAAACGCTAAATCTTGCTTTTTAATGTATCTATGACTAGAAATGTTACTAGTT
ATGAATAGAATACGTCTTGGATAATAAGAAGACAGAAAGTGGTGTAAATGAGCTATCACG
TATTAGTCGTAGAAGATGATGTTGTAACTCGTAGTAAGCTTGCGGGATATTTCCAAAATG
AAGGTTACAAAGTTAGCGAAGCAGAAAGTGGCGCGGAGATGCGCGAAGTTCTGCAAGGCG
GTGATGTAGACCTTATTATGTTGGATATTAACTTGCCGGGCGAAGACGGCCTAATGCTTA
CGCGTGAGCTACGCAGTCAATCAGACATCGGCATCATATTGGTAACAGGACGCACGGATA
GCATCGACAAAATCGTCGGCCTAGAGATGGGCGCAGACGATTATGTGACAAAGCCTTTTG
AACTAAGGGAATTACTAGTTCGAGTTAAAAATCTACTGTGGCGCATTTCTGCGGCGCGAA
GTGGAGCAAGTAAAGCGGCAAGCGAAACAAACGATGAACACATTGTTCGCTTTGGTGAGT
GGACATTCGATATTCAGCGTCGAGCACTTAGCCGTAATGGTGAGCCAGTAAAACTAACCA
AAGCAGAATATGAGCTTTTGGTGGCGTTATCGTCTTACCCGAATCAAGTGCTGAGTCGTG
AACGTATTTTGAATATGATCAGTCATCGAGTTGATGCTCCAAATGATCGTACGATTGATG
TTCTTATCCGACGCATGCGCGCTAAGATGGAGTTTGATCCTAAGAACCCACAAATTTTTG
TGACCGTTCACGGTGAAGGCTACATGTTCGCAGGTGATTAATCACCATTAGACAAGCAGT
AAAGAAAAAGGAGAGCCAGTGCTCTCCTTTTTTGTGTTTATAAATCGGGTTTATTCCGCT
TCCACCATCGGCGTTTGTCCTACGGTGTCACGCAGTCTTTGCCAAACGCTACCAAGGTAT
TCATGCCAAAACAGTTCAGTTTGCTCAAGGTAGCGAGCTTTAGGTGAATACTTGTCCCAC
GGTTGGCTAACTTCGTCTATCGCTAAGAAATTCGTTGGAGCAGGGATAGGTTTAATTCCA
GCTGCGTTAAACTCGTACAGCGCACGGCTCATGTGGCTCGCTGATGTGACCAGCACAATC
TCTTTTTGTTGAACAAAAGCGGCGGCTTGTCTTGCTTCTTCCCACGTGTCTTTTGCGTCT
TCCAACAAAATAATGTCGGATTTTGCAACACCTAATGCCAAAGCAACGTTTGCCATCATA
CGAGCATGGCTGATCTCAGAGCCACCATCATAACCTGATAAAATTAGCTTTGCGCCTGGG
TACATACGCAAAATACGAATGCCTTCCGTTAATCGCATCAACGCCGCGCGGCTTAATTGC
GATGTTGGTGGAATTTCGTCATCGACCACGTGGCCATTACCCAGCACCATAACGTAGTCA
ATGGTACCTGACACAGGTAAAAAGGCCTTATGCTCGCGCTCAAGTGGCATGAGAAGCTTG
GTTGAAACAGGTTGGAAGGCAACTAGAAAAAGGCCAACAAAAGAGAACAGAACAACGAAG
CAGCCAGTTTTACGTTTTGTGGTAAAACTAATGAGAGCAAGACCTAACAAGCCTATCAGT
AGCAATGCCGGAAGCGGCATAAGCAAGGCTGACATTACTTTTTTCAGCTCAAACATACAT
AAATAGTCCGAAAAAACATCAATTGATAATAAAAATGAGGGTGACCCTCTTTATTCCTGC
TTTCCTTGTGCCAGAATAGCGGCACAATCCGATATGATAACTCAGCAGAAGTGACAGAAG
ACCGCAATTTCGACGATATCGCCCACAAATTTGCAAAAAATATTTACGGCTCCGATAAAG
GGGAGATCCGCCAAATCATTGTGTGGGAAGATTTTCTACAGATTCTAAGTGAATTGGATG
CGAGCCAGCAACCCCTAGAAGTACTTGATGCAGGTGGTGGTTTAGCACAAATGTCGCAAA
AGCTTGCTAAGCTCGGACATCGTGTTTCGTTATGTGATCTATCTTCGGAAATGCTGCAAC
TAGCCAAACAGGATATTGAAAAAAACGGTTTGCTTGAGCAGTATCGCCTGATTCATTCGC
CTGTTCAGTCCATTGCGGAGCACATGGAAGAACAGGTGGATCTCGTTATGTTCCACGCTG
TCATGGAGTGGCTCGTTGATCCTAAAACGGCGCTAGAGACAGTATTGGAACAAGTAAAGC
CGGGGGGCATCGCATCAGTGATGTTCTATAACCACCATGGTTTAGTCTACAAAAACGTGG
TTTGTGGCAACATTCCTCATATTTTAGACGGCATGCCCCACCGAAAAAGATTTAAACTAC
AGCCGCAAAAAGGCTTGAAACCGGAAGATGTCTATCAATGGATAGAAGAGGCTGGTTTTA
GCGTTTGTGGCAAATCTGGTATTCGTTCCTTTAGTGATTACATAGGTAATATGCAATACA
TGGGCGATTACGAGTTTGAAGATGTGTTGGCGCTAGAAAAACAACTATGTCGACAAGAGC
CATACCTCTCATTAGGCCGCTATATTCACGTGTGGGCCAAAAAGAACGATAAACAGGAAT
AACAATGAGTGAGATGACTCTCAATGCTGCAGAGCAACCAATCGATGAGTTGGTTGGCTG
GGTTAAGCAGCACGATTTCTCGTTGAACCTGACCACAGAGCGATTGGCATTTTTGATTGC
CATCGCCGTACTGAGTAATGAAAGGTTCGACGAAGAACTGGGTGAAGGTGAACTGCACGA
TGCATTTGCCATCGTCACTCGACTATTTGATGAGACTGGCGAAGCCTCCGCTTTTCGTGC
GAACAACGCCATCAACGAGATGGTCAAGCAGCGTCTTATTAGCCGTTTTGTCAGTGAAAT
TACTGACGGAGCGAGCATTTACCGCTTGTCGCCTTTAGCGATAGGAATTACCGATTACTA
CGTGCGTCATCGCGAGTTCTCAAGACTGCGTCTGTCTATCCAGCTATCGATGGTAGCGGA
TGAAATGGCGAAAGCGATTGAAGCGGCACAAAAAGGTGGCACACCGGGCCACTGGAAGAA
AAACGTGTACGGAGTTTTAAAATATTCTGTAGGCGAAATCTTCGATCAAATCGACCTCAA
CCAACGTGTAATGGATGAGCAGCAGCAATCTGTGAAACAACAAATTGCCGACCTGCTAAA
CAAAGACTGGCGTGAAGCGATCAACAACTGTGAAGCACTTCTGTCAGAAACATCAAGCAC
GTTGCGTGAACTTCAAGATACGCTGCAAGCCGCGAGTGATGAACTGCAAACTCAGATCCT
AGATATTCAAGAAATTGTTTACGGTGATCCTGAGCTTGAGTTCATCGAAGAAGCCTTGTT
TGGTCTGCAAATGAAGCTAGACCGAATCACAAGCTGGGGCCAGCAAGCGATTGACCTCTG
GATTGGCTACGACCGACACGTGCACAAGTTCATCCGTACCGCTATCGATATGGATAAGAA
CCGTGCATTTAGCTCGCGTCTGCGTCAATCGATAAAAGACTATTTTGATATGCCTTGGTA
TCTGACTTTTGCAGATGCAGAAAGGCTTTCCGACCTTCGTGATGAAGCTTTGGTACTGCG
TGATGACGAGGTAACCGGCCAAGTTCCGATGGAAGTGGAATACGAAGAATTTCAACAAGT
CAATGATGAGCTATCAGAACGCATTGGTGACATGCTAAAAGCGCATAAAGAGCAAGGCAC
GCCAATCGATTTGAGTGTGGTGCTGCGAGATTACCTTGCACAACACCCATACACTCATCA
CTTTGATTTAGCTCGAATTATCGTTGATCAAGCCGTACGTCTTGGTTATTCGGAATCGGA
TTATCAAGCGATTCAGCCTGACTGGAAAGCAATCAACGAATTTGGGGCAAAGGTACAAGC
GAATGTCATCGACCGATACTAATGAATACATGTCAGATAATCTGGCAAAAGCAATTTCTA
ACCCTCTGTTCCCAGCGCTAGACAGCATGTTACGAGCAGGGCGTCATATTTCAACTGAAG
ATCTCGACAATCACGCGTTGTTGTCTGATTTCGAGCTTGAGCTTTCTTCTTTCTACCAGC
GCTACAACACCGAGTTGGTAAAAGCGCCAGAAGGCTTTTTCTACCTACGTCCACGTTCAA
CATCATTGATTGGCCGCAGTGTTTTATCTGAGCTGGATATGCTGGTGGGTAAGGTACTGT
GTTTCCTATACCTAAGCCCAGAGCGCTTAGCGCACGAAGGCATTTTCACCAATCAAGAGC
TTTACGACGAGTTGCTTGCATTAGCAGACGAGAAAAAGCTGATGAAACTCGTGACGAACC
GTGCAACGGGTTCGGATCTAGACAAAGAAAAACTGTTTGAAAAAGTACGCACGTCACTTC
GTCGCCTACGTCGTTTAGGGATGATCATCAACATCGGTGAAACCGGTAAATTCAGCATTA
GCGAAGCGGTATTCCGTTTTGGTGCTGATGTTCGTGTGGGCGATGACATCCGTGAAGCGC
AGCTGCGTCTTATCCGTGATGGTGAAGCCGTAGTCCACACTAAAGAGCCGAGCCAAGGCA
GCTTGCTGTCTGAAGAAGACCAAGAAGAACAAGCCCAAGAAGAAATGACAGAAGAGGGTG
AAGCATGAGCATGATTGAACGCGGTAAATATCAATCGCTGACCATGGTCAACTGGAACGG
CTTCTTTGCCCGTACGTTTGACATCGATGGTCTGGTTACGACGTTGTCGGGCGGTAACGG
TGCCGGTAAATCAACCACGATGGCAGCGTTCATCACAGCGTTGATTCCTGACCAAACGTT
ACTGCACTTCCGTAACACAACCGAAGCGGGCAGCAGCCAATCGTCTCGCGATAAAGGTTT
ATACGGTAAGCTACAGCCGGGTGCGTGTTACGCGGCGCTAGACGTAGTGAACTCACGTAA
CCAACGTCTATTGTTTGCAGTAAAACTGCAGCAAGTCGCGGGTCGTGACAAAAAAGTAGA
CATCAAACCGTTTGTTATCCAAGGTCTTCCAAGCCATGTGAAACCAACGGATATTCTGGT
TGAAAGCGTATCGGCGACTCAAGCGCGCGTACGTCAAATCAATGAAGTCAAAGATGCGAT
TGCGGAATTTGAAGGCGTTCAATTCAAAGCCTTCTCTTCAATCGTGGATTACCACGCGCA
AATGTTCGAGTTCGGTGTGATTCCGAAGAAATTGCGCAACTCAAGTGACCGCTCTAAATT
CTACCGTTTGATCGAAGCCTCGCTTTACGGCGGTATCTCGAGTGCGATTACACGCTCACT
GCGCGATTACCTTCTGCCACAAAACGGTGGTGTGAAGAAAGCATTCCAAGACATGGAATC
GGCGTTGCGTGAAAACCGCATGACGCTAGAAGCGATCAAAACCACTCAGGCTGACCGTGA
CTTGTTCAAACACTTGATCACTGAGTCGACAAACTACGTGGCTGCTGACTACATGCGCCA
TGCTAACGATCGTCGCAACAAGCTTGAACAAACTCTATCTTTGCGCTCTGAGCTCTTTGG
CTCACGCGAGACGTTGATTGAGCAAAACAATCTGCTTAATCGCGTTCAAGAAGAACTTGA
GCTTCTAATCGAATCGGAATCGGCACTAGAGCAAGACTATCAAGCGGCTTCTGACCACTT
GCAATTGGTGCAAAACGCACTGCGCCAGCAAGAGAAAATCGAACGTTACCAAGAAGATCT
TGAAGAGCTTAGCGAGCGTCTTGAAGAGCAGATGATGGTCGTTGAAGAAGCGCAAGAACG
CGTGATGATGGTGGAAGAGCAAGCAACCGTTGCAGAAGAAGAGGTGGACAGCCTCAAGAC
GCAACTGGCTGACTACCAACAAGCACTAGACGTTCAGCAAACTCGTGCTCTTCAATACCA
ACAAGCGGTTCAGGCACTTGAGAAAGCGAAACAACTACTTGGTGATGACTGCCTGACGGC
GGAGTCCGCGCAAGCACTTGTTTCTGAGCTTAAGAACAAAGAATCAGAAAGCACTAACGC
GCTGCTATCGGTTAAGCACAAGTTGGATATGTCTTCTGCAGCAGCAGAGCAATTTGAAAC
TGCGCTGAAGCTTGTACAAAGTATCGTTGGGCAAGTCGAACGTAAAGATGCGGCTGAACA
AGCGAAAATCGTCATTACGAAAGCGCGTGAATCTCAGCAAATCGCACAAAACGAACAGCA
ATGGCGTGCTCAACATCGCGACCTCGAACGTAGCTTAAACCAACAGCGTCAAGCTCGTGA
ATTGGTCAAGGAATATCAAAAACAGTTCCATGTTGAACTGACGGACGAAATCACGTTTGA
ACAAGAACGCGAACGTCATGCGATGCAAATCGAAACGCTAGAAATGACGCAAGAAGAGCT
GCGTGAACAACGCAGTGAACAGCGTCGTCTAGAACAAGATGCTGCGGCAGAAATCAACAA
GCTAGAAGCCATTGCACCAACTTGGATTGCCGCTAACGATGCGTTGGAAAAATTGCGTGA
GCAAAGCGGTGTAGACTTAGAAGATCGCCATGCTGTGATGAGCCACATGCAGGTTGTTCT
GGAGCAAGAGAAAGAACTGTCTCTAGCGAAAGACAAACTGGCAGAGCGTCGCTCGCAACT
AGAAAGCGAAATCGAACGATTGGCATCACCTGGTGGTTCAAACGATCCTCGTCTGAAAGG
CTTGGCAGATACACTAGGCGGTGTGCTTCTATCCGAGATTTACGACGACATTACAATCGA
CGACGCACCTTACTTCAGCGCGATGTATGGTCCGGCACGTCACGCGATTGTGGTTTCTGA
CCTGTCGGGTATCGAAGAGAAACTGGTAGAGCTAGACGACTGTCCGGAAGATTTGTACAT
CATTGAAGGTGACATAGATGCCTTTGATGACAGTTCGTTTGACGCAGAAGAACTTGAAGG
CGCGGTATGCGTTCGTATGAACGACCGCCAAATGCGTTACTCTCGTTTCCCTGAAATTCC
ATTGTTTGGACGCGCGGCGCGTGAACAGCGTTTAGAGCTACTGCGCAATGAACGTGAGGA
AGTGGTTGAGAAGCACGCAAAAGCGGCTTTCGATTCACAAAAGATGCAGCGTCTATACCA
AGCATTCAACCAGTTTGTGGCTAACCACATTCAAGTCGCGTTTGAAGCTGACCCAGAACA
AGCATTGGCAAATGTTCGCGAAAAACGTGGTCAAATCGCCCGTGTATTGGCTGATTTGGA
AGCGAAAGAACAACAACATCGTTCTCAGCTTCAGACTAGCAAGCAAGCTCTGTCTTCGTT
AGACAAGCTCGCACCAAACATGGCTCTGATTGAAGACGATACGCTGCAAGCGCGTTTCGA
CGAGCTGGAAGAGAAAATTGCGCAACTGTCAGAAGCGAAAGCGTTCTTGAACAACCACGC
GAAAGCCGTGGCTGAGCTTGAAAAAATTGCTTCTGCACTTGATGCAGACCCTGAACAGTT
CGATGCGTTAGAAGCAGAATACAAAGCTGCGGACGAGCAACTTCAAGAATTGAAGAAGCA
GATCTTTGCCTTGTCTGATCTCGTTGAGCGTCGTCACTACTTTGCGTATTCAGACTCCGT
TGATTTGCTTAACCAAAGCAGTGAACTTAGTGAGCAGTTAAAAGCGAAGCTGGTTCAGGC
TGAGCAAATGCGTACACGCTCTCGTGAAGAGTTGAAACAAGCGCAAGGTCAAATGAACCA
ATACAACCAAGTATTGGCATCATTGAAAAGCTCGCACCAAGCGAAATTGGAAACCGTTCA
AGAGTTCAAACAAGAACTGCAAGAGTTTGGTGTTAACGCCGATGAAGGCGCAGAAGAGCG
TGCGATCCGTCGCCGTGATGAGCTGCACGAGCGTCTACACACATCTCGTAGTCGTAAGAG
TGAATACGAGCGTACCATCACCTCTACTGAGCTAGAGATGAAAGGTCTGGCGAAACGTCT
GAAGAAAGTTCAGAAGGAATACGCAGAGCTGCGTACCTTCGTGGTTGCTGCGAAAGCGGG
CTGGTGTTCAGTACTTCGCTTGGCACGTGAAAACGATGTTGAACGTCGTCTTCACAAGCG
CGAGTTGGCGTACATGTCTGCCGATGAACTGCGTTCAATGTCGGATAAATCGTTGGGTGC
GCTGCGTCTTGCTGTTGCAAACAATGATGACCTACGTGATGCGTTACGTTTGTCTGAAGA
TAATGCACGTCCAGAGCGTAAAGTTCTGTTCTACATTGCGGTTTACCAGCACCTTCGTGA
GCGTATTCGTCAGGACATCATCCGCACTGATGACCCAGTAGAAGCCATCGAAGAAATGGA
AGTAGAGCTAGCGCGTCTGACTGAAGAGCTAACTCAACGCGAAAACCGTCTGGCAATCAG
CTCTGAGTCTGTGGCAAGCATCATCAAGAAGACGATTCAGCGTGAGCAAAACCGTATTCG
CATGCTAAACCAAGGCTTGTCGAACATCTCGTTCGGTCAGGTGAAAGGTGTGCGTCTAAA
CGTGAAGATCCGTGAAAGCCATGAAGTGCTATTACATGGTCTGTCTTCGCAGCAAGAACA
GCATAAAGATTTGTTTGAATCTCCACGTTTCACTTTCTCAGAAGCGATGGCAAAACTGTT
CCAACGCGTGAACCCTCACATCGATATGGGTCAACGTTCTCCTCAGGTTCTGGGTGAAGA
GCTACTGGATTATCGTAACTATCTAGAGCTAAGTGTGGAAGTTAACCGTGGTTCTGATGG
TTGGCTGCAAGCGGAATCTGGGGCGCTATCAACGGGTGAGGCAATCGGTACTGGTCAGTC
TATCCTATTGATGGTTGTTCAGAGCTGGGAAGAAGAATCCCGTCGTCTACGCAGCAAAGA
CATCATCCCATGTCGTTTGTTGTTCCTCGATGAGGCGGCTCGTCTGGATGCGAAGTCGAT
TTCAACGTTATTCGAACTGTGTGACCGTCTGGATATGCAGCTGTTGATTGCTGCGCCAGA
GAACATCAGCCCAGAGAAAGGTACAACCTACAAGTTGGTACGTAAGGTGTTTAAAGATCA
CGAACACGTACACGTTGTTGGTCTACGTGGCTTTGGTCAAACAGATAAACCGAAGAGTGA
AGTTCAAGAAATGATTGAAGAGTTTGAATCATAAGCTTGGAAGCATAAAAAACGCCCGCA
ATTAAAGCGGGCGTTTTTGTATCTGATTAACAGAGAGATGCAGGTAACGGGCATAAAATA
AGCCGAGGCTGTAGGACGACAGTCTCGGCTTTTTCGTGAGCACTTAGACCAATAGCAGGG
AGTATTGGAAATAATCTAAGCGCTATTCCTCTGAAATATCGGTTCCAGCTTCGATAATTT
CAGCAAGCTCTTCAAGTGCTTGAACCGAAAGCTCAGACAAACGCTGTAAGTGTTGGTCAA
AAGTTTCCTGGTCTACAAGCTGTGGTTCATTATTATTTGTTTCTTTTGTTAGCATCGCCC
AACCTCTTTAAGTTGAGTAAGGGGAGTAAACATCATACTCAATGGGCTCAGTGGAAAAGA
AACGATCTATGTTGATTCTGTTAGCTCGATCATTGATTCAAATGATGAAACCGGCGAATA
TGAGATAGGGAGGGGAGTGAAAACGATGGCAGAAAGAAAAAAGCTAGCAACCATGTGCTG
ATTGCTAGCTTGTAAGATTTAGAACTTTGGTTTTACACCAAACTGCTCAACCGCGTAGGC
TACGCGCTCTATAGGCTTAGGGTACTCCGCTGGAGTGCCGAGGCTTTCAATATGCTTCAA
GCGAGGAAGCAATCCTGCTCCGTTCGCGATTTGAATAGCCAAACCAGGACGAGCATTCAG
CTCAAGTACCATCGGACCTTCTTCTTTGTCGAGAACCATGTCGGTGCCCATGTAACCAAG
CCCCGTCATTTCCCAAGCACTTGACGCAAGTTCTAGCAAACGCTCCCAATGAGGCACTTG
CAGAGTCGATAAATCTTTACCCGTATCCGGGTGGTGCGTTACTGGTTGGTCGAATTGCAC
CGCACGAATGGCTTTGCCTGTTGCGATATCAATGCCGACACCGACCGCGCCTTGGTGAAG
GTTAGCTTTACCATCAGACGCTGATGTTGAGCAGCGCATCATCGCCATGACAGGGTAGCC
TTTAAATACGATGATGCGTACGTCTGGCACACCTTCGTAGCTGAAACCATCGAAGCAGTC
ATCAAACTTAATCAAGTTCTCAACCACCGCAACATCGTTCTTACCGCCGAGCGAGAAAAG
CCCTGCCAGTGCGTTACTGATGTGGCGTTCCACTTCTTCTTTGTTGATTGTCGCACCAGA
AGGTTTGGTGTACACACCGTCTTTATGCGATGTCACCACCAGAATACCTTTACCACCGCT
GCCTTGAGCTGGCTTAATCACAAAACCCGGCCAGTCTTTCACCATGTTGTGGATGGTTTT
TACTTCTGCTTGGTTGTGGATCACGCCGATAAGGGCAGGGACGGTTGCCCCTGCAGCTTG
AGCGATGATCTTGGTTTTTAGCTTGTCATCCACCAATGGGTATTTAGAGCGATCGTTATA
GCGACCAATGTAGCTATGGTTACGCTTGTTCATGCCCATAATGCCTTTGTGGCGAAGTTT
TGATGGCGTAGTGTAACGTTCAAACATCGTTTAATCCTCCGCTAGCGGTTTGAAACGACG
CAGTTCTGTTAGACGGTAACCAGTGTAAGTACCTAGTAATAGAATACCCGCCAAAACAAT
TAGCTGTAGGCCGATAAAGTTAAATGTTAAGTGCTGGATATACGAGTTGGTCATCGCCAA
GTAAACCAGTACCGCAGTCAGTAGTGAACCACCACCTTGCATTGCTACTTCTTTCGCGCC
TTCTTCCTCCCACAGAATCGACATACGTTCGATCGTCCATGACAAGATGATCATTGGGAA
GAAGGTGATTGTTAGACCTTCCGTCAAACCAATCTTGAATGCGACAACGGTGAACACCGA
TATGATCATAATAACTGTGATAATAACCGCGGATATCCTTGCTACCAGAAGTAAGTTGAG
CCGCGATAAATAACTTCGGATGATCAAGCCTGTACCAACAATTAATAGGAAGCCCACAAT
ACCAGTCACAAGCTGCGTTTGAACGAACGCAACCGCAATCAGTACTGGCATGAACGTACC
AGAGGTTTTAAGACCAATAATCACGCGCAGGAACACAACGATCAATGCGCCAATTGGGAT
CAGCATGATGGTCTTGAACATTGCTTGCTCTTCTAGAGGCAAGCTGTGGATTGATAAGTT
AAGCAGGCCATCGGCCTCAACCTTGTTGTTTGTCGCTTGTTGAGGCGTCACTTCTTGTTT
GATCATGGAGAAATGAACTTGGCTGTTCTTGCCTCCCACAAGGTCAAGTAACGAAACGTT
CGATTCATCCCAAACAAGAAGGTTAGGTTTTACGGCTTTCTGCTCTGAATTTGGCGAGAA
CAGAACCCAATCTTTTCCAGACCAAACTTGCACCATCGGTTGGATGGTTTGACGACGACG
GCCATCTTCAAGCTCGATTACGCCAACAATTTTACTTTGAACGCCAGCTGACAGAAGAAT
CTTGTGCAATGCATCGGTGCGGTCAAAATCGTTCAATAATAGAGCGGAGTTTTGGCTGTC
TGGATCGTTAAGCGTTTTGATTAACTCGCGTGCAAACGTCACGTTATCCGCAGAACGGCT
CATGGCTTGATCGATGAGGGCGCTTGCTGCCGCTTGTTGCGGAGCGGATAAAGTCGGTGG
CGTGATATCGCCAGCAGGAGGCAGTGGTTCTACTTTAGCTTGTGGATCAACTAAGAACTG
CGCTTTGTAGTAAATTGTTTGAGGGCCTTTCGCTTGGCGAATCGACCATTCGGCACGGCG
ACCTGAATCAGAGTTAATGTAGGAAACGCCATAACCAGAAGAAGAAGCAGACTCGCCAAT
CAGTGTATAACCACTTTGTGTATGAGGAGCGGCAAGAGAAGCTTTCACTTCATTCCCGTT
TGCATTGAACTCGATACGAGCCTCTACATCCCACACTTGACGTGTTTCGCCTGGCGTCCA
AGGCACGCCGTAATTTTGGTGTCTGAAAACACTCAAAGCAATGCCCGCAACCACCAACAA
GATGATTGAAAGGTAAAACGGTATTTTTGACGTCATAATCTACCTTATTATTTTTTATCT
TCGTCCGTTTGAATGTATGTACGGCTCACATCAACCAATGCGATGTCGCGCATAAATTCT
CTACCTAGTAAAACAGGATGGTTCATGTGGGAGCGATCCGCCAACGTAAATTGCGCTTTT
TCATGAATTTTTCCAACTCGCACCCAAAGTTCGACCACAGCGCGACGCTCCAGTTCTTCA
CTTGTTACTTGACGAATTTTCACATAACGAAGAACAGGCGCTTCGATCCATGTATTTTTC
TCTTCTTCTGATTTTGTTGCATCAGCAAGATGGAAACGAACCCAGTTTTTGCCGTTTCTT
TCGAATTCTTCAATATCAACTGCATTCAAAGATGATGTAGCCGCACCTGTATCGACGCGC
GCATCAAACGTTTGTTTGATGGAGTCGATGGTCACTTTTTCGATCGAACCTAAAACGATG
TCATGAGTCGGCGTTGGTTCAATAGGGGCAGGCGCTTGGACAATAATAGGCTCTTTCGGT
TTTTTAACCTCTGCCATTGCCTCTTCGCGGAAGGTGCTTAGATCACCTTGTAATTTATCG
ACTTGGTCTTCAAGGCTGTCGATGTAATCTGATTGGTTACTGATCTGCAGCTCTAAGTTA
GTTATGCGATTATTGAAATTCGCTTCTGAAGCTTGAATAGCGGCTAACGTTTCTTGGTGG
TACTGTTCGCCTTTGGTAAGTGTGCATCCAGATAATAAGGCGATGGCAACAACCGGAGTC
AATCGTATTAACATTGAAAACCTTGGGATTGGATTAAGTTGTTTGTTTTTTAAGAGTTTA
GCTTATATCGATAAAGGCTCACAAGTAAGAATCTTTCTCTATCTCTTATTGAGTGAGGAA
TAGTGATGAAAAGCTAATAATCAAGGATGCAAAGCGCACCCTTGATGAGAATAGAAGAGA
GGGTAATGTCTTAATGGCAGGAAAGAGTTAAGACAATGTCAGAAATCTCAGTTAATTATG
GCTTACGTGCTACCAGCACAGCGCGGCGTGGTGCCGGGTAGCCTTCCACTGTTTTGCTTG
GATCGTTTGGATCTAAGTAATCTGGTAGAGAGTTGTGTGTCATCCAATCTGTTGTGCGTT
GCTCATCAACTGAAGTCACGTTCTCATCAACAATATGAACATCTTCAAAACCAACCAGTT
CTAGCCACACTTTTAGTGCTTTCGCAGACGGGAAGAAGTACACATTGCGCATTTGAGCGT
AGCGTGAGGTCGGCACAAGTACTGCGTTTTCATCGCCTTCGATTACCAAGGTTTCCAATA
CTAACTCACCTCCAGAAACCAACTGATCTTTTAGTTGAATCAAATGGTCAAGTGGAGAAC
GACGGTGGTAGAGAACACCCATGCTGAACACGGTATCAAACGCTTCCAGTTTAGGCAGTT
GCTCAATACCCAGCGGCAGTAGGTGCGCACGTTGGTCACCGCCCATGAGTTTGCGAATTG
CTTCAAACTGGATCAGGAACAGGTGAGACGGGTCGATACCCACGCAAAGACGAGCACCTT
CGCCTAACATGCGCCACATGTGGTAACCATTGCCACAACCCACATCGAGCACGCTGCGAT
TTTTCAGTGGAGAAATGTGTGGAAGTACACGATCCCATTTCCAGTCACTACGCCACTCGG
TATCGATATGAATGCCGTGCACTGTGTATGGACCTTTGCGCCAAGGGTGGAAAGTACGCA
GTAAGTTTTCTAGCTTTTTCAGTTCGCCTTCATGGAAAGGCGTATCGTTGCTGATGGTTA
CAGAGTTCTTGATATCAACTTGATCTGGTGAGCCTTCTGGAATTTTGTTCAGTGCTTTCA
ACCAGCGACCAAAGTCACCGTGCTCTGCATTTTGCCAGTCCGTTAACTGTTGTGGTAACA
CATTCAGCCAAGGTTGAAGACGCGTGTCTTGGGCAATCAATTGGTAGAAATTTGCAAAGT
TAAACATAGTTAGTTAATCGCTGAGTTGATGATGTAATTAAATGAGTGAAAGCGCCGCCA
AAGGCAGCATCAGTACTTGCCTGCTTGAGTACAAACCGAACTGGGTTCGACCGCGAACCT
TACTTAATCGCGAACATAGAACCGAAGTTAAAGCATTGGAACCAAACGTCGTAGCTAGAG
AAGCCAATTTTTGCGAAACGTTCTTTGTGGTCTTTTTTAGAGTCCGGACGCATTACGTTT
TCGATTGCGCTACGTTTTTGGCTGATTTCCAATTCGCTGTAACCGTTGGCACGTTTGAAG
TCGTGGTGAAGGTCAATGAGTAACTCATTCGACACTTCATCTTCGAAAACGAATTTCTCT
GACAGAATCAAAATGCCACCAGGACGTAGGCCCGCGTAGATTTTTTCAAGCAGCGCGTAA
CGGTCTTCTGGTGATAAAAACTGGAGCGTGAAGTTCAATACCACGACAGATGCGTTTTCA
ATTTCGATATTACGAATATCGGCTTCGACCACAGTTACTGGCGTGTCGCTGCGATAAGCA
TTGACGTGTAACTTACAACGCTCAACCATCGCTGGAGAGTTGTCTACTGCAATAATTTTG
CAGCCTTCTTGCTTGATATGACGACGCATAGACAGCGTAGCGGCACCCAAAGAACAACCT
AAGTCGTAGATGTTTGAGTGAGGCTTCACAAAGCGTTCTGCCAACATACCGATTGCAGAA
ATGATGTTGCTGTAACCCGGCACCGATCGCTGAATCATGTCAGGAAAAACTTCCGCTACG
CGTTCATCGAACGTGAAATCCCCAATTTTATCGATTGGAGCCGAAAAAATAGTATCTGGA
TTGCTCTTAGGGTTCATAACCAAATCTCTGCATACAAGCTGACGGGGCGATTCGTCTTCA
AAAAACTATTAGTCTAGTTTTCAAAAAACGTTAGGCATCAAAAAAGGCGCGTATTTTATG
AGAAATTCGCGCCTCTGTCATGCGTTGAGCAAATTATTGTTAGAACATCTGTAACTGCGA
GTTGCCATCATTGGCAGGGAAGGGGGCTAAATCTGGCAGGGCGACATGATTTTGCAGATT
CTTGTAAATGTTCGCTGCCAGCTCAGGAGCAATAATATTGTCTGCTGTGTGAATCATCAC
ATATGGCTGTTTACCTTCCGCAATCCATTGTGGCAATTTACTTAGCCAAGGCACAAAGAA
GTCGTAATTTTTTTGTTCTTCCGGATGGCCAATAAAACGAATCATCGGGTGTGAAGCGGT
TGCAATCGCATGAACGGGAACTTTGGGCTTCTTCATTTGAGCATCAATGATGGCTTCATT
GTCAGGCTTTGCCGCAAACACAGGGCGGCTATCCATGATTATTCGGTCAATACCGTTTTC
CACCAACCACTGATTAAGCGCTCGCTCTTCCTCGCCTTTAGAGAAAAAGGCCATATGACG
TACTTCTACGCCTAGTGGAAAGTTAGGCGGGAAACTGGCGCAAAACTTTTTCAAACGTTC
AAGATACTCTGGGCCAAAAGCTGCTGGGAGTTGGATCGTCCATTGACCGACGCGCTCATG
CAGGGGCTCCATGATTTTCATAAAATCACGAAGTTGCTCGTTGCAGCCTCTTAGCATTTG
TTCATGAGTGATAGCCTTAGGGAGCTTAAACGTAAACTTAAAATCGTCGTGCGTTGCCGC
TTTCCAATTTTGCACCGTGTTGTGTGTCGGCGTGGCGTAAAAGGTGGTATTTCCTTCCAC
AGTATGAAATACCTGAGCGTATTTTTCTAAACGCTCAGCAGGTTTAGTTCCACTACCGTA
AAAGCTTTGTTGCCATTGGTTGTGAGACCACATGGTTAAACCAAGTCGAAGGGGTAAATT
ATCCATCATTCTTTATTGTTTGTATCTCCTGTACGCACTTTACGAGAGTTTTGCTGAAAT
AGGTAATTTAGCGCTATAATCAGCACCAATTTTTTCGCTTTGGTGGGCTTTTGAACATTT
GTTGTACTAAAAACCACCAGGGAATGATAAAACACACTTAATTGTATGTTGAGTAGTCGA
TTTTCATAGACTTTCAGCGTATAACGGAATCTTTACTCTGCTCGGCAATGAGGCTGACAG
AGCGTAGTTAACAATATTTGAGAGATTGGGAATTTCATTATGCGTACCCATTACTGTGGT
CACCTGAACAAGTCCCTTGCAGGACAAACTGTAGAACTTTGCGGCTGGGTTAACCGTCGT
CGTGATTTAGGCGGTCTTATTTTCATTGATATGCGAGATCGTGAAGGCATCGTTCAGGTA
GTTGTAGATCCAGATATGGCGGATGCGTATGAAGTGGCTAACACACTTCGTAATGAATTC
TGTATCAAATTGACGGGTGAAGTTCGCGTTCGTCCAGAAAGCCAAGTAAACAAAGACATG
GCAACAGGTGAAGTTGAGATCCTTGCGAAAGGTCTTGAAATCATCAACCGCAGTGACGTT
CTGCCTCTAGACTTCAACCAAAAGAACTCAGAAGAGCAACGTCTGAAGTACCGTTACCTA
GATCTACGTCGTCCAGAAATGAGCGACCGTATCAAGCTACGTGCTAAAGCGTCTAGCTTT
GTTCGTCGTTTCCTAGATGACAACGGTTTCCTAGACATCGAAACACCAGTACTAACCAAA
GCGACACCAGAAGGCGCGCGTGACTACCTAGTACCTAGCCGTGTTCACAAAGGCAGCTTC
TACGCGCTTCCTCAGTCTCCACAGCTATTCAAACAGCTTCTAATGATGTCTGGTTTTGAC
CGTTACTACCAAATCGTTAAGTGTTTCCGTGATGAAGACTTGCGTGCCGACCGTCAACCA
GAATTCACTCAGATCGATATCGAAACGTCATTCATGACGGCTGATCAAGTTCGTGAAGTA
ACTGAAAAAATGGTTCGTGAAATGTGGCAAGAGCTACTGAACGTTGACCTAGGTGAATTC
CCAGTAATGCCATTTAGCGAAGCGATTCGTCGTTTCGGTTCTGATAAGCCAGACCTACGT
AACCCACTAGAGCTAGTAGACGTTGCAGACCTAGTAAAAGACGTTGAGTTCAAAGTATTC
TCTGGTCCAGCGAACGACGAAAAAGGCCGCGTTGCAGTTATCCGTGTACCAGGCGGTGCA
GAGTTAACTCGTAAGCAAATCGACGGCTATGCAGAGTTCGTAGGTATCTACGGTGCAAAA
GGTCTAGCATGGATGAAGGTGAACGACCGTGCAGCAGGTGTGGAAGGTATCCAATCTCCT
GTAGCTAAATTCCTAAGCGAAGACGTGATCAACGGTATCCTAGATCGCACTCAAGCGGAA
TCTGGCGACATCATTCTATTTGGTGCAGATAAAGCTAACATCGTTGCGGAAGCACTAGGC
GCACTTCGTCTTAAACTAGGTAAAGACCTAGGTCTGACTAAAGAAGGCACTTGGGCTCCT
CTATGGGTTGTTGACTTCCCAATGTTCGAGGAAGACGACGAAGGCAACCTACACGCGATG
CACCACCCATTCACATCACCTCTAGGTGTGACAGCGGAAGAGCTAAAAGCGAACCCAGCA
GTAGCGAACTCAAACGCATACGATATGGTGCTAAACGGCTACGAAGTGGGCGGTGGTTCT
GTACGTATCCACAACGCAGAAATGCAAGCAGCGGTATTCGATATCCTAGGTATCGATGCA
GAAGAGCAACAATTGAAATTCGGCTTCCTATTGGACGCTCTAAAATTCGGTACGCCTCCA
CACGCTGGCCTTGCATTCGGTCTAGACCGTCTAGTAATGCTGCTATGTGGTACTGAGAAC
ATCCGTGATGTTATCGCGTTCCCGAAAACAACAGCAGCGGCGTGTTTGCTAACAGATGCT
CCAAGCATTGCAAACCCAGCGGCTCTAGAAGAACTAGCGATTGCGGTAACTGCAGCGAAA
GCAAAAGACGCAGAATAAGCGCACAACAATTAAAGAAAAAACTCCCGCACCTGCGGGAGT
TTTTGTTTTAATGGGATATATCCAAACGACTTAAGAATGCTTGGGTTTAGATTCTAATAA
AAATAGCGAGTTATTTAGGACGCTTCATGTCAATTATTTTGGGTATTGACCCAGGTTCTC
GTATTACCGGTTACGGCGTTATTCGCCAGCAAGGCCGTCATCTGCAATATCTTGGCAGTG
GGTGTATTCGTACCTCAGAAAAAGAATTGCCAGGTCGGCTTAAGCAAATCTATGCTGGCG
TTACGGAAATCATCACCCAGTTTCAACCAGACGTATTTGCAATTGAGCAAGTGTTCATGG
CGAAAAATGCCGATTCTGCTCTAAAGCTAGGGCAGGCTCGCGGTAGTGCGATTGTTGCGG
CGGTGAATGCGGATCTTCCTGTGTATGAGTATGCTGCACGCCTAATTAAGCAAGCTGTAG
TGGGGACTGGTGGTGCAGACAAAGTGCAAGTTCAGCACATGGTGCAGCACATGTTAAAAT
TACCTGCAAAGCCTCAAGCCGATGCCGCGGATGCACTCGGTGTGGCAATTTGTCATGCCA
ATACGAACAAGACTTTGGTTGCGCTCGCAGGCAAAGCAAGCAGTGCGAGAAAAGGGCGTT
ATCGCTAGACTCTCACCGTACTAAAAATGAGACACCTCAGACAGATTTAAGGAATAAATT
TGTTGTAAAAATGTTACAAAACTATAGTGGTCGGATGTCTAATAAGAAATCAATCAAGGA
AGATTGAACATGAATCCAGCCACGCTGTGGCGCAGTGTATTTATGCCGCGCCAACCTCAA
TGGACGAGAACGCAACAACGTCAAGCTGACATCCTCTCTTTATTTACCTTTATCGCTTTT
CTGGTCGGAATTTATAGCTTAATTAAGTGGTTCAAGCATGGACACGAAAGCTTGATCTTA
ACTTCTGTCATTCTGATTACTCTTGAGCTTATTTCCGCTTCTAGTCTCAAATGGTTTAAG
CAACCTGCGTTATCACTTAACCTTGGTTTTGTCGGGATGTCGGTGCATGCACTCAATATC
ATTTATCAAAGTGGTGGTGTGGTTGATTCAACTCAAACTTATTGGGTGCCTTTGTTGGTT
GTCGCTTTCTTCTTATCTGGCACTCGTCTTATCGCTATTGCTTGGAGTGGCGTGGTGATT
GCCATTTCCGCCTTAATGACACATCAGCATGTTTCGGGTTTTGAGTTTCCTCAACTGGTA
TTATCGGAAGCTTCTCAGAGATTAGAAATTTGGTCTGGTACCGTATTGCCGCTGGTGGTG
ATTTGTATCGCTCAGGCATTTACTGCTAAGCAACGTGATGATGCGATTGAAAATGCCGAA
GCAGCAAAAGTCGAGAGTGAGCAAGTCGCCAAAAAAGCAACAGAAGGTGAACTGCATCTG
GCTGAAGTATTGGAACAAGCTAATTTAAATTCGATAGAGCTGAAATCTGTTTCGCAAGCG
CTTGATGAGCAATCATCGCAGTTGGATGAGCAAGTCAATGCACTCAACGTGAATAGTGAA
TCTCAAGCAAGTGCGGCAGAGCAAATGAGCCAACAAGTACATCACATGGCCACAGGGATT
GAAGAGTCGAGCAAGTTTGTGGAAGAGCTGCGAGAGAAGAGTGAAGACGTTCATCAACAA
GCAGAGAAAAGCTCGGAATTGCTGGAGGATTCTACCCAAGCGATCGGCCAGATCATTACT
AGCCATGAAGAAATCATGAAAGTGGCAGACTTGATTACCTCTGTCGCAGAGCAAACCAAC
TTGCTGGCTTTAAATGCGGCAATCGAAGCGGCGCGAGCAGGAGATCAGGGCAGAGGTTTT
GCTGTGGTTGCCGAGCAAGTACGAGAGCTATCTGCGAAGAGTAGCCAGTCCGCTATTGAG
ATTCGACACTTACTTGATCGTAGTGAGCAAGAAGTGAAGCATGGTCAAGACGTGGTGACG
TCAAGCACCGAGAGGATGAATACTATTATTCAGCAAGTGACGACGATATCTCATGACGTA
CAAAGTTTATCAAGCATTATGGCAACGCAAATGGCAGCGCTAAAAGAACTTGATGAAGCG
AGTAGCGAAGTGGCGAATGGTGTAGTGAATACAAAATCCATTGCCGAGATTGTGGCTCAA
TATGGCAAAGAGCTCAGTGGTCAAGTTGTTGCTGTCCGGACGCTCACACAACAACTTGAT
CAAGTTGTCTCAAAAATCTAACCCCACAGCATAAAGGACTGGATGTCTATCCAGTTCTTT
ATTATCCTGTCGCAAATTCATTTCCAAAGAGTATTTATAGTGATTGGACGTCTTCGCGGC
ATTTTGCTTGAAAAGCAACCACCTGAAGTTTTAATTGAAGTTAACGGCATTGGCTATGAA
GTTCAGATGCCAATGAGCTGTTTCTACGAACTGCCAAATATCGGCGAAGAAGCGATTATT
TATACTCATTTTGTTGTGCGTGAAGACGCGCAATTGCTTTACGGTTTTAATACAGTAAAA
GAGCGTGCGCTATTCCGTGAAGTGATCAAAGCAAACGGCGTTGGCCCTAAACTTGGCTTA
GGTATTCTTTCAGGCATGACAGCGAGCCAGTTCGTGTCTTGTGTAGAGCGTGAAGATGTT
TCTACGCTTGTGAAGTTACCAGGTGTTGGTAAGAAAACCGCCGAGCGTTTGGTCGTTGAA
ATGAAAGACCGCTTAAAAGGTTGGGGAGCTGGCGACTTATTCACGCCGTTTACTGATGCC
GCTCCTACTGACTCGGCTGCCGCTTCGTCAAATAGTGCAGAAGAAGAGGCGGTCAGCGCA
CTTCTTGCTCTAGGCTACAAGCCAACTCAAGCGTCGAAAGTAGTTTCTCAAATTGCTAAA
CCGGACATGAGCAGCGAGCAGCTGATCCGTGAAGCACTAAAATCAATGGTGTAACGGAAA
GTTCAAGGTAACAGTATGATTGAAGCCGATCGTTTAATCGCTCCTGAAAATCCAGCGTTT
CGTGATGAAGATGTTATTGACCGTGCTATTCGCCCTAAAAAGTTGGCGGATTACCAAGGT
CAGGATCATGTCCGTGATCAGATGGAGATTTTCATCAAAGCGGCACAATTGCGTAGTGAG
GCGTTAGACCACCTACTTATTTTTGGCCCTCCAGGTTTGGGTAAAACGACGTTGGCAAAC
ATTGTTGCTAACGAAATGGAAGTGAACATCCGTACTACTTCTGGACCTGTTCTCGAAAAA
GCAGGCGATTTGGCCGCGTTGTTGACCAATCTTGAGGAAAACGACGTGCTTTTCATTGAT
GAGATCCATCGTCTTAGCCCTATGGTCGAAGAGGTGCTGTATCCGGCAATGGAAGATTAC
CAATTGGACATCATGATTGGTGAAGGCCCGGCCGCACGTTCTATCAAAATTGATTTGCCA
CCATTCACATTGATTGGTGCAACGACGCGTGCGGGGTCTTTGACTTCTCCGCTGCGTGAC
CGTTTTGGTATTACTCAGCGTCTTGAGTACTACAAAGTGCAAGATCTACAGAACATTGTT
CAACGCAGTGCAGATTGCCTAGGGTTGTCGATGGAGCCAGAAGGCGCGTTAGAAGTTGCT
CGACGAGCTCGTGGTACGCCTCGTATTGCGAACCGTCTATTGCGCCGTGTCCGTGACTAT
GCAGAAGTGAAGGGCAACGGACATATTTGTGCCGATGTTGCTGACAAAGCGCTTAATATG
TTGGATGTCGATGCTCAGGGCTTCGATTACATGGACCGCAAGCTTCTTCTCGCTATCATG
GAGAAATTTGGTGGTGGTCCAGTTGGACTCGACAATATGGCTGCCGCTATTGGTGAAGAG
AAAGACACCATTGAAGATGTGCTAGAACCATATTTGATTCAGCAAGGCTATTTACAACGC
ACTCCCCGAGGAAGAATCGCCACAGATCGTGCATATCTTCATTTCGGAATTGAAAAATAA
GATTCTAAGGCTGAGCAAAAATGCTCAGCCTTTCACCATAAGTGACCAACCTCTCATTTA
TTGAATTTCTTCTAATACTAATTAGGTAAGAAAAAAGCACTGATTGTTAACTCGATGTTT
GCATGCAACTGGTTAATTTCTCTCCTGATTACTCTCTCTTAACATACGCTTCTAATACGG
GTTGATCTGGATCAATGTGATGGATTTTTGTGCAAATTCAGCGCATAAACATTGATGTAT
ATCAAAGCGCATTCCGGCTATAAACCTTTTGAAACAATCTGTTTTTACAAGTAATATTAG
CCCTAGCTATATTAGCTGATGCTTAACAATTAACTAACCAATGAAGCACATTTTTGCAAC
AAAGAGTTGTGATAATTCAACAATTTTCAAGTGTGAATAACACCTGGATATGGATTGCAA
TATGTAGAGAGTGTCATTCAGCCGACACATAGGAGTTACCATGATTGACGTAGTTGATCT
ATCGCGGTTGCAGTTTGCACTAACAGCGATGTATCACTTCCTATTCGTACCATTGACCCT
TGGTATGGCCTTCCTTTTGGCCATTATGGAATCGATGTACGTAATGACGAACAAGCAAAT
CTACAAGGACATGACCAAGTTCTGGGGTAAGCTGTTCGGTATTAACTTTGCACTTGGTGT
GGCTACCGGCCTTACCATGGAATTCCAGTTTGGTACTAACTGGTCGTACTACTCCCACTA
TGTAGGTGACATCTTTGGTGCGCCGCTGGCGATCGAAGCACTTGTCGCTTTCTTCCTGGA
GTCAACTTTTGTTGGTCTATTCTTCTTCGGGTGGGATCGTCTATCTAAACGCCAACACTT
AGCTGTTACTTGGCTTGTGGCGCTGGGCTCTAACTTCTCTGCTCTTTGGATTCTTATCGC
AAACGGCTGGATGCAAAACCCAGTAGGCGCGGACTTCAACTTCGAAACCATGCGTATGGA
AATGGTAAGCTTCTCTGAAGTTGTACTAAACCCAGTTGCTCAGGTTAAGTTCGTGCATAC
GGTTGCTTCTGGTTACACTTGTGGCGCAATGTTTATTCTAGGCATCAGTTCATACTACCT
ATTAAAAGGTCGTGATATTGCGTTTGCTCGTCGTTCATTTGCTATCGCTGCATCTTTCGG
TATTGCTGCGATCCTATCAACCATCGTTCTTGGTGACGAATCTGGTTACGAGCTTGGTGA
AGTTCAAAAAGTGAAGCTTGCTGCAATTGAAGCAGAATGGCACACAGAACCAGCTCCAGC
AGCGTTTACGTTGTTTGGTGTTCCTAACCAAGAAACCATGCACACCGATTACGCAATCAA
GATCCCTTACGTAATGGGTATCATCGCGACACGCTCTTTTGATGAGCAAGTGACAGGTCT
TCGCGACCTTCGTGATGAGCACGTTGAGCGTATTCGTGGCGGTATGTACGCTTACGAACT
TCTTGAGAAACTTCGTGCTGGTGACAAGTCAGAAGAAAACATGACTGCGTTTGATGAAGT
GAAAGGTGACCTAGGTTACGGTCTACTTCTAAAACGCTACACAGACAATGTTGTTGATGC
GACAGAAGAGCAAATTCAAGCTGCTGCGGATGATTCAATCCCAACAGTATGGCCACTATT
CTGGTCATTCCGTATCATGGTTGCTTGTGGCTTCATCATGTTGTTCGTATTCGGTGCGGC
ATTTATCCAAACATGTCGTCAAAAAATCGAACAAAAACAATGGATTCTTAAAGCTGCACT
ATTGAGTATTCCACTTCCGTGGATTGCGATTGAAGCGGGTTGGTTCGTCGCTGAGTACGG
TCGTCAACCATGGGCTGTTGGTGAAATTCTTCCTGTGCACGTTGCGGCTTCAGCATTGAC
TGCAGGTGAAATCTGGACGTCACTATTCGCAATCTTGGCGCTATACACGGTATTCCTGAT
TGCAGAAGTTTACCTAATGTTGAAATTCGCTCGTAAAGGTCCAAGCAGTCTGAAAACTGG
CCGCTACCACTTTGAGCAAAACGCTGACTCTGTTGAAGACAAAGTTAGCCGCCAAGTAGA
AGCGTAAGGTAAGGAGATAACAAGATGTTTGATTACGAAATCTTGCGACTCATCTGGTGG
GTACTAATCGGTGTTCTACTAGTTGGTTTTGCAGTAACAGACGGTTTCGATATGGGTGTA
GGCGCGCTTGTACCTATTATCGGTAAAAACGACACACAACGTCGTGTCATGATTAACTCA
ATTGCCCCTCACTGGGATGGTAACCAAGTTTGGCTTATCACTGCTGGTGGTGCATTGTTC
GCCGCTTGGCCTTTGGTTTACGCAACGTCATTCTCAGGCTTCTACTTAGCAATGATCCTG
ACGCTAGCTGCACTTTGGCTTCGTCCTCTGGGCCTAGATTACCGCTCTAAGATCGAAGAG
CCAAAATGGCGTAATACTTGGGATATCTGTATCTCAATCAGTGGTTTTGTTCCGCCAATC
ATCTTTGGTGTGGCGTTTGGTAACCTTCTACAAGGTGTTCCATTCCAATTGAGCGAGTTT
TTGATGCCAACATACCATGGCTCATTCTTTGGTCTGCTAAACCCATTTGCTCTGCTTTGT
GGTCTGGTTAGCTTGTTCATGATTTTGATGCAAGGTTCTACTTGGCTACAAATGAAAACA
ACGGGTGAAGTTCACACACGTGCTCGCAACGTTGCTCAAATCACGGGTCTACTAACAGTG
GTTGCGTTTGTTGCTGCAGGTTTCTGGGTTCAAAACATTGACGGTTACGTGATTGTTGGT
GGCATCGACACAAACGCAGCTTCTAACCCTCTAAACAAAGAGGTAATCCGTGAAGCTGGT
GCGTGGATGAAGAACTTTGAAAACTACCCACTACTATGGGCTGCTCCTGTACTAGGTGTT
GCAATGCCGCTGCTTGCTGTATTGTCATCTCGTCTTGAAAAGTGTGCGATTTCGTTCATC
ACTTCAAGCCTAGGTGTTGCTGGCGTTATCTTTACTGCAGGTTTTGCGATGTTCCCATTC
ATCATGCCTTCAGATCTAATGCCAAGCCACAGTCTAACAATGTGGGATGCAACATCATCT
GAGTTGACTCTGAACCTGATGACAGGCGTAGCGTTTGTTATGGTTCCAATCATCCTTGGT
TACACGTCTTGGACTTACTACAAGATGTTTGGTCGCCTTGATGATCAGTACATTGAAGAC
AACAAAAACTCACTATACTAAGGAGCAATTACTATGTGGTATTTCGCATGGATTCTAGGT
GTACTACTTGCTTGTGCATTCGGTATCATCAACGCTCTTTGGTTAGAGCACTCAGAAATG
ATGGACAAAGACAGTGAGTAATCTCGCTGACAAGGTAGCGAAGTTTCACGAACCAATGGA
TAAGACTCTGTTAAGAGTCTTATCTCTCATCCTTGGCTTTATGCACGTAGGATTGGTGAT
GTGGGATCCAGAAGCGTACCATCAAGCGATTGGTGGCTTTAACGCAGTGATCGCCCCGGC
ACTGATTTGGGCATTGTGCTCAAGTATGGTGTTCGGCGTAGGCTTCAAACCGAGAAATTG
GTACTGGCAATTGTTGTTTAGCCCTTACTTCTCGTTAGCTATCTTAATTTATCTAACTGC
GCTTTATTTCATGTAAATTGAATTACATTGCAATAAAGTTGGTTATTAAATCATCGAGTA
AAAGCCAGGCAGTTTGTCTGGCTTTTATTTTTTCTACAAAAATCAAAAATATTCCTTCCG
TTCAGTACCAATTGCTGTTGCTTCAGTTATAGTAACCACTTTAAAGAATTGAATATATTG
GTACTCCCTTGCAAGGCACATCAAATCCCTTCCGCTGGCCGATCACCGTGTACTATGAAG
ACACCGATGCGGGCGGCGTTGTATATCATTCAAACTATTTAAAATTCTTTGAGCGCGCGC
GTACCGAGATGTTGCGTGCAAAAGGCATTTCTCAACATGTGTTACTGGAACAAAATATTG
GCTTTGTTGTCCGACACATGGATATCGATTTTAAACAAGGGGCGAGACTGGACGAACAGT
TGACAGTATTAACCCGAGTGTCAGAAATAAAACGTGCGTCTTTGCAATTCTGTCAAGAGT
TGGTCAATGATCAAGGCAAGATATTGTGCAAGGCCTTTGTTAAGGTAGCATGTATCGATA
ATAAGAAAATGAAACCAATAGCTATTCCAACATTTATCAATTCGGAGCTAACAAATAGTG
ACTGCTGATATTTCCATTTTAGATCTCTTTCTTCAGGCCAGTCTGTTGGTAAAACTTGTG
ATGCTGACATTGCTAGGCATGTCAATCGCGTCATGGGCAATGATCATCAAGCGCAGCAAA
GTGCTTTCCCAAGCATCAAAAAATGCTGAGCAATTTGAAGACAAATTCTGGTCAGGTACA
GACCTTTCCCAACTCTACCAAAAAGTGAAAGGGCGCAAAGACGAGATCGCAGGTACAGAA
GAAATCTTCTTCGCAGGTTTCACAGAATTTGCTCGTTTACGTAAGAGCAATGCGAACTCA
CCAGCTTACATTATGGAAGGCACAGGTCGTGCGATGCGTGTTGCTGTTGCGCGTGAAGTT
GATGAGCTTGAAACAAGCCTACCTTTCTTAGCAACTGTCGGTTCAATCAGCCCATACATT
GGTTTGTTTGGTACTGTTTGGGGCATCATGCATGCGTTTATTGCACTGGGTGAAGTGAAA
CAAGCAACGCTTTCTATGGTTGCCCCAGGTATCGCAGAAGCGTTGATCGCGACTGCTATG
GGTCTATTCGCAGCAATTCCTGCGGTAATGGCATATAACCGACTAAGCAACAAAGTAAGT
AAGCTGGAACATACTTACGCGACATTCTCAGAAGAATTCCACAGCATCCTTCATCGTCAA
GCGATGGCTGGCCGAGATAGCGCGGATAAGGAATAAAAAGCATGGCGGGTTATCAACCTA
AAAAGCGAAAAATGACGGCAGAGATCAACGTTGTCCCTTACATCGACGTAATGCTTGTGC
TGTTGATCATTTTTATGGCGACCGCGCCCTTTGTTACCCAAGGTGTGGATGTCGAGCTGC
CAAAAACGTCTACCGCTGAGTCGATGGAAAAAATAGCCGGGAACACCGATAGCAGCTTTA
TCATCATTGAAATTGATCGTGATGGGAACTTAGGTCTGAGTGTTAATGATGAAGAAGTGC
AACGCGGTCTGTCTTTACAAGATGTGATTGTACGAGTCAAAGCTGAGCGAAGCATCAAGC
CTGATTCGCCTGTTGCGGTCGGCGGTGATGCGGCAACGCCATACGCTGACGTTGTGATGC
TACTGGATGAGTTAAGTCGAGCTGGTATCCCAAAAGTGGGTCTAATGACCGATATTAGGG
AATAAACGTCAATATTCATGAAAGACAAAAAGAAACAATCGAAAGAGTACACTAAACCGA
TAGTCATATCGGTAGGTCTGCATGCTCTCTTGGTAGCAGCATTGCTCTGGGGTACTGATT
TTGCGATGACCAAACCTGAGCCAACTGGACAGATGGTTCAGGCTGTCGTGATAGACCCTA
AACTGGTACAACAACAAGCGAAAGAAATTCGTCAGCAGCGTGAAAAAGCGGCCAAAAAAG
AGCAAGATCGTCTTGATAAATTAAGACGCGAGGCGGAGCAGCTTGAGAAAAACCGTAAGG
CTGAAGAAGAACAAATTCGTAAGTTGAAAGAACAGCAAGCGAAAGATGCAAAAGCGGCCA
GAGAAGCTGAAGCGGCTCGCAAGCAAAAAGAGCAGGAACGCAAAGCAGAAGAAGAACGTG
TTCGCCAAGAAAAAGAGCGTACAGCTAAACTTGAGAAAGAGCGTAAAGCGAAAGAAGAAG
CTGTACGTAAAGCAGAGCAGGAACGTTTAGCCAAAGAAGCGGCGATTGCTAAAGCGGAAC
AAGAGCGAGTAGCTCGCGAGAAGGCGGCAAAAGAGGCGGAAGAAAAGGCAAAACGTGAAC
GCGAGGCGGCTCAAAAAGCTGAACAAGAACGCATTGCGAAAGAAAAAGCGGCAAAAGAAG
CTGCGGAAAAAGCGCGTAAAGAAAAAGAGCGCCTTAAGCGTTTAGAACGTGAGCGCAAAG
AGCAAGAAGCTGCACTGGATGATATTTTTGCTGGCCTAGAAAGTGAAGCGAGTGCAAACC
AACAGGCTCAGGGGAAATTTGTGGCTGATGAGGTTTCCCGCTACAGTTCAATCTATATTC
AGCTCATTCAAAGCCGATTGCTAAAGGATGACTACCTATTGGGAAAGGAGTGTAGAGTTA
ACATTAAGCTGATTCCTACGGGAACTGACATGATTGTTTCGTCAGTTAACGTGCTTTCTG
GTGACTCTAGAGTGTGTGCTGCTGCAAAGAGTGCAATTGCACAAGTACCAAGTTTCCCGA
TGTCAACCGATTCAACAGTTAACCAAAGGCTGAAGGATATTAACCTTACGGTCGCACTAC
AACAATAAGGGATAAGCCGTGATTAAACGTCTTTTACTAGGAATGTTTGTACTGCTAGGC
AGTCTAACGAATGTAGCGCACGCTGCATTGGAGCTGGTCATTACTGATGGTATTGATTCG
GCACGACCAATTGCTGTTGTTCCTTTTAAATGGGAGGGCAGTCAACCACTTCCTACCGAC
ATTTCTGCTGTCATTGCGTCTGATCTACAGCGCAGTGGTAAGTTCAGCCCAGTACCAACG
AATAAAATGCCACAAACGCCATTCAATGAATCAGAAGTTAACTTTGATTCGTGGACAAGC
CTTGGTGTAGATGCGTTGTTAACTGGCTCTATCAAGCAAAATGAGCAAGGCGATTACGTT
GTAAATTACCAGCTTGTTGATGTAGTACGCGGTCAGTTAACTGGTGGGCAGAGCAAAGCT
CTAGGGAGTGACGGTGAGCTTGTTTTATCTAAAGACCATGTTTTGTTTAACAAAGTGGCT
ACGGTAAAAGGCCCTCGTATGCGTGAGTACGCTCACCGTATTTCTGACCTTGTCTATGAA
CAACTGACAGGTGAACGTGGCGCATTTATGACTCGTATTGCCTACGTGGTTGTAAACGAC
AAAGACCGTTTCCCGTACCAGCTTCGTGTCGCTGATTACGATGGTTACAATGAGCGATTA
GTATTGCGTTCTAAGCAGCCTCTGATGTCTCCTGCATGGTCTCCAGATGGGCAGAAACTT
GCGTATGTAAGCTTCCAAAATGGCCAAGCAGAAATTTTCATCATGAACATCTATACCGGT
GAACGTGAAAAAATTACGTCATACCCTCGCCATAATGGTGCGCCAAGATTCTCTCCTGAT
GGTAACAAGTTAGCGCTTGTACTGTCTAAGACGGGCACTCTACAGGTGTACACTTTTGAT
CTGAAAACTCGCAAACTCACCCAAATTACGCGTAGCAGATCAAATAATACTGAACCGTTC
TGGCACCCTGATGGCAAATCGCTGATTTTCACATCGGATAGGGGTGGTAAACCACAGATT
TATCAAGTAAATTTGGGCAGCGGTTCTATCGATCGCTTGACTTGGCAAGGTAGCCAAAAC
TTGGGTGGTCAAATCACACCTGATGGCCGATTCCTAGTAATGGTGAATCGCAGTGATTCA
GGTTTTAATTTGGCGAAACAAGATTTGGAAACTGGTGCTCTTCAAGTCTTAACTAAGACT
CTATTAGACGAGTCTCCGAGTATTGCCCCTAACGGTGGCATGGTTGTGTATAGCTCGATT
TACAACAAGAAAAACGTACTATCGATGGTGTCAATTGATGGTCGATTTAAAGCTAGATTA
CCGGCAACAAATGGGCGTGTGAGAGCGCCTGCGTGGTCACCGTTTTTGTAGTAATAAGTT
TGATTAATAAAGGAAAATAAGATGCAACTGAACAAGGTTCTAAAAGGGCTACTAATCGCG
CTTCCTGTAATGGCTATGACTGCGTGTAGTTCAAGCGACGACGCAGCTTCTAACACTGGT
GCAGCAACTAACAACAATGCTGCAGCAGAAACAACAGTAGCGACGCCGATCGATCAAAGC
GGTCAGCTAACTGAACAAGAGCTAAAAGAGCAAGCACTTCGCGAAACTCAAACAATTTAC
TTCGCGTTTGACAACTCTACAATTGCAGGTGATTACGAAGAGATGCTAGCAGCTCACGCT
TCTTACCTAAGCAAGAACCCTGCTCTAAAAGTAACGATTGAAGGCCACGCAGATGAGCGC
GGTACTCCTGAGTACAACATCGCTCTAGGCGAGCGTCGTGCTCAAGCAGTTGCTAACTAC
CTACAAGCGCTAGGTGTACAAGCAGATCAAATCTCAATCGTTAGCTACGGTGAAGAGAAG
CCACTTCTTCTAGGTCAATCAGATGAAGTGTACGCTAAAAACCGTCGCGCGGTTTTAGTA
TACTAATTCGAGGAAATCCTCATGTTCAGTAACACTAAGCGCGCTGTTGCGCTTACGTTA
CTGGCAAGTGCAGCGAACTTCGCGTTCGCTGCACCAGCTCCAGTATCCGATCTCAACAGC
ACATCCTCAGCCTCTAAGAGCCGTTCATCTGAAACGGAAGTCGAGCGATTAGAGCGTCTA
CTACAAAATCGCAACCGTGTTCAGCTCCAAATGCAAGAGCAGATTGACCAAATGTCACAA
GAGATCAGTGATTTGCGTGGTCAATTAGAGCGAAATAGCTACGAAATGCAGCAAATGTTG
CAGCGTCAACGTGAGTTGTTTGTCGAGCTTGACCGTATTCGCGGTGAGATGAAGTCGCCA
CCGGTAAAAGAAACCAAACCAACAGAAACTAGTGGTAAATACACGCCAAATGTTGATGAG
CAAACGGCATACCAAAATGCGGTTGACTTAATCCTTAAAAAGCGTGACTACACCGGTGCA
ATTGCTGCGTTCCAGCAGTTCCAGAAAGACTATCCTGATTCCACATACTCAGCGAATTCA
CACTATTGGTTAGGCCAATTGTACTTCGCTAAGAAACAGGATAAAGACGCGGTTAAAAGC
TTTGCTGCGGTAGTGTCTTACAAAGACTCTAACAAACGAGCTGACGCCTTGCTTAAGTTA
GGCGAAATCGCAGAGCGTAATAACAATGCCGCTCAAGCGAAAAAATACTACCAACAAGTT
GTCGATGAATACCCAGGTAGTGCGTCGGCTAAACTGGCTGGCTCAAAGCTGAAATAAACA
CCATTCTAAAAAGGAAGCTTCGGCTTCCTTTTTCTTTTTAGATGCCTTCTGTTTTTTAAA
TTTTTTACAAAATTGCCGCGCATAAGAAAATGCCACATATAACAAAGATATACGTCTAGA
CCGCTAGAAATTCTAGTTACAGGTTGGTTTTTGAAAATTAACGAGGTTACAATACGCGGA
TTAAAGGAAGTTGCGTAGAGCAAGAGCAATGAGCCACATATTAGATAAAATCGACACTGT
TTACCCATTCCCACCAAAACCAATTCCGTTAAGCGAAGAAGAAAAATCGTCTTATATCGC
GAGCATCAAAGAGCTGCTAAAACAAAAGGACGCAGTACTGATCGCGCATTACTACACCGA
TCCTGAAATTCAAGCACTAGCGGAAGAAACAGGTGGTTTTGTTGGTGATTCATTAGAAAT
GGCTAAGTTTGGTAACCGCCACCCAGCAAGCACACTGATTATTGCAGGCGTACGTTTTAT
GGGTGAGTCGGCTAAAATTCTGACACCAGAAAAACGAATTCTAATGCCAACGCTGGAAGC
GGAATGTTCACTTGATCTAGGTTGTCCGGCGGACAAATTCAGTGAATTCTGTGATGCACA
CCCAGATCATACGGTTGTTGTCTACGCAAACACTTCTGCGGCAGTGAAAGCTCGTGCTGA
CTGGGTGGTCACATCAAGCATCGCGCTTGAAATCGTGGAACATTTAGACGCTGAAGATAA
GCCAATTATTTGGGGACCAGACCGTCATTTGGGCTCATACATTGCCAATAAAACGGGCGC
AGATATGTTGCTTTGGCAAGGTGAGTGTGTAGTCCATGATGAATTTTCTGCTGATGCACT
TCGTAAGATGAAGAGTGTTTACCCAGATGCTGCGATTCTTGTTCATCCAGAGTCACCAGC
AAGTGTGGTGGAATTGGCTGATGCTGTCGGCTCTACAAGTCAGCTTATCAAGGCTGCGAA
AGAACTCCCTTACCAACAAATGATCGTGGCAACGGATAAAGGCATCTTCTTTAAGATGCA
ACAATTGGTGCCAGAAAAAGAATTGATCGAAGCGCCTACGGCTGGTGCTGGCGCGACTTG
TCGCAGCTGTGCACACTGTCCTTGGATGGCAATGAACGGTTTGAAAGCGATTGAAAAAGC
GCTTAGTGAAGGTGGAGAAGAGCACGAAATCTTCGTAGATGAAGCGCTACGAGTGAAGTC
TCTTATTCCACTGAACCGCATGCTAGACTTTGCTGAGCAGCTAAATATGCAAGTGAAAGG
TAACGCGTAATCACTTCTATTTATTAAGATAAATCCCAAAAAACCAGCCGAATATGGCTG
GTTTTTTTGTTTTTGATTATCAATGGTTTAATATTGATTGATTTTGTAAATGCAGGGATC
GGATATTTATGGCTGTGTGGCTAGTAGTTAAAAAGTGGCTTAGTTCGCACCTATTTAAAT
TAAGCAACCGAAACCTTCTTGTTATTAGTATTTTGTACATCAGTTTATCGTGGGGGCTTT
TGGCTCTTGCGGGTGAAAAAGCGCTAACGGACAACTTCTCCAACTTCATTTATTACCTCA
TGGTTACCGCTAGTACGGTGGGTTATGGAGATCACTCTCCGGTCACAGACTTAGGGAAGT
GGGTTGTTGTGTTGTTTGTTATTCCCGGTGGTTTGAGTTTGTTTGCTGCGTTACTGGGGC
GTGTCGCTGGTTCTGCAATCGATTATTGGCGAGCGGGTATTTTGGGTAAACGGAGAGTGA
GAGTGGAAAATCATATCGTATTGCTTGGGTGGAACGGGTCGAGAACAATGCACTTGATTC
GTATGTTGCAACACGAAGAAGAAGGCAAGCGCCCTATCGTGTTGTGTAGTCGCTCTGATA
TTGAAAACCCATTGCCGGGTGAGATTCATTTTATCAAAGTGACCAGTTATACCGACGCAC
AGGAAATGAAGAACGCCAACATTACTGATGCGAGTTGTATCATTGTTGATAATCTTTCGG
ATGACATTACGCTCTCCGCTGCGCTTTATTGTGCCTCCGTGAATCCTGACGCACACTTGC
TGGCTTATTTTAAAGACGACGCCTTAGGTCGATTGCTCAGTCAGCATTGCCCTAAAGCAG
AGTGCATTCCTGCCGTAGGAGCAGAAATGTTGGCGAAAGCGGCAGTAGACCCTGGCTCTA
GTGCCTTGCACCAAGAATTACTGGCATCCACCCGTGGGATGACACAGTACTCAGTCATTT
ATCCTGAGAATCAACCTATCACCACCATTGAGAGCATCTTTGGCTTTATCAAAAAGCGTC
ACCACGCGACGTTGATTGCGTTTGATATCGGCAACGGTATCCAACTCAACCCAGATTTAG
ATGCGGAAGTGCCACCGGGTACCAAGCTGTTTTACATTGCAGATGAACGTATTGATGATT
TTGCATGGAAAGAAATGAACAAGGAACAATAATGCACATGATTGCCGGCCTGTTAGCAGG
TTTTCCAAACTTTTTACTCTACTTCTCAGTATCCGTTATTTTTGTTTTGGCGTTTAAGTT
CATCTACGTCAAGCTTACGCCTTATGATGAATGGCATCTGATCAAGGAAAAGCAAAATAC
CGCAGCCGCAGTGGCGTTGAGTGGCGCTTTTCTGGGTTATTGTATTGCGATTTCGGGTGC
GGCAAAAAACTCAGTCAACATTGTCGACTTTATGGTTTGGGGCGTTGTTGCCATGCTTGC
GCAAATCATCGCATTTGCCATCGTGCGTTTTATTTTGCTGCCAAGAGTTACTGAGCGTAT
CGAAAAAGATGAGCTGCCTGCAGGCATTGTACTTGCGGCGGTTTCTATATCGGTCGGCAT
GTTGAATGCTGCTTGTATGACGTACTAGGAGGAACGATGAAGCGCAGTTCCAACGTTAAA
CGTTCTTCCATGGACAAAAGCTTAAAGCTTGGAAAAATCATACCGTTCGCGGCATTTGGC
GGAATTTTCTTCCTTGCGACCCAAGAATCAAAGACTGAAGGCTACATTTTTTCTGACGCC
GATGAATGTAAATCCAACTCGCCAGAGTTTAGTGAGCAGTGTGATATAGCTTACCAAGAG
GCATTGGCTCGTGCTGAACGAAATGCTCCTCGTTATAACAATGAATTCGAATGTGAAAAC
GACTTTTACGAAGACGATTGTTACTACAGCTCAAGCTCTCGTGCTTATGTCCCTCATTTT
GGCGGCTTTTTCTATAGTCGTTCAGTTAATGATTTGAAAGGTTACAACAAGAGTTATTAT
TCGGAACCGATGTACCGCTATAAGTCCAAATTTTATAACGGTGCAGGCCAGTTTTTTGGC
TCCTATCGTAACCAGTCGACCAAAGTCGCGACCAGTAACTTAAACAAACGTGGGGGCGGA
ACCATTGGAAGAGCTATGTCTCGGGGTGGATTCGGGAAAGCGGTTTCGGTCAGTCGTGGC
GGTTGATTATGTTTCGACGAGAGATACAAGAACGAGAAAACTGGCGTGAATTAGCACGCC
AGTTTGGTTTTGGTTTTCATTCTATGTATGGGCAACCGTATTGGGATGAGAGTGCATACT
ACCAATTTACGCTGGAGCAAATCGAGCACGACCTAGAATCTCCCACTGAAGAACTGCATC
AGATGTGCTTGTCTATTGTGGATGAGGTGGTTCGCTGTGAGCAACTACTGACGAAATGTG
CGATTCCTGAGTTGATGTGGGAACAGGTCGCGTCTTCGTGGCAACGAAAAGAGCCTTCAC
TCTATTCTCGTTTGGATTTTGCGTATAACGGAACATCACCAGCAAAGCTACTCGAAAACA
ATGCCGATACACCGACAAGTTTGTTTGAAACGGGTTTTTGGCAATGGGTGTGGCTGGAAG
ATGTAGTTAACAAAGGTCGAATTCATCAAGCTGCGGATCAATTCAATATTCTTCAAGACT
TTCTGATTGAGCGTTTTGCGGAGATAGCCAAATATCAACCGGGACAAACTCTCCACTTTA
GCTGTTGCAAGTACACAGAAGAAGATAAAGCGACGGTACAGTATTTAGAAGATTGTGCGC
GCGAGGTGGGGCTAGCGACAGCTTTTGTGTACGTCGAAGATATTGGTGTAACGGAAGACG
GAAAATTTGTGGACGTGGACAGACGAGCCATTCGTTGGATGTTCAAACTTTATCCTTGGG
AATTCATGTTTGAAGAGGAATACGCGAAATACTTAGCGACTGCAAACGTCAACTGGCTAG
AACCCATGTGGAAATCGATTTTATCCAATAAAGCACTTTTGCCATTGTTGTGGGAACGCT
TTCCAAATCATCCCAATCTTTTGCCTGCCTATTTTGCTAATGACCCAAACGCGAGTTGTT
TGAACGATTATGTCATCAAACCGTTATTCTCGCGAGAGGGGGCGAATATTGAGATCGTCA
AAGATGGAAAGCGCTTGGTGAAAACGCCGGGGCCTTATGAATCGAAATTCAATATCGTCC
AGAAATATCATCCGTTGCCTAAGTTTGGGCAGAACCATACGTTAATCGGTAGTTGGCTCG
TCAATGATAGAGCGGCGGGTATTTCGATTCGTGAAGACAGTAGCCTAGTGACGCAAGATA
TGGCGCGCTACATTCCACATGTGATTTTGACGTGATCAAAAAAGCTCTCCATTCGGAGAG
CTTTTTCATATCAGATGTTCAATTTCAATGATCAACGATTACGTTATTTTATTGCTCTTC
AGCCAACGCAACACCGCGTTGAGTAAGACCACATAGCATCACAGGTATAGCATTGAAGAT
CTCTTCAAATTGCTCTAAGCCTTCCATGCCTTGCTCTGCAAGCGTTGCAATGGTGGTTTC
TGGATCGTACAACATGGTAAGAGAGAGCAGCACACCACCCAATAGGGCACTGTCTTCGCT
GTCTTCTGGCATTAACGTTTCCCAATCATCACGTGTCAGTTGCCAACCTTGAAGTACACC
TTCACAGAAATCACGAGTGCTTGCTGAGACAATGTCTTGCTCATCGAGAGTACAACCTTC
AGGCCATTGCCAAGAACCTTCTAGCAAAGCTGGTCGAGTTTGGTTCCACATTTGTACAAT
TTCATCAATGTACAGTTCTAGTTGTTCACCATCTGAGAAAGGTGCTGTCTCTTCGCCGCC
CCATAAGAATGGCAGCCACTCTTGAGGGTTCAACACGTTTGGCGCTGATGCCATTGCGGT
TACAAAGCCTTGAGTTTTCGCTAGGTTTAGTAGTTTTCCATCAAGTTCTGGAAGAGAAAG
CATGTCTTGTAGTTTCAAAATAGAATACCATTTGTTAATGGGCTGATTGGTTGCGCTCAT
CTTACCAATCAATCAGTGATAAATCGATATTAGGGAATGATTCGTCTACAGATATGGAAA
TTCGTTCGTCACTTAGAAAAAAAAGCATTCTCGCTCTCACACTGTACCTGTGTTTTTTTA
TCGCTACGATAGGGTCGGTGGTGTACTTGGTGGTTGAGCCACCTGTCCGTGACAAACTAG
AAAGAAATCTCGATTTACGTACTCAACTGCTTGCTTCCCAGATAAAAGAGCCGCTCATCA
CATCCACGGGCGTACTGAATAGCTTGGTTGGGCTTGCGCAAAGCTCAAACCAAAGCGATT
CCCTTAAATCGACCATCCCTCAGATTTTAAGGTTAAGTGATGAGATCATCGTCAGTGGTG
GATTGTGGCCCAAACCAGAACTCAAAGAAGAACGATGGCGGTTTACCAGTTTGTTCTTTA
ACAAGAACAGTGAGGGGAACATCGATCAGATTCATTCATACAACAATCCAGAATCTGGCG
GTTATGACAATGAGCCGTGGTATCGCGCAGCCGCTGAACAATCGTCAGGCACGGTGAGTT
GGTCTGCGGTGTATATTGATACTTTCACTCAAGTTCAAATGATTACCGCCTCTGCGCCGT
ATTATAGAAATGGAGAGTTTGCAGGCGTTGCGACGGTCGACCTTTCTTTGGAGGCCTTAT
TCCAGTTCATTCGTGAGCACACCAACCAATACTCTTTGGGTGTGGTCATTCGAGATGCTA
ACTCGAATGTCATCATCGAACACAACTTTCAAATCACCAAACAAATGTACATTAGTAAAC
TCGATTTTGGTGAATTTCATTGGAAGCTAGAAGTTGTCAATGCTAAGGCGAAAGTGGCAG
ATCAAGTGTTCGAGCAAGTCATGAGTGTTGAAGGCGGCATCATCCCATTCTTATTGCTAT
GCGTTCTCGTTGGGTACTATTTACTTAACCGATACATTGTCGAACCTATCGTACGAATCG
CTACAAAAATTGATGATTCCAAAACTGGCGGGATCATTGATATCGATTACGGAAGTGAGG
ACGAAATCGGCCATCTCATTACCAAATTCAACGAGAAGACCATTTACCTCGAACAAGAGA
GAGTAAAAGCCCAAGCGTCGACAAATGCCAAAACTGCTTTTCTTGCCACTTTGTCGCATG
AAATCCGTACGCCGATGAATGGGGTACTCGGCACCGCTCAAATCCTGCTCAAAACGCCGT
TAACGGACGAACAAAGAAAACACCTCAGTACATTATACGATTCTGGTGATCACATGATGA
CGCTACTGAACGAGATTCTTGATTACTCCAAGATAGAGCAGGGACATGTAGAGTTTTCGA
ACTCGCCATTTCCCATAGAATCGATCATCGGCAGTATAAAAAGCGTTTATCATACCTTGT
GTGCAGAGAAAGGATTGCAGTTTAAGGTGACGTCGTTAGTCCCTGCGGGACGCTGGTATG
ACAACGACAAAGCGCGCCTTCGTCAAGTGTTGTTTAATTTACTCAATAACGCCGTGAAGT
TTACTGACAGAGGCATTGTTGAAGTGACGCTGAGTGAGCAAACTCACTATGACAAAACTG
TGTTGGTTATCGCGATAAAAGACACGGGAATAGGGATATCTAAAGAGGCGCAAAAACGTA
TATTTCGCCCATTTGAGCAAGCAGAATCATCAACCACAAGGCGCTTCGGCGGGACTGGCC
TTGGCCTTGCAATTGTTAAAGAGATCGCCGAGCACATGGGCGGTCATGTGACTGTGCAAA
GCCAAGAAAATATCGGCACCACATTCACGGTTGAAGTTGAGATCTCTCCTTGCGAACCGG
GGAAAGTGGAATCAGGACATAGGCACAAGCTCAATTGCAATGGTTTGAAGGCCTTGATAG
TAGAGGACAATCGAACCAACGCCATCATTATGGAAACCTTCTTAAGAGCAAAGGGCTTTG
AATGCTCAAGTGTTGAAAATGGACAGCTAGCCGTAAATAAAATAGCTGTAGAGCCGTTCG
ATTTAATATTGATGGACAACCATATGCCTGTCCTTGACGGAGTTGGGGCAATCTCAGCAA
TTCGCTCCATGAGCAGCGCTGCGAAGTCGGTACTGATATTTGGTTGTACTGCGGATGTGT
TCAAAGAGACCCAAGAGCGCATGTTAGGCGTAGGCGCTGACCATATCATTGCTAAACCAA
TAGTGGAGTCCGAACTGGATGATGCTTTGTACCGACATGCCGATTTGCTGTATCAATATC
AAACCAAGCAAAATCAACAAGCATTAGAAGTGTTGGGAACCGATTCTTTGCTGATTAGCT
TTTATGTCGCTCTAGATAATGGCAATCTCGGAGACGCGCTTGATGCGCTACTTGCTATAA
TGGATAGCCTTCAACCTAATACAGATGAGGTATTGTCGGAGGTAATCACTAGGATTAAAC
GCGATCTACTGCGTCAATCTCCACCCGATCAGGAAGATATAGACACATTAACTATGTTAC
TTGCTACGCCGTAATATACAGGTAAAAAAGCAGTCCATTTGTTTTCTTCGCCGCTCTTTT
GGCTCTTCCTAAACTTCAGCGTATTTTTACCATATCGGTAGTGCTTTGTGCCGTCATTTA
TACTCTGAGTTTTTACATCTAGGTAGCATAAGCGTTTGCAATTGGTGTAATAAAACCAAA
TTTTGTTCCAATTCTATACCATCTACTCATTTTCAACCCTCTTAAAAGTAAGCCATTTCC
ATATTTTTGTGCCTTTTTTACCCGTAAAATCCTGTTTTTTCGCTAAAACGGTGAAAAAAA
CTACTTTTGTTTCTAAAGTTGGTTATTAATTTACAACTTCATTTTAAATATGGAGCCATA
ATCTACAAATGTTGTGATTTAATAGTGTCATTAACTGGTAATTAAGTTGTGTGGCAGTTA
ATCATATTTAGTTCTTTATTAATTGCAGTGTTTGATTTTAGGGGTTGTAAATGAAGTCTC
GTGGACCATTTTGTATTCGTCATGCCGCAGCGGATACTTTTGCTATGGTTGTTTTTTGCT
TTATTACAGGGATGATTATCGAGATTTTGATTTCAGGAATGACGTTTGAGCAGTCTCTGG
CATCACGCACGTTGTCTATACCAGTAAATATCGCGATTGCTTGGCCTTATGGCATGTTCC
GTGATTGGGTTTTGCGCCAAGGTAACAAACTTTCACCTTCTTCTTTCATGAAAAATGTGT
CTGATCTTGTATCGTATGTGCTTTTCCAATCACCTGTGTACGCCGGCATTCTTTTAGCCG
TTGGTGCATCGTATGATCAAATTGTTACGGCAGTTGCGAGCAACGCTGTGGTTTCTTGTG
GAATGGGCGTGTTATACGGCTACTTTTTGGATATGTGCCGTCGTTGGTTCCGCGTTCCGG
GTTATCATCAAGGCGTTTGATTGACACTGTTTTGTTCAATTTAGTTACTTAGTGAGCAAA
CGAGTGTAAAAGAAGGCTTTTTTTACGGTTTAGCCTTGACCATGAGGCTCATAATCATTA
AATTAGCGCCTCGTTAGCCAAGAGTGCTAACCACAATTTGATTCGGTGAGTTGTCCGAGT
GGCTGAAGGAGCACGCCTGGAAAGTGTGTATACGGCAACGTATCGAGAGTTCGAATCTCT
CACTCACCGCCACATTCTAAAGGTCTGATTTATCAGGCCTTTTTTCTTATTAAAGGCTTA
TTGAGGTAACGCTAGCCCACACTGGAGCTAACACATGTTATCGAATCAAAGGCTATCTTC
TAGAAAATCACTTTACCTTATTACCAGTAGGACGGGTGTTTTTACGTTCCGCTGGAATCT
TAGAGTTAATGGTAAGCACCACCAGCCAACATTGAGTCTAAAAACGAGAGACTACCTACA
AGCGGTTAAGCTCGCGTCAGAAATAGCAATTCGCATACAGCAAATTACTCTCCCAACCCT
AGAAGACATCAAGTCAATCTACAGTGATTTTAAAGGCTCTCAGTCAAAGAAAGCTCTTTT
GCTTCAGAGTATTGATATCTCTAATCATCTAACAGACCTCAGTATCAAAAGCCAAACGGA
GTATAGAAATTGTTGGAACAGTTTTGTTAGTGCTCTAAGTGTATCAACGACACTAGATAG
CGTCAGACAGTCTCACATTGAACAATGGAAGAAAACCCAAACTTGTAGCCTTACTACTAT
GAAGAAGAAGCTTAGATTGCTGTCTAGTTGTTTCGGCAGAGTTGGTCATAAAGTAGAACA
AGACTGGTTCAAGATTGCAGTTGAAAAAACTCCAGTTAGACCTAAACGAGCCATAACCAA
ACAGGAACTCGAAAAGCTACTGAAAGCCACGCAGTGCTATAAAAAGAGTAAAGATGAATG
GAAGTATTATCTTCCTCGTATAGCGGCTCTAACAGGCTGTAGGCTCAATGAGATAGCGCA
GTTGAGGGTGTGTGACGTTCACTTAGGAAATGAACCGACATTGAACATCAATGACGATCA
TGATGATAAAAAGCTCAAGAATTCATCGAGTAAGCGAGTCTTGCCTGTTACTGCTCCTTT
ACTGAACTTGCTAAGTGAGTTAATAGCAGGCAGAGGAAAAAATGAACACTTGTTCTATCT
TCCGTACAGTAAGCAGAATGGTTATGCAGGAAAGCCTAGTAAGTACTTCTCAGAGCTTCT
AAAGTCATTAGATATCAAAGGTGTATCATTTCATTCTCTACGTCACTATGTGGTCACTGA
GCTATTTAATGCAGGAGTGAAAGAAGAGCTGATAGGTTCACTGATGGGGCATAGTGTAGG
TAAGTTAACTACAGGTAAAATTTATTTGTCTGGTTTTTCTTATTCTAATAAAAACAACGC
ACTAAATATATTGGGTGTAGGTTTTTTCTGATTTTTTAAAAATTTCTTTCACTTATGAAG
GTTGCATTGTTAACTGCTAGTTCTGGTGTGTTTTTGCTCAATTAAAATGAGCATGCGTGA
AGACCTCTTACGATATGGTGGCTATCCCAAAAGCCGTTTAGCTACAGGATTGATATGCCT
TTAGGTGCATTTTTAATTGACTAGTATTGTGAAGAGTTCAAAATGTATCCAGTCCCTTTG
GTAGGAGAAAGTTATATGCCTTATGCGTTTAAAACCATTCAGAGTGAAATCGAAGGAAAT
AGTAATCTGCGAGAGCCCCAGATCGAGTGTTATCGTGAGTTGAAGAACTTTTATCAAAAT
CAATTGAAAGAGTCAGAGGAAAGGGAGGTTGGTATCGTTCTGCCGGTTGGATGTGGAAAG
TCCGGTTGTATTACCATAACCCCCTTTGCTTTTCAGTCAAAGAGAGCACTAGTCATAGCT
CCAGGGGTTTCAATCGCTAGTCAGCTACTTAGAGATTTTGAACCATTGACTTCTTTCTAT
AAGAAATGCTCTATTTTAAAGGGGAATGAATTTCCTGAACCAGTTGAAATTCGTGGTAAA
GCAACCAATCTATCAGACCTCGACGAATCGGATGTAGTTGTGACTAATATTCAACAATTG
CAAGGGGCAGATAATCGTTGGTTAGACAAGTTATCTGATGACTTTTTTGATGTCATAATT
TTTGATGAAGGGCACCATAGTGTTGCAGATACTTGGACAAACCTGAAGAGCAAGTTTCCT
AAAGCAGTAATTGTTAACTTTAGCGCAACACCGGAAAGGGCTGATGGGCAAATTATGTCA
GGCAAAGTTATATATACTTTTCCGGTTCAAAGTGCGATTCAAAAAGGCTATGTCAAAGAG
TTGACCGCTGTAAGGCTCAATCCGAAAACGCTTAAGTATGTGCGAAATGAAGATGATAAA
GAGATAGAAGTTCCGCTAGAGGAAGTTATCCGTTTGGGAGAAGAGGATGCTAAGTTTCGT
AGAAGTATCGTTACCTCAAAAGAAACGTTAGATACTATCGTTAATGCTTCGATTCATCAG
CTCATAGAGCTACGTAAAGCAACGCAAAACAATAAGTTAAAGATTATTGCCTCGGCATTA
AATTACGAACATTGTATTCAAGTGGTTCAGGCATATCGGGAGCGCGGATTGGCTGCCGAT
TATGTGCATACAAGAGAAGATTCTAAGAAAAATAACGCAGTTTTAACGAAGCTCAACAAT
CATGAATTAGATGTTATTGTGCAAGTTAGAAAGTTAAATGAAGGGTTTGATCATCCTTTT
TTATCTGTTGCCGCCGTTTTCAGTATTTTTGCTAACCTGTCGCCATTTGTCCAATTCGTT
GGCAGGGTTATGCGTGTTATTGAACAAAACTCACCGCGTAGTCCAATTAACCAAGGAATT
GTGGTTTATCACGCGGGATCAAATATTGCCCAAAGGTGGTCTGATTTTAAGGAATTTAGT
ACCGCTGACAGAGAGTACTTTGACCAACTATTACCTGAAAAAGAATATACCCCGACAGAA
TCTAGTAATTTTGAGAGCTTAAGACCTACCATCGAGAATGACGATAAGTTTGTTATTAAA
GACCAGTCTGAAGTATCGATAGATAAGTCAGCACTTATCGACGACCCTAAGGCATTAGAA
GCGTTGCGCTATCTAAACTCGATAGGTGTAACTGGTGATATCGATGAGCTGTTGCAGCAG
GTAGATAAAATTCCTGTAACAAAAGTTAGAAAACGTCAGGCTCAACGTCAGGCGCTAAGT
GATAGAGTAAAGAATGCTACTGGAAAAATTCTTGCCAACTTAGAAAAAAAACCAATGGCT
AGAGGTCTTGACCCTTCGTTTAGAGTTAATAATTATGAATATGTTTGCTCGCGGCTAAAT
AGACATATAAATGAGCATGTTGGCCGAGGGGCTGGGGAAAGGCATGATTTTAGTGCTACT
GAGCTAGATTCTATTGATAGTGCGTTCCCTGAAATTGTTTTATTCGTTGAGCAGGGGTTA
AAGTAGTCATGGGAATAAAATCTTTAATGCTACCGACCCGAATTTGTGAAGCTCAGCGCC
AGCATCGGTGTAAAGCGAACAAAAATCACATTATTAGCTCTGGTGAGTACCGTCTAGAGA
TTAAGAAGGAGCGCTCTTGGGATAAATACTGCCTAGATTGTGGAAATAAGATAGTACTAA
AGCTAATTGAAGATTCATCCAAACTGAAAGATGAATTTGGGAAGTATTACTCAATTTAGA
GCATTCGATTTCATTTGGTTTAGCATGTTACTTTTTGTGAAGTATTGATGAATGATAGGT
CGGTACTTCGCAAAAATTCTATCATCAAATGTTGGTACATGGTTAGTCAATGAGTCAGAA
CATGCAAAGTTAACGCTCTGCTACCCTTGAATGAGCAGGGAAAAGCGCGCTCTCTTCAAC
TTTTAAGGCTATAGCAAGTTGCACTATCTCTGTGTCTATAACTTGTCTCACTCCAGCTTC
TATCTTAGCTAGGGTTCCTCTGCTTATATCTAGACCAATGACGTTACAGCGTGCTGATAA
CTGTTCCTGAGTAAGCTTCTGTTCCTTCCGTAACTTCCTTACCTGTGCACCCACAACATT
TACGATTGTCATTTTTTAGTCAACTCTTTCTGCTCCGCTTGTAGAGCAAATTTTAATTGT
TAAGGTGTCTTTTATTGCTCCGCTTGCGGAACAGTTTCGTGATTGCTTGAATGATGAAAA
GAGGAGTTATTGAGTGGTATTAGATGTAAAAAAGAGAGTGAATACTCCTTCTCTAAAAGT
AGGGTTTGAAAGTCAGTTAACAAAGTGGTGGAAGTTCGTCGCGTTCTGTACTGCGTTCAT
TTTGTTGGTCGTTGGTTTTAAATTTGTACAGAAAGTTCCTTTTATGCTTCTTGATGATGG
CTCAGGGGATTGGATGCTGAGCCAAGGTAGTGTTGGTATAGCGCAATGTATTTATTATGT
TTTTTGCTTAGTTCAGGTTTCTGACCGTGTTTATGGCGCTAAGAGACCAGCGAGCGTAGA
TAGTGAGTTCTGGAAGTATGTGTATCTATCTATTCAAAACTTAGCTCTTGTACAAGTAAC
ACTCACTATTGGAGCTTTGCTCATATGGTGGTTATGGAACTGATGTACATCTATCCCACT
TCATTTTTAACAGTGAAATTTCTAGTACTGGCTAAGGATACATAATGATGAGTGACTGGT
TTATAGTAGGCTCCATACTTATTGGTTTGTGCTTTTTTCTGAAGAAGTCAAGCGAAGAAG
AGCATAGAAGAGGGAATGAGAACCAACTTGCGATTTTGAAACGTACAGCAGAACTTAACG
AAAAGGAGCATGGAAGTCATAGCGTCCTAACTTCTGAAGCTCAGGTCAAGCTCTCAGTTG
ACGAGATTCTGGGAAGAGCTAAACGAGGTCTTATAGTGTTAGCTAATACGGCAGAATACA
ACGCTTATGAAGAAGCTAAGTTTTATCAAGAACATCGACAGGGTTGTTTTGAGCTTCTTT
TATCTATTGCTATACAAGATAAACATGGGCGATATGCTGAATCAGAGGTTATGGAAAAGT
TTGTCGATGCGGCAAATAAGCAAGCGATGAAAACCGAGCGAATGTTTGTACAAGCTGGCA
TCCCTCGTTCGTGCTCCGACTGGGAGGACAGCGGTAGATTCATTTTCTTTCAGGTAGCAT
TAATCTTTTGTGCATTCCGTACCGACTGCAATGAGTCATTTGCGAATGCTTTAAACACAC
AGTTGGAGAAGCCAATTTTCCACCGTTTTTGGGAGGAAGGGGAAGAACTCTTTCAAGATG
AGAGTATGCCTTGATACATGTATGGATAGAGGATTTGTCCGTTTACCATGCTTATCCACT
GAGAGGATAAGGATTCACTGAAAGGGGGAAGTGGATATTTATTTTCCATCTATCACCTAT
CTTTCAGTGTTTAACTTACGTAGTTAGTGTGATAAGTAGTAGGATAGATAGTATGTTCCT
TAGTATGTTCCTTAGTATGTTTGTGTCGTATGAGCGTACAGAGATTCAATTTCTATTATA
CAGGGTTGGTAGTATCAGTTAACATGGACGTTCGTTCTCCATACATTGAGAAAGAAAGCC
TCCGAAGAGGCTGTCTTAGAACGGCGATTCGCTAACTTCTAATTCTTCTTCAAAGTCATT
CCACCAATCACTGGTAGCTTGATGTTGTTCTCTCTGTAGTTGAACTGCATTAACAGTCGA
ACTAGCTAAAGCGTCAGAATTTTCAGTATCTGAATCGTTACCCGTTTGTGATTCCGAACT
CACAGTATCACCTCGCTCATTAGTAGGGCTAAGCTCTTCTGTTTCTTCTTCCTCAAGTGT
TGGAATCCCAAGCCACGTATAGAGTTTGGAGGTATTTGTACCTCTATAAGAACTACGAAT
AAATCTAAGTCTCTCAAGTTTTTGAAGCGCATTGTTTACTGTTGGACGGGTACACCCAAC
TTGTTCTGCAATACGATCTTGACTTGGAAAACAGCTATAGGTGTTACTGTTGCCTCGCTT
ACCGAAGTAGCTAGAAAGCGTCACTAAAACGCTTTGCTCAGCAACAGTCAAACCATGTGA
CTTTTTTAGATTGGCTTCAATGATTTGCTTAGTAATAGAAAATTGATTTCTACTCATGAA
AGACAGTTCCTTATGTACTTTAAAAGATACTAAAAGAACTGTGGAGCAGTATCCACTCAT
CTAATAAACCCATCTAATGTTACTTTCCACAATTCCTTATGTGGTTCCCTCTCCATTTAA
GAAAATGAAGAGTTATTGGCATTTTATCAAATATTTGTTCAGAAATGTCAGAAAATCGTT
TGAAGTTGAAGTAGAATGAACCCACACAACTACATACACTAACGTGCTAGTTTTGTTTTC
TCAGTGCATATAAGTCATTGATCTTTATACGGCACATCGCCGTTAGGTGATGGTGAAAGC
GTAGCTTTACGTATCGAGAGTTCGAATCTCTCACTCACCGCCACATTCTTGAAGAAAGAC
GTCCTAGGGCGTCTTTTTTTATGCCTATTATATTTCTAAATCAATAAGTTATCGTCCGAT
AACGTCCAAAGATGTCCTAGTTCGTTCGCCATTTTGGGGTATGACAAAGTGTATGTTTTA
ATCTTTCCCGACTTCGGGAATATACCATTTGAACCTGATTTGCTTAGCTCCTATTCAAGT
GATTAGGAACTTAGGAATTACATGAGTTACAGCTTTGATTCTCCATAAATCAATAGCTTA
GGGTTAAGTGGTATGACGCGAAAAACTTAACTTTTTCTGAGTGTAGCTTAGTCATACCAG
GGGGCAATATGTCGCACTTAATACATCGTCTGAAAGACAAGGAAATCGAACAAGCACAGG
GCCGAGATCGAATCTATCGTTTACCTGATGGCGGTGGTCTCTATCTATTGGTGAAACCCA
ACAACCTCAAATACTGGGAGTTTCGTTACACAAAGCCAGGTACAAAAAACAGAACCTTCT
TGGGATTGGGTAGCCTAGACATGCTCAATGTTGATGGTGCTCGTGACAAAGCGTTTGAGA
TGCGCAAACTTCTGAAGGAAGGTATTGACCCTAAATTAGACAGGATCGAGAAGAGGACCC
AGATTCAACAAGAGCAAGCTTGTACATTCAAGTCAGTCGCTGATGAATGGGTTAAGACCA
AGACGAAACTAAAACCTAAGACCGTCCAAGGTAACTGGAGAAAGCTCGAGCTTTATGCTT
TTCCTAAGTTCGGTGAGATCCCGGTTAAGTCACTGACGCCAATAATAGTTCAGGAAGCGT
TTAGGCCCATTGCTCGTAGAGGCAAGTTGGAGACAGTAAAACGCACCATCCAGTTGGTAA
ATGAAATCATGCGCTTTGCCATCAATAGCGGTTTGATCCAACACAACGTTTTATCTGGAG
TTGGAGAAACTTTTGCTTCTCCTGATGTGAAACACATGGCGGTACTTAAACCTGATGAAC
TAACAGAGTTACTACAGACAGTTGCAACTGCAAATATGCAGCTGGCTACCAAATGTTTAA
TTGAGTGGCAGCTGCACACCATGACTAGACCAAGTGAAGCTGCTGGTGCTCGCTGGGATG
AGATTGACATAGAAAATCGACTCTGGATTATTCCAGACACACGGATGAAAATGAAACGTG
AACATCGCATTCCATTGACCGATCAGACTATCGCCATACTGGAGCGCATACATCCTATTA
GTGGGCATAGGGTACATGTCTTCCCCTCTATGCGCTTCCCCAAGCGGTCTATTGACTCTG
AGACTATAAACAAGGCGTTGGGGCGTATTGGATTCAAAGATCGCACTACCGCGCATGGCA
TGCGCTCTCTCGCCAGTACAACGTTGAATGAAAGAGGTTTTGACCCGGATATTATTGAGG
CTGCTTTGGCTCACCAGGATCGAAATGCTATTCGTGCCGCTTACAATCGGACAGATTATC
TGGAACGTCGACGAAAAATGATGGAGTGGTGGAGTAGTTATATTGATGATGCAGCAGTAG
GTTCATTGTCAGTAACAGGTGCTGTACATTTAAGAGCGATCGGTTGAATTCATGGTAAAT
GGCAATTTAGGACTTAGCTGTAAAGCCCTAAACTTTTTCCATTTTTACTTCTGCTAACTA
CACGCAGATTTCAGTAATACGATTTTCACCAGTGGGAAGGCTTTCTAGTTTGACGTAGCC
TTTTTGCTCCATGTGATTGATAAAATTCATGAAGGTTTTGAATTCCGTATTATTCACTTG
AAAACTTGGGTCTAGAGCTTTCATCCTGTCATTAGCAATGGAAACGTTGCTTGGAAGTTT
GCTCTGGTTCATATTCCTGACGGCGCTGATAAAAAGCTTATCAAGGTTACCCACTACAGA
AATATCTTTTTTAGGAAGAAAATCTTCGACGAACAATAAGTTGTCGAATGACTTAGCGAT
AATCGCTCTATCTTTGTCGGATTTTTTGCAGACTAACCATACTTCTCTACCGAACTTTCT
CAGTTTATCTGCAATTACAGTAAAGTCAGAATCTGTGGTCATAAAGCAATATCTATCAAC
TCTCGGGTTATCCAGGTGCAGACTTTCGAAGGCATCCAAGCTGAGTAGCAAATCCGCTCT
GTTCTTCTCTTTACCAATTTTGGGCGTGTCAATAATATTGAAATTATGCTCTAAGATTTG
AGTTTTCAATGATTTCTTTGCAGTTGCTTGGTTTCCATAAGCCGACTTAATTGTGAATAT
ACAGTTGTACTCGTCGTCAGCGCTGAGGAAAGAATTCATTACTTCTTCAAGCTGAAAGTC
GCTAGCAGCTATGTTTTCCATATCAATGTAAACAGCGATATTAAAGTTTTTCTTTTTCAT
CAAGTTGTGTCCCGGAAATAAATTCATGAAGGGGTTAACTAGGCAGTGACTTAGCCACTG
CCTTTACTGTTAGTGCTTGTTCAGCTCGTAACAGAGCCTGAAGCCTGTCTTCATGCCTTT
GTATTTTCCGGTTGAATTTTGAGGACCACGTGCCCGCAACACATAATCGTCCATATAAAA
CGAAGTGAGACTAGCTGATCGGATCTGAACCCCTTCTAGTAGCCACTCGCAAAAGAAGTT
TGAATCAATAAACTGCAATCCGTTCTCTTCGACACAGTGAAGAGGTTTTGGGAAGCGTAG
GTGTAAGTTGTCAAAGTCATTTTGAGCCATGTAGGGCGGGTGAGAATCATATTTCACACC
TGACGTGCTGATAAATGCCATGTCACTGTCTTGGCCACGTTTTGGTTTTGACCAGTTTTC
TCCTCTCAATGATTTGTATTCTGAGCAAGTTAGAAGGCGGAGTGGAACATTTGTTTGTTT
CTCCAACCAGTTTATATAGGCTAGAACATCAAAGAATGTACATGATGCTGGTAGGGCCAT
ATCCTGATCGCTATTGACCGGAGCAAGTGAATCACCTTGTCTGTTTTCGTAGTAATCTGC
GTTTTGTTCTAGGAAGTAGATGAGATCACCTATCGTTATGAGTTCGGAGACCATCAATTC
TTTTTCATCGATGGATACTTGATTGAAACCATCTAGACGAACGTTCGAACTTCTATGCTC
AGGGTGATAAATCCCTTTATATTGATAGTACTCACGCAATATAGTCTGGGTACCGGGGTA
GTTTTGCATTAGGCCACCATTGTGGTAATAGTACATTTCTGAGCAGTGACTATCCCATTC
TCGGTTCCCCTCATATTCAAAGTAGTGCCAGCGTTCAAAGCGATAATTTTCTACAAAGCT
CGGGATATCTGCTCGTTTTAAATTGTCACCATATACCTCGTGAGAAAAGATGGTATCGCG
TTGGTTTTGGACGAGGAAGTCAAAGTTTCCTCTGCCATCCGATAAAAAAATCAATTTATC
GTTGTAAGGTAATACGTTCACCCAACCTGCATCACTTTCTTTAAACCGTGCTGCGAGAAG
TGTTTGAATATATCCCTGAGAGTCGATATCAAGAGTCGCTTCTTCTACCGGAGTAGTACA
TTGAGCGTAAAGTTTGATATGAGCAGCGGTGTTAGGAATGTTGGTTAGAGCATTTCCTAG
AAGGTGATAACTGCTGCCACTAGTAATATTCCGGTTGTTTAGCAGTATAAGGTCGACAAT
TTTCACCGATATTTGTTTATATCGGGTTGGTCGCTCTACTGGCTCTGTGGTTTTGTTGGT
TAGATAGTCTAATACTGAAGGCAAGTTTGTTCTATCCACCACCGATAGTGTAATTTCAGA
TGCGACATCCAAGCTAAGTAATTCCTGTTGTCTCAATGGAAGCATGCTCGCATTGAAGCT
ACTGTCGACCATTTGTCTTACGTGATAATTGTTGAGTATGATCTGTTGCCAATCACTGTC
TTGTTCCAGAACATCATGCAAGTCGCTACTGTGCCATCCGAATACACCTGAAAAGTCAAA
ATCATGTCCGGTAAACAGCTTCTGAGGAGTGGGGCCTTCAAAGAAGAACAATCGTTCTGA
GACCTGCTGGTGGCTGAAAGGGAAATACAAATTGTAATCACCGTCTTTCGTGTGCTTGAG
AAGATTTTTGCGTTTTCTAAGGTTATGTTTGGCCATAAACGGAAGTAAGCTTCCGTTGTA
CTCTTTCTCGTAAGCGGCAAATCCACCAGTTATTCCAAGACGTTTAGCAATGGCGTTTAG
TTTTGTTGTATGGGTGATTTTTTCACGGTCACGCGATGTTCTTTTCGCAGAGATTTTGAG
TTCTGCTGGAGACAGTCCTGTTAAGGGAACAATATGGAATTTCTCTAACGGGATGTATGT
AGTTGGGATTGAGTTATTAGTCATTCTAAAACCTTTAAAAATAAGCAAGCCCCATCACAG
TTTAGTGACGGCGTACTTCCGGCTATAAGGTCCGAGAATGATGGTTTGATCGTGAGTGGT
AGTGTCTTTTTCTTCAACGATGTGAGTGCTTTGTTTTGTAAGAAGTACATTACAAACCGC
AGGTAAGCCTCAGCCCTTTGCATATAACCTAAATTGAAATATTGGCTAAGTCAATAGATT
ATTCGTGTTAATCTCCATCAATTATTTGTTTTCCAAACTACTCTCCGGAATTGTCACTGT
TAGTCTAGTTAGTGCTTTTTATGACTTATAAAACATTAAGTTGCTGCTATTTCTGCTACT
AATAGCAACAAATAGCTATAGTTTTTAAGGGCAGAGAGCTACATGATGAAAAGACTCCAT
CGACTTGATGAAGTAGATTCGGATACTTCAATTGGTGATAAGTTGAGGAAATGCCTTGAG
CTTGACATTCCAGTGTTGATCCAAGTTCCGGCATCCATGGATGTATGGGCGATAGACCCA
AAGTTAAACCAGTTAACGAAAAAGGATGTTGTTTTAAGTGAGTCAAACGTTGTTACGCAG
CTTCCGCTAAGAATTCATCTCTTAGGTGGGCAATCTCTTCCTCCTTCAGAGAAACCTCAT
ATTCAGACCTAGTCGGTCATGGTTTTGTTGTACTTACGAAGCCTGGCGCTAAGCAGTTCC
AGCACCCTAATGTTGTATGTGACATCGCAAACGATGGTTTGCCCCTCCAATTAGCGTCAC
AGCTTATAACGTCATTAAGCAAACCTGGTTTCTACGATGTACTCCAATGGGCTAATGGGG
AGTTTTATCGCCAGCCGAGCATACTGCATGGTACTGCTCAGGTCTTTTTCGACGCTAAAA
TACCTACGCTTAAAACCTCGGCCGGTGAAAATATTGACCAGGCACGTGCGGCACTGTTTA
AGCTCTATCAGCATGCTAGGGATACGCAGCAAAGATATGTTGTTGTCGTTCATGGGCGCC
CTGGTGCCGGTAAGACTCTACTGGGCATTAGTTCTGTTGCGGAAATTGCACGTAGTGAGA
GCGCAAAGCAGAGTGAACCTATTTTTCTTTCTGGCAATGGACCTCTCGTTCAGGTGCTAC
AACATACGTTAGATTATAGTGGTAAGCAGTCAGTTGGCCGGAAAGGAGATAAGGTCATTG
ATGGTCGAGTGATGATCCAAGATCTGCTCCCGTTCAAGAAGGATCTAAAGCGCTCACTAA
CATCACGCAGAGAGACTTTTGTCGTATTTGATGAAGCACAGCGAGCGTGGGACAAAGCAA
GCCCTAGAGAATCGCAATCACAGTCTGAGTTAATGTTGTTTTGTAACTGGCTTGCTGGTC
AACCGTTTGGAGTGTTGGTGCTTTTGGTGGGAGATGGTCAAGCGATCCATCGCAATGAGA
TGCAGTTAGAGCAGATGCTAGCAGACCTAGATGCAGCAATAAGAGCGCAAAACGGCAAAG
TCATCCCTATTATGCCATCGCTGCACGCCGGTAAAATGCAACTCGTTACGCCAATTAAGA
AAGACGTGTATAACCTTAAAACGCCCATTCGGCAGGCCTATACAGAGAGTTTAGACAAGT
GGATTGAAGCGGTTCTATCTAACAATTCTGAGCAAGCGCAACAAGTCGCTTTAGATATTC
AGGCTGACTACCCATTGCGGCTGGCCCAAAACAAGCAAACTGCTGAAACTTATGCCCTGG
GTGTACAACAAACTATGCACGAAGGGAACAAGCTTCAAGACGCCTTTAGAACAGGCTGGT
TGATGTCCAGCCAAGGTGGCAAGTTTATTGAGGAAGTCCAGAAAGATAAATACAAACCAG
GTAAACATATTGGCTCTTGGTACGTTGAACCACCAAGTTCTGAAAATTCATGTTGTCAAT
TTGAAGCGGCTTGTACTGAGTTTAGTTGTCAAGGTTTAGAACTATCACTTGCTCTGTTTA
ACTGGGGGCAGGATATGGTCTTTAGGAATGGAAAGCTGGTGGTTACTGATAGACGTCAGT
ACGAGCATTACACCGAGGGTAGTTACAGGGTATTGCCTAGCCGTGGGCGCAGTGGTTTGG
TCATAAAGTGTGATGACCAGGAAACTTTTGAATACTTGAAAAAATGTGGCATGCAGGTGA
TCCCAGAAAGGTATTAAAAGTACTTTCTCTCAAGATACTTAGTTGTCCTAGTAGTACACG
CCAAGTAATTTGTTTATGGTTTCATGTATGTCCTTAATGCCTGAGCACTTTAATTAACTT
GCGAAATCTGTATGCAGAATACCACTCCATAGATTCTTGACCTTTGGCGATGACCCCATC
ACCTTGGTTATGAGTTGGTTATAGCGATATATAGATCTGCTATTGTCAATTGCGCTGTGG
GTCATACTTTAACTGACCTGAAACTGTTTGCGACTGTAACGTGAGAGTGGCTGCTTAACC
ATCTAATATCTTTAGTCTTTAGCCATGGCTTAACGAAACTCTACGCATATGCTAGCATCA
GATCTACTAACAACAAAAGTGGGTGGGTCTTGATTGTGGTTAATCCGCTGAGAAAATGTA
AGTTGACTGGGGAGCTCTATAGGCGGCTTCCTGAAATCGAGTCAAAGTTATCAGAATTAT
TACAGCTACCTGAAGAGACTCTTGTAGAAAGAAGTCTTATCAATGATAAAACGAGCGTGC
AATTTGTTCCAATTGAGTGTCTTGTACATATCGTTAGAAATGTGGGTGGTAGAGCCTCGA
AAAAGAGTTATGAAAGACTATACAAGATATTGATGGGAAGAGTTCTTAAGCTTATTCCTA
AACGTGCAACGCGAGGAGACTTGGATTCAGTAACTAACACCGAGGTCAAGAGTCAAATCT
TGGGGCAGTTTGCTGAGTTAATCGCTAATGACTGTCTTGAGTACAATGATAAGCTAGATT
TTTACGAAGTCAGGTTCTTGAGCGCTTTTTCCACGCTAAAGACAGACGCTATCCGAAAAG
TCACAAAAGGATTTACTAAGCAGGAATCTATGGAAGTTGAAGAGAGTGGCGGCATCATAA
AGCCGGAGGTTGAGTATGCTGTAGACGGATATAATCCGTTTGATGTTCACATTTCTTCAG
TATCAGATTACCAGATCTACCTGGACTCAGCGATTGATACATTACCAGACTTACAGAAAA
GAATTATGCAGTTGATGAAACTAGGTATGCCTATCGACTCTAAAGATCCTAACACAGAAT
CAATTTCAGCAACCCTTGGTAAGTCGGAAAAAACCATACGGACTCACCGCAACAAAGCTT
TTGCTGCACTAAAGAAAAAGCTCACTGGAGGAGACTTATGATGTCTTCAAACAACAATTT
GCAGTTACAGGATGTTTTATACGATTTTTCTATGGAGCCTGAGATAGACAAACACACTTT
ATCTCGCTATGTAGAACAATACCCTCAATTTATAAACGAGTTAACAGAGTTGTCTCATGA
GCTTACACGAGCTGATATTGATGACGGGGTACAGCTCACTGATGCAGATGAAAAACTTAT
AGAAAAAGCATGGCAAACTCATTTGCAGATTACTCAAAATTTAGTGAGTGATCCATTTGA
AAACATATCAGTAAAGGAGCTTAGGGGAATATCTTCATCGCTTGAAGTTCCAAGATCTGT
CGTTTCAGCTTTTCGAGATCGTAAAGTGCTCGTTGAAAGCGTCCCTGTATCTTTTATCAC
TCGGTTTGCCGGAGCACTAAATCAAACAATGGAAGACTTTTTAATCTATTTAAATGGTAC
GGGTGGTGGGACTGCTGTTCGTAGCTATAAGTCTAGTGTTAAACCAAAGCAAGCTGAGAG
AGTTACTTTCGAAGAGCTTCTGGAACAATCGGGGGTGGATATGGCTATTAGGAAGAAGTT
ATTGTCTGAGGATTGAGTATGGATAGTATCGAATCGGCTAGACAAATTGCTTCTGATCTA
CATCTAAAAGCTATTGGTAGAGGGGTAAGTCCTTGGAATTCTTTGAAATTTGCGATCGCA
GAAGCAGACCGACGTGACTATGACGTTGAGGCTGTAGCAGCAGGTGCAACAGTTCTGAAT
GGCAGTAAAGCGACACTGATAGCGGATGAATATTTGATATTACATGAAAACTCCGGAACA
GAATTTCAAAAGGCTTTTTTGATAGCTCATGAGATCGGACATATAGAGTTAGGTGATACT
AAAGATAACGTCTCAGTTGAGGAGATAGATCCCGCAAGAACGATAGAAGCGTCTCCGATA
GGCATTGATCGTGTGGTTGACTATAGCGCACAGCAGCGTCGTGAAGTTCAGATGGATTTA
TTTGCAAGGGAGTTTTTACTACCAAGAACCTGGGTAAAAAAACTGCATGTAGATGATGGG
CTGACAGCTACTGAAATCGCTGAGAAGTTAGATGCTCCTTACGAAGTTGTAGCTCAGCAA
TTATTGGATGCTTTGTTGTTACCAGCAGTTAACCCTGGGACCAAAGAAGGTAAGTCTGAG
GTGATTCTGAATGAGCAACAAAAACATGCGGCAGATCACCGAGGTAAACCTTACTTATTG
GAGGCTGGTCCGGGAACAGGGAAAACTCAGACTCTAGTAAAAAGAGTTGAAGGACTACTG
GATGAAGGAGTAGATCCTCGTAGAATTCTGATACTAACATTCTCGAACAAAGCCGCAGGC
GAAATGGCAGAGCGATTAGCTTCCAAGAATAAGGAAGCGGTAGCTTCTATGTGGATAGGT
ACCTTTCATGCGTTTGGGTTAGATCTGGTCCGCCGATTTTATTCTGAGCTTGGATTTGAA
AAAGAGCCTCGTTTGTTGGAACGGACGGAAGCCGTGGAAGCTTTGGAAGATGAATTTCCA
CGGTTAGGCTTAGAACACTTCCGAAATCTTTATGATCCTACAGAACATATTACGAATTTG
CTGTCAGCAATATCAAGAGCTAAGGATGAGGTTGTTGATCATAGAGATTACTTTCGCTTA
GCACAGGAGATGCTTGATTCTGCAGATACAGAAGAAAGTAAAACGGCAGCTTTGAAAGCA
AAAGAAGTAGCAACGGTATATGAAGCTTATGAAAGACTAAAGAGAGCTAAAGGTTGTATT
GACTTTGGTGATTTAGTACTGCTGCCTGTAAAGTTTCTAGAAAACAATGTGGAGTTGTTC
AAGCACTTTCAGTCGCTTTACGATCATGTCTTAGTTGATGAGTATCAGGATGTGAATCGA
AGTAGTATTCGGTTGCTGATGCTACTGTGTGGAGAAGGTGAAAACCTTTGGGCTGTAGGT
GATGCAAGACAGTCTATATACCGGTTTCGGGGGGCTTCTTCGGTTAGTATGTCTCGCTAC
TGTACTCAGGACTTCCCAACAGCATTGCAAGGTCGTTTAAAAATCAACTATCGCTCTTCT
GAAGAAATAATTAGAGCATATTCCAAATTTGCTTTCGATATGTCCGCAAACATTGGAAGT
CCCGAATTGATAGCTGATAGGGGGGAAACTGGGTGCCTGCCTGAGTTTAAAGTAGTTGAA
AAAGCAGACGACCAAGCTGTTGTTCTAGCTGAAACAATTAAGGACATGCAAGAGTCTGGA
TATTCATATAGAGACCAAGCTGTATTGTGTAGTGGTAATGAGCGACTATCTCAGCTTGCC
GAACAACTGGAGCTCTTGGGAGTTCCCGTACTATACCTGGGTAGCCTATTTGAAAGAGAA
GAAGTAAAAGACATGTTTTCTTTCTTATCACTTTTGACAGACTCTTGGGGGAGCGGGTTA
GTACGTATCGGTCGGTGGCCAGAATTTGAATTATCTTTAGAAGATTTAGATGTCATTTTG
AATCACTTACGCACGGAGCGTTGTGAAGACAAAGGGTGGTTGCTTGATTCGCAGGATATC
ACAGGAATATCTAGTTCTGGAAAAGAAGCGTTGTCCAAATTGGGTTGGACGTTCGAAGGA
ATTGATAAAACGGATCACCCGTGGAAAGTTCTTGCAACGTTAATTTTTGACAAAACTCGC
ATTGCTGCACGTCTCAGTAGTTCTGAAGTAGTGTCAGACAAAAACCGAAGCATAGCTATT
TGGCAGCTAATGAACTTTGTGCGTACAGCAATATCTGCTGAAACTGCTAGTGGCTTGCCG
GTAACAAGATTGCTAGAGCGAGTTCGCCGTTTACTAAGGTTGGGTGATGACAAAGATTTG
AGGCAGTTACCTGCTTCGGCACAGAGTATTGATGCTGTGCGATTGATGACCATGCATGGT
GCTAAAGGGCTTGAGTTTAAAGTTGTTCATTTACCAGGGATGAGTCAAGGTACATTACCG
AGAACATATCAGAAGCCAGCATGTGAACCTCCGTTCGGTATGATTACTGGCGAAGATGAC
ACGTCTGTTACGATGTTAAAAGCGGAACATGAAAAAGAGCAAGAGTGCTTGTTTTATGTA
TCGATGTCACGTGCTCAAGATAAGCTATTTATGTATGCTCCAGCCAAGAAATCTAACAAT
TCACAATGGAAGCATTCCCCTTTTATCTCGCGTATTCAAGATAAAGTTAGGACGAGCAAT
GTAGTTGAAACTTACAATCTCCCACGTATTGACTTAGATACCGATATGGATATTGCGGTT
GATCGCGATTTTATTTTTGAGTCAAACCATTTAGGACTCTATCAACAATGTCCAAGACGT
TACCTTTATACCCACCTGCTCAAAACTGGGGGGAAGCGGACTAAAACATCATATGTCAAA
CTACATGATGCAGTTAGGTTTGTGGTTCAACGTCATATGGAAGAAGGATTTGACGAGTCA
GAGCTCAAAAGTGTAGTTGAGAGTGCTTTAGCTATAAATGGATTGAGTGAGCATGGGTAT
ATCAAAGAATTCACTGATCTGGCTTGTTCAATGAGTAACTATTTTGTTTCTAGTCGAAAA
AGCATGGAAAAAGCTACAATCTCACCTATCACTCTAGAGCTCGGGGGTGAGAAAGTTATC
GTTCGACCTGATGATATTTTGAGCGAGCCAAGTGGAAGAAAAGTAGTACGGCGTATTAGG
ACAGGGCATGCTCGTAAAAAAGACGACAGTGTGGGTACTGCTGCTTTTATTTTAGCTTCC
GAACAAGCATACCCAAGTGCAAAGGTTGAAACGCTGTACCTAGCCGATGAATTGACGTCA
GAGAGTAGTTTAACGGCTAAGGTTTTGAGCAACAGAAAGAAAACACTCATAGACATCATT
ACGCAGATCAGACTGGGTCAGTTCCCCGCAAAAAGATCTTCTCGAAGTTGTCCATCTTGT
CCTGCATTTTTTATCTGCGGTATGGTTCCGTCGGGCTCAATAAAAAAAAAGTTAAAAAAA
ATTACCGGTTCTACCTGATAGTTGCGATTAAGTAAGTAAGACCAGAATGGTTCTGGCTGA
AAACTAAAGGTACTATCAAAATGAAAGATGTAGAACAACATCCACATGATACAAAAGGCC
ACCACCCTCACGGTGGCCGAGGCTTCCGAATTTTCTTTGCTTTGGATAGCTTGCAGTTTC
GCTCTCTTAGTGTACAAGATCCTGTTCCCACGGGACGTCAGTTAATTGAAATAGCAGGGC
TTGATTCGTTTGATGATTATAGTCTCTTCGCTATCCTACCATCAGGTGATTTTGAAGATA
TCCGCTTAAACGAGACAGTTGATCTTAGAGCTCGTGGAGTTGAGCGTTTTATTGCATTCA
AAACTGACCGTGACTTCAAATTTAGCTTGAAAGGTCGTCAGATTGTGTGGGGTAAATCTG
AGATTGATGGCTCCGATCTGTATTTCCTTGCGGATGTAGCGGATGAGCAGGCTATCTTTT
TAGATGTCAGGGGAGGAACTGATAGATTAATTGAGCCCGATGATACGGTAGATTTATCTG
AGGCTGGCATTGAGCATTTTGTCGTGGCTGATAAGCCAAAGCCTGATTACATCATAACTG
TCAATTCACGAGAACATGTACTTGATGATCCAAATGTAACTTATGAGCAGATTGTATCTT
TCGAGTTCCAATATCCGCCTAGTAATCCTAATACCTGTTATTCAATGACTTATCGTCATG
CAAAGTCTAAGCCTCACGCTGGCGAGTTAGCTGCTGGTGGTTCTGTAATAGTTAAGAAAA
AAGGGACGGTATTCAATGTCACTGCAACTGATAAATCTTAATTCAGATCTTAAGCGCCTT
AGAGATGAAGGATATTTCATCCAGGTAAAAAATGGTTTCTTGATCATGCGTGATGTCCCA
TACGTAAACTCAAATCGACATGTATGTCGAGGGACAATTATCTCGAGTTTATCTCTTGCA
GGTGACAGGACTCGAATTCCTGACACTCATGTAGTTCACTTCGATGGTGATATGCCGTGC
AATGCAGAGGGGGAAGCTCTGAATGCTGTGGTACTCCAGAGCTCTATATTCGATTTAGGT
CGAGGCATTACTGCTAAGCATATGTTTTCCAGTAAACCTAAGTCAGGGTACACCGATTAT
TACCATAAAATGACCACATATGCCTCAATTTTGTCAGGCCATGCTGAAGTACTGAATTCA
GGGATAAGCCCTAAAGTGTTTTCGACACCAGAAGACGAGGAAGATAGCGTATTTAACTAT
ACAGAGACGGCTTCTGGACGGGTTGGTATTGGGGCGTTAAGCGACCTGCTTACTGAAGAG
TCTGTCGCCATAATTGGTTTGGGGGGCACAGGCTCATATATCCTTGATCTAGTGGCTAAA
ACACCTGTAAGAGAGATTCTTCTTTTTGATAGTGATGAGTTTTTGCAACACAATGCTTTC
AGAGCACCAGGAGCACCAACGCTAGAAGCTCTGCGAGATGCAGAAAAGAAAGTTGAGTAT
TTCAAAAGCATCTATTCGAATATGCATAAAAGGATCTCTACTAGTTCAACCTACATAGAC
GAGGAAAATTTAGAGCTGCTGAATGGAGTTACCTTTGCCTTTATTTGTATTGATGCCGGT
ACCAGTAAAAAGTCTATAGTGCAAAAACTGGAAGAACTTGATATTCCTTTTGTTGATGTA
GGTATGGGAGTAGAGCTGACAGATGGTTCTCTAGGAGGAATCTTGAGAGTGACCGCTAGC
ACGAGCGGTAAGAGACAACACGTCCATGAAGGTAGAGTCTCATTTGGTGGTGGTGAAGGG
AATGATGTTTATTCTTCAAATATTCAGGTAGCAGATCTAAACGCTTTAAATGCAGCTCTA
GCGGTAATAAAGTGGAAAAAAATACGGGGTTTTTACCGTGATTTGGAGCAGGAGCATCAT
TCTACGTACACTACGGATGGAAATCTACTACTGAATGGAGAGTCTTGTGCTTAAACATAC
GCACCTAGCGCATAAGTTTGTTCGTTCAATTCCGAAGCAGTTAGAGCCTGGTATATTGTA
CGTATCTATGGAGTATGCAACAGCTATTCATAGCTGTTGCTGCGGTTGTGGAAATCAAGT
AGTAACACCCATAACACCAACCGATTGGCAGCTAATGTTTGATGGTGATTCTATTTCATT
ATCTCCGTCAATTGGAAATTGGGGATTTAAGTGTCGCTCACATTACTTTATCAGAAAGGG
CATGATCGTTGAGGCAGGACAATGGGATAAGAAAACCATAACTGCCGGCCGCGATAACGA
TAAGCACAATAAAGCCCACTATTACCAAGCAAAACCTAAAGGCGATGATAATACCTATAG
CCACAGAGTTGGCTTATTTAAGCGAGTGTGGCATTGGTTTTTGGGGAAACGTGAATTTGC
TAAGAAGCGTTGAATAATGTTTTTTGATTAATTGCTTTAAATATTAACAGTTTATGCTTG
CTGGGTTACTTTGGCATATTTGCTAGTGTAGCGTTCTAACTAGGGTTAAATTTATGCACT
TACCAGAATATTTAGAAAATACGGAAATTAATAAGTACCAAGCTTCGGCAGTTGAGAAAC
CAGATAGACTTCCGTTTGATTTAATGGAACCTTTGATGTTTGAACGTTTTTGTTGTGATT
TGATTGATTACATTACGAGTTACAAATTGCGGCGTTCAATTTTTAAAGTGCTTCCAATTG
GCACGGTAGGGCAAAAGCAATACGGAGCTGATATTTTCGTTGAAAACAGTGAAAGTACGA
GAACTACATATTCATTGTACGAAGTGAAAAGAGTAAAAAATTACAACGCTTCTGAATACA
AAAGAACAGTGGCTAGGTTTTTAAAGAATTATGAAAACTGGGGTATACCAATAGATAAAT
TCAGTCTACTGGTAGCAGAGGATATTTCTGCCGAGGATATTGCTCTGTGGAAAAAAGAAG
CGCAGAAGCTTTCAGAGCTAAACATTGAATATGAAATCGTATCTATCAGCGAACTAAACA
AGTGGGTGCGTAATTTTCCAGAACTTGTTTTCAAATATTTTCATGAGTCTTGGGTTAAGT
CATTCTGGGGAGAGGCTGCTCTATGGCATATTCAAAAATATGGAATATTTAGGTTTGAAG
AGTCTGCAAGTTGGGTAGGTTACAAAAAGATAGAGGAAGAAATCTATGAAGATTTCTTTT
CGTATAAAAATGATCATGTACGAATACAAGGCTTCTTGCCTTCAAAGGATAAAAATAGCC
TTAGCTGCTTTGTAGAATTTCGAAATGGTAAATTTTCTCACGTAATGACTACATTAAGTG
GAAAACAGTTATTGGAACGCTACTTCATTGGATGTCAAATTCCTGCGGGCGAGTTTGAGC
ATCCATATCTAACGAAGAATTCTACAGCTGAACATGACACTTTTTTTTGTGATATCGGAA
ACAGTAGAATTCTAATTTCAAGAGAAGAAGTATTATCATTTCAAAGTGCAATGAAGTACT
TTAAAAATGAGTACGTTTCTCGTATTTCGCAGATAGAAGAAGCATGGCGTTCAAGTGACT
TTTCTACTTATGCCTATAAAGGCAATGACATTCCTTTAATGAGTATTAAGCGTAGCCTCT
GGGGAGCTATACAGGCTTTTGCTAGGGAAAACGATGCATTTGAAACCAATGGTACCTGGA
GCGTATTTGATAGTGGGTCTAACTGGTTAAAGATCTATACAAAATCTTCTAGCGAAAAGA
TGGATGCTGGGTATCATGTATTCATTAAGCCGGTAGCGAAAGAAAGTACCCATGCGACTT
ATACTAGACCTGATAATGACGTTATTTTGGTTTGGTCTCCTCCTGGAGAGTTATTAGTGA
ATGATTTTGACGGCAATATTGGGCCTCGATATTACTGGGATGTAAAAACGAGTCATGATT
GGATTGCAAATGAACTGATTCCCTGTGTACTAGAGTGGGCTAATAAGCCCAAAAATCGAG
ATCATCAAGGTTCGTTGGGGTCTATAATACGCAGCCTATTTAATAAAATATCAAAACCTG
AGCATGGAGAATCGTATAAGCCGGAGAACTATCTGGACTCATATTATCGAAAGGGTATTT
CTAAGCAACTGGATACTGCAACATCTATCTCGGATATGCTTAGAATAATTGATGAGCTGC
AGCATTTTTTTGCCTGCACAAATCGATTGTTTATTAACGAAGAAAGTTATAAATCTCTCT
ATTCTAATCTAGCTGAACTAATGTCAAAAACGGGCATGGATGAGAATGGTTATCGTTATG
TTAGGTCTAACTTAAATTATTTAAACGCAAAAAACTACCAAGATTTAATTTCTTCATTAA
GAAAACACGCATCTGAAGCAAAATTTGGCTGTACAAATACATTCAAATTGGATTGCCTTT
TACGCTGTTATCAAAGTTGCTTGCGAGATGACAAATGCCATATTAATGAAGTTGAGGTTA
AAGCTATGTTATCAGACATTAGCCCCGTGCTTTCGCTAATGAACGAACGTGCCATACTAG
AGAGGCAGCTGCAGAAGCTGTAGTTTTTATGTGATATGTATCACGTAAATGGCATGTATG
ACAGAGTGTATATTCTCGAAAGTCGACTTGCTATAAATCATTAATATTCAAATAGATACT
ATGTTTGGTCGACTCCCTCCCTCGCACATTCGAAGCCCTAGCAGAAATGCTGGGGCTTTT
TCGTTTTATCAATTAGTATTTTTCTTCTTCCTTTCCTTTATTCTTCTCGAAAAGCCTATT
TATATCCATCTATCTCAATTTATTTGTTGCTGTAAGCTTTAAACATAAATAGATCATCTG
TCTAACGTCATTCACTGTTTGGTGTGATTCTAAGGAAAATATGAATAAAATCAGGCTACG
TTGAAATCAACTTAAGTACTATTTTGTTACATTTTTACGTCGTGAATCATTTATTTTTCA
TCATTCTTGTGATTTGCCTCGATTAAAGAAAATTTCCTATAAATCAATTAATTGTTGAAA
ACAGAACCGTTATCAAAAAGACAAAAAATATTAGATAAAGTTGATCTAGTTACTCAGTTG
AATAGTCCATTTGTTTGATATGATAGTGAACGAATTGTACATATATATTAAGGGAATCTA
TTCATGTTCCAAAACTTTACAATCAAACAAAAGATAGTGATTCCTCTATCTTTGATAATT
GGATTGTTCACCGTGAGCTCAGTATTAAATGTTATGACAACGAGCAAGCAATCTGAATTA
AGCGACACCTTAAATGAACAGATCGTACCCAACCTGTTCACGATTGAAGATGCGTACCGC
GATCTTTACCAAGCGACTTCTGCTGTTCAAGGCATTGCCTTAGCAGAAACACAAGCAGAT
ATTGATCATCACATTCACGAGTACAAAGACAATGCTTACAAAGCGTTGCCGCGTATGGAA
AAAGTGATTGAGCTATCGCGTGCGGGAGTGATGCCTGCATCACACGGTGCTGATGTGCAA
AAACTGGTGAGTTTAGGTCAAAAGTGGCTACAAAGTTACGAAGTGATGTTGAGCAAGCCT
CAATCTCAATGGCTAAGCTACTACAATGAGCACAAGAACACGTTTGAGGAGCAATTTGTT
GATGTTCGCGCCCAGCTCAATGTCGTGAAAAGTGCTATCGAAGATAAGCAAGGTGAGTTG
AAGTCAGACATTTCTGCGGCGACTGCACGAGCAGAATCGATTTTAGAAATGGGTATCATC
GTTGTGATCTTAGCGGCGCTTGGCATGGTGTTCCTGCTGCTACGCACAGTACTTAAACCA
TTAAACGACATCAAAGACGCAATGGCGCAAATCGCTTCGGGTGATGGTGATCTTAGCCAA
CGAATCCAAATTAATACGCAAGATGAAATTGGTCAGCTGGCGAAGGCATTTAACGAGTTT
GTTTCTAAAATCCAAGCGACCGTGTCACAGGTGATTGATAGCTCAAACACGCTTCGTCAA
GAGATGGCAAACTTAAGCTCGCTCACTGAGACGATTGCAGATTCGACAGTATCTCAACAG
CGCGATAGCGAAGCAGTTGCTGCAGCAGTGCATGAAATGCAAGTGACTAGTCGCAATGTG
AGCGAGAGTGCAAATGAAGCAGCAGTTGCAAGCCAAACCGCGAATGATGAGCTTTCTAAT
ACCAATGTGATTTTGGAGCAAACGGTCGGCTCGATTCGTGACTTGGCTGGAGAGATCGAA
AGCGCAAGCCATGTGATCAATACGCTAGATAATGATGTGAGCGATATTGCCTCTGTACTA
GATGTAATTCGCGGCATTGCAGAACAGACTAACTTACTTGCACTGAATGCGGCGATTGAA
GCGGCGCGAGCGGGTGAGCAAGGTCGTGGTTTTGCTGTGGTTGCTGACGAGGTACGCTCT
CTTGCAAGTCGTACGCAGCAAAGTACGGGTGAAATCCAAGCTATGATTGAAAAGCTTCAG
TCTGGTGCAGGGCAAGCTGTGGAAGTGATGCGTGGTAGCCAAAATAGCAGTGAAGAGACC
ATTCAATCTGCCGGGCGAGCAAGCGAATCTCTGGCTGAAATTCTCAATGCAATTTCACGC
ATGAATGAGATGAACACGCACATTGCAACTGCAGCGAGTCAACAAAGCACAGTGAGCGAT
GAAGTGAATACCAACGTTCAGGGTATTGCAGACAGCAGTACATCGATTGTTGATATTGTC
ACGCAGGCTCAGCAATCACTTGCGATGCTGTCACAACAAACTAAGAGATTGGATCAGCAA
GTCAGCCAGTTCCGAGTTTAAGCTCTGACATTTGAAATTGATGCGAAACAGCCCGCCGAT
GTGCGGGCTCTTTTTTAGCTGACGTTTAACGTAGCTTTTCGCCAATTGGATTTAATCAAT
TAAATCTGGACTTGAACCCCAAATTCTGTACAAACACTCGCCGTTTTTATCATCAAATTG
CTCGCTTTTTGACCCGTCCACTTGTACACAGAAAAGTGTGATTTCCAACACAATATCTTC
AAATCTGAGAGTTCTATTGCACCTTTACAACAAACGCATTCGACAAGCGTATAGAAACGT
AAATTTTGTTGTATGTACAACACTGGGTAATTATCATTCTAACTAATTTGTTTGGGATAG
ATGCATATCCACTAATCATAATCGAGCCATTCAGAACGCATTGAATTGGATATTTGTAGG
GCTTGCAAAATAAGAGAGATGTTTCATGAGACGTAGAACCACGCTATCGCTGCTGATTGC
ATCGAGCCTGTTTATGGCGGGATGTCAACCAAGCCAAGAAGGAACTGAGCAAGGTGGTGG
TGGCGCTCCCGCAACCGAAGTGAATGTGTTGACGGTTGAACCTGTTCGACAAGCTTTGAC
GGTTGAGTTGCCGGGCCGCAGCCGTGCATTTAAAGAGGCGGAAGTCCGCCCACAGGTAAC
GGGTATTATTTCAGAACGTAACTTTGTTGAAGGTGGCGTTGTGGAAAAAGGTCAGTCGTT
GTATCAAATTGATGACTCTTCATTTCAAGCGGATTTGCTTAGTGCAGAAGCGGAGCTGAT
TCGTGCGCAAGCTTCTGAAGAATCGACGTTTGCAACCGTTAAACGTTACCGCGCATTGAT
TACCAAGAAATCGATCAGTCAACAAGATCTGGATGAAGCAGAAGCGGCTTACAAAGAAGC
GAAAGCGCAAGTGCTCGTAGCCAAAGCGAAGATCAATACTGCAAAGATCAATTTGACTTA
TACCCGTGTGAAAGCGCCGATCAGTGGCGTGATCAGCAAGTCAAATGTGACTGCGGGAGC
GTTGGTTACCGCAAACCAAGCCGACAAGCTAACGACGATTCAACAACTTGATCCGATCAA
CGTGGATATCGTTCAGTCTTCTGCTCAATTGCTGCGACTAAAAGCGGCGCTTTCTCAAGG
TCACATGCAAGAAGATCAATCTGCGCAAGTCGCATTGACGCTTGAAGATGGCTCGACTTA
CGAGCACAAAGGCACAATGAAGTTCACGGAAGTTAACGTGGATGAAAGTACGGGAAGCGT
GACTTTGCGAGCGGAATTCCCAAATCCTGATGGTTTACTTCTTCCGGGTATGTTCGTGCG
TGCGACCGTGATTACTGGTGTTGACCCTAGCGCGATTTTGATCCCGCAAAACACCGTGAC
TCGCGATGCAACAGGCAAAGCTTCGGTGATGACAGTGAGTGCTGATAATACCGTTGCGAT
TACGCCAGTCATCACGGCGGAAGTTATAGACAACCAATGGCGAATCATTGATGGATTAAA
AGCCGGTGATCAAGTCATTACAGCGGGTTTGCAAAAGGTGCGTCCGGGTAGCCCAGTCAC
CATCCAAACGGGAGAGCAGGGATAATCATGGCTCGATTTTTTATTGATCGTCCGGTTTTT
GCTTGGGTACTGGCGATTCTGACCATGCTTGCAGGGATCATGTCCTTGTTCAACTTGCCA
GTGTCGCAATATCCAACCATTTCGCCGACCACGATCACCATCAGCGCGCGCTATCCTGGT
GCTTCTGCTAAAACGGTGGAGGACTCTGTCACTCAGGTTATCGAGCAAAACATGACAGGT
CTGGATTACCTACGTTACTTGTCTTCGAGCAGTGACGCTTTCGGCAATGCGACCATTACA
CTGACTTTTGATAGCGAAGCCGATCCTGATATCGCGCAGGTTCAAGTGCAGAACAAACTG
CAATTGGCGTTGACTTCGCTTCCTATGGAAGTGCAAAGCCAAGGTATTGTGGTGAACAAA
TCTAACACCTCATTTTTGATGGTGGTGGCGGTTTATTCTGACGATCCAGACTTTACACAA
AACGACATTGCCGACTTTGTTGTAACCAACATTCAAGACCCAATCAGCCGTGTGACGGGT
GTGGGTCAAGTACAGGCTTTTGGTTCTCAATATGCGATGCGTGTGTGGCTTGACCCGTTT
AAGCTGACTCAGTTCAACCTGACGGCAATTGACGTTGCAAATGCGATCAGTGAGCAGAAT
GCGCAAGTGTCATCTGGTCAATTGGGTGCAGCACCTGCGCAGAAAGGTCAACTGCTTAAC
GCGACGATCTCTTCTGCGAGTCGTTTAAGCAGTGTGGCTGAGTTCCAAAACATCATCTTG
AAATCAGATGCGAGCGGTGCAAACGTTTATCTAAGAGACGTTGCTCGTATTGAGCGTGGA
GCAGAAAGTTACGATATTCAAGGTCAGTACAACGGTTTGCCGGCGTCTGGTTTAGGTATT
TCACTTGGTACAGGTGCGAACGCGCTGGAAACGGCGGCTGCAGTCAAAGAGCGTTTAGCA
GAGTTGAGTGAAAACTTCCCAGATGGTCTGAAAGTCGCTTATCCATTTGAGACAACACCG
TTTGTAGAAGCATCGATTCAAGAAGTAGTGAAAACGCTACTGGAAGCGATTGTGTTGGTG
TTCTTAATTATGTACCTGTTCTTACAGAACTTCCGTGCAACGATCATCCCGACGATTGCT
GTTCCGGTTGTACTCTTGGGTACGTTTGCCATTCTTTACGCGACAGGTTTCAGCGTGAAT
ACCCTGACGATGTTTGCGATGGTTCTGGCGATTGGTTTGCTGGTGGATGACGCCATCGTT
GTGGTAGAAAACGTTGAGCGTGTGATGCACGAAGACGGGCTCGATCCAAAAGAAGCAACT
AAGAAATCGATGGGGCAGATCACTGGCGCGTTGATTGGTGTTGGTTTGACCTTATCGGCA
GTATTCGTCCCGATGGCATTTATGTCAGGTTCGACCGGGGTAATTTACCGTCAGTTCTCG
ATCACCATCGTTGCTGCGATGACGTTGTCAGTGATGGTTGCGATCATCCTGACACCAGCG
CTGTGTGCTACGTTACTGAAAAAAGGTGACGCTGAATTTACGGATAAAAAAGGCTTCTTC
GGTTGGTTTAACCGTAAATTTGATTCGATGACCGCAGGTTATGAGGCTGGTGTAGCCAAG
TTGCTAAAACGCACTGGGCGCATGTTGTTGGTGTTTGTGGCAATGAGCGCTGGTGCGGGT
TGGTTATTTATGAATCTGCCGACGTCTTTCCTACCAGATGAAGACCAAGGTACGGTGTTC
TCGATGGCAATCTTGCCGCCGAACTCGACTCAAGAGCAGACAGAAAAAACACTCGATAAA
GTGCGTAGCTATTTCTTGGAAGAAGAAAAAGACAACGTGAGATCCGTGTTTACCGTGGCT
GGTTTTAGTTTTGCTGGTCAAGGTCAAAACATGGGTATGGCGTTTATTGGCTTGAAAGAT
TGGTCTGAGCGCGAAGCGCCGGGTTCGGATGCTGCATCTTTGACAGGCCGTGCTATGGGT
TACTTCTCAACCATCAAAGAAGCCATGGTATTTGCGTTTGCACCTCCTGCCATCCAAGAG
TTGGGTAACGCAACGGGTTTTGATTTCTATCTACAAGACTCCCTGAGCCTTGGTCACGAA
GCATTAGTTGCCGCACAAGGGCAATTACTGGGAATGGCAGCGCAGAATCCAAAACTAGTT
GGTGTTCGTCCGAATGGCCAATCTGATGCGCCAATGTACCAAGTGCATGTAGATCACGTT
AAATTGCGCGCGCTGGATGTCAGCATCAACGACGTGAACCAAATCCTATCCGCCGCTTGG
GGTGGTGCGTACATCAACGACTACATTGACCGTGGTCGCGTTAAAAAAGTGATGGTGCAA
AGTGACGCAGAGTTCCGTATGCAGCCAGAAGATTTTAACTCGTGGTATGTACGTAATGCG
CAAGGTGAAATGGTGCCGTTTTCGGCGTTTGCAAGTGGTGAATGGACGTATGGTTCACCA
CAGCTTCAACGCTTTAATGGCCTGGCCGCGATGAACATTCAAGGTGGTGCAGCTCCAGGT
GTCAGTACGGGTGAAGCAATGGCTGAGATTGAAGCGATGGTTGAGCAGTTACCAGAAGGC
TTTACGGTGAACTGGAACGGCATCTCTTATGAAGAGCGTTTGTCCGGCAACCAAGCTCCA
ATGTTGTACGCGTTGTCCATTTTGGTCGTGTTCCTAGTACTTGCTGCGTTGTATGAAAGC
TGGTCTGTACCGCTTGCGGTCGTGTTGGTTGTACCTTTGGGCGTATTAGGCGCTGTGCTC
GCAGTACTTGGTCGTGGAATGGACAACGACGTGTTCTTCCAAGTGAGTTTGTTAACCACA
GTGGGTTTGGCAACGAAAAACGCGATTTTGATCGTTGAGTTCGCGAAAGAATATTACGAG
AAAGGTGCAGGTCTGATTGAAGCTACACTGCACGCGGTGCGTGTGCGTCTTCGTCCAATC
ATTATGACGTCCTTGGCGTTTGGCTTGGGTGTGGTTCCGTTGGCAATCAGTGCTGGCGTG
GGCTCTGCTGGTCAAAACGCGGTAGGTACTGGTGTGCTTGGCGGCATGATCAGTGCGACC
TTGCTTGGCATCTTCTTTGTTCCGGTGTTCTTTGTTGTGGTAGAGCGTTTGTTTGATCGC
CGTGCTCAAAAAGAAGCGCAGAAAGAACGATCTCAAGAACTCGCTCCAGCAACGGAAAAG
TCGGAGTAAGACTTCGTAAGCTTAACTGAGTTATACTAATAACAATAAACATAATAAAAG
GGCGCGTAAGCGCTCTTTGTTTATGCTTTCAACTCGATGGCTTAATACGTCACCGATTTT
GAATGAAGCTTAGGAAGAGCGATCTCGTTTCGAATTCCTCATAAAAAGGTCAGAAAGCAT
AACATGAAGCCATAAGTTAAATAGGCGGCTATGAAAGAGCAAAAAATTTCACCTATCTCC
GTTTTGGATCAAAGCCCAATGTTTGTCTCTGGGGTGATGCAACGGATGTATCGCAACCGA
GCGCAAGCAGAGTTATGTCGTCAAAATCAGATGACCTTAGAGATGGCCAGTGCGTTGGCA
GCGTTAGAAGAGTTTCAGCCAATGAGTCAACAAGCGTTAGCCGATGCCGTTTTGACCGAA
CGAAGCGTTGCAAAGCGCATGGTCGATAACTTGGAAAAACGTGGTTTTGTGTGCGTTTCG
AAGAGTGAGGCGAACCAACGACTGAAAATGCTCAGTTTGACGAAAGAAGGTGAAGCAACG
ATAAAGAAAGTTCATCAAATAATGAGGAACTTGCAGCGCGAATTCTTCTCTTGTTTATCA
GAAGATGAGTCGGCAGAGTTTTTTCGTTTGGTAAGGAAAATGACATTAGCCAATAATTCT
TAAGCGTTTTCTCTGCGTTAAATCTAAGCCTTTTTGTAAAGCCTCAGCTATGTTCTGAGG
CTTTTCTATATCATTTTTCAGATCAAACCGTACGATTTTAGAACCACAATACCGAACGTG
CAGGTGACGGTTGAAAGCACGGTTGTCAAAGCAATAATGTTGGCTGCCAGTACCGCGTTT
CCTCCCATTGAGCGGGCCATGACGTAACTCGCTGCCGCAACGGGTGAGGCGTTCATGAAG
AATAAAATCCCCAATTCAATACCTCGAAAACCAACAAAATACGCGCCTAACGTGATAAAC
ACTGGGGCAACAATCAACTTGTAGCTGCTTGCAAACCAAGACGGGCCTTTTTCCTTTCTC
ATCAAACTAAAATCCAACGAGCCACCTGTACATAACAATGCGAGCGGCAACGTCATTTTC
GACAGATAGTTACCCGCATCAATGACTACGTTTGGAACCGGAATCGACAACAAGTAGAAA
AGCATACCTAAAACGATGGAGATGATAAGCGGGTTCTTCGTCAGTGTTCTTCCCATCATT
TTTGCTGCTTGAGAGGCAGACGTAGCGCCTTTGGGTGACAGGCAGATCACCGCTTGAACG
TTGTAGATAAACGTGGTGATGGCGACATAAAGAGCAGCTAATGCGACACCCTGTGAACCA
TAAGCATTAGCAACGTATGCAATGCCGATAATGCCAGTGTTGGCGCGAAATCCACCTTGA
ATCAACACGCCCTGATCGGGAGAAGATTTAAACAGAACAGAAACGGACATGTAGGTGAAA
ATAAAAAACAGAATGCTCGCGACTACGCCGTAGTTGATGAAACCACTGGCGGCAGAAAAA
TCATGCTCAGAAGCCACAATACTGACAAACAACATGGCTGGCAGCGTGACCTTAAAAACC
AGCTTAGAGCCAATTTCAATAAAGTTATCGTTGATGAGACCAAACCGTTTAAAGATAACG
CCAAGCACCAACATTAAGCAGATGGGGCCGGTGATCGACAAAGAGAATTGCAACTGATGT
AAAACAGAATCCATGTAAGTATCCGCAGCAAAAAAGAAAAAAGTCATTATTGTTTCGCTA
TTAAGCCACAAACTAGGGGGCGGGGAATAGGGAAGCGATGAAATTTTATTCTTATGTTGA
TTAGGATGTACGTTGCATTCCGATATGAGCCTAATATCTCAGTTTGACCAAGCTCGACTG
GTCGAAGGTTGCATATATTGGTTTACTACTCCGACTTATCGCACTGGAGATAAAACAGAG
CTCCAGCGCCGACAAGTGAAATGAAGTTGAGCCGCGCTCATTCTTTGTGCGGTTCTTGTG
GTGATAAATAGGAGTCCATCGATGAAAAGTAAACACAACAAAACCGTTCTATGTGCATTT
GTTTCTGGTTCGGTATTTGGTGCTGTTCTCGTTATCGCAATGTCCTTGCCGATGTAATCG
GGCAAATTTTCACACACTGCATTTTCTTCACATTGGGATTGAGCATTGTCTTAGTCCCTG
TTAGCTTAAGACGCATGAACTTATTCTTCACACCTTCATCATCATACTTTTTCTGGTGGC
GCTCTATGTAGAGCGGCGCGGAATTCTTACATTCTTACGCTGCTGGAAGGTAGCGAAGAG
TGTCTCGTCTTTTTATCTCCAGTAGCGATCTATTTTGACTAGGAGATAACCATGAACATC
AAAGAAACGCATCAACAACGTGAAATCATTCTCACGGGGGACCGAGCTACAGGGCCTTTA
CACCTTGGTCACTACGTCGGTTCGTTACAACAGCGTGTGGCATTACAATCGGAGCATGAC
CAAACCATTCTGGTCGCCGATATGCAAGGCCTGACCGACAACGCGCACAATCCTTCAAAG
GTATCTTCGAACATTCTAAACGTAGTCGCAGATTACCTTGCAGTTGGCATCGACCCCATT
CAAACCACTATCTGTTTGCAATCTCAGCTGCCAGCCCTCGCAGAATTGACGATGTATTAC
AGCAACTTAGTTTCCATTGCTCGCTTAGAGCGTAACCCAACCGTAAAAAATGAAATTCAA
AGCAAAGGTTTTGAGCGTTCAATTCCTGCAGGGTTCCTGACTTACCCAATTTCTCAAGCC
GCTGATATAACGGGTTTTCGCGCTACACTTGTTCCGGTTGGGGATGACCAATTACCAATG
CTTGAGCAAACGAATGAAATCGTGAGAAAGATTAACCACCTTGGCGGACAAGAGATCCTA
AAAGAGTGCCGTCCGTTGCTTAGTGATGCGCCACGTTTACCGAGTACTGATGGCAAAAAT
AAAATGTCGAAAAGCATGGGCAATGCCATTAACTTAGGGGCGACTGAAAAGGAAATCTCA
GTTGCAGTGAAATCCATGTACACCGACCCAAGCCATTTGCGCATCGAAGATCCTGGTCAA
GTAGAAGGCAACATTGTGTTCACTTATCTCGATGCTTTTCACTCTGACAAAGAGCATGTC
GAGCAACTCAAAGCGCACTATCGCCGTGGCGGGCTAGGAGATGGAACCACGAAAAAAGTA
TTGGAAGAATGCCTTCAAGAAATGCTGCGTCCGATCAGAGAGAAACGGGCATTGTATTTG
AACGACAAAGCGCAACTTATTGAGATTCTTAAACATGGCAGCCAAGTCTCTCGAGAAAAA
ACAGAACAAGTTTTGTCCGATGTTAAGAGTGTGTTTGGCTTGAACTTGTTCTGAAATAGG
TTCGGGAGCACAAAGTAAAAAGGCACGAAAGCTAACCTGCTACGTGCTTTTTTGTATGCG
CACCTTATGAAGTAAAGAACTCGCGACGAAAATTCGCTATCTCTTGTTGATAGTAACGCT
GCCAGTCAGATTCAGACCAACTCGCGTGGCTGGTGGCTCTTTGCGTTGCCAATCTGGATT
CGAGCTGTTTTAGCTCGGTTTGATAACTGCGAACTTGCTGCTTTTGTTTTGCTATTTGTT
GTTCACGAGTGCGGATTTGTTTTCTTTCTTGTTCAGACAGATAGTTTTTCTGCAACTCTT
GAATCAACGCTTTTCGCTCGATCCCTTTCATTCTTACAGGGATCAGAGCCACCGCTCGTT
CATATTTTGTTTGGTTGCTGTCTAACCCCAAGGCGTTTTCGTTCCCCTGCCATTCGGTGA
TTAAATCCTCGAATGCTTTCACGTAATCTTGAGCCGATACGGCGTCAAGTTGCTCGGCTT
GTAAGCTGAAGTCGTAAAGTGCGAACTCATCGGCGAAAATCACCTCGGCGAGCTCTCCCC
AAATCTTTCTCGCTTCGGATTTTAATCGTGCGACACGAGAGGCGAGCGGTTGCTGCTCAT
CAAACAACAAATTGCCAACGCTTTGCTGCCAAAGGCCATCGAGTTGATGGTAGTTCGCTA
ACAAATTAAAACGCTCTGCAGACAAATCTATAGCTAGTTCATTAAGTTTGAATTCGCAAT
TAAGCTCGGACATACAGGTGTGCCAAAACGTCTCGATTTCTACTTTCAATGCTCGACCTT
TAGAACGGTTTAGTCGCTCTGCAAGATCTTGAGTCTCAGTGGGCATGTTGTCTGATTTTG
ACTTGGACTTTTGTGTACTGCTTTGGCGCTGGGGTGGCGTCGAATCACTATCAACCAATG
TGATTGATTTATCCTGCAACTCCGAAGAAAGCTGCGTTAATTGATCGCGCTCGTCGACAT
TGACTGAAAACCAAACTATGCCCGCCAAAGCGGCGGACACAGTGATTAGTAAGCTAAGCT
TCATGGCTTGATCACGGCGCTGACAGGGAAGTGATCCGACAGGTTGTAATGTTTCCACAA
CCCCTCTGCCGTTGAACGTGGAACATCAACGCGGTTGTCGTTAAACGATTTCACGCCATA
TTCGTTGCTCACCATGACGTAATCGAGGTATTCCACATTTTCGCCACCAGATAGTGCTTC
GCCTGCGAAGTTATTGATACGAGGGTCGAACGTAGACGCTGTATAGCCAGAGTATTGAGG
CTCCATCGCACTTAGGTTTGCGATCATCTGCTGGTAATCTCCAGGGAACTTCAGCTTGTT
TACATTAAAGTCACCACTGTAAACGACCGTTTCGTTATTCGGAATGTTGAGAGACTGCGC
CATAGTGCGCATTTGTTGAAATTGACGCTGACGATACTCACGCGCTGTATCAGTATCGAA
AGACGCGGTATGTGTAGCAAAAACATGGTAGGCCTGACCACCTTTGATGATCTCTGCGTA
GTTTACGCCTTTATCAGCGAAACAATCGGTACCCGAACAATCTGGGAACACGTATTGTGC
CTCGTTGACGATAGGGTAACGACTCACAATGATTACGCCTCCGTCGTAAACGTTGAAGCC
ATCTTTATCCAACATTTTCGTTTGGTATGGGTACTCTTTTGCAAGCTCACGTAAAAATGC
ATCACGACCACTAGCAAAAACCTCTTGAAATGCCAGTACGTCATAGCCTTTTACGTAATC
GGGGATTAACTCGTAACGGTCACCAATATGTGACGCAATCGCAGGCAAGGCCCAAATGTT
GTAAGTCATCAGTTTGAGATTTTGCTCGTTGTTATCGACGGTTTCAGCCACTTTGCTTGG
TGTGACGGTATAGTACAAATCGTCATAACGTGCGGTGCTATCCGATTTAAACGCTAGCTC
TGCACTGCGAGAGCCAAACGCCTCGGTATTTGAACGATGAATCGTGCGATCGTCTTTTAA
TGCCAAGTTCACGTCGGCGGCTGACAAACCGTATTCAATGGTCGAGTTGTACCAATGTCC
TTCCATGACTTGGTGGAGTGTAATGCTTTCACCTTGCGGGTTAGATACGACAGTTTCAAA
GCGATAGTTCTGATCCGATTTCACTCCTTCCCACCGATTAAAACTCAGTACGGGCTTTGT
TTCCCAAGGGCCTAATACTTCTACATGTTGCTGCCATTCTTCTCCGTATTGCAGCAAATC
ACTGCCATCGTGTTTGACCTGAATGGTTAATGGTTGATCTGAGTTATTGGTGAGGTATAC
GTCCGTATCAGCCAAGCTCGGCAATACTACTAAAGTGCTCAGCAAAAGACTCCACTGCGA
AAATTTCATCTTGTTTATCCATGATTTGTGTTAGAGCAATCATTCTTATTTATAAATGTT
ACTCGAGCGTTAAAGATGGATGACAGCTTATGGTTCGATGAAAATAGTTCGCTACTTGTG
ACCTTGGTTCTAACTGAGTTGTAAACAAAATGAAGTTACAGGCGCGGTTTATACAGACGG
AGAGGTAGGTTGAAATGGTGAGATTTAAAACTAAAAAGCCAGACTCACATCTGGCTTTTT
AGTGACGGTTTAGCACGGCTAAGCAGGTATACCACTGTGGAACTTGAAGTCTTCGTCGGG
GGTTGAAATCAGCTCAGCTTCGATACGGCCGAAGTATGCAATACGCTCGCTGATATCTTT
GCCTGCAATCTGCTCAGCCAGTACAAGGTAGTCTTGATAATGACGTGCTTCAGAGCGGAG
TAGGGAAACATAAAACTTCGCAATGTCTTCATCCATGTGCGGCGCAAGTTTGGCGAAACG
TTCACATGAGCGAGCTTCGATGTAAGCGCCGATAATGAGCTTATCGATAAGCGTCTCAGG
CTCATGAGTCTTCATGTGTGAAATCAGCGTTTTTGCGTAGCGGCTTGCGGGAATGTTTTT
GTATTCCACGCCACGGCTCTCCATGATTTCCAGTACTTGATAGAAGTGATGTAATTCTTC
TTTGATCAAGAGAACCATTTTATCGATCAGATCTTGGCTATACGGCGAATCCGATTTTGC
CATGATGGCTTTCGAAATATTGCTCTTACCTTTTAATGTCTCTAATGAGCCGATTTTTCG
GTAAGCGAAATCTTCATACGGTTTGAACCAGTCAAGTAAGGCATGTGAACTGTCTTTATC
TACTGCGTATTTGCGGATCAAGAACATGGCTGACTGACCTGCTTTTAGCTCGCACAGTAA
GTGATCCAATAAAATGGTTTGCAAGTTTTCTGGTTTCTTTGCTTCTTCAACCCATTCGTT
GGGTGTGCTGCATTGCAGAAATTGATTGATAGGAGCAAGAAGATCTTGATAGGCGTCGAG
ATTAATCATTTTATTTTTAGTACGTTACGTTCAAATTTGGTTCATCCAGAGCATCAGTAA
AACGGAAACCTGGATAGAAAAAAGGCTGCAAACGCAGCCTTTAATCTGATAGGGCGAAAA
GCTGGTGGGGATATTACCACTTTTTCTTCTCGCCGAAGAGTGCTTCCATGTCGTTGTCAC
GCTCTTTGTCTGCCATTTGCTGCATTTCTGCATCGCTTTTGTCTTGGCGTTTTTTGTCTA
AGTCGCCAAGCATCTCTTCAAGCTTTTGTTTTGCTTGGATGGAGTACGGATCGCTTTTTG
TACTCAGCGCATCGATACCTTTGCGAAGCAGTTGTAGCGCAGTGCCCGGTTGGCCGCGAG
CAATGGAATCGTTCGCTCGCTTAATCACGTTTTCGATGTTGATGCGAATTTGCATCGTTT
CCAAACGCGCATTTTCGGTTACGTAAGTCTGGGTGTCTAATCGGCCTTTGTTGTGCTCGT
TTCGAACGGTGTCACGCAGGCGCTTAACCAGCTTAAGCATCACGATGGCTTGCTTATCGC
TGCTTGGCATTTTGAAAGAGGTACTTTCACCAGTCGGACCGTTTTCTTTTAGCTGTCCGA
TTTGCTGCTTCATATTCTCTATGCGTTGAGTGAGCTGCTTATTTTTCGGGTCAAGCTCAT
GCATGCTTTCTAGTGCATCAAGAATACGATTGTTTAGGCACAGCAGAAGCTCCTTACTAA
AAGGAATATGGTGTGCGTGACCAATCAGTTCTTCAGTGCCATCAATAAGTGCAACATAGC
GTGCCGATTCCTGCCTTTTGGCGGTTTCAACTTTAACCTTGTATTGCAACATGATGTTAT
AGCCTAGGATTAATACCAGTAGGATGGCTACCAAAGCGATTATTAAACCAATATTCATAT
CTTTGCGTCTGCTTTTACTTTTCTACGGCTAGCGTTCAAGAATACATGAATCTTATCTTA
CTCGGCACCTTATTTGTTTGATTATTTTGCCTCACCCACGTTTTCGTTACTGATAGAACC
AACATCACTAAAATCGATGTTTTTATAAGCTCAACATTGTGCATATTGTTTCTCTGCTTA
AGGTTATCAGCTATATGTTAGAAATTACTGTTCATTTCGTTGTGATCGCGTTATAACTAA
TCATTATATCGCTCGTAAGAGCGGTCAATTTAGTTATGACATTATTATCTCGTGAATGAG
TAAGGGATTACGATGAAACTGCAGCAGCTGAAGTACATTGTTGAGGTTGTGAACCATAAT
CTAAACGTTTCTGCGACGGCGGAGAGTTTATACACCTCTCAGCCTGGTATTAGTAAGCAG
GTTCGTTTACTAGAGGATGAGCTGGGAATCCAGATCTTCGAACGAAGTGGTAAACATTTA
ACGCAAGTGACACCAGCAGGTGAAGAGATCGTTCGTATTTCCCAAGAAATCCTTGCTCGT
GTTGAGAGCATCAAAGCGGTAGCGGGCGAGCATACTCACCCTGAAATGGGCACGTTAAAT
ATTTCAACAACCCATACTCAAGCGCGCTATGCATTGCCCGATGTCATCAAAGGTTTTACG
GCACGTTACCCGAAAGTGTCTTTGCACATGCATCAAGGTACGCCTTCTCAAATGTCTGAA
GCGATTGCAAAAGGTACAGCCAACTTTGCGATTGCGACAGAAGCTCTCCATCTTTACCAA
GATGCTATCATGTTGCCTTGTTACCACTGGAATCGCTCTATTGTGGTGCCAAAAGATCAT
CCGTTGGCGAAGAAAGACTTAGTTACTATTCACGATTTAGCTGCTTATCCTTTGGTGACT
TATGTGTTTGGCTTTACTGGTCGCTCTGAGTTAGATACCGCTTTCAACCGTGAAGGTTTG
ACGCCGCGAGTCGTGTTCACTGCAACCGATGCGGATGTGATTAAAACGTATGTGCGCATG
GGTATCGGTGTTGGTGTGATTGCGAGCATGGCCGTCGATGAAGAGCAAGACCGCGATTTA
GTTGCTATTGATGCGAGTCATTTGTTTGGTGCGAGTACAACCAGTATTGGTTTCCGCCGT
GGCACGTTCCTGCGTTCTTACATGTTTGACTTTATGGAGCGTTTCGCACCGCACTTAACG
CGCCCTGTTGTAGAACAGGCGATTTCTCTTAAGTCGAATGCTGAAATTGAAGAGATGTTT
AAAGACATCGAGCTTCCGGTAAGATAACACTTCATTCAAGTTACGATTCCCCCTACAATC
CATCCCAAATTGTAGGGGGAGCTATGCAAACGCAATTTCAATTTATTAATGACTGCTTAA
TTGAGAATCAACCATTATGGCGATTCGAGCCATTTCAAAGCAGCATTCAACCATCATTAC
CTTGGCAGGAAACACACCCTCAGCTTTGCCAGTGGTTAGAATCGCTTTCTCCCTCACAAA
TAGAAACTCTCAAAGCTGACCCAGACCTTGCGTTGGATGAAATCAGTGTGTTTTTGCCAG
ATTTACCATCCTTACTTAGGCATACACAGTTAGAGTCGATGGCATTAGATGGCCTAGCGC
TAGAAAGAGGGTTAGACAGTGGAATCCCAGGGCGCAAGCTAGAACAGATCACGGCGATGG
GGGAGGCAGCGATTCAATCTCATCAAGGTGAGGAATGGTTAGAGTGGTGCTCGGGTAAAG
GATATTTAGGTCGGATCTTAACCACGCAAACCAATCAACCAGTGACCAGTTTTGAATATC
AACAAGCGTTATGCGACTCCGGCCAACAAGCCGCGAATGAACATCATTGGAAAATGACCT
TTATCCAAGGTGACGCGTTTGATCCTCAAACCAAGGCAGTATTCAAACCGACGCAACATG
CTGTCGCACTGCATGCTTGTGGTGACCTTCATGTTCGGTTGATGGAATATGGAAGTGAAG
CCGGCATCGCGGCGATGACGATTTCACCTTGCTGTTATCATTTGATTCAAAGCGAGACGT
ACCAAGCGTTATCCCAATCAGTACGAGCGTCTGAACTCATTTTGTCTAAGCATGAACTGC
GCATTCCATTGCAACAGACGGTGACAGGCGGTGAACGTGTGCGTCGCCATCGTCAACAAG
AGATGGTATTCAGGCTTGGTTTTGATTTACTGACACGTGAGATTTTGGGAGTTGATGAGT
ATCAACCCGTGCCAAGTATTCGAAAATCACAGTTAAGTGATGGTTTTGAGGCATTGTGTC
TCTGGGTTGCGAAAGAAAAAGGTATCGAGATTAACCAAGCGATTGACTTTGCCGAGTTTG
AAAAGCGGGCAATAAAACGTTTTTGGCATATGGAAAGAATGAGCTTAGTGCAACTGGTTT
TTCAGCGACCTTTGGAGATCTGGCTCGCATTAGACAAAGTGCTTTATCTTGAAGAACGTG
GTTATCGTGTTAGATTGGCAGAGTTTTGCCCTAAATCAGTTACGCCGAGAAATATTTTAA
TTTGTGCATATAAGAATTAGTTATTTTTTATATCTAAATCGACTATATGAAAAAGCCCAC
TTTATTGTGGGCTTTTGTAAACAAAACGTGACAAAATTGCTTAATTTTGTTGTTAGTTGA
ACATGGCGATAGCTTGTTCAGGATCTACATAGTCAAGGTCAAAGCTTTCTGCGACTTCTT
TACAAGTGACTTTACCGTGAATCACGTTTAGACCTTCTAGGAAGCCTTTGTCTTCCAGAA
GAGCTTGTTGATAGCCTTTGTTTGCAAGTTTCACAATGTAAGGGAGAGTGGCATTGTTCA
ATGCGAAAGTTGAAGTACGTGCAACTGCACCAGGCATGTTTGCTACACAGTAGTGAACGA
CATCATCAACCACGTAAGTAGGCTCGGCGTGTGTTGTCGCGTGAGATGTTTCGAAACAAC
CACCTTGGTCGATAGCTACGTCAACGATTGCTGCGCCTGGCTTCATCTTAGCAATATGCT
CTTTTGTTACCAGTTTCGGAGCTGCCGCGCCTGGGATTAGAACTGCACCAATAACAAGGT
CTGCTTCTAGAACATGCTTCTCGATAGCGTCTTCTGTAGAATAAATGACTTTCGCTTGGC
CTTGGAATTCTTCATCCAGTTTACGCAGAGTGTCTACGTTGCGGTCAAGAATTGTGACGT
CTGCGCGAAGGCCAACAGCCATACGAGCTGCGTTTGCACCAACGACACCACCACCAACGA
TAACGACTTTAGCAGGCTCAACACCAGGTACGCCGCCAAGAAGTAAACCACGACCACCGT
GTGATTTTTCTAACGTTTGCGCACCCGCTTGGATAGACATCCGACCTGCCACTTCTGACA
TTGGTGCTAACAGTGGCAAACGACCCATATTATCTGTTACAGTCTCATAGGCTATACAGA
CAGCTTTGCTCTTGATTAGCTCATCAGTTTGTGGAAAATCTGGTGCTAGGTGTAAATAAG
TAAATAAAATTTGCCCTTCGCGGAGCATTGCTCTCTCAACTGCTTGGGGTTCTTTTACTT
TTACTATCATGTCTGCTTGCGCGAAAACGTCTGCAGCATGAGGGAGAATGGATGCGCCGA
CGGCGATGTAATCATCGTCTGAAAAACCAATGCCGGCACCTGCATTGGTCTCAACTAAAA
CTTGGTGGCCATGTGAGATGAGTTCTCTCACGCTAGCAGGGATCATACCCACACGGTATT
CGTGGTTCTTGATTTCCTTAGGTACGCCAATGATCATCCTGTATCCTCTTTCTATAATGG
TTGTAAAAACTATTTGTAGGGTGTTATTGTCGAATTTGTAACTAGTATAGTTATAGGTTT
GTAAAATTTGGCACCAAATATTAAAAAGTTGTAGTATATTTTTTTGCAAGGAAGTAATAA
GGTGGAATAAAAAATGGCAGACAACTATAAAAAGCCGTCCAAGGAACTAGACCGTATCGA
CCGCAACATTCTTAATGAACTGCAGAAAGACGGTCGTATTTCAAACGTTGAGCTTTCAAA
ACGTGTAGGACTTTCTCCAACGCCATGTTTGGAGCGTGTGCGTCGCTTAGAGCGTCAAGG
CTACATCACAGGATATACTGCGCTACTTAATCCGCAGTTCCTAGATGCATCACTACTGGT
ATTCGTTGAGATTACGTTAAACCGTGGTGCGCCAGATGTGTTTGAACAGTTTAACTCAGC
TGTTCAAAAGCTAGACGACATTCAAGAGTGTCATCTAGTTTCAGGTGACTTTGACTATCT
TCTAAAGACCCGTGTATCTGATATGGGTGCTTACCGTCGACTACTTGGCGATACGTTACT
ACGTCTACCTGGCGTAAATGACACTCGCACCTACGTAGTTATGGAAGAAGTGAAACAATC
TAACCAGCTTGTGATTAAAACTCGTTAATTTCTTGCAAAGAAAGCGGTATATGCTTCCGC
TTTCGCCATAGAGTAATTGGGTTTTTCTCTTTGATATGGTTAAATCAATTTACCGAGCGG
CTTGATGCCGCTCGGAATGTTTTGCAAATTCCTATTTCATTTCCATATTCAAGTTGATTT
ATGTTCAAAGAGAACGCAAAGAAAGTCGAAACCATCATTAAAACCAGTGAAGAGCCTCAG
TCTTCACGCTTAAATGGCTTCCAACGCTTAAAAGAGTGCTGCTTTATCGTTGGCGTTCTT
AGCTCGGTATTGCTCGCTGTAGCACTATTTACCTTTAGTCCAGCTGATCCATCTTGGTCC
CAAACTGCATGGGGTGGGGAGATCGATAACGCTGGTGGCCTGTTTGGCGCATGGCTTGCC
GACACTCTATTTTTCACTTTTGGCTCTCTCGCCTATCCGATTCCTTTCCTACTGGCTGCG
GCTGCGTGGGTGATTTGTCGTAAGCGAGGGGAAGATGAGCCAATTGATTTTATGCTGTGG
GGAACCCGTTTACTGGGCCTAACCGTTCTTATCATGACCAGTTGCGGCCTTGCCGATATT
AACTTCGATGATATTTGGTACTTCTCATCGGGCGGTGTAGTAGGCGATGTTTTATCAAGC
CTTGCTTTGCCGACGTTGAATGTACTGGGTACAACACTCGTCCTTCTATTTCTGTGGGGG
GCTGGTTTTACTCTGTTTACGGGGATTTCTTGGCTGAACATCGTTGAATGGCTTGGTGAT
CGCTCGTTAGCGGTATTGGCTGCCATCGCGAATAAGTTCAGAGGTTCAGAACAAGAGACG
CTAGAGCCTCAGCTTGATGAGTTTGTTGAGGATAAAGTATCAACAAAACACGTTGAAGAC
GATCAACAAGACGACGAGACGCTTCCTCACTTAACGGCTTACGAAGTTGAAGAACCAAAA
GAGAAAGCGGCAGTACACGAATATCCTATATATATGCCGCAAGCCAAATCAGAAACGTCT
GCGGTAAAACCGACGCCAGAGCCCCAACCTCAACGAGTTGCGGCAGTAAATGCGACGCCA
ACGTATGTTGAACCAGAACCACAACTTAAAGCGGTCAGCACAGATAACGTGGATCCAATG
GTTGAGCGTACCAAGCAGCTGAACGTAACCATCGAAGAGTTGGAAGCAGCAGCGCAGCAA
GCAGATGATTGGGCGTCAGAAGAACAAACAAGCCAATCTTATGCGGATACAAACGCAGTC
TATCAAGAGCAGGTGCAAGCCAAGCATGAAGAGGTTGTTGAACACGATACGCCTCAACTT
GAATCAAGCTATGCAGAATATGCACAGTTTGCTGCTCAGCAAGAACAGCAACTCCATGTG
GAACCAACGCCACACGAAGAGCCTGTTATTGACACTCGTGCGCTTGATGACATTACCGAC
CACGCTGAGCCAAGTGAACATATTGAACCAACCATCTCTGATTTTGATGTAGTAGATGAA
GAGGAGACATATGTTGCTCCTCAACCTCAGTCGCGTTCACCAGAGCCTCAACCGATGGTT
CAACCACAATCGGTTTCTCAAATTCAACCAGAACAGGCACCTGAGCCGAGTGTAGCGTTT
GAACCAGCGCCACAAGAAGTTGAGGTTGAGGAAGTGCAAGATGGCGATCAAGATGTTGCC
GCATTCCAAAGCATGGTATCCAGCGCGCAAGCAAAAGTTGCCGCGACGCAAAACCCATTC
TTGATGAAGCAAGAACAGAATTTACCAGTGCCAGAAGAGCCGCTGCCAACACTTGAATTG
CTTTACCATCCGGAAAAGCGTGAAAACTTCATCGATCGTGAAGCGCTTGAGCAAGTCGCG
CGTTTAGTCGAAAGCAAGCTTGCAGACTACAAAATTAAAGCTGACGTAGTCGGCATTTAC
CCAGGCCCAGTAATCACTCGATTCGAGCTCGATTTGGCGCCAGGTGTGAAAGTAAGTCGA
ATTTCTGGTCTGTCTATGGACTTGGCGCGTGCTCTATCTGCGATGGCGGTACGTGTTGTA
GAGGTGATTCCAGGCAAACCTTATGTCGGTCTTGAGTTGCCAAACATGAGTCGTCAGACG
GTTTATCTGTCAGACGTCATCAGCAGCCCTCAATTTGAGCAAGCTAAATCGCCAACGACG
GTGGTACTTGGTCAAGATATCGCGGGTGAAGCTGTCATTGCTGACATCGCTAAAATGCCT
CACGTACTTGTTGCGGGTACGACAGGTTCAGGTAAGTCGGTCGGTGTAAACGTCATGATC
TTGAGTATGCTCTACAAAGCTTCTCCAGAAGATCTACGCTTCATAATGATCGACCCGAAA
ATGTTGGAGCTTTCTATTTACGAAGGTATCCCTCATCTTCTTGCCGAAGTTGTTACTGAT
ATGAAAGACGCATCCAATGCTCTACGTTGGTGTGTGGGTGAAATGGAACGCCGTTACAAA
CTGATGTCGGCACTGGGTGTGCGTAACGTGAAAGGCTTTAACGAGAAGTTGAAGATGGCA
GCAGAAGCCGGCCACCCAATTCACGATCCATTCTGGCAAGAAGGCGACAGTATGGATACA
GAACCGCCGTTGCTTGAGAAATTGCCATATATCGTCGTTGTTGTTGACGAATTTGCCGAC
CTTATGATGGTTGTGGGTAAAAAGGTTGAAGAACTGATTGCTCGTTTGGCTCAGAAAGCG
CGTGCGGCTGGTATTCACTTGATTCTTGCAACTCAGCGTCCATCGGTTGACGTTATTACA
GGTCTGATTAAAGCAAACATTCCAACACGCGTGGCGTTTACTGTATCAACGAAGACGGAC
TCGCGTACTATCCTTGACCAAGGCGGCGCGGAATCGCTACTTGGTATGGGTGACATGCTG
TACTTGCCTCCAGGTTCTAGCCATACGATTCGTGTTCACGGCGCATTTGCGTCGGATGAT
GATGTACATGCTGTGGTGAACAACTGGAAGGCGCGAGGTAAGCCAAACTACATCGATGAA
ATCATCAGTGGTGACCAAGGCCCAGAAAGTTTGCTTCCGGGCGAACAAATGGAATCAGAT
GAAGAGATGGATCCATTGTTTGATCAGGTGGTTGAGCACGTGGTTCAGTCGCGCCGTGGT
TCGGTTTCTGGCGTGCAGCGTCGATTCAAAATCGGTTATAACCGTGCCGCACGAATTGTC
GAGCAGCTGGAGGCTCAAGGCATCGTGAGTGCGCCGGGTCACAATGGTAACCGTGAAGTC
TTGGCTCCAGCGCCACCAAAAGATTAATGAACTTGTTTTACTCACCTTAGTCCAACTGAG
GTGAGTAACTTTAGGTCTTTGACCCTCTGATAGGTATCTGAATGAAAAAACGATTTTCAG
CGAAACTTTTCTCAGCGCTAGTTTTAAGCATTTCTTTCTTCTCTGCTGCAAATGCAGCCT
CTCCAAAAGATGAACTGAACAAACGCCTCGCGATGAATGAAGGCTTCAGTGCCGATTTCT
CTCAGCAAGTGATCAGCCCAGAAGGGGAAACGGTCATGGAAGGGGAAGGCACGGTTGAAA
TCGCTCGTCCAAGCCTTTTCCGTTGGAGCACGACATTCCCAGATGAGAACTTGTTGGTTT
CAGACGGTAAAACTTTGTGGTACTACAGCCCGTTTATTGAGCAAGTCAGCATTTACTGGC
AAGAGCAAGCGACCGAGCAAACACCATTTGTACTCTTAACTCGCAACAGAGCAAGTGATT
GGGATAATTATAAGATCTCCCAGAAAGGGAATGAATTTACGCTTATCCCAACCGCAGTAG
ACTCTACTCAAGGTCAGTTCCAGATCAATATTGACGCGAAAGGCGTAGTGAAAGGCTTTA
ACGTCATCGAGCAAGATGGTCAGAAAGGGCTCTTTACATTCAGTAATGTTAAGCTTGGCA
AACCAAAAGCAGACAGATTTACGTTCACAGTTCCAAAAGGCGTGGAAGTGGACGATCAAA
GGAATTAATAGGTAGTGAGTAATTACACATTAGATTTCTCGGGGGACGAAGATTTTCGTC
CCCTTGCTGCTCGTATGAGACCGCAAACTATTGGGCAGTACATCGGTCAGCAACACATTC
TTGGCCCGGGTAAACCCCTGCGTCGCGCGTTAGAGGCTGGCCATGTCCACTCAATGATCC
TTTGGGGGCCTCCTGGTACAGGTAAAACCACGTTAGCGGAAGTCGCTGCTAATTACGCCA
ATGCGGAAGTTGAACGTGTGTCTGCGGTGACGTCCGGTGTGAAAGAGATTCGTGCTGCAA
TCGAAAAAGCGCGCGAGAACAAAATGGCGGGTCGCCGCACCATCTTGTTTGTGGATGAGG
TCCATCGCTTCAACAAATCGCAACAAGATGCGTTCTTACCACATATTGAAGATGGAACCG
TCACGTTTATTGGCGCAACGACAGAGAACCCATCTTTCGAACTGAATAACGCATTGTTGT
CTCGTGCTCGAGTCTACAAGCTGACTTCACTGGATAAAGAAGAGATCTCACTCGCACTAA
ATCAAGCGATTAACGACAAAGAACGAGGCCTGGGCGATACGCCAGCGAACTTTGCTGATA
ATGTGTTAGACCGTCTAGCCGAGTTGGTGAACGGCGATGCTCGCATGTCGCTTAACTACC
TTGAGCTTCTCTACGATATGGCAGAGGACAATGCGCAGGGTGAAAAAGAGATAACACTCA
AACTGCTTGCTGAAGTAGCCGGGGAGAAAGTCTCTCGCTTCGATAATAAAGGCGACATTT
GGTACGATTTGATCTCCGCTGTGCACAAATCTATTCGTGGATCAAACCCAGATGCCGCTT
TGTATTGGGCTGCTCGTATGATAGCTGCAGGTTGTGATCCACTTTACATTGCCCGTCGAT
TACTTGCGATAGCATCGGAAGATGTCGGCAATGCGGACCCTAGAGCCATGCAAGTTGCAC
TCTCCGCGTGGGACTGTTTTACACGCGTTGGTCCAGCAGAGGGTGAGCGTGCGATTGCTC
AAGCAATTGTTTATCTCGCGTGCGCTCCAAAGAGTAATGCCGTTTATGTTGCTTGGAAAC
AAGCGCTCACTGACGCACATAACTTGCCTGAATATGAAGTGCCGCATCACTTGCGTAATG
CACCCACCAGTCTGATGAAAGACATGGGCTATGGCGCAGAATATCGATATGCTCACGACG
AGCCGGGTGCTTATGCAGCGGGTGAGCAATATTTGCCACCAGAAATGGCGGATCGTAAGT
ACTATCAGCCGACAAATCGCGGTCTAGAAACCAAAATCGGCGAAAAGTTAGATTACTTGG
CTAAATTAGACGCAAATAGCCAACAAAAGCGCTATGAAAAGTAGGCGTTTTTGGATACAT
TTGTTCAGTAAATTTTTTTAACGCGTACGCTTGGAAAGTGCGCGTGATTTCACAACAAAA
AGCATAGGATTAACAATGCTGGATTCTAAATTACTTCGTACAGAGCTGGATGAAACAGCT
GCTAAACTGGCGCGTCGTGGCTTTAAGCTAGACGTAGAGACTATTCGTAAACTTGAAGAA
CAACGTAAGTCCATTCAAGTAGAAGTAGAAAATTTACAATCCACGCGTAACTCCATTTCC
AAGCAAATTGGCCAAAAAATGGCGGCTGGCGACAAAGAAGGCGCAGAAGAGATCAAGAAA
CAAATCGGTACTCTAGGTAGCGATCTTGACGCGAAGAAAGTTGAACTTGAGCAAGTAATG
GCTCAACTAGACGAATTCACGCTTTCTGTACCAAACATCCCAGCAGATGAAGTGCCAGAT
GGCAAAGACGAAAATGACAACGTTGAAATCTCTCGTTGGGGTGAGCCTAAGACTTACGAC
TTCGATTTGAAAGACCACGTTGACCTAGGCGAAATGGGTGGCGGTCTAGACTTCGCAAGT
GCAGTTAAGATCACTGGCGCACGTTTCATCGTGATGAAAGGTCAATTTGCTCGTCTACAC
CGTGCAATTGCTCAGTTCATGCTAGATCTTCATACAGAAGAACATGGCTACACAGAGATG
TACGTACCTTACCTAGTGAACTCTGACAGCCTATTCGGTACTGGTCAGCTTCCTAAGTTC
GGTAAAGATCTTTTCCACACTGAGCCTCTAGCGGAAAAAGTAAACGACGAAGAGCCACGT
AAACTGTCTCTAATCCCTACAGCAGAAGTACCAGTAACGAACCTAGTTCGTGACACTATC
ACTGACGAAGCGGATCTACCTATCAAGATGACAGCCCACACGCCATGTTTCCGTTCAGAA
GCGGGTTCATACGGTCGTGATACTCGTGGTCTGATTCGTATGCACCAGTTCGACAAAGTT
GAGCTAGTACAAATCACGAAGCCAGAAGATTCAATGACCGCGCTAGAAGAGCTAACAGGT
CACGCTGAGAAAGTTCTACAACTTCTTGAACTTCCTTACCGTAAAGTCGTTCTATGTACA
GGCGACATGGGCTTCGGCGCTCGTAAAACTTACGACCTAGAAGTTTGGGTTCCTGCTCAA
GAGACTTACCGTGAAATCTCTTCATGTTCTAACATGTGGGACTTCCAAGCTCGTCGTATG
CAAGCGCGTTTCCGTCGTAAAGGCGAGAAGAAACCTGAGCTTGTGCACACGCTAAACGGT
TCTGGTCTAGCAGTTGGTCGTACCATGGTTGCTATCCTAGAAAACAACCAAGAAGCAGAC
GGTCGCATTGCAATCCCTGCAGTACTTCAGAAGTACATGGGCGGCGCAACGCACATCGGT
TAATTCATTAGCCACTAGAACACCAAAACCCAGCCTCAGCGCTGGGTTTTTTGTTATCTG
CGTCGAGTGAAAATACGTTGTTATGTAAATGCTGGATGGGGTATTGCATAGTTGTCCTAA
ATTATTAAAACTGCTTTCTAATGATATTTTTCTAAGCCTTATTGGTCATGACAAGCTCCT
CCAAAATGTAAAAGGAGGTACTTTCGTGGTTTCGATAAGATTAAGCGGCTCTGTTGGTTT
GGGCGGTAAAAATGTGGATTCTGATATTCGAACGGTGCAAAGGTCTATTAACCAATTGCT
TGGTTCTTTAAAGGGAGTAAAGGAGCTCAAAGTAGATGGGAAACTGGGCTCTAGACCTGA
AAACTCCAAGACTGTCGCCGCAATCAAAGCTTTTCAGAAAAACCTTGTTGGAATAGCTCG
TCCAGATGGAAGAATCGATGTGAATGGAAGAAGTCATCGTAAGTTGACACAGGCTATCAC
GGTTTTGAGCGCGAAGAAGTCTGTGCCTGTTTCATCCTCCCTCAAAATGAAGCTCAAGAT
TAAATTAGAGCAATATGAGGGAAGAGTTGAGCATATGTATTTGGATACCAGAGGTTATAT
AACTGTTGGGGTAGGTAATATGTTAAGTGACGTTACCGCAGCAACAAAGCTCCCGTTCGT
TCACCGTTCGACAAATGAACCTGCTACTCACGAGCAAATCAAGCAAGAGTTTTTGCGTGT
TAAGGCTCGACCTTTTGGTGAATCCGAGCCTGCTTCAAGGTTTAAGCCCTTTACAGTCCT
CAAATTAACTGAAAGTGTGATGAACAAGCAAGTAGCACATCACATACAGTCTTTCGAAAA
AGAGCTTAAGGTTATCTATGGAGATGAAGCGTTTACATCTTATCCGGACAACGTAAAGCT
AGCGCTTTTTGACATGATATTTAATTTAGGTATGCCAAAACTTAAAGATACTTATCCCAA
GTTTAATGGGCATATTCGAAACGGAAATTATCAGCAAGCGGCCCTCGAGTCGAAAAGAAA
TGCTGTACAAGCAGAAAGAAATGCTTATGTAGCAAACTTATTAAGGTCTCATTAATGAAA
TCACTCTTCCTTTTACTAGGTTTATCTTCTTCTAGCTTATTCACAAACCCAATTTCGATA
GAGCCTTTCTATAGCCCTTACAACAACTCTGATCGTTTTTTTGTCGAGAAAGTGACCTTC
TTAACGCAGGACAATGTCAGAGCTGCTTATGGTGCAGAATGGTATTTTGAGTTCCCACTA
AAGTCCCCATCTGAAGAAGTCTCAGTAGCTAAAAGTTGTTCAGAACTCGAGCAAAAAAGC
AAAAAAAAATTTAGCGCAAAAATGGACTCAGAGTATTCTGCGTTAATGGCAACAAAAGTC
TTATGTGAATCTTGGAAAGTGATGGGGGCTCTTAAACCATCTAATACTTCTTACATATCA
GACAGCATCATTAGTGAGAGGCTGCCGGATATATCTCCGTCAGAGTTGAGTTTTATAATT
TCTGATGAACAATTGAGAAAATCTAAAGAAGCACATCGATGGGCTGATATGGATAGAATC
ACTAGTTTTGAGCGATTGAATGACTTTCAGGCTGTATTTTACGATAACTCCGATGGTTAC
CAAAAAGTTACTCTTCTTGCGACCGGAGATTACAATGATGACGGTTTGGAAGATGTAATA
TTGTTAAAGGAAAACAGTGTGTTAAGCGGAAGCTATGGCTCTACGCATGGGTATGTTCTT
TCAAGGCTTCAAGAGAATGGGTCATATGAACTAATCAAAGAATGGTAATTGATTTTAAGT
TTTCTATTTTTACTTAAATGTAATAGTGTTTTCTAATTCACCTTAATTATCTTGTTATTT
GTAATCGATATAATCATCCACCTTACCACGGTAAGTAGATTTTCTCATTCAAGTAACGAG
GAGGGCTTATGGCCGTAGGGTGGGCAAGTGACGATAGCGTTAGCCAACAAATTCAAAATA
CCATCGACGACGAGATTTCCCGTGTTCGTGGCAATATTAAACGTGGCGAAAGTGCTCACT
ATTGTGATGAATGTGGGGATGAGATACCTGAAGCGCGTCGAGTTGCAATGAAAGGTGTTC
GTCTTTGTATCGAATGTCAGTCAACAATCGAATTGGGGTCTCAACGCCAAGGATTATTTA
ATCGACGAGCGAGTAAAGACAGTCAACTTCGATAACTTTGCTGTTCTTGTAAATAAAGAG
ACGGTTTGAGTCTCATACTCAAACCGTTTTCGTATTGAGTTGAACTATGAAGCGAAGCAG
TCTTTACGTTGCAATGCTGCATCAATCGCATTAATTAATTTTTCAATATCTTCTGGTTTG
CTGATGAATGGCGGCATCATATAAATCAGGTTGCCAAATGGACGAATCCAAACACCGTGC
TCAACAAACAGTGCTTGGATGGTTTCCATATTCACTGGGCGATGCGTTTCTACGACGCCA
ATGGCACCCAACCAACGGGTGTTCTTCACCAAGTCGTATTCTTCAAGTTTTGGCAGTAAT
TCAGAAAACAGCATTTCGATTTGCTGGGTTTGCTGCTGCCAGTCACCTTGTTCGATCAAT
TCTAAACTCGCCGTTGCTACAGCGCAGGCGAGGGGATTACCCATAAAGGTTGGTCCGTGC
ATGAAACAACCTGCGTCACCACCACAAACCGTGTCAGCGACATGTTTACTCGCCAGCGTC
GCTGAAAGGGTCATGTAGCCGCCAGTGAGTGCTTTGCCGACGCACAGAATGTCTGGTTGA
ATATCTGCATGTTCGCAGGCAAACAATTTGCCAGTGCGTCCAAACCCTGTTGCGATTTCA
TCTGCAATCAATAACAAGTCATATTTATCACAAAGCCTACGAACGCCTTTGAGAAATTCT
GGATGGTAGATACGCATGCCGCCCGCACCTTGAACGATAGGCTCTAGGATCACCGCTGCA
AGCTCTTGATGGTGCGAGTCAATCTTGTGTTCAAAGTCAGCAAGGTCTTCTGGCTTCCAC
TCATCCCAATAACCACAAGTAGGTGACTGGGCAAAGATATGCTCAGGTAAAAAGCCTTTG
TAGAGAGAGTGCATTGAGTTATCTGGATCGGTAACCGACATGGCTGCAAAGGTGTCACCG
TGATAACCGTGGCGCAAAGTCAGAAACTTCGGTCGACGTTCGCCCTTCGCATGCCAATAT
TGCAGAGCCATTTTTAAGCTGACTTCTACGGCAACGGAACCTGAATCGGCAAGGAATACA
TGCTCAAGGTTATTTGGTGCTAGGGACAGCAACTTCTTACACAAACTAATTGCAGGCTGG
TGGGTAATCCCGCCAAACATGACATGTGACACTTGATCGATTTGCTGGTGCGCCGCTTGA
TTTAGGTGGGGATGGTTATAGCCGTGGATAGTCGACCACCAAGAAGACATGCCATCGACA
AGCTCCGTCCCATCTTCCAATTTAATGTGTACACCATTTGCTGAGGACACTGGGTAGCAG
GTCAGAGGTGTCAACGTTGAAGTGTAAGGATGCCAGATGTGATGGCGGTCGAAGGCGAGA
TCCATGTTCTATTCCAATAGCTGTTGAGGTTAAAAAATAAACCAATGTAAACTTTGTTGT
TTCTTGTTGTGTTGACAGTTTATCGAGACTAAGTAGACTGTCAACACAACAAAAAAATGA
TTAAAGGAATACACGTGGAAGTTCGTCATAACTGGACGCATGCTGAAGTGCGCGATCTCA
TGGAAAAGCCATTCATGGATCTCCTATTTGAAGCGCAGCTTGTTCATCGTCAATACCAAC
AAACCAACCATGTTCAAGTAAGCACGCTTCTGTCGATTAAGACGGGTGCTTGTCCAGAAG
ATTGTAAGTACTGTCCTCAGAGCGCTCGTTACACCACAGACATCGAAAAAGAGCGTCTGA
TGGAAGTCGAACGTGTACTCGACGCTGCTCAAAAAGCGAAAAATGCAGGTTCGACGCGAT
TCTGTATGGGCGCTGCGTGGAAGAACCCGAAAGAGCGCGACATGCCGCATTTGACCGATA
TGATCAAAGGCGTAAAAGACATGGGTTTGGAAACCTGTATGACGTTAGGTATGTTAACGC
CAGAGCAGGCGAAGCAGCTGGCGAACGCAGGTCTGGATTACTATAACCACAACCTCGATA
CGTCGCCTGAGTTCTACGGCAACATCATTACCACTCGTACTTACCAAGACCGTTTGGATA
CGCTGTCTCACGTTCGTGATGCTGGTATGAAGATTTGTTCAGGCGGTATCATCGGCATGG
GTGAAAGTGCCAACGATCGTGCAGGTTTGTTGGTTGAATTGGCGAATCTTCCTACACACC
CTGAGAGCGTGCCAATCAATATGCTGGTAAAAGTGAAGGGTACACCGCTGGAGACTGTGG
ACGATGTTGATCCGTTCGACTTTATCCGCCTGATTGCAATCGCACGAATCATGATGCCTC
AATCGGCTGTGCGTTTGTCTGCTGGTCGCGAAAACATGAACGAACAGATGCAAGCCCTGT
GTTTTATGGCAGGTGCAAACTCAGTATTCTATGGCTGCAAACTTCTAACGACCCCAAACC
CTTCTGAAGACAAAGACATGATGCTGTTTAAGAAGCTGGGTATTAACAGCCAAGAAGTGT
CTCAAAAACCTGATGAAATCGAAGAAAACGAATTGCTGGATCGCGTGGTAGAGCGCGTTG
CTGCACGTCCAACTAAAGACGATCTTTTCTACGATGCCAGCGTTTAAATCTCGAATCGAA
TCTGCTCTTGCTGCTCGTAAAGCGCAAGGGTTGAATCGTTCAATGAATGTGGTATTCGCC
GGAAACCAATCGATTTTAGAACATGAAGGTAGACGCTACATCAACTTCTCAAGCAACGAT
TATTTGGGCTTAGCCAATGACCAAGCGCTTGTACGTGCTTGGCAGCAAGGTCTGAGCGTT
TATGGCAGTGGCAGTGGGGCATCACCCATGGTCACTGGCTTCAGTGCTGCGCACAGCAAC
TTAGAAGCGGCGTTAACTGAATGGTTGGGCTTCGAGAGGGCGATATTATTTGGCTCTGGT
TTCAGTGCTAATCAAGCGTTGCTTTTTACTCTGCTAGAAAAATCAGACGTATTGATTCAA
GACCGATTAAACCACGCATCTTTGATGGAAGCCGGCGCACTGTCAACGGCGAAAATGAAG
CGTTTTAAGCACAATGACATTAAGCATTTAGAAACGCTGTTTACTAACGAAGGCAATCAT
CTGGTCGTGACTGAAGGTGTCTTCAGTATGGACGGCGATTGCGCGCCGTTGAAAGACATT
GCGGAAGTAGCTCGCTTACGTAATGCATGGTTAGCAGTGGATGACGCTCACGGTATTGGC
GTGCTCGGCGAAGCGGGTGGAGGCTCTTGTGAACTTGCTAATGTCAAACCAGAGATTTTG
GTCGTGACCTTCGGTAAAGCGTTTGGCATGTCCGGCGCGGCGATTTTGTGTGATCAAGCA
ACGGGTGACTTTTTGACCCAGTTTGCTCGTCACCATGTGTATTCAACAGCAATGCCACCT
GCGCAGGCCTACGCGTTGACACATGCGGTTTCTATGATTCAAGAGCAGTCTTGGCGACGC
GAAAAGCTGGTGGAGCTAAATGAGGTTTATCAAACGAATCTAAGCGATCTGGATGGCTTT
GTTGAAACAGATACCCCGATCAAGCCATTTGTGATTGGCGAATCAGAACTTGCTTTGCAG
GTTGCGAACGCTTGTCGACAAAATGGCATATGGGTCACCGCGATTCGTCCACCAACCGTT
CCGAAAGGTACCTCACGCCTTCGTATCACGCTCACTGCGAACCATAGTACAGAACAAGTT
AAAACGCTTTCAATCGCATTGAAACAAGCATTAGGAGCGCTGTAATGGATAATGCCGAAA
ACATGGTGTTGGACAACGTACACCAAGACAAAGAGGCGATTGCTTCGTCTTTTGGCAAAG
CGGCTGACACCTATGACAAACATGCTGCATTTCAACGAGATGTTGGCCATCGTTTGTTAG
AAAAGCTCCCAAGCGATCTTACCAACAAGCGCGTTTTGGACTTGGGGTGTGGAACCGGAT
ATTTTTCTCAGCTATTGCTAGAGCGAGGCGCAAGCGTTGTTTGTGCCGATCTTTCGCAAG
GAATGTTGGACAAAGCGCGCGAGCGTTGTGGTGACCATAATGTTCGTTATGTGGTAGCAG
ACGCGGAAAGCTTGCCATTCGAGGACGCTAGTTTTGACTATGTGTTTTCAAGTCTCGCGC
TACAGTGGTGTGTCGATTTAAGTTATCCGTTGAGAGAAATTCGCCGAATATTAGCTGCTA
ATGGGAAAGGGTGTTTCTCAACACTAGTTGATGGCTCGCTATGCGAACTGCGCTATTCGT
GGGCAAAAATTGACACATATCAACACGTGAATAACTTTATTACTCTCAATCAGGTAAAAA
TTGCGTTAGCGCAATCTCGATGCCATAACCATCATCTAGACTCGACCACCATCACAGTTT
GGTACGACTCAGCATTTTCTGTTATGCGTGATCTCAAAGGTATTGGTGCAAATCACGTAA
GCGGGCGCTCACATGGTCTAACAAGTCGTCGTACTTTGTTACAAGTCGAGCGCGCGTACC
AAGCATTCAAAAACGATCAAGGTCTTCTACCTGCAACTTATCAGGTTTGTTTTGGAGTCA
TACATTTATGATTGATGCATTTTTTATTGCTGGTACGGATACTGATGTAGGCAAAACGGT
GGCGTCGAAAGCCGTCTTGCAAGCACTCGCAGCAAAAGGACTAAATACCATTGGCTACAA
ACCAGTGGCTGCAGGAAGCGAAAAAACAGAGCAAGGTTGGCGCAATTCAGATGCACTGCA
CTTGCAAAAAGCCGCAACCTTAGAAGTGGCTTATGAAGATGTGAACCCATACGCTTTGGA
ATTACCAGCTTCTCCTCACATCGCAGCCAAGCACGAGCAGGTTGAAATCGAATACGATTT
GCTGAGTGAAAAGCTCGCTCAACATAAAGAGCAAGCCGATGTTGTATTGGTAGAAGGTGC
TGGTGGTTGGCGTGTTCCTGTGTCAGACACAGACAGCTTGTCTACTTGGGTACAGCAAGA
GCAGCTACCAGTGGTACTTGTCGTGGGTATTAAACTGGGTTGTTTGAGCCACGCTTTATT
AACGGCGGAAATCATCAAAGCAGATGGTCTAAACCTAGTGGGTTGGATTGCGAACCGAGT
TAACCCAGGCACAGAGCATTACGCGGACATTATTGAAATGCTTGAATCGCGCATCGATGC
ACCGAAGTTAGGCGAGATCCCTTACATTCCAAGTGCGAAGCGCAAAGAGTTGGGTAAATA
CATTAACGTTGAGCCATTACTGAACATCGATTAAGAGCCTTTCTTGTAAACGTACTCAAA
ACCAAAGGGCTGCAATTTGCAGCCCTTTCTATTGGTGTAGCTTAATAAGATTACTGCTAC
TTTTCTTGGCTAAGTCCCATCAACGCTTGCTGTGTCTCAGCAACACGTTTAGACAAGTGA
TGATCGGTTGAAATACCGAGTTGCTGTTTGGCCTCATCCTCTGAGATCCCTAGGTGACAA
CGTAGTAAATCGATAGCCATTTGATAGTCGTTAGTTTCTACCATGATATTTCCCTCAAGA
CATGGAAGTTTCGAGCTTCAATAACGCTCTTAGAGCGTGCTCTGTTTTGTTCATCTCGCT
TGAATCTAGCATGTTCATTTGTCATCACAATAAGACCAAAGTCTATACTTAGCCTAAGGT
GCTGTTTTTAGGTTGGTAACTTGTTTATGATTTTTCAGTCTCGAAAACAAATGTTGCAAT
TTATTGCTTAACCTTGTTTTTATCGCGGATAGACTATATCTATAACGCAACGGAGCACGA
AACTAAGTGGAATCGGCTTTTACAGCGTTTGATTTCCCTTAAAAGATGTTCCATATAACA
ATCCGTTTTAAAAAAACGATAAGCTTCCTCGGAGAAAAGTAATGAAGCGAATTATGTTAT
TCCTAGCAACTAACCTAGCTGTTGTGCTGGTTCTTAGTGTTGTTCTGAATATTGTTTACG
CGACCACTGGAATGCAACCAGGCAGTCTGTCTGGTTTACTTGTCATGGCAGCCGTATTTG
GCTTTGGTGGCGCATTGATTTCGTTAATGATGTCAAAGGGCATGGCACTACGCTCAGTTG
GCGGCATGGTGATTGAAAGCCCACGTAACGAAACAGAGCATTGGTTGCTTGAGACGGTAG
GCCGTCAAGCGCAACAAGCGGGCATTGGTATGCCAACAGTAGCGATTTATGATTCTGCAG
ACATCAACGCATTCGCGACAGGGGCTAAGCGTGATGATTCACTGGTTGCTGTATCGACTG
GTCTTCTACACAACATGACGCGTGATGAAGCTGAAGCTGTTCTGGCGCACGAAGTGAGCC
ACATTGCGAATGGTGACATGGTCACGATGACGCTAATGCAAGGTGTTGTGAACACGTTTG
TTATCTTCCTATCGCGTTTTATCGCCAATATCGTGGCATCGAACGACGATGAAGAAGGCC
AAGGCACGAACATGATGGTGTACTTTGGTGTGTCTATGGTGTTGGAACTTGTCTTTGGTT
TCTTAGCAAGCTTCATCACTATGTGGTACAGCCGTCACCGTGAATTCCATGCCGATGCAG
GTGCAGCGCGTTTAGTAGGTAAAGAGAAAATGATTGCTGCTCTTGAGCGTTTGAAGATGA
GCCAAGAATCGAAACTCGATGGCACAATGATGGCGTTCGGTATCAACGGTAAGCAGTCTC
TAACAGAGCTACTGATGAGCCACCCACCACTAGATAAACGTATTGCGGCGCTACGCAACC
AGTAATACGACTTACATAGTTTTTTGAAAAGGCTTGGTTTTTACCAAGCCTTTTTTTTGC
CTGATGATCGCTCACCAATTTGATTACGTACTACTTTATAAAAATCAAAGCGCAGAAACA
AAGTTATACAAGTTTTTTTTTGTACAACTTTTTCTAATTGGTCTATCTTGTACATGTAAT
ATTTTTGTACAACCATCAGTGACATTTGGGAGCGAAAGAATGGACATACAGTCGGTTGGA
GACATTTACCAGAAGCTTAACAAAGCGAACCTGCATCTTCTGAAAGACGTTTATCACCAA
GATGTGGTGTTTGAAGATTCGGCTCATCGCTTAGAAGGACTGCCTGCTCTTTCTGATTAT
TTCCAGTCATTGTACGCGAATGTGATTCGCTGTGATTTCATCATCCATGATCATCAGCAG
ATTGGGGACACGGGTTTCCTGACTTGGACTATGGATCTTCAACATCCGAAATTACACAAA
GGGGCTCCAATCGCTGTGAGCGGTGTTTCCCACATGAAGTTCTCCGATGGTCAAGTCATT
TATCACCGAGATTACTTTGATTTGGGTGAAATGCTTTATGAGCATTTGCCTTTGCTTGGC
TCTGTCATCAAAACCATTAAGCAAAGGTTGGGGCGATGAATAGTGTCGTTTTAATTACGG
GGGCGACCTCCGGGATAGGTAAACAGCTGGCTGTCGATTTTGCTGAGTCTGGTTGGCGTG
TCATCGCATGTGGACGCAATGAAGCTGTACTTGCTGAGCTAGCGGCAACATCTTCATCTA
TTGAAACGCTGAAGTTTGATGTAACAGATTATGAGGAGACGAAGCGAGTACTGTCTTCGC
TTAAGACGATTCCAGATACATGGATCTTCAACGCGGGTGATTGTGAATACATGGATGATG
GCATTGTGGATGCGCAACTTATGGCGCGCGTGATGAATGTTAATGTCGTAGGTGTAGCTA
ACTGTATAGAAGCTTGCCAACCGTATTTTCAGCGAGGGCACCGCGTTGTCATTGTTGGCT
CCATTGCCTCCGAAGTCGCGCTGCCAAGAGCGGAAGCGTATGGCGCGTCAAAAGCGGCAG
TGAGCTACTTTGCGCGCACGCTCGCTGTGGATCTTAAGAAGAAAGGCATCAAAGTGATTA
CTGTGTTTCCTGGGTTTGTTGAAACGCCCCTAACGGATAAAAACACCTTTGAGATGCCTA
TGATCATTTCAACCAAGCAAGCGTCTCAATTATTGAGAAAGCAGCTAGCGGCGAATAAAA
GCCACATTTATTTTCCGGCGAGATTTACAGGCATTCTCCGCTTTATCTCGTTGCTTCCAT
ACAGTTGGCAAGCAAGGCTGACGGCTAAACTCGTATCTTAAAAGGAAGAAGCATGAAAAT
CGCTATTGTAGGCACTGGAATTTCTGGACTGACATGTGGGTACTATCTGCACCAACAACA
CGATATCACTTTGTTCGAAGCCAACGATTATATTGGTGGTCATACGGCGACGGTTGATGT
ACGTGTCGGGATTGAGGATTATGCGATTGATACAGGGTTCATTGTATACAACGACCGTAC
GTATCCAAACTTTATCAAAATGATGAACGAAATTGGCGTGGAAGGTATTCCGACGCAAAT
GAGTTTCAGCGTGAGAAACGATGGCAACGGTTTGGAATATAATGGCCACACATTAACAAC
ATTGTTCGCACAAAAGCGAAATTGGCTTAATCCAAAATTCTATCGCTTTGTTCTTGAGAT
TTTACGCTTCAATAAACTAGCAAAAGCATCTGCTACTGAGCAAATATCGAGTTCTCAATC
GCTGGGTGCATTTTTGGATGAACACCAGTTTAGTGATTTCTTTTCTGACAACTATATTCT
GCCAATGGGCGCGGCGATTTGGTCATCTTCCCTCGCTGATATGCGTGCATTTCCATTGAT
GTTCTTCTTACGCTTTTTCCTCAATCACGGTTTGTTAGACGTGACGAATCGTCCGCAATG
GTATGTTATCAAGGGTGGTTCACGTGCTTATATTCCACCTTTAACACAAGGGTTTGCAGA
TAAGATTCGACTGAATAGTCCGGTTGAAAAAGTTGTTCGCAGTGAACAAGGTGTAGCGAT
TTATGCAAATGGACAGTGTGAGTGGTTTGATGAAGTCATTTTTGCTTGTCATAGCGACCA
GGCTTTAGCGATGCTCAGTGATGCCTCGTCATGTGAAAACGACATTTTGTCTAATATGGC
TTACCAAGCAAATGATGTGGTTCTTCACACTGACACGAGTGTATTACCGAAACGAAAATC
TGCATGGGCATCGTGGAACTATTTGCTGGAAGGAGGCGAAGAGGAGCAGCAACGATTGCC
GTCCCTAACGTACAACATGAATATTTTGCAGCATATCGACTCTTCACACACATTCTGCGT
CACCTTAAACCGTACTGAAGATATCGACGAGAACAAGATTCTGCGTCAGTTCACCTACCA
TCACCCTGTCTTTACGACGGAGTCTATCGCTGCCCAGCAACGCAAAGAAGAAATACAAGG
AGCTCAACATACGTGGTTTTGTGGCGCTTATTGGTACAACGGATTCCATGAAGATGGCGT
GCGCAGTGCTTTGGATGTTGTGAAAGGAATTGCCGCTAAACATAACGAGAAAAACGACAC
TCTTTATGAACAAGGTGCTGCGTAATATGAGTATCCCTTTTCACAGCCAGTTATTTATAG
GCAATGTAAGGCATCGTCGTTTTACGCCCGTTAAGCACGAGCTGAATTACTCAATGTTTA
TGCCAGCGATTGATTTGGATGAAATTGGCTTACTTGAGAAAAAAGTTTGGGGCTTTGGGA
CTCGCTGGTGGCATTGGGCTCGATTCAAACGTGATGATTACCTCGGTGAAGGGAGTTTGA
AAAAAGCGGTGCAAGATAAAGTCGCAGAACTTACGGGCGTACGTTGCAGCGGCAAAGTAC
TGGCTGTCTGTCATTTGCGTTATCTCGGGCTCTATTTTAGTCCAGTGAATTTTTACTACC
TGTATGACCAAAAAGGTGAATGGCAATATCTTCTCGCTGAAGTCAGCAATACACCTTGGA
ATGAGCGCCATTATTACGCGATAGCGGCTGACCCAAAGGATGAAGATTTTGGTTGGGAGC
AAGACAAAGCATTCCACGTGTCACCGTTCAACCCGATAGACCAATTGTACCGCTGGAAAA
TAAAACCGCTTACAGACAAGTTAAATATCCATCTTGAATGCCATAAAGGTGAAAAACACT
TCGACGCCACAATGGTCATGAAAGCACAGCCATTTTCCAGCGGTTCTTTATTGAAGTGCT
TGTTCGGAACACCAATTCAAACAGTAAAAGTGATGGTTGGAATCTACTGGCATGCGTTGA
AGTTATGGGTTAAAGGTGCGCCGTTTTATTCCCACCCTAAATATTTGGCGTCCAATGAAC
GTCAAGCCTCTAGCGACAAATCAGATAAGAAAAATAATAAGCACAAGGAGAATTCTGCAT
GTTAAATACGACTTCTATAACATTGCCGCGCAAACTGACGACGACTCAGAAAGCGGCTCG
CGGAGTTATTTTTCAATGTCTGCAAAAGATGGAAATGGGTTGCTTAACCATTATTGAATC
GTTTCATACTGAGACAAAGGAGCGCAGTGAACGTTTTACTGCGCCACACGGAGAATACAG
TGGCCAACCTGTCGTTGCGACCATTGAGGTTAAGCACCCAGGTTTTTACTCCAGAATATT
ACAAGGCGGTAGCATCGCTGCCGGTGAGGCGTACATGGATGGCTGGTGGGACAGTCCAGA
TTTAACTGCGTTGATGAAGCTGATGGCGCTAAATATACGGGCCCTTGATAAGCTTGAGGA
GCAGGGTAGTTGGCTTACCAAGTTACTTTATAAGTTTAGCCATTGGACGAATCGAAACTC
GCAAGAAAATTCTCGGAAGAACATCCATGCTCATTACGATTTAGGCAATGATTTGTATGA
AGCTTTTTTAGATACCAATATGCTGTACTCATCAGCGCTTTACCACACAAGTGACGACTC
CTTAGAGCAAGCTCAAATCAATAAAATGGAACGCTTGTGCCAGCAGTTGGACCTTCAATC
TACCGACCACGTGATTGAGATTGGCACAGGGTGGGGTGCGATGGCGATATACATGGCTGA
GCAATACGGTTGCCGCGTGACAACAACGACCATTTCGGAAGAGCAGCATGAGTATGCTCG
ACAGCAAATCGTACAACGAGGTTTAGCCGATCGAATTACTTTACTTAAAGAAGACTACCG
TAACCTTACTGGGACGTACGATAAATTGGTTTCTATCGAGATGATTGAAGCCGTGGGTAA
ACAGTACTTAGCTTCCTACATCAAAAAATGCGAGTCGTTATTAAAACCTAGCGGCCTGAT
GGCTATCCAAGCGATTACGATTGCGGACCAGCGTTACGACTATTACAGCAACAATGTCGA
TTTTATTCAGAAATACATTTTCCCTGGCGGTTTCCTGCCATCGGTGACGTCTTTGACACA
AGCGACCACTAAGCACAGTGATTTGGTGGTTCGTGATTTGTTTGACATCGGCCTAGACTA
CGCAAAAACACTGAATGAGTGGCATCGCCGTTTTAACCGCGCAGAGGATGCTGTACGAGG
GTTTGGGTACGATGAACGGTTTGTCCGCATGTGGCGTTATTACCTTAGTTATTGTGAAGG
CGGTTTTCTTGCTCGTACGATCAGCGCCGTTCATATGACTTTCCAGCGCCCATAACAATT
ATGAGAGTGTTGATTGCGTCCACTTGGTTTCAACTGTGCTGGTTTATTGCTGTGCTTGGT
ACTTTTGAGTGGCAATGGTTGATGATGATACTGGCGTTGGCGACCTTGGTGCATTCCATT
CTGACGGCGTTTCACTCGGTGAAAGCGATCTCCTTTGTCACCTTTTTCGGGCTAGTTCTC
GATACGCTAAATCAACACTTCTCGTTTTTGGTTTTCCCTACCCCTTGGCTCCCTGTGTGG
TTGATTGGTCTATGGGTATTGTTTGCATGGTATGCCTACCAACTGAAAGTGCTTTTGCAC
CGCTTAGCCAAAATCTACGTATCAATATTAGGTGGGCTTGGAGGAATGCTCAGCTACTTC
GCTGGCTACAAGCTTCAAGCGGTAGAGTTTGGATTCGATACAAGTATTACGTTACTGGCC
TTGTTTGTGGAATGGTTGGTGTTAATGCTGGTGATTCTCAAGGTGTATAACAATGGCAAG
CTTAAAGAGAAAACTCGTAAGGGGTATGGGTAGCGGTATTTTGTTTGTGTTTGCAATAGG
CGCAATACCGTCGCAGGCACAAGATATAGGAAGTACTGACAGACTGAATGTAGAAAACTG
GCAGGAATGGGAAACAGTTGGCGAAGCGCAGCTCACTTGGTTTGTGTTTGATATTTATCG
ATCTCGCCTAAAAGCACCCAATGGACAATACCTTGTTTCTACGGATGTTTCTCCGCATCC
ATTTGCTTTAGAGATCAACTATCAACGAGACATAAGCAAGCAGCAACTGCTTGAGGTGAC
GGATGAACAGTGGCAAAAACTGGGCTTCCCTAAGTCGAACCGCCAACAATGGATTACTCA
ATTGAGCTTTATCTTCCCAAGTATCAAAAATGGCGATGAACTGACCTACGTCACTGATGG
AGATAAGGGACAGATCATCTATCGCCAAGCAGGAACTAAAACGCAAAAAATGGTTGGCGA
AATAACGGACGAACGTATGAATGATGCATTCCTGTCCATTTGGTTGTCACCAAAAACGGA
ATTTCCAAAGCTGCGTAAACAACTTATAGGACAAGTCAGACCGTGAACATCTTTAAAACA
TTATTTCGATACTTTGCTGCGTGCGTTGTTGTTACGTTGAGTGCTTGCTCGGCGGATATA
GACAATTACCAAGCATCTACGACGCCATTTAATTTATTTGAATATTTTGATGGCAATGTG
AAGGCATGGGGAATGGTGCAAGATTATTCCGAGAAACAAACACGCCGCTTTGAGGTTGAT
ATTGTCGGTACGATAACGGGTGATGAATTGGTTCTTGTTGAGGACTTTGTTTTTGACGAT
GGTGCAATCGACCAGCGTGTTTGGACTATTTCTCGAGCAGAGGATGGCAGGTATACAGGT
AAAGCAGATGACATTATTGGTTTCGCAAACGGAAAAGAGCAGGGTAACGCTCTGCAATGG
CAATATGACTTTGAGTTAAAAATGGACGACTCGACAGTGACCGTTGCCTTTGATGATTGG
CTTTACCGACAAGATGACAAACACGTATTCAACCTGACCAAAATTAAAAAGTTTGGCGTG
GAGGTGGGGACAATAACCTTGTTCTTTCAAAAACAACCCTAAATCCGCGATGCTCAACAC
GTATTGGGCGAAAATACTCTATTTGAATGCCTCGGTTGGTAAGCTTCCAAACAAAAAGGT
TGACGCTTTCACGTCAACCTTTTTAGTTTTTCGCTCATTATTGAGAGATTACAGCTTGTC
AGTTAGCTCGATTGCTTGACCGATATAGTTCGCTGGCGTCATCTCTTTTAGACGTGCTTT
TTCGTGTTCAGGAAGCTCAAGGCCGTCAATGAAGTTACGCATTGCTTCACCGTCTACGCG
CTTACCGCGAGTTAACTCTTTCAACTTCTCGTATGGCTTCTCGATACCGTAGCGACGCAT
TACCGTTTGTACTGGCTCTGCTAGAACTTCCCAGTTTTTGTCTAGTTCAGCAAGAAGCGC
GTCACGGTTCACTTCCAGTTTGCTGATGCCTTTTAGCGTAGAAGTGTAGGCGATGATTGC
GTAGCCAACACCAACACCTAGGTTACGTAGAACCGTTGAGTCAGTTAGGTCACGTTGCCA
ACGAGAGATAGGCAGTTTCTGTGCTAGGTGACCGAACACGGCGTTCGCAAGACCTAGGTT
ACCTTCAGAGTTTTCAAAGTCGATTGGGTTAACTTTGTGTGGCATTGTCGAAGAACCGAT
CTCGCCAGCAATGGTTTTTTGCTTGAAGTGGCCTAGTGCAATGTAACCCCAAACGTCACG
GTCGAAATCGATCAGAATAGTGTTGAAACGTGCCACAGCATCGAATAGCTCAGCGATGTA
ATCGTGTGGTTCGATTTGTGTTGTGTAAGGGTTCCAAGTTACGCCTAGAGATTCAGTGAT
GAATTCTTCAGAGAACTTGTGCCAATCTAGTTCCGGGTAAGCAGATAGGTGCGCGTTGTA
GTTACCTACCGCGCCGTTGATTTTCGCTAGGATTTCAACGTTTTCGATTTGCTTGTATTG
ACGCTCCATACGGTACGCCACGTTTGCCATTTCTTTACCCATTGTTGATGGAGAAGCTGG
CTGACCGTGTGTACGAGATAGAAGAGGGATGTCGCGGTACTCAACAGCAAGTGCTTTGAT
AGCGTCAATAAGGTTGCGGATTTCTGGAAGAATAACGGTTTCACGCGCTTCTTTTAGCAT
TAGAGCGTGTGATGTGTTGTTGATGTCTTCAGAAGTACATGCAAAGTGGAAGAACTCGTT
TACTGCGTGCAGTTCAGGAACGTCTGCGACTTTCTCTTTTAGGAAGTACTCAACCGCTTT
TACGTCGTGGTTAGTTGTGCGCTCGATCTCTTTGATACGTAGTGCGTCTGCTTCAGAGAA
GTTTGCAGCAAGGTCGTCTAGGAATTGGTTTGCTTCTGCGCTAAACGCTGGCACTTCTGC
AATTTCAGCAGTAGCAGCAAGCTTTTGTAGCCAGCGGATTTCAACGATAGTACGGTATTT
TAAAAGACCGTATTCACTGAAGATTTCGCGTAACGCAATTGTCTTGCTTCCGTAGCGGCC
GTCTACTGGTGAAACAGCAGTCAATGCTGACAGTTCCATGATGTTCTCCTGAATTGGGTT
TCTAAATTTCGTGAGCTTTATACCAATAACTGTGGCAATTGTCACGAATATTGCGCAAAC
GTTTGCGCGAGATTTGTTTTAGTCAAAAAAATTAGCTCGCGATGAACGCGAGCTATGGAA
TTACATTCTGGCTAACAGGATTTGTGCCTGTTCAACCATCTTCTTGCGTCCGAAGATTAA
GTGGCGACGTTTGCCTCCCACTTGACGCCAAAGTACTGCGCTACGGATGCCTGATAACAA
CAAAGCGCGAACTTTGTGTTGGTTGGCGGTTTGCTGCAATACCGATGGGGTGCCAGTTAC
TTGAATACGAGGGCCGATTGGGCTCACTACATCAAGATAAATGCTTGCTAGGTTGCTGAT
CATTTGATCTTCTAGCAATTCAAAGTGTTCTGTTTGGCGTTTCGCCATTTGGATGCGATC
ACCAAGCTGAGACATGGCATCAGTGCGTGCGGTTAGTTTACGCTCTAACGCCATTAGGCT
GATGATGTAGCGGGTGATTTCACTGCCAGATGGGGTGCTATCAATCCCTTTCACCAAACA
CTCAAGGCCAAGTTTTAGGTCGGCTTCGCGACCGAATACGCCAATAGTATTGGCTGGGTT
TGTGTTCAAAATGGCGTTCATGGATGTTTCAAAAGCATCTTGATCACAATGTCCGTTTCT
CGCAACTTGTTGAACCAAAGCAACAGCTTGGCAAATACCAGCGAAAGCGATAGTACGGTC
ATAAAGTGTATTCGCCACGTAACAACTCCTAAGCTTGAGAATATTTAATGCGTTGCTCGA
TGATACCACCACCTAAGCAAACGTCATCTTTGTAGAACACGGCTGATTGACCTGGAGTCA
CGGCAATTTGTGGCTCATCAAAGATCACTTTAATGTTCTCGTCGTCGATAGGAATGATTG
TACAAGGAATATCTTGTTGACGGTAACGAGTTTTCACTGTGCATTTCATAACATCGCGAA
TTGGTTCACGATCTACCCAGTGAAGTTGTGATGCAAGTAGACCTTCTGATTTTAGCATCG
GGTGGTCTTTACCTTGAACGGCGATAAGCACGTTGCGGTCTAGATCTTTCTCACCTACGA
ACCATGGGTCTTCGTTACCGCCGCCGCCTTTACGACCACCGATATGAAGGCCTTTACGTT
GGCCTAGTGTGTGGTACATCAAGCCTTGGTGCTGACCGATAACTTCGCCTTCTGGCGTTT
CGATGTTGCCTGGCTGAGCAGGAAGGTAACGGCCTAGGAACTCAGTAAACTTACGCTCAC
CGATGAAACAGATGCCTGTTGAATCTTTCTTCTTCGCTGTGATTAGACCTTGTTCTTCCG
CGATACGGCGAACTTCTGGTTTTTCCAAATCACCCACAGGGAATAGGCTACGAGCAACTT
GTTCGTGGCTTAGTGTGTACAAGAAGTAGCTTTGGTCTTTGTTGCTATCTAGGCCACGCA
GCATTTGTGGCTTTTCGCCGTTTTCAGGGAAAGAACGACGCACATAATGACCCATGGCAA
TGTAGTCTGCCTCAAGTACTTCATCAGCGAATTCAAGGAATGCTTTGAACTTGATTTCTT
TGTTACAAAGGATGTCTGGGTTTGGAGTACGACCTGCTTTGTATTCTGCAAGGAAGTATT
CGAATACGTTATCCCAGTATTCTGCTGCAAAGTTGATGGTGTGAAGGTGGATGCCTAGCT
TGTCACATACTGCTTGAGCATCGGCTAAATCTTCTGCTGCTGTGCAATATTCTTCGTTGT
CATCTTCTTCCCAGTTCTTCATGAACAGGCCTTCTACTTGGTAGCCTTGTTGCTTTAGAA
GATACGCAGAAACAGATGAATCAACGCCGCCGGACATACCGACGATGACTTTCTTTTGGC
TGTTATCAGACATTACTAAACACCACTAAAATAAACGGGACGCAGATTCTAACAGAATCC
ACAGACCGGTGACAGATCCGAGATCGAAATCACAATTCGTTTTTGCTGCCTTTTTCCGCA
ACAGCATCACTAAATAGTAATTTCATAAGTATAGAAAGGATATATATGGCATAGTTGGCA
AAAATCCAAGAGGACAATATAAATGAGTGACGAAAACCAATTTATGCAAGAAGCTGAGTT
GATTGAAATTGTTGAGAATCAGCTTGAAGATGGGAACCCTATCAAAGTTAAAGAAACATT
GATGCGTTTGATGATGACTGGCACACCAAGAGAAGAAGCGGTAGCTATGATGGCATGTGC
TATGTCGATTGAAATCTTTGATGTAATGAAAAACGAAGGGGAGTTCAATTTAAAGCGTTA
CACTGAACACCTAAATCAGCTGCCTGATTTGAGCTTCATGGAAGGCGAATAAGTAACCCG
GAAGAAAAAAGCACCCAGCAAACGTTTGCTATAATTGCTTTTATTGCCGCTTTATTATTA
GCGGTATAGAATCCGTTCTCCTTTTCATCCCCTTACTCAGACTAACAATATGAAATTTCC
TGGACAACGCAAATCGAAGCACTATTTTCCTGTTCATGCTCGTGATCCTTTGGTGAGCCA
AGCACAAGAAAGCAAGAAGATGACGCGCACTCACATCATCGGTATTGACCAAACTTTGGT
GGATATCGAGGCAAAAGTAACGTCAGATGTGATTGAAAAGTACGGTTTGAGTAAAGGTCA
CTCGCTGGTTATTGATGATGTAAAAGCAGAAGAGCTATACCAGCAACTAAAAGAAGAGAA
TCTGATCACTAACGAATACGCTGGTGGTACGATTGGCAATACACTTCATAACTACTCGGT
TCTTGCAGACGATCGTTCTACGCTGCTTGGTGTGATGAGCCAGGATATCAAAATCGGCAG
CTACGGCTATCGTTACCTTTGTAATACATCGAGCCGCATGGACCTGAATTACCTGCAAGG
TGTTGATGGTGCTATCGGTCGTTGTTTTGCTTTGATCACTGAAGACGGTGAACGTACTTT
TGCGATCAGCGAAGGTCAAATGAACCAGCTTCATCCAGACAGCATTCCTGAGAAAATTTT
CAAAAATGCATCTGCTCTTGTACTGACTTCTTACTTAGTTCGTTGTAAAGAAGGCGATCC
AATGCCTGAAGCAACAATGAAAGCCATTGAGTTTGCGAAGAAGAACGACGTTCCTGTTGT
ATTAACGCTAGGTACAAAGTTTGTTATTCAAGACGATCCTAAATACTGGCAAGACTTTAT
TCGTGAACACGTTTCTGTTGTCGCAATGAATGAAGACGAAGCAGAAGCGCTAACAGGCGA
AACTGATCCGCTAGCCGCTTCTGATAAGACGCTAGAGTGGGCTGATATGGTGTTATGTAC
CGCAGGTCCTGTTGGTCTGTTTATGGCGGGTTACACTGAAGACAGTGCGAAGCGTGAAAC
CACGTTGCCATTACTTCCTGGCTCGATTGCTGAATTTAATCGTTACGAGTTCAGCCGTCC
AGCTAAAAAGGATGCCTGTCAGAATCCAATTCGAGTTTATTCGCATATTTCTCCTTACAT
GGGCGGTCCAGAGAAAATTAAGAACACAAACGGTGCGGGTGATGCTGCGTTGTCTGCTGT
TCTTCATGACATGGCGGCAAATAAATACCATAAAGAAAATGTGCCTAACTCTAGCAAGCA
CAGCAATGAGTATTTAACTTACTCATCTTTTTCTCAGGTTTGTAAATATGCGAACCGTGC
GAGCTACGAAGTTCTCGTGCAACATTCTCCTCGTTTGTCTCGTGGCTTACCAGAGCGAGA
AGACAGTTTGGAAGAAGCATACTGGGAACGTTAATTCATATCGAATTAACCACTTTATAA
CTAATGTTAAAATGGCGTGTTTGAAAAAATACGCCATTTTTTATTTGCGCAAGACAAATA
AAAAAGGCTCCCAACGGGAGCCTTTTTAAACAAGAACGATTAGATTAGGAAATCGTCTAG
TGATTTACCTGCGTCAAGTTGCTCTTGAATTGCAGAAGGTGTACGACCTTGGCCTGTCCA
AGTTTTTTCTTGGCCATTTGTGTCGATGTACTTGTACTTAGCTGGGCGAGGAGCGCGCTT
AGATTTTGCTTTAGTCTTAGTTTCGCCAGATAGTGCGCTAATTAGTGCTTCAACGTCGAT
ACCGTCTTGAGCAATTTTTTCTGCAATCTCTGCTAGCTTAGCTTCTTGTTGTGCTAGTGC
TTCACGCTCTGCTTCTTCAGCTTCACGACGCTCTTCAACAACAGTAGTTAGTTTATCTAG
AGCTTCTTCCAATTGTTCTAGAGTCAGCTCACGAGAAAATGCACGAAGGCTACGGATATT
TAGAAGTGTTTTAGTCAGCTCTGACATAACGATTCCTATTAATAGGTTAACGTGTTTGGC
ATTTTTAATCGTTACGATTAAATAATACCAATCTACAAATAAAGATAAGTCCTTATATTT
AACTTTATCTTTTCCTTATGTGCAAATGCTAAATCATGATTTTGTTTAAATTGAGCTATT
TTTTGACTGAAAACTAATATTAATTAACTCGAAATAAATCTTAATAGATAGTGAATTCAA
GTTTTACGTGATTATTCTAATCAAGCGAGTTATTGAATGGTGTTTTTTATAAAAGGCGAG
CTTTGTATTTGCGCAACAGAAAACGAAAGCTGTAATGTGTACGGTATTTGTTATTCATAT
TTCTTTAAATTATCGATATTAGATAATCCATGATATTTTTATGTTAGTAATAAAGTTTCA
TAAACAACCAAATTAACGTGATTTCAGTTGCACAATACTCAATTTGTTTGTTCGACGTTT
ATAAATTGGGTTGGCGATTATTTATTAGTTTAATTTAGTTTGATGTGTTGCATTGGTTCT
CATCATAAGTACAATGGCTGCTACCTGATGCAATATTGCAGATAATTTGTTGTTAATTTG
TACAATTAACGGTTAATTGTTTGTTGTTGCCGTAGAGGCGCAGTCTCGAAGAGTAGCTAT
TATTGGGGTGATGCCAATGAATAATAGTGGAAGGCGAAGATTGCCGAAGTAAGTCGTATA
TCAAAACGCCTTGCTGGGGTTGTATCTGAAAGGAACAACACTGCCATAGTATATTTACAT
TAAACTATGGAGCGCTACTGTAGGGTTGGGTGGAGTGTTCGCTTCCCTGTCGCTAAGTTC
AACATGAGCACGTTTCTTATAAAGAAGGCGTGACTTGTCTGCAGTAGATCTCTAGCCAAA
CTTTGGTTTTTGAAGATCATGAATTTAATAGATTTTTCTCATTCTCCTGTTTCATTATTG
CCTCCTATTGTTGCTCTGACATTGGCGATTCTGACTCGACGTGTATTAGTTTCTCTTGGT
GTAGGTATCGCGCTTGGTGCGGTTCTACTTAACAGCTGGTCAATTGGTGGTACTGCAAGC
TATGTAGGTACTCAAGTGTCTTCTGTCTTCATTGAAGATGGTGGAATTAACACTTGGAAC
ATGAGCATTGTTGGTTTCCTAATTCTATTAGGCATGACAACGGCTCTATTGACACTTTCT
GGCGGTACTCGCGCATTCGCTGAATGGGCACAGTCTCGTGTGAAAAGTAAACGCGGCTCT
AAACTTCTTGCAGCCTTTTTAGGCGTATTCATTTTTGTCGACGATTACTTTAATAGTCTT
GCTGTAGGTGCGATTTCACGCCCAGTAACGGATCGCTTCTATGTATCTCGTGCGAAACTG
GCTTACATCCTAGATTCAACCGCTGCACCTATGTGTGTCATCATGCCTGCTTCTAGTTGG
GGTGCTTACATCATCACTATCATCGGCGGTATTTTAGTATCACACGGTATTACTGAGTAT
TCAGCGCTTGGGGCGTATGTGCGTCTTATCCCAATGAACTTCTACGCTGTATTTGCGCTG
TTAATGGTGTTTGCAGTAGCGTGGTTTGGTCTGGATATCGGTAAGATGCGCGAGCATGAA
ATTGCAGCGTCTCAAGGTCGTGGTTTTGACAAAGACAAAGAGAACGACACTCAAGAAGCG
CATGAGCTTAACGAAGAGTTGGACATTCGTGAGAGCGAAAAAGGTAAAGTCTCTGACTTA
ATCCTACCGATTGTTACGCTTATCATCGCGACAATTGCTTCGATGATGTACACCGGTGGT
CAAGCGTTGGCTGCTGACGGTAAAGAGTTTGCATTGTTAGGTGCATTCGAGAATACCGAT
GTGGGTACGTCTCTGATTTACGGTAGCTTGCTTGGTTTGGCCGTTGCTCTGTTTACTGTT
CTAAAACAAGGTCTACCACTGACTGAGATTACTCGTACACTGTGGATTGGTGCTAAATCG
ATGTTTGGTGCGATTCTTATCCTTGTGTTTGCGTGGACAATCGGTTCTGTTATCGGTGAC
ATGAAGACGGGTTCGTACCTATCGACTATGGCTCAAGGTAACATTAATCCGCATTGGTTA
CCTGTAATCCTGTTCTTGTTGTCGGGTCTAATGGCGTTCTCAACCGGTACTTCATGGGGT
ACATTCGGTATCATGTTACCAATCGCCGGTGATATGGCGGGTGCAACTGACATCGCACTA
ATGCTTCCTATGCTAAGTGCAGTTTTGGCCGGTGCAGTATTCGGTGACCACTGTTCACCA
ATCTCGGACACGACTATTTTGTCTTCGACAGGTGCTCGTTGTAATCACATCGACCACGTA
TCGACTCAGTTGCCTTATGCGCTGTCAGTTGCTTTGGTTTCATGTGTCGGCTTTATTGCA
CTTGGTATGACAACGTCAATCGCGTTCTCTTTCATTGCAGCATCGATTACATTTGTTATC
GTCTGTGCTGTTCTATCATGGTTGTCGAAATCGAAAATAGAATCATGTCAGAGCGCTTAA
TGGCAATATGATTTGTTGAAAAGAGGAAGCTCCGCTAGTAACTAGCGGAGCTTTTTTTTA
ACGCGATTTAGGTGAGGGGGGCAATCGCGTTTTTGGGGATAACCTTTAAGATTCTGGCTG
TGTGAAGTCAGGTGTTGGACAGTCTTCATACGACGATGGCAGAATTGGAACATCATCGTT
GTTATTCAAACCATCCAAAACCGTCTTGATCTGATCAATTTGATTGATGTCTGAACCTTC
CCAAGCACTGACCGCGTTACTAATGATATCTCCGATAGACATCCACTGATCGCCAAACCA
AATAACGGTAGTTTGGGTTAAACCCTCAGAGGTTGGACGATGTCGAGTGTTAAAGATAAA
TGCGAGTAGTTGCTGAGCTAGCTGCTCTTTGTGCTCGTTAAGGTCCGCGTTGCCATTGCT
ATCGACCAAGAATTGTGACACTTCGGATTGCCAAGTCCCGGCCATCCAAGTAGCAGAATC
GCCGCTAAATGCTGCTTCAACTGGCTCTCCACCAGTAAATTTACCGTCAAATGGCTCGTC
ACCAGCTCCAAAGTAGTTACTTGGAGAGGCGTAAGGGGCTAATCCATTCACATATACTCT
GTCGGCTTCAGTTAGTTCACTTAAGCCATTTTTGTTGTGCCAGTAACCTTTGGTGTCAAA
GTCTGCAGTGATTTCACAAATGTTATTGAAGTGCACTTCATTACCATTAAGTGCGTCACT
GCGGTTGTAAACTTCACCGATAATGAGAGGGACGCCATTTTCCATTTTCATGACAGATTT
TACGTCGAACGAAATGGTGTGATCACTGGTATTGTTCCATGCAGCAGAAAGGCTTTCGCT
CACTTCATAAGGCGCGGGATCTTCACCGCGAACATTTGGAACGAGAACGAAGAATGTGGC
ACAGCCATCCTCTCCTGTCATCCGCTGTACGTAACCATTGGCATCGACTTCCGCTAAATT
CTCGCCTTCTGGAAGGACACCGGCATCAAGAAGAAGTTGTTCTATCACTAAGAATTCACC
ATTTTCTGGATACTCAGGGTTGAATGGTTTAGGAACGGGTACACTGTCAGGTATGTAAAG
GTTGACCGGCCAATTCGGAATCAAGCCTTCGCCTTCATCATGAATACCGTTACCGTTCAT
ATCGAACGACTTACACACTTTAAGATTGGCAATACCGATAGAACCAAAACGGATGGTTAG
CACGGGATCATCATCAAAGGTTGGTTGAGCCCAAGCACTAGGCATGAAACCAACGTCATT
CTCCTCATTACCGCTGGCTTCATCTGTGTCCTCACCAGCAGAACGTTTGATGGTTTCGTC
GAAGTTGGTTTGACATGCTAGAGCGTTTGCAAAGCCTATATGCAGATCGCCATCTTCGAA
CGTCGGTGCAAAGTCTCTTAAATCTGCGAAGGTTGTGAAGTGAGTGAATGGGGTGTTCAT
TGCGGTAAAGCCAACTTTTTTCGCCCACCACATGAATTGGTCTAAGCTCCATTGATGGTC
TTCAACCCCAAAAACACTAAACGTGATTGGCTCGTCAGGAGAATCATTGGAAAGTTTAGT
ATTACGCATACCGCCCATCTCCATCGCTAAGTCACGAATACCAAACTCCCAATTAGGAAT
AACTTCATCGATGATAGGATCATATTGGCAGTTCAGGTTTCTGTCGTGGAACGCACGAAA
AGCAATATCAAAGTTTGGCGGTTCTGGCTCCGCAGTCTTCGCTTTGAAGTTATCTGTTTT
CGAGAATCGAGGGATAAACCCAAAGAACCCTGCACAGTTTTCACCAGTTTCTTCGCCATA
CAGGTCAGTACCTTCACAAGCGGCTTCTACGCTCGCTGCTGTGGATACCCAAGCTTTGTA
AACCCCACCGGAGTTAGGTGTGTTGGCAAATGGAAATAGCTGTATGGTTTCGCCATCAGG
CATAGAAGTAGGGTCGACATCTAAATACTCACTTCCCAATTGATGTCGACATTCTATGTC
TATCGATTGGGTGACCATTTTGCCGCGAACTTTAACTTCTTGAGTGATGGTGACGACGTC
ATTCATATATGTCACACCACCTTCACCGTCGAAATAGAAAAGACGACAGGCTAATGGCTC
TGCGTAAAACTCTTCGGCGTTTCTAGCGTTCTTGCCTTTGATTTTTACATCTTGATAGCA
GGTACCACCGTTGGTGTCTGCGCTATCTAAAGTACTTGATAACAAACATTTACCTGATGG
ATCGGTAACTTGAAAATAATACAAACCAGCAGGCAGTGCTGCGGCTGTCCTTGGTGCGTT
AGGCCCTGGGCCTCCATCTAAAAATACTTCTTGTTTAGACTCGTAGCGGACATTTTCATT
GACGATATCACCAGCAGGTGTCGTTGTGAATATTGCGCCATCTAATCTAGCGAAAGCTGG
TACAGCAAACATGATAGCTAACGAAGATATCGCAAGAGTTGTTGTCCTTAATTTGGATAA
AAACCTGTTGATATTCATTTTTTGCTCCTGTGTCATCATGAGTGACGACACAGGATACAA
AGGCAAAGAGTATGCCTATTTTAACTTATTGATTTATAAGAGCCTTACATGACGTGTTTT
ATATGAAAAAGCTAAGTAAATGATATGCCGTGATTTCGTTGTTACACTGTGTTGCGTTAC
ACATGTACACATTGTCAGATGTTGATATTGTACTTCTTAATCAGCCGATAAAGTGTTGTT
CTAGAAATACCTAGATGGCGTGCGGCTGCGCTCATATTGTGTTTATTTTCTTCTATGGCC
TGTAACAAATAGTCAAGGTCAATTTGATCAACAGAAGGGAGTAATTGCCTTTCACTGTTC
TCAAGCCCTAAATCAGCAACGAGTAGGGTATTGTCTTCACACATGACAATTGCTCGCTGA
ATCACATTACGCAGCTCACGTACATTTCCAGGCCAACGATGTTTAAGCAGTTTTGCTTTC
ACTTCTTCGGACATGTTGTGTACTTGACCATGAGATAAATCTGTTAAAAAGTGCTCAGAC
AGCATCAAAATGTCTTTGCCTCTTTTTCGAAGTGGAGGAATGGTTAGCGGTAATATATTG
AGTCGATAAAATAGATCCTCCCTAAATTCTCCTTGTACGACTTCGCTTTTTAAATCCACG
TGGCTGGCGGCAATCACACGACAATCAACATCGATAAATTTATCCGCACCTACTTTGTGT
ATTTGTTTGCTTTCTAAAAAGTGAAGGAGATGTATTTGAAGATCCGAAGGCATATCTCCA
ATCTCATCGAGAAATAAAGTGCCTTTGTGTGCTTTTTGAATAAAACCAATCCGGTCAGAA
ATGGCACCTGTAAATGCACCTTTTTCGTGGCCAAAAAGTTCGGAAGCAATCAAGCCACTT
GGAATCGCACCGCAGTTAACCTCTACAAAGGGTGATGAGCGTCGACTAGATAACTGATGG
ATCAGTCGAGCACACAACCCTTTACCCACACCAGTTTCACCTTGTATGAGTACTTCAGCG
TCACATTGCGCGTACTTTTTAATGGCATTTCGAAGCTCGTGGATACAAGCGCTATTCCCA
ATAAGAGGATATAGCTCCGCCTCGCTGAATTGCACCGTTTGTTTGGTACTACCTTTTCGC
AGTTTCATCATTAATCACTATTTTTGCCCCACTGAAATAATAGTTTTGAATTAGCCGTCT
CAATCGTGAGTGAATGTCTCTTTATTGAGAAGTTTGTTAATTACTGTGGGTGGTAAAGTC
TAAATGTTTGTTTCGGAGAAAATTTATACTAGGGACTTTTTTTGCTAGGAAAATCGTTGT
ATAGCAACTTCATTTCTTGCACTCTATCGCAATGAAACTAAAAATAAACATTTAAAAAAC
ATGGGCTTGAAAAAATAGTTAAGAAAAGTTCAATTTCGGTATTGAAAAATTAAGAATCCT
TGGTTAGTGTGGTTACTAACGAAGCAACTAACTAAAGTCTTAAATAAGTATGCGTAATTT
TGTAATGAAAATTCATCACCATCATCACCCAGCCTAGTCTTTCGGGAGATGTACGCATAC
CCGGGAGGCAGGAAACTCCCGGAGGTGAAAATCAAAGTAAGAACAGATTTTAAACCCTCG
GGAGACGCCAATCTCTCGAGGGTTTTTTAGTTTTACTGGTTTAAAAATTACTTAGATATC
AAAATCTTGCACAGGGATAAAGCAATGCAAACACAACGCTTAAGAATCGCAATTCAGAAA
AAAGGTCGTCTTAGCAAAGAGAGCCAAGCTCTACTAAAGCAATGCGGCGTGAAATTTAAC
GTAATGGGTGAGCGTCTTGTTGTTCACTCAGAGAACATGCCAATTGACTTGCTTTTGGTT
CGTGACGACGACATCCCTGGCTTGATCATGGATGGCGTGGTTGACCTTGGTTTCATCGGA
GAAAACGAACTAGAAGAAGTTCGTCTCGATCGCAAAGCTTTGGGTGAGCCATGTGAGTTT
GTTCAACTTCGTCGACTGGATTTTGGTGGCTGCCGTTTGTCCATCGCCATCGATAAAGAT
GAAGAATACAACGGTCCACAAGATCTCGCAGGCAAACGCATCGCAACGACTTACCCTCAA
CTTCTTAAAGCGTACATGGATGAAGCCGGCGTGCCATTCTCAACTTGTATGCTCACTGGT
TCTGTGGAAGTTGCGCCACGAGCGGGCTTAGCGGATGCGATTGCAGATTTGGTTTCTACA
GGTGCAACATTAGAAGCAAACGGCCTGAAAGAAGCCGAAGTCATCTTCAGATCCAAAGCG
ACGCTTATCCAACGCATTGGTGAGTTCGACGCAGACAAAGCAGAGTTGATCAATAAATTG
CTAACTCGTATGCAAGGCGTTCAACAGGCAAAAGAATCAAAATACATCATGCTGCACGCA
CCAGCTGGAAAGTTGGAGCAAATTAAAGCATTACTCCCGGGCGCAGAAGATCCAACCGTT
TTACCATTATCAGCAGACAAACAGAAAGTTGCCGTTCATTTGGTGAGTACAGAGAACTTG
TTCTGGGAAACCATGGAACAGCTAAAAGAACTGGGTGCGAGCTCAATTCTAGTGCTACCA
ATTGAAAAAATGATGGAGTAACGGCAATGAGAACTGTTGTATGGCAATCACTGAGTGAAG
AGCAACAAGATGCAATTTTGGAGCGTCCTGCCATTGCGGAAGGCGCGAATATTACCGCTG
CAGTTGCGGATGTGATCGCAAAGGTGCGTACTCAAGGTGACGCAGCGCTATTAGAACTTA
CAGAGAAGTTTGACCGTGTAAAACCGGAATCAATCCGAGTTCCATCCAAAGAAATTAATG
CGGCTTCAGAACGCCTTTCTGCGGAAATGAAACAAGCACTGGAGCAGGCTTACAGCAACA
TTGCTAAATTTCATAAAGCACAAAAGCCACAACCAATTAAAGTGGAGACACAACCTGGTG
TGATGTGTGAGCAAGTGACACGTCCCATTCAAAAAGTAGGGTTGTATATTCCTGGTGGTA
GCGCGCCATTGCCATCGACGGTATTGATGCTGGGCGTGCCTGCAAAAATCGCTGGTTGCC
GTAAAGTGGTGCTTTGTTCTCCTCCGCCGATTGCAGATGAAATTTTGTACGTTGCCAAGT
TGTGCGGCATTGATGAAGTTTACAATGTCGGTGGTGGACAGGCTGTCGCTGCAATGGCTT
ACGGTACGAAAAGCGTCTCCAAAGTGGATAAAATTTTTGGCCCGGGTAACGCCTATGTGA
CGGAAGCAAAACGTCAAGTAAGCAATGACTTCCGTGGTGCTGCGATTGACATGCCGGCTG
GCCCTTCTGAAGTTCTTGTGATTGCAGACGAAACCGCAGATCCAGACTTCATCGCAGCAG
ACCTGTTAAGCCAAGCTGAGCACGGCCCTGATTCACAGGTGGTTCTTGTGACACCATCAC
CAATTGTCGCGGATCAAGTAACGGATGCCGTTCAGCGTCAACTAAAAGCCTTGTCTCGTG
CAGACATCGCGCAGAAGGCGTTGGCTTCGAGTCTGATTATTATTTCTGAGTCAATCACAC
AAGCGGTTTCTATCTCTAACTACTACGGCCCTGAACACTTAATTGTGCAAACGAAGAACC
CTCGTGAGCTACTTCCACTACTAGATAATGCGGGCTCTATCTTTCTTGGCGATTGGTCTC
CTGAGTCTGCAGGTGATTATGCGTCGGGAACTAACCACGTGCTTCCAACTTACGGGTATA
CTCGTACTTACTCAAGCCTTGGCCTTGCCGACTTTTCTAAACGAATGACAGTGCAAGAGT
TATCGGCTGAAGGTTTACAGAATCTCGCTCCGACTGTGGTTACGATGGCGGAGGCGGAAG
GTCTCGACGCTCACAAACGTGCAGTCACCATCCGAGTAGAAAAGCTGACCCAAAATAGAT
AATAAGAGAGTAAAGAGATGGAAAAGCTAGCACGCAAACAAGTCCAAGAATTAACCCCGT
ATTTATCTGCTCGCCGAATTGGCGGCACGGGTGACGTTTGGCTCAACGCCAATGAATCTC
CATTTAATAATGAGTACAAAACGGATTTTGCTCGCTTAAACCGCTACAGCGAATGCCAGC
CAAAAGCGCTGATTTCAGCTTACGCTGCCTACGCGGGTGTAAAGCCAGAACAGACGCTTA
CTTCTCGTGGCGCTGACGAAGGTATTGAGCTGTTAGTTCGCGCTTTCTGTGAGCCAGGAC
AAGACGCGATTTTGTACTGCCCACCGACTTACGGTATGTACGCAATCAGTGCTGAAACCA
TTGGTGTTGAACGTAAGACTGTACCGCTAACATCGGATTGGCAACTTGACCTTGCTGGCA
TCGAATCCAATCTCGATAACGTCAAGCTGGTTTTTGTTTGTTCGCCAAACAACCCAACCG
GTAACCTCGTTAAGCGTGAAGATATTGTCTCTCTGCTTGAGATGACAAAAGACCGAGCAA
TCGTGGTCATGGACGAAGCGTACATCGATTTTTGCCCTGAGGCGTCAACGGTGGATTTGT
TAGCTCAATATCCAAATCTCGCGATTCTACGTACGTTATCAAAAGCGTTCGCGCTTGCAG
GCTTACGTTGTGGTTTCACGCTTGCAAACGAGGAGCTAATCAACGTCCTACTTAAAGTCA
TCGCGCCGTACCCAGTACCAGTGCCTGTTGCTGAAATTGCGGTTCAAGCCTTGTCAGAAG
CAGGTTTGGCTCGAGCGAAATTCCAAGTCCTCGACCTTAATGCAAACCGCGCTTATCTGC
AGGTTGGTTTGTCGATGATTCCAGGATTGCAAGTTTTCGAAGGGTGGGGCAATTACCTAT
TGGTTAAATTCCCAGATGGTGATGCGCTGTTTAAAGCGGCGTGGGATACCGGAATCATTC
TACGTAACTCACCAATTGAAAACTGCGTGCGTATCAGCGTTGGTAACCGCGACGAGTGTG
AAAAGACACTTGGTTTCATTAGAAACTACTATTCATAAATAGAATTCTCAACGTTCTCGG
CTTATGCCGAGAACGAAACAAGATTAGTAATAAGGAAGTTCGAGTGAGCAAGCAACAAAA
AATCCTATTTATCGACCGAGATGGCACGCTGATTGTTGAGCCACCGATTGATTTCCAAGT
TGACCGCTTGGATAAGTTGAAACTAGAACCGTTTGTTATCCCAAGCCTGTTGTCGTTGCA
GGATGCGGGATACCGTCTAGTGATGGTGACAAACCAAGATGGTCTAGGCACAGACAGCTA
CCCTCAAGAAGACTTCGATGCGCCACACAACATGATGATGGAGATCTTCGAGTCTCAAGG
TGTGAAGTTCGATGATGTGCTGATTTGTCCGCACTTTGAAGAAGACAACTGCTCTTGTCG
TAAGCCTAAATTAGGCATGGTGAAAGAGTATCTTCAAGGCGGTAAAGTGGATTTCCAAAA
CTCTGTCGTGATTGGTGACCGTCAGACGGATCTGCAATTGGCGGAAAACATGGCGATTCG
CGGCATTCAATACAATCCAGAAACCATGGGTTGGAAGCAGATCTTGAAAGATCTAACGGT
AAAAGCACGGGTTGCCGAAGTGATTCGTACTACTAAAGAAACCGACATTAAAGTTGCCGT
TAATCTGGATGAGCAAGGTGGCAATGATATCTCAACAGGTCTTGGTTTCTTTGACCACAT
GCTGGATCAAATTGCCACTCACGGTGGTTTCCAAATGGTGTGCAAAGTTGATGGTGATTT
ACACATTGATGATCACCACACGATTGAAGATACCGCATTAGCCCTTGGTCAGGCATTAAA
AGAGGCGTTGGGCGATAAGCGCGGCATTGGTCGCTTTGGTTTCAGCCTGCCGATGGATGA
GTGCTTGGCGCAATGTGCGTTGGATTTGTCTGGTCGTCCTTACCTGAAATTTGACGCGAA
ATTTAGCCGTGATCAAGTTGGAGACTTGTCGACAGAGATGGTGGTTCACTTCTTCCGTTC
TTTAACTGACACACTAGCGTGTACGCTACACCTTTCTTCTGCTGGCGATAATGATCACCA
CATCATTGAGAGCCTATTCAAAGCGTTTGGTCGAACGTTACGCCAAGCAATCAAGGTGGA
AGGCACGGAGCTGCCAAGCAGCAAAGGCGTCCTTTAAGGCTCACGTGAGCAAGGAGAAAA
ACAGTGACAGAACAAAAAGTTGTCATTATCGATACGGGCTGTGCCAACGTTTCTTCGGTG
AAGTTTGCCATTGAACGCTTAGGCTATGACGTAACGATTTCAAAAGATCCTCAAGTGGTG
TTGTCAGCAGACAAGTTGTTCCTACCTGGTGTGGGTACAGCCAGCGAAGCGATGAAAAAC
CTTGAAGAGCGTGATCTTATCAATCTCGTTAAGCAAGTTGAAAAGCCATTGCTTGGTATC
TGTTTAGGTATGCAGTTATTGGGTAAGTTTTCCCAAGAAAAAGGGCAGAAAGCAGATGAG
TTAGTTGAGTGTCTTGGGCTTTGTGATGGCGAAGTGAAGCTGCTACAAACTGGCGATTTG
CCACTGCCACACATGGGGTGGAATACCGTTTCTGCAAAAGCAGGCAATCCGTTGTTCAAA
GACATTGAAGAGGGTGAGTACTTCTATTTTGTGCACAGCTTTGCGATGCCTGTTGGAGAC
TACACCATTGCCGAATGTGATTACGGAAATCCATTCACTGCTGCGGTTCAAAGTGGTAAC
TATTATGGTGTGCAATTCCACCCAGAGCGTTCTTCAAAGGCGGGCGCGAAGCTTATTCAA
AACTTCTTAGAATTATAAAAGGGATTTAGTGTGATTATTCCAGCTCTTGATTTAATTGAA
GGACAGGTGGTTCGCCTTTATCAAGGTGATTACGGCCAAGTAACCGAGTACAAAGTCGAC
CCAGCAGAGCAGTTCAACTTGTATCACCAAGCAGGGGCTGACTGGCTGCACTTGGTGGAT
CTGACGGGCGCGAAAGATACATCTGCGCGCCAACTTGATTTGATTGCAAAGCTATTAGCA
AGCACGCCTGCGAACATCCAAATCGGTGGCGGTGTGCGTACCGAACAAGACGTTGTGGAC
TTATTAGAAGCGGGTGCACAGCGCGTTGTGGTTGGTTCAACCGCAGTAAAACAGCCTGAG
TTAGTAAAAGGTTGGATGGAAAAATACGGCGCAGAGAAAATCGTTCTCGCGTTGGACATC
AACATCGACCAAGACGGCACGCGTAAAGTGGCGATCTCTGGTTGGCAAGAAGATTCAGGC
GTGACTATTGAAGCTCTGATCAACGATTACCTGACGGTAGGTCTACAGCACGTGCTGTGT
ACTGACATTTCTCGTGACGGTACGCTAGAAGGCTCAAACGTAGAGCTTTACGTCGACCTA
TGTAAACAGTACCCACAAGTGCAGTTCCAATCTTCAGGTGGTATCGGCTCATTAGCGGAT
ATCGAAGCGCTAAAAGGCAGCGGTGTGGCAGGCGTGATTGTTGGTCGCGCGTTGTTAGAT
GGTAAGTTCACAGCAGAGGAGGCATTTGCATGCTGGCAAAGCGAATAATTCCATGTCTTG
ATGTTCGTGATGGACAAGTGGTGAAGGGCGTTCAGTTTCGCAACCACGAGATCATCGGTG
ACATTGTTCCTCTCGCTAAACGCTACGCTGAAGAAGGCGCTGATGAGCTGGTGTTTTACG
ACATCACTGCATCAAGCGATGGTCGTGTAGTTGATAAAAGTTGGGTAGCTCGTGTCGCGG
AAGTGATCGACATTCCTTTTTGTGTGGCTGGTGGTATTAAATCCGCAGAGGATGCTGCAC
GTATTCTGGAGTTTGGTGCAGACAAAGTCTCTATCAACTCGCCTGCGTTGGCTAACCCGC
AGCTTATTACTGATTTAGCAGATAAATTTGGCGTCCAGTGTATCGTAGTTGGTATTGATT
CCTACTACGACAAAGATACTGGTAAATATCAGGTTTACCAGTTTACTGGCGACGAAGAAC
GTACAAAGGCGACGAAGTGGGAAACGCGCGATTGGGTACAAGAAGTGCAAAAGCGCGGTG
CTGGTGAAATCGTGCTCAACATGATGAACCAAGACGGCGTGCGTAGCGGTTACGATATTG
AACAGCTCAATATGGTACGCGAAGTGTGTAAAGTTCCTCTCATCGCTTCCGGTGGTGCAG
GTGCCATGGAGCACTTTGCAGAAGCATACCAAAAAGCAAACGTGGATGGTGCGCTGGCCG
CTTCGGTATTCCACAAGCAAGTCATCAATATTGGTGAACTAAAGCAGTATTTGAAACAAC
AAGGCATTGAGGTACGACTATGAGTTTTAAAGCCGCCGAAGTCAGTTCGCTGTCGGAGCG
AATCAATTGGGAAAAGGTGGATGGCTTGGTACCTGCCATCGTGCAAGACTTCCAATCGAG
CCAAGTGCTTATGATGGGTTACATGAACCAAGACGCGCTAGCAAAAACGGGTGAAACGGG
TCAGGTGACATTTTTCTCTCGCACTAAAGAGCGTTTATGGACTAAAGGTGAGACGTCTGG
CAATGTTCTTCAACTCGTGAATATCTCTCTAGATTGTGACAATGATACTTTGCTGGTTCG
AGTGAACCCTATTGGGCCTACTTGCCACACAGGCACAACAACGTGTTGGGACGGCGATGC
ACAAGAGGAATCACAAATGGTGTGGCTTCATCAACTTGAGCAGCTACTGGCTGCCCGCAA
GAGTGCCGACCCTGACTCCTCATATACAGCCAGCCTTTATGCCCGTGGTACCAAGCGTAT
TTCGCAGAAAGTGGGTGAAGAAGGCGTTGAAGTCGCGCTTGCGGCGACGTCGGGCGATAA
GGCGGAGTTAGTGTGTGAATCTGCAGATTTGATCTATCACTTGTTGGTGCTTTTACAAGA
CCAAGGTTTATCAATGAACGATGTGGTGAATAAGCTTAAAGAGCGTCACAAGTAGTTCAA
GTTAAAGAAATAAAACAAAGGCTTCCATTTGGAAGCCTTTGTTTTTTCTTGATAGTGCGA
TTTTATCCACAGCACTTTTTAAATTTCTTACCGCTGCCACAAATACATGGATCGTTACGG
CCTACTTTTAAGCTGCTGATGGATTGATTAAGTCGCGGATCTTGCTCGGATTCTTCTTCA
GGGAAAGTGCCATCAATGTAATACCACAGCCCATTTTCTTTCACGAAGCGTGAACGCTCG
CTCAGGCAGTAGCGTTGCCCGTCTTCATTGAAATAGGCGTTGAACTCAACAAAGCCTTCA
TTTTCATGGCTGCCAGCTTCTGCTTTGACGACTTCCAGTTTGCACCAATCGCTGTCGATC
GATTGTGCGATACCTTCACGTTGTTCTTCTGCGTTACAACTTGGGTGATATGTTTTCACA
ACGTAGTCAACGAGGCCTAGCACATGAGCGCTATAGCGAGAGCGCATTAACTGTTCTGGT
GTTTTGACGTCAGCGTGATTGTTGTGCGCAATTTCGCAGCACTGTTGGTAGGTACGGTTA
GCGCCGCAAGGACAAGAAGAAGCCATAAGATGAAATCTCGTTAGGTAAAGCGATAAAACA
AATAATCCCAATAGAGTGGGAGAGAAGCATTATAGCGAGTTAAGGTGTTTGAGAAAGCAG
TTCCTGAGCCCATTCTGTCGATTCATTGAATGCATCAGCTAGCTGAGTTTCCGTTAACTT
CAAGACAGAGCAGTATCTTTCAGCCAGTTCCCAATCTGCTTGTTCGTAAGCAATACACAT
AGAAAGGAGATACCCAAGCACACCTTTTCGACTTGTCAGGGCGAGCTTAATGTCTTCATC
GACGGGAATGTCTTCAATCACATCCGACAGAGGTTGATCGAGAAGTGAGCCTAGTAATGA
GAACATACCAGTTAGAAAGGCTTGTCCAGGATCGTACTTGGTTTTCATTTGGCTAAGCAA
AATTTCACACATACGAGCGCGTTGAATAGCAAGCGAGTAGAGTGAATCAGGCTTGTCCTC
TTGCACAGAAGCGATTGCAACCAGTGAAATAAAGCGTCGTAAACGTTCTTCGCCCAGATA
AATCAGCGCCTGTCTAAACGATTTGATTTTGGTTGTGAGCGTGTAACCCGAGTTGACATA
AGTGAGCAACTTATAGGAAAGCGTCACATCAATAGAGAACAGACGCTCCACTTCATTGAA
GTCGATGGGCTTATCAGCAATCTCTTTACACAACTGGATGACGGTTAAAAACGCCGGGTT
GAGGCGCTTCTTTTGGATCATTTCTGGTTTACTAAAGAAGTAACCTTGAAAGTAGTTAAA
ACCAGCGTCAAGCGCTTGTTCAAACTCTTCATAGGTTTCGACTTTTTCAGCCAAAAAATC
GATATTAAACTGGCTCAATGCTTGGATGAAAATTGCCGCTTTTTCAATTGGTACTAAACG
AATATCAAATTTGATCATCGATACGTACGGAAGAAAGCGTTTCCAAGCCTTAGTTGGTAC
AAAGTCGTCGAGTGCAATTCGGTAGCCGCATTCGTGCAGATGTTTTATTGCATCGAGAAG
CTCTTGCGTAGGCTCACAATCTTCGAGTACTTCAATGACCAGAGAATCTTTCGGAAACAG
TGTCGGAACAAGGTTGACCAAGCTTTGGTGGGGAAAGTTAACAAAACCGAGTTTGTTACC
TAACGTGTTGTAATGCGTCGACAAAAAATGATCAGATAGCAGTCGACTAGTAGCAAGCTC
AGGTTCTACTTCAGGGAAGGTATTTTTGGGGCCGTCTCGAAAGAGAAGTTCGTAACCTAT
GGTTCGCTTTTCTCTGTCTAGAATCGGTTGGCGAGCTACGTAAGAATACTTCAATTAGGT
ACTTCGTTCTGTTTAACTTAGTAATATGATAATAGCGATTTTTTACAAAATATCTACGCT
TTGAATGCGAATCTTCTACATGTTCGACATGCTTAGCGTAAATTATGTGTTGAAAGGCCG
GTTTTGCAGTTCAAAACCATCAGAATTCACTTGTAAAACTGAGCCTTGCGTATACCAGTC
CCCTAAGACGATGCGCGTGTTTTTAGCACCATTTGCGTCAAAAAAATGTGTATTTGGGCG
ATGAGTGTGGCCATGAATCATCAAGTTGACGCAATTCTGAGACATCACTTTTTCAACTTC
GCTTTGATTCACGTCCATGATATCTAAAGACTTCATCTGTTTATCGTCGCGAATGTCTGA
TTGAACTTTAGAGACAATTTTTTTCTTTAAATACCATGGGATGCGTTTAAAGATCCATTG
TAACCAAGGTTGATGCACAGTTTTACGAAATTTCTGATATTCCACGTCATCAATACACAG
GGTATCGCCGTGTAAAATCACCGCTTTTGTGCCATATAAGTCGATGGTGCAAACGTCATC
AAGCAAAGTGATGCCCGTCTCTTTACAAAAGCGTTCGCCCAACAAGAAGTCACGATTGCC
TTGAATAAAGAAAACCGGGACACCTTGGTCGGTGAGCGCTTTGAACTCGGTACGAATTTG
GTTTGCAAACGGTGTTTTGTCATCATCACCGACCCAAAACTCGAAAAGATCGCCTAATAC
ATAAAGAGCTTCGGCATTTTTGGCTTCCGTACGCATGAATGTAATGAAACATTCTGTGAT
GTCAGGACGTGACGGCGTAAGGTGCAAGTCTGATATAAATAATGTCGTCATAGAAATAAG
GGGAGGCGAAGCCTCCCCAATTACTTATCTCTTGGGAATAATTCGCAAGAATTACTCTGC
GATTGTAGTACCAGTGATTACCACGTCTTCTAGTGGTACGTCTTGGTGCATGCCGTAAGA
GCCAGTGCTAACGCCCTTGATCTTGTTTACAACGTCCATACCTTCTACAACTTCACCGAA
TACACAGTAACCCCAACCATCTAGGCTTTCGCTACGGAAATCTAGGAAAGTGTTGTTGTT
TACGTTGATGAAGAACTGAGAGCTTGCAGAATGTGGTTCCATCGTACGAGCCATAGCAAG
TGTACCGACTTTGTTGCTTAGGCCGTTGTTTGCTTCGTTCTTGATAGGTGCACGTGTTGA
TTTTTCACGTAGACCTGATTCCATGCCGCCGCCTTGGATCATGAAACCGTCAATAACACG
GTGGAAAAGAGTGTTGTCGTAAAAGCCGTCGCGGCAGTACTGAAGGAAGTTTGCGCTTGT
CTCTGGCGCTTTCTCTTCGTTTAGTTGAATCTTGATGTCACCAAAATTAGTGTGAAGGGT
GATCATGCTACTTTCCTTTACTGTGTTGTGTTGAGCCCGAGATTCTAGCCTAAGTTATAA
CGCATTAAAAACTCAGGAAGAGTAAATTCTTCGTTTTGTGCTTGAAGTTTAGCCGATTAT
CGTTTTATCGGTTAATTGCTATTACCTAATAAGGTCGGACTTGATATACTCGACGTTCTT
GTATTCATTCACAATCATAGATAGAGATCATGTTAAAGATATATAACACACTCACAAGAC
AGAAAGAGGAATTCAAACCAATTACAGCCGGTAAAGTTGGCATGTATGTCTGTGGGGTAA
CCATCTACGATCTCTGTCACATCGGCCACGGCCGCACCTTCGTTTCTTTTGACGTAGTAT
CACGTTATCTGCGCTACCTTGGTTACGACCTAACGTTTGTTCGCAATATCACAGATATTG
ATGACAAAATCATCAAACGTGCAGCAGAAAACGGCGAATCTTGTGAATCACTTACAGAAC
GTTTGATTGGCGACATGCACGCAGACTTTGATGCGTTGAACATGAAGCGTCCTGACGTTG
AGCCGCGCGCAACGCAATTTATCGCAGAAATCATCGAATTGGTTGAAAAGCTTATCGAAC
GTGGTTTCGCATACGTTGCAGACAACGGCGACGTCATGTTTGAAGTGGGTAAGTTTGACG
AGTACGGCAAGCTTTCTAAGCAAGATCTTGATCAGCTTCAAGCTGGTGCGCGCGTTGATA
TCGAAACAGCAAAACGCAGCCCACTAGACTTCGTTCTTTGGAAAATGTCTAAACCAGGCG
AGCCAACATGGGAATCTCCATGGGGTCCAGGTCGTCCAGGTTGGCACATTGAATGTTCAG
CAATGAACTCTACGATCCTAGGCGATCATTTCGATATTCACGGCGGTGGCTCTGATCTAC
AGTTCCCACACCACGAAAACGAAATCGCACAATCTTGCTGTGCACACGACACTAAGTACG
TAAATACTTGGATGCACAGTGGCATGGTGATGGTAGACCGCGAAAAGATGTCTAAATCTC
TAGGCAACTTCTTCACTATTCGTGACGTTCTTGGTCACTACGATGATGAAACCGTGCGTT
ACTTCCTAATGTCTGGTCACTACCGTAGCCAATTGAACTACAGTGAAGATAACCTAAACC
AAGCACGCGCTTCTCTTGAGCGTCTATACACTTCTCTGCGTGGTCTGGATTTAAATGCAG
CACCTGCGGGTGGTGAGGAGTATGTATCTCGCTTTACTGCAGCGATGAACGACGACTTCA
ACACACCAGAAGCATACTCAGTTCTGTTTGATATGGCGCGAGAAGTTAACCGCCTTAAGA
CAGAAAGCGTAGAGAAAGCGAGTGAACTTGGTGCGCTAATGCGCGAACTAGCAGACGTGA
TTGGTATTCTTTATCAAGATCCTGAAGCTTTCCTAAAAGGTAATGCTGGCAACGATGATG
AAGTCGCTGAAATTGAAGCGCTAATCAAACTGCGTAACGACTCTCGTGCTTCGAAAGATT
GGGCAAACGCCGATATGGCACGTGATAAGCTGACGGAAATGGGCATCGTCCTTGAGGATG
GTCCAGAAGGCACAACGTGGCGTCGTAAGTAATTGAATCTTTTAAAAGGGCTGATGATTC
AGCCCTTTTATTTTCCAATTTCATCAATAAAATTTTAACTTTAGGTAATGCTCTGTGGCT
CAGATGTATTTCTATTACTCAGCAATGAATGCGGGTAAATCGACAACTCTTCTTCAATCT
TCATTTAACTACCAAGAACGCGGTATGACGCCAGTGATTTTCACTGCGGCGTTGGACGAC
CGCTATGGTGTAGGCAAAGTAAGTTCTCGTATTGGTTTACAATCGGACGCGCATTTGTTC
CGTCCAGATACGAACCTATATCAAGAGATTGCAGCCCTGCATGAAGTCGAAAAACGTCAC
TGTATTCTTATTGACGAGTGTCAGTTCCTATCGAAAGAGCAGGTTTACCAACTTACAGAG
GTAGTGGATAAGCTGCATATTCCAGTACTTTGCTATGGTCTTCGTACCGATTTTCTTGGC
GAACTTTTTGAAGGCAGTAAGTACCTACTCTCTTGGGCTGATAAGCTGGTTGAGTTGAAG
ACGATTTGCCACTGTGGCCGAAAAGCAAACATGGTTATCCGCACCGACGAACACGGAGTC
GCAATCAAAGAAGGTGACCAAGTGGCAATTGGTGGCAACGACCGTTATGTCTCGGTTTGC
CGTCAGCACTACAAAGAAGCCCTAGGTAAATAAACCTATCCATTCAGCTTCAAAGCAATA
CAGAAAAGCCACCGAATTCGGTGGCTTTTTAATTGTTCATTTCGCTCAGACGAGATCAAA
ACCGAATCGCTCTAACAAGACTTGATAAGATGAATCCACTTGATTTGGAATGTCTTGCTT
AGTTTGAAATCCTTTTTCGGGATAGCTTTTGACGCGGGAAAAATCTTCCATCAGCGCTTC
TAACACCATCATCAGCGGCATGTCTTCGTTGATGTATTCGAAGAATGGATGAGCGGTAGA
ACTGACTTGCACTTGCGAGTAGGGCGATTGCCATTGCTTCTCAAACGTAGCGATGGCGCG
GCGTTCCATAAATGGCTTTTGCACTAAAATAATCGATTCGCATTGGATGCCTTTCTCTTT
TAATAACTGCTCGGTGAAACGGACGTTTTCTCCACTATTGGTTGAACGTGTTTCTACTAA
GATGGCATCGCTTGGTACGCCAGCTAAACGCGCGATGTCTGCAAATGTTTCGGCTTCACT
TTTTTCAAACAAACCATCCGTAAAACGGCCTTCACCACCGGAGAACACAATCAATGGTGC
GAGTTTTTGGTGGTAAAGCGCAGCGGCGTGCTCAGCAACTCGCACGTCGTTACTGCACAT
AACAAACAAGCAGTCGGCAGGCTTTAAATCCTGTTTGAGCTGCATGTAATCCCAAAGCGT
TTCTATATGTTGATATAACTTCATAGTGCATCCAGCGTTGAATTGAATCGGAATTGATAC
CCAAGTGAAACCAGCTTGTCCGCTAAGATGCGTTTATCGGCATCTTCTGTGACGGGAGGT
AGCGAAATCTCTGCGCCACTTTTGGTGATTGCTGCTTGGTAAAACTCAGCTTTGCTCACG
GTGTGAGGCGTTGTGACATTAATGATCTGATTACTCAGGTGATCCAATGCAAATTGTGCC
ACAGCGACTGCGTCACTTTGATGAAGCATGTTGGCTGGAGCTTTACGGCTGACTTGTTTT
AGGCGCATGGCAAAGCGAGCGGGGTGTCTGTCTGGGCCAAACAAACCACTGCAACGTAAG
ATGGCGTAGTTTATGCCAGAGTCGATGACGGATTGCTCCGCTTCGAGCATGATTTTCGCA
TTGTCAGAAAAGTGAGGGTGGGTTTGCACGAGAGCGAGCGATGCGGATTCTTCTTTCATA
TCCGTTGGTAAATTAGGGTAGACCGTTGTAGAGCTGATCATGACGAGCTTTTCAATCGCA
TGCTGTTTTGCTGCTTTAACTAACGTTGACCATTGCTGCGCATACTCTCGACCAGACCCT
CGACGAAACCCAGGTGGAAACGCACCAACAATACGCTCAATATGATTCGACTGAATTATT
TCATCCAGTTTTTGCGCTGCGTTTTCATCGTTGAGATCAAGCAGGGCGGCGTTAGCAATA
GTGGATGGCCGTTCATCTAACCGAGCTTGGCTACGACGTGTAATAACTACATCATGTCCC
TCGACTAACAAGGCTTGCGCTAGTGGAGTACCAAGCCAACCTGCACCGACAATCAATGTG
TTTGCCATTATTTATCCTACTTAACTGTTTGCTCAAAGAGAGTAATGAGCTCTGCTTTGG
CTTGTTGATGGAGGGGATCAGAATGCCATTTTTGATGCTGAATCAGGTCAACATTGACTT
GCCAAGCCAGCTTTGTGAAATCATCCCCAACTTTTTTTAACGTGTTTGGTGAGTCTGCGA
CTAAGTGCTCCGGCAGGAAGCACCATCCAAACCCTTTGTTCGCTAATTCTAACAAAATGT
AGTAGTTATCAGCGTACCAGATATCTGGGCTCAATGCTTGGTTGAGGCTACCTGGCTCTG
CACTCTTTGAGCGTATCACCAGTTGGCGATATTGTTTGAGTTGATCGATATGGGTAATTC
GCTGAGCCGCTAATGGGTGATCGGAAGAGACATACACATCGAATGCGATATTACCAAGAT
TGGTGAAATCGATATGCCTAGGCATTTGCAGATCGCTCAGAATAATTCCGGTGGTCGCAC
GTTCAGATTTCACCAGTTCAATAATGTCTGGGCTAGATGCCGTTAAACATTCGACTTGTA
GTTGCGGAAATTGTTGTTCTAGGTTTTTAAGCACATCCGGTAATCGAGTCAGCGGAATCC
CTTCATCAATCGCGAGAACAAGCTCGCTCGCCTGCGCAGAAAAGAGCTGAGTCGCTTTAT
TGTTTAATCGGTCGAGTTGACTGATCGCCGCTTGCGCGTAAGGCATCAGAGCATGGCCGT
TCTCGGTCAGTTTGGGATAACGGCCGGAGCGATCAAACAGATCGACACCACAGTCGAGTT
CCATGTTCATAATGTGTTGGCTTATCACGGATTGGGCTCGACCTAACTTTCTCGCTGCTG
CGGAAAATGAGCCGGATTCGAATGTGGCAACAAACGCCTGCAATTGTTCGATAGTAAACA
TATCGTTTTTACCGATGGTATCTAACTTTTTATTATCTCAATCATAGATAAAATTTCAGT
CATTGAGTAGAACAAATGGGTAGATAATCATGACTCGTAACGAACGAATTTTCCACGCAG
TACTTTTTGAATTGATGGCGTTAGCGATCATTGTGCCTGCAGCTGCGTTGATCACAGGCA
AAGGTTCAAGTGATTTGGCGTTAGTAGGGATCGGTTTGAGTTTGTATACCGTAGTTTGGA
ACTACATTTACAACTTGTACTTCGATAAGTGGTTTGGCAGCAACCGAGCAGACAGAAGTT
TAGCAATGCGCCTTGGTCACACTGTTGGGTTTGAAGGTGGGTTGATCTTTATTTCTATAC
CTGTGATCGCATGGTTCTTGGAGATTACGTTCCTTCGAGCATTGATGCTCGAAGCGGGGT
TTCTAGTCTTCTTCTTGTTTTACGCCACAGGCTTTAACTGGTTGTACGATAAAGTTCAAC
CGTTTGGGAAAATGAGAAAGTTACTGGTGTAGCCGAGTGAGATTCCCCAAATGCGATTGG
AGTAACTAGAAAAAAGCCACCGTATTTCGGTGGCTTTATTGGTCAGTGGGCGGTAGTTAT
TCTGCAGAAAGTACGCGTAAGATTTTGTCTGCGTGTTCTGCAACTTCAATGCCTTCGTCG
GTTAGATAACCACCATCAGGTTGCGTACACAATTGCTTTTGGTAAAGACGCGCAACTGCT
GCTTGCATCTCTTCTGAGGCATCTGAATGGACTTTAATGCCTGTCGCTGCACTGCTTAAA
TCGAATTGAAGAAGAAGGTTCAGTTCGGCGATGTGTTCAGCTGAATATTTCATAGATAAT
TCCTTTGCGCTTTTTTATCCAAGCTAGTCTTAAAACCAGTGTTGAGCAACACAAAACAAC
AAGAAGTGTTAACTGCATTGCTATCAGACTGATATAACGTGGAATTTTTGTTCGAACGCT
GAGTATCTTGTTTAATATCAATGATAGTTAAGACAACAAACTATAGTTGAGTTTTATCGA
TTCCTGTCTCACCAACAACATTTTTAGTAAACATGAAAAATAGCCCTTGAAAAAGTCAGG
AAATGGAGCGATTATCCGCGCCTCTTTAATTGTTTCTAAATGTTACACTTCCATGAACTT
CAATCAGTTTGACTCTTTATTGCCACCTCAGGCTGCTGAACGTGCCGCCGAAGTAGGTGT
AGGCAAAGCAACGAAAGCTCCAATCAAATCTTTTCTGCTCGCCATTTCTGCGGGGCTTCA
TATTGGTATTGCTTTCATTTTCTATACCACAGTAACGACAGGCGCGGGCGATCTGCCTTG
GGGCATCACACGACTCATTGGCGGTCTAGCATTTAGCCTTGGTTTGATTTTGGTGGTGGT
TACTGGCGGCGAGCTTTTTACCAGTTCGGTTCTGACTCTGGTTGCGCGTGCGAGCGGCAA
AATTTCATGGAAAACGCTGGTTAAAAACTGGTTTGTGGTTTATTTCGGCAATATGGTTGG
CGCTATTTTGCTGGTGGCGTGTATGTTGGTGACAAAGCAATACATGTTCGATCACGGCCA
AGTTGGTTTGAATGCCATGGCCATTTCACAACATAAATTGCACCATGGTTTTTTTGCGGC
GGTTGCACTTGGCATCATGTGTAACGTGTTAGTTTGTATTGCGGTTTGGATGACATTCAG
TGGCCGTACATTAACAGACAAAATCGCGGTAATGATTTTGCCAGTAGCGATGTTCGTCTC
CGCTGGTTTTGAGCACTGTATTGCGAACATGTTCCAAGTTCCAATGGCTATTGGTATCAA
ATACTTTGCGCCAGAAGCCTTCTGGCAAATGACAGGTGCTGATATCGCAAATTATGCGGA
CTTGAACATGATGGGCTTTATCGTTAACAACCTTATCCCAGTCACGATCGGTAACATCAT
CGGCGGCGGTGTGTTCGTCGGTATGTGGTACTGGATGATCTATCTACGTGATGAAGACAA
GCATCTGCGATAGAGCCCAAAGAAAGAGAAAGGCGAGCTAGGTAGCTCGCCTTTTTTGTA
CGTCGTATTTGGGTGAAAGTGCTTTCTAAATCAGCTCTTCATTGATTCCAAACTCGTTTG
GCAACCAGTGAGAAGTGATCTCTTTTGGCTCTTGCACAAGCCATTCAACCGGCAAGTCAG
ACAGTAACTCATCGTGTTTTTCCGCCATGATCAATACGTCCATGATATCTGCTCCATTTT
GTATCTAAGCACAATGTAGAAGCCGAAGATGTCAGTGAGTTGACTAAAATGTGACCATTG
CATGTTGATAAGACAGGAGACTCAGAAATGTGGCTATGTTTCTGGTTGCGTATGTCTTTT
GGTGGCTTATCCACATTTTCTGTGGATAACCTGTATCAAAGATCGTGAGTATCTCTGAAG
ATCCAGAAAATTTCATAAAATTAGGGGGTTATGTGGCCAATTACTGACCTCGCTTCATTC
CATCAACTGGGCGTACTTTGACCGTAACACGGCCTTCTTTTGTTTGTACAAAGCTCAATG
TCATTTCAAGTGTGATGGCAACAGAGACGCTCATCATGACAAAAATAGCTAGCATGATGA
CCAGTTGATATTTAATGGCAACCAATGGGCTTGCGCCCCCTAGGACTTGCCCCGTCATCA
TACCAGGAAGTGTGACAAGGCCCATCGTGGTCATTGAGGCTAGCGTTGGCGCTAACGATT
TTCTCAGAGCCTCCTGAACGAAAGGAAAGGAAGCGTATTTAGGGGCGGCACCCAGTGAGA
TGGCAGCTTCGTACTCAGATTTACGCTCTTCAAAAGCAGAGAATAAGTTTTGTAGCGCGA
TGATATTACTGCTCAGACTATTGCCTAACAGCATGCCTGCCAATGGGATCATATATTGCG
CATTGTAAAGCGGAGTAGGACGCACCAAGCCAGCGGTGATCGCAATTAGTAATGGAAACA
AGCCACATACAAGCCCAGTTAGAAGTGGCAACATGAGCGGCTTTTTCGGTAAACGTGCTT
TCCCTGCTATGGAACTTGCTCCTACGACGAGCATAATCGCAAGCCAAAGTAAGTTGATGA
TCAAACTGTTTAATTGAAAGAGATATTCAAGATAAACCCCGATCAGAACGAGCTGTAAAG
TCATACGCACAACGCTGACTGATGCATCTTTCGCGATGCCTAATCTATAGCGTGCATTGA
TCGCAAGTGGCACTAACAGAATCAAACTGAAAGCCGCTAATTTTGCCCAACTAATGTCCA
CCACACTGTTCATAATCACTCCTTGAAATTGCCGCTTAGAATTGTAACCAACCCCATTCT
CTATATGAATCTCAATGGGTAATTTTTGCTTTTTTCATGGTGGAAATTGCGAGAGGTTTT
ATAAAATGTTTTTATCATTTTGTTTACAAGTCATTATCTTTCTCAGGAATTTGAGTAATT
TTTCGGCACGAATTTTACCGCTCAAATGTAATTTATGTTTTGTAAATGTTGTAAGTTTAA
CAAGGTTTTAAAAGACTTATTTTTTCATATCTGTTCATGTTTTTTAATAAATAATATCAA
TCCCACACAACTCCGGATGAGCTCAAAAAAGTGTTGAATTACAAGGCTTGAAGGGAGTTA
TTTGATTGAACCTTACTATTAGTATGGTCTAACATTTTCAATTAGAGATTGTAAAAACTT
AAGCTTGGTTACACGGGCTTTTCAATAACACTAGATACAAAATAGGCAAATGTATGAGTG
ATGTTAATAAAATTGAGAGTGGCGAAAAACGCTCACTGGAGTGGAAGTCTTTCCTCTTCA
TTGCAGTTGTTCTCTTCCCAATTCTGAGTGTGGCTTTCGTAGGCGGCTACGGATTTATCG
TTTGGGCACTACAAGTGTTCTTCTTTGGTCCTCCAGGCGCACACGGCATGTAAGCCAGTG
AGCTCACAACCACACTTTTGAAAAGATTTTAAGAGAGCAAATAATGAAATCATTAATCAT
TAAACTGTGGCGTACGATGACGCGCCCGGCAGTTCATATCAGCCTTGGCGTGCTGACTAT
GGGCGGTTTCATCGCTGGTGTTATTTTCTGGGGTGGATTTAACACCGCGCTAGAAGCAAC
CAACACTGAAGAATTTTGTATTAGCTGTCACACCATGCGTGACAACGTATACGTTGAGCT
GCAAGATACGGTTCACTGGAAAAACCACTCTGGTGTTCGTGCTACTTGTCCTGACTGTCA
CGTTCCTCACAACTGGACTGACAAAATCGCTCGTAAAATGCAGGCTTCTAAAGAAGTATT
TGCGCAAGTTTTTGGCAACTACTCTGAACCTGGCGTTTTCGAAGAGCGTCGTATCGAACT
TGCTAAACACGAATGGGATCGTTTCTCTGCAAACAAATCTCTAGAGTGTAAAAACTGTCA
CAACTACGAGTCTATGGACTTCGAGCAAATGTCTCCAACCGCTCGTATCCAGATGAAGCA
AGCGGCAGAAAAAGATCAAAGCTGTGTTGACTGTCACAAAGGTATCGCGCACAACCTACC
AGCAGGTATGGATAGCATCGGTGGCATCGTGGGTGATCTAGAGCAAATGACATCAGGTAC
TGACTACGCAGTAGGTCAAGAGCTCGTAAGTATTCGTCACCTTCCAATTTACTTTGACGC
GCAAGGCGCGAAAGAAGCGGGTCTTCTAAACCCTGCATCAACAGTAAAAGTTCTGGAAGA
TAAAGGTGACTTCATCGAAATCGAAATTGACGGCTGGCGTAAAGCGAAAGGCTTTGGTCG
CGTAATTCAAGAAGATTTCGGTAAGAACATTGCAACTGCGTCTCTACTTAAAGAAGCGTC
TACAGACAGCAACATCGTAACGACTGGTGAAAAACGAGTGGACGAGCTGACTGGTCTTCC
TTGGGAGAAAGTGGCAGCGAAAGTATGGATCAAGAAAGAGTCTATGCTGAACGACATCAA
CCCTGTATGGGAAAAATCGAAAGAAGCATACAAAACAAACTGTTCTGTATGTCATACACA
ACCAGCTGAAGCGCACTTCGATGCGAACACCTGGCCAGGTATGTTCGACGGCATGCTTGC
GTTCGTTAACCTAGATACAGACAGTGAAGCACTGATCTTGAAATATCTACAGAAGCACTC
TTCAGATTATGCTGAAGGCCACCACTAATAAGCGCGGATTGGAGTAATTTAAATGGCTAT
TACACGAAGAAGTTTTCTTAAAGGTGTAGCAACCACAAGTGCAGCGTCAGTTATCGGTCC
AAGCTTATTGGCGTCAGCTTCTGCAAACGCAGCTGAGTCGACTGGTACTTGGAAAGTAAC
AGGCTCACACTGGGGCGCGTTCCGCGCCCACATCTACGCGGGTAAAGTTCAAGAGATCAA
ACCGCTAGAACTAGACAAAAACCCAACAGAAATGTTGAACGGCATCAAGGGTATTATCTA
CAGCCCTTCACGTGTTCGTTACCCAATGGTTCGTCTAGATTGGTTGAAGAAACATAAATA
CAGCGCGGATACTCGTGGTAACAACCGTTTCATCCGTGTGACTTGGGATGAAGCTCTAGA
CTTGTTCTACCGTGAGCTAGAACGTGTTCAAAAAGAATACGGTCCTTGGGCTCTGCATGC
TGGTCAAACTGGTTGGAACCAAACAGGTTCATTCAACAACTGTACCGCGCACATGCAACG
TGCAGTAGGTATGCACGGTAACTTCATCACTAAAGTAGGCGACTACTCGACTGGTGCAGG
TCAAACCATCATGCCTTACGTACTTGGTTCAACTGAAGTTTACGCACAAGGTACGTCTTG
GTCTGAAATCCTTGAGAACTCAGACAACATCATTCTGTGGGCAAACGACCCAGTGAAAAA
CCTACAAGTAGGTTGGAACTGTGAAACTCACGAATCATTCAAGTACCTTGCAGAGCTAAA
AGAAAAAGTAGCGAAAGGCGAGATCAACGTTCTGTCTGTTGACCCAGTTAAGAACAAAAC
GCAACGCTACCTAGAGAACGATCACCTGTACATCAACCCGATGACAGACGTAGCGTTCAT
GCTGGCTGTGGCTCATGTTCTGTACAACGAAAACCTGTACGACAAGAAGTTCATTGATAC
TTACTGTCTAGGCTTTGAAGAGTTCATCCAATACGTTCAAGGTAAGACAAAAGACAAAGT
AGAGAAGACACCAGAATGGGCAGCGGCTATCTGTGGCGTGAAAGCGGACAAGATTCGTGA
ATTCGCACGCATGCTAGTAAGCGGCCGTACACAGATCCTGATGGGGTGGTGTATCCAGCG
TCAAGAGCACGGTGAGCAGCCATACTGGGCGGCGGCTGTGGTTGCGGCAATGGTTGGTCA
AATCGGTCTACCTGGCGGTGGTATCTCTTACGGTCACCACTACTCAAGTATCGGTGTGCC
TTCTACTGGTTTCGCTGGTCCTGGTGGTTTCCCTCGTAACCTTGACCAAGGTATGAAGCC
GAAGTGGGACAACAACGACTTTAACGGTTACAGCCGTACTATCCCAGTTGCACGTTGGAT
CGACTGTCTGCTTGAGCCAGGCAAAGAGATCAACTACAACGGCGGTAAAGTGAAACTGCC
AGACTTCAAGATGATGGTTATCTCGGGTTGTAACCCATGGCACCACCATCAAGATCGTAA
CCGCATGAAGAAAGCGTTCCGCAAACTTCAAACGGTTGTAACGATCGAGTTTGCTTGGAC
TGCAACATGTCGTTTCTCTGACATCGTTTTACCTGCGTGTACGCAATGGGAACGTAACGA
CATCGACGTGTACGGTTCATACTCGAACAAAGGTCTGATCGCGATGCATCGTCTCGTCGA
TCCATTGTTCCAATCTAAGCCTGACTTCCAAATCATGAGTGAACTAACTCAGCGTTTTGG
TCGCCGCGAAGAATACACTCGTGGTATGAGCGAGATGGAGTGGATCGAAAGCCTATACAA
CGATTGTAAGAAAGCGAACGAAGGTAAGTTCGAAATGCCAGAATTCAATGAGTTCTGGGA
GAAGAGCGTACTAGACTTCGGTGAAGGTAAACCTTGGGTTCGTCACGCGGACTTCCGTAA
AGACCCTGAGCTTAACCCTCTAGGTACACCGTCTGGCTTCATCGAGATTACATCACGTAA
GATCGGCCGTTACGGTTACGAACACTGTCAAGAGCACCCAATGTGGTTCGAAAAATCAGA
[truncated: 4,889,412 more chars]
