# Supplementary material for: Genetic Diversity and Population Structure of Vibrio parahaemolyticus Isolated From Clinical and Food Sources
Source: Front Microbiol. 2021 Jul 27;12:708795. doi: 10.3389/fmicb.2021.708795 (PMC8353399; doi:10.3389/fmicb.2021.708795)
Supplement: Supplementary file 8 [file Data_Sheet_8.ZIP › original files of sequencing results8/VpL65.fna]

>contig1
ACATGTTTGAACGTTCCACATTAAAAGGCTTGGCGCTACTGGGTTCCGTCATCGCTGCGG
CAACGGGCTACGGTCACTTATTCAGCGTCGAAATCACCGAAACAGGCGTTAATCTTGGCG
GCGCTGTTGGCTTGGCCATTCCCGCCGTGATTGGTGTGTATGAAGCGCTGCCGGACAGCT
GGAAACCGACAAAAAGTGTAGGGGGCTTGGATGGAAAGCGCCCTAGTTAACGCCTTATCG
GGTCTGGGCTTTTCGTCGGAATCGCTTGTGCTGTTTGCTTTGATGGGGATGAATCTGAAA
TACCAGATTGCTATCAATAAGCAGTTAACCCAAGGGCTGCAAGAAGTCCGAGAAAGTGTT
TTGGTTCTAACTGCCACGCGCAACAATGATAACTAAGTCTTAAACCGTGCGAACTGGTTC
GAAACGTCATTAATGACGATTTACACAGTGAGTAGGGAGCCGATACTTTTGGCGGGTCGA
TTGACCTCGACAGGCTTCAAACGAAAGCCACCAAAGCAGAAGCCTAAAAAAAGCCGAACC
CTTAGCGATGGGGATCGGCTTTTTTGTCTTTGCACATTGTCAGAACCTATTGGTTTGATA
GAAAATATAGTGGTTTTCTACCAACAAATAAAAAAGGCTTAAAATGTTTATTCCAATCAA
CTTTGGTGACCGTGTCGCAGAAAATGAAGCTGAAAATTTGAACTCTTATTTTGTAGAGAC
GCACGCTTGGAAGGAGCTTTACGAAGGTAAAAAAGACGTTGTTTTCGGTTCAAAAGGAGC
AGGTAAAAGTGCTCTTTATACTCTTTTACTTCAAAAAGAAAGTGAACTGCTAAGCTCTAG
GAATACGTTTCTTCTTTCAGCAGAAAAACCTCAAGGTCAAACAGTATTTTCAGACATCAG
CTCGACTCCTCCTACATCAGAAAAAGAATTTGTTTACTTGTGGAAGATTTACTTCTGTCA
ACTTATCGTAGATTACCTTCAAAAAAACAACCAATGCAAAGGGAAAGCTAATGAGGTTAG
GGATCGTTTGGTAGAAGCAGGACTAATTCAAGAGACGAACAATCTTAAGCGTTTACTAAA
CGGTGCCGCGTCATTTGCTAAGAAACTTGCAAATATTGAGTCTTTAGAAGGTGGAGGCAG
TTTAGTAGAGGCATCAGTCTCTGGACGGATCACGTTTAGAACACCTTCTTTTGAAGAGTC
TCAAAAGGGGTTACTATCTGTTGATGAATTACTGGTACATCTAGATGAACATCTACGATC
TATCTCAATGTCATGCTGGCTACTTTGCGATCGATTGGACGTAGCATTCGATGAAAGCTT
AGAGCTAGAGAAAAATGCACTTCGCGCACTATTTAAAGTTTATCGAGATGTCGAAGAGTA
CCAACAGATTGCTCTAAAAGTATTTTTGAGAGATGACATTTGGGCTCGAATTACAAAAGA
AGGTTTTCGCGAAGCTAGCCACATAACTAGAACGACCACAATCTCTTGGGATAGTAAAAA
CCTCCTCAACTTAATAATTCGAAGAGCTCTTTGTGACACTAATTTGGTGAAACATTTTAA
TGTAAATACCAGCGAAATCATGAACGATCACAATCAGCAAGAGAAGTTTTACTATGAAAT
CTTTCCTAAGCAAGTTGACCTTGGGGAAAAGAAGTCAGAAACATTTGAATGGATAAAAAG
CCGAATTAGAGACGGTTTGATGAACACTCCACCTCGAGAGTTGATCCACTACTACAATGA
GATTGTTACACAAGAACAGCGCGAACAAGAAATTGGGAATGACAAAGTTGAAGAGCCAAA
TATCGTTAGCAGGGCTGCCATTAAAAATGCGACGATAGAGGTTTCCAAAGTTCGTACAGA
ACAAACTTTATTCGCAGAGTTTCCTGAGTTGAAAGAGAAGATACTCTGCTTCGAAAATAA
AAAAGCAGAGCACAATTTATCGACACTTCAAGAGATTTGGGGGGAAGATGAAGAAGTATC
TAGATCAATAGCTAACAAATTAGCTGACATTGGCTTTTTTGAAAATAGGCCGGCAAGAAA
CGAACGTATCTTCAAGATTCCTTTCATTTACCGTCCTTACTTAAACATTACGCAAGGTAA
AGCATACTAGGTAATTCGCTTCTTACTTGGTATCCACTTGGCGGCTTTCATTCGACGGCC
GCCACGAAACGGTAAGACGTTTTCTTTAGCGGGATAAACCTTGGGATACTCAAAGTGTCC
GTACATTTCCACAAACTGACGATGTTCGTCACGCCAGAACACAAAGCTTTCCAATTCTTT
AGGGCTAAACTCACGACCAGACGGTGTGATAAACACAGCTCGTTTTTCACAGATACGAAA
CCCAGACCAACGCAAATCATTAGGCAAATAACCAAGCGCCTTAATCAACAGTAGTTTTTC
TGCCATTGGATTGATAGAAACCGTACCATCAAGCCAACGAGTAATCGTGGGTTTGGATAC
GTGAAAATATTCAGCGCCTTGCTTAATGGAGGTAAACTCACGCCAAAAGAGTGTGCGGAA
TGATTCGTGAAACATGACAACGCTCGCATATTGAATAACTGACTAAAAATATTTTTCTTG
TTGTTTTGGGCGTTACCGAACGCAACATTATGTGGCGGTCAGGGTTTTATTGGTTTTTCG
TTGATTGCACAAAACGAACGTCACGAATAGTACAAGTAACTTGCGTTATGAAAATCGACA
AAATAAAAAATTACGGCTTGGTTATCAGACACTTATGAAACACTTAATCAAAGAGTTAGC
CTTTGTTAACAAACCACCTCTTGGTGCGCATTATGGGCGCTTATGTTGAATGCGATTGCA
TATGCGTATCCTATAAAATGTCTCTCTTTTGAGGGACAATTCAATGAAGTATCACGAAAT
GACTAAAAACTATATTTTTCGTGAATTTGAATGTGGTTTAACCGTCGAAGAAGCTGCCAA
ACTTTGTTTAAAAAATGTGAGGACGGTCAAAGAATGGGATAAAGGAAAATCGATTCCTCC
AGAGTGTAAACGCTTGATGAGGATGAATAAGGGTAGGGAATTAAGCTCTTGTGAAGAATG
GGAAAACTTCGTAATGAGGCATGATCGGTTAGAGCTACCTACAGGTCAACTGGTAACAGC
TCAACAAGTTTTAATCGGTGTCGCTCTTTTAGAACTTGGCGCATCAAATGATATAAAAGT
TGCCCACCAGATACTTAAATATGCAAGGGCGTTAAAAAGGTTCATATAAAAAGGCTCAGA
ACCTCTTTTAGTCAAAGATCCAAAGTGTTAGATATCTAGAGTATAGAAGCTAGATATCTA
ATATTTCATTTACTATTTCTATATCACTTTCATTAAGAATAAATATTTCAGAATAGCCAT
CTAACATATCGGAGGTTACTTCAAGATCACGCTTATCAAATAAAAGGTCGATAATTTCTT
GCTCTAATAAAAAACAGTCTAACAAAGTACCATCAACAACTTTAATCGTTTGAAATTCGT
AAGCTTCTTGTTTCAAACGTTTATCTACAGTTTGAGTTGTAATCCCCACTTTGAAGCGCT
CTTTGTTTTCTATATGAATGCGAACAAAATACAACCAAGCAGGTTTGTTTGCTAACGCAT
TGTCCCTTTGTAGAATAGTTAAGTTATACCTACCTGAATTTATAATTCGGTTTCCTGCTT
TAATTGCTTCTTCTAGCGATAATCCTGATTGTACTCTTGACCTAAGCGTACCGACGGAAA
TACCTTTTTTATCAGCTAAATCTTTCAAAGAGTTATACATTTCGCCTTCATAAGTTATTG
TTCTTGATGTTTCTTTATCTTCAATACCTAATGCTTGTTCAATTGTAGAACCGCCAGCTA
ACCGAGCTAAAAGTACAGCAGGAGTGAGCCCGTAAGCCTCAGCTGCAGCAGCCTTACTAC
TAAAGTCAACGCCTTCAACTGTTAATGGCTTACTTTTTCCATCAAGCGTAACTGCGTCCT
CAGGTGAGTAACCATAGACCACGATTCTCTGGCGAACTGTGTACTGAGGTAAGCCATAAG
CATCAGCTAGAGCTTTATAGCTTGTATACAACTTTCCATTAACGGTTAAACGTATCGGTT
TTCTCTTATTTTTAGCAACGTCTCGTTGTTTCTTTAAAGTCCCTTTTGGTATTTCGTCCA
ATCCTATTGACTGTATAATTGTAGCCCCTCGACTTAAACGATCCCTAATTGTAGCTTCCG
GTACATTATGTAAGATAGACAGCTCATTTATCGTGTACTCCTTTCCATCGACATTAAACT
TGGTTCCTCTAACCTTTCTTCCGTCTTGTACCTTCTCGATACCTAAAGCTTGTTCGACTG
TAAAACCATTGGACATGTGAAGCCTATAAGTTCCATATTTTACATTCAGCTTTCTGCATG
CATCTGCAGCACTTTTATATCCAACTCCGTTAGCATAAAAGCGGAAATTAGCTTCATCAT
CAGGAGCCACATAAGACTTTCTCTTTTTTAGAGGTACAAGATCATCCCCACGACAGCCTC
TAGAATATCGCTTATAAATTGTATTTAAAGTCATGCCGTACTCTTCAGCAATACTTGGCA
AATTTTCGTATACTTTCCCCTCAACTGTATGCGAACCTAACTTTGTTTTTATTGTTTTTT
GTTTAGGGTGCAACAGAGCTTTATTTAAACTCCAACCGTTTTTCAATCGTGTTCTTACAG
TTCCTATACCAACAGTTACTTGATCTGTATTGTCTCGGTAACATGATGTCAATGTCGTAT
AACTTTTCCCTCTAAAGACGTATTTCATATCTAATCCCTTCATAGCCCAACATGTTGTTA
AGATTTAAGTAAACCTAATAATCTATTTATAGGATACCATCTTCCTATATCTTGAGTGAT
GCTGCATGTCTAAAATACATATGTAAAAATGCTTCCTTGGTTTAATTCTATTTATGACTA
CGCGGACTGTTGGACTACAGTGGAATTTACCCCCGTAATACAGATTCGGGGGTTTAACCT
CCCGCCGCACGTCGCGCAATCGTCCTAGCCCGTCCTCACTTGCTCCGCGCGTCCGTCGGA
GATAACCCAGAAAAGAAGAATAAGCATTGCTCGACACTCGCAAAGCTTTGATGTAGTGAG
TATGCAGCGTTCCAGTAGGTTAACGCGCCTTTGGTGTGGATAGTCTCTGCAAGGCTGGTC
TAGCAGGAAGGAGGGCGGCAGCATCCAAGTGGCTTTGGGCTGCTAACCGCGCCGATTAAG
TAATGAAGCTAGGTTTTGCTAAGGTGGGCGGCTTGGTGCCTCGTCGTCGCTCCGCAACTC
CTTATCCCTGCGGGGCTGGCACCGTGCCTTTAATTGAAGTAGTCGACCAGTTTGCCTAGG
AGGTATCTCGCAAGGTCATACGCGAGTACCACAATGACGGCGTTCACTATCGAGAGATGA
TCAAACAGCTCGATGATTTCAACCAGCTGTCCATGCGTTACGTATTCATTCATTAGGTTT
CGTCTCCACTAAACAAACCGCCAACGGGTTTGAGTTCAATATCTTGCTCTTGCCGTTGTG
CATATTGCTCATACGGCGAACACGTGACATAGAAGTTGGATGCGCCGTGGGACAACTGGA
CGAGACAATCGTCCAGATATTCCATCTTGACGCCCAACTTGTTTAGGAATCCGTCATCGA
GGTAAGTCACACCGCGCGGTGTGACAACCTCAAAATGCACGTTGACGTGTATCGAGGTGG
CTTTGTGCCAACGTTCCACCGCAGAGACATAGATACTTTCTGAGTTCGCCAGTGGGAACC
AAGCCGGAACGGTGCCTACGTCATGATAAGACTCATTCCCGCAACCAGAACCCGTACAGC
CAGAACCACTAGAACCCATGACAGAACCAGGCGAACCACTTTGACCAGGACGTGCTTGAC
CTTGCGAAGTCGAAACGCCACTTTGCTGCGAAGTTTGATGAAGCTGCGTTCCTTCCGCAG
TTGTCGTCTCAGAATCAGAAACCATACCAATAAGCGCATAAACTAAGTACCCAAATGAAA
GCACGACCAGTGCCATAGCTGCTAAGAATTTCGGGTTAAGAAAGATGTTCTTTCCAAGCC
CCGACTTGGTGATTTGCCCCGTGACAGTCGAGGCGTAGAGGAGGTGGACGTCAAGCGGCA
CCTTGAGGTTATAAACCACATCGTCTTTGCTTGGTTTGGTGACCGTTCGAGTTGGGTCAT
GTTCCAAGATGCGCGGTTTGCGGTTGGAAAAGAAGATCCCATCTTTACCCTTATGTTGCT
TGGCCAACTCCGCGACACCTTTTAACTCTTTCGGGATTTGAGCAAAGTCAGGTGTGAGTA
ACACAATGTCCCAGTTGTAGTGCCGGTGCTCCATAAAGGCGTTGTTAAAGTTCTCCGGAT
AGATGATGCGTCCTTGCTCATCAAAACGTGTACGTTGGCAATCGTCTATCTCGCCATTGT
CCAAACTGGACGTATCAATCGTTAGCCAGCGAGAGTGAAACAGCTCAGAGAATCCTTCCG
GCAAGTGAGGCTCAAAGTCAGTGAAAGGGCGCTTGTGTATGTTCGCCATTTTGAAACCTG
CATTGACCGAGAAGATTTGCTGACACTCATCAATGAGGATGAACGCGCCAATAGGAGCCC
AACAGAAGAAGTATTTCCAAAGCTCGAAGCCTTCAGGGTTGCGAGAGCTAATGCGAATGA
GCCGAGCCGTATCAGGAAACTTTTCACCAAGGCGTTGTTCAATCACTTCAAGTGGCTGCA
TGCCATGAATATTCGTAATGCAAATTCGACCTTCACGCAGTGCAGGCAGTAAGTCAAACC
ACACGGCGCAAGCCGATTTGTAAGAGCCACCGTGACCGTATCGAAATGAAGTAGCCATTC
AATCACCAGTTAAAGAAACGCATAACTAAAGACGTAGCGAACGCATCAAAGATGACACGT
AGCCCAGAGGTGACGCCGTATTCGGTCAAGATATAACGGACGTCAGAGGGAAGCGCATTA
AAGCGGTCTTCGACAAGCGTATAGACGCCATATTCTTCGAGCAGCAGCTGCGCAATCTTG
AGTGCGATTTGTATCGAGGCAATCTTGATATCGAGCCAAACTGAGATAAGCCACATCGCG
CCGTATTCAAACGCGTTCTTTATCCATTCAATCGCCACATCAAAGAAGTCGAGAAAGGTT
TGCCCAATGTTGGCAATAAACTCTAATGCTGAGTAGATGTATTCCATGTTATTTACTCCG
ATTACCAAACAGAACCCAAAGGGCGATTAAGGCACAAATGAACAGCACGACAGGGCGCAC
GTAGCCCGATACCGCATCAAAACGCTGTAGTCCTGATTCAACGGTTGCGCCTTTGATATT
GAAAGACTTGTCACTCAATGTGCCGTTATTGAAGTTGGTGCCGATAGTGATTAAGCCTTT
GATATCATCCACATAGCCTTGAATGGATTCGGCTTTTTCATCTATCGTGGTTTGCAGGTT
GGCAAAGTCTTCTGCCGTGAAGATTTCGCCAGTGATAGCGGTACCCGTAGGTGTGCCAAA
CTCTGAGCCAGTCAATAGACCCTCAATCGCATTTAAGCTGCTATCGAGTTCGCCCACGGA
ATCACCAAGCCCTTTTAAATCGTCACGAATGCCAATAGTGGCGTTGGTATTGTTGTTCAC
CGCCGTAGTGATATCGCCGTTGGCCTGTTGGATGAGTGCCTTGGTGTTGTTATAAATCTT
GTTGTCATTGATTTGCTGCTCTTGAATGGCTTGGGTGTTATCGACCAAAGAGCCTTTCAC
ATCAATCACCGCGTTGGTGATGTCCGCGTGTGACTGGTTGATATCGACGTTAAGATCATG
AATGCCTTTGTTCACATCCACGTTAAGCCCTTTAATAGCAGAAAGGACTGCCGTGTCTGT
CGATTCATCCGTGTCAGGGTCTTCTACATCCGGTTTATCATCAACGACACCGGGATTAAC
CGTGTTGGTTGAATCGTCGGGTAGGACAGTTGGGTCTTCAATCTCATCGGTTGGGTCATC
TGGGTCATGGGTTGGGTCTTCTGGCGTATCCGGTGGAATGATGGGTTCATCTGGCCCATT
CACGCCCCAGAAAAGTGTGCCACCGTCACACTGACGTCCAGTGTAAGCAAAGCGCAGAGA
GCATTGAGAGTCGGGCGTGTACTGTCCATCAGGAACGCCAGTGCAAATAATGGTGGATTC
GTTCTTAGTCACTTCACATCGAGTGGCACCATAGTCACCGTAGCACGCGCCCGTCACCAA
TTCGCCGTATATGGCAGGGTGCCAGTACAATTTCACCGTATCGCCAATGGACTGTTTGAA
CTGACAAGCATCCATGCATGAGCCATCAGGATTCTCTCCATACTCACAAGCAGGAACGAT
GGGTTCACACGACACGACGTACTCGTCTTCTACCTTTTCATAGTCAGGCGGACATTGAGC
CGAATTTTGCAAGAATCCAGCAGCACGATAAAGAGGCCAAGAAGGACTGGTCGTGTGACA
CATGATATCTACAACGTATTTGCCATGCCTCAAATAACAGGACTTAGTAGAAAAATCCTT
GTAGTTAACAAATTTATTCTCATAACAAGAGACATAAGAGGCAGGGTTAACTCTCAGACC
CAATAGCAACTTACAATCGGGATAAGCTGAAACGTCTGAAACCTTATAGGTTGGTTGAGC
CGCGCTTGCATTAAGTGATAAGAACAAGCACGAAAACAAAAGTAAAAAGAGTGACTTATT
CACATTTGCACCATTAAAAAAGGGAGCCGAAGCTCCCTTATCCGTTGATTAGTGAGTATT
GATGCCACTCACAAAGCCGTGGAGGAATGCCCCCGCAAAGGCAACACCTAGAACGATAGC
GAGAACATCTCCAAGTAAATTACCCGATAAAGGAGGCATAGAGGTGAGCCGTTAGCGGCG
TAAGAAGCCAACAACCATGGTCACACCAAAGCCCAGTGCAGCCATACCAATCAGACCCGC
CACAACCAGTGATACGTTAGCTTGACCACCGGATACCGCAGAGTTGATTGCGCCCGTGAT
ATCGACTTCAGCGAACGCCGGAGAGACAGACGCGGCCATCAGTGCAGCACCAGCTGCGGT
CTTTTTGTTTACGACTGCGTGTTTTACGTTAGTTACAACAAGTTCTAGTTTTTTCATAAG
ATTTACCTTTTACTCATAAGGCGAACAACACGACCCACCCAGTGACCAACGACCATGTTG
ATCAAGAGCACGCCACTGACATACAGGAACAAGTCACCGTTGAAGAGGACTGGTTCCTTA
TATTCTTGGTAGTCCACCGCCGAAATCAGCACGTATTCTTGGCAATCCGCAACAGGCGTT
TTCGTTGCTTTCAAATTGCCATACTGGTTAACGACGGTGACGCATACAGACATTTTTTAG
CCTTGAACGGGTTTCATTGAAGCTTCGAAGTGCTTCTTAATTTCTTGGTCGACTGGAATA
AGCTCAGTCACGATAGCGCCTGCCAATGGGTCTTCTGGGTTAATCTCCAAGCGCAATTGG
TATTCGCGGCGAGGAACGAGAGCACCAGTGCGCTCAAGAAGCAGGGCATATTCATGGTCA
ATCATTAAAGGTTGATCCCATTGGGGATTCACATCACCCGATTCACCGATAGTGCGGCGT
TTGAATTTCTCTGAGTTGATTTCACGTAGAGGACGTGACACGTTCAGTTGAGCACTGTCG
CCACGTGCTGAGTTCCAAGTGATATCCATGCCAAGTACAAAAACGGATTTAGCCATTTGT
TAAGTCTCCAATATGTGAGTCACCAACTTGCCGTAGGTATCGGGGAAGGTGAATTTCGTT
CCATCACGGACAAGGGAACCGACCACGGTTTCAATGTCGCCCTCATGGAATTCGATAAGT
GAATTAAGGATTTTCCCGTACTGACGACGCATCCAATGCGCAGAGGCCAGCAGGTCTAAC
GCTGCGCGTTTCGTCGGGACAGGTTTGGTATTGAATTTCTTAGCGGTAGAAATCGAGGCT
GCGAAATCATTGAGCGCGGCATACGCGCCAGCTGGATTCAGCAACACATCAACATTCCAT
TTTTTCAGCTCGACTTCAGAGCGATACCAGACAAGACCCGTGTTTGCGAGTTTCTGCTCA
AGAGCCTTGTTGTAGATACGCCAGTAAATGCGCGAGGTACGCGAACCAATCGAGTATTGC
TCTTTGGTGTAAATCGGTTTGCCGTCTTTGCCGATACTGGCAATGGTCATATCTTCATGA
AGCACAGGGCCACGACCACGTTCGGCGGTGCGGAAACAGTCGTCACGCCACGCCTTGTAA
GCGTATTCACAATCAAAAATTCCGTCGTAATCGTCATAGGCCAAGTCAACACGCGCCAAA
GTTTGCACACCAAGTACATTGGTCAGCCAGTCATGCAGCGACCACGTAGGACGACGGGCA
AATACATGCTTGCATCCCGTTCCGTTGATTTGGAAATGCACCGTGTCATTGTTACCGCCG
ATACCAACGAAGCCGCAGAAGTCCTCACCATCTGGCGAAGTCAGTTTCATGGATTCGGTG
TAGAACTGGAAACCCAAACCGCGAGGTGCTGACAGCGACAAACCAAGCACTTGGTTGGTG
AAGATGCGCAAGCAGTCTTCCAAGTAATTGCGATAACAGATATCAAACGCTTTGTTGTAT
GCATCAATCTCGTCGGAAGTCTGAGCGACCGTCGGATTAAACACAGGTGGAGCAGGGAAC
TTAGGCGCACGACAGTGACGCTGTAACAGTCCAGATTTGGCAAAGCCTTTGTATTCCTCA
TGCTTGTGCAATCGACGAACCGCATCATGACAATGACGTAAGTCTTTCACAGCAAACGTA
AAACACAGGTAATCAATATGAACGCTTTGCTCATCGAAACTTTTAAGGATGTTAGTTGCA
GTAGTCATCAAACACCCCCAAGTTGATACGTTGTTCAACGGTCGTGTTGGTGATGGACAC
CAACTCATAAGAAGTGAACTGAGAGGAAGCCCAAGACTCAAGATGAGACATGGATTTAAG
CAAATCCCATTCGTCGCAACCTTTGACCAACACAGAAACCGTGTAGTCAGGTAGCAAGTC
GTAATAGATGATTTGAGCTTCGTTCATGAAATCGCCTTGACCAGTTCCGAACGACCATCC
AAGAGGTCGAATACATTAAATTCTGTAGCGATTAAATACAGAATCTTATGTATCGTCAAT
ACAGCAAATTATGTGTTAAAAGACTAAAATCGGTTTAATGACGTGAATTGAGGATGCTAC
AAAATGTATACAAACAAGCTGCTCGACGCTTATAAAGACAAGATGAACTACGTTCAATAC
AAACAAATAGCTCATGACTTGGGTGTAAGCCCGCAAATGATCACTGAAGTTAGAAAAGGT
CGAACATTTCTTAACGAGAATCAGATACTTATGCTTGCAGACGCTGTAGGCGAAGACAAA
GAAAAGGCTCTGATTGGCTTAGCGATGGATAAAGCAAAAACGCACGAAGCGCAGACACTA
TGGCAGAACATAGGAAAAAAGTTTAACGGACTTGGATTATCAAGTATTTCAATGGCTTGT
GCTGGATTGGCCTTAGTGATTGCAAGTCCACAGGAACCCCTATATCAGTGCGCATTATGT
ATATTATGTTAAATGTAATGTAACCATACGTCAGATTCTTTCTACTTTGCTCTCCTATCT
CTTTCAGATTTTAAATTTGAGCTAACTTTAGGAAGCTGATTAAACATAATCAGTATTTAC
CATAAAATACTTAATATAGATCTTAATAATCTATCGATTGTTAAGATCTATATTAATGAC
TACGCCGTTTCTATTAATGATTGTATAGCTTCATAGATATCTTGCCTGCGAACTGGCTTT
GATACAAAACTATCCATGCCAGCGTCCAAACACTTATCTTTATCACTTTCTAGCGCGTGA
GCTGTTAAAGCGACGATTGGAATTGTGATTCCTTTCTTTCTAATCAGCCTAGTTGCCGTT
ATTCCATCCATTACTGGCATCGAGACATCCATCAAGATCATATCGATTCGGGTATCGTTT
TCTTCGAGAAATGTAAGCGCCTCTGCGCCATGGCTTGCAATATGCACATTATGGCCAAGC
TTGTTGAGAATCAATTTAATGACAAGTTGATTTGATTGGGTGTCTTCGACGATAAGCAAG
TTAAGAGCTTTGCTTGGTCTATTATGCTCAATTTTTACAGGACGGCTTTGGTTGTAACGT
GTTAGAACTGGAATTCGAATAGTGAAGTCGGAACCCTCATTCTCGCGGCTTTTTACAGAG
ATTTCACCTCTCATCATTTCAACTAAGTGCTTGGTAATAGCAAGCCCTAAGCCTGTACCA
CCAAACCGTCGAGTAATTGAGCGATCACCTTGATGGAATGCCGTAAATAAATGGGCTTGT
TTTGCTCTCGAGATTCCAATTCCGGTGTCAGATATAGAAACTACAACTTCGTCATTTTCT
TCAGCGACAGAAACAGACACACTTCCTGAGTCCGTAAACTTGATGGCATTCCCAATCAAG
TTAAAGAGAATCTGTGACAGCCTCGTCGAATCAATCCAATACTGTTTGTCTGATGAGATC
TGACAATCAAAGTTAAAAGAAAGATTCTTAGTTATAGCTACTTGTTTTTGCTGAGAAATT
ACAAAAGTTACAGTGTCATTCAAATGTATCCACTGTTCGTTTAATTGGAAGCTACCGGAT
TCAATTTTTGAAAGATCGAGAATGTCGCTAATGATGGCTAGAAGAAGCTCAGCGGAGCAT
TCCATTTGATTGAGGGCATCAAATTGTTCATCTGATAAGGTAGATTGTCTCAGGATGTCT
AGCATTCCTAAAACTGAGTTAAGAGGCGTTCTGATCTCGTGGCTCATCATTGCCAAAAAC
TCAGATTTTGACTGGTTGGCTAGTTCTGCTTCTTCACGAGCTCTTGCAAGTTGAGTCGTT
CTTACCTCAACAATACGTTGTAACTTTTCCTTTGTTTCTATGTCGATAACAGCACGTTCT
ATAAGGGGTCTAAAGCGCCTTAGAGTCTCTTTGTTTTCAATACTAAAATGCCCTTTTTGA
GCTCCAATTAATAGTATGATGCTTTGTGTTACTTCCGAACGAATGCCCGTTAAAATTACG
GAGTTAACATGTGTTTTAACAAAGCTATTTAAGTTCTCAAACTCTAACAATTTCGCTGGC
TCGAATAATAGAATACACTCGCCGTTTAATGCGCGATCCATTGTGTTACCGTGTAACCAC
TCTACCTTATCAAACACGCTATTGGTTGAGATTAACGTCTTGAACGGATAACGGTTGTCA
TCGCGGGTGATGACAATAAAGTCTTCAAAACTGATGTACTTTTTTAGAACGCTGTTTAGC
CCCGAAAAAATTTCATTACGATTTTTTGCCTCGCTCATTGCAGAGATTGCTGAAAGAATC
GCTTTGTTTTCATCGGCAAGCAATTTTTCCCGTTGTTTGGTCTGCTTTAGCTCAACTAAC
GCTTCTTGTAATGCTTCTTGTTGGTATGTGTCTAAATATTTATCTTTCATAAGGTTTATG
GAAAATCGCTGATGAGATCATCAAGTTTCCATGTCCATTTTCGCCGCCGATAAATCTTCC
CTGCTCACCAAAGGTAAATGGGCATATAAATGGCAAGTGTTCCAGTTCCTGATTAATTTG
TTCGCAAACGCTATTCATGTCTTGCATTAAGTGCAACATCGGTCCTGCACAAAATATATT
TATGACACCAATTTTTCGAGATTCTTCTAATTTTTGGTTAAATGCAGCATTCACGACTTT
TGCCGCTCGAGCGATTAAATGCTCCCTACTCCCTTTCATCAAAGTAAGCTCTTCCCCTAC
CGAAATCTGGGTAAATAGCTCAATCCCCCCATCTTCGGTCTCACGTATTGGATGGGAAAG
CTTGTAATAAGGTCTATCGTACAAATGTCCGGCAACTCTTCCCAAGGGATAAGCGCTGGA
GTTGGTAAAGAGTAGGTTTTCTTTGCTAGTTAGGTTTTCTTGATGACGAGTCCACTTTCG
ATAAGTATCTAGTGCTGATTCACCATCTATTTCCAGTAAACACCGTCCTTTTGCTTTGGA
AACAATGCCTTTGATGTTGGTTGGTGTGTGACCTGCACTAAAAGCAATATCAACGGGATT
AGAGGAGTAAAATAATGTGAGGCTAATCCCTTGCTTTTCATGGCCTTGCGCTGTAATCAC
TGACCATTTTCCCTCAATGTGGTTATCTGCTGCAGAACCGCCAATGATAGGAACAAGTGT
GCCGAAGCGTTCGTCGATCGATTCGATAATCTTTTCTTCTTTCCCAGGAGTTGCATGAAG
AAGAATTAAGTTAGGTACTTCGCCAATTCGATTAGCATTTTGAAGAGCCATATCTAGAGC
GACGGAGACACACTCATTTTCTTCACAATTAGAAATACCGGTTCCATAAGCATGTGGGCC
TGAGTCATAGATAGCCATAGCCGCTATGACTGGCCCAACGTGAAAACCCTGATCGGTCAT
AATGGCTTGGCATGAACTTGAACCGTGGAATGGAACACCAGGGAAATATCTAAGAAAGGC
AGAGCGAATGGCTCTGAAGTCGAACTCTTCTGTGTAATAACAGATGATATAAGACAAGTG
TTCTTGCCTCAGCTCTGAACGAAGCCTCTCTACTGCTAAATATTCGTCGGTAATATGGGT
AAATACTGATTGGCACTGCATACGCTTTTATTATTGTTTGTCACGTTACTGTTATACCAT
TACGACAAATTATCGTTAGGCTAGAAGGTTCGAATTTCACAAAGAAGATGCCATTATCTC
GTGTCAGATCTAATTTATAAATGCACTAAGACAATATTTTGGTTTATTTTGAGCTTAATC
GTTTTGGTTGCAGATATAGCATTCCATTCAGCTCTATAATGATTGTCGCTTATACTATCA
AACACACCAGATTGATTCAGATCAATTTTTAGACCTGTACTTTCAGTTGTTTCAATCAAA
ATCCCACTCGAATCACGATTAATCGTGATTTTATCTTCACCAATTGTTACATCACATCGC
TCTTTTTGTGAACAGTCAACGCTTGTGCTGGTCTCGTGCGTAAAGGTTCTCCAGAAAAAC
GCACCAACTAAAAGACTGAGCATGATTAAGATTTGTGCAAGTCTCGCCTTTGTTAACTTT
TGTGCAGGCATAATTACTAATATCCTTGTTACAAACTTCAAACTTTTTAAATAAAAAATG
ATTTCCAGAGCTCCGGTAAGGTTACTACTCTGTCATTGAATTGTTAATTCAAGTATAGTG
TCACGCTGAAAATGCCACTTTTTATTAAAGTCAGCAATAGAAATAAGGTGATGATAACAC
TTGAGTTCTAGAGTTTACTTGGGTGGTGTTACGACGCAAGTCGTGTTGGAAGTAAAGTGT
AGTTAATTAGAAATTGGAAGCATGCAAATGAGCCAAGTAAAGCAGCTTGAACAAAACTAC
AACTATACAGTCGTTCGCCAATTTACCCTTGTGACCATTTTATGGGGCATAGTTGGTATG
GCTGTTGGTGTTTTGATTGCCGCTCAATTAGTTTGGCCACAGCTAAACTTTGATACGCCG
TGGTTGACGTACAGTCGTTTACGTCCACTGCATACTAATGCGGTAATTTTTGCGTTTGGT
ACTAGTGCCCTGTTTGCAACATCTTATTATGTTGTTCAGCGTACATGTCAAACACGTCTT
TTTGGTGGCCCACTCGTTGCCTTCACCTTCTGGGGTTGGCAAGCAATTATCCTAGCCGCA
GCGATTTCTCTACCTCTAGGTTTTACCTCAGGTAAAGAGTATGCTGAACTAGAATGGCCT
ATTGATATCGCTATTGCGATTGTATGGGTTTCATATGCAGTGGTGTTCTTTGGAACGTTA
GTGAAACGAAACACTTCCCACATTTATGTGGCGAACTGGTTTTTCGGTGCATTTATCATC
ACAGTAGCAGTACTTCACATCGTGAACAGCATGGCTATCCCTGTATCACTGGGTAAATCT
TACTCGATTTATTCCGGTGCGGTGGATGCAATGGTGCAATGGTGGTACGGACACAACGCG
GTAGGTTTCCTACTCACCGCTGGTTTCCTAGGTATGATGTACTACTTTGTACCTAAACAA
GCTGAACGTCCTGTTTATTCTTACCGTCTGTCTATCGTTCACTTCTGGGCATTGATCTCT
CTATATATTTGGGCAGGTCCTCACCACCTTCACTATACTGCGCTACCAGACTGGACACAG
TCTCTGGGTATGGTGATGTCTCTTGTTCTATTTGCTCCTTCATGGGGTGGTATGATCAAC
GGTATTATGACGTTGTCTGGTGCTTGGCATAAGCTTCGTTACGACCCTATTCTACGATTC
CTAATCGTTTCATTGTCTTTCTATGGTATGTCTACTTTCGAAGGTCCGATGATGTCGATT
AAGACAGTAAACGCACTATCTCACTACACAGACTGGACCATTGGTCACGTTCACTCTGGT
GCGCTAGGTTGGGTTGCAATGGTTTCAATCGGCTCAGTTTACCACTTAGTCCCTCGCCTG
TTTGGCCAAGAGCGCATGTACTCTGTGGGTCTGGTCAACGTCCACTTCTGGTTAGCAACA
ATTGGTACGGTTCTTTATATCGTAGCAATGTGGATCTCTGGCGTGATGCAAGGCTTGATG
TGGCGTGCAGTTAACTCTGACGGCACCCTGACTTACAGCTTCGTAGAGTCAGTTGAAGCA
TCTTACCCATTCTACTTTGTACGTTTCCTAGGAGGTTTCATCTTCCTATCAGGTATGTTC
TTAATGGCATACAACACGTACAAAACGGTAAGTGCGCCAAAAGAAAGCCTCAAGGCTATC
CCTCATCCGGCATAAGGAGATTTAAGAATGAGTAATAATTCTAATAATCGCCATGAAATT
CTAGAACGTAATGTCGGTTTGTTGGCTATTTTTATTGTTTTTGCAATCAGCTGGGGTGCT
CTTGTTGAAATCACTCCTTTGATTTTCCAAAAGCAAACCACAGAAAGTGTAGAAAACTTA
CGAGTCTACACTCCTCTGGAAATGGAAGGTCGTGACATCTATATCCGAGAAGGTTGTAAC
GTTTGTCACAGCCAGATGGTTCGTCCTTTCCGCTCTGAAACGGAACGCTACGGCCACTAC
TCTGTAGCAGGTGAAAGTGTGTGGGAACATCCATTCCTATGGGGTTCTAAGCGTACAGGT
CCTGATTTGGCTCGTGTCGGTGGTCGTTATTCTGATGAGTGGCACCGAGTACACCTACTT
GACCCTCGCGAACTAGTTCCTGAATCAAACATGCCTGGTTTCCCTTGGCTTGCTGAGAAC
GTATTAGATGGCAAGCTGACTCAGAAGAAACTTGAAGTGTTCCGCGATCAGTTTGGTGTT
CCATACGAAGATGAAACAATCGCGAATGCGGCTAAAGAAGTAGAAGGTAAAACAGAGATG
GATGCAATCATCGCTTACCTTCAGTCTCTTGGTCATGCAATGAAGTAAGGGGATCATATG
GATTTCGGTACAATTCATAGTATTTATACCGTAGTGCTCTTCGCGAGTTTTATCGGCATC
GTATGGTGGGCATTTAGCAAGAAGCGTAAAGCACGCTTCGAAGAAGATGCCAACTTGGTG
TTTGCTGACGAAGAACAAACGACCCCAAATAACCAAGGAGTGAAGAAGTAATGACTACAT
TCTGGAGTCTCTGGATTATCGTGATTACTATCGGTACGCTAGTAGGCTGTGCGATCCTCC
TGACTTGGTGCGCCAAAGATAAAATGGGCGTCGAGGAAGGGGAAGACATGGGCCACGAGT
ACGATGGTATTCGCGAGCTAAACAACCCTCTACCGAAATGGTGGACTTACCTTTTCGTAA
GCACGTTTGTGTTTGCAGCAGTATATCTAGCCCTGTTCCCAGGTCTAGGTAGCTTTAAAG
GCTTTTTAAACTGGCAAAGTTCGGCTCAAACCGTTCGTTCGCTTGAAGAGTCAAAAGAAG
CTATTGCACAGGCACAAGAAAATAAACAACTCAACCAATACGCAAAAGAACTGGATGATG
CGGATGCCTACTTCGGCGAAGCATTCCGTAAACTTGCTCATAATGCGAATGGTCTACGCC
CTGTTCCTGAGATCGCGCAAGACCCAGAAGCATTAAAAGTTGGTCAACGTTTATTCTTGC
AAAACTGTTCACAATGTCACGGCTCAGATGCTCGCGGTCAAAAAGGTTTCCCTAACCTAA
CTGATGACGCATGGCTATATGGCGGTGAGCCAGCAGCAATCGTAACAACCATCATGCATG
GCCGTATTGGTCAAATGCCAGCATGGAAAGATGCGCTTGGTGAGCAAGGTGTCCAAGAAG
TAGTAAGTTACACATTAAGTCTATCGGGTCGTAAAGTTAACGCTCGTGAAGCTGCAGCAG
GTAAAGCTCGCTTTGTTGTGTGTGCAGCGTGTCATGGTACAGATGGTAAAGGTAACCCAG
CAGTTGGTGCCCCTGACCTAACTGACCAAGACTGGCTATTTGGTGACTCGCGTGCTGCCG
TAACTGAAACCGTAATGAATGGCCGCTCTGGTGTAATGCCAGCATGGAAGGACATTCTAG
GTGAGGATAAGGTTCAACTTGTTGCCTCTTATGTCTGGAGTTTAAGCAACTCAGACAATA
AGTAACATTTCAATAACAGCCCCTTTCACAGGGGGCTGTCTTTCCTTTAAATTTAATGCC
TTACATTTTTTCATTTAGCTGTTGAGAACTTTTTTATGGTAAAGCCTTGGTATAAACAAT
TCTGGCCGTGGTTCCTAATCATCCTTCCTCTTACGGTAGTCGTTTGGACAATCGCCACGG
TAGTCGTCTTTTCAAACAACTCTGTTTCTCTTGTTGCTGAGGATTACTATAAAAAAGGCA
AAGGCATAAATATCGACATCAGTAAAATGAACGTCGCTCGTGATCTTGGTCTTAATGCGA
ACATTTCTTCTCTAGATAACAATATCGTAATTGGCTTTACGAAAGGAGCGCTAACGCACT
ACCCAGCGCTTACAGCAACGTTTACTCACCGTACATTACCCGATCGTGATTTTACGAAGC
TAGTTACCGCAGATGCATCTGGCAACTATCGTTTTACCACTGAAGACGCTATACAAGGCC
CGTGGTTTGTTGAACTTCAACCACACGATAAGCAATGGATGATTCAAGGCAAAGTCGAAT
TTCCAGCAGTTTCAGTCTCATTAATGAAGTAATTTTATGTGCAAATCCTGTTACCACTGT
GGTGAAGATGTACCAGCAAACACGGATTTTAAAGTAGAAATACTTGGCGAAGTTCGTGAG
ATGTGCTGCCCGGGGTGTGAAACTGTCGCACAAACTATCGTAGATAGCGGTCTTGTTTCT
TACTACCAGTACCGAACCGCACCCGCTGAAAAAGCAGACCTCGTTCCAGAACAACTTCAA
GCTCTGATCCACTATGACAATGAAGACGTTCAATCAGAATTTGTACGTAACCATGACAAT
GTATCTGAAGTAACATTATCTCTCGAAGGTGTATCCTGCGCCGCTTGTGCATGGCTTATT
GAAAAGCAAGTATCCAGCGCTAAAGGTTTAGTCTCCATACGGGTAAATACGACAACAAAC
CGAGCTTTGCTTGCGTGGGACAAAACTCAAGTTAAGTTAAGTGAACTGCTTTCAGTTATT
CATAATCTTGGTTATAAAGCCGCGCCATTTGAAGCAGACAAACAAGAAGCATCTTATCAC
CGAATGATGAAGCAGTACCTTTACCGATTGGGTATTGCTGGCTTAGCGACGATGCAAGTA
ATGATGCTTGCTGTGGCGTTGTATTTAGAAGTGTTTGGCGATTTGGAACCTGAATTTAAA
AACTACTTCCGATGGGTAAGTTTGATTTTCGCTACACCAGTTCTTCTTTACTCTGCCCTA
CCATTTTACCTTAATGCTTGGCGAAGCATTAAAGGGCGAACTCTAGGCATGGACGTCCCA
GTTTCGATCGCTTTGATTTTCGCTTATGTTGCGAGTTTAGTTGCGACAGTAACTGAGCAA
GGCGAAGTATTCTTTGAATCTATCTCGATGTTTACCTTCTTTTTGTTAGTGGGTCGATTC
TTAGAAATGCGCGCTCGCCGCAAAGCTGCTGCTGCTAGCGGTAACTTGCTCAAGCTTATC
CCTGCCATTGCAACAACACTAGACGGCGAACAAATTCCAGTTAAAACGCTGAAGATTGGT
GATCGCATTCGCGTTCTCCCTGGCGAACATATCCCTGCTGATGGCAAAGTGATTTCTGGC
CGTATTCATATTGATGAATCAATGCTGACTGGTGAGTCTATTCATGTCGTAAAAAAAGAA
GGTGATGCTGTTTATGCAGGTACATTAAACGGAGATGAATCATTTGAGTTGGAAGTCACC
AATTCAAAAGCAGACTCGATGATTTCAAATATTGTGCGCCTTCAAGATGAAGCACAGCAT
TCGAAGCCAAAAATTGCAGAAGTTGCGGACGTCGTAGCACGCTACTTTGTTGGTGTAATT
CTTATCATCTCAGCTGGAACCTGGTTTTATTGGCACCAAACCAAACCAGATGATGCTTTT
TGGATTATGCTTTCGGTTCTCGTCGCTACATGCCCTTGTGCATTATCCCTTGCTACACCG
ACCGCACTAACTTGTGCGACTTCACGAATGGGCAATTTTGGCATTCTGTTGCGAAAAGGC
CATGTATTCGAAACGCTTTGCAAAGTTAATCATCTCGTCGTCGACAAGACAGGAACATTA
ACGAAAGGTGACATCGAGATTAGCCGTACGAGCACATTCAAAGAGCTTTCTGAAGCGGAA
AGTCTGGCCCTTGCATCTGCTCTTGAAACTCATGCAAACCACCCTATTGCGCGTTCATTT
ACCGGTTTCAGTAATGACGAGATTATTGTAACAGATGTTAAAAACGTGATTGGCTCAGGG
ATCGAAGGGGTTTGGAATGGTAAGACGGTAAAAATTGGCAGCTCCTCGTTTGTGCTAGAT
TCAAGCACTAAAGAAAGCAATGCCATTTACTTGTCAATAAACAACGAACACGCTGCAACT
TTTTATTATCACGACCCTATTCGCAAAGAAAGTCAGGCTTTTATTCAGCGTTTTGCAGAA
GCAGGAATCAAAACAACCCTACTTACCGGTGACTCTATTCAAAACGCGCAGCCAGTTGCT
GACGAAATTGGTATCGAGCATGTGATCGCATCTGCAAAACCAGAAGACAAACTCGCGTAT
CTTAAGAGCCTTGATAGCAGTGATATCACCATGATGGTTGGTGATGGCATAAACGACGCA
CCTACTCTAGCGGGAGCCCATTTATCCGTGGCTATGGGCGGTGGTACTGACGTTGCAAAG
GCATCAGCAGATATGACGCTTCTTGGAGATAACTTAGAAAAGTTATTGGAAGCTCGCCTA
TTGGCTCTTCGTACAAGAAAGATTATCCGTGAAAACTTAGCTTGGTCATTAGGCTACAAC
TTGTTAATTTTGCCGTTAGCGGTTGCAGGGCTAGTTGCGCCTTATATCGCGGTTGTTGGG
ATGTCAGCAAGTTCAATCATTGTTGTATCTAACTCACTGCGACTTCTTAAAGAGAAGTAA
ACAAGAGAACACTTATGGAAAGCCTTTATATTTTAATTCCAATCGCGATTGTTCTTGTTT
GCGTTGCTGTCGCTATTTTTCTTTGGGCGGTTCGAAGCGACCAGTTTGAAGATCTTGAGC
GACAAGGACACAACATTTTATTAGATGAAGAAGAACAATCAGACAATAAGAAACCGTAGT
ATGTTTTATGAATCCTGATTTTTTAGGTGCTTTGCTTATCGGCCTTGTCGGGGCCGGCCA
TTGTATGGGGATGTGTGGTGGTATCGCATCCCTACTTTCCTTAGGTAGTTCAAGCTCAAA
ATCCTCCCCAACCATACCTTTATTCTACAACCTTGGACGACTCAGCAGTTACGCCTTAAT
AGGCGCACTTGTCGGAGGTGCAATATCAGGGTTATCGGAACTCAGCGGCTTAGCTCAATC
TCTTGCGTGGCTGCGTTTTGTTGCCGCAATCTTCATGATTTTGGTTGCGTTATATATTGC
GAAATGGTGGCAAGGTTTACTCATCGTAGAAAAGATGGGCCAGCACCTTTGGAAGTTTAT
CTCTCCAGCTGGAAAAAGCCTTTTACCACTTAAAAAGCCAATACACGCACTGCCCTTTGG
TTTTGTCTGGGGGTGGTTACCATGCGGGTTAGTTTATTCGGCATTAACATGGTCGGCGGT
GTCCGGTAGCGCAGTAAATGGCGGCCTAATCATGCTCGCTTTTGGTTTGGGAACGCTGCC
ATCCATGCTCGCTGTTGGTTACGGAGCTAGCCATTTTCAGAAACTGCAAAAATCATTAAT
ATTTAGAAACATCTCAGCATTAATCTTAATTGTCTATGGCGCGTATACTGCCGCGGGTGC
CATGCAGATGCTTGGTTTCATATAACGCAAAACTCTATACCACCGATATTTTTGCTATCC
TTTAGGATTAAGCGGTGCTAAAATATTGATGTATATCAAATAGTGAAAGGTTGTTATGAT
TTCTGAAAAACCTGCAACAAAGCGTATCCAATCAGGCGGTTGCGCGATTCATTGCCAAGA
TTGTAGCATTAGCCAACTGTGTATCCCATTCACTCTGAATGAATCTGAACTTGACCAGTT
GGACCAAATCATCGAGCGTAAAAAGCCTATCCAAAAAGGACAAGAGCTATTCAAAGCAGG
TGATGAGCTTAAATCTTTGTACGCTATCCGTTCTGGCACGATTAAGAGCTACACAATCAC
AGAACAAGGTGATGAGCAAATCACAGCATTTCACTTAGCTGGTGACTTAGTTGGTTTTGA
CGCTATTACTGGTGACTGCCACCCTAGTTTCGCTCAAGCTCTTGAAACATCAATGGTTTG
TGAAATCCCTTATGAGATCCTTGACGACCTATCAGGCAAAATGCCTAAACTTCGTCAGCA
AATCATGCGTTTAATGAGTAACGAAATTAAAGGCGACCAGGAAATGATTCTTCTGCTTTC
TAAGAAGAATGCTGAGGAGCGTCTAGCTGCTTTCTTGTACAACCTGTCAACTCGCTTCTC
TCAACGTGGCTTCAGCCCAAGAGAATTTCGTTTGACCATGACTCGTGGCGATATTGGTAA
CTACTTAGGCCTAACGGTTGAAACCATCAGCCGCCTATTAGGTCGTTTCCAAAAATCTGA
AATTCTGAGTGTTAAAGGTAAGTATATCACCATCTTAGATCATGATGCGCTAATGGAACT
TGCCGGTGTAACAAAAGAGTAATCTCGCTTACTTATTGATGTAGCTCGAAAATGAGCTAC
ATCATGTTTCTCATAAAATCCCTTCGAAAGTCCTCAAAAAGTTCCCCAAACTAAGCTACA
GTAAAAATATACGAAGAGTCTCCAATTTACTGATTTAACTTGTTTTCAGTATTTGGTTTC
GCAACATAAGTGGGCTTAGTTATGAGTATATACAGTAAGATTCTTGTTGTTGCTGACATC
AATAATGATGAACAGCCTGCACTCGCTAGAGCGGTTCAATTAGCTCAAAAGAGTGTATCC
AGAAGCCGAATCACCTTCTTCTTATCCATCTACGATTTTTCCTATGACATGACCTCAATG
CTGTCAGTCGATGAAAGAGATGCGATGCGTCGCGGCGTTATCCATCAACGTGAGCAATGG
ATGCGTAAGATTGCTCAACCGTACTTAAACGATAGCTTCGATTTTGATGTTTGCGTTGTG
TGGCACAACCGTCCTTACGAAGCAATCATTGCTGAAGTGTATGCTGGTGGGCACGATCTT
CTAATCAAAGGGACACGTAAACACGATGTTTTAGAGTCTGTGATTTTCACGCCGACAGAC
TGGCATTTATTACGTAAATGCCCTACCCCTGTACTTTTGATCAAGAACTCGGATTGGCCG
GAGCAAGCTAATATTCTCGCTTCTGTACACGTGGGGTCAGAAAACCCAACTCACATTGAT
TTGAACGACGCGATGGTTGAACGCCTCAAAGAGATGTCAAACCGTCTCGATGCTGAACCG
TATCTCGTCAACGCTTATCCTGTTACACCGGCTAACATTACGATTGAGTTGCCTGAATTT
GACCCAACGACCTACACGGATGCGGTTCGTGGCCACCATCTCACCGCAATGAAAGCATTG
AGACAAAAACATGGCATCGACGAAGAACAAACCATCGTAGAACAAGGTTTACCAGAAGAC
GTCATTCCTGCAGCAGCGGAGCGATTAAATGCAGCAATGGTGATTTTGGGTACGACTGGT
CGTACGGGTCTTTCAGCGGTCTTTATCGGTAACACGGCAGAGCATGTGATCGATAAGATT
AACTGTGATGTACTGGCATTAAAACCAAAAGGTTATATCAGCCCTCTCGATCCAAATACC
GCAACGTAGAGCAAATAATAAAATATAAAAACGCCCCTCTTTTGGGGCGTTTTATTTTCG
GTTTCAGCAAGTACAAAATAGGAGGCATTGTTGCCTCCTATTTACTAGATGTTCGTTACA
TCGATGAATAGAGATTCATCGATGTTAGTTGAAGAAACGACTGCTTCACTAAACTCATAC
TCTTCGCGGCTACCGTCACGATCTAGCGGCAAGTTTACAAAATCAAACAACTCACGGTCT
GCCAATTGGCTTGGGCTTACGTTTTGGATTGATTTGAAAATCGCTTCTACGCGTCCTGGC
GTCTTCTTATCCCAATCAATCAGCATTGCTTTGATTGCTTGGCGCTGCAAGTTCTCTTGA
GAACCACATAGGTTACAAGGAATAATTGGGAAATCTTTGTGCTCTGCGTATTTGATCAGG
TCTTTTTCGCGGCAGTAAGTCAGCGGACGAATAACCACGTTACGACCATCATCAGAGCGT
AGCTTTGGTGGCATTGCCTTCAAACGAGAACCATGGAACATGTTCAAGAACATCGTTTCT
ACGATGTCATCCATATGATGACCAAGTGCAAGTTTTGTTGCGCCGATTTTCTCAGCAAAT
GAGTAAAGCGTACCACGACGTAGACGAGAACATAGACCACACGTTGTCTTACCTTCTGGC
ACTTTTTCTTTAACTACTGAGTATGTGTCTTTATCTACGATGTAGTAAGGAATATTCAGC
GTCTCAAAATACTCAGGCAAAATATGCTCTGGGAAACCAGGTTGTTTTTGGTCTAGGTTA
ACAGCAACCACTTCAAATTTGATTGGTGCCGCTTTTTGTAGATTCAACAGGATATCGAGC
ATCGCAAATGAGTCTTTACCACCGCTTATACATGCCATGACAACATCGCCTTCTTCGATC
ATGTTGTAATCTGTAATGGCATTTCCAACATTTCTTCTCAAACGTTTTTGAAGCTTGTTG
AATTCAAGGGTTTCTTTTCTTGTATCTTTCTGGTTCATTGCGGGCTCTCACATCGCCGAT
AAAATCGACAGTAGGACTTCCTAACATGGGTTTCTTTGGGGCGTGGATTATACGGGCTTT
TGCAGCAGGATTAAATGTTTGTATTGAAGGATAAGAAAATAAGTGCGCTGATTTACCAGC
ATGGAATAGAAAAAGAACCGCGAATGCGGCTCTTTCGTGAAGATAGTGCTATTTCTTTGC
TTGAGGCAAATAAGGAAGCACTCTCATCGTTGGTTCCGGTAACGTTATTGTTCCACCTTC
GCCAATTTCACTCAAAGCAACCTGCACTTTACCGTTAACAATCGCCTTCTCTTGTCCATT
TGAAAAAACGATCTTACCGTTCAGTTCGTTGGCAAACTCCATTGTGACGCCCTGTACTTC
AGGTGTGAACCATCCAGCAAACATCCCCCCTAAATCCTCTAACATGCTTTGCATTTGAGG
CATTAATGGCTTCAGTTGCTCGTAAGAAACACTACCCTGTAACGGTTCTTTCGTCATAAC
AACTAAAGAATAATCACATCGGCTATCTTTAGGAGTGTGTACGAATACCAAAGGATTTGC
GGATTTTAGATTTTTGTCGATCGGTAATGGCAGTTCTTTCGACGCTGGAATCACAAACTC
TTCGTAGTGTTCTTCCTTTTCCATCCATGCTTTTTCAATCGTACACAGCTGCTTAGTTCT
GGCATCGACGAAGAACACACCGACTTTAACGTCATCATGCCCTTCTTTAGTGTTATTTTT
TAACTGAGTATACAGTTTGGAATACGTAAACATATACTCTTGAGCATGCGTTATCGGTGA
CGAGAGCAAGAGTGCTGCACTTCCTAAAATTAAGCTTAACTTTTTCATTCGATTATTATT
TTATTGAGTCCAGTAGGCGTTATTGTGACGAATCATCGAGCGTAAGTCATTAACGTATGC
AATGCCCCTCTCGGAGTAAGACAACAGTCCATGAGTGAGTTCTGATGCTGTCGCCACGGA
GAACAAGTTTTTGTGCTTATCTGCCAACATAGCTCGAATATCACGTAAGTCAGCGTAAGC
TGGATTGCGATTCACATTCATAAAGTAGCCATGAATTGACTGCTGAACTGAATCGAATTT
TTGAACTTCGTGAGTTTTTCCTGCAGCACGCTGAGCAGGCACAATTCCGCAACCCTGTTT
ATAACACCATTGGCCGAACAAGTTGTTTGCTTGAGTAGCAAAACGAGAAGTACCCCACGC
GGATTCATTGGCAGCTTGAGTTAGCACTAATGCTTCTGGTAAAACATTGACTCGCTTTAA
CATTTCAGTCAGCCAAGCTTCATCAACATGACCATCATGAAGAGGAAACCCATATAACTG
CGCTAATCTTTCTGCGTAAGCTTCTTCGTCCGGCGACACTTCTCCAATCTCAAGAGAGCT
TAGAAAAGCACGTTCTTTTTCAATCCTGTGATTTTCTAGTGCGATTTTAGGCCGTAAGAA
ATCGAAAAATGCCGCCTTTTTTTCTTTGGCGTCTTTGATAGAGTTAAAGTCTGGAATGTC
CCCAATGTAGGGCAAGTGCGACAAATCAGGATGTGTCACCGGACCTTGAACAACATTAGG
ATCATTCGCGCTTTTGAACTGGTGGTCGTAATGCAAATATGGACCTACCGAAATAAAAGT
GGCGGCTATACAGGCAGCCGCCACTCGTAAAGTCATTAATTTTAAAGATTTAGGCATTAA
ACACCTGAGATTTACCATCGTGATCGTTATCATTTTTTTGTGTTGCTACGATCTTAAGTT
TGATGCCAAACATTTCTCGATAAAGGATGCCCTTCAAATGGAAGAAGAATGGCAAGACAA
AAATAAAGCCAATACCGTAGAACATAGCCGCAACAATAAACATCAACATAACGCCCATGT
AAAGCCCTGCCACAACAAAAATCTTCTTATTGATCGCACGTAGTGATAATAATAACGATT
GCATAGGTGGCACTCTTTTCTCGCAAATCAGTAAGATAGAGTGACTAAACGCCATTGCTA
AATATAATGAAAGCGGTGGAAGGATCATTCCCGCGACACCTTGCAACGTTAAACTGAACA
GCGTTGCAATAATAACAGGAACGGTAAATTGCAGACCTTTACCGACATGACGAACTTTGG
TTTTTAACCCTGCTACATGACTCATCGCCATCAAACTGATCCCAGCATAAATTGGTGCGC
TGATCACTTCATAACTAAAGTTAGCGATATAAATAGCAGAAACGATATTAGCGGTGAATG
CTTCCGGATTTTCTATCGCATCGAGAATGACACTTGGGTCGCCCAATTGAAGTTGAAGTG
CAATGTAGAAAATCCCCAATTGGACAAAAAGCAAAAGAATAATCGCTGGTGAGAACGATA
AAAAGTGTTGAATGGTTGCGCGCCAAGCTTCACTAAATACAGCACTCGCTTTTAGTTCGT
AGTCGCCAGACAAAGCTCGCTCTACACTCCCCCCAAGATTGAAATCTTTTTCAAAATCGT
TATTCATATATTATCCAAGATTAACTTGTGAATTTTTTACTGGTATACCAGTCAATTAAA
GTGGCCAACATTATAAAGAAATCTTTCCACGTCTAAAATCAGAACTGACGTTCTATCCTT
GCAATATCTACTATTTGGTTGATAATTGACCACTCACAAAACTATGAAATTGAAAGCAAT
TGTTGCTAATGACAAAGCCCTACCAAACTGTGTTTAAAAGGCAAATAACCTCTTAAAAAC
AGTATGGTAAGGAATGATTACTTTTGCCTGCAAAATTTTTTCTGTTTCAAGATAAGAAAA
TGCTTTAATTTCACAATTTTGGTGATTATGATGCGCGCCTCAAAAGTGAATGACTTATGT
CACACTAATTGGCGTAAACCCAATTTTAACGTGGGAGAAATACAGACGTTGAACGCTAAA
CAGCAAGCAGGAAAGCCAGTTATTCGTTTATCTGGTATCAGCAAAAGTTTCGATGGAAAG
GAAATCATCGGTAATTTAAATCTTGATGTTAATCATGGTGAGTTTCTGACGATTCTTGGT
CCATCTGGTTGTGGTAAAACGACGGTTTTACGCATGATCGCTGGTTTTGAAACGGCAGAT
AACGGTCAAATCGTATTAGATGACCAAGATGTAACGCAAGTTCCTGCAGAGCATAGGCAC
GTCAACACGGTATTTCAGAGTTACGCATTATTCCCTCACATGACCGTATTCGATAATGTG
GCATTTGGCCTACGCATGCAAAAAACGCCTGCGGCAGAAATCGAACCACGTGTAATGGAA
GCGCTACGTATGGTTCGCCTAGAAAAAATGGCGCAGCGTAAGCCGCACCAACTTTCTGGT
GGTCAGCAACAACGTATCGCGATCGCGCGTGCGGTTGTAAATAAGCCAAAAGTACTGCTA
CTTGATGAATCGCTTTCTGCTCTTGATTACAAACTTCGTAAACAAATGCAGATTGAGTTG
AAACAACTTCAGCGTCAACTTGGTATTACCTTTATCTTTGTTACTCACGATCAGGAAGAA
GCTCTATCGATGTCTGACCGCATTATCGTTATGCGCGATGGTGTTATCGAACAAGATGGC
TCACCACGTGAAATTTACGAAGAACCTAAAAACTTGTTTGTTGCTCGCTTTATCGGCGAG
ATTAATGTCTTCAACGCAACAATGCTTGAACGCATTGATGAAAAACGCATCCGTGCGGAA
ATCGAAGGTGTTGAGTCTGTCGTTTACTACGACAAAGAAGCACAAGCAGGTGACAAACTA
CAAGTGCTGCTTCGCCCTGAAGACTTACGTATCGAAGAGATCAAAGAGTCTGAAGAAAAA
GGCATTGTTGGTCACGTCACTGAACGTACCTATAAAGGTATGACGCTAGACTCTGTTGTC
CAACTGGACTCAGGCATGCGCGTGATGGTTAGCGAGTTCTTTAACGAAGATGATCCAGAT
GTGGACCACTCTCTCGGCCAAAAAGTCGCTATCACTTGGGTTGAGAGCTGGGAGGTAGTA
CTCAATGATAAGCAAGAAGATTAATCTTCAGAACGCAATCATTACCCTAATTGTTGGTTG
GCTAACACTTTTCGTGTTGGTTCCAAACCTAATGATTATCGGTACAAGTTTTTTAACGCG
TGATGAAGCGAACTTAATTGAACTGACTTTTACTTTCGACAACTACCTTCGCTTACTTGA
TCCATTGTACGCAAAAGTGCTGATGCACTCTTTCTACATGGCAATCATTGCGACGTTGTT
GTGTTTAATCATCGGCTACCCATTTGCTTACATCGTGGCAAAAATGCCTGAGAAATGGCG
CCCGTTTATGCTGTTTCTTGTGATTGTACCGTTTTGGACAAACTCACTTATCCGTACTTA
CGGTTTGAAGATTGTTCTTGGCACACAGGGCATCTTGAACAAGTCATTAATGGCAATGGA
TATTATCGATAAGCCATTGCGTCTTATGTATACCGAAACAGCGGTAATGATTGGTCTTGT
CTACATTTTGCTTCCGTTTATGATTCTGCCTCTGTATTCGGCAATCGAGAAGCTAGACAA
CACCTACATTGAGGCTGCAAAAGACTTAGGCGCAAGCAAACTGCAAACCATCACAAAAGT
GATCTTGCCGTTAACGATGCCAGGCATTATTGGTGGCTGTTTGTTGGTACTTCTTCCTGC
GTTAGGTATGTTCTACATCTCCGACCTTCTAGGCGGAGCGAAGAACCTATTAATTGGTAA
CGTAATTAAGAGCCAAGTATTAAACGCTCGTGATTGGCCATTCGGTGCGGCAACCAGTAT
CGCACTTACTATTGCAATGGCAATCATGCTGTACGCCTACTACAGAGCAGGCAAACTATT
GAATAAGAAGGTGGAGCTAGACTAATGGGACGTACAGTTAGATTTAGCTTTATGGCGCTG
GTATATGCATTTTTGTATCTACCAATCATCGTATTGATCGTAAACTCATTTAATGCCAAC
AAATTTGGTATGAAATGGGGCGGGTTTACAACCAAATGGTACGAAACCCTAGTTAACAAT
GACAGCCTTATGCAAGCAGCGTGGCATTCACTTAATGTCGCGGTGTTTTCTGCAACAGCT
GCTACTATTATTGGTAGTTTGACGGCCGTTGCCCTATTCCGTTACTCCTTTAAAGGTAAA
GGTGCAGTAAACGGCATGCTGTTTGTTGTAATGATGTCACCAGACATCGTGATGGCAATT
TCATTGTTGGCGCTGTTTTTAGTTTTAGGCGCGCAGCTTGGTTTCTTTACTCTATTGATT
GCACACATCACATTCTGTTTACCGTTTGTTGTGGTAACCGTTTACAGCCGCTTGAACGGC
TTTGATGTGAAAATGTTGGAAGCAGCAAAAGACCTTGGTGCAAGTGAATGGGTTATCTTA
AAACAGATCATCCTTCCTCTTGCGAAGCCAGCGGTTGCTGCAGGTTGGTTACTAAGCTTT
ACTCTGTCTTTAGACGACGTAATTATCAGCTCGTTTGTAACAGGCCCAACATACGAAATC
CTACCATTGAAAATTTACTCGATGGTTAAGGTGGGTATTTCACCGGAAGTGAATGCCTTA
GCAACGGTCATGTTGATTGTATCTTTGGTTCTTGTAGTAATTTCTCAGTTGCTAGCAAGA
GAAAAAGTAAAGTAAAATCCGCATCCGTTAACATCACGAAACAGAATGGTTACATGCCAT
TCTGTTTTTCTATCTACCGTCCAAAATGATTTGGACAACGTTTGGTTTGGAGCTAACGTC
AATGAAAAAATGGGCTACTCTATTAGCTGGTAGTGCATGTGCGCTTTCTCTGTTCTCAGG
TTCAGCGGCAGCGGACGATAAAGAATTGGTATTTATGAACTGGGGTCCTTACATCAACAG
TAATATCCTAGAGCAATTTACTAAAGAAACAGGTATCAAAGTGATCTACTCGACTTACGA
GTCGAACGAAACTTTGTACGCAAAGCTAAAAACTCATAACCAAGGTTATGACCTAGTCGT
ACCTTCAACTTACTTCGTAGCAAAAATGCGCGATGAAGGTATGCTACAAAAGATCGATAA
GACTAAGCTGAAAAACTTCGGCAACCTAGATAAGAACTACCTAGATAAGCCTTACGATCC
AAATAACGACTACTCTATTCCACACGTTGTTGCGATTACAGGTCTAGCAGTTAACGCTGA
TATGTACGATCCAAACGACTTCCAAAGCTGGGCAGACCTATGGAAGCCTGAGCTTGAAGG
TCAAGTAATGCTAATGGACGATACTCGTGAAGTATTCCACATTGCCCTACGTAAATTGGG
TTACTCAGGTAACTCTACAGATCCAAAGCAAATCGACGAAGCATACGCTGAATTGCAAAA
GCTGATGCCAAACGTTCTAGTATTTAACTCTGATAACCCGGGTGCACCATACATGTCTGG
CGAAGTTGGCGTTGGTATGCTTTGGAACGGCAGTGCGGCTGCGGCGCAAAACGAAGGTCT
AAACCTTAAGCTAGTCTTCCCTAAAGAAGGCGGTATTGGCTGGGTTGATAACTTCGCAAT
CTCTTCTGGCGCGAAAAACGTAGAAGCAGCGCACAAAATGATCGACTTCCTACTACGCCC
TGAAATCGCAGAGCAAATTTCTCGTGACACTGGCTACCTAACCGCCGTTACAGAATCAAA
CTCGAAGTTTAAAGACGTAGCACCGCTGTTCCCTTCTCAAGAAGATCTTGACCGTGTTGA
ATGGCAAGACTCGGTTGGTGATATGACAGTGAAATATGAAGACTACTTCTTGAAGTTGAA
AGCGGGTCAATAATCTGATCTTGCCTACTAAGGCATCGACTAACTGAAAATAGGCAGCGA
TACGCTGCCTATTTTTGTAATTGACTGATATAATTATGCGTTGCTAGGTTTATTTAGCTC
AGTTTCACAGAATTATCGCTTCCCTAAAAAGGCTCGGTATAAATTGATTTAAATAAACGG
GATTGTGCTTATTGCGATTTGGCTCAACTTAATAACTGCGACTAGTATTGATTTGTCCAA
TCGCTAAACAAAACGGAAAACAAATGAAAAGTAAATTCTACGCAAGCGCTCTATGTGCAG
CGACGCTAATCGCTACCCCTGCAATGGCGGCTGATCAAGAACTGTATTTCTACAACTGGT
CGGAATACATTCCAAACGAAGTTCTTGAAGACTTTACAAAAGAAACTGGCATCAAAGTTA
TCTACTCTACATACGAATCTAACGAAAGTATGTACGCGAAGCTAAAAACGCAAGGTTCTG
GTTACGATTTGGTAGTACCGTCTACCTACTTCGTTTCTAAAATGCGTAAAGAAGGTATGC
TGCAAGAGATCGACAAAAAGAAACTTTCTCACTTTAGCGATCTTGACACCAACTTCCTAG
ATAAACCATTTGATCCAAACAACAACTACTCTATCCCTTACATTTGGGGTGCGACGGGCA
TTGGTATCAACGCAGATATGCTAGATAAATCGTCTGTTTCTAAATGGGACGATTTCTGGG
ATAGCAAGTGGGAAGGCCAACTAATGCTGATGGATGACTCTCGTGAAGTCTTCCACATTG
CATTAACAAAGCTTGGTTACTCGCCAAATACAACGAACCCAGATGAAATCAAAGCAGCTT
ATGAAGAGCTGAAAAAGCTAATGCCAAACGTATTGGTATTCAACTCTGATTTCCCAGCAA
ACCCTTACCTTGCAGGTGAAGTGTCTCTTGGTATGCTTTGGAACGGCTCTGCTTACATGG
CTCGTCAAGAAGGTGCGAATATCGACATCATCTGGCCTGAAAAAGGCACCATTTTCTGGA
TGGACAGCCTAGCAATTCCAGCTGGCGCGAAAAACGTAGACGCTGCTCATAAGATGATCG
ACTTCCTACTACGCCCTGAGAACGCCGCTAAGATCGCACTAGAGATTGGTTACCCTACTC
CAGTTAAGACGGCACATGAGCTGCTACCAAAAGAGTTTGCTAACGACCCAAGCATCTTCC
CTCCGCAAGAAGTAATGGACAGCGGTACATGGCAAGATGAAGTTGGCGAAGCGAGCGTAA
TATACGATGAGTACTTCCAAAAGCTAAAAGTAAACAACTAAATCGTTAGTTTTAAAGATA
TGAAAAAGCGGCTCATGTGCCGCTTTTTTGTATCTAATAGTTAGGTTAAAGTTTTTATGC
TTTCGTGTCCAAAGCAAGAATTTCATCCACAAGCTTCGGTACTTCAACGCTTGCTTTACC
ATAGCGTTTTTCTTCAAATTCACTTTCAACCGCACTTGGCTCAAGGTTAATTTCTATAGT
ATGAGCGCCATGCATTTTAGCATCATGCACAAAGCCAGCGGCCGGATAGACGACGCCCGA
AGTGCCGATAGAGACAAACAAATCAGCTTCTTCCAGTGCTGCGTATATCTCTCCCATTCT
CAGTGGCATTTCACCAAACCACACAATATGTGGTCGCATTTGTGATGGGATCTGACAACA
ATGGCAAAGCTCACCAGTTTTTATATCTTCGGTATGTTCAATAACTTGGTTAGATTCACT
ACATCGCGCCTTAAGTAACTCACCGTGCATGTGAATCACATTTTGGCTGCCACCTCTTTC
ATGCAGGTTATCAATATTTTGCGTAATGACCGTCACCTTTCCCTCTAATTCCGCTTCAAG
ACGGCCAAGAGCAAGATGCGCAGCATTCGGTTTGATCGTTTCATCTTGAAGCTTTTGACG
GCGTTGATTATAAAAACTCTGAACAAGGTCTGGATCTCGAGCAAAACCTTCAGGTGTTGC
TACATCTTCAATTCGGTGATTCTCCCACAGGCCATCTTGGGCTCGAAATGTTTGAATACC
AGATTCAGCCGAGATACCTGCTCCAGTAAGTACTACAATATTTCTATAAGGGAAATTCAT
AACTTATCCTTGTTGTTCTTTTTCATTAGCTTAACACTGAAAGAATAGCAACTGTAGTAG
TATGGATTAGACCATGGTCGTAATGGTCACTATTAGAATTACATTTTGAGAGGAATCGCA
ATGAGACAAGTATCTCTGGCGCTTATATTACTTACGACTTTAGCAGGCTGTCAGCTGACA
AATGTGGAAGGTGAAATTGACGACGTAAAAGTAAAAGTCAGCACAAATGATGACAATCAT
GGGCCGCACGGCAATGGTGGCTTTTGCCCTCCTGGTCAAGCTAAAAAAGGCAACTGTTAA
AACGGCTTATATATCGGTTTGAAGCAAATAGTTTAAAAAAGAGCGGTTTGATGCCGCTCT
TTTTTCGATTAATTTAATCTTCGTTAGTAGACGATATTTTATGAATCGCTAAATCCGCAC
CATTAAACTCGTCTTCTTCTGAAAGCCTTAAACCTGTTAGAGCGTTAATTGCGCCATAGA
CCACAAGAGCACCTAAAACCGCAATGGAAATGCCAAAAAATGTCCCTAAAACTTGAACCG
CGAAGCTAACACCGCCCATTCCACCAAATCCACTTTGACCAAAAACTCCTGCAGCGATCC
CGCCCCAAGCACCACATACTCCATGCAAAGGCCACACACCCAGTACGTCATCGATTTTGG
TTCGGTTTTGCAGGTAAGTAAACAGATACACAAACAAAACCCCGGCAACGGCACCTGTCA
CTAATGCACCAAGCGGATGCATTAAATCTGACCCCGCGCAAACCGCAACCAAACCGGCCA
AAGGGCCATTGTGAATAAAGCCAGGGTCATTTTTACCCGCAAGTAATGAAGCTACGATAC
CTCCAACCATTGCCATCAACGAGTTCATCGCCACTAAGCCACTGATTCCAGAAAGAGTTT
GAGCGGACATAACGTTGAAACCAAACCAACCAACACAGAGAATCCAAGCCCCAAGTGCCA
AAAATGGGATATTAGATGGAGCGAAGTTCGTATGCTTTCCTGCGCGGATACGACCTCTAC
GCATCCCTAAAAAAGTAACAGCCACCAGCGCAATCCATCCACCAACGCCGTGCACAACAA
CCGAACCTGCAAAATCGTGAAAGCCATAACCAAAGGTGCTTTCAAACCAAGCTTGAACAC
CAAAGTTTCCGTTCCAGATCATTCCTTCAAATAGTGGGTATACGACGCCGACAGTGAAAA
ATGTTGCGATTAGAATCGGATAAAAACGAGCTCGCTCCGCGATACCACCAGAAACAATAG
CAGGAATCGCCGCAGCGAAGGTCAGTAAGAAAAAGAACTTAACCAACTCGTAGCCATTAT
CTTGAGATAAGGTTTGAGCATCAGAAAAGAACGTGCCGCCATAAGCAACCCAATAACCAA
TAAAAAAGTAAGCAATCGCAGAAATACCAAAATCGGCAATAATTTTAACGAGTGCGTTTA
CTTGGTTCTTTTGGCGCACGGTTCCCACTTCAAGAAAAGCAAAACCAGCATGCATCAAAA
AAACCATGATGGCACCCAACAATAGAAAAAGTGTATCGGAACTTTGTGTGAGAGCTTGTA
CAACGCCATGTACCTGATCGGCAGTTACACTCATTATGTTTATCTCCGTTATTTGTAGCG
CACTCATCCTGTGCATCAAAGTTAAAGTCATCACCAATTTGGTGAATGAAATTCACAAAG
CGTCTATTGCAGCAATTACCGTTCCATAATTTACTCTTCTAACAATTAGAATTTAATTCA
TTGTTTTATAAAGCCTTAAATAAAATCAAAAACATTTATTTGTATTGATTTTATCTATTC
AAATGCACCAATGTAGGGTCTATGCACCAATATAATGCGCACAACATGTATGCGGTTTAA
TTAATATACTCTGGCCATAAACGCAAAAAGCCACCTCATAAGAGATGGCTCATACATTAA
ATTTCTAAATAAATGATAATTTATCGTGTGATCTTCCCTGCTTTTACATCTTCTAGCCAA
CGTCCTTCAACGAGATATGGAGGAAGCCAACCGGTTTCAATAGATAAACGGTTGCCTTTG
TCGTACCACATACAAGCCATGCCAAGCAGAGGGAAATTAATGAACGTGCGGATGCCTATC
CTATCTGGTCCTAATTCTCGAAGATGATATTTCTCTTGGAACTGTAGGTTATTAATGAGC
ACTTCTTCAAAGTCATGACCGATGTCAGTTGTCAGGGCAGCAAAAGTTTCCAAAATACCC
ATGGCGATTTCTAACGCCCAATCATCACCCTGAGCAATTGCCGCGTCCATCGCGGCTACC
AGCTTATCGGGGTAGTCTGCTGTACGGTTGTGGAATGACTGAATCACATCCACCAGCATG
TAAGAAAGCTCACCCGCCTTAGTGGAACTTTGTTTCATCAGAGAAATCGGAAAGTTTGCC
AATACGTCCATACTTGGCCTGTCACGCACGATCACCGAAGTGAAATAAGCATCAAGCCAC
ATTGAAGGACAAATGAAGCCCATTTCTAAGATACCTTCACCATCCCATGTTACTTCTGGA
TAACCGAGTATCTGAACAGTTAATGGCTCATTCGGAAACATAGCCAGCCGATGATAACAA
GCCCACATTAATGAAGTTTCATAAAGGCGTAATGTACAAATTTTTTCGTCTTCATGTGAG
GTTTGAAACCATGTATACCAGCGAACCTGGTCAATGGCAAAATCACCAAAACTAACCAAG
TTTTCTCGCCTGATTTTAAGACCTTCTTTTCGCTGATCTAATATCTTATTGATGAATTCT
TTCTCAGAATAAACTCCACTTTCACTCAGCTCAGGATCTGCTTTGCGTTCTACAATTTTG
ATTGTTCCTTTACTTTGCATTTTAACGTAGTCCTTTGGAATCAATTTTAAACTCTGCCAC
TTCTAGTTTTACATCTGAGGGATTCAAGCTATTCGAGTAAAAGGACATAGGCATCTTTAA
AAAGGACACAAAATGCCAAGTATAACGCAACAGGAACATAAGAGATGATGACCTTGTTCC
CTTTGAACCTTAGCGAGTTATATTTCCGGCTTTTACTTCTTCCAGCCAACGTCCTTCAAC
GAGATAAGGAGGAAGCCAACCGGTTTCAACAGATAAACGGTTACCTTTGTCGTACCACAT
ACAAGCCATGCCAAGCAGAGGGAAATTAATGAACGTGCGGATGCCTATCCTATCTGGTCC
TAATTCTCGAAGATGATATTTCTCTTGAAACTGTAGGTTTTTAACGAGTACTTCCTCAAA
ATCATAGCCAATGTTAGTAGTTAGCGCAGCAAAGGTTTCTAGGATCCCCATCGCAATTTC
CAACGCCCAGTTATCCCCTTGATCTACCGCTGCGTCCATTGCTGCAACCAGCTTATCAGG
ATAATCCGATGTACGGTTGTGGAACGACTGAATGACATCTACTAACATATAAGACAGCTT
ACCCGCTTTAGTAGAGCTCTGCTTCATTAGAGAAATGGGAAAGCTTGCCAATGCGTCTAA
ACTTGGTCTATCACGCACAATTGTCGATATAAAATACATATCAATCCATCTATTAGGATT
TATGCACCCCGTTTTTAAAATACCTTCCCCATCCCACTTTACTTCAGGATAGTCGAGAAT
CTTTATAGTTAATTCATCATTGGGATTCATAGCAAGTCTATGATAACAAGCCCCCATTAA
TGAAGTTTCGTAAAGACGTAATGTACAAATTTGTTCGTCTTCATGTGAAGTTTGAAACCA
TGTATACCAGCGAACCTGTTCAATGGCAAAATCACCAAAACTAACTAGGTTTTCTCGCCT
GATTTTAAGACCTTCTTTTCTTTTATCTAAGATTCGATTGATATAATCTTTCTCAGAAGC
AATGCTATTATCATCTAACTTGGGCCTTGCTGTACGCTCTATAATTTTGACTGGCTTTTT
ACCTTGCATTGTTGAACTAACCCTTCTTAATCAATTTTAAACTCAGCTATTCCTACTTTT
ATATCTGATGCATCACCTGTTTCCGGAATACTCGCCTTGGTGTGAATATACCGTATCGGA
TCACTCGTATTGAGTTCAGAGCTTTCTTTATATTCTGCTTTATTCAGCACAAGATCTTTA
GTGAAGATCGTGCAACCTTCCTCCCCACCAACTTTCTCTGAGTCAAAACATGCGCATTTA
CAAATTCCTCAATCCCAACAACGTACTGAACTTCGTGTCTGCTGCCATCTAAATGATTGA
TATGACGATAACAAGCAATCTCGTTTTTCTCGCAATCAATATGGTTTAGGTCGTGTTCAT
ATCGAATATGATTTTTACCTTTGGGTTTTCGGATTTTGACTTGCGAGCGAACACCATCTT
CTCCGACGGATGACTCTTTTGCAGCTTCTAAAATCTGATCGCAAACCTCTTGGGGAACGT
TATTTGGCGCCTGATACTCTGCCAGCATTTGCTGTAAGCATTTTAACCCTTCTTCACAGA
GGAAACCTGTTGGGTCAATCCACTAGATGGGGTTGATTGAATATCGGTAAACATATAAGC
CACCTCGTGAAAGGTGGCTTATATACTTGAATTGCTAACTAAAGGAGTTTATCGAGTGAT
CTTCCCTGTTTTGTCAAAGTTAAGATTCTAGAAGCTTTTCCAGAAAAGCTTCTAGGTTAT
CACCGTCTAATTCACAAGCACCAAAATCAAAGTCAAAATAGAATATTTTACCTTTGTTAT
CATTACCATAACCTATACAAATAACCGCTTCTCCTAACGTCCCCAAAAAAGGGAATATTA
GGTATTCATCCAAATACTCCTCATAGTTACTCCAAATATCTTCTAATTCATCTTTCGGGA
ATACCTCTTCAATGATAATAAACTTATCTGGTATTTTTTTACTTAACGTACCGTAAAGTG
AGACCACCACCTTTTTTGAGGTAACATCAGAAAAAATAGGTTCCTCCCATATGTGTTGAA
TTAAATTTTCAATATCTGAAAGGCTAATCATATATCAACTCCTCATACGAGCTCTTCTGG
AGACGAGTAATTTAACTTGTTGTTAGGATTTAGAAGATTATGCTGTATCACAGATCTACC
ACCTGTATGAGCTACACCACCATTTCTAACTGAATGCACACTTTTAGGTATAAGCATCAT
AGTTTTACCATCTTGATGATGATGCCAAACATACTTTGATTTGTCGTATTTAGTTATTTT
AGCTCTCGCCATAGCCAAAGGCACATCATTTGCCATATCTCCCGTTAGTCCTATAACACG
CACTGTTTTCTTCGAGTAAGGTGTAAAATCTGGGAACCCGTCAGAGTCAAACCTAACATC
ACCACCCTTAGTCGTCACCGTTTTTCCAGCAAACTCAGAATTTATAATCTTACGTCCACC
TACAGTTTTACTCGTTTTAGTATCATATACTTGAGCGTCACATTTTTGAACATTAACGAA
GTCATATATATCGACAAAACCTTCAATTCCAACAGTATATTGAATTTTTCGTTTACTACC
ATCTGAATAGTTAATATGACGATAAAAAGTAATCTCGTTTTTCTTGCAATCAATATGGTC
TAAATCGTATTCATATCGAATATTGTTTTTACCATTGGGTTTGCGGATTTTGACTTGCGA
GCGAACGCCATCTTCTCCGACGGATGACTCTTTTGCAGCTTCTAAAATCTGATCGCAAAC
CTCTTGGGGGACATCGCTTTGCGCCTGATACTCAGCCAGCATTTGCTGTAAGCGTTTTAA
CCCTTCTTCACAAAGGAAACCTGTTGGGTCAATCCACTGGATAGGATTGACTGCATATTG
GTAATGGTTAATGCCACCAGCAATAGATATCGGGTCTTGTTGGATAAAACGTCCTAGCTT
AGGGTCGTAATACCGAGCGAGGTTGTAATGTAAGTTGGTTTCTTGGTCGAAGTACTGCCC
TTGAAAACGCAGTGGATTTCTCACCTCTTCAACGTCTATAGAAGCAAATCCATGGACATC
ATAACTTGCACTCCAAACGATATTTCCGGCACTGTCTTTTAGTCGCTCCGGTTTACCTAC
CTGATCACATTCATACAAATAAATTGAGCCATTTTCTAACACAGCCAATGGGATGTAGGT
TTCTGGTTGATATAAGTACCAACGAAAGCCATCGGCCGTGCGTTCTCCGAGCAAACGCTC
ACCTTCCCAAAGAAACTCGGTGATACCATTTTGAGTAATTTTCTTTGTTCTACGGCCTAA
TGCATCATATTCATAGTGACTAATACTCGAATCACCATGTACTTCTACCAGTTGACTTAA
TGCGTCAAACACACGTTTTTGAACCGTGCCATCGCCTTCTCGTTTAACTTGATTACCTTG
TTGGTCGTATTTGTAACGAACACCTGCATAAGCTTCAATGCGGTCACTCATTACCTTAGA
ATCAGCCAAAGCGGGATTTCCAAAGCTATCTGATTCAAATGTTGAAGTCGAACCGGCTTC
ACTAACCTTTGTAACGTACCCGAGGGTATCGTACTGATAGTGAGTTGCCCCTGCAGTATT
ATCTAAAATTGAAGAGATTCGGTTCTGTGCATTGTATATGTATTTTTTTTCTCTACCTGA
CCATTGCTGCTCGACTAATCGACCGACACCGTCATAAAGTTTGCTCTCTCTGAAACTCTC
AGTTTCAGTGACAGAAAGCCTCCCCATAACATCATATTGGAACTCAATTTTTGGTAATGA
GTCATCGCTAAACCGGATTTCGGAAAGCCTACCATTGGTGTCGTATGAAAAGTTAAATGA
CGTCTTGTCTGGTAAGGTTTGCGAAACACGCTGTCCGACTCGGTTAAACTCTTCACCGAT
TTCAAATTGACCTTGAATACGCTTAGTTAAATGTCCAAATGAGGAATATTGATACTGTAG
AGTTTGATGACGATTAGAGGCTAAAGTCAGTCTTCCACCTAACGTATAGTTAAAGTGATT
CTCAACAATATTTTTTCCATTTCCCGCTTTAATATGCTGAAGAAAGCCAGCATCGTCATA
GCTGTATAAAACGGTCCTATCTGCAACATCTTTTCGGATGATTCTTCCCATAGAGTCGTA
TTTGAATTGGCTGTGTAACCCATCAAATCCAACGGTACCTGATAGTAAACCTTCACTGTC
GTACCAAAACTCAAACGCTAGACCATCACTTCGAACTAATTTCGTTAGGTTACGTTGTTG
ATCGTACTCGTAGGAAATATGGCTGCCATCAGGGAAGATTACCGCTTCTTGTTGAGCCAA
AGCTCCCCATTGATAAGACGTGACACCTTCTGGTGTCTGTATCTGTGCAACACGACTAAA
CTCGTCATAAGCGTACTCTTCACTGTAACCGACTTTGTCTTCGTCGTTGAAATATCTTAT
CGATGTGCGGCGTCCGTAATCATCATAGGAAATCTGGGCAACACATCCATCGGGATACGC
AATCCCATTAACTAAATCGGTAGCGCCATAACTGTAACGAAGTAAAGTGCCATCTACTTC
ATGAGCGACTAATCTTTGTTGTTTATCCCACCACCAACGACTCTTCTTACCATCTTCAGA
CTCTCTCTTTACGACTTGACCATGTTTATCGTATTCATACTCCGTTACGCAACCTAGAGC
ATCGATATCCCACACTCGTTGGCCAAGACTGTTGTAATAGGCCTTTTCAAGATCACCATC
AGGAGATACCGTTTTTACAAGCTTACCTAAGCTGTCATAACCATATTGAATTTGAGCACC
GGAAGAGTGCAGTTTGGAAATTAATTGGCCTTGCTGATTGTACTGGTACTGTGTTGTCGA
GTTATCTGGGAATACCGCTTTCTCTTTACGCCCTAAATGATCATAGTGCCATTGCCACGT
TCTTCCTGTCGGGCTCGATTTTTCAAGGAGATGACCTTGCTCATCATGAATGAAAGTCCA
CTCATTATCTAAAGAGTCAGAATAAGAGGACTTTGCGCCCTCATAATGGAATCGATAATC
GTAAATACCTGAGTCGCCAAAGTTTCTAATGCACTTAGCACTCGAGCCTTCTCCTGACCA
TTCAAAGTAATGCGTAAACCCTGTTGGTCGAACACGTTTGGCTATCAAATGTTGGTCTTG
ATACTCATATCGCTCAGTCAAACCCAAATCATTCGTCGCACCAACAAGATCGTCTTGCTC
GTCATAGATATATGTTGTTAATACTTGTTCTGTCTTTGCGTTCAGCAATTCAACAAGGCG
CCCTTGTTTATCATATTGACACTCAAGAACTGGTCGCTTGTTATGTGCAACTTCAATTAG
GCGATGGTTTCTTGAATAACGGAGTTGGAACGTCGAAAAGATTCCATTGCGGACTTGCTT
TAATAGCCAAATGTCTTCTACCAACTCAAAACGATATTGATCACCACTAGAGAGAGTGAC
AATTCGTATATTTGGGTTTAGGAAATGACAGCTTGCTCCGACATAGACTTGATAACTTGT
TGAACCATGCTCAACTGGTTCAAATTCAATCTCGTCTGCAGAATCGCTTATAAATTCCCA
TGAGGTGACGTTGTGCTTTTCATCTGTGACTTCTTTCAGTTCAAATTGAAAAGCATGTCG
CCAACCGTAACCAAGACCTTGATTTCGGGAAGCTTTGGATGAGCGATACGTTCTTGACCA
AACGAAGCCATTGGGAAGCTCTACATCATTGAGTGTTAATATTTCTTCGCCCGTTACTAG
AGAAACCGGATCTCCCGCTTTTTCATGACATTCGCTGCCCGTCTGTAAAGGCTTTGCAGA
GGCTGAATTCTTAGCTTGGGTTTTAGAAGATGTATGTGCTTTGTTCTGCTTAGACTTTGC
TTTTACTTGCTTAGGTACCGGTGTTGGTTCACTGGATATTGTCGCGTTTTTCTTTGTTTT
AGGGAAACTAGCGACATAAAGAGAACCATTCACAAGTGCTTTTGCAAATACAGGCGCATA
AAGCTCTGGTGTCAGTTCTTCATCCGGTACGTTTGGGGGAAACTGACCAAGTAGATGATA
CAACTCTTCAACACGGCTTGAGCGAAGCGGTACGAAGTCATCTAGAAACGCCTTCGCACT
CTGTTCTGAGTCAAACTTTTTGTGTTCACCTTTTGGGATTGGCTGACTGGAAAAATGATA
GCTTTGACCAAGGCAGTTGGTGAGAGGGATAACAAATTGAGGAATCATAGTTGTAACGAG
TGTGTCCTTTCCTATTGCCTACCACTGACTTCACAAGTTTGCTTGTTTTCATCTAGCAGG
TACTGAGAATACAAAGCAAACGTGTGAAAGCCGGATCCTTTTCAGAATTCGACTATTCCT
TGACTTGAATGCACTAAGGCGAATTTGATGCTCTTTAAAAAAGAATTGCTGAGCGTCGCG
TACTCTAGCGGCTAAAAATGCCTTGAGTAAATGAACAATAGTGTGAGTGAGACTGAGGTC
TCAGCGATTTGCCTTTTAGAGAGCAATTTCTTTTGTTAATTTGATTCGCTCCCCAGATAA
CAAAATTCACCAAGAAAATTCACAATAGTCGCATGACTGAGATACCGTGTCTCACACAAG
AGAAGTTGACTCAAACTATAGAACGTTATGCTCATGTCCAGCGTGTCACGACAAGCTTCT
GGCTTTCCATTACATAATCGAAGCAATAAAAAAGCCGCCCTAAATAAGGCGGCTTTTGAT
GTTGTTAAGGTTCAATTATAGGTTTGGACCTGTAGAGGGAGTATGAGGTTGATTGTTACG
CAGTTGCTGCATGCCTTGGAACATACGGATGAACCAGACAAGAATAGCTAACGCAGCGAA
TACCATTCCGACCCAAGGGATGAAGTAAGCGATGTCTTCGATCAACGTACTTTTCACCCA
ATAGTCACTCACCCCGACTAGCACACCGTTAGAGGTCGCTACAGTGACAATCAGCACCAC
AAAAAACGTCAGGTAGAGAAAGAAAGTACGAATCAGACCGTAGTAATGAGAAATCACTAC
GTCGCTGTCCTCCCCCTTATCCAAACGGTAACCCGCATAGATAATTGCGATAACGCCTGA
GATCAAAAACGTAAACGGGGTAAAACAACTCAGGATATACGCAATCCAAATCCCGTTATG
ATGTTTGTTCATTCGCTTTCGCTCCTTTCTCTGTCGTTGGTTTTGATTCTGTTTCGCCCA
TCGCTTCTTTAGACTTCACTTCTTCATACCAAAGGTCGTGATGCTCTTTCGCCCATGTTT
CATCGACTTCACCAGTCACCATGCCTTCTAACGCACCTTCCATACCGAATAGACCGATAT
AGATGTGGAAAATAAAGCCACAGATCAGAATCAGGGCTGAAATGGCATGAACTAGGTTAG
AAAGTTCCATATCTCGGCGAGTTTGCCCAAAGATTGGGAAATCCAAAACTAAACCACTTA
CAGCGACAATAGCGCCAAAGAAAATCAACAACCAGTAGATGGCTTTCTCACCACCGTTTG
AGAACCCTGCCGATGGATGCGTTCCTTTGTGCTTACCAACCATGCCGCCCATTTTCATGA
ACCAACGAATATCCGTCATGTTTGGAATCGACTTGCGCCACCATTTCAAGAGTACAAACA
TCAGTAAAATGAAGAACAGTGGTCCCATGTAGTTGTGGTATTGCTTCGCCAACATGACGA
TAAAGCCCCAAAACTCGGTAGGAACATACGGTTTTAAAAAGTGCTTACCGTAAACCAGCA
TCAAACCACTGAATGCAAGCGTTAAGAATGTAAACGCCATACTCCAGTGGAGAGCGCGAT
CCAAGCGAGACCAGCGCTTCATCTTTTTGCCTGTACGAGGCTTACTTAGCATCAAAGGGC
CAACAAATACGTAAGCCATGATAACCATCGCGATACTGCCGAAAATCGCGACAGCACCAG
CAGGAGACATCCATTTCTCTTTTAGAATGTACCAAGTCTCACCAGGTTTACTGATTAATA
CGCCATGTTCTGGCGATTGAGACGTGGTATAGCCCTCTTGCCCCTCTCTGACTTCGCGCC
AATAGTCTGCCCCGGCGAGTTGCGTTATCTCCTGTTGAACCACTTTAGAAGATTGCTCCT
CTGCTGAAGCAGGCATTGCGAAAGTCAGCAGCAATGCCGTCATCATTGACAGCATTGCTA
GAGACGCACGTTTAAGAGTGTTTAACATGTGCCTCTCCTTACTTAGCTTTTCGTCGCATC
GTAAGAAAGATCGTTTCCGTCTGTCCAACCTGCGTTTTTCGCGCCGCGCTCTACCACTCG
TTGACGGAAAATATCAGAGACTTTCTCTGCGTCACCCGCAAGTAGTGCTTTTGTTGAACA
TAGCGATGCACACATCGGTAGTTTGCCTTCTGCGATACGGTTCGCACCGTATTTTTGGCG
TTCTTCTTCTGAACCTGGTTCAGTGTTTGGACCGCCTGCGCAGAATGTACATTTGTCCAT
TTTGCCACGTTCACCGAACGCTTCTTGTTTCGGGAACTGCGGAGCGCCAAACGGACAAGC
AAACAAGCAGTAACCACAGCCGATGCACAGATCTTTATTGTGAAGTACGATGCCGTCTTC
TGTATGCTCGAAACAGTCAGCTGGACAAACCGCCATACAAGGCGCATCTGTACAGTGCAT
ACAAGCAACAGAGATCGAGTTTTCACCCGGTTCACCGTCATTAAGTGTCACAACGCGACG
ACGTTGGATGCCCCATTCAAGCGCATCGTCGTTTTCGTTCTTACATGCAGTAACACAGCC
GTTACACTCGATACAGCGTTTGGTGTCACATAGGAATTTCATTCGTGCCATTGTCAGACT
CCTTACGCTTTACGAATGTTACATAGGGTTACTTTGGTTTCCTGCATCAAAGTAACAGGG
TCGTAACCGTAAGTGGTTGCCGTGTTGGCGGCTTCGCCAACAACATAAGGTTGAGTGCCT
TCTGGGTATTTAGGGCGTAGGTCTTCACCTTCGAACTTACCGCCAAAGTGGAACGGAATG
AACGCCAAGCCAGGTTTCACACGACGTGTTACCATCGCTTTCACCTTGATTCGCCCCTTC
TCTGCACCTTCAACCCAAACATCATCACCATCTCTGAAGCCAAGATCGTTCGCGTCTTTC
GGGTTCACTTCAACAAACATTTCTTGTTGAAGCTCGGCAAGCCAAGGGTTTGAACGCGTC
TCTTCACCACCACCTTCGTATTCAACCAGACGGCCAGAAGTCAGAACGATTGGGTACTCG
CCCGATTTGTCTTGCTCTTGAATTGATTTATACAACGTAGGAACACGGAAGATTGCATCT
TTGTCATCCCAAGTCGGGTAATCCGTTACAAGGTCACGACGTGGTGTGTACAGTGGTTCA
CGATGCAGTGGTACGCGGTCTGGGAACGTCCAAACAATCGCACGCGCTTTCGCGTTACCA
AATGGGATACAACCGTGCTTGATCGCGACACGCTGAATACCGCCAGAAAGGTCAGTCTTC
CAGTTTTTACCCTCTGCTGCCGCTTTCTCTTCAGCCGTTAGATCGTCCCACCAACCAAGT
TGTTTCAACAACTTGTCAGTGAATTCTGGGTAACCGTCTTTGATTTCACAGCCTTTCGAG
TAACTGTCTTCTGCAAGAAGGCTCTTGCCTTCGAATTCCACACCAAAGCGCGTACGGAAG
TTACCGCCACCTTCTGCAACCGTCTTAGACGTATCGTATAGAATGTGTGTGCCTGGGTGT
TTCATTTCCGGTGTACCCCAACATGGCCAAGGTAGACCGTAGGTTTCACCGTTGACAGGG
CCACCTTCCGCTTCCAATGTGGTTTTGTGGAACGTATGCCAGTTTTGTTGGTGCGCTTTC
AAACGCTCTGGGCTTTGGCCTGTGTAACCAATCGTCCACATGCCTTTGTTGAATTCACGC
GTTAGGTCTTCAATAACTGGCTGGTTGTTTTCAACACGGATGTTTTTGAACAGAAGATCT
GAATAGCCTAGTTTCTTCGAAAGCAGGTACATGATTTCATGGTCTGGTTTTGATTCGAAC
AAAGGTTCAATAACCTGATCACGCCATTGTAGAGAGCGGTTAGAAGCGGTAACACTGCCG
TATGTTTCAAACTGCGTTGTTGCAGGAAGCAGGTAAACGCCGTCGGTACGGTCGTTCATT
ACCGCAGCAACAGTTGGGTATGGGTCCACAATCACCATCATGTCCAACTTCTGCATCGCT
TTTTTCATCTCAACACCACGTGTTTGAGAGTTCACTGCGTGACCCCAGTAGAACATTGCA
CGGATGTTTTCGCGTTGACGAATGTTGTCTTTGTTTTCCAGTACGCCATCCACCCAACGA
GAAACAGGAATACCTGCACTGTTCATTGGTTTTTGACCACCGTAAGCGTTGTCATCGAAA
CGACCTTTAATCCATTCGTAATCGATTTCCCACACTTTTGACCAGTGACGCCAAGCCCCT
TCAGAAAGGCCGTAGTAGCCCGGTAGCGTGTCAGAAAGTACGCCTAGGTCGGTCGCGCCT
TGTACGTTATCGTGACCACGGAAGATGTTTGCGCCGCCGCCTGATTTACCAATGTTACCA
AGCGCTAGCTCAAGCACACAGTAAGCACGTGTGTTGTTGTTACCAGTAGTATGCTGAGTA
CCACCCATACACCAAACAATACAGCCCGGGCGATTTTCAGAAAGCAGTTTTGCTGTTTGG
TAAACGTCTTCTTCGCTTACGCCTGTTACACGCTCAACTTCTGCTGGCGTCCACTTCGCT
ACTTCAGCACGGATTTCATCCATACCGAATACACGTTGACGGATGAATTCTTTATCTTCC
CATTGGTTTTCGAAGATGTGCCACAACACACCCCAAATGAATGCTACGTCAGAACCAGGA
CGAAGTGATACATAGTGATCCGATTTTGCTGCCGTACGTGTACGACGAGGATCCGCTACG
ACGATCTTACAGTTGTTCTTCTCTTTCGCGATCAGAATGTGCTGCATCGCTACTGGGTGT
GCTTCAGCTGGGTTTGAACCAATGAACAGCATCGACTTACAGTTGTGCATGTCATTGAAA
GAGTTGGTCATCGCACCGTAACCCCAAGTGTTCGCTACACCCGCCACGGTTGTTGAGTGA
CAAATACGCGCTTGGTGGTCAACGTTGTTAGTGCCCCAAAGTGATGCCATTTTGCGGAAC
AAGTACGCTTGTTCGTTGCTGTGCTTTGCGCTTCCCAAGAAGTAAACCGAATCAGGGCCA
GACTCTTTGCGGATGTCCATCACCTTGTTACCGATTTCTTCGATCGCTTGATCCCAAGAA
AGCTTTTTCCACTTACCGTTTTCAAGCTTCATTGGGTATTTAAGGCGGCGCTCACCGTGA
CCATGTTCACGCAGTGCGGCGCCTTTTGCACAGTGACCACCGGCGTTAAATGGGTGGTCG
AATGCAGGCTCTTGACCCGTCCAAACACCATTTTGAACTTCTGCGTAAATACCACAACCC
ACTGAACAGTGAGAACAGATAGTACGTTTTACTTCTGTTTTCGCTTCTGGATCGACTGAT
TTTGCTTGCGCTTTCTTCATCATTCCCGGTGCGAATAGACTAGCACCAACCACTGCGCCA
CCAGCGGCAAGCGAAGTGTTTTTCATGAATGCACGACGAGATACGCCAAGCTGGTTCGTT
TCTTTGCTCACACTGTCGGAGCGTTTGACAAGTTTCATCCGTTATCTCCTAAAGTGTGTC
GTAGTAATCGCGAATGTGTTGAGTTTCACGATACCCTTTCTTCTTCACGTCTTTTTCAGA
AGGCTCAACCGTTTCTGAAGCAACGGCCACTTTCGTGGTTCCCGCAACAACAGCACCAGC
AACGGCAGCGGTTGTGAAGCCTTTTAGGAGATCCCTACGGCTTGTGTTTATTTCTTTATT
ATCTTTCATCATTGCTTCCTTACCTTACGGTAGATCTTTGGAGACTCATGCCTCTCTATC
GATATGACCAAGTACTGCTCGATTACTCGTAATCAGTGACGTTTTTCACATCAATTTTTA
ATTTGCTCTTACTGCTTTTGGTGTTCACGCTAAAGCGCACTTGCTCTAACGTTAAAAATG
CATCGCAAAGCTGCGCAGCTGGCTTGTAGAAGTTCACGCTTTCTGCGTTCTCTAGTTGGC
GCGTAAAAGATTGGAACCAAGGGGCGATGTGTTTGTTAAACACCGCTTGTTGAAGTTCTT
CCTCTTCACCCGTCAGCATTGCCATCACTTCGCACAGTGCAGAAATATGGTCTTCAGGCT
CTTTCACGTTCTCTTCTCGTTCGATGCCTAAAAGATCCAAATCGCGACGAATTTCCGCTA
ACGGTTTTTCCATCATCGAGCCAGTACGATGCCAAGATCCGAATGGCACAACTTCACCAC
GTCCAATGCCAATAAACAGATCTTGATATTCTTCTTCTAACGCTTCTCGCTCCACTTCGT
TCGCGGCTTGTTGCAGTGCGAGCCAAGCTTTTTGCATCGCGCTCTCAGACGGTTCAATTT
CTAGCGATTTCAAGAACGCCAGCATTTCATCACTAGGCGCACTACGAAAAAGTGCAGATA
GAACGAGATAAATGTCTGTTCTCAGTGTTTGTTCTTGTTGTGTGTCCACTGCGATCTCCT
AGTATTTCAATTGGTTCATTGGATCAGCCGCCATCGATTCAAACATGTCGATCACACGAC
AGTCTTCACACATGGCGATACGATTAATGGCGGCTTCATCAGAGAAATGAGAATGACCAC
GAAGTTTGTTTTGCAGCATGTCGATCATCGATTGCGGAGCAAAAGGCTTGTGACAACGAA
TGCACTCGGCTGCCTTTTCTTCATGAATCACAACCGCTTTCTGGCGTTCTTCTTTCACCC
AGTTCATACGAGGAGTAAGCGTCAGCACTTTCTCTGGACACGCTTTCTCGCACAGCCCAC
ATTGAATGCAGTCTTGCTCGACGAATTTAAGCGACGGAGATTGGCCGTCCGTATGCAATG
CACGTGTTGGACACACCGCCACACAGCTCATGCACAACGTACAATCTTTACTTTCACAAG
AAACCGTGCCGTAAGGTGCGTTCGCTGGCAGTTCAACAATGTTCTCAACTGGAATACGCG
ATGCTGACAACGCATCCAACGCCGTAAATAGACGCTGACGTTTGTTACCTTGCAAATCAC
CTAATGCCAAATCAAAAGACTCGGTACAAAGTGTCGGAGCACCTTCACGTAGTGACTCTA
GATACAGAATGTCGATGGTTTCTTTGGCGATACCAAGTTGGTCGAGCAGCTCTTGAGCAA
TACCTACTTCGCTATTAAGCACACGAATAATGGTTTGAGGCATAAAACGCGAAGCAGCAA
ACAGCACCTGAGTGGCACCGTTCACAAGCGCGGCAAACCAAGTATCTATACCAACCGAAG
GCAGTTCTTCCACCACAATTGGAATCACATTATCTGGCAATGCTTTTAGTGCCATCACGT
TGTAGCTCTCGTGGCGAGAACTACAAATCAATACGATAGGATCTAAACCACCCGCTTGCT
CATAGTTGGCTAGCGTACGTTCAATAAACTTTTGTGTATCTTCGGGGTTTGGCAATGCGT
AATGAATAGCTTCTGTCGGACACGCTGTAGCACAAGTACCCACGCCTTGGCACAGGTATG
GGTTGATCTCGATGCGATGGCCCGTTTTGTCGCTGCCTTCACTCGATAGTGCCCCTGCCG
GACAAGCATCCACACAACGTTCGCAACCTTTTACGCCACGAGAGCTGTGTGCACATAGAT
CGGTATCTAAACGGAAGAATTTCGGTTTATCGAACGTCCCCATCAAGGTTGGAATTTCTT
CCAACGCTTCAGCCAGTTTCGGATAGCCACGACCAACTGGGTAGTAGCCCGGTACTGGTA
CTTCTTCCGACATGCAGCTGTTTAGGCAAAGATCGAGTACGATATCGAAACAATCGCTAT
TGATCGCGACCTTGGCAAGATTGTTGGTCGAACCATGATTTTCAATCAGAACTTCAAACG
TACCTAAGAACCCTGAAACCTGAACCGAATTGGCGTAGTAAAGCTCGGGATTTGTTCCCT
TTTCGCCATCGGTAGAAAGCAGCGTTAGGCTGTTCATTTGCGACAATTGCGCTGCCGCAC
TTTCGATGATTGCCGTTGGACCCACAATCAAAGTATTACCGCCGCTTTCATAGCTTACGG
TTGGTGGAATAAGATTGGTCAACTCTACGGTATTTTCGAAAGCGTACAGCCTCGCTTTAC
CGTTATTGGAAGTTGCTTGTTCTAATAATTGTTTCAGCATTGCTCAATTCCATTTATGAA
CATGGATAGTCTTTTCCATCTCTTAGTGTAGTTAGCGCCGGAGATTCTGCTGATTAACTT
ATCAATGAGCATTCTTATTCCGCCATCTATAGGCGATGAATACTACGCAGTGCGTCCGTG
CTAACTTCAACCAGATTAGTATTGAGCAACAAATAGCAAATGTCATGCCAATAAAATATC
AATTAAAATTCAACCACTTAGATATTTTACCGACAAATAGTAGGGATAAAAAAACCGGTT
GAGACATTTTGTCCCAGCCGGTTCATTGAGTGTTTAGTCAAAATGTACCTATTCTTTGTG
TGGTATATTTTGTCTCACCTCGTTAGGCGGTGATTCCTCAGCAAAAGTATCACCTTTACC
AGGCACTGTATTTATATACAGTTCATTTTCATCTTGGGTAATTCCGGCACTTTTTTCGGC
GTTTGGTTCTGTGTCTTCAACCACTTCAGATGCGATATCGTCAGCGTTAAGTTCAGATCC
TTGCGTCGTTGCAGCGTCTGGTTCTTCTTCCACTTTTTCTTTAACCCAATCACGTAGCGT
CTCTGCGACGTCTTTAGAAAGTGACTTTAAGTTACTGTAATCATCATCGTAATCGTCTAG
GCCATCACGCACGTTAAATTCTTCGGACAAGAACATTTTGCGCAGCGCGGCTTTCTTAAC
GCTTTCTGAAGCTTCAGAAACCAGCAGTTGCGCCACAGACATTTCTTCGGGCTTTTCAGT
CTCTACACTCGCGGTAATGTCTGGTGACTGACTAACCTCATTGACGTTCAAAGCGTCTGA
GCTTTCGTCAGCGTTTGAAAGCGCTGTGACACAATCTTCGGATTGCTCCGTCTCTGCTAT
CGGCGTGATCTCTTCATCATGTTGGGAAGATTCTTCTAATTTACGTTTCGACCAACGGCT
TAAAAAACTAGTTGCCATTTGCTCTGCCCGCTCCTTTGCGTTTCTTACGTCTTACTTCTA
ACAACTCACCGTGGCGACCAATAAAGGCTTCCATCCAAGCCTGAACGGCTAACGGCATAT
CGTTGGATAGTACAAGGTTGTCGCCATCCATATATTGCGCCGCGACAGATTGTGAAGCCG
TTAGTAGCTGTATCGCTGGTTTTTCACCAGACTCGACGTTATCCATCACTAAAAAAAGTT
TAGGTTGCTGAGAGCTTAAGTTAAAGCGGTAGTCTGTACGCTCGTCTTTGTGCAATTGCA
ACAGACAAACATCTGGAGTCTCTTCCGTCGGATTTAGCGCAAATCCCGTCAACTGCCATT
GGGTTGTCACCCAAATCCCTGTACTGATCTCATGCTCAACAAGCTCTACGCCAATTGGCC
ATGCGTCTTCAGTCTTCTCGTAATTGTTCTCGAAATCTTTCTTATCCGACATAACTCACC
CAGTTTTTCTATTTTGGTCTGAAAACTCACAGGACATTTTGACCTTGGCTTTCAACCATT
TCATCGCTACAAAGCAATAACCGCGCCAAATCAATCCTATATACAGCGCTATACTCAAGT
ACCAAATTAGTTGAAACTCAAATTTATTGATGTGTCATTACTGCGATATCGCAGTTTTAA
TGCATTGTTGACATAAAACCTCGCAATTTTTATGGGAACCGCTATTTTGGAACGAGATTT
GCTTTGCTAACCACTTAGCAAGCTAAATGCGTAGCAACCTAACGCTCTTAATCACTAGGA
CACGACTGTGCTGAAACCAAATATTATTAAAACCAGTGAAAATCCCCTGCAAACCATTGA
AGTCGATGTGTACGACGAGTACGGCGAAAAGCTCACGAAGCAAATCGCTTGCGAGCGTCC
TCTTACGGTCATGCTGAACTGGAAAGAAGTGGTCACGCTCATGACGCTAGGTTCGCGTCC
AGAAGCGCTAGTACTGGGTTATTTAAAAAACCAAAGCTTCCTGTCCGATCCGGCAGCGAT
TGAATCCGTCATTATTGACTGGGAAACGCATTCCGCAGCGGTGATTACTAAAGAAAATAC
CGAACATTTAGAAGGCGCGCTGAAAAAGAAAACCGTCACATCTGGCTGTGGTCAAGGCAC
CATGTATGGCAACGTGATGAAACAACTTGAGAACTACCAAGTGCCTCAAGTTCCGCTTAA
GCAATCAGAAATCTACTCCGCACTTGAAGCGTTGACTCATTACAACGACACCTACAAAAA
AGCGGGCGCGGTGCATGGCTGTGCGGTTTGCAAAGGCAATGAGGTATTGTCATTTGTGGA
AGATGTCGGCCGTCACAACGCAGTGGATACGCTTGCAGGTGAGATGTGGCTCAAAGAAGA
GACAGGTGAAGATAAAATTTTCTACACAACAGGTCGCCTTACATCAGAGATGGTGATTAA
AGTAGCTCAAATGGGCATTCCTGTTCTGCTTTCTCGCTCTGGCGTTACTCAAATGGGATT
AGATCTAGCGAAGCAATTTGGCATTACGACCATTGCGCGTGCGAAAGGTTTGCGATTCCA
AGTATTTACCGGAGCGGACAAGATTGAGTTTGATGTGAAAGGCGAAAACGCATCTCGTTA
ACGAGAACACATTACAAAACCGCCGATTAGTGTAAACTTATAACGATTGGGATAAGTAAA
TCATCACGTTATGAAGGCTTAACTAAGCGATATAAGCCAGAAATAGCAACGTTTGTTGTA
GCAATAACAATACTTGTTTTAATTGATGCTAACTACAGCTCATTCACAAAGGATGTGAAC
TATGGACAATGACCAACTGTGGAATTTTTTGCTCACGCCCAGTGGCATTATGCTCTCAAT
GATCATTACATTTGGTGTCGTCGGCATATATGCGTATCTAACCGGTCAGTTTAAGGATTA
AGACCAATTAAAAAAGCCTCGCTAAATAGCGAGGCTTTTACTTTTCAAGCGCTGTATGAG
TAATTACGCGTCAACGCCACGAGATTTCAAGAACTCAGAGTAAGTACCTTTGAAGTCTGA
AATCTTGCCATCGCGAATTTCGATAATACGTGTTGCTAGCGAGTCTACGAACACACGGTC
GTGAGATACGAAGAACAACGTGCCTTTGTATTGCTCAAGCGCGGTGTTCAAAGATTCGAT
CGATTCCATATCCATGTGGTTGGTTGGTTCGTCCATTAGCAGCATGTTTGGCTTGTGCAT
CATCAGCTTGCCAAGCAACATACGACCTTGCTCACCACCAGACAGCACTTTTACTGACTT
CTTAATGTCGTCTTGACCAAACAGCATACGACCTAGGAAACCACGAACCACTTGCTCGTC
GTCGCCTTCTTGACGCCATTGCCCCATCCAATCCGTTAGATTCATGTCTTCTGCAAACTC
ATGCGCGTGGTCTTGCGCGTAGTAACCGATGTTTGCATTTTCAGACCATTTGAACTCACC
CGCACGAGGTTCAAGTACACCAGCAAGCGTGTTTAGAAGAGTTGTTTTACCCACACCGTT
CTCACCGATGATCGCAACGCGCTCACCCACTTCAAAAATTGCATTGAAGTCTGAGAACAA
GTCCTCTTCAAAACCTTGGCTTAGGTTTTCAACAATCAGAGCGTTACGGAACAGTTCTTT
CGACTGTTCGAAACGAATGAATGGGTTTTGACGGCTAGACGCTTTAACTTCGTCCAGTTT
GATCTTGTCAATTTGCTTAGCGCGAGACGTAGCTTGTTTTGCTTTCGATGCGTTAGCAGA
GAAACGCGCCACAAAAGTTTGTAGCTCAGCGATTTGAGCTTTCTTCTTCGCGTTGTCGCT
AAGTAGACGTTCGCGAGCTTGAGAAGCCGCGGTCATGTACTCGTCGTAGTTACCAGGGTA
AACACGTAGTTCACCGTAATCCAAGTCAGCCATGTGCGTACATACTGAGTTTAGGAAGTG
ACGGTCGTGCGAGATGATGATCATCGTGCAGTTACGCGCGTTTAGCGTGTCTTCCAACCA
ACGGATCGTATCCATGTCCAAGTTGTTGGTTGGTTCGTCAAGTAGCATGATGTCTGGGTC
AGCAAACAGGATTTGCGCTAGAAGCACACGCAGTTTCCAACCTGGAGCCACTTCGCTCAT
CAAACCGAAGTGTTGTTCCATTGGGATGCCTACAGCAAGAAGCAGTTCACCCGCTTTTGC
TTCTGCCATGTAGCCGTCCATTTCCGCGAATTGAACTTCAAGGTCAGCCACTTTCATGCC
GTCTTCTTCGCTCATTTCTGGCAAAGAGTAAATACGATCACGCTCTTGCTTCACTTCCCA
AAGCTCTTTGTGACCCATGATTACCGTGTCGATCACCGTGAATTCTTCGTACGCGAACTG
ATCCTGGTTTAGCTTTGCAACGCGCTCGTTTGGATCGTAGCTTACGTTACCGCCTGTTGG
CTCAAGCTCACCGCTTAAGATCTTCATAAAGGTTGATTTACCACAACCGTTAGCCCCGAT
TAAGCCGTAGCGGTTACCTTCGCCAAACTTAACTGAGATGTTTTCAAATAACGGCTTAGC
GCCAAATTGTTGAGTGATATTCGCTGTGGAGATCAAAACCTTTACCTTAGCAATTTAAGT
GTATTGAGAAAAAACCGGGCAACGGTACTGCTTCAAGCTACATACTTCAAGTTTTGTTTT
TATTAATTAATGGGAAATATGTTTCGTTACCTGTGTTTTTCTGTACGAAAAGGCGAAAAA
TCCATGTCATTTGTCGTACTTAAAGTGGCAACGAAGGATAAGATGAGTAGATAAGAAAAA
GGCCAATTTTCACTGACCTTTTTTGATGGAACTGGCGTTGGTTTACGTTACGCGATGTTC
GTCACTTCCAGCAGTAGCTCGGCTTTCTTCGGTAAATAGATGCTGAATGTACTTCCTTTA
CCCCACTCCGATTCGGCTTTCAGCTCGCCACCCGTTTGACTGAGAATACTTTGCGAAACC
GACAAGCCTAATCCGGTACCATCACGTTTCGTCGTGTAAAACGGTGAGAAAATTCGATTT
AAGTTTTCTGGTTTGATACCGCAACCATCGTCGATAACATGAATCGCCGCGCCCTTTATT
TCACCTTCTTCAATCCAATCTTCACTCATTACGATCAGTTTTCCTTTACCGTTCATCGCG
TGAATGGCATTCATTTGCAGGTTAACCAAAATTTGTAGCAAGTGATGGCGATTAATTTCG
ACTGGCGTATGCGCTTGTAAATCGGTAACAAATTCGACGTCGCGCTTCTTAGTACCGGTT
TTGACCAATGTGATGCTCTCATCAATGATCGGGTTGACATGTTGCCAAGTGATTTCATCT
TGAACACCGCCTTGGCGACTGTATTGCAATAAACTGCGAGTGATATTGCGGATACGGTCA
ATTTGCGCGTGAATTGCATCAATTTCTTCTTGAACTCGACTCGCATCTTCACCCAATTCA
AAGTGAATCAACTCAACGTTACCAAGAATTACCGCAGTTGGATTATTGATTTCGTGTGCA
ATCCCGGCGGTCAGCTCACCGAGCGCCGCCAGTTTTTCATGCACTACCAATTTATCGCGG
GTTTGGTTGAGCAACTGAATGTGAAGTTCGAGTTCCTCAGTTTTTTCTCGCAAGCTAGCC
GTTCGCTCTTGAACTTTACACTCCAACTGCGCCGCAGCATTTTTGAGTTCGATTTTGCGG
TCTTCTAAGGCGTCAAGCATATTGTCGAACTGCCTAGCCAGCTGCGCCAACTCATGATGA
TCATCCAGCCCCAGTGGACCAATACGTTTCTCTTTGCCAAGTTGAACGAGCTTAACGACT
TTATGAATGCGCTCAATTGGTCGGAACAAATCACGCGAACCGCGATAGACCATCACGCCA
GAGACCAGTAATAGCATTAAGGTAATAAGGCTGATTTCGGCGATGTTGGTCATGTACGCT
TTCACAAATGGCCACATCAGGTAGCCGGTATAAAGCATGCCAATGACGTTATCGTACTGG
TCTTTGATTGGTTGATAAGCGGTGATGTACCACGCGTCGTACACATACGCGCGGTCGACC
CATTGCTGACCTTTAGAGAGCACTTGGTTATACACTTCTGCACTCACTCGCGTACCAATA
GCGCGCCCTAGCCTATGGTCGCTGTCTAGAGGAACGTTGGTGCTCACACGCAAATCATCA
AGAAACACGGTCAACGTACCCACAGGACGAAGGCGGTCATTATCACTGAGATAAATGAGA
TCGCGGATTTGATCCACCAGCACAGTACTGTTGTTGAGGAGCAAACCACCATCAAGGAAG
CCGATCAAATCGTTCGCTTGGCTGTATACCGGAATAACGGTACGGCTCACCAAGCCGCGC
GCTTCCATTCCACCGTCAGCCAGAATGGGCACTTCAGCTCGCTTGGCGAGTTCCGGATCG
AGCTGTTCGAGCTCTTCCCGATTAAGTACATCAAAAAACGATTCGCGCTTGGTGAGATCC
ATAAAACGGAATTTGTTTTCCATCGAATTAACGCGTTGGAAAGAGAGAAAGTCTAGGGAG
TAACGTTTTTTCTGTTCAGTAACCCACTTTTGTAGCTCGTCTTGTGGTGTCCCTTGATTG
ATTCGGGTTCGGAAGTCGTAGGAGTCAGCAAACGCTCGCACGTAATTGGCTTGCTTTTGT
TGTAACAACGTCACGCTGTTATTTGCTACACCCAAACGCTCTGACACATCCAGCAGCGCG
TTTTGCCACGTGTAATGGATAGACCAATAAATCGTAATACCGATCAGCGCTATCAACGTA
AGGAAGATCGGTGCAGAGGTTAAAATCAATAAGCGATAACGCACCATGGTTTTAAAACGG
TGCGTCCATTTCGACAATCCTTTGTGCTGCTGCCAGTTAGTCGGCATATCCCTCATCCTC
AGAATCCCATTCTTTGTACTTGCGTTCTAACGTCTTGCGTGCAACGCCTAAGTCGCGCGC
TGCTGCCGATTTATTGCCTTCATGCAAATTAACGACTTGTTTGATATGCGCTTTCTCGAC
TTCTTTTAAAGTCCAATTGTTTGGGTAGCCTTCGCCAGTAAATTCTTTGCCTTCTCTAAA
AGTTGGTAACTCGGCGGAGTGAGAAACGGTAATCGATACATTAGGCAGAGAATGACCACC
GTTCAGCTCTCGCCAGTAATGCGCTGGTGGCTTACCAAGTAAAATGCAGCGCTCGATGAG
GTTCTTCAGCTCACGAATGTTGCCCGGCCAATCGTACTCACTCATGGCTTCCATGTCTTC
GTGCGCCCATTTTGGCGCAGGCATACCGAGCTCGCGCGTCAGCATGTTGCTGAAAAATGG
CACTAACTCAAATAAGTCGGTTTTGCGCTCTCGCAGCGGACACACTTCAATTTTCAGAAC
GTTTAAACGGTAATACAGGTCACTGCGGAAATTTCCTTGGTTGACCTCTTCTTGCAGATT
ACGGTTGGTTGCCGCCACGATACGGACATCAATGCTGATCTCTCTTTCTGAACCGACAGG
ACGAATTGTACGCTGCTCTAACACACGCAATAATGATGCCTGCATGGAAAGCGGCATTTC
TCCAATTTCATCAAGGAATAAAGTGCCGCCATTCGCTACGCGGAACAAACCTTCGCGTGA
CTTTTTCGCTCCAGTAAACGCACCTGATGTGTGACCAAATAACTCACTTTCGAGTAGCTC
TGGCGCAATCGCCCCACAGTTGATAGGCACAAATGGGCCCGTTCGCCCACTTGCTTGGTG
AATGCCTCGTGCGACCAACTCTTTGCCCGTACCTGATTCGCCTTCAACCAATACTGAGGC
ACGTGATGGAGCAAACTGTGTGATAAGTTGTTTGAGCTGACGCGTTTTTTCTGAACCACC
AATGATCTCGGAAGTATTGTGACGCTGATAATCACGCTTCATGGCGTACTGCATGCGCTC
GTTCAAACGGCGATCCATACAGCGGCTGACCGCTTTTAACATCTGCTCAAGGTTGAATGG
TTTGAGGATAAAGTCGGAAGCACCGAGCTGCAGCGCTCGAATGGCAATTTCTAGATCCGC
ATAACCCGTCATGAAAATCACATCGGCGCGTTTTTCATCATCTTCAAACGCTTCTTCCCA
CTCAATCCCAGAACGCCCCGGCAGATTAATATCCAGCAAAATCAAATCATAATGGCGAGA
ATTGCGCAGTTGTTCTGCTTCTTCGATGCTGCCAGCGGTGTCGACATGTGAGAAAAGCTT
TCCCAATGCCTTTTTTAAAATGGCTTGCATGCCCAATTCATCATCAACGACCAGTACGGA
AAAGGCGTTATATTGTTGGTTTGTACTAATATGGGATTGAGTAGACATATTTACCCCAGA
TGGATTCGGATGGGACAGAGTGTACCAAGTTTGAAACGATATACCCTACAAAAAGTGCGA
CATTTTGTACCAACGCAAACTTTTGTGCAAATAACTCCATGAATCCGCGCATAAATCAAA
CATTTTTGGCTTGTAAAATGTTGGCATCTTGTTTGCTATAAGGGGTATCCAAGTGATCTC
AGGATGTTGGAGAACTTGCTATTCCAACACCCTAAGGCAACTTGTGATTTGAGCAATCAA
GATCGCTCCGGAGACTTCGCTGTCACCTAGACGGATAGAAGCCAAAGAATCATTGGAAAG
GAAACACATAAAAATGAAAAAAATTGCGCTAACATTGGCCGCAACGTCAATCACGCTTGT
AAGCTACTCTGCATTTTCTGCTCAAGACGCTGAACACGTCCGCCTAGCAACTACAACCAG
TACTTACCACTCGGGCTTGCTTGACTACCTACTTCCACAATTTGAAAAAGACACTGGCTA
CAAAGTCGATGTTATTGCTGCAGGTACTGGTAAAGCGCTAAAAATGGGCGAAAACGGTGA
CGTAGATTTGGTGATGACTCACGCACCAAAAGCCGAAGGCACATTCGTTGAGAAAGGCTA
CGGCGTTCTACCTCGTAAGCTGATGTACAACGACTTTGTGATTGTTGGCCCTAAAGCAGA
CCCAGCAAAAATCAAAGATGACGAAAGCGTGTTAGATGTGTTCAAAGAGATCGCGAACAA
AAACGCAACGTTCATCTCTCGCGGCGATGATTCTGGTACGCACAAAAAAGAAATGGGCTT
TTGGGCTCAAACTAAAATCGAACCAAACTTTGGTGGCTACCGCAGCGTAGGTCAAGGTAT
GGGCCCAACTCTGAACATGGCGTCTGAAATGCAAGGCTACACAATGTCAGACCGCGGTAC
ATGGTTGGCTTACCAAAACAAATTGGATCTAGAAATTCTGTTCCAAGGCGATGAAAAACT
GTTTAACCCGTACCAAGTTATTCTTGTTAACCCTGAGCGCTACCCAACAATCAACTACCA
AGGCGCAAAAGCTTTCAGTGATTGGTTGGTGAACCCTCGCGGTCAGGAACTTATCAATGG
TTTCCGCCTGAACGGTAAACAATTGTTTGTTGCGAATGCTGAGAGCAAATAACGCAATAT
GAATCTTGCTGATACAACACTGGAAGCGCTTCGCTTACTGGTGAATTTTGATGCAGACCT
ATGGGAGATCGTTGCGGTCTCCTTTAGTGTTTCTATCACGGCAATATCCTTAGTGGTATT
GCCGGCTATTTTAATGTCCTTTGTACTGGCGTATACCGACTTTCGCGGTAAATGGTTTTT
GCTGTCGATCGTGAATACGCTACAAGCGGTTCCTACCGTCGTGATTGGCCTTTTACTGTA
TATGTTGCTATCACGCGCTGGCCCTTGGGGAGACTGGCAAATGCTGTTCACTCAGAAGGC
GATGATCTTCGGCCAAATGGTGATCTGCTTCCCTGTTTTGGTATCGATGATGCATGGTGC
ATTGCAATCTAGCGACCGTCGCGGAGTGGAAACCGCCATCACCCTAGGCGTCTCCATTCC
GCGCGTGGCCGCTACGATGATTTGGGAAACCCGCTTTCCTCTACTTGCAGCTATCATTGC
CGGGTTCTCACGTATCGTAACCGAGGTGGGCTGCTCAATGATGGTAGGCGGAAACATTAT
GGGCGTGACGCGCAATATTCCGACCGCTATCGCAATGGAAAGCAGCAAAGGTGCTTTTGC
GCAAGGAGTTGCATTAGGAATTGTATTACTATCTTTAGCGTTGGCACTAAACTTCTTCTT
ATCAAGCATGAGAGGCAAAGGCTACCTCAGAACATAAAACATGAAGCAAACAAACGACTC
ACCATTAACCCCATGTAGAGGCGCATTATGACTATAAAAATCACCGCCGAGCAGTTATCC
ATGCGCTTTAAAGAGCGTGTGCTTTTCCACATCCCTGAGTTAGCCATCGGCCCAAATGAT
GCCATTTATCTCAAGGGTGACAATGGTGTGGGCAAAACTACCCTACTCAAAATCCTTGCT
GGCTTGCTAAAACCTTCTACTGGCGATGTTGTAGCACCAAAAGATACGTGGCTGAAAAGA
CTGACGCGCCGCAACGGCCGTGTCGATGTGATTTATCTCCATCAATCTCCTTACCTTTTT
GACGGCACTGTTTATGAGAACGTAGTCTATGGAGTGAAATATCAACAAGACACACCAAAA
GATAAGCGAGCTCAAGTTATTCACGCACTCCGCATGGTAGGTTTGGAAACATTAGCGGAC
GAACATATCTCCGTGTTGTCCGGCGGTGAAAAACAGCGTGTTGCCATGGCAAGAGCTTGG
ATCTTAAAACCGTCGATTTTATTGATGGATGAGCCAAGTGCGTCTTTAGACCAAGAGTCC
ATTGAGCGATTGGTGGTGATGGCAAAAGATCTTTTGGATCGTGGTTCCAGTATCGTGGTG
ACAAGCCATCAAACCAACGCACTGACCGACTTATGTAAAAAACAGTGGTGGATTAAAGAC
AAGACTTTGATAGAGTCTCCTCTGTTGTATGTCATACCAAAAGAAACATCCCAAGAGAAT
GCATATGCTTCAACCAACACAAACTAGTTGGGTCATTTTGGCTGGTGGCCAAGCCAGCCG
TATGGGTGGAAAAGATAAAGGTCTGATTGAATTAAATCAGAAGCCACTCATCGAACACGT
TATTGAACGTTTATCTCCACAAACACCACGCATTTTAATTAATGCCAATCGAAACCAAGA
TGCGTACAGCAAATTTGGTTTCGTATTTAGTGATCAATTCAAAGATTTCCCTGGGCCTAT
GGGCGGTATTCACGCGGGTTTGATGCATGCTGAAACTGACTGGGTCGGATTTGTACCTTG
CGATAGCCCTCAAATTAACACCGACCTTGTCGAGCGTTTCTGCCAGGCAGTCAAAGAAGA
CAGCGATATTTTGGTCGCTCATGATGGTGACCATCAGCAACCTGTTTTCACGCTCTACCA
CAAGCGCGTACTGCCAAAACTCACCGCATTTTTAGAACGTGGCGACCGCAAAATCATTCT
GCTCTACAAAGAGTGCAACACCAGTTACGTTGACTTTAGCGACTCACCAAACTGTTTCGT
CAACTTGAACACTCCGGAAGAACTGGCGCAATTTGGACAATTAGAATCATGAAACACACG
CTAAACATTCCTATTCTTGGTTTTGCAGCTTATTCAGGCACAGGCAAAACCACGCTACTT
GAAGCCCTATTGCCAAAGCTGACTGAAGCAGGTTTACGCATTGGCATGCTAAAACATGCG
CACCACAACTTCGATGTCGATAAGCCGGGTAAAGACAGCTACCGTTTACGCAAAGCCGGC
GCGTCTCAAATGCTGATTGCTTCTCGCAACCGTTTTGCGTTAATGACAGAAACGCCAGAA
GCCGAAGCGGAGTTTGAATACCTCTTAACTCGTTTTGATGAAGACAAGCTCGATGTAGTT
TTGGTCGAAGGCTGTAAAAACATCGCGTTTCCTAAAATTGAATTGCACCGTGAAGAAGTG
GGTAAACCTTGGCTTTACCCTCACGATGAAAACATCATTGCTATCGCTTCCGACAGTGCG
GAGTTAGATTCTGAGCTCCCTCAAATGAACATCAATGATTTGGATGCCATCGCTCAATTT
GTTCTTCAATACGTTCAAGATGCAAAAGCACCAAAATCTAAAGAGAAAGACGCCGCATGT
TGCGACACTCTTTCTCCGGCTTTCCTTTCTGTGGTTCAAGGCCAAGAAAAAATCCTTTCT
TTGGTGAACACGGTTTCGGAAATAGAAGCATGCAAGATTGAAAACGCTTACGGGCGCGTT
CTCGCGGAAGATATCATTTCACCAGTAAACGTGCCGCAGTACACCAACTCCGCTATGGAC
GGTTACGCCATCCGCAGTGATGATGTTGACCGCGATAGCTACCAAATCGTCGCAGAAGTG
ATGGCGGGCCATGCTTACGATCAGCCTCTTGAAGTTGGTCAAGCGGTGAAGATCATGACC
GGCGCACCGACACCACGTAACGGCGACACAGTGGTCATGCGTGAGCAAGCCTCTCAAGAA
GGTGACAAGGTCACCTTTAACGGTGCGCATATCAAAGCAGGCCAAAACGTTCGTCAAGCA
GGTGAAGATCTCGCTATCGGCAGTGACGTCTTTACCGCAGGCACTCGCCTAGCCTCTCCA
GAAATGGGCATGATCGCTTCTCTTGGTTTTGGTGAAGCGAATGTGTTCCGCAAATTGAAA
GTTGCCGTGTTCTCCACCGGTGACGAAGTACAAGCACCGGGAACAGAGCAAAAAGCGAAT
TCTATCTACGATTCCAACCGTTTTACCATCATGGGCATGCTTGAAAAGCTCGGCTGCGAG
ATCTTGGATTTCGGTATTCTGGAAGACAACGAACAGTTAATGATTGAAGCGTTGGAAAAC
GCATCGGCGCAAGCTGACGTGGTTATGACTTCTGGTGGCGTATCCGTTGGTGATGCGGAT
TACATCAAACTTGCCTTGGATAAACTTGGTCAAGTCGATTTTTGGCGAATCAACATGCGT
CCGGGACGTCCACTCGCGTTTGGTCAAATCAACAACAAGCCGTTCTTTGGTCTACCGGGC
AACCCTGTTGCCGTGATGGTCTCTTTCATTAACTTTGTCGAGCCTGCACTGCGTAAGATG
CAAGGCGAACAAGGCTGGAAGCCTCTGAAAGTGAAGGCCATCGCGACTGAGAATCTTCGC
TCTCGACAAGGTCGTACCGAGTTTAGTCGAGGAATCTATGAACTGGATGACACTGGCCGT
TTAACCGTTCGTACAACAGGCAAGCAAGGCTCTGGCATTTTGCGCTCAATGAGTGATGCG
AACTGTTTGATCGAAATCTCCCCAGCTATCGATACAGTAAAAGCGGGAGAAAGCGTGACA
ATTATCCCACTTCAAGGCAGAATCTAGCCCAAACTAGAAATTCAAAGGTCAGCGAGTCTG
GCCTTTTTGTTTAATACAGAAACCTTTTCAGAGAGACAGCTATGGCTCGCACCATTCTTT
ACACTTACAAAGACCAAGACAAAGAACTGACGTTCTCATACCAGCAGCACCGCAACATTC
AAGAAGCGGTTGCAGAAGCAGAAGGTATCGATATCACTGAGTTCCTAAAGATGGAGCAAC
AAATCGAAGCAGTGTCTGACACTAAAGCGGTGCGCAACTACCGCGATAACTACTTCAGAA
AATTAGGCTTTAGTAAAATCACCCTAGCTCAAAAAGAAAACCTAGGCGTAGGCAAAAAGA
ACAAATAAGCTTAGCTGCAAACAGAAAACTCGCGATTCGTCGCGAGTTTTTTTATACATG
CTATTTTTGTTCGTGCTCTGTACTCAAGCATATCGAAGTTACTTGGGTATATGAGTTACT
TCGATATATAAGTAAAAAGCCCCGTTTTACCTTGATGGTCTAAACGGGGCTTTAAATTTC
TTCTTACTTTATATCGAGTAAGGTTTCCGTCACTACTTGATGTGTAGGAACGCAGCGCCA
CGTACACCACCTGAATCACCGTGTTTTGCTTTGATGATCTTCGGACACTTCGCGACAGAA
AGCAGGTACTTAGGAATACGTTTTGGCATCTCTTCGTAAATCAATTCGAAGTTGGAAAGA
CCACCACCCAGCACAACAACATGTGGGTCAGTCGCTGTAAAGATGTTTGCAAAACAGATA
GCCAGCAACTCCATAAAACGCTCAACGTGCTCAACAGCTTTCGCCTCACCTTCTGCGTGC
GCTTTAATGATGTCGATCGCTTTCTTCTCTTCACCGTAGTAATGGGCATAAAGAAGTTCG
AAGCCTCGGCCAGAAAGGTAACTGTCTAAACAACCTTTCTTGTCACAACCACAGCCCAAT
AGAGGTGCGTTTTCGCCTAAGTGGAACCAAGCATCGATAGGTAAACGAGTATGGCCCACC
TCACCTGCTACGTGGTTACGACCAGAGAAAACTTTACCATCGTAGATAAAACCGCCACCA
AAACCAGTACCTAGGATCAAACCAAGTACAGAAGGCTCATCTTGAAGCTCTTCGTCCCAT
GCTTCTGATAGCGCAAAACAGTTCGCATCGTTTTCAATCTTTACGCTGCGACCGATTTTC
GCTTCAAGATCCGCGCGCAGTGGTTTGCCTTTCGCCGCAGGAACGTTAACCGTTAATACC
GTTGCATCGTCTGCGTCTTCCATACCTGGTAGGCCAAGACCAATGGTGCCTTCGCAACCA
AACTCTGCATCGTATTTGTTAACCAATTCCGCAATGGTATCAACCAGCAGCTCGTAGTTG
TCTGTTGGTGTAGGTACACGTTCCGTCGCTACACGCTCAAGCTTCTCGTTAAATGCACCA
AATTCAATTTTAGTGCCGCCGACATCAAAGCCGTAATACATGTATTTCTCTCCTAAAAAA
TGCTTAAACGACTCCAAAAATGGCTGGAGTCAAAAGTATAAACTAGTGGCATTATCCATA
TCTGTACGCCTGCAAACCGTGACCGAATGCAGATTTATCCCCTCGCTGAAGTCAGTTGAA
CAACATGCCATCAACAAAAGTTCATTCCTTAGAGTCAGCTCTCGGTTTTCAACCACTCTT
TGAAACGTTTCAAATGCGGTCGATTAGGATCGTTTTTGACTCGGGTCTTGGTTAGCATGT
AGGTTTCTCTAAAGGCTTCAAACCACAATTGAAGGCATTCCGATGCTTTGTTCTCACCGG
CTTGTTTCAAAACTAAAGTCGCGACTTCAGCTGTCGAAAGATGCTGCTCGTTCTCAGAAC
GACGCATGATGTATTCAGATAAGCACTCCGGCTCGATAGATAGGACTGGTAGAGACTGTA
AAAACTCAGAGCGACGGAAGATTTTTCGCGCCTCACGCCAACTACCATCGATAAAAATCA
ACAACCACTTTTTGCTATTACCATCAGTGCGATGTAAGTGCTCAGTGTGTAATCCATCTA
GCAATCGCTCAGGTTGATCAACGTAATCGGCAGGAAAAACAATGACAGGCAGGTAGTCTT
CGTTGGACAAAAGATCAAGCATCTCTTGTGAAGGTTCAGTGCGATTCCATTGATACACGT
AAGTCTCTTTCACCGTATCAGCAATCAATCGGCCTGTATTGCTTGGCTTAAACACTTCGT
TCTCAGACACAATCAGCATGCACGCGACATTGCTATCGATATCAGGTTGCAATTCACATA
AACAATGCTGCTCTGAAACCTGACAGAATGGGCAGCGCTGAACTTTGCATCCACGAGCAT
TGAAAGGCTTCGTTGAGATGGATTGACGATACTGATATAAACGATGGAAAGCGTGGATTC
TCATGAAGGAAATGCCAAATAAAAACGAGAGCGCGATTCTACTGGTATAACCGCTCGCTC
ACAAGGCGGCAGCGTTATTACTCTAAAGACCAAACATTGAAAGAATCTCACGTTAGTTAA
GGTCTATTGCGACAAATGCGTAGAAGAAGGAAAGATCAGTGACTGAAAACACGTTTACCG
ACCCATCTTGGTTGCGACTTAGCTGTTTTATTGGCGTATTGTTGCTGTGTAATCTTTGGG
AAAACAAGCTCCCAAGAAAGACGCTCACCGTCAAACGTTCCTTTCGCTGGTTAAACAACC
TCTCTTTGGTCGCCTTAAACAGCGCGATCATTGCATTAGTGATGCCTATCGCTGCGTTTC
AAGCTGCGGCCATTGCTCATGATCAGCAATGGGGACTATTCAATCTTCTGTCCCTGCCCG
GTTGGTTAAATGTGTTGCTTGCTGTGATTGTTCTCGATCTCATCATCTATGTTCAGCACT
TGGTTTTTCATCGCGTTAAACCGCTATGGAAAATTCATCGTATGCACCATGCCGATTTGG
ATATCGATGTCACAACTGGCGCGCGTTTTCATCCAATTGAAATCATCATATCGATGGTCG
TCAAAATCACCTCGGTATTCATTCTTGGTGTTTCACCTCTCGCGATTGTGGTGTTTGAGA
TCATTCTAAATGCGAGTGCGATGTTCAATCACAGTAACGCAAAGCTTGCGTTATCTATCG
ATAAGAAACTGCGAAAAGTCATTGTGACACCAGACATGCACCGCGTGCACCATTCGGTGA
TGGTGAAGGAAACCCATTCGAACTTTGGTTTTTTCCTTTCCGTTTGGGATAGATGGTTTG
GAACGTATCGTGCACAACCAGCGCTTGGACATAACGATGTCGTGATTGGCGTGCCTGAGA
TCAGGGAAGCGAGCGAGCAAAGATTGGATAAGCTGCTGACACAGCCTTTCCGTTATCGCG
AAGGCAAGGGCAAGAACGTGGATTAAAAGACAAACGTAGATGGAGTAACCAAAAAAAACA
AATCACAGAGTTCATTGTAGAGTTTTTTTTGGAGACCCCATCCACCGAAAGACTTGTCGA
ATTAACTTTCGACTAATTGGCGTTTTTTATTTAATTGCGTAATGCCAACAACCAAGCCTA
TGACTCCAAAAACAGCACAAACTAACGCGCTAGTGTTGACGTGTTGCTGCGTTTCGAAGG
AGCTATACACAAAAGCGAGACTGAAGAAAATGGTGCCAAAACTCAAACCTGTTAACGCAC
TAAAACCGGCAAAACTCGCCAAGTCTTTAAAATCGTTCATAACGAATCCCTGTTGATAAT
CCTTAAATGTGTGAGTAGATAAAGTTAACGAAATATCTGACGCGATTGCTGGTGCTTTCG
CGCATTCCAAAGCCAGATGGAAACGCCCAACGAAAAGCCCAAGAACAGCGTTTTCATTTG
CAGAGCCACATTGTTGTCCAATATTTCTAATGTATAGTGAGCGTGTGAACTAAAAATAAC
GTTTGTCATCAAAATCAATAGCATCAACACCAAACCCACTCGGCGATGTTTCACCAATAA
GTACACCGCTAACAAATCTAAAAGACCTAATGCGCTCCAATAAATGTTTAGCCAACGCGG
AGCAAAATCGTAAGGCAAAAAGCCATCAACGATGTTGTCATACAGGTGAACCACGCCACC
TATCATCATAAAAAGGCATAAGAGAAACACTACGAATTTATCCATTATCGTTTCCTTATC
TGAAAGAATGCGCAAAGCATATAGAAGTCAGTTAAACATTTGTAATCTCATAGCCATTTT
TGAGATCGACAGTGCCTTTAAACCGTACACGAGGCGTGCGAAAGAAGAGTAACGACTGCT
CTTCCTTATCTATTCGCTTCTGATAGAAGCATAGTGTTTGCTTTGGCACTTCGCTCAAAT
CCGCTAGTTTTCCCTCGAGATTAGGTGAGAAAGGTTGTTGGGCTCGCGATGATAAAGATA
TGTCACACTCAACACTCCTTCGCGATCTCAGATACAAAAACAAATTTTTTCGACGGCGGA
AAGATACAATCGTCCGAACATCTAAAGCCTCGTAGCCAGAATCCGTCGTCGAGATCCCGT
AGATACAAACCACGAGGATAAGCTTTGTCATTCGAAAGCGGGGAAGACACCACAGTAAGG
TACTCTCCCTTCGCCAAGTCAATTTCTTGTAAACGGAGGTATGGCGCAACAACTAAAGGG
CAAGGTGATAGATTTTGTGTCGACGCCGCTTCAATCATTTCTCCAAGGGTCGCGCCAAAA
TAAAGTCCGAAGTCAAACGGTGTTTTTATCGTTAAAAAGAACGATTGAATCTCATCTGCG
CACTCGACTTTGTCATCATCAAATAGTTGTTGGGCGAAGGCATTCAATTGAACACCTTTT
TTACTCAGGTGCTTTAACAAGTTCTTCTTTGTTAAACCTCCAACTTGCAACCTCACTTAC
ACCACCCCTTGGTCTATCAGTTTTCGAACTTTTTCCAGTGCGTGCTGAAAAACAGTATGC
GCCTGTGAGGAAATATCGCTCCCTATATCGTGCCAAAAAAACGCAAAATCATTTCCGCCA
TCGTCTTTCGTATGAAACGTCCATGAATCCTCTAGGTCTGCACACTCACACAAAACAAAA
TGCCATGCTTGATTTTGAAAGCCACTGTCCCATGAACATAAATACCGAGCGGAGATAACA
TGCGTAATCCCAGATTCTTCAGCCAGCTCCCGTTTTGCAGCCGTGATGTAACTTTCATCA
AACGTCTCAACCGTTCCCTTGACTAACTGAATACCCGCTAAGGGATGCTGAAAAAGTAGG
ATCTCTTGGTTTTGCTTACGCAGAACAACGGGGCAAACTTTATCGATCATAAAACCACTC
CTCGTTGTCTAAACAGAAAACTTTGGCTTGCTCTGGATATAAAGGAATCGTATGAAGTTG
ATCTAAACGCACCCACTTTAAATGATACTGGTTAACGTCTGATTGTCTGGTTTGTTCCGG
CCCCACCCCCAGTTTCACTTTTGAGTTCCCTACATAAGAAAGAAAATAGGTTTCTAAGCG
ACCTTGGTTTTCGATCTCAAAAACCTTTTGGACTCGATTGAGTTCCAATGAGGTTTCTTC
CAGCGCTTCTCTTTTCGCCGCTTCAACAAGCAGCTCTCCAACCTCAACACTACCGCCGGG
GAAAACCCAATAGTGTCTATCGTTTTGAAAACGCTGGATAAGCAAAAGTTCTTGCTGATG
ATTAACCAGTATAAGGCTGGCTCTTTGTAATAGTTGCATGATTCATTCCTTTGAATTCGG
ACAACATTCTAGCCATCTTGTTTTACCGACATAGCATTAACACCACGTAGTGATAACTCA
GCCCTTAAGAAATGAGCAAGATGCGATATAACTCACTTCTGCTATTTGAATAGCAATGAG
AAGGTACGTAGAAGCAACAAAAAAGCAGAACCGAAGTTCTGCTTATAGAAAATAAAAACA
TGTCACTTAGGCGGACTGATGTAGCTCGTATTTATGCAACATCGCTTGTTGATGCCCTGC
AATTTCTGCCACTTGTTCAGAGCTTTCAACCATGGATTCAAGTTGTAGCTTTGTACGCTC
TCCAAGCTCGGAAATATTATTGATGGATTGAGACACGTCCGCCGTCGCACGTTCTTGCTC
TTCCGTGGCAACAGAGATCTGCTCAACACGCTCTTGAATATGCTTAACCGCGAGGTTGAT
GTCAGAGAACGTCGATTTCACTTCATTGCTGGAATGCAGCGCGTGGGTCATTTCTTCTCG
CGAATCATTTACCGCTTGGCGAGAACGCTCTGCCGCAGTAATAAGCTCGCTCATCATTTC
ACGAATATTGGTCGTTTGTTGGGAGGTATCCTTTGCCAGTTTACGGACTTCATCCGCGAC
GACCGCAAACCCGCGCCCTTGTTCACCTGCGCGAGCAGCTTCGATGGCTGCATTCAGCGC
AAGTAAATTGGTGTTTTCCGCAATACCACTGATCATGTCGACCATTTCACGAATCTGCTT
AACACGCTGGTCTAGCTCTAACATTGATTGTTCATTCACATCCAAAGAGCTTTCTAATGA
TTCCAACCGCTTGCGGTTTTGCTCGACAACTTGGACACCTTTTTCGGTATGTCGTGTAGC
AAGTAATGAATCTTCTGACGAAGCATTCGTTACTGTCGCAATTTCACGTATGGACGCCTC
TAGCTGAGTAATCGTAGTCACCATGCTCGCTAACGCTTCGTTTTGCGTCGTTAGACCTTC
ATTGGTTTGCTCAGCTGCATCGTGGCTGATTTCTGCGGTTTGATAAAGCGTCTCACAGTT
ACGTGTAACCGTTTGGATAGAGTCGTGTGTTGAATCGATCACCTGATTCAATTTGCGTGC
GACCTCTTTTAGCTCAAAGGGGCCTATCTCATCTGCTTTGGCACGAAAATCGTGGTCAGT
TAATGCGGATAAACGTACCAGCACATTCTTCAAGCCTCGGTTTGTCCACGTTTTTAGCCC
GAACCAAGAGACCAAAATAACCAGAGAGATAACACACGCCGCGACAAGAACCATCATGCT
GACGTTGCCTATGGTGTTATTGACCATGGCTTCGCGTTCATCAATCAAGTTTGATGCCGA
CTGCGAAATGCTATCCAAGAGCCTCATGGTTTCATCAGCTAATAACGACGCTTGATGAAA
CTCACGCTGTTGTTGTTCGCTTTGGGCCAACTTGGCAAGAATGAGTTGCAAAATGCCCTC
TTGGTCAAAGCCTGATTTCACCATGTCATAAGGCGCTGTCAAGCTGGCGTAGTCGCTAAC
TTCAGGGTGTAGGGCTTTAAAATCTTCGTAAGCAAGGTTAATCCCCGCAATTCGATTTCG
CATCTCCCGATATTCTTTCTCTGCTTTAAGTAAATCGGTATGCATCATCATTACAAGGAA
AGTGCTTTCCATCGAACTCGCAGATGCAATAAAACGGTTTGCCGCGTCACTCGACTCAGG
ATCATCCACACTTAAAAATGAGCTAATTCTGTTCATCTCTGGGCCGATGGAACTCAGTCC
ATAGCGAAAACCACCAACACTATCGTCGATGCGCCCTTGCATCTGAATTACCGCGGATTG
CTTGAGTAAAATGGAGTTTGTGATTTGGTGCAACGTCTCCACTTTATCTTTTAGCTCATT
GGAAAGCTGTGGGGCGACTTCGGATGTTTTCTCGATCAGACCTTCTGTCTGTTTCGCCAA
TGCTTCAATTTGCGCTTCTACAAGCGGTAACTCTTTCGCTTCCGTTACCTGCATTCCATA
GTTGAGCAGTTTCACCATTTCCAACACATTTCTGGTCAGAGTCGCATTGGCCATCGCAAT
CGGTAATGCTTTTTGAGACAAATCTTCAAATTGTTCTCCAACCTGCCCCATTCCTTTGAA
ACTTGAGACAGAAAGGGCTATAACAAGTGCGATGATAGTTAAAAATGTTGCGCTGATAGT
CTGAATCAGTGAAAGCGATGTGCGTGAGCGTTTGCGCGTTGCCATAATCAATTTTTATTC
TTTCTTGAGGTTGAGTCGGCTTTGTCGTGAATCCGTCACACATGTGAGACAAAACCGTGA
TTTTCAGCCCATACTATGGATTGGTTATGACATTAATATTTCAGTTATGAGTCATACAGA
TGACAGGTGAAGATTTGCGTCGTATATATTTTCCTTTGATAATCAGTGCTCTACTTTCAG
CTTGTTCGTCTGGCCCAGAGCCGAGTGAGCAGGTTGAAGTAACTGTACCCACCAATCAGT
TATTGTCTAATAACCCTGACTTGTTTCGGTTTTACAACGAGTGGCACGGCACGCCCTATC
GACTTGGTGGAACACAAAAATCTGGAATCGACTGTTCGGCTTTCGTTCAAAGAGCCTTTG
TCGAAGCGTATCAACTCGCCCTACCAAGGACGACAAAGCAGCAATCCACACAAGGCGTTG
AGCTGAGTTGGACGGATGCCAAACAAGGAGATTTGGTGTTTTTTAAAACTCGACGAAGCA
CCTACCACGTTGGAATCTACTTGGGGAACAAGCAGTTTATGCACGCATCAACGTCTAAAG
GGGTAATTATCTCTAGAATCGACAACCCTTACTGGGCGTCCAAGTTTTGGCAAGTAAGAA
GAGTTACCTTGTAACCCTTCTTATTGTTGGAATAGTGTTTAGCTGAATATTAGGGGGCAT
ACTCGGCATTTGAACATTAGTCGTAAGTGGCGACTGCGGTATCAAATAGGTTTTTCACTA
ACGCAATGTATTCATCTAGAAAAGCAATCTGTTCGTTCGTTGCTTTCTTGCTCCACACAC
CCGCTAGCACTTCACCAAGGTCTTCTACAACGGCATCTGCCTCTTTTAGCAGTTTAAAAC
GTACGCTTGAGTGAAGCTCAGGGTTTTGCTCAAAGATCGCCATGATGTTTGAAGCAACCA
TGTCAGTAACTACATCTTCGATGCTTTCGGAACCTGTATCGCCAATTTCCGTTGTGAAAA
TATCTAGATTAAGCGACAAATGCTCAATGAGAGCGAGATACCCATCGGTTTCTACAACCA
CTGTTTTTCTCCGTTTATTGCAAGCCTTCGTAGCTGAAAGCGAATTAGTTTCAATAGTAA
GACATGCCGAGAAAATTTCATTAACTTATTTCATATTAATAAACATTCATGCGCTAACTG
GATGTTTTTCAACCAATTAGGTTAATCGCATTCATGCAAACAAGTTTGGTTTCGCCCATT
TTCTTTTGCGCGGTATAACGCCGCATCAGCACTCTTTAACCATTGAGTATGACTTTCAAA
ATAAGGCTTATACTCGCAAACACCAATACTTATCGTGTAATTAATCAAAAAATCTTCTAC
TTTCACGATCTCTTGCTCAATTCTCTTACGTAATCGCTCAGCAAAATAGCACGCTTGCTC
TTGGTTGGTATGCGGCAATAGCACAGTAAACTCTTCGCCACCGAAGCGGCCACAAATGTC
ACTGCTGCGCGCGGTTTTACGAAGTAAAGCAGAAGTACGACGAATTACCTCGTCACCCGT
TGGGTGGCCATAGGTGTCGTTTACTTTTTTAAAGTGGTCAATATCGAAGATAACCAGAGA
ACATGGTCCGTCGATCACTTTGAGGTGCGCAAACTCATCTTTTAATGATTGCTCCCAAAA
TGCTCGATTAAACAAACCTGTTAAACCATCCTTTCTGCTGATCTCAGACAAATGCTGATT
GGTTTCTCGCAAATGGATTCGGTTTCTCGCCGTTTCGGAAACATCGTTCACTTGAATCGC
AATATGGCTTACTTCGCCAGAAAGTGAACGCAATGGCGTGATAACGATGTCTTGAAACAT
AAAGTCACAGCTGTTGGAAACCGGTGAAAAGTTGTTGAATTTAAAAAGGTATGGTCGGTT
TTCCCAACTGGAGAAGGAACGAGTCTCAAGATCAGCAGAGGCCTTTAGTTTCGTTTCCAA
CCACGTTCGTGGTAGTTCGTCGAAATGATCGAACAAGCATTGACCTAAAATATCTTGAGA
CAGCACACCGCTGTAAGACTGCATAAAGCTGTTCCAGACACACACGTTATATTCTGGATC
AAGAACAATGAGCCCAGAATCCATGGTATCTAAAATTTGTGTGACCCAATGAAAGTCTGC
TATGTCCAGCGTGATATCGGACATCAGATTAACTCCATGATTTCATAAATAATTTCTACT
GATGGTTTGTCTATTAGAAATAATACTTCACACTCAAAATCGAGCGCTTCCGCCATGTAG
GTATATTCGATGGTAAAGAGTTCGCCTGATTCTCCTTGTTCTTCATTGTAAGGAGTGATT
GTATCGACGATGCCCGGCTGACGAAGTGAAAACTGCTTATCAAGTTGGTTCCCTAAAGAG
GTTAGGAATGACGAAACCAGCAAGTTAGAGACATTTAAAATAATTTCATTATGAGGCGTA
AATTCAAGCAGATACCCCAACCTTTCGCCAATTTGATTGATATCTTTCCCACGTAGGCAA
ACCAACGCCTCTCCGTGTATACCGCCGCCAACAAAGCGCTGCGAAACTGCTACAGAGCTA
TCTCGCCCAATCACGTCCACCAGCGTCATATGCAATTCACCATAGGACAATGGCCCAACA
TGCGGAACTGGCAACTGGATAAACTCATGCAAGTGATCAGCCATAATGGCCGCCCCTTTG
CCTAGCGCAATGTTGGCAATTTCACGAAACTTGGCAAGGGATGAAAGCTCTTCTTGGCTT
TGTGCAGAATTAAGCTCCATTGATGTTCGCTGTGCATAATGTAACCCAAGACGCTCGTAC
AGCGGGATGACTTGTTCTTCTGACAACGGCTTTGCGATAAAATCCATTGCCCCTAATTCT
AGGCAGCGCTGCTTTGCTTCTTGTTGTACATCACCCGACACGATCACGATCTGAGTTGGA
TAATGGCTGACGGGTAAAGACTCAAGAACCTCGAAACCGTCCATAATGGGCATCGTTAAA
TCGAGGAACAAAACGTCAATATTTTGTTCGGCTAAGATTTTCAGCGCCTCATTCCCGTCT
TGGGCTTCGATAAGGTGCAATGAGGTATCTTGTACGATGGTTCGAGCGATAAGCTTACGA
GCAACCGCCGAGTCATCACATATCAGTATTTTCATGCCACCAATGGAACTAAAGTCAAAA
AAATAATCATACCTGTTGTAAACAAATTGCTCCATATGTTAAGCCGACAAATCATAGGCT
TATAGGAGATTTGATTCACACTTATAAAAAATAGGTGTTTTTAATCAAAGTTTTCTTGCC
GAAGTATGCTCAACTCCGCGCCAATCTCTTGTCGTTTATCCTAAACTATTGGTGGTCAAA
TAGATTCGCGAGGTTTTGTATGTGGCAAGCAATATCGCAACAACTTTCTGATACTTTACT
GTTTGAATATCAGATCACCGAAAAAGTTCGACTATCCGGCGGAGACATTAGCGAAAGCTA
TATGATAAACGACGGTGAGCAACGCTATTTTGTCAAAATCAACGACCGAGAATTCTTGCA
CAAGTTTGAAGTTGAGGCCGAGAGCCTGCACTTGTTACGCGAAACTTCGACAATATTTGT
CCCTGAAGTGGTATTGGTCGGTAAGACCAAAAACAACGCTTTCATTATTTTGAACTACCT
TCCTACCAAACCCCTAGATGACCCTGAAAACAGCTTCAAATTTGGTCAGCAATTAGCTCA
ACTGCATCAATGGGGAGAACAGAAAGAGTTTGGTTTCGATACCGACAATTATCTCGGTTC
CACCCTGCAGCCGAATCAATGGCACAAAAAATGGTGCATGTTCTTCGCTGAGCAACGTAT
TGGTTGGCAACTGCAGTTATTAAAAGAGAAAGGCGTGACGCTAGTTGATATCGACGACTT
TATTGACGTTGTAAAACAGCTTCTTGCGAACCATACGCCAGAACCGTCTCTTTTACATGG
TGATTTATGGAATGGTAATGTCGCTCTCACCGCGTTTGGCCCGATTTGTTTCGATCCTGC
ATGCTATTGGGGGGACCGAGAATGCGATATCGCGATGACTGAATTGTTTGGAGGGTTCCA
ACCTGAGTTCTATCAAGGGTATGAATCGGTGATGCCATTGCTGCCTGGCTATCATGAACG
AAAAGATATCTACAACCTCTATCACATCCTCAATCATTGTAATTTGTTCGGTGGGCATTA
TTTAGAGCAAGCTCAGCTCACTATCAATAAAATTATTTCTTACTAATTTGGAAGGCACAA
GTCACTGCTTTGTGTCAATTTTCGAGGCACATCACTCAAGCTACAGACCCCAGATTCAAG
GTTGAGTTTGGGGTCAAGTTTTGTACTTATTTCGAATCAATTAGCAACAAGTCCACCTAA
TATCTAAGTAACTTATCTTTAGATTGTGCCTGAGCCGTTGGCATAAATGGCGTGTACGCG
ATTTGTGAATGGTCAGGCAAAGTAAGTGAAAGGGCTGTACTTCCTTAAATATTGAGTTTT
AAAAGCCCTGCAATACTAGGAGTTGTTGTATGAAAAATTATACTGAAAGGCATGTTAAGT
GCCCGCATTGTGGGCACTCAATAGGCATAACATTGGATGCCAGTAATGGGGATCAAGAGT
TTTATGATGATTGCCCGGCTTGTTGCCATGCGATTCATTTAAATATGCGCGTGGACGAAC
TTCAAGACAAAGTCGAGTTGTTTATTGATGACAACTACGAGTAGCCACCCTCGGTATTGT
TTTAAATCCATTTAAAATAGAAAAAGGAGCCTCTTTGCTCCTTTTTCTTCATCTATATGA
GGCCAATATATAAGGCCAAATCTGCGTTCCAGCTACAACTGTTTAGCCGCCAGTACGCGC
TCAACAGTATCCACGATCGCTTGAGTTTGTGGATCGAATTCAATGTTCACCTTGTCACCC
ACCTGTCGACTGCCAAACAAGGTTCTTTGTAAAGTTTCAGGAATCAAATGCACAGAGAAA
CGGTTTGCTTCAACTTCTCCAATGGTTAGCGAGCAGCCGTCGATACCGATGTAACCTTTC
GCAAGAACATATTTCATCGACTCTTGTGGTAACTCAAACCAAATTGTGCGGTTGTTCGGC
GTATCAATCACATCCACAATGTTTGCCATTAAGCTAATGTGACCAGACATACTGTGCCCA
CCGATTTCGTCACCAAATTTAGCAGCGCGCTCAACGTTAACGGCGCTTCCTTCTTCGATA
AGCCCCAAATTGGTCAACGCAAGCGTGGCTTGCATCAAGTCAAAGCTGACTCGATTTCCA
TCGATGTTCGTCACAGTTAAACAGCAGCCATTGTGCGCTACAGACGCACCAATTTCTAAC
CCTTCGATTAACGCGCCATCGAGTTCAATGACGTGAGTTTGAAAACGCTCTTTCTTATCA
ATCTGAACAACCTTCGCTGTTCCTTGCACTATTCCTGTAAACATGTCTTTTACCTACTGA
TGCAATATAAACGTTGGCTATCCGCACAGACACTGAAGTCCCGCGGCATTTTGCCTTCTA
TACCTAAACAATCCTTCGAAGAAAGCCAAAATGAGAATCGCTTAGGTATAGCATATGCAC
ATACAATTGTTTATCATTTGCGCGGAGTTTCTCCGAGGCATTTTTTCACCTTATCGTGAC
TAAAATCAACCATCAGATCAGTTCATCACATCTTTTGTCCTCGAGCACTCCCTTTCTTTC
AATCTTATTGTTCCGCTCTGGAGTATTTTTCGTGCATCGCTATAAAGAAGAAGCATCGAG
TCTAATTAAATTGGCTACCCCTGTATTGATCGCGTCTGTCGCTCAAACGGGCATGGGTTT
TGTCGATACCGTAATGGCAGGTGGCGTTAGCGCAACTGACATGGCTGCGGTATCTGTCGC
TTCAAGCATTTGGCTGCCATCTATTTTGTTTGGTATTGGCTTGCTTATGGCTTTGGTTCC
TGTTGTGGCGCAGCTTAACGGATCTGCGCGTCGCGAAAAGATCCCATTTGAAATTCAGCA
AGGTGTTGTCCTTGCGTTGTTAATCAGTATCCCGATCATTGGTGTGTTACTGCAAACACA
GTTCATTCTACAATTGATGGACGTAGAAGCTGTGATGGCAGGTAAAACCGTCGGCTACAT
TCATGCTGTGATTTTCGCTGTGCCAGCTTTTCTTCTCTTCCAAACTCTGCGCAGCTTCAC
TGATGGTATGTCATTAACCAAACCAGCGATGGTGATTGGATTTATTGGTTTGCTGCTGAA
CATCCCGCTTAACTGGATTTTCGTTTACGGTAAATTTGGCGCGCCTGAGTTGGGTGGCGT
AGGCTGTGGCGTAGCAACCACCATCGTATATTGGGTTATGTTCGCGTTGCTATTGGCGTA
TGTGATGACGTCATCACGACTAAAAAGCATCAATGTGTTTGGCGAATACCATAAACCACA
ATGGAAAGCGCAAGTTCGCCTGTTTAAACTGGGTTTCCCTGTTGCAGCGGCACTATTCTT
TGAAGTGACACTGTTTGCTGTAGTGGCGCTGTTGGTATCACCACTTGGCCCAATCATCGT
TGCGGCGCACCAAGTTGCGATTAACTTCTCTTCGTTGGTATTTATGTTGCCAATGAGTGT
AGGTGCTGCGGTAAGTATTCGCGTTGGTCACCGTTTGGGTGAAGAAAATGTCGACGGTGC
ACGCGTTGCATCTCGCGTCGGTATTATGGTTGGTCTTGCTTTAGCAACGATTACAGCAAT
CATCACAGTACTGTCTCGTGAACTGATTGCTGAGCTTTACACCAATAACCCAGAAGTAAT
CTCACTAGCGATGCAGTTATTGCTGTTTGCCGCGGTTTACCAATGCACTGACGCCGTTCA
AGTCATCGCAGCCGGTGCACTTCGTGGCTACAAAGACATGCGCGCGATCTTCAACCGCAC
ATTCATCGCGTATTGGATTCTTGGCCTTCCTACTGGTTACATTCTTGGTCGTACAGATTG
GATTGTTGAACCAATGGGCGCACAAGGTTTCTGGCTTGGCTTTATCATTGGCCTGACCGC
AGCTGCGTTAATGCTTGGTGTTCGCCTTCGTTGGATGCACCGTCAAGAGCCCGATGTACA
ACTTAACTTTTCTCTGCAGTAATTCTGCTCGCCATTGGTGACGGTTTACAACAGAACGTA
AAAGCCAGCATTCGCTGGCTTTTTTGATCTTCATGGCAAGTTGTTAGGTATACTTTTTGA
CAACGTATTAATTGAGTAACACAAGCAAACAGACAAGGAAGTTCGTGAAAATCCTATTCT
TCGCATTACTCGCTTTGCTCAGCGGTTGCAACGGTTGGACGAATCCAGAGCGCGCAATCT
TTGAAAAGTACCATCAACATTTGGCAAACGTACTCGACGTTCCCCCGAGAGAGCTTAACG
AGGTTTCTGCTATCACGATTCCCGATAAAAGGGCTTTGTATCAAGAGCTGCCAAGATTGT
CGCTAGGGTTACTAGAGAGTTACCAGCTGCGCCAATGCGGCCTGTTCAACCTGATTGCGG
AAAAGAACTCCCAATTGGGCAAAGTACAAGACCCTTTCCATGACCTGGATTACCAGACCA
CTTTGCTCAACACACTCAATGGTTGTTTGACTGAATACCCCTTGAGCGAAGACGAACGCA
CGACGTTAACTCGCCTGTATGAACAAAAATGGCAGCATCTTCCCGTTCATCTTGATAACG
TTCTCCTCACAAGCGAAACCATGCGCAAGCAACTCACTGCTTCAAGTTGGTTATCAGCCA
AAAGCCGCAATCAAACTGCTCATGTCAGTGAAACCTTTCATGCGCTAAATGCCATGTATG
AGACGCCTAAAAGGGTCATTTCGCGCTTACCCTCTTTCTCTTTCGTGCAATATCAAGAGG
AAATGGAAAAGTCTCGCTTGATAGGTAAGGTTTACTTCACCTTGAACAGCACTTCTGAGT
GGCTTGATGTCACCACAAAATTGCTAGAAGAAAATCAGGAGCGCATTGTGTGTGGAAAGA
ATCGAGACACCACACAATTTCGCTATTTGAGAAATGTTTTCCAGTCAATTTATGTTGAAG
AAGTACAGCCATACCTCGCCTTTGTCGACAGCACATATCAGCAGTTGAATGATGGTGCGA
TACTCATTGAGCAGAGAATGGAACTTCATGGGGAAAGTTATGGCGTGATAAAAGCGCATG
AGCAATTTAGAACAAAGACCCTCGAACATGTTAAGTTCTGGCAGGGTCTTTTTAAACGTT
GTGGCGTGGTAGTGGGAAACTCACCTACTCCTTGAATCGTTCTCTCAAAAAGCGAGCAAA
TCTTGGTTTCCCCGTTTGGGTAAATCCGTTGTATCTAAACGTAATGGTAGAACCGATTTT
CGGCGGATGGCGACGAACTTCATCCGTAAAACCGCTGCCGATGTAAAACTCTGTACCATC
TGGCAAACGCACTAGCATTGCGCCCATCATCCCAAGCAAACGCCCCGTTCCCGGTTTGTA
GCCAACCACTTGAGCTTCCGTGTCGGCGTAGCGCTTTAACTTAAGTAAGTCGCTTCCTCT
GCCCGCTTGGTAACGGCTCGACACTTTACGCAGCATCACGCCTTCGCCATCGGACAAGGA
AATTTTATCCAGTTGAGCAAACAAATGTTGCTCGTTTTGGATGGCTCGGTGCTCAACGTA
TTTGATGTGGTGTTTATCAATATCAAACACTAAATCTTGAATGTTGTAATAACGTTTTCG
GTAATCTCCTGCGGAATACGGCATGTCAAACACCATAAAATCGATTTCGCGCCACGCGCT
ATCAATTGGTGTTTTATCAAGAACGGTTTGCTGAACAATGTGAAAATTTCCGCGTCCGGC
CCAAAGCTCACCATCCAATGGATAGTTCGGAAGTGACTCAGTGAACCACTCGGGCGCATA
AATTCGGTTTCCGTTGCGGGTCACGAGGTGTTGACCTGTCCAGTAGGCTCGAATTCCATC
GAGTTTCTCACTGTACCAATACTCAGAAACATCTATTCCATCTTGATAGGTTTCAGCAAG
AGAGACGGGCGGAGCTATAGGTGTATTCGCTTGGGGCTGCGCAGATGCCATAACGGCAAG
GGCAATCAATGTCATTTTTAATGGCATGGGGGAACCTTGTACAAAAAAGCATCTTTATTG
AAACGTAACTCCACCGATTTACCTATTTGTCAGTGTTAATTCTTCGACTCAGAACAATCA
ACATAAGTAATGGTTTGCAATGTAAATCATAAAGTTTAGACAGGTATTGCATTTGTTTTT
TCAGCTCACGTTAATGGCACGGTTATAAAGCCAAACTCTCCTCTTCAATTTTCAATCTGC
ATCTAAATCATCGTTCATTTTTGATTCTCAAATTGAGAACTGGGCGTTTCTCAATTTGAA
CATCACACTGCCATCACTTTAATTGATTGAAATTATTGAATTTAAATTTTGGCACGCTCC
CTGCTCTACGAGATTAGGAAAGAACCTAAATGGAGATAGGGTCATGGAACTACGCAAACT
TGAAATCACCCAAGACAAACTAGCGATTGAGATTTTTGGTGACTTGGATGCAAACGGCTG
TCGTCAAGCCCAACATCACATTGATGAAGTAATTCACAACAATCATCACAAAGAAGTCGA
AATCAACCTCCAGCACGTCCAATTTCTTGATTCCTCAGGGATTGGTGCCATTGTTTACTT
ATATAAGCGCCTAGTTGAACGTGAACGAAGCATGAGTATTGAAAACGTATCAGGTCAGCC
ATTAGAAATCATGAGCTTGCTACGTATCAACCATGCCATTCCCGTCAATTCAAAAGGACA
CTAAAAATACCGGTTTAAACGGAGGTTGGCATGGTAAATCTAATACGACGAAGTGTAGTT
AGCGGTCTCGTTGTCGGCATGTTTGGTTGTTCGTCATTTGATTATCCCGATCATGGTCAG
GGTGGATTGGCGGAAAGCTATCAAGATATTTCGATTGAGAACTATCAGTTCTCGCCTGTT
ATGCCAGATGAACCATTGGGCCCAGAGCATGGATTGCGATTCGATTGGCAGTTGACCAAG
CTTCATCTCGACGCTTTGATTCAAGAAGGCGCTCGTTGGTGCTTCCCTGCTGCAGTGGTG
CAAGCACTCGAGAAGCAAAATCGCATTGCTCGTGAACTAGAAGGCGGTTTACTGCTTGAT
GCCGCCAATGACCTGGTCATCCAGCGTCGTCGATTAAACCAGCTTGAGCAGCAACTCGAT
TACGTACTTACGCAAACCACTTGCACGCCGCCGGACGACATCGATGCACTAAGGAATGAC
TTAAACATCGTCGCCGATATTTATGCGCTGCTCAACGTCGACAATCAGTTTGCCATTGAT
TCTGCGGAGATCAATCCGAAGTACATGGGACACTTGGCAGAAGCCGCTTATATTCTGCGC
GACCACCCTGCTCTGTCTCTGGTTGTCACTGGCCATGCGGACGTCACGGGTACGCCTGAG
CACAATAAAAAACTAGCACAGGAACGAGCCGAGCAAGTTAAACGATACTTAAGTGTGTTC
GGAGTAACGTCAGACCGTGTACAAACCAAATCTGTTGGCGACACATTGCCTTTGTATGAG
GGACAAACGCCAGCCGTGCGCCTAACCAACCGTCGTGTGAGCATCGAAGTTCTCAGCGCA
AACTCTGATAGCAATGCGCCAAGTAATCACAATTTACCTAACAAAGGCAACATGCCAACG
AGCGCGAGCGGTTCGATAGGAGGCGCGTTATGAGCATTTTCAAAACGTTTTTTGCCTTGT
TCGCGATGTGCGTGCTCGCTTGGGTAACCCCTCTACATGCCGCAGATAACGACACAGTAA
AAGTTGGTGACTTAGTACAGATCAACCTGCCCGGCGAAGCATCGCTAAACCAAGGTTTTC
AAGTGGACCGCCGCGGACGAATCAACTTACCGGAAATTGGTCCGGTGTTTGTTGCAGGTT
ATAACGAGCAGCAATTGCAAGATGTCATTATTGAAACGCTGAAAACCGTCTATCGAGACG
TGAATAACGCTCGCGTGTTCATTAAACAGCAACAACTGCTTGTCTCCGTGCAAGGCTACG
TTGTTAAGCCGGGTGAATACACGTTGCCCGCAGGTTCTAACATCCAAATGTTTGTTTACG
AAGCTGGCGGACTCCGTGCTGGCGCGCAGCTCGACAAAATGATCGTCAAACGTGGCGATC
AGAACATCGAATTCGATTACAAACGCTTTTTGGATACAGGCGACAACAGCCAGCTACCAA
AACTGGAATCGTTAGACGTGTTATTTGTGCCTGCTTCCCCATTGGTCGGCAACATTGAGC
AAGAGTTCGATGCAGCCAAACTCGCCAACTCTGGTGACAGTGCCGACTCCGCCCGCGCAA
TCAAAGTGTTCGGTGAAGTGAACGCCCCGGGCTCATTTACTTACAAGCCAAACACCACAC
TTGTCGATGTGGTCATGCGCGCTGGCGGTGTTACTCGCTACGCGAGCGTTGAGCAAATTC
GCGTGATTACGAACAACACACCAACCATGTTCAACTTGAAAACCTACTTAGACACTGGCG
ATCAAAGCTTGCTGCCTGAGATATTGCCCGGCGCAACCATCTTTGTTCCTAAGCAGGAAG
AAGAGATAAAAGCTGGCGCGAACGTAGTTTATATCATGGGTGAAGTTGCGCACCCGGGAG
CTTACGAAGGTAAACAAGGCGCGAGCTTTATGGACATTCTGGCAAACGCAGGGGGCCCAA
CTCGTTACGCAGAATCACGCCAAATACGAGTGATAAAAGCCGACGGTCAGGTGATCAAAT
TCGACTTAACGGCGCATACTGAAGGGCTCTCTTCCGTAGCTCCACCAAAAGTGAGCGCCG
GCGACGCGATATTCGTACCGGAAAAAACCGACTTTAATGAAAAGTCATGGTTGAAAGTTG
CACCAAGTCGCGCCGTTGCCGTAATGGGTGAAGTCGTTCGTCCAGGCCGAATCGAATGGT
CAGATGAAATGGACCTCATTGATTTGCTGGCTCACGTTGGCGGCCCGACTCGCCGTGCCG
ACACCTCCAAAATTGAAGTGGCCAACAACGGTCAAATGACGAATTTCGATTTAGACCAGT
ACATTTTAGATGGTTCGCCAGCGCCTAACTTGCCACGCGTTTCTGCCGGCACGGTCGTGC
GCGTTCATGCACTGCCAGATGACCCTTCCGACAACAAATCTCAATGGGTCAGCCAAAGCT
CAGACGCGTCCATTTACGTATTTGGCCAAATCAACGCACCTGGTCGCTATCGCTTCACGG
ACGAAATGCACTTTCTCGATATTCTTTCGGCCGCCGACGGCCCGACTATGGATGCCGATA
TCCACAATATTCGCGTGACTCATCGCGGTTTAGGCTACGCAAAAGTGAGCAAATTAAATC
TGTCGATGTATTTCGAAACGGGAGATGAATCTATCCTGCCAGACGTGCGCCCTGGAGACA
CTATTTACATTCCGGAGAAAAACAAAAACTGGCTCGACCGTTCTAAAGAATCCACCGTGC
GCGTACTGGGTGAAGTACGAGATCCGGGACGCTACGTGTTCAACGACAACATGACGGTTT
TAGACTTATTGGCAGAAGCTGGCGGCCCAACAAACAGCGCTTACCTTGAGAAAATTAGCA
TCGTCAATATGTCGTGCTGCCAAGGCCAAGCGAGAACGTTCGACCTCGTAAAGTTCAGCA
AAACCGCCAACATTTACGATCTGCCTGTCATTCGAGCTGGGGATACGATTTACATTCCTC
ATAAAGATGAAAGCTTTGCAGAAAAAGCGCGCGCTGGTTTGAGAGACATTCTTCAAATCA
CCACCACCATCGTGTTAATAGGAGCGCTGTAATGACCATTCCTGCGACTCATGCTGAAAT
CGAGCAAATCTATCTGCAAAGTGAACAAAAGGGTCACAGATCGATTTGCGTGGTGGGCTG
TAAATCTGAAGAAGGCGTTACGTCTGTCGCCTCTTCTCTTGCCGAGCGCCTTATCTTGGC
AGGTTACAGCACATTATATGTGGACTTGAACTTATTCAAACCCGCGTATCACACGGTGCA
CGAGTTTGATGATGACGCAAATGTCGGTCATTTAATTACGCGCGAAGATGCGCACCAAAC
GCTGGTGGGATTGCCTGCCCCGTCCTTGGCAAGCACCAAACTGGCGTATCGAGATCCAAC
CGCACTGAGGAAAAACATCGAGACATGGTTATCTCAGTATGATCGCATTGTCATCGACAC
CTCTCCGTTGCTCAGTGTGAATAAGAGTAACATTCCACCGCAAGTCATCGCGGGAGTTTG
TGATGCAACGCTTCTGGTTGCTCATTACGGGTCTACGACGACCACGCAACTTGAGCAAGC
CAAAAAGCTGCTTGAAGCAAGCGATGCCAATCTGATTGGCTCGGTACTAAACATGAAACA
CACTCCGAGCCTAAAAGACGAGCTGATTCGCCAAGTCGAAAAGCTGCGCTTTTTACCGAA
AAAATGGAAAGACAAACTGGCCCAGCAGATTAAAAAAAGTGAACTGTTTATGTTATAGGG
AGCGCTTATTATGAATTCCAATACGGCACAACACATTGAACAAGAGTTGGTTGATGAGCT
CATTCTCCAGCAAATGATTAAAGACACCTGCGCGGAGATCATTCCCACGTTGATTGAACA
CTATATCGAAGAGTCTCGTGAACGGATGCAAAAAATTGAGCGGGCGTTGGGTGAACATGA
CCTAGAAAAACTCGAGTTTGAAGTCCATACACTCGGCAGTTCTGCACTGGCATTAGGCAA
TCGCCCATTATCTCGTCAAGCCAGAAGCATCGAGAAACATTGTGTCGAAGGTAAAACCCA
ACAAGCATTGGAGCTGTGTGCGGCATTGCCTTTACTAGCTGAACGTTCGTTTGAAGCGCT
CAACCTGCGCAAGGCTCAAGGTTTTGAGTAACAAGAAGAAAACCCGCAAAACCATATGAA
CCATCGCACTTATTCAAGTGCGATTTGGTCTTCATCTTTTAAAATTCATTCCGCGCTTAA
TCAATTAAAAAGTAAAGAATTTTCGCAATATCCCTGCCCTGTGCTAATACTTAACTATAA
CTTTTCTCAAATTGAGAATCTTCTAGCGACTTGAGGATGCTTATCTATTTTTTCTTTCTC
ATTAATCTCCAAGTGAGCTAGCAGAATCATAACAATGAATCAGATTAAGTTGGGATAGGA
CTATGAGACCAAGGGTGTTACTGGTAGAAGACTCTACCTCATTAGCCATACTTTATAAGC
AATATGTGAAAGATGAGCCTTACGACATTTTCCATGTCGAGACAGGTCGTGATGCCATTC
AATTCATTGAACGCAGCAAGCCTCAACTGATCATTTTGGATTTAAAACTTCCAGACATGT
CGGGTGAAGACGTGTTGGATTGGATCAATCAAAATGATATTCCCACTTCGGTCATCATCG
CCACCGCACACGGTAGCGTCGACTTAGCTGTAAACTTGATACAAAAAGGCGCTGAAGACT
TCTTAGAAAAACCCATCAATGCCGACCGTCTTAAAACCTCTGTGGCACTGCATCTAAAAC
GAGCCAAATTGGAAGACTTGGTAGAAAACATTCAGTCTACCTTCGATCGCCACAACTATC
ATGGCTTCATTGGCTCAAGCCTACCGATGCAAGCGGTATACAAAACGATAGATGCCGTCG
CACCAACCTCGGCCAGCGTCTTTATCGTCGGTGAAAGTGGCACGGGTAAAGAAGTGTGCG
CCGAAGCCGTTCATCGCCAAAGTGATCGCAGAGACAAACCTTTCATCGCCATAAACTGTG
GTGCGATACCACGAGATTTGATGGAAAGTGAGATTTTCGGTCACGTTAAAGGGGCGTTTA
CTGGCGCAACCACAGACAGAAAAGGCGCAGCAACATTAGCCCACGGTGGGACGCTATTTC
TCGACGAGCTGTGTGAAATGGAACTGGAAATGCAGAAAACGCTACTGCGCTTCTTACAAA
CGGGCACTTACACCCCACTTGGCGGCACAAAAGAGATGAAAGTCGATGTACGTATCATTT
GCGCCACCAACCGAGATCCACTTACAGAAGTGGAAGAAGGACGCTTCCGCGAAGACTTGT
ATTACCGTGTTCACGTTGTGCCGATTGATATGCCACCTTTGAGAGAAAGAGGAAGTGACA
TCGTCACGTTAGCCAAGCATTTTCTCACGACTTACGCCAAAGAGGACAAGAAGAAATTCT
CTAACATTGATACCGAAGCGCAGCACGTGATCAAACATTACGAATGGCCTGGCAACGTAA
GGCAGCTACAAAACATCATTCGTAATATCGTGGTACTCAACAATGATGAAAAAGTCACGG
TGGCTCACCTACCCGCTCAGTTAACTCAAAAGAAAACGCAGGCAAGAACCGTAACCCCTG
TGCACGTCGAATCATCAAGCCCGAGCAACAATCTCAACGGACATAATGCTCCAGCGATGC
AAACACCACCCATTGAGCCAGTGCAACCTGTTCAAGAGGCGCCTGCGCAACAAACACAGC
CTACTGTCGGCGTTGAAACACCGAGTCATTCCTTATCGCCGTACTTTAATGCAGACGGAA
GTATCCGACCAATGTGGCAAGTCGAACGTGAAGCGATTCAAAACGCGATCGCCTATTGTG
ATGGTAACGTGCTCAATGCCGCTGTGATGCTGGAGCTAAGCCCTTCAACGGTCTATCGTA
AAAAACAAGCGTGGGAAGCGGATGAAGTTAATCTCGAACAATCCTGATTTACCCATTGTG
GGCGAAGTTTGGATTTTTGTTGATAGCCGCATTTTTGGCGGCATCGAAAGCCACATATTA
GAGCTGGCAAAAGGCATTCTCTCGTTTGGGCACGCCGTGCGTATAGTGTTGCCAACGGAG
TACATACCTCAAGCGCAGCTTGTAGAAAAAGCGCAAGCGGCAAACATTCCCACCAGCTAT
TTGCCGCAAATATCTGGCGTTCCTTTGAATACAATTGCGATCAAGCACCTCACCAGCGCT
GTCGCGCATCACCAACCGAGTGTGCTGCACACCCACGGTTACAAGGCGAGCATACTGGCT
CGCACCGCCAAACTGCTCACTCGCACTTTTCCGCGTTTGGTCTCAACTTATCATGCAGGT
GAGTCGTCATCGGGCAAACTGTGGCTTTACGACGGGTTGGACAGATGCTCAGGCTATCTC
TCGGATCACTGCTTTGCAGTAAGCAAAAGTATTCAAGATAAAGTGCTCTGCCCCTCGCAA
CTGCTCAATAACTTTGTCGCGCTACCAAGCATGAACAACTCTTATCAAGAGATCTCGTTT
GTTGGTCGCTTAAGCCATGAAAAAGGCGCAGATCAATTTATCGAGTTAGCGAAAGCCTGC
CCTGATTATCGCTTCTCTATCTATGGCGATGGGCCTGAGCGACAAAACTTAGAGACAACC
GCACCAGCGAATGTCATTTTTCATGGTCATCAAACAGACATGAACGCGGTATGGGAAAAT
ATCAGCGTATTGATTATCTCTTCTCGCTTCGAAGGACTACCCATGGCGGCACTTGAGGCA
ATGGCACGCGGCATTGTGGTGATCAGTCTAAAGGTCGGACGTTTACCCGACATCATTCAA
TCCGGCAACAATGGTTTTATTGCCGATGATGTCCCCGCTCTCGCGCTCAATCTACAGTAC
TGGATGACAATGGAGAAAAGCCAACAAGAACGAATCCGTAAAAACGCACGCCAAACGATC
GTAGAACAGTTCTCAACAGAGAGCGTTATTCCCGTATTGCTAACTCAATATCAAATTGAG
ATGGATAACTAACCCATATTGGTTCTCAAATTGAGAATTTGTTTCGCTGCCTCTTTGCTT
TCATTTCCTCATCTATACATTTCAATCACTTAAACCAATAGCATATTTTGGCATCTCGGT
TGCAGTAGTCGAATTAGATTAACGATAAGACCGAGGTGACTTATGACTACTCCAAAACGC
ATTCTTTACGTTCATTATGGTGATAACTGGATTCGCGGCAGTGAAGTGGTACTACTCGAT
CTTATCTTGGGTATCGACCGAGATAAGTTCGAACCAATTGTCTGGTCGAACTGCCAACCT
CTGATTGAGAAATGCCAAGATCTTGGTATCAAAGCAGAGCACTCTACGTTCAATCTCGTC
GGTGGCTGGTGTGCGCCGCGTTGGGACATCACGGGTTGGAATAACCTGATCAAACAAGGT
TCAGCGCTCATCGAGAAGCACAATATCGACCTCGTTCATGTCAACAGCGGTGGCCCTTGC
CAATGGATGTCCTTAGCCGCACGCATGAATCATGTACCTCTAGTCACGCAATTGCATTGT
CACTACACGTTGCGCGATCGTTTTTCTCTTGGCTTGCACCTTTCGCCAAAATTGATCTGT
GTAAGCAAAGATGTGGGCCGTGAAATTCTGCGCGATGGTTATCCAGAAGAGCAACTGCAC
GTAGTGCACAACGGTGTCTCTTTGGATGACTCTGAAGCGCCTATCGATATCAAAGCGCGC
TTGGGGATTCCTGCTAATGCATTCACCTTCCTTTCGGTTGGTTCGCTGATCAAACGCAAA
GGGTTTGACCGCCTCATTCATGCTATGCGGATGCACAACTACCATCAAACCAATCCACAT
CTCGTAATTGTCGGCGACGGTGAAGAGCGCGAAAACTTGATGCAATTAGTTACCGACCTT
GGTATGCAAGACCGCGTGCACTTCGCCGGAGAACAGACCAATGCAGGCGCTTGGATGTCG
GGCAATGCTGACGCTTTCATTAGCGGCGCATACGAAGAGGCTTTTGGTCTAGTCGTAGGA
GAAGCGGCATTAGCAAAACTGCCAATCGTAGCACCTAAAACTGGCGGTATTCCCGAATTG
TTCGAGCACAACCATAGCGCCCTTCTTTATCCAAACCAGGGCATGGCTGGACTGCTGAAT
GCGATTCAATTGGTCATGCAAGATGCCGACTTGCGAGAAAAACTGGCTGAAAATGCCTAC
CTACATGCTAGCCAAAACTTGACCACGACCGCTTCCGTCAAAGCGATTGAAGCAATTTAT
GAAACCGAGCTGGAAAACAAAACTGTTGTACCGATGCCAATGGCGCAGTGCATGAAACCC
ATTTCCCGCTGGTTGAGCATCAACTGAGGAACAGATCATGAAACGTGTATTGATGTTCGA
TGCGATTCCAATGCAAGGCGGCTCAAAAATCGCAAATGCAGAGCTACTCAAACAGTGCAA
TAAGCTCAACGTTGTTGGTTATTTGGTGACAACAAAGCCCGAGCATTGGACGCCACTTTT
GGAAGACACGCCACGCATCCAGATTCTCAACATAAAAGCGGCGCCGTTTTGCTCCACTCA
CGGCCTTATCTATTGGTTGATGAACGCGTTTTACCTGATTCAACTACTCAAGGTTTGCAT
GAAGCTACCAAAAATAGATTGGTATTTGGGGCTTTCTTGCCCAAGCAATGACATGCCTTT
GTACCTGATGAGATTGTTCAGCCGCAAACCAGTGGTACAAATGATTCACGGACCTGTTGG
CGTCGCAAGATCGTCCGGCTACTGTTTAGTAAAAGCCAGCGCTATCTACTATCTGTCAAA
CACTCGCGAATCCTTGATTAACGCGTTGCAAGCCTATTTAAAAACACCAAAACCTGCGAC
GGAAAGATATTGGAGCACATTAAACGCCTCCACATTTGTGAACGGCCTTTCTCGCGAACG
CTGGCCGAAACAAGCTAATCCAATCTCCAATCGCGTGTTTTGGGCTGCGAGTTTGTTGAA
ATGGAAAAACGTAGATTTACTGCTGGATGCCCTAACGCTAGAAAACACCACCACCATTCA
ATCCACCATTTGTTACATCAAACCGAATGTACCAGGCGTTGAATATTCCACTCCGGATTT
TAATACCAAAGGGGTCGATTGGTATGAATCTCCAAACAACCTCAACGAATTGCGTGCACA
GTGTGGTGTTTTTGTTTCCACCAGCGTGAACGAACCTTTCGGGCTTTCCATTTTAGAAGC
ACTGGCGTCCGGTATGTGTGTGGTTATCCCTCACGATGATAGCTATTGGGATCGCGTATT
GACTCATGGAAAGAACTGCATCAAATACACACCGAATAATGCTGCTTCTCTACACAACGC
GATTCGTCTGCTTAATGAGTCACCGTGGATGAAGGTCACAATGGGACTTGAAGCCTTAAA
TGTCGCACAGCTATACAGCGCGGAACGCTGCTACATGCCAATCGCTCAATATTTATGTTC
AGAGCATGCACCAACCAGTCATCACGGTGCCAAAGCGCGAAACAACGTCAAAGGATATGA
CCATGTCTAAAGCAATGACCAACATGTCACTTTTCGCGATTGCGTTAGTGATCAACAAAA
GCATCAGCTTACTCATGTTGCCTGTGCTCCCACACTTTTTGACGCCAGAGCAAATGGGCA
AACTCGAGCTACTGACCACTTTTGGCGTAGTGACAACCTTGTTGGTCAGCTTTGCTTTGC
ACGAAGCACTCTATCGTTTTGTCGGCGTGGAGAAAGACGCACAAAAAAGAACCGTTTCTC
TCAACCAACTTTATTCATTGTCGGTGCTGATCGCCGGCGCGGTGGTTGCGATTCTCCTGT
TACTGATTGCGTTGCTCCCTATTCCTGAACCTTTTACGCGCATCGAATTTGCTGTTGTCA
CGCTTGCCATTGTTCTGGAAGGCAGCATTGCGATTGGCACGGCTTGGCTGCGCACTCAAG
ATGACAAAGCCAAAACGCTGCTTCAAGTGATGGTGACGACAACCCTACTGCAAGTCACGT
TTATCGTCGCGGCGCTTGCGCTGCACCCGCATGTCATCTCGGTGCTGATTGGCGGTCTTA
TCGCTGCGGTCATGCAATTTGTTTGGTTACACATCATCAACCGTTATACCCTTGCTCTGC
CTCAGATTGCCTTAGCCAAGCAGTATTTGAATTACTGCCTACCAGTAATGCTGTCTGCGC
TTGTCGCGTTTTGTTTGAATGGCGCCGAGCGCTGGTTCATCGGCGCAAATGCTTCGTTGG
CGACGTTAGGCATTTATGCGATTGCGGTTAAGTTCGCAGTGGGTATGTGTATTTTGGTGC
AGCCATTTGGCATGTGGTGGATGCCACGACGCTTTGCGTACCTCGAAAATGGTCGAGATA
GTGAAGCCGTGCGTGTTTCCCATTTAGGGATGATTTATGTTTCTGCGCTCAGCGTGGTTG
TAGCAACACTGGCAATGGTCATGATCACGAACTTCTTGCCAAAAACCTACCATGAAGCGG
TACTTTACACGCTGTTCTTGCTACCGATTGCGATGCTCAAGGAATGGAGCGAATTGTTAA
ACATCGCCATTCTTTTCAAACGCAGAACCCGATGGTTGCTTGGTATTAATGTGGTTTCTG
CCTTCGTTGCGATTGGGTTGCTGTTTGGTTTGTCTTCTCTCGGTATTTTTGGCGTGTTCA
TTGCGTTGTACTACGCGCAGCTTTGTAAACTCGGCTTAACTTACGCGGTTGGCCAACAGT
GTATGACTCTACCATTCCATTTGAGTTTGATGGTTTTACTGCAAATTATCTCAGGTGTGG
CACTGTTCCTGCTTCACTCTTCACAATCGATAGGAATCGCCATCGCAATTTGCATTTTGA
CATGCAGCCTGCTGGCAGGGCTCGCCGTTCGTTACATGAGTAAAGAAGCCCGCAGCGCAT
TAAGTCAGCAATTCATTCGATGGCGCGGACAAGTGAAGAGATATTCGATATGAGCCCAAC
CGATGTGAGAACAAAACAATCCATTGCAGCGCTGACGATCACCGTCGTGATTGCGTTGCT
TTGGACCGTGATGCCTCACCCCATTTTGATTGTGGCAGTGTGCTTTGCACCGTTGGCATT
GCTATTCGTCCTCAATCAAACCTTTTGGCTCGTGACACTGTTCGTTATCTTTTCCTTTTT
CCGTATCCACGAAGCGTTTCCTGCCATTTACAGCTTTAAAATTCCATTGCTTTTATCCCT
TGGCGCGTTAGCTGCGCTAGCTTTTCATCTACTGCTAAGTCGTCAACTTACGGCATTCTG
GCACCCTTCACTCAAGTGGCTGTGCATTTTCTGGGGCCTGGTTATCATCGGGATTGTGTT
CGCCTCTAGCCGAGATATTGCCATCACGGTATTTAAAAATACGTATTGGAAAATCATTGT
GATGACCTTGGCGATCACTTGGCTGATCACCAAACCACAGCAGCTCGCTCAAATGTCCAA
AGCGATCATCGTCGCCGGCATGTTGATTGGGTTAGTCGCGCTTAACAACGCTGCAAACGG
CATTGATTTAGTCGAAGGCACTCGCGTGTCGATTGGGCGTTCCATTGGTTCAGTGCTGGG
CGACCCTAACGATTTGGCACTCGTGTTGATGTTTCCTCTCGCCTTTACCGTTAGTCAATT
GATGGAAAAGCGCTCGCCAACTCTGTTACGACTCTTCGCGCTTATCACCTGCTTTATCCT
GTTTTTCGCAGTGATACAAACACAAAGCCGTGGCGGTTTGTTGGGGTCGCTCTCCGTGTT
TGCTTACTTCGCCTTTAAACACATCAAAAGCAAAACCTTGGTTTTGGTTCTTGGGGCGGT
TGCGGCTTTAGCCTTATATGCTTTTGCTGGGATTTCGGGGCGTGAATCCGGCGGCGCAGC
AGAAGATGGTATCGACGCATCGGCGATGGGTCGCTTGTACGCATGGGAAGCGGCTTTCAA
AATGGCACTCCACCACCCGTTTACCGGAGTGGGACTGGATAACTTCTACTTCAACTACTA
CTTCTACAGCCCACATTGGGATGGCATCAACCACGCGGTGCACAGTACATGGTTTGGCGT
GTTAGCGGAAACCGGATTTGTCGGGCTAGCGGTATTCATCACGCTGATCGTCTCGTTGAT
TCGCACCTCTTTAAAATCCATTTCGCTGCTCACACCCGATTCCGATTACGCACTGACTGT
TGGCGCAAACGCGGTATTGAGCGGCCTTATCGGCACCATTGTCTCGGGTACGTTTCTTAC
TCAAGGCTTTACGTGGCCAATCTACATCCTTGCCGCGCTCACCGTGGTGGTTAGTCGTAT
CGTTCAATCTGATTGTCAAAATGAGAAATCCTAATCCTTTCATTTTGACAACAATGCAAC
TGGCTGTTTTTAAAGGCTTAAATCCTTGGCACGCATTGTGATTACTCCTTCTATCAGAAA
CCAAATCTTAAGAACTCAAGGAGAAACACATGACGGATATCGTAGTATTTGGCGAAGACT
TCGGCGGCCTACCATCATCAACGCAGCACATCGTTCAGCGACTTGCCACCAACCATCGCA
TTCTTTGGGTTAATTCCATCGGTTTAAGACAACCAAAACCGACGGGTAAAGACATTCAGC
GTTTAGTGAGCAAGATTTCCCGCGTTATCGGCAATACTGGCTCAGATAAGCCAACCATGC
ATTGTGATGCGGTAGACAACATTTTCACGGTAAATTTGCTGACAATACCGGCTCCACACT
CTGCTTTTTCAAGAAAAGTGGCAGCGAAGATGATGCAGCACCAACTAGAAAAACACTTAA
AAGCGTTGAACTTCGACAACCCACTGTTTTGGACATCCCTACCCACCGCCGCTGATGTGT
GTAATGCCATGAATAAACGCGGGCTGATTTACTACTGCGGAGACGATTTTGGCGCGTTAG
CGGGCGTTGATCATCAAACAGTGATGGAGCATGAACGCACACTGGTTGATAGCGCCGATT
TTATTCTTGCTGCAAGCGACAAGCTGGCCGCTAGATTTCCGGATAATAAAACCACAACGC
TGCCACACGGGGTCGATTTCAGCCTATTTTCAACGCCTGCTGAAAAGGCAAGCGACTTGC
CGAACAATGGCCGTAAAATATTGGGTTTTTATGGCAGTTTGTCTGACTGGCTGGACTATC
GTTTGATCGACCAAGTCGCCCAACACGCACCGGATTGGGATTTGGTTTTTATTGGGCCGA
ATGAGTTTGCCCACAATCCATTACCACAGAGAGATAACGTTCATTACTTGGGGCCTCGCG
CGCATCATTTATTGCCAAGCTACTCCCAACACTGGGACGCAAGTTGGCTTCCGTTTGTCG
ACAACGCACAAATCAAAGCGTGTAACCCGCTCAAACTTTTGGAGTATTTGGCAACGGGCA
CGCCCGTGATTAGCACGCCATTTCCGGCTCTGATGCCTTACAAACACATGTTACACATCG
TCGCCGACGTCGAAGACGTGTGTGCCAGCCTAAGTCACCTGCTGCCACCACCAAACGGCT
CTACATCTTATGTCCAACAACAAAGCTGGGAAGCAAGAGCAGACCAAGTTGAGAAATTAG
TGAGGGCACTATGAGCGATTTACGAGAAAACATCAGCGTATTACTGCATGGCGCGTGGCG
ACGTCGCTATATGATTGTCATTCCGATGCTTGTGCTACCTATCCTTGGTTTTGGCGTAAG
CAAGCTCGTTCCAACAACGTACGTCGCACACACCAGCATGTTGATTCAAGAAACGGCAAA
GATGAATCCGTTTCTGCAAGATATTGCCGTATCAACCATGCTTAAAGACCGTTTGAGTGC
GTTGAGTACTTTGCTGAAAAGCCGTCACGTGCTCTACTCTGTCGCAAAAGAGCAAGGGCT
GATTGACGATGACATGGGCGCGAAAGAACAAGAATTCATCATCAAAGATCTCGCTTCGCG
CTTATCGGTTCAACAACTGGGTAAAGATTTTATCCAAATTCAGCTAAGAAGCGGTAAAGC
ACAAGGAATGGAGTCAATGTTAACGTCGGTGAGTAACCGATTTGTTGAGCAACTTTTGGC
ACCGGAACGCTCATCGATTAAGGATTCTAGTCATTTCTTGACCATTCATATCAATAAGCG
AAGAGAAGAGCTCGACAAAGCCGAGCACGCTTTTGCCGAGTACAAAAACACCTACTCATA
CGCAACACCAGAAATGCAGGCCCAAAGCTTGACCCGCCTAGCCAGCTTAAAGCAAACCTT
GGCGGAGAAAGAAGCCGAGCTTGCCGGTGTGACTCGCAGTTTGGGGAGCTTGGACCAACA
GCTTTCCAAAACCAACCCCGTCATCGGTAAGATTGAAGAACAAATTATCGAGATCCGAAG
CGAGCTTACTCTGCTCCGCGCCAAATACACCGAAGCGCACAGCCTAGTACAAGGAAAATT
GCGCGAATTAAAACGCTTAGAGCAAGAACGCACAGTTCTGCTCAGTTCAAAACAGCCAGA
GCTGAACAGCAACCAATTGTGGGACATTGCGAGTAACGCCACCGTAAGTAGCCTTGGGGA
AGCGCAGCCATTGCTTGTGTCTCAACTTCATCAACTGCAAATTATGCGTAGCCGTTTTGA
ATCACTCACCGAAGAAACCGTCAGTTTGCAAAAGATGATTCAAGAGTTAGAAAGCAATGC
CCATCGCTTTGGTAGCACCGCGACAGAAATCAACCGTTTAGCACGTGATGTCGCCGTAAA
GCGTGAAATGTACGACGACCTCGTCGAGCGCTACGAAATGGCGCAATTGACAGGATCGCT
TGGTGTGTTTGAAGAAAACAAACGCGTGAAGATCATTGATGCGCCATTCACTCCGACAAT
TCCGTCTAATCTACCAAGCATTGTATTTATCATTCTAGGCTTTATCGGTGGTGCCGGCCT
TGGCGTTGGTCTAGCCGCCATACTTGAACTGGCAGATAACTCGGTGCGCTCTCGCCGAGC
ATTAGAAAAACACCTGGGCGTTCCGGTGATCACCACCTTGCCTAAAGTGACGTTCGCCAG
TTAACTCTCCTACTCACCATGACGATAAAGCACTCGTTGACCCGAGTGCTTTTTCTTTGC
TACGCAACGTTAACTTACCGCATGGTTTTGTCTTCTCATTAATATGAATCTCAAATTGAG
AATGTTGATTTTCAGATTTGACATTCAGGCCTAACTGGTTGTTTTTATTTTAAATAAATA
ATGGCACGTAGCGTGCAATACGTTGTTCAGAGTAGATACACACTACTGAGGGCGTAAAGA
TGGAACGCAGAGAAAATAAAAACACCAAACGGAATCATAAAAAAGTGGTGTTGCATGTGG
TGCAACACTTGGCACCGGGTGGATTAGAAACGCTAGTGCTGGATATGCTTCGCTTCGCAG
AACCTCGTCACGATGTGTTTGTGGTGAGCTTAGAAGGCGCCAAATCCCAATCCTTAGCGA
AATGGGCTAAGTTGACCGAATACAAAAGCCAGCTTCATTTTCTCAATAAACAGCCGGGGT
TCAGCGTTAAAACCTTAGGCACACTTACGGCGATGATCAAAGGCATGAAGCCAGATGTTG
TACACACACATCATATTGGTCCTTTGCTTTACGGTGGCACTGCCTCACGTTTGGCTGGCG
TTCCTGTCATCATTCACACCGAACATGATGCCTGGCATTTGAACAATAAAAAAGCTGCGC
GCTTACAGTCTGTGCTGCTAAAAACCGTTCGCCCACATGTGGTTGCTGATGCGCACTTTG
TTGCCGACCAAATCACAACCAAACTCAACTATCGCGATGTGTGCACCATTCACAACGGTA
TTGATTGCCAAAAGTTTCAGTGCGGTGATCGCCAAGCTAAAAGAAATCACTTTGGACTAC
CTGAGAATAAAACCGTAATTGGCGTAGCAGGCCGATTAGAAACCGTGAAAGGACATAAAG
TGCTGATAGAGGCCTTCTCTCACCTTGAATCTCATACCCACCTTGCGATTGCAGGTAACG
GTAGCCAACGCGAGCAACTTGAACATTTGGTACGCACACTCAAACTTGAGCAACGCGTCA
CCTTTCTCGGTTTAGTCGACGACATGCCAAGCTTCTACCAAAGCTTAGATTTGTTTTGTT
TACCGTCTCTGCAAGAAGGGTTTCCGCTTTCAACACTCGAAGCGCAAGCGTGTGACATTC
CTTGCGTCGCGACCGATGTTGGCGGCGTGAAAGAAACACTGTGCCCACAAAGCAGCACTT
TGGTGGAACCGAACCGCGTATTTTCACTCGCGGAAGCACTATCTAAACAATTGAATTCAA
AAATGTATTCGCCTCGCGCTTACATTCTTCAACACTTCGATATTCGTGACATGGTTGGTC
GCTACACACGTTTGGCTAAGGAGTCGACTTATGAATGATCTCATTTGGATTGCTGGTTTT
GGTTTGTCTGCGTTTTTGATCATCTATCATCATGTGGGTTATCCATTATTGCTGAAATGG
CTGCCACTCAAGCCAAAAGCTAACGACGAAGGCGAACACTTTGCGGAGCGTCATTACAAA
GCCTCGGCCAGTGATAACAAACTTCCTTCCGTGACCATCATCATCCCCGCTTACAACGAA
GAGCAGTGGATTGCTGAGAAAATTCGCAACTTGGCGAGTTTGGACTACCCAAGGGATAAG
CTGAAAGTGGTAATTGCGTGTGATGGTTGTACCGATAAAACTGCAGAAATAGCACAAGAT
ACCATCCAAGAAGCGATTTGCTCTGATACCTTGTTTATTGTGAACGACCACTCTATCAAT
CGTGGCAAAGTCGCGTTGATTAATGAAGAGATGAAACACGTCACGTCCGACATCACGGCA
CTGAGTGATACATCTGCTCTGGTTTCTTGCGACTCTCTCCTTTTAGCAAGTCAGCATTAT
CAAAATGAGAAAGTGGGCGTCGTTAACGCGACATACCAAATTATGCGTACGAGTAATCAA
GGCGAAGCCGCTTACTGGCAATACCAGTCTCGCGTTAAACACCAAGAATCCTTACTTGGT
TCAACGATTGGTTCTCACGGCGCGTTTTACACGTTCAGGACTAAGCTGTTTGAGCCACTC
GAAGCTGGCACCATCAATGACGATTTCATTCTCCCTATGAGAATCGTTTTGCGAGGCTTC
ACTTCGGTTTACGAACCTAAGATGCTCGCGCTCGAACTGGAACAGAGCTCAGACGACGCG
GACTTCAAGCGCCGCCTACGAATCTCAGCCGGAAACATGCAGCAGCTGATGCAATTGAAA
AAATTGTTGCTGCCTCGCTATCGTGGCACCGCCTTTGCATTTCTATCAGGAAAGGTTCTG
CGTTTAGCAACGCCGTATTTGATGATTGTGTGCTTAGTGTGCTCATTGTTACTTGCTCAA
CATCCGGTGTTTCTATTGTTGCTTTTGGCGCAGGTTGGCATTTACGGCATTGCGCTAATG
ACTTATCTGATACCAGCCCTTAACACAGTGAAACCTTTCAAACTGATTAGCTATATCGTC
GTTGGCCATATCGCAAACTTCGTCGGCGGTATGAAGTACCTACTAGGCATGGAAAACGGG
CGTTGGAAACGCGTCAACCAATAAGGAAAGCATCATGAAAAACTCACGTTACGACTCAAA
TGTGTACCACGCGAAAAGAACGTTTGATGTACTGGTTGCGCTGTTGATTCTGCTAGTAAC
CGCGCCACTGTTTCCGTTCATTGCTCTTGCCATCAAGGTCAGCTCAAAAGGCCCAGTGAT
TTATCGTCAACTGCGTGTTGGTCGCTGCACACCAGAGAAGATGGATCTGTTTCAAATCAT
GAAGTTTCGCACGATGTACATCGATGCAGAACAACGCTCAGGTGCCGTTTGGGCAACCGA
AAATGATCCACGCATTACCCCGGTCGGCCGATTTTTACGTAAGACTCGTCTCGATGAGTT
ACCGCAGCTATTCAATGTATTGAAAGGTGAAATGTCTATGATTGGCCCTCGCCCTGAGCG
ACCTGCCTTTTATCAAAAGTTGGAAGATGAAATTCCATATTTTGTAGAGCGTACATACGG
CGTACTGCCAGGTATTACAGGCTTGGCGCAAGTAAACCAAGGTTACGATGCTTGCATTGA
AGACGTGAGAAGAAAAGTCGGTTTTGACCACAGCTATGCACTAAGCCTTGGGTCGTTCTA
CTCGTGGATCACGATGGATCTTTCTATCATGAGCAAAACGCTTATCGTAATGATTGATGG
ACGCGGCCAGTAATGCTTCGAGTCTATTTTGCTACTCTTGCCACTGGCGACGCATCTTCT
CGATTGTCGCTGGTGGCACATTGTGAATGCTCTGATATTCGCCCGAGCACACCATCACTT
CCACCTCGATAGATTTCTTTCGGCAGTAATCTAAATACCGCTTCATTTCCCAATGTCGTA
CAAAGGTATTACTCACAATCACGATTTTCCCTTTGTTCAACCATTTTCGCGTTTGTTCAA
AACACCATTCGTGCGCTTGCGGAAGCAAAGACGGATTGAAGTGGTACTCGCCTTTCTCAT
TCTCAAAATACATGTCGGCTTCGAAATGCTTCGCATCGAAATCTATCACCAATTGTTTCG
CCAAGGTTGTTTTTCCTGAGCCAGGAAGACCACGAATGAGAATAAGTTTAGCAAGCGACA
TAATGCAGTTGAGTGATGAAATAGAAGCCCAAACTGTAACGGAATTTCTTAAAAAGAAAA
GCAGAAATAAAAATGCCGAGCAATGAATGCTCGGCATTGAGTATTAATTTATCAACATCG
ATTAGCGGTAAGCGGAAAGTTCGGTACGTAAACCTTTCACCAAACTCACACACATCAACA
GCAGAACAAAGGTAAATGGCAAGCCGGTCGCAACCACACCAGACTGTAGCGCTTGCAAGG
CTTCTTTACCGCCAACCCAGAGCATAACGGCGGCAATTGAACCCTCGATACACGCCCAGA
AAATTCGCTGTGGAACGGGAGCATCAATCTTACCACCCGCAGTGATACTGTCGATAACCA
ATGAACCAGAGTCCGATGAGGTGATAAAGAACACCAAAATCAAAACAATCGACAGAATAG
AAATCACTGAGCTGTATGGTAATACATCGTAAACATGGAATAGTGTCAGTGAAATATCCG
TTAAACCATTCGCACCCAATTCACCAACTTTGTTCACGACCTGATCAAGCGCAATACCAC
CAAATACTGACATCCAAACCAATGTTACCAACGTCGGAATCACGATGACTGCGAACAAAA
ATTCTCGAACGGTACGGCCTTTCGATACGCGAGCGATAAACATACCCACAAACGGAGACC
AAGATACCCACCAAGCCCAGTAGAACACTGTCCAACCGTGCATCCACGTTTCGTCTTCAC
GACCATGCGGGTTACTCAACGGAATGATGTTTTGGATGTATGCCATTGTCGTGTCGACTA
ATGAACCCATCGCAGTATCAAAGGTAATGAACGTAATAAAAATAAGCAGAGCGAACGCAA
CGATCATATTGACGTTACTTAGGAGTTTGACACCGCCGTCAATACCACGAACAACAGAAA
GCACAGCAATAAAGGTTACAAACGCAATCACCACCATTTGTGTACCGATGCCGCCGTTTA
AACCAAATACATGGTTAATACCACTGGTTGCCTGCTGAGCACCCAAACCAAGAGAAGTCG
CAAGACCGAACAACGTCGAAAGTACAGCAAGGATATCGATAACGTGGCCTAACCAGCCCC
ATGCACGGTCACCAAAAATTGGGTAAAACGCCGCACGCAATGAAAGTGGTAAACCTTTAT
TAAAGGCGAAAAAAGCAAGCGCCAACGCAACAAGGGCGTAAATACTCCAACCGTGAACAC
CCCAGTGAAACATGGTCGCGCCCATCGCGAGTGATTTGGCATCGGCTGAATACGCTTCTG
CGTTTAGCGGCGTACCCCACCAATCCGTGAAATAGGCCGTTGGTTCAGCCACACTCCAAA
AGAGAAGACCAATACCCATACCTGCAGCAAACAGCATTGACAGCCATGAAACGGTTGAAT
GATCCGGCGTCGCCTCTTTACCGCCTAAACGAATCTTACCTAATGGCGAGAAAAGCAGAC
CAACAGCGAACAATAAGAAGAAATTGGTAGACCACATAAAGAATGCATCAAACTGTTCAA
TAATTCCGTTTTTGATCCCGTTTAATGCGTCACGTGCGGTGACTGGCTCGACAAGAAGAA
GTGAAATAAGACAGAAAACAACGAGACCAGCGCTGATGCCGAATACGGGATTATGTATAT
CGAATCCCCATTTTTGAACGTTGTCTTGGCCAACCTGATAGTCTGTTGTGTCGATACTAT
ATTTTTTAAATGCATTATCCATAAATACAAATTTAACGTAATTTGAAACGCTTCTCAGGG
GAGAAGAACTCCAATACCGCCCTCCATTAATTTGAACTCTAAACTTTAAAAACGAAGCGA
ATTTTATCACCAATCACAAATTTATGCAAAAATGACACTTTTATTGCATATTTACAGCAA
ACAAACGTCAAGCAAGTGTCTTCAACTCACAAGAATAAACTACGACATCTAACTATTTTT
CGAAATTGGAATACACAGAGGAAAACCGTCAATCAACAAGGTCAAACGGTATTCAGTACA
AAAGAAATGGCCTCGCACATAAGGGCGAGACCATTTTGAGGTTGGTGGAGTTTTTCAACC
AACTGTGAAGAGTGAGTTGGATAAAGAAGATCGGGAAGTTTGCGGTTTACAAGAAATGGA
AAGTCACGTTGCCCGTAAAGCTGCTTAGGTTATCGCTGTCCCCATTGATATCCACGCCAA
ATGATTGGTAACTTGCACCAACAGAGATATTGTCTAACAAGAAATATTCCGCGCCGACGC
CATACATGTAAGACACGCCATCATCTTTGCTGACCGAGCTTAATCCGCCATTGTAATCGA
CATTGAATGCATTAATTCCGCCTTTGGCATACACATGTAGCGGACCAAAATCGATGCTTG
GTTTCGCCGCTAAGTAGAACGAAGTGAAATCCGCATCCCCTTTGTTGCCACCGAAAGACA
AGTCGACTTTACCGTGGTTGAAATAACCGACTTCGATACCGATTAATGGCAGAATCCCCG
TTCCGACATGCACGCCATACGTTGTGTCGTTTTCGCCATCAATATCTGATTGACCAATTT
GGCCGCCTGCATAAATCCATGAGTCAGCAAGCACTGATGTTGAACACAACGCCAAAGCCA
ATAACGAGAGTTTTGTTTTCATAGTTATACCTTCCTGTTCGATTCCTGAACGGAACATTA
CGCATACATGCGCACCTACTCGTCACTATATATTGGAAGGCATGGCGAATTTAAGACCAA
AAAGTGAATAATTTATGTTCAGCTTTTGTTTGTGTGATATCAATTCAGGTGAATAGTAGA
ATTAAGAGCAGTTAGGATTATCAATAGACAAAAAAACACCGGCGCAATGCCGGTGTTCAG
AATTTTCATCATCTTGAATGGATGATTATAGGAAGTGCAATGTCGCGTTAACAGAGAACG
TACCGATGTCGTCTTTGCCCGCTGTGTAGTTCATGTAGCTAGCACCAACAGACATTGGAC
CAAAAATGAAGTACTCAGCGCCTACACCGTACATTAGATCGAAATCATCATCGTCTTTGC
CGCCTTTTACTTTCTTATCCCACTGGTGGATACCACCTTTCGCGTAAACGTGCAGTGGGC
CAAAATCGATGCTTGGCTTAAGTGCAGCGTAGTAAGAAGTCAGCTTAGTATCTTGGCCGT
TTACGTTGAACTCACCGTGTTGAGTTACACCCGCTTCAATACCGATGATAGGTAGAATAC
CTGTACCTACGTGCACAGAGTAAGACGTATCTGTCTCGCCTTTGTAGTCAGATTGACCAA
CAGTTGCACCGCCGTAAATCCAAGAATCTGCCATTGCCGCAGAAGATGCGCCAAGTAGCG
CCACTGCTAATAGAGTTTTTTTCATCATCTACCTTTACTCTTTATTATTCCCCACGTCTT
GCAAATCAGACGTTGGTACTACAAATACAAGGGAGGCGAACCATTGCCTCCCGAGAACTA
AAAACAACACGTGACAAGTTACTAGCAATTACTGTACCAGTAACTTGTTCATCGTTTACA
ACAAACCACAGCGCCATTTTACTTGTTGATTAACAAGCATCAATCGCGTTTTTGATTCGT
TTATCAGAAACCGGATATGGAGTGCCTAATTGTTGAGCAAAGTAGCTCACTCGAAGCTCC
TCAATCATCCAGCGGATTTCTTTCACATTTTCTGGAATCACCATCCCTTTCGGGATCTTA
TTCAGCAACTCTTTGTAATCCTTGGTGACAGATTCCACTTTAAGCATGTGCAAACGGTCT
TTGTTCGGATCGATCGGCAATTTCTCCATGCGGCGCTCAATTGCACGCATGTAGCGAAGA
ATATCAGGCAGACGTTTCCAGCCACATTCCGTTGCAAAGCCTTTAAAAATCAAGCTTTCG
ATTTGCGCTTTGATGTCCGACAACGCGAACGCCATGGTGAAATCAATCTTGCCTTTCAGC
TTTTTGTTGATGTTGAAAGCCGTCGTCAGAATGGTTTCTACCTGTTTGGCAATTTCTACC
ACGGTATCACCCAGTTCAGCGCGAACGTGTTCTTTCAACGCTTCAAACTTCTCAGGCACC
CAAACCAAACCGCCCTGCTCTTCAATAAGCTTATCGACACCACAGGCAATACAGTCATCA
ATCAGATCAAGCACTTTGCCGTAAGGGTTAAAGTACAGACCCAGCTTCGACTTATTCGGC
AAGTTTGCGTGCAAATATTTAATTGGCGACGGTACGTTCAACAAAATTAAGCGACGCTGA
CCAGCGCGCATTGCGGTGATCTGCTCAAATTCGGTTTCGTAGAGTTTGATCTCAACGCTG
TCTTTAGTATCAACAAGCGCCGGATACGCTTTTACATCGTAGCCGCCACGTTTTTGTTGA
TACACTTTCGGCAGTTCGCCAAAGCTCCACGTATGCAGACCTTGTTGTTCGATATCGTCA
TCCGCGACTTTGGAAAGCGTTTCTTGAACTTTGTCTTTCAAGCTTTCTTTCAGTTCATGA
AGATCTTTATTTTCCTTCAGCTTGCGATTTCGATGATCAACCGCGCGGAACGTGACTTTC
AAGTGTTCAGGCACTTGTTCTAAGTTCCAATCTTCACGCAGCACTTCTACGCCAGTCATA
CGGCGCAGTTCTTTTTCTAGCGAGTCCAGCAGTGGTGCTTCCATTGGTGTTACGCGTGCT
AAAAACGCATCCGCATAGTTCGGTGCAGGCACAAAGTTCTTACGAATTGTCTTCGGTAGA
GACTTAATCAAACTCACCACAAGCTCATGGCGTAACCCCGGGATCTGCCAGTCAAAACCT
GCTGGTTCGACTTGGTTTAAAATCGGCAACGGCAAGTGTACGGTTACACCGTCACTATCA
TCACCCGGTTCAAACTGGTAACTCAACTTGAGCTTCAAACCATTCTGATGCCAGAAGTTC
GGGTAATCCAAATCGGTGACATGACTAGCATCGCCCTTGAATAGCATCTCTTTTTCAAAG
TTCAGCAGTTCCGGATTTTCTTTCGATGCCTTTTTCCACCATGTATCGAAATGCTTACCA
GACACCACTTCGGTACCAACGCGTTGGTCATAAAAATCAAATAGCTCATCATCATCCACC
AAGATGTCACGACGACGAGATTTGTGTTCAAGCTCTTCTACTTCTTGCAAAAGCTTACGG
TTTTGCTTGAAGAACGCGTGTTTGGTTTCCCACTCACCTTCAACCAATGCACTACGAATG
AAGATTTCGCGGCTAACGATAGGATCGATACTGCCGTAGTTCACCAAACGTTTCGGTACG
ATTGGTACGCCGTAAAGCATGACTTTTTCATGCGCCATCACCGCCGCGCGTTTCTTCGAC
CAATGCGGTTCGCTGTAACTGCGCTTGATAAGGTGCTTGGCTAATGGCTCGATCCACTCC
GGTTGAATCTTGGCGATGATACGACCCCAAAGTTTCGAGGTTTCCACCAGCTCAGCCGAC
ATGATCCACTTAGGTTGCTTCTTGAACAGCCCCGATGCCGGGAAGATATGAAAACGAGCG
TTACGCGCGCCTTGGTATTCATTCTTCTCTTGGTCTTTCATACCAATGTGCGACAACAAA
CCAACCAGAATCGCACTGTGTACGCCATGGTAAGACGCAGGCTCATCGTTAAGTTTGAAT
TCCATTTCACGCATCGACTGGTGAATCTGGAAGTACACATCTTGCCACTCACGTACGCGC
AAGTAGTTCAAGTAATCTTGCTTACATTGTTTGCGGAATTGGTTGCCCGTCAACGCTTTC
TGCTGCTTCTGGATGTAATCCCACAAGTTCACAAATGTCAGGAAATCCGACTCTTCATGG
AAGAAACGACGATGTTTATCATCTGACGATTGTTGTTTGTCTGAAGGGCGCTCGCGCGGG
TCTTGAATCGACAATGCCGCTGCGATGATCATCACTTCTTTTAGAGCACCATATTTTGGC
GCTTCCAAAACCATACGTGCGAGACGCGGGTCGATAGGCAAGCGAGCCAATTGGCGACCA
ATGCTGGTTAAGCGTTTTTTCGCGTCCTTCGCTTCGGCGTTAATCGCACCAAGCTCTTCC
AACAAGCGAACACCGTCTTGGATGTTGCGTTTATCCGGCGCTTCCACAAATGGAAACGCT
TGAATGTCGCCCAAGCCAAGTGCCGTCATCTGCAAGATAACCGATGCTAGGTTAGTACGC
AGGATCTCAGGATCGGTAAACTCCGGACGTGACTCAAAATCTTCCTCTGAGTACAGACGG
ATACAGATACCCTCCTCCACACGACCACAACGACCTTTACGTTGGTTCGCGCTCGCCTGA
GAAATTGGCTCAATTGGTAGACGCTGTACTTTAGTACGGTAACTGTAACGGCTAATACGC
GCTGTACCCGGATCGATCACGTATTTGATGCCCGGAACCGTCAACGAGGTTTCTGCTACG
TTGGTTGCCAGTACAATTCGACGACCAGCATGCGGTTGGAAGATTTTGTTCTGTTCACCC
GCCGACAAGCGCGCGTAAAGCGGCACAATTTCCGTGCTCTTCAGGTTACGTTTAGACAGT
GCATCAGCGGTATCACGGATTTCACGCTCACCGTTCATGAAGATCAGGATGTCACCTAAA
CCTTCATCACACAGTTCGTCTACCGCTTCGAAAATACCTTCAAGCTGGTCACGATCGTTG
TCGTCATCACCACTTAGTGGGCGGTAACGCGTTTCTACTGGGTAAGTACGACCTGAAACT
TCAATAATTGGTGCATTGTTGAAGTGTTTTGAAAAACGCTCTGGGTCGATGGTTGCCGAC
GTGATGATCACTTTCAAATCAGGACGACGTGGTAGCAACTCTTTCAAGTAACCCAAGATG
AAATCGATGTTAAGGCTGCGCTCGTGCGCTTCATCGATAATGATGGTGTCGTATTGATTC
AAGAAACGGTCGTGTTGAATCTCAGCCAGTAAGATACCGTCTGTCATCAATTTGATTTGG
GTGTTTTCAGAGATCTGATCGTTGAATCGAACCTTGTAACCAACAAACTCACCCAGTTTG
GTTTCCATCTCTTCGGCAATACGGTTCGCAACCGAACGCGCCGCAAGACGACGAGGCTGC
GTGTGGCCAATCAGACCAAACTTACCGCGACCAAGCTCAGCACAGATTTTTGGTAGCTGA
GTGGTTTTACCTGAACCGGTTTCACCCGCAACGATAACCACTTGGTTTTCTTCGATCGCT
TTCGCAATGTCGTCGCGTTTTTGGCTGACTGGCAGGATTTCTGGGTATTCAATCGTTGGC
TTGTAGCTGCTGCGTTGTTCCGCAACCATCATCGATTTAGCAATGTCTAATGCGATTTCA
TCAAACACAACGTTACGCGCTGCGTCCTTCTTAATTTTGCTTGCACCAGAGATTCTTTTA
CTCAAACGAAAACGGTCGCGCATCATGCACTGATTCAGTGCTTTACGCAGAGATGCCGCG
CTGTTCACTTGAGCCTGAGGTGTTTGAGCTTGTTTCGCTGTCGCCTTTTGCGCACCATTT
GACGGTGTCGCTTGCTCTTCAGCGGGGGTCTTTTTTGGGGGCTGTGACGAAGTCAAAGCG
TTTCCTATTCTTTTCATTACAAAAACTGCGCGGATTGTATCACACAAGGTCTGCAACAAG
ATAACCGAAAGCTCATTCAATTTTTTCGAACATGTTAAGCGAATCGCTAGGCTTTTGAAC
TCACTTACCTTGCTTATAATGGCTCCCATAGTCGAAAGCACTTATTTAAGGAATAACCAT
TATGTCTCGTGTACTAGCTCTAAAATCAAGCATCCTTGGCGATTACTCTCAATCAAACAA
ATTGGTTGAAGACTTCATCAAAAATGTAGACCAAGACAAACTGACCGTTCGTGATTTGGC
TGCAAACCCACTGCCAGTTTTGGACTTCGCCGTTGCCACTGCACTTCGCGCAACGGAAGA
TCTTTCACAAGAACAACAAGCGGTTGTCGACTTGTCTGATACCTTGATTGAAGAAGTAAA
AGCCGCAGATACTTTGGTTATCGCTGCACCAATGTACAACTTCACCATTCCGACTCAGCT
TAAAAACTGGATTGATTTGATTGCTCGTGCAGGCGTGACATTCAAATACACAGAAAACGG
CGTTCAAGGTTTGATTGAAGGTAAAAAGGCGATTGTAGTAACGACTCGTGGTGGTATTCA
TAAAGATTCACCAACCGACAACGTGACGCCATACCTACGCACTGTACTGGGTTTTGTAGG
AATCACTGATGTGGAATTTATTTACGCAGAGGCGCTAAACATGGGTGAGGATGCGGCATC
GAAAGGTATTTCAGATGCGCAAAGCCAACTTGCCACAATGGCATAACTTCAACGACAAAA
AGAATACAAACGAAAAGGGATTGGTTTACGCCAATCCCTTTTTTATCGTTTTAAGTCAAA
GCTGATCATGCTGGTGTAACAGCTTTGCGCACATTGCCCACAACCTTTGCATTTGGCTGC
ATCAATTTTGGGTTTGGCATCGTCTTGCCATTGCAAGGCATCGTATGGGCAACTGTCCTC
GCAACTGCCGCAATAACCGTATAAGTTTTCACAGCTGTTCGAGATAGTTGCAATCAAGCC
TGTAGACTCTGTTTGATTTGAAAGCGCCAATGTAGGGCATGCCGACTTACACTCACCGCA
TAAGTCACATACTGAGTAGCTGATGTCTAACGCGGCCACGCCATCGACCATTTCAATGAT
TTGGCTTGGACATGCCGAAGCGCACTTACCGCACCCATCACAAAGCCGCGTGAACATTGA
TTCTTCCACCGCATACGGAGGTCTCGCTTTAACACGAGGATCTTGAGCTTGTTCAACTGC
CGCACGACGGAACGAAAACAGACGTCGCTTGCTTAGATCAACCGATTCAGACTGGCGCAT
CCGAGTAATCTCTCTTTGCTGGCACAACGACTTGGTATTGTTCACTCAGGGGTTGAAGTA
ATTCTTCAGTAAGGTTCGACAGTTTTGAGTAAGGCGTGAGAGTCACCGCTTTTTTGAAGC
GCTTGTTGAAAAAACCAAACCACGTCATCAAGTGCTCGCGCAGCATTTCAGCCGCCAGTT
TTTGTTGATCAGTTTCAATCAACATGCCTAACACCATCAGCATCAAACCGATCTGGTCTT
CTGGCTCACGTTGGTCAGATTCCAAAGCAAAGCCGCAACGCTGCAAGAAGTAACGATATT
CAATGGTTGATTCACCAAACAACACCGCTTCTTTATCTAGATAAGCCGAACCCCAAGGTG
GCGCTGGCATCTCACCAATACCGGCAAACATGCGATCGTGCTCCATTTGCAGTGCCTCTT
CGCTCTCGTTTTGAAAGCTGCGCAGCATGTCATTAAGCGCTTCGATTGGTGTATCTGTAT
TGCTCAGCAACGTATCGAGATTTGCCGCTGGGTAATCTTTAGGCTGGTAGTAAAACAGTG
CACCAAACAGCTTAAGAACGATGCTGGTATCTTGTGGTTCAAGTTGAGAAATTTGCATGA
AGTACCTTTGATGACTGGTGTTTTTATTCTTCGATTAAGTAAAACGGAAAAGAGGTGGGA
CGAACACTCGCCCCACTCTATTAACGGTTATCAGTACAAACCAGACGTAAAGTGCATACC
GTAGAACACATTACGACCCAGAATCTCTGCAACGAACAAGGCAACGAATGCCACGATAAC
CAGCAAGTTCTTCTGACGACCTTCTGCGGTAAACAACTCAGCGAATACCCAAAGACCCGC
CGCAACCACAAGCAACAGTACGTGACCGGCAACATAGCCAGATAACATAGTGATTTGATC
TAAGCCACTGTGAATCGCAGTCGAGATACCTGCGAAGTGAATAGTTTGCATCACTGTGAA
AGCTAGGTTCAACGCAATCAAACTCACACCTGCCCACATTAGGCGACGGTTAGTTTTCTC
AGCCGTCACGTCCAATACGTTGATCAGCGTGTAACCAAACATCAGACCCGAAGTCACGAC
CGTGAACCAAAACGCAACCGTTGTCATTGGTGAGTACCATGCTGGTACCGTTTCGATTTG
GTAAACATTTGCCATCGCGAACATGAAAATCACGCCGACCGCGATAGACAACCAGTTCAC
GATTTTGCGCACGCCTTCGCTGCCGATTTTTAGAATCGTCAGCAACCAGTACAAACCCGC
TAGAGACAGAAAGCTTGCACCCGTTAAGATCTCGTTAGATAGCGCCGCACTACCAACACG
GTTTAATGCGTTGAAGGCACGAAGTGGGCTACCTAAGTGAGTGGTTGAGAACAAGAAACC
CAAACCCATTACAACCAAAATTGCGAATCGAGCGATGTTCATACGAGGTTCTGTCACGCG
TGGTGGCTTACCGAATTTCTCGAATGCGTTAACCGTTAGGTGCGCGCCAACCGCGGTTTG
AGCAAGAACCGTAAAGGCAACTAATGGTGCTTCGTATAACATTATTTCACCTCTCTTGGA
TTCTGTAGGAAACCAGTGCGGTCATTGGTTGGACGACCATTTGGATTTAGCTTCACGATC
AGGTTCGGGCTCGTAATGCGAGAATCTGGCAATGGTGCCACATCCGCGTTTGAACCGTAT
TTCGCGCGTAGCTCATCAATTGGACCAAACTCAATCGCACGCAATGGGCAGCTGTCCACA
CAGATTGGCATTAAGCCTTCTGCGACACGTTCATAACAGCCATCACACTTAGTCATGTGA
CCTTTTTCTTCGCTGTATTGAGGTGCGCCGTAAGGACACGCCATGTGACAAGATTTACAG
CCGATACACACGCTTTCATCGACAACGACAAAGCCGTCTTCTTCACGCTTGTGCATTGCA
CCAGATGGACAAACCTTGGTACACGCAGGGTTAGTACAGTGGTTACAAGAGATCGATAGG
TAGTACGCAAACACATTTTGACGGAACGCGCCGTTTTCTTCTGTCCAGTTGCCGCCTACA
TATTCGTAAACACGACGGAAGTTACGGTCGATACCCAGATCTTTGTTGTCTTTACAAGAG
AGCTGACATGTTTTGCAGCCAGTACATTTGCTTGAATCAATGTAAAAGCCATACTGCTTC
GCTGTGCTCATTATTTAGCCCCCATTTTCTTAATTAGCGTCACTTCAACGAGGTTGGTAT
GGCTCGGGTTCGATTTTGCCAACGGGCTCGGACGTTGTGTTGTTAGCACGTTAATAGAGC
CCGCTTGGTCAACACCTTTTGCGTTTGGTGCGTACCATGCGCCCTCACCTAAGCCAACCA
CATGCGGCATGATGCGTGGGGTCACTTTTACGCGAACGTTCATTTCACCAAACTTGCTAC
GAACGCTCACCAAATCACCGTTGTCGATGTTGCGTGACGCTGCATCAATCGGGTTGATCC
AAAGCTCTTGTGGCGCTGCTGCTTTTAGGATGTCCACGTTGCCGTACGTTGAGTGCGCGC
GCGATTTGTAGTGGAAGCCCGTTAGCTGAAGTGGGAACTCTTTACGATCTGGTGAATCCC
AACCGTTGAATGTCGAAACATATTCTGGCAACGGTGTGATGGATTCATCTTCGTCCAGTT
CCCATTCTTCGTTGATCTTCGCGAGGGTCTCTGAGTAGATCTCAATCTTACCTGATGGCG
AAGGCAATGGATTCGCTTCTGGGTCACGGCGGAAGTCTTCAAACGCCACATGTGGACGGT
CGAATTGCTTCTTGTAGATGCCCTGTTTTCTCATCTCATCGTAAGACGGCAGGTTTGGAT
CGTTATTTTGCTTAACAGTCTGAGCGTACATCCATTGCAGCCACTCTTCTTGAGTGCGAC
CTTCAGTAAACTCATCAAACACGCCCATACGCTTCGCCACGCCAGACATGATGTCGTAGA
TTGGCTTACATTCGAAACGAGGTTGAATCGCTTGGCTTGCAAAGATGAAGTAAGGCATTG
ACGCTGCCGCACCATCCATACAGAAATCTGATTGCTCGGACGTGGTACAGTCTGGCAGTA
CGATATCGGCATACTTCGCAGAAGACGTCATGTGGTTGTCGATCACCACAATCATTTCAC
ACGCTTTTTCATCTTGAAGAATGTCGTGTGTGCGGTTGATGTCTGAGTGCTGGTTAATCA
GACAGTTACCTGCATAGTTCCAGATAAACTTGATGTTGTTTTGCAGCTTCTCTACACCTT
TGATGCCATCAGTAAGATCGGTCATCTCAGTGCCGCGGAAAATCGCGTCTGTCCAAAGGA
ACATTGGGATAGAAGCGCTGATTGGGTTTGGCACTTTCGGGAAGCGTTGGAATGGATAAG
AGTGGTTACCCTCACGAGCACCAGTACCACCACCTTGTAGACCAACCTGACCACGAAGCA
GAGACAGCATCATGATCGCTTTACACGCTTGCTCACCGTTTGCTGAGCGTTGTAAACCCC
AACCTTGCGTGATGTAAATGCGTTTTGCATCGCCGATTTCTCGCGCAAGTTTCAAGATCA
CATCAGCAGGAATACCTGTGATTGGTTGTGCCCACTCTGGTGTTTTCTCGATACCATCTG
GACCTGTGCCCATGATGTAATCTTTGTAGCTGCCGTTTTCTGGCGCTGACGCTGGCAGTG
TTTTGCGGTCGTAACCCACACAGTAACGGTCAAGGAAGTCTTGGTCGACTTTATCTTCGC
TGATCAGTACATGGGCGATAGCAGCGACAAGAGCCGCGTCGGTACCGTGTTTGATAGGAA
TCCATTGGTCTTCACGGCCAGCGGCTGTATCGGTGTAACGAGGGTCGATACAGATCGTAC
GTGTGTGGCTAATATTTTTTGCGTCCACGTAATTGTGGATTTGACCACCACCCGACATAC
GCGTCTCTGCGGGGTTGTTACCAAACATCAGACAAAGATCTGCGTTTTGCACGTCGTCAA
TCGAGTTGTTGTCTACCCAAGTGCCGTAGAAATACTCAGACATACATTCAATGTTCGCTG
CTGAGTAGTCACCATAGTGGTTCAGGTAGCCACCACACAGGTTCATCATACGTGCAACCA
ATGTCGCGCTTGGATCCCAACTCTTAGTTACCGTACCGCCCAAGGTACCCGTACCGTAGT
TTAGGTAAACCGCGTCATTACCGTAGTCTTTAATGATGCGTTTTAGGTTGTCACCGATGA
GGTCAAAGGCTTCGTCCCAAGTAATGCGTTTGAACTTACCTTCACCACGTTTACCAACGC
GAAGAAGTGGGTATTTCAAACGGTCTGGTGAGTAAACACGGCGACGCATAGAGCGACCAC
GCAAACAAGCACGAACTTGGTGATTGTGGTTGTACACATCATCGCCCGTGTTATCGGTTT
CTACCCATTTGATTTCACCGTCGACCACGTGCATACGAAGCGGACAACGAGAACCACAGT
TTACGGTACATGCCGACCAGACAATTTTTTCATTGGGTTTTGCTGGTGTTTCTTTGGCAA
CCGCTTTAGTTGCAAACGGGAGAGAAAGCGCGTTTCCTGCTAGCGCTAGAGCGCCAAGAG
CAGAACCACCCTTTAAAGCATCACGCCGAGTAATATTAAACTTACCATTTTGACTCATGG
TTTTTTCCTAAGTGCATTTAAAATTGGGAGTGGCGCTTAATTAATAACAAGTGGGGAAAG
AACACTAATTAGAAACAAATAAGATATAGAGATCGTATTTTCAAAATAGGCATGATTTGA
AAATATCTAAAACACTTTGAGGTCAAAGTGACATTTCTAAGATCTATTAATCAAGCTTTA
CTTATCAGGCCTTGAGCAACTAAAGCCAGACAAGAAACCACTATCGATATCCTTGTAGAT
TTAATGGTTAATAAGTTTGACCACTATCAATTTATAAATGGCACGATGCGTAATCTTATA
TTTCATTTTACGATTTTTTATTAATGAAATATGAATAGGTCAGAGCTAGGTAAAATAGAT
AATATTTACTAATCTAAATTGAATATATAAATACAAAAATAGAATACAGAAGAATAAAAA
TAGTAATTGTTATCAATCATTAGATAATAAAAAGCCCTGTAGGATTACAGGGCTTAATAA
TGTATTTAGAATTCGTATTGGAAATAAATCGTGTTGTAGTTACTTCCGCCTTTAATTCTG
CCAAATTGAGAGGCGTTTTCGAAGATCGCAGAGCGATGGTGTAACGAATACCCCACCCAC
ATGTTCTCCCAATCTTTTTGGTTAAACAGGTCACCGACGTTCACATCCAATGAAAAGTCC
AGATAGTTAAGCAAGTTACTTGGCGTGTAACCCTTTTCTTCCATTTCTGTACCTTCGATA
TAGGTAATGTTGTCGATGTAAGACATCCCTTCCGCAACACCAAAGCGCCATTGAGTCGGC
CAGTTAAAGGTGTAATACGCTTTAATCGCCATGACGTATTCGGTACTAGACGACTGAACA
TTCGACGACCAATGGTGAACCAAACCAGGCGTTAAATAGATATCAAGAGGCAAACCAAAC
AGTTCATCAGTTAACGGATGTCCGTAGAAAAACGAAGTGAGCTGATTATCGTATTCATCC
TTTTCAGCGTTGAACTTGAAAATGTCGCCCATATTGGAAGGCGTCGCCCAGCCGTGCGCA
ATTCGCAAATATGGACGATTGTGAAGGTCAGATTTTCGCTCTTTGCCTTTGTCGTTAAAG
AAGCCGAAACCGACAAACACTTCACCTTGGTAACGATCTTCGACAGTTCCACTCTTGTAA
GCTTCGTTGTCTAAGCGCGTCACGCTGGTTTCGCCCAACAAATAGAGGTTAGAAATCACG
TGATAACGCGCTTTGATGCCAAGATTAGCATCTGCGCCAGCACCGATTCTTTCCCCTGTC
ACATCTTTGAAAGCGTAATACTCGCTGTTGAAATCAGAGTCCTTATAACGGATGGTAAAA
GATGGTTCGAACTCCCAATCACCCAGCTCGTAATTTGCTGCAATTCTGTAGTTTGAGTGG
AACTGAAACTCGTCATCCGTCATCAACTCCACTTCAGCGCGCCAGTTTTCATTGAAGTCA
TAACGCAGTTGGCCACCAAAATCGACGCGATCACCTTCAAACGCGTTTTGAACGGATTTA
GGAATGTCGACAAAACGAAGACGCGTAATCGCACTCACTCGCCAGTCAGAATCCTCTTCG
TTAAACAGAAAAGCGCCACCCTCAAGTCCGTTAATGTACAAATGTTCATTTTCAAAAAAC
ATCATCGGTACGAAGGTGCTCACCGTAGAGTCATCGTTAGCAGTGTAAAAAGGAATCGAG
GCCGTGCGATACATGGCGGCAATGCCCCACGTTTGCTCATCTGTTGCATAAGCCGTTGAT
ACAGCCGCAGCGAGCGGAAGCATCATGGTGGCTTGTTTCAATCTCTTCATGGGTTTTAAT
CAAAGTTGATGGAGAAAATCAGTGAATTAAGCTTATGTTCTTTCGATATTAGCCGTTACA
ATACTTAACGTTGTCATGTGCGTGACAGTTCGCGTCATGCACTTTGATACGTTGGCATGA
ACATAATCTCAGTGCGTTGTTAACCTAACAACGAACTATGCCAGCAATCTAGGCATGTCG
TCACCAAAAATCATTAAAAGCAGCCACTTATGGGTTTAGCTTGAACTTAAACATAACGAA
GTAAACGTGAAAGCATCAGAACTTATCTCTATCCTCAATAATTTGCCGTCTAACTCCAAC
CCAGACATCGTGATGGGAGAAGAGTGGCTACCTGAAAGATTAGTGGATACCAAGCTCGAT
GGTGAGCTCCTGTTTTTGCATTTCGATAACGCACCTGAAGATGGACAAGGTGACGAAGAA
GGCCGTGGTTTTGTCGATCATGAAATAGATTTGATACGCACTCGCCTGCAACAAATTCTG
GATGAAGACAGTGACAACGCATCAAAAGCGGATGCGATGTTAGGTTTGTTTTTAATGGGA
CATGAACTTAGCAGCTCTCAAGTCATCGAAGTATTAGAAGAATCAGATACATAAGGAAGC
GCTTTGCCAACAACGTTGACCAATACTGAACCTACTCCCCTTCCTCTTATTATTGCAGGG
CCTGTCCTGCGCAAAGTCACCGCGTCTGAAATCAACATTTGGCTAGTGACGACCAAGCCT
CTTAAAGGCGTGGTTGAAATAATGGATGCAAGCACTCACAACGCATACACATCACAATCA
CTTGATGAACTTCAGCAGCTCCAAATAGGTCAGAGAGCATGGGTAAGCTTACTCGCCATT
AAAGGTGATTACCCAACTCATCAACTGCTTCGCTACCAAATTCAAACTCAAGATGGTCTA
TTGACTGAGCTGTTGCAACATCTGAGCTATGAACAAGACCAACATCCACATCAAGGATTG
GAGTTTGTGATCAGCGAAAAAGCCGATTACGTTCTTCATGGCTCTTGTCGAAATCCTCAC
CATTTTAGTCAAGACACTTTAGTCACTGCAGACGAAAAGGTCGCTAGCTTACGTGTTGAT
GAGCGACCAGACATGCTGATCATGAGTGGTGACCAAATTTATGCAGACCACGTAGCGGGG
CCGACTTTGGACGCCATTGAGCAAGTCGTTAAGCTACTAGGGTTACCAGACGAGCAATTT
GAGCAAGCGCCCATTGCAGATACAAAAGCACTGTATAAACACCCAGATTGCTACTATGGA
CGCGATAAGCTTCTGCCACATTATGTCGATGATGGTAGTTTGTTAACTAAGCTGTTCCCT
CATCGTGGCACACCCATTTTTAGTGCGAAAGAGTGTGAAAACCACCTGATCAGTTTCGCT
GAATGCTTTGCGATGTATCTGCTAGTTTGGTCACCTACCCTTTGGGATCTAATCAAACGC
GACCGCTTGCTGGAAACTGCATTCACGGTTGGTGGAAAAACTCTCGAACCAAAATGGCAA
CAGCAATGGCGCGATGAAAAAGTCCAAATTGATAACTTTGTTGCAGGTTTGGCGAAGGTA
CAAAGACTACTCGCGCATATACCTACCTATATGATCTTTGATGATCACGACGTAACCGAC
GATTGGAACTTAACCATCGGCTGGGAACAAGCGGCTTACAGCAACGCTTTCTCAAAACGC
ATTATCGGCAACAGTTTGATCGCGTACTGGCTTTGCCAAGGCTGGGGAAATGCGCCAGAA
AAGTTTAACGAGACGTTTTGGCGACACGTGAACCACTTTTTCGACGCGCCCTCTTCGCAA
GCTCAAGATGCCTTTATTCAACATCTCTATCGCTTCGAAGAATGGCATTACACTATCCCT
ACTTCACCAAAGGTCGTGGTACTCGACACACGAACTCGCCGCTGGCGGTCTGAATCTCGC
ATGAATAAACCATCGGGTTTGATGGATTGGGAAGCGATGATTGACTTCCACCAAGAGCTG
GTGCATCAAGACAAAGTGATTATTGTTTCTGCCGCTCCCATGTTTGGTGTGAAATTCATT
GAAGCCTTGCAGCGTGTGGTAACAATGCTTGGCAAACCGTTGATGGTCGATGCCGAAAAT
TGGATGGCGCATCCGGGCAGTGCCAATACGCTCATCAGTATTTTTACGCATACCAAAACA
CCAACCAACTTTGTGATTTTGTCTGGTGACGTTCACTACTCGTTCGCCTATGACATCAAA
TTGCGTTATCGAAAAAACAGCCCGAATATTTATCAAATCACCTGTAGCGGAATTAAAAAC
CAGTTCCCTACGCAACTGCTCACGATCAGCGATGGCCTAGACAGAATGCTTTACAGTCCG
CGTTCACCTCTCAACTGGTTTACGAAACGTAAACGCTTGAAGATCTACAAACGCGCGCCA
AGCACTCACAATTTTTATCGCTTAGTTAATCACAGTGCTATAGGAGAGTTACGCTTGGAC
GATGAAGGAAAACCGAGTCACATCGGCATTCTGACTAGCGACGGAGAGGAGATTAACTTC
CCTCCAACTCGCGCAGAAGATAAAGGAAAATAACCTGTCAGTGCGGTGCTAAATTTGATA
CGACACCTTGAGATTTACCGTATCTATTACCATCTTAAAAGAAAACAGCTTGGTGCTTAC
TATGTTTAATTCTCTTACTTCGTTGTTCAAACAACTTATCGACGGCTCGGATTTGAGCAA
AACCAATGCACTGTCGCCAAACATGGCGATCGCATGTCTGCTGTGTGAAGTTTCTGGTGC
GGATCATCTAATTGATGAAAAAGAAGAAAGCACAAAGCGTTCTTTACTGATGAAGTTGCT
CGAGTTAAACGAGCAAGAATCGGAGCAGTTACTTGCTCAGGCAAAAGAAAAAACGCAAGA
CGCTACCTCTTTGTACGATTTTACTTCCCAGCTTCGAGAACTCACACAAGAGACTCGCTA
CAACTTGATTAAGAGCATGTGGGAAGTCGCTTATGCCGATGGACAAATCGACCCACTTGA
GGATGCCGTAATTCGCAAAACCGCAGAACTCTTGTACGTTGACCACAGCGATTTTATCCG
CGCAAAACTGCAATCACAGTAACGCAGTGACAATAAAACTTGTGCTCAATGCTCATTTTC
TACCAATAAAAAAACGCGCATTACGCGCGTTTTTTCTTCAGCCAACGACATTGTTATTAA
AATACTGGTCAAGGTATGAATGTGTTTGACAGCTTCTACACTAAGCTACATCCATGACAA
AACAACAATGATTGGATGACGAACTAATTACAGCATGGTGAGCGCAAGCTTCGCTAGGTT
GTGCGCATCCACGTAGCCCGAGTGCTGACGCCCTTCCCACTCAATCCCTTTTGCTTCTTG
CGCAGCTCGATGGCCAATCCGCTTGTCTTTTAAACGGTTTTGAATACGGTACAGCGTCGC
GAGATTGATGAATTCCGTAAACGGCGCTTCAATGCCTTTTTGTTTACACTCTTCAAGAAG
AATGACATCGTCACGCCCCCAAGAAGCATAAATCTTGTTGCGACCACCAAAGTTCTTAAT
CATAGATTTGATTACTTCGGCCAATGGTCTGCCTTGCTTTTCGATTTTACGCGGCGTGAT
GCCCGTCAGCTCTGCACAAAACAGTGACACTTCATCATGTTCTGGCTTCACGTAGTATTG
AGCACGCTTGACGATCTCGCCTTTAGACAAATCTATTTCAGCTAACCCTACTTCGATGAT
CTCTCCCGTGCGGCCGACGCCATTCTCGCTCCAGCAGCACATTTCTAAATCGAAGCAGAC
GATACGGTTATGGTTCATAGCTTGTCTTGGTTCCTAGCGTAAATTTGAAAGGGTGCGATT
CTACCGCAACACTATGAAAAACTCGAATTTGCGCGCTGATTTAATCACCGATCGACACGG
TATTGCGGCCATTTTCCTTACTTAAGTACAGTTGAGCATCCATTTTGTGGTACAAGTTTT
CCGGATCTTCGTCGTGATGAACTACCGCACCAATACTCAATGTGCAAATTATAGACGCCT
CTTCATAGTCAAATGACGAGCTCGCCACGATACCGCGTAATTTTTCAAGATACGCTTCTA
GCTCTTCTGTGTCCGTCACCGTGGAAAGAATACAAAACTCATCTCCACCTGCGCGATAGA
ATCGGTCACCCGCATTTAAGTTGGCATTAACCAATCTCGTAACATGAAGTAACGCTTCAT
CACCCGCCAAATGGCCGTACTTATCATTAATCACTTTGAAATGGTCAATATCGAAACCAA
CCAAAGAGAACGGTTTGCCGCTATTAATTTGATTGAGCAAGTTGTCGTTAAACACGCGAC
GGTTCAACAATTGCGTCAGAGGGTCTAACTCGGCCATGCGTTTTAGCTCAACCGTCTTAA
TATCAAGCATTTCGGCTAAACGTTCTTTTTCTCGTGACTGTAAGTTAACGATGTAGCTGA
TCAAAAACGCAATCAGAAGACCTGCGATGGTCGTTCCCGTTAAAATGGAGCGCTCCCAAG
CAGACACTGCATCTGAAAGTTTGAAATCAATTCGCCATTGTCGATTAGGCAGCTGAATCG
TTCGGCTGATCACTTTACCGCTGATCCGATCCCAGTTTTCACTTTGAAACAAAAACGGGT
CATCAGAGGCATCAAAACCTAAGTCTTCCACTCTGACCGACATCTCAAGTTCCGTCGCTG
TCTTAGTGATAAGTTCTTCGAAATAAACAGTGCTACGAATCACACCTGTGACCACACCCA
ACAGGTTTTTATTCTCGAAGTCAAAGACCGGGTGATACACCAGCAAGCCCGATTTGGGGA
TGGATTTGTCGTAGCCGTCTTGAAGCAGACGAACTTTATCGGAAACATTTGCGCGTTTGT
GCGTCGAGATGTCGTCAAAGATCAAATCAAAACGCTTTCGAGAGAAGTAAAAACCAAGTA
AAGATAAGTTGGCTTGGGTTCTTGGGTAGATGTCCGTTGCAACGTAAACAGGAGTGTTGT
TTTCTAGAATGTAGCCAAAGATTTTGGGCTGATCTTTTGGAACGGTAAAGATTTGGTAAT
CTGGGTATGTTTGACGCATTTTAGCAATGTGCGCGTCTAAATCTTCTCGCTCTACTCGTT
GCATCCACTGCAAACCAATCAAACTGTGAGAGCTATTGATAACCTGCTCTGCATAAACGG
GAAATGCTGACCAATAAGAACTGTCTATAGAATGATAAAAATTGGCCCCCGCTCCGATAA
ATTTCAAATCATTTTCAACATTTGCTTTTAGAGATTCAGCTTGTCGATCTGCAAGGGTTG
CAAAAGTAGCGAGGGTATATCGTTGCTGAATTTGGTAGGCCACACCAACTACGCCTGCAG
TGACGAGGAGCGCCGCTACAAAAGCAGAAATGGAATCAGAGTGTCTCTTTATAAAGCTCT
TTTGAGCAGTGCTTGTGGTCATCTCGTCTACTGATATTTCCGTAAGTTAAACTTCGGTAT
TTAGGGAAATACTGCGTTACCAGCGAATAAACATCAAGCAGCAACCTACCAAGCTTAGTC
CAATCGTTGATTTTTCACGCTGATCGTACGGTATATTCACGAATTATTACAGCCTTAGGC
CTTGAATATGCTACCATCCGTCATCATTTTAATGTCTAAACTTGGTGCAAGATCGCAAAG
ACGATCGCTTTTAGTCAATAAATTGAGCCAATACTAAGCACCGAGCAATCAATAGAAAGA
GAAAAAACGTCATGAACATTGATTTGAACCTAATTCCTCAAACGTTCGATATGCTGCACG
CAGGCCTTGCGGCTTCGAGCGTATTGCTTCTTCTGATCGCAGTATCACGCAAATCAAAAG
TGATTGAGAAAGTGGTAGAGAAACCTGTCGAGAAAATCGTCGAGGTTGAAAAGCCAGTCG
AGAAGATCGTAGAAGTGGAAAAGGTTGTAGAAGTAGAGAAAGTCGTAGAAAAAGTGGTGG
AAGTTGAATCAAAACTTGCAACAGCTTCTACTGATTCTGCAATGCAGCTGCTTTCTATAA
TGCAGCAAGAAGCGCGTCTAATCGACTTCTTGAAAGAAGACCTAACTTCGTTCTCTGATG
AAGAAGTAGGCGCTGCGGCTCGTGTTATCCACACTGGCGGTCAAAAAGTATTGAACGATT
ACGTGACACTTGCGCACGTTCGTAACGAAGAAGAAGAAACTCGTATTACGGTTGAAGAAG
GCTTCAACCCACAAGAAATCCGCCTAACTGGTAACGTGACAGGCAGCGCGCCGTTCCACG
GCACTCTAGTTCACAAAGGTTGGAAGGCAACGTCTATGAACCTGCCTAAACTGGCTGAGA
ACTACGATGCTTCTGTGATTGCTCCAGCTGAGGTTGAGCTGTAATGGAACACATGAACCA
AGAAAACCTTTCTCAAGAGACAGCGCAAGAGCAACAGTCTCCTAAATTCAGTGTTGGTAT
CGACTTAGGTACCACTCACTGCGTAATGTCTTACGTTGATACTCAAGACGAAGACGCTCG
TGTACAAGTCATGCCTATCCCGCAACTTACTGCGCCAGGTACGGTAGAAACTCGCAGCCA
ATTAGGCTCGTTCTTATACCAGCCGCATGAGCATGAAATGAACCCGCAATCACGCGTTCT
TCCATGGTCGAGCGAACCAAAGGCACTTGTCGGTGCGATTGCTCGTAACCTAGGTTCAAA
AACACCAATTCGTTTAGTTGCTAGTGCAAAATCTTGGCTTTGCCACGCTGGTGTAAACCG
TCGTGACGCATTCCTACCTACAGGTAGCCCAGAAGAAGTGGAAAAGGTATCCCCTCTTCG
CGCAACCGAGCTATACCTTGAGCACCTAAAAGACGCTTGGAATCACGCGAATCCAAACCA
CAAACTTGCCGATCAAGACGTTACCATTACGGTTCCAGCTTCTTTCGATCCTGCGGCTCG
TGACCTGACAGCCGAAGCTGCACGCAACGTTGGTTTTGTGCACCTAACGCTTCTAGAAGA
ACCTCAAGCTGCGCTTTACAACTGGATTGATAACAGCAACGACAAATGGCGCGACGAAGT
TGAAGTTGGCGACATCGTGCTTGTGGTCGATATCGGTGGTGGTACAACCGACCTTTCTTT
AGTTGAAGTAACAGAAGACGAAGGCAACCTAACTCTGAACCGTATCGCGGTAGGTGAACA
TATCCTACTTGGCGGTGACAACATGGACCTTGCACTTGCGTACCGCTTGAAGATGAAGCT
AGCGCAAGAAGGCAAAGAGCTACAGCCATGGCAAGTTCAGGCGATGACGCACGCATGTCG
TGACGCTAAAGAAGCGCTATTGAACGACAGCGCGCTTCAGTCAGTGCCAATCGTTGTACC
AAGTCGCGGTTCTAAACTGCTTGGTGCAACGCTGAAAACTGAACTGACTCAAGAAGAAGT
ACAACAAACATTAGTTGACGGTTTCTTCCCTCAAGTTGCGATTACCGACCACCCTGTTCA
ACGTAACCGTGGTGCACTAACACAAATGGGGCTGCCTTACGCACAAGATGCGGGTATTAC
TCGCCACATTGCAGCATTCTTGTCTAAGCAAGCACACGCGCAAAGCGGTGGTGAATCAGC
GCAAGCTCAAGATTTCAACCCATTTGCAAACATGCCAGGTATGCCTGGCTCTGATGCAGC
GCAATCCGCTGACTTCATCAAGCCAACCGCAATCCTATTCAACGGCGGTGTTCTGAAATC
GAAACTTCTAGCAACTCGCCTAGAAGACACGATCAACAAATGGCTAATTGAAGCAGATGC
AGAAATGGCAAAACGCCTAACAGGTGTGGATCTAGACCTTGCGGTTGCTAGCGGTGCGGC
TTACTACGGCTCTGTGCGTCGTGGTCAAGGTGTGCGTATCCGTGGTGGTATTGCTTCGGC
GTACTACGTGGGTATCGAAAGTGCGATGCCAGCGATTCCGGGCATGGCGCCTCCAATGGA
AGCACTGTGTGTCGCACCATTTGGTATGGAAGAAGGTTCAAGCGTTGACGTACCAAGCCA
AGAGTTTGGTTTGATCATCGGTCAGCCAGTTAACTTCCAGTTCTTCGGCTCAACCGTTCG
TCGTGATGACCTAGCAGGTACTCACTTAGACTACTGGGCACCTGAAGAGCTTGAAGAGCT
ACCAGAAATCCAAGTAACGCTGCCAGTATCTGAAGGTCGTCGTGAAGGTGAAGTGGTTCC
AGTAACTCTTGCTTCTCGCGTCACAGAGCTTGGCACGCTTTACTTAGAAGCCATCGCCGC
AGATAACGGGCAAAAATGGCATGTTGAGTTCGATGTGCGCGAAGACGCGAAAAGTGACTC
AAACGAAGAACAATAATTAGAAGTCAAACGGCATCCAATCGGGTGCCGTTTTTAAATACA
CGAAGGTTTGGTTTTGTATGGCATCTCCTCGTTTTCTTGTTGGTATTGACCTTGGCACCA
CAAACACTGTGGTGGCCTACTGTGAAATAACCGACAACCTTGAACAATCCGAAGTATCCC
TATTTGACATTGACCAACTGATTGGTCCGGGCGAAGTCGTTCGTAAACCACTTCTGCCCT
CTTTCCGCTATCATCCAGCTGTAGGTCAAATCTCCCCTTCTGACCTCACTCTTCCTTGGG
ACAACGAACCTGTTGCTGGCGACATTAACAATGTCATCGTTGGTGAATGGGCTCGCGAAT
TAGGCGCGAAAGTAGAAGGCCGTCAGGTATCCAGCGCGAAAAGCTGGCTCTCACATCAAG
CGGTTGATCGTAACTCAGACATTCTTCCTTGGGCTGGTGCGCAAGACGTGGATAAAGTCT
CGCCAGTTATTGCCAGTGCAAGTTACCTCAATCACATTCGTCAAGCATGGAACTACCGTC
ATCCAAGTAACAAACTCGAAGATCAAGACGTAGTTGTCACCGTTCCGGCATCATTTGATG
AAACCGCGCGTAAACTGACACTTGAAGCCGCCGAGCTTGCTGGCTTGAAAAAAATCGTCT
TGCTCGAAGAGCCACAGGCGGTGTGTTACGACTGGTACGCACGCCACCAGCAAACCGCGG
CTAACGAATTAAAAGATCTGCCACTAATCCTTGTTTGCGATGTGGGCGGTGGTACAACAG
ACTTAAGTCTTATCGAAGCTAAGTTCACTCATGACGACTTAGCACTTGATCGTATTGGCG
TTGGTGAACACTTAATGCTAGGGGGTGATAACCTCGACTTAGCGTTAGCGCACCTTGCTG
AAAGTCGCTTCAGTCAAAACAAAAAACTCACTGCTGCAAGCCTGACTAAGCTGATTCAAC
AAACTCGTAAAGCCAAAGAAAACCTGCTGTCAGCAAGTGCGCCTGACGAAGTAAAGATCA
CCATGCTAGGCAGTGGCTCTAAGCTGCTTGGGGGCACAAAGAGTATTGCTCTAAGCAAAC
AAGAAGTGCACCAAATCGCATTGGATGGTTTCTTCCCGCTTTCTGATTTCAGTGAAGTGC
CAGACAAACGCCGCAGCGCGGTTGTCGAGTTTGGTCTTCCATACGTTGCTGACCCAGCCG
TCAGTAAGCACGTTGCCGAGTTCTTAACTCAGCATCAGCAAGTGTCTCGTGCCGCTCTTG
GCATTGAAGACGACAAACACAACGCGATCCCAGTTGGCTTATTGCTGAACGGTGGCGTGT
TCAACAGTGATCTGGTGACTGAACGTGTCACTACCCTACTTTCTGACTGGCGCGGCGCAC
CAGTTACGGTATTAGATAACCCACATCCAGATTGGTCAGTCGCACTAGGTGCTGTTGCGT
TTGGTAAAGCGCGTCGTGGCGCACAACTGAAAATTGGCGGTGGTGCTGCACGCTCTTACT
TCTTGCATCTACAAGAAAAAAACAAGATGGGCAAAGCGCTCTGTTTGCTCGCAAAAGGCA
CAGAAGAAGGTCACGAGATCCGCTTAAGTGGTCGTCGTTTCTCGCTTACCCTAGGTGAGC
CCGTTCGCTTTAACTTGCTGACTTCTACCCACGACACCTTAACCAATAACACCGCTATTC
AAAACGGCGTGATGGTTGATGTTGACCCAGACTTGTTTGCTCCGCTACCGCCTTACATCA
CCACACTTGAAGGTGAAGGCGCAGAGCTACAAGCCAACCAGAAAGAGCGTGTCGAAGTGC
AATTGGCTTGTCAACTAACAGAAGTTGGCACTCTTAAGATGGAGTGTGTCAGCGCCGAGG
ACGACAAAAAACGTTGGGAACTCGAATTTGAAGTTCGCAATAAACAAACCGATGAGGGTG
AGGAAATTCAGCTTCATCCAAGATTGAACGAATGCAAGGAACTGATAGCTCGCCTGTACA
GTGGTAACAAGAAAAGCGCAGAAGGCAATGAGATCAAAACCTTAGCGAAAGATCTTGAGA
AAAAACTCGGCAAACGCGATGAGTGGGACTTCACCACACTCCGTCAACTTTTCGATACTT
TTGCGCAAGGTCGTAAGCGTCGTCGTCGCTCTGAACAACATGAGAAAAACTGGCTTCGTT
TGGCTGGCTTTGCACTGCGTCCGGGCTTTGGCGATCCAACAGACTCTTGGCGTATTGAGC
AAGTTTGGGGGCTGTATCAACAAAATATTCAGTTCAAAAACCATCAAGGCTGGACAGACT
GGTGGGTATTCTGGCGACGTATCGCGGGCGGTCTAAGCCAAGAACAACAAGAAACCATTT
TGGCAGACATTGCAAAATATTTGCATCCCGGCGCAATGAAAAATCCGCAGTCAGCAAAAG
CGGCTCAGGAGATGGGTTACGAATCCATGGTGCGCCTTTCAGCCTCTCTGGAGCATCTAG
AAGTGGAAGATAAAGTCCTGCTGGCGACGTGGTTCTTAAGCAAAGCCATCAACCAAAACC
AGTTTGAACAAGCACACTGGTGGGCGATGGGACGTTTGGCTTCTCGCACACCGCTTTATG
GCAGTCAGCACAACGTCATTCCTCGTGAACAAGCTGAGCAATGGTTACCTAAGCTTTTGG
AACAAAATTGGCTGAAAGAACCAATGATCGCTTTCGCAGCCGTAATGATTTGTCGTAAGA
CGGGTGACCGATTATTCGATATTTCTGACGACTACCGGGAACAAGTTCTAACAAAACTCA
AACAGAGCAAAGTACCTGAGTCGTGGGTATCGCTGGTTGAAGAAGTGAAAGAGCTTTCAG
AAAGCGAGTCAAAACGTGTCTTCGGTGATGCTTTACCAAGCGGTTTAACACTTGTTCATC
ATTAAATCCACTTTACAAAAGAAGACGAGTTAAACGCACAAAGCCCTTCCGACGAAGGGC
TTTGTTTTATTACATTCTTTTGGTTTTGACCGCGCACAACGCGTTAATTCATTTCTGTCG
TAATCACCACATCGCGCGTTTCGTTATCCATATCACTAATACCGACCACCGACACTTCTC
TGTCCGATAGAGTCTCAATTAGGCTGTCTTCTAATCCACCATCAGCAAGCCAAGAATAGA
ATTTATCCGCAATACGCTCCGAACCTTCTCCGACAAACGTTAATGTGACCTTCTTCATTT
GTGACACTCCATCAATTTACGATTCAGCCACTTAAGCGTAGTATGTTTCCTAAATATCGA
CATACACTAAGGTTAACTTCTTTTATGAGTATCGAAAAATTTGACGCCATCTATCAACGT
GCCGCCGAACGAAAAGGTGGAGAAGATCAGCTCGAAGCACTGCTGTCGCATCCGTTAAGT
AAAGAAGAGTTAGCAGCCATTCCAAATGACCGTTGGTTAGCGGCATTTTCGATGAAGGTA
TTTCAAAGTGGCATCTCGTGGAGCGTAGTTCGTAAGAAATGGCCGAACTTCGAAGAGGTC
TTTTTCGGCTTTAAGATTGAACCATTGCTGATGCTATCTGACGAACAATGGGAAACCAAA
GCGACCGATGAGCGCATTATTCGCCACCTAACGAAAGTGATGTCGATTCCTGCCAATGCT
CGAATGATCCACGAAGCATCAATCCAGCATGGGTCATTTGGCAAAATGGTCGCAGATTGG
CCTCAGGAGAAAATCACTGAGCTTTGGGCGTATCTAAAAAAACATGGCAGCCGTTTGGGC
GGTAATACAGGGCCATATACTTTACGTCAAATGGGTGCTGATACGTTTATTTTGTCTAAC
GATGTGGAAGCATACTTGCGCAATTGCAAAATCATCGAAGGCGGAAAAGACACCAAAAAA
TCTCACGATGCAGCAACCCAAGCGTTTATGCAATGGCAGAAGGAGAGCGGTCGTAGCCTC
ACCGAAATCAGTCAAATCATTGCATTTAGTACCGGTGATAATCGACTCTAACGACAAGTT
GACAAGCACATTGGCTCTTATCACAGTGTGCTTTTTCTGGCCATATCTCTAGCTCCACTC
TTGGCTTCATTAAACTTCAACCACCTTCCCATCTTGAGAATTACAAATAATTGTCGTATC
GACAAAATTATTTTTTTATACAATATTTTTATTTATCAAACACCTACCTATGATTGATGT
TTTATTAGGCATGTTTTATTGATTCTGCTCAATTGCATTGCCTATTCAAACTGACTAGGA
TACACGCCCTTCCTGAGTGAACTATCAAAAATAAAATCGAGAAACTTGCTCGAGTTTCTC
AACAGTTCACGAACATTCTCGACAATTATATTCATTTCATGATTTTTAGCGCACTTGAGC
GCTGATTGAAACGACCATTGCTCCGTACTCGAAAGATTTCGTATTCGCGCTTTCTTACGT
GGAGTTATTTATTTCATCAAGGTTGGTCAAAAGGATGATGCCCCTTGAATGCATTTACTG
GAGGACAAAAAATGCCAAAAGGTCTAATGCTGACTGACTTAGCCATCGCAGGCTTACTTT
TGATTGTAGCGAAAGTGATTCGCGTGCATACGCCATTGCTACAACGCATGTACATTCCAT
CTGCTGTATTGGCAGGTTTATTTGGTCTCGTCTTTGGCCCTGCCATGCTCGATCTATTAC
CGTGGACAGACACGTTTACCGCTAACGCAAGCCTATTAACCGCTGCACTTTTTTCTGCGT
TAGGGTTAGCAACGGATGTTCCATCCCCAAAAGTTGTCGCACAACGTGCAGGCTCGTTAT
GGGCATTTAACCAAATTGCTTCTGTCTCACAGTGGTTATTTGCTGCAATGTTTGGCCTGC
TCTTAACTACATTTTTCTGGCCAGAAATCAATCCTGGCTTTGGCGTAACAATGTCTGCGG
GTTTCATGGGTGGTCACGGTTCAGCCTCAGTTGTGGGAGATATTTTCACGGGTCTTGGTT
GGGAAGATGGCTTCACGCTTGGTTTGACCTTTGCGACAGTCGGTATCTTCATCTCAATTT
CCATCGGCATGCTGATGCTTCAATTTGCTCTAAAAATGGGTTGGATTCGAAGCTTTACAA
CTTTTGACAGCATGGATGAGCATGAACGAAAAGGTCTTGTAAAACCAACAGAACAAGAAC
CAGTGATGAAAGACACAATGTCTTCACTCTCTGTGGATTCATTTGCTATTCACGCAGCCC
TTGTCGTCGTCGTTACGGCTTTCTCTTATGTCGCAGCAAACTACTTATCGTCGTTCCACG
ACAAAGTACAAATTCCGACATTTGTAACGGGCTTTTTGGGCGGAATGCTCGTACGAATTG
TCGCGAAACAAACCAAAGCGTCGCGATACCTTTGTGATGGAGCATTTAAGCATGCAGCTG
GTATCAGCACCGACTACCTAATCATATTTGGTATTTCGGCAATAAAAATTACTGTTCTTG
CTCAGTACCTTGCGCCAATGATCGTACTCGCCATTGGTGGCATCGCATTTACGTTGTGGC
TGATCTTCTGGGTTGCGCCTCGAATTATGGGCGATGATTGGTTTGAAAAAGGCATATTCT
CCTGGGGCTGGCTAACAGGCACAGTTGCAATGGGCATCGCGCTATTGCGCATTGTTGACC
CTAAAATGCGTAGCAAAGTTCTGGATGACTACGCCATTGCTTATGTACCTGGTTCAATCA
CGGATATCTTTATCATCTCTCTGATGCCTATCGCGATGTACAACGGTATGGAGTGGCAAG
CACTTGGTGTCGGCTTAGCTTATATCGCCGTAGTCCTGTTCATCTGGAGATTTGTATTTA
AACGCAGTGGCCAAACGGTAACGGACGCGTCTTAAATACTCCGGCTCGGGAGATTTTTCC
TCCCGAGCACATCTTTATTCATCTTTTTTCCTCCTCTCTTTAAAATCCCAATTGAGAAAC
CGCTTCAATCTCTAATGAATAAATAAGCAACTTGTTTTATATATGAAATTTGCAATTGCA
GTCACACCTTTTCATTCTTTTTTAATACTGATATAACCCCATTTTTATTCCAGAATAGCA
GCCTATAAAATGACAAAGCTGGAGGCTGGTTGTGCGTGGTTCACGAGGATTTACCCTTAT
CGAGTTAATAATGTGCATCATCATTCTTGGTGTTGTTGGCGTTGTTGCCCTACCCAAGTT
CCTCGGAATACAAAAAGACGCACGAATTGCCGTTTTGTATGGCGCAAGAGAAGCGCTAAT
GACAGCCAACAACCTTGTTTACACTAAAGCCGTTATTCAGTCTCAAGAGAACATCAACTC
AGAAGACACGCGAAACATCGACTTAGATAACGACGGAGTAAACGATCTTATTGGTTACTT
TGGGTTAATCAAAAACGTGATTCCAGCAAAAGAGCTTGCCGGTTTTGACCCACAACTCAC
CATCAACAAATGGTACGGCGCCGATTCAGAGACTGAACCCTACTTCCTTATCGGCTTTGC
CAACAAACCCGTGAGCATCCATCACCTGTGTTATGTCGAAGTGTACTACCCTAAAACACC
AGGCGGACAACTTCGCTATGGAATTCAAACTGAAGACTGCTAAAAACCCTCCCAAACAAG
CTTCAAAATTGTACATTTTGAAGCTTTCTACTTTTAGCGCTCACTTACGCGCCAAAACCT
CAACTTAACATAGATTTCACATAATTTTGTTGCATGGTTTTCTTGCAGCGAGAAAGCAAG
TAATTCCTGAGTGCATATATTCAAAATCGACACAATCTGTTGTTTTCTTCTTCGCTCAAA
AATTGTGCTTGTAAACTCATCATTTCGCTCAATAATAGTTCCATAACAAATTCAATAATT
TAAAGCAGGAGGCGTAATGAGAATTTTCTGGCAGCTGCGTTGGTATTTCCGACAAAAATG
GAAACATTATGTGGGTTCCATTCTTTTATTTGCAGTAATCTCTGCCCTTCAGCTGGTTCC
ACCCAAGGCAGTCGGAGTGATTGTCGATGGCGTTGTTGATAACACATTAGAAACAAACAC
GTTAATCATGTGGTTGTTAGGCCTTATTGTTCTACTTTTCACCATCTACGGGTGCAGAAT
CCTCTGGCGTATATGGCTATTTGGTGCGAGTTGGGAACTTGGAACCATTTTACGCAACCG
CCTTTACCGCCACCTTTCGACTCAACCTCCCCGCTTTTTTGAACGATACAAAACTGGCGA
TTTGATGGCGCGCGGCACGAACGACGTAAGAAACATCGTTATGACAGCTGGCGAAGGGGT
ATTAACGGCAGCCGACTCTGTTATCACAGGCATAGCAGTGTTGATCATCATGGTCACGCA
AGTCAGTTGGAAACTGACCGTTATGGCCCTGTTGCCAATGCCATTTCTCGCGCTAATTAT
TTTCTTTATCGTCCGCATTCTTCACCAACGTTTTCGTGTCGCGCAGGAAGCATTCTCTTC
GATGTCCGATATGACGCAAGAATCCCTAAATGGTGTGCGAATGCTGCGTGCTTTTGGTTT
GGAAAACCAAGAGCAACAACGATTTGAAGATGTCGTTGACGATACTGGTGCTAAAAACAT
CGCGGTAGCGAGAGTAGATGCGCGCTTTGACCCTGCGATTCAATTGACGATTGGTCTTTC
GTTTCTTCTTAGTGTGGCGGCAGGCGCGTATCTGGTCGACAAAGGCGAAATCACTCTTGG
TGATTTGACAGCCTTCACCATGTACTTGGGCTTGATGATTTGGCCAATGCTGGCGTTCGC
ATTCTTGTTTAACATCTTAGAGCGCGGTTCTGCCGCATGGAATCGCCTACAAGAAATCTT
CGATGAACAACCAGAGATCATTGGTGGCACACAGCCTCTAGATGACAAACCATTACCGCT
GCACATCAAGATTGACGCGTTCCATTGGAGTAAAGAACTCCCACCAGCTCTTGCCGCTGT
GGACGTAACGTTAGAGCCAGGGAAAATGCTCGGAATTGCTGGCCCAGTAGGCAGTGGCAA
ATCGACGTTACTCTCCCTGCTATTGCGTCAACATGATTTAGAAAATGGCACCATTCAGTT
TGGCGATGTCAAAATCAAAGACGCTATCTTACCTCAATGGCGTAATCGCTTTGCGGTTGT
GAATCAGAGTCCATTTCTGTTCTCAAAATCGATCTTTGACAACATCGCTCTTGGCAATCC
TCAAGCAACACAAGAGCAAGTTTATCAAGCAGCGAAGTTTGCGTGTATCCACGACGATAT
AGAGAAATTCCCTGACGGATACCAAACCGAAGTTGGCGAAAAAGGCATTACTCTTTCTGG
CGGTCAGAAGCAGCGTATTGCGATTGCACGCGCCATGCTTCTCAACGCTCAAGTGTTAGT
TTTAGATGATGCCCTATCCGCCGTAGATGGTCGAACCGAACACCTGATTCTCAAGAACCT
TGAAACACACTACCGTGATCAAGCGTTGATCGTTATCGCACACCGATTAACCGCATTGGA
AGCGGCTGATGAAATCATCGTTCTTAATCATGGCCATGTCACCGAGCGAGGAAAACATCA
TTCTCTACTCGAACACCAAGGCTGGTACGCAGAAATGTTCCAGTACCAAAAACTCGAACA
AGCAATGGAGGAGTAATCAATGAAACAAACCAGTACATTTAAGCGGTTGTTGTCTTATCC
ATTGTCTCAGCCGAAGCCAATGATAAAAGGCTTAGCTTTGCTGTTTATCGCGGCGTTAGC
GAGTGCGAGTGGCCCTTGGTTGATCCAGTATTTTATTGATGAACACATTGCCAAAGGTGA
CTACTCTCGTAACGTATTGATTGCTTTAGCGTTGGGCTACGTGTCACTTCAAGTCATTTC
GGCAACGTTCCAATATCTTCAATCGTTGCAATTTAGCATGGTGGCAACGAACACGATCAA
AACCATTCGCAAGCAAGTGTTTTCGGGAGTGATCAAACAGCCACTTTCTGCGTTTGACTT
CACGCCTGCTGGTAAGCTTGTTTCTCGAATCACGAATGATACAGAATCACTTCAGCAGTT
TTACGAGTTGTTAATCGCGACCATGGTTAAGAACGTTGTGATGATCGTGGTGATGTTGGG
TGTCATGTTCTTCATGAGTTGGAAGTTGACGCTGGTTGTTCTCGTCCTGTTACCGATCGT
AATTGGTTTTATGTATCTGTTTAAACAACTCAGTACCGAGAGTTATCGTAGAATGCGTGA
CTTGCTCACGGACATTAACGCCAACTTAAGCGAATCAATCCAAGGAATGAGCGTGATTCA
GCTTATGCAACAAGAGGGGCGCTTTAATAAACAGTTTAACAAACTCACTGCTGAGCATTT
GGTCGCGTCCAAAAAAGTGATTCGCTTAAACGGGTATCTGCTGCGGCCTCTCATGGATCT
GTTGGCTGGCCTTGCCCTACTCTGCTTAGTTGCCATCTTTGGCTTTAATGGTGTCGAGTT
GATTGGTGTCGGTGTACTTTATGCATTCATCAGTTATTTGGCGCGTGTGACCGAACCTCT
GATTGAAATGACCCAACAACTTGCACTTTTACAACAAGCGTTGGTGTCGAGTGAACGTGT
TTTTGAGTTGATTGATGCGAAGCCACAAACTTACGGTGACGATCATAAACCACTTAAAAC
GGGCTCAATTGAGCTAAGTAATCTGACGTTCAGTTATGATGGTAAGCAAGATGTATTGAA
AGACATCTCCTTGAAAGCCGCTCATCAAGATTTTATCGCGCTGGTCGGCCATACGGGCAG
CGGCAAGAGCACGTTAGCATCTTTGCTCATGGGCTTTTATCCAACCAATGTGGGCGAGTT
ATTAATTGATGGGCGGCCACTTAATACATTGGGTAAAGACGTACTTCGCAAAGACGTAGC
AATGGTTCAACAAGATCCGCACATTCTCCCAGCCTCTGTACGTGAGAACATTTCTCTTAG
CCGAGTAGTGAGCGATGAGCAGATATGGGATGCGTTAGATAAGGTAGGTTTATCGGTGCA
AATTCGCCGCTATCCAAACGGCTTAGACACTCAACTCGGCCAAGGTGAAACCAACCTTTC
GGCAGGTCAAAAGCAATTACTTGCGTTAGCCCGAGTGTTAGTGGCGAAACCAAAAATCTT
AATTTTGGATGAGGCAACGGCGAACATCGATTCCGGAACTGAGGCTCTCATTCAAAAAAG
CTTAAAAGTTTTGCGCCAAAACATGACGTTAGTGGTCATTGCTCACCGACTGTCCACCAT
ATTGGATGCAGACCAAATTGTGGTTCTACACCATGGTGACTTGGTCGAACAAGGCACGCA
TAAAGCCTTATTGCAACAAAATGGTCGCTACGCTCAAATGTACCAGTTACAACAAGCGAA
TAGACACCTTCAACAGATTGAGCAAGAAGATGCTAAACAACTAGAAGAAGCTGTTTAAGC
ACTGTACAAGCCACCTGCAAATCGCAATGCAGGTGGCGCCATTTAGTTAAATCCATTCAC
AATTTAAACTAATTTTTTATTTCTTACCTATTATTGACATAACCCCTCGCTATATAACGC
AAGGTCGTTGTAAAATCGTAACGAACTTCAGCTCAACTTCTTGCCGATGACTCGGTGAGC
TGATTACCTATTTCTCATATTGCATATTAATTTCATGACACAAGTCCATGGACAAAGATA
AGTTTACTAACATCTATCGCTTGCCTGGTTCGATTCAAATTCGTATCGGTAAATGGCAAA
AAACGTTCCGCGGCACCTCTGATTTGGTTTTACATCAGGCGCTAATGGAGCGTAATAAAC
AGTTTAAAAAACCAGACTTTCTACCTAAAGGCTGGTGTGTTATTCCTATTGACGAAAACG
ACATCACTATTACGCACCACGGTAAGTACATCCAAACAGTCATGCGTACCATGTTAGATA
GAAAGGTATCGTATAAGCGGCTGTTTATGTCGCGTATGAATGCAGAAGATGGTGAAAAGG
CACTTCGAAAATACAAATTGGAGTGGGTTCAAAAACACAATCAGATTGCGAAAAAATACA
ACCAAATCAAGAAAAAGCAGTACATGAATTTTGCAAGGGAAGAAGAAGAAACACTCTACC
CTTCCATTCCAAAAGGCGAGTTCGACAAAACACTGTGGAACAAATTGGTTATATCCACTT
TTGGTCCAGAGAAGAAATACAAAAATCCTCACTTTGTACGCAAAGCAGACATCTAATTAA
ACCCCCCTAAATTTAGGGGTGTTTATCTACACGTTAATACAATAAAAATGCAAGACTGAT
ATTCAACTCAAGTAAACTCGAGATACTTGAGTTCTCGTTTTTGACCTATGGCGTTGAAGG
ATTGAAATGACGCCATAGCGGTTAATTTAATGACGAGCGTCAGCGCCAAATTCTACTTCT
TTATAGATATCGGCCAGCGACTTCTTACCTTGTTTGTCTTTGGCTGAACGCTTTTTCTTT
GCATGATAATGATATTCTTGCTCCTGAAGTGCTTCTTCGTGCTCTTTCGCTGACTGCACA
AACTCAGGGTTCGCAAGTGCTTGTTGGCGTAAGCGGTTTACTCTCTCAAGGGTTTCCCAC
AACATACTTCACCTCCAAACTAGATACTGTATATAAAAACAGTATTGTTTATAATTTCCT
CCTAGTCAATATTCGTGCTCCTTCGTTTACAGGAATTACATCAGCCCTAAGCCTGTGTAG
TGCTCAGGATATTTATGGATGATTTGTTTTAGATAATTTTGATGCTCACGCAGCGCGTTG
ACACATTCTCTGGACAACAATCCTTGATACACCCATTTCTCCAACTCCAGCAAGGCGTAA
GGTATCGACCAAGCTTGGCGATATGGGTGGTGAGTCGTAAGCACATCGAATGTGTTAGCC
ACGGCAACGATTTGCGCTGCAATTGGGATCGCCTCTTTCTTCAAACCGTACGGATAACCA
GAACCATTAAGGTTTTCGTATTGGTACGTAATCATCTGCAAAAACAGCGTCACGCTTGGG
TGAACTGGATTACCAATACGCGCCACTATATCGTCTGCAGATTCGATACACTGCTCGATA
TGTTGAAGAAGAATCGCCTCCTGCTCTCTCGTGTAACGTGTTCTACTACAGGCTATTTCT
ATCGGCAGTTGAATATCGCTCAATGCATGAAACTGCGCAAACGTACCAATATGCTCAACC
GTTTCGTCATTGAAATGATGATGATCCGCAAGTTGTGTGGCGATTAACTGGCTGTAATGT
TTCATCCGTTTAGTATGGGCATAATATTCTGGCGAATAACCCGGCATCATACCCTGCATT
CGATCGGCAAGCGTTTCGATGGCATGAACGACATGATCCTCAGACTCAACAGCAAATTGA
ACCATCTCAAAATAAGGCTTAAGTCCATTCAATGCTTCAAGCTTAAAAGCTTGGGGCTGG
ACAGAATTTAAAAAGACAAACCCGGTAAAGGCTTTGTTGTCATAGCAAGGAATCGCGACT
GATGACTGATAGCCTTCTTTAAGCAGGGTTTGTATGCGGGAACAATGATTGATGTCGTGA
AGATCATCGACAATACGTGGTATTGCATTTTCAGCGGAGATAGTAAGGTTATGGAGCTTT
CTAAACGGCGCCTCATGATGGGCCAAGCACCAAGTATCAAATTCACTTTCGGCGAAAGAT
TTGAGCATGTCTTGATGAGGGTGATATTTCGCAAACGACACCCTATCGATACACGGCAAA
TGTGCCTGCATTCTATTCTTCAACGTTTGCAGTTGCTCATTAAGCGGTTTAGCAAACGGG
TAAAAACTCCGGTGCGCCATACTTCACCTCCACACCCAAGTAGAGAAACCAGAAGAAAAA
GCTCCTTTCTGTCAGAAATTTTGATGATCTTAGAGCGGCTTTTCCCCACTTAAATAATTG
ATATACCACAACCTAAGTGTACGAAATAAAAACAGATTTCCGCCAATTTTTTCACCGAAT
ATCTTACGGTAATTTGATCCAGATTAAAAAAGCCAACAGGTTTCCCTATTGGCTTTTCGC
GTTCAATTTAAACAGTGGAACTAACCTAGAGCAGGTAATACACCTAAAGTAATTAGCACT
TGCGCTAAAACGATGCCCGTACCCGCTATACCAGTGACGACCAGCGCTCCTTGCCCACCT
GCGACACGATATTCACCTGAGAAATCATCGGAACGACGAACCTTGATCACCATGACAAGA
GGAAGGAAAATCGCAAGAATAGCCAATGCAATTGCCGCGTAACCCAGCGCCATAATAAAG
CCTTGTGGGTAAAAAAGCGCAAAACCAAGTGGTGGAGTAAACGTAATCACTGCAGCTAAC
AAGCGATTTGGTTTCTCACTTTTGCCTTTGATCGTATCACCTAAAAATTCGAACAAACCT
AAGCTCACACCTAAAAACGAGGTGAGAAGTGCAAGATCGGCAAATACACCTACAATGCTG
CTCAAGTTGGATTTGTGAACAGTTTGAGATAATTGACCAATAAGTGCACTCAAGCCACCG
TTTTCAATAAGCGCATCTTGGCTTACTACGCCTAAGGTAACGATTTGCCAGAAAATGTAG
ATAACTAAAGGAATCGTCGAACCAACAATAACCGCTTTGCGCAAAGATGACGTATCGCCA
TCTAGGTAGTTTACGATTGCAGGAATACTGCCGTGGAAACCAAACGATGTGAAAATCACT
GGAATCGCCGCAACAATAAGTCCCTGTTCGATAGGCATGCTTAGCAAGTATGACTCGGTA
ACGTTTGGCGCTAAAAATGACAGTACCGCAACCATTGCGACTAGCTTTAACGCAAACAAC
ACACGGTTTACTTTATCAACTGTTCCTGTACCTATAGTCACCACTAAAGTAACGATCAGA
GTGAAAATCACTGTCGCTGTCGGGCCAGAAATGTCTAACTCAAACCACTGAGATAAGCGG
TCACCAAATTGGGCACCACCACCAGCGATGTATGCCGCACACAATGAGTAGAACAAAAAT
AGCATCGCAAAACTGGCAACCCATTTACCCTTTTGACCAAGGATTTGTTTCGCCAAGGTA
TGAAGTGTTGCACTACTTTCAGCATATTGGTGAAGTTCAAGCATCAGTAACGCAGTAAAG
GCCATCAATGCCCACAAACTCAACATGATGATCAGTGATGTAGTAAAACCAATGCCAGCG
GAGGCAAGAGGAAGAGCTAGCATACCAGCCCCAATTGTAGTACCAGCAATAATTAAGGTA
CTACCAAACACTTTAGAACGACTCATTGTATATTTATCTTTACATCTTATTGGCGGTTAT
CAGCATCAGATCGGGCAACGGCGCACCAAAACTGACACCATATTTGTAATAAGCACGATA
TTGTAGGATCTTTGAGAGAAGATCAAGCAAAGTGTAAGGATAAAAAACCACGACCGTAAA
ATTATATTTACACAAAACAATCTAAGCGCTTATTTCTATCAATAAGCGAGCGCATTCTTC
AGAATTCATAAACTTGGGAACGGGGTAATTCCAATGTGCCTCTTTCAGAATCAGGTCAAC
CAAGTCTTCGATATCATCTTGTTTTATGGCTGTTGTACATTTTTCGATACCAATAGCATC
GTACAAGGATTTAATCTGTTCCAAGAAATGCTCAGCACTTGGGTTGTCTTTCGTATTGAT
ATTGGTCTTCTCGGCAAGCGTTCTTAGCTCATCTTCAATTTCAGGCAAAGAGAACTTTAA
GACGGGTAGCAACGCTAATCCATTTGCCATGCCATGTGGCAAACCATACCTTGCCCCTAA
GTTGTGCGCGAAAGCATGCACGTACCCAAGACTTGCCTTGGTAAAAGCTAGCCCTGCGTA
GTAAGACGCCATGGCCATTTTGTATCGAGCTTCAATATCTCCCCCCTGAGCCACTGCTTT
GGGTAAATAACGAAATATCAATTTGATTGCAGCGACTGAATACGCTTGAGTTTCTGGTGT
CGCATTGCGCGAAATGTAGGCTTCTACCGCATGAGTTAACGCATCAATCCCTGTGTCAGC
AGTGATTTTGGCTGGCAAACCGATAAGCAAGTCGGGATCGAGCGCGGCCATAATCGGCAC
CAGTTTCGGGTCCATCAAGGGCGTTTTTAAATGCGTATTTGGGTCTGAAACCACTGCCGC
GATCGTCACTTCAGAACCAGTGCCAGAAGTGGTTGGAATAACAAACAGAGGCGCCGGGGT
TCGCCATACTTTGAAAAGTCCTGAGAGCTTTTTGATTGAGCGTTTGTTACTTACCCTTGC
AGCAATCACTTTTGCACAGTCAATGGCAGATCCGCCACCTAATGCCAAAATGGCTTCCGA
TTGAGAGGCGTTGTAAGCCCGTAATCCATCTTCCACTTGATCGTAAGTTGGGTCTGGTTT
TACTTCAGAAAACACGCCCACCTGTAAACCCAACCCCTGCGTTTGCTCCAAGACTTTACC
TACCATACCGATTCGAACTAATCCCTCATCGGTCACTAGCAACAAACGTCGAAAACCTAG
ATCAGATATCGCCTCCAACAACTCAGATACGGATCCCGAACCAGAAAACAACGTCGGCCG
AGGAAGTGGCAGCACATGCGCTGCGATTTTTAGCCCTTTGGTGTAACTGCGATACAAACA
ATGTTTCAACATACAAATTCCTTTTGAGTTGGAGCATTTAGTCTAGTAGTTTTTTCAGGC
AACTCTTCTTTGCAGCTTCACAAATTCGCAATCGAGTCGTTTACCTTTTCTTAATTAACT
CATTGAGCTAATTAAGAAACAAAATGGGGATGTTTTCTTTCCTACAGTGACCACCACAAT
AGGTATTCCATCTGCACCGTCTTTACGATTTACATTGAGAGTGGCAGCAAAACGTGCAAC
GTCACTTTGAGGCCGAAAACCCTAAAGTCGTCTCTCCCCCTTTGTTTGCTGATGTTTTAG
TCAAAAGTAGAAATAAGAATACGTTGCATCATGATTTATTGTCGTTTTCAAAGAAGTCAA
CCAAAGCAACAAGAATCTTTTAAAACCAATACTCAGCTCAAAGAACTGACGTTAAACAGT
GAGCTTCGAGTGATATTCTTATGCAACTAGGATTATTATCTACGCCATAATTAAAATTAC
GTCCAAATAGCCCACCTTTAAGGGTTCTTTTCGCTGTCGCGCCCTTTCTCTAAATATCAG
GCCATGATGTCGGTTTGCGTGGGCTTAAAAACATGTCGGTATAAATAATGAAGCATTCTT
CCTCTCCCGATGCTATTGCGGGTTTTGAAGTCGATCTAAAACAAGCGCTCATCTGGGTCG
CCCGTGCACTCGACTATGTAGGTGTCGATGACACTCACCACAGTCACCGCGTCGCATACA
TCGCCTACCAATGCGCTCTAGCCTTAAATTGGGATTTAAAGAAAGCAGAGTTTTGTTACT
TTGCAGGCATGATTCACGATTGTGGCGTCTCTGAAACGCAAGAACATAAAATGTTGCTGG
ACGAGCTCATCCCTCAAGATGCTAAAGCGCACTGTCTGCGCGGCTACCAAACGCTCAAAC
AATGTCGCCTTTTAAGTCAATTTGCCGTCCCAGTGCTTTATCACCACACCCATTGGGATG
AGCTGCAACATCTCGACCTGCCTGAATTCGAAAAAGACGTTGCGGCCCTACTCTACCTTT
CTGATCGACTAGACTTCATGCGTGCACGCTATGTAATGAACTGCCACTGTGACATTGTCA
CGCTGCATGAGGAATTGATTGCAGAATGTGTATTGGCGAATGCTGGCACCTTGTTTAATC
CAGTCATGTGCGAAGCCATGGTTAAGCTCATCATGACCGACGGATTTTGGTTCGCGATGG
AATCAGAAAACATCGAAACCATTGGTCTAAATTTTAAGAGCATTGATTGGTTACAAAAAC
AGTTAACCATTTGGGACATGAACAGCCTTGGATTATTTCTGGCGCGCATTGTCGATGCGA
AAAGCCCATTTACTTATCAACACTCGCAAAAAGTTGCTGAGTTATCGCGCTATTTGGCGG
GCAAATTAGGACTCGATGAACACGACCAAGAAATGCTGTTTATTGCCGGTTTGGTTCACG
ACATAGGTAAGCTAAAGACGCCGGATGAAATTCTACATAAGGAAGGCGCGCTCAGTAAGC
AGGAATACACGCGAATCAAACGACATACGATAGATACTCAACTTGCGCTGCATAAGGTGT
TCCCAAACGCCAAAATCGCAGAATGGGCTTCAAATCACCATGAACGCTTGGACGGCTCAG
GCTACCCTTACCATAAAACAGCAGAAGAACTCGACATCCCTTCTCGTATTATTGCCGTTG
CCGATGTGTTTCAGGCACTATCGCAAGATCGCCCTTATCGAGGACGAATGAGTCAAACAC
AAATTGCTGAGATCATGGATGACCTAATTGAGCAGAATAAACTCTGCGCTCACGTCTATG
AGGTGTTAGAGCAGAATATGACGGCTTGCTACAACATATCTATTTGCCACTAAAGCCGAT
TTCTGGACATTAAAAAGGGCGCATCACGCGCCCTTTTTAGTATTTAGTGTCTAGATGTTA
ACTCGCGATGTCCAGAAGGTTATCTCTCACACCATTAATTCTGAACCAGCCTGCGATACT
GAAACGCTCCGCGTTAGTCGGTAGCACTTCATGAGGAAACTGTTCAGATAAGAACACCAG
TAGACGCCCCCCACGAGGCGGTATTGTCGCGATTTCTTTGTCATTGAGGTCATAGACGAC
CAGTTCGCCCGCGTCCTCTTCACTCCAAGATTCATTCATGTAGAACACCGTGGTTAAGCG
ACGGTTTTCGTTCCCTTTAAAGCAATCGAGGTGTTTTTGGTAAAAATCGCCTTTTTCGTA
CTTTGCAAAGTGTGCTTCATACTCAAACAAACCCAAGAAGAAATGGCGGTTCACCTCTTG
TCGAATCTCTTCCATTTTGCTCAAATAATTCGCGATTGGCTGGCCCATAGCTGGTTTTAA
CCATTGAATTTTGTCACTACGAATTGATTCAATTCGGGTCACATCATCATTTCGACCAAT
GCGTGCTTTCTTCCAATTATCCGGTATGCAATCACGTAATTGGGTTACTTCGTCTTCTGA
AAGGAAGTCATCCCAAATGTAGTAACCATCCGTTGCTAACGCATCGATCAGCTTGTTCAT
TTATTTTATTCACTCGTGTGGATTGGGCGGTTTATATAAAAAATTCAATCCAATGCAACA
AATGCAACTTTTTGTCGAAACGACAAATTCTGAATAAGTAAATAAAATTGAAAGAAAAGC
ACACAAAAAGCCGCTCTCTTGAGCGGCTAAATTAGCAAGTTATTGGGCACCATAAATCAC
GGTTGGTTGATGCATCGGTCTGATTCGCTGGATAGTTCGGCGCTGTTTGTTCTTTAGTTG
GATGTGACACAGTTCCAACACCAAACCAAACGCCATCGCAAAGTACACATACCCTTTATT
GATATGGATTGCGAAGCCTTCGGCCATCAGCAAGCCACCCAGCAATACTAGGAACAGTAG
CGCTAAGGTTTTGAAACCAGGGTAACGGGTAACTAGGTTATTGATCTTCTCAGCAGTCAT
GACCAATGCAGAAGCAATAATTGCAGCAACCATAAGTGGTACTTCACTTGTTCAGCCGAC
TGCTGTGATGACAATATTTCAGATAAAAGTGAAATTGGTAGGAATTCACAATTGAACAGT
TACCCACAAGCCCATTGCGAATTTTATCTACATAACATCAACTATTAAGAATAGTAATTG
GATTGTAATTAAAAGAAAAAGCGCCTTTCGGCACTTTCTATACATCCCTTACCCAAACGT
CTTTGACGTCTTTTTTAAGAAGGTCAATCACACTTTGGTGAATGAAAATGAAGCCAAAGT
CTTCTTCTAGCTTAAATATTAATCGTTCTTCTAAAGGAATATTTTCTAATTTAGAGAAGT
CAAACTCTATTGACTCGATGTCTAACCAGTTCAACTTGCCGTATTGTTTTTCTTTATCCG
TCAATTTATAAGTTTGATGGATGTAAGGCATACGATAATCTTCGTAAACTTTAATTTCAT
CATCAGATGGCTGGCTTGGAGAACAATCCACGCGAGCGTCTAACCACTCTACTCCATGAA
CGACCAGTTTCTCTACTTTTGACGCAATATCACTGATGATAAATAGCTTTGGAGAAAAGG
TCATTTCCAAAAGCAAATCTGGCTCTACTGGCACTATTGGCTTAGGGCTTTGCTGGAATG
GGAAGTCAGTCAAAGATTGTTTAGATAAAACTATATAGTTAGTCATTATTATATTTACCT
ACTTATACTAGACTCGGGGCGTCTCTTCGGATGTATCAAATGAAAAGGCAACGATACTAG
TATTTATTTTACCCTCCTCATCTAAACGGACAAGCGCTTCAAACAACTCGATTGAGAAGA
ACGTTTTTGTCATTCCGACAGGTTTAAAAACGTGCCTCTTGCTATCCGGAAGTTCCTTGA
TCTTTTCATTAGATAAGTAAAAACGAGTAGTTACGTCAGTCACTTTTATGCCTTTATCAT
AATCAACAACATCTACTAAGTTATCTACTGCTATTATGTAGCGCTCAGTTAACACTCCGT
CTCCGGAACAGGTTAATTTTGCGGGATAAACTTCAACGCCGTATGGGTCGAAACTCATAA
TTAGTTCAGCAATAGGCTTAGTGACATTAAAAGCACCACCTCTGATTAAATCTAATGCTT
CAATTTCATAGATATCATCATCTTTCCACACAATCTCACTTTTACAAGAAGTGGGAGTGA
AATCATTATCATCATAGAAAGACGACCGACTATCAACGGCAGTAAATAATGATTCACCCT
CGTTAAAGTCCTCATTTATGTATGCTATTTGCATTTTAAACGTGGAAAGCTCCAAATTTT
ATAACATAAACCAGGTTAAGAACAATCGTAAATACGAATAATTATATTATAGAAAACACA
ATCTGGTTTAAAACAACGGATTGATATAACACTCTCAGTTAAATTCAGAGCGTCAACATG
ACGTATTTTCCCTTTGACATAATCATTTATAAAGACACTTAGCCCGTATGTTTGGGATAT
ATATCCGGTTCAACTTTAACAAGTCGGAGTTTATAATTATCCAAGCTAGCTAGGTCATCA
ACTTTAAGCTCTGTATAATTCATGACATTTCCCATTCAACAGACCAATCGGAAACCTTTT
GATGCTTTGAATATGAAAAACTCTTAACAGAGTTGATTTTTTTCTATAATTGATTTATGA
AAAAAAAACAACGATAGCCCCATAAGAGGGCTTAAATACCAACCTTTCCTCGATGGGTAT
TTCTGATAATAGATCAAAGTTAACCCCCTTAACTTCATCCTCTATATCAATAATATTATA
ACAATGAAGATAAACAAACTCTTTATCTTTAATCTTAGCTGGAACAAGTGAATTTTTGTA
TAGTGTTAATTCTGATAACACTTCAAGAAAATCCAGGTCAAATAATATCTCCGTGTTGAC
AGAAACATCAAATGGAGCATCTATAGCGCTAAAATTCTCTAAGCTAATACATTCAAAGTT
AACATGCATGGATGTAGATATCGCTTTATCCATTAACAAACTAAATCCACGTTCATCTTC
CATGTTTACTACAAAATTCACCTTTGAGTAGTCATTTGATAACACATAATATTCTTCACT
AATTGGCATCACATCATGCTTCTTAAACAAATAATAAAAAGAAGGCTAAGCGTTCAGCTT
GCGTCTCCTCTTACAAAATACTCAACACATTACATAAATTGAAGCTATGTGCTCAAAAAA
AAGCGCCTTTCGGCGCTGAATTTGGAAGTGGCAAAATCAATCTGCCCAACGAACCCAGAT
ATCTTGCATATTGGCATTGAGCATGGCATCAACAACACTATCATGCACGAACATAAATGA
GGGGTCTTGATCGAGTTTAAATATCAATCGCTGCTGAAGGGGTATAGCATGGAGCTTACT
TTCATCCAATACAGGAGTTACGACAGCACCAATAGAGGGAGTTTCGCAATTCCACACAGT
AGCCTCATTATCTAATACGTCATAGCGGTTAAATACGTGGAAGAATACATAATCAACATC
GTCAATGATCTCGTGTTCTTCTTCATCACCTATGTCAATCTGCACTTCTGCATCTAGGTG
AGGTCGGTACGGGTTCTTAATTCGCTCTATTCCCAAAGGTTCCATGTCAGATAGAATATC
AGCGTATTTCTCTGCAAAAAATAAACGTGGACATTGACAGAAATCTACCACTAAATCTGG
TTGAATCTCCATCATTCTCTCTTTATTTGCCTGCATAAGGCGATTATTTCCTTGGTAGTA
TTTACTACGGTGAAAAACCTCATAGTCATGCATCGTTGATTTATCCATTAAATTTTCATT
CCAAAACCAATGTCCCATTCCAATACTGGAACTAAGTGAAGTCCACTTGCATTCAATGCG
ACTAGAGATTCGGCAATTGTTTTGTGGACTAAATAATCCATCATGCCCCGTATTTTAAAA
ATATAACGTTTTTCTAACGGGATTTTTGAAAGTTTTTCGGGGTCAAGTCGACAGTTTCTT
GGGTTTCCAACCTCACCATCATCCAAACGATCAATATATAGGCCGTTATCAAAATCGTAA
GCATCAATATCGTTATCAACAACTAAGACTGAATAAGAGTGCTCGCTATCATCATTATGG
GTATATATAGCTGGGAGCAATTGAACTTTATAAAGATCAAAGTAGTTGAGGACTTGTGTT
ATTCTACCTGAAAGTACAGGATCACTCGGGGCAGCCATAGCTTCGATTAATGGAACTTTC
TCTTGGGCTTCAGCTGCTGACTCTATCCGGATTGGCATTTTAAGTGACATAGGTTCTTGG
AAAATCAAATAGTGGCTTTTACTACAAGAAACATAAGGAGAAGGTACTTTACCAGACCCA
CACACAAGTACATAATACTCTTCATTAATATCTGAAATCATTATTTTCCAATCTCTAAGT
CATAGTTTTCAATTTGTCGCTTAGTGTTTATATTAATAATCGGGTGTATTTTTTTGCAAT
TTGAACTACAGCCCACGTAAGGTTCTACTTTAGGATCATAGTTTTTTCCATCACGAGTAA
TAAACCAGATAAAGTCAGCAATATTATCAAAAATATTTTTGCTTGATTCATTGAACTTCA
TAATCAACGAAGAGTTTGTTGTCTTGGAACAACTACCTTCTTTTGTTCTTTTCTTGATAT
CTGAGCTTAACTTGTCATGAACAAGCTTTACACATTCGTTCGTGTAGTTAAATTCATTAC
GATCGTGACCGCCTGCATGTCGAGGTTTCCTCAAAAAACACGCTGTTTCTTTCTTATTAG
GAAGGCCAATACCATTTTTCCAAAAGTCGATGTTGTAAGCGCACGTCTGAGCAATTCGTC
TAAGAAACATCATTTTTTCTTTAGTTTGCTTACTCTTTGCATTTTTTAGTTTGAATGCAT
TTTTAGGAATAAGATGGTGAGCCTGCACTGCTCCCGCCCCGTGCCACCAAGGGTGCTCTG
TCTTGTCTCGCCAACCATTTCGTATTTCGAATTCTTTCCATAATTTTTGAGAGGAACCAT
CGTCCATAACTGCTTTGCTGATACTACCGACTTTCGCCCCTTCGCACTCTTTCTTCCCTT
TTCCAATCTTTTTATTACACAACGGACACGTATCAGTCTTCTTTTTCGTCTTATTACGAG
TCTTAATTACCTCAGCTTTGCCTCCTCCTTGAGCCGTCCCTGCAGAAATACTAAAGGAAG
TCCCTGATGTAACTAAAGGTGCCTCAGGCAGGATCATCTTGAGCCTATCATCAAAATCGC
TTAAGACTTTAGATATTGGTCCGTCAGCTTTCTTAAAAAAGTCATCTAGCTGTTCCACAC
ACCTTTTATAGGCGTCAGCAACAACAGTATACCCTCTTTTACGGCTCTCTTGCTCAAGTG
TATCCATTAACGTTTTTACTTGTTTAGTAATATCATCTAGTTGACCATATATATCATTTT
TGATGACGGACATATCAAGGCTTTGCATCCATTTGACCACATCACCTTTTGCTCCGGCTC
TAAGGAAAGCAGCAATCATATCTAAATCAGCGGCTTTGCCCAAGATTTTAAGTTCCTTAA
ATAACCCTTTTATCAAGCTACCTGCGGTGGGAATAAAGCCAACTAGAGTGATAACGAGAT
CTGTGTACTTTTCTTTATCTTCTCTTATGTCGTCTGCATTATAAAAAGCATAAAGGTTGG
CACTAATGTCTCGACCGTCCCCAATTTGATCGATGAATGGTATAGCTGTAACAGCACTAT
CAAAAGCAATTTGGCCAGCAGATCGATCTTGATTGAAGTCCCCCATGATCGCTCCCCAAG
CCCATTGACTATAATCACTCGGCATTTCAACAGCATCCCAATATTCAACCAAGCCACGTC
CAGCAAACTCTACTAAGTCCAAAGGCCCCGGCAGTTCAAGATAATCCTTGTTTGGTTGCG
GCTTTTGGATTGGCTCTATATCTCTCTTATCCTCACCCAGGAATAAACTGATAGAACCTG
CTGGTAAGCCCGTAATCGTCCCCTTACCTTTGTCGCTTAAAGTGCCAACATGTTCTGTAC
CAGTACTGTCAATAATCTTGAAATCGGCTTTGTATACTGGGTCTCCATCTGGGTATCGAT
AATCAATGTCTATGGTAAATGTTCCATCATCTGCTTCCGTAACAGAAACCGATGGGTTTT
GTGCGCCGCCCAAACACATAGTGTTGGCTTTGTTCATGGTCATTTGATCAGACAGGCGAC
ATACGCCCTTGCCTTCAAACTTAACCGTTGGTGAGGCTGAAATGAATTTTGCTTCGGCTT
CTATCGTGCCGGATGCGACGCCTTTTTTATCGCCGCCCGCATCACCGGTACTTTTTGAAA
ACGTACTGCCTTTAATTGCGACACTGTTGCCACCATCCATAGAGATAGTCGTAGTGCCAC
CAGCAAGATCTGCTGATTTGGCATTGTTGCCATAAGGGATAGGAACGATCGGCTTACCGA
CCTTCGTTAAACAAACATCTGGGAGCGTTGCATTCGCTTCACCACCTGAGCCTTTATGAA
CTATCGAAAGTCCATTTGCACCAACTGTTACGCCCATAACCAATCCATTTGAATTTTGTT
GATTGAATAATAAAAGAGATCGCATATTGCAATCCCTCTAAATGACTAGTGAATTTCACT
AAATCGCTAGTGACATTCACAATAAACCTTAAAACTGGCAGAAGATCTCATTTCGAGATC
TTCTGTTTATCGATACACTTCAAGTAATTGCTGAAACTTTAAATCTATGACGATGTAAGT
CGCGGCATACATGATTGCGAAGGTAATCGCACTGATGCCTAAAATCAGTTTGGGTGAAAT
CACCCTTTTTAACGGCTTCTTAAGGTATTTGGCCTTAAGGTTAACGAGAGAGACTTTCTC
TTGCTCTGCTAAGCGTTCATCACGTACTAAGCGATAAATTGTATTGCCGATTTCTGCTAG
CTTTTCGTTACCGCGCTCTTCACGGCCGTATTTGCCCTGAAAGCCAAGTTGAAGCAACAA
ATACAGAAACTCGATAACGTGACGGTATTTGCGCGGGTCTGCTTTTAATCGCTCGAGAAT
AACGAAGAACTTATCACCGCCAGATGTTTCATTGTGGAACTCTGACAGCAAACTGTTCTG
GCTCCAATGGCTGTTAGCGCCCCACTCTTGTCGGCAGACCGACTCATCAATCGCAGCACA
CAAACAGTAGCGGATGACCAAAATGGATGCGCGATCCAGTTCCATTTCATTGAGCTTACG
CTCGCCTTTTCTTATCTCACGAGCTACTTGTTCACGAAACGGCATTGGGTCATCAAGCCA
AGGAATCGAAGACATACAAGACAAACTGGCGATCAACCATGAGAACTGGTCGACCAACGG
GTTGATGCCCATGTTTTCGATGTTTAGGTCTTGTACCGCGATATTACGAGACAAGTCAGG
CGCTGGCATCACCTCCATCGGTTTGCCTGGCTCTGGTTGGAATAAGACTACAGTAACGTC
AGTTTCTGCGTAACTCATAGACGAACTGCCCATAGTTGCAGCGACAAGTTAGCAAAGTCG
CCGGCTACGTGAACCGCAATTGCAGCCGTGTTTTTCAGTGCTGCCCACTCTTCGCCAGTC
TTATCCAGTTCGAAGTAGGTGTAACCTGCGTGGTAAGGCAATGCGCGAGGTACGACTGGC
ATTGGTTTAATCTCGATGCCCGGCAGTTGCAGGTTAATCAAGTCACGAATGTTATCGATA
GAACCGATCTTCGTTTGACTAACAAACTGGGTGTGAAGAACATCCAAAGTAACGTCGGCT
TTAACCGCAAGAATAAAGGTCGTGGTGTCGATAATCTTACTGTCTGGAATCGCTGCCGTT
CTAATACCGTAGTTTTGGTCTTTCAACGTCAGTGGAATTGCACGCTGCTCAGACATCACA
CTTAGTGTCATCTTCGCACTATCTAATGTACGCGATAGACAGCTGGTTAGGTCGCCATGG
TTGTACTTGGTGAACTCGATTGGTCGACGAGATGCTGAACACAAAGTCGAAAGCTCACCT
TCCGCTTGAAGAAGAATGCGATAAAACGATTCAGGATGAACCCCTTCTGCGCTCGCAAAG
TGCCAGAATAGCGGCTCGTATCGGTTTAGAGCTTGCAGCAGCATGAAATCAGAAACTGAA
GATACGCCTTGCTGGTCAACCACACCTAAGCGCTGAACGATGGATTCTGCACGGTGTTTC
AGCATAGAGGCAAACTCGGTTGCGAACTTGTTTAGCACGGTAGAGGCATGAATATCGATA
CAAGTCGGGATAAAGCTTTCATCCAAGATAACACTGCCGTCTGGCTTCACTTCTGAGATC
TTCAGAATTGGAATTGATGTGTAAGCACTCTTATCTTCATGGTCATACATCAAGCAGAAG
TTAAGCTTACCGACTACGATATTTGCCATGTCTTCTGAATCATAACAAGCGTCAACCGCC
TCTTGAGATTCCAGCGTGTAACGTGCGCCGTCTTTCTTCGTGCCGAATAGTTCAGAGCGC
TCAGAAGGTAACGGACAACAAAGGTAAACCACTTTGTCAGCAATCGAAGGATCAACGTCT
TTCACTTCTGGAAGTTCAGCCAGCAGCGGCAGCTCAAATGGTGTTCTGTCTTGAAGAATA
CCTTCAGCGCGAGTGATACCAATTTTGCCCAACGCCAGTAGTTGCGAGTTAATCTCTAAG
CGCTTAATGCCCCAATGCAAAGGTGATGCATTTGCGCTCAGCATGCTCGACAGTTTACTT
TGTGAACGATCGAGTTGCTGAAAGTGCTGCGGCTTCATGAACATTCCATCTTGCCAAACA
ACTGGATTGTATAAAGACATGCTTTTATTCCTTAAAAATAAACTTGTTCAATGCCGCGAG
TGTTGTCAGAAATTAACTCACTGCCTTCTAACTTGAGTTTTATGTAGTACTCGCTCTTCT
CTTCAATCACTTCGACTTTACGCCAAGAAGAACCGTCAATATCGCGAAACGCGACTGAGA
ATCCAACCGCACGGGTTGCTGGGTCGAGTTCCAAAAATTCGTGGATCTTTTCACCGGGCT
GCATTTGGTATTCATAACGTTTGATGTATTCATCACCCAGTGATGCTTTATCGTTCTCAA
ACAATGCGAAGAAGTCTAAGCTACGAAACAACACTGGTGACGTCAGTTCGTGAACTCGCA
AAATAACCGGAGAGGATTGTCCGCCTTCACGAACATTTAGAACCGAAGACGCCTCAATCA
CCAACTCAATCGAGGACGTTTCAGGCGTGATGCCTGTTGATTCTTTAAATTGATCCCACA
TGGCACAACCGGATAGCAAGGCGCATCCGAGCAATATTGCAATACTACGCATGGCTTCCC
TTAATCGCTTTGGTGTAGTTTTTCTTGATCAAACCTTTCAATGACGTCTCATTCATTTGA
CGACGGTTATTGGCGTAGAACTCAAGATACTCACCCCATAACTTTGATTTGGTGGTGAAC
ATGGATTTACTTGCAACGTCGTTTGCAAACATGACAGGGTCATTCGTCTCTGATTGTTCA
ATTAGCAACTCATTGAGTGCCTTGTTAAAAATAATTTGATGATCGTTGAGCTCATCCAAC
ATTTGCTCCACCAATTCATTCGGAGACAGCAAGTTCTGACTATTTAGCGTTAACATCAGT
TCCGCTAAGTTTGAATCCGCTTCGCTTAAACCCTGTTCACCTTTAAGTGACTCAACTTCA
TGCAAGTCTTTTTGCAAGTTATCGATACACAAACGAAGACATGCCCCCATTTGTTTAAAC
AGCAGAGCTTCGTTACTGATCAGATCAGGGTTACTAATACCCAAGCCTTCATAAAACGCT
TTACCGATATCTGAAGAATGAGCCACACTCTCAATCGCTAGAGACTCGTTGCTTACAAAA
CCTTGTTGGGCCTCTTTCGCTTTCGTTTCTGGCTGAGTAGGTTGTGCTGATGGAACAAAG
GCTTGTGTTACCTCTTCCCATTTCTGGCTAACAGGCTCTGCTCTTTGAGTAACATTTGAC
GTCGCGTGACTAAGTGGCGCTTCATATTGAGGCTGTTGAGGTTGGTTAACGTCTGGTTGA
ACCACACTAGCCTGAGGCGAAACGGGCTTCGTGTGCGCAAAATCTTCTGGAATGAACGCG
GCTTGCTTAGCTTGCTCTGCCGCTGGTTCAACAGATTCTTTACTCGTGGCAACGCCTCCC
AGCCAATCTTCAGGGATTAAATTTGGAATATCGAATTCAGAATGGATACTGAAACTGTCA
TCAACGACTTGTCGCGTATTTTCGATTGTCTTAGCCGGTGCAGGCTCAGGCTTTTCAACA
TCGCGGATAAGATAGTCGTCTTCACGCTGCATCGAAAACTTTAGATGCGCAATAGGATCG
TCAGTATTAACACCATCTTGCTTGGTCTCCATGAACAAGTCTTCTAATGCACCGACTTTT
TCTTCCTCTTCTACGACCGCCTCACCGAGATTGACGAGTGGATCATTCGATACTCTTTCT
GGGGCAATATCGGCGGCAATATCTTGAACAGCGGATATATGCTCTAATGCAACGCCAATC
TCGTACTGCCCTAATGAAACAACGTCACCTTCAACAATAGATATCGGTTGATTCTTTAGA
ATCTTATTACCATTAACCATAGTGCCATTTGTCGACACATCGCTAATGTAGAAAGTGTCA
CCGTATACACTTATCAAACAGTGTGTACCAGAGATAAAACGGTTATGGTCCGTTAAAGAC
AGAGTGCAGCTAGGCGCTCGTCCAACTGAGCCACCACCTTCTGGCATTTCAATATGCTTT
GCGCCCGTATATTCCTCTGGGCATTTAGAAATAAATAGGACTAGCTGATGTGTTTGCATT
GCTAAACCTTAAAAGAGTAGAGAAACAGAAAGCTCAACTCCACCAATTCCGTCATTAACG
ACTGGAAGAATATAGGAAGCTTGGGGAATAATTTGAATGTGCGCATCAGGGTTACTGCCT
AATTTGATGGCCGTACCAAATGTAACGACTGCACCCAACTCAAACTGATCTGTATCTTCG
ACACTTTCGTAACGGTAGCCATCTTGGTCTACTTTCCAACGGTTTGAATACTGCGAGTAA
CCAAACGATAAGCCAGCACCGACATAAGGAGTAAATATGCTCCACGAGCTCAGAGCGTAT
TGAGGAACAACACGAAACTCGTAATTTGTAACTTCTTGATAAAGGCCGTTTGAAGGGGCA
TTGACATCTTCCGCGAGATAATTCAACCCAAGCCACCAGCGCCAACGGTTGTTATTTTCA
TCGATTGGGCGAGTATGAACAAGACCGTATCGTAAAGCATCTACGTCACCACTAGAGCCT
TCGTCATAGTCAATACTTTCTACAGTGATCATATTGACTGAAGCACCATATCGCTCCCCT
TTTGCCACCGCAAAAGTAGAAAAAAAACACATGGCATAAATGAGTCCAACTTGACTAGAT
TTTGACATTGATTTCCCCAATAAAATCTATTTTTTATTATTTGGAGGAAGGACGATATCA
ATTACACTCTCTTTTTCAAGATATAAAATAAAGCGACCACAACAAAGCACACTTTAACTA
TCAAAATAGGCATTTCAACCATTAACAGGCGCATTATAGAACCTTGATAAATAGCCGCAT
TATTCTAGAAAATTGAATAAGCAAAGACCGTATATCAGCAATTGATAATAAAAAAACACC
TAATATTAAGTTTATTAAAATGTTCATTTACATCATAAAAAACTAACAAAATGAATGAAA
AATAGGATTTTTCCTACACGCAAATTAGCCAATTGATATTAATATTAGGAACAAAGATCA
CACAAAATGGATTTTAATTAGATTTATCGGCTTTTTATTGTCTAAAAATCTTTTTTTATC
TATAAAATCAGAAAAAATGCATTGCATGTCATTTGGCATAGCAGGCGAATACAATAAAAA
AATCTATCTTTATTATTTTATTATCAACTCAGTTGGAACTTAACATTATGTTTTTCAGCG
ACTTCACAAGAAGACCGATCGATGAAAGTAATCCAAGCGGTACCAATCCAAATGGCTTAG
ACGACTTTGATGAAATAAAACGTCAAATAAATGGCTTGAACAAAGTAACAGGCCGTGTGT
CATGGAAGACAGTTCAGACACTATCAAAAGAAATCCTTAGAACGAAAGGCAAAGACTTTC
GCTGTAGCTGTTACTTTACTGTGGCAGCCATTAATAATGACGGACTAAAAGGCCTAGTTG
AGGGCTTAAATTCTGTGCTCGACTTGTGTGTTGTTTATTGGTTCTCCGCCTATCCTGAGT
ACACAAAAGCTAATGCCCGTATTAGTGCGATTGAATGGATGGTTGAGTACACTGAAAAAC
GAATGAAGAAACACCGAGTCCTGCCGGAAGAACTCCCCCTAATTGAAGCGGCTCATCAGC
TTTGTCTACGTATCGAAGAGGAACTTCGCCTTCACTATGGTATTAAGGCACCTTCTTTTG
GACGTATTCGTCGTCCCCTAAATCAGTGGATTGAAGAGATTAAAGAAGAAAAGGCGAAAC
AAGAGAAAACCTCACAAACAAAACCTGCGTCAAATCCTCCTTCAGCAGGCATCCGAGTCG
AAATAGCACCGCCCAATAGACCTGTTCAAAAGAAAGTAGAGCAGCCTAAAGTGGAAGAAG
AGGCCAAATCAAGCCGATTCATTGTCTATACAATGATCGGATTGCTGATCATAGCTTTTA
CGTCTCACTTCATATACAAACAGCATCAATACACAATACTCAAGGAAAGAATTGGGTCAG
CATCACTTACTGAATTAGTGACGATTGTTAACTCGCTCAGTGTCGAAAACAAAAATTACC
AAGATGACTTGCGCTCTGTCACGGTTGAGCGTCTTCATACTTTGATGTCAGGTTGGACAT
TAGATCCAGTCAAAGTGAGCCAGGTCAATACCATTGAACAGTTAACGAATGACCTGACCA
AGCTCTATCCAGACTCATCCTCTGCACAACAACTTCGCGATAATTTTTTAGGCCAACGTT
CTTATTTTGAAGATGAATTTGAGGCTATATACAAACGTTTTGCATATGCTAGAACGGTCT
TTGCCAACATTGCAAAACAAAGTGCAGACAAGGACGCTAAGAAAGCATATGAGTACAGCA
ATTCGCTATTTCCCCTTCTTGGGCGAATTGAATATGCAGAAAAGAACTCTCAGAGAAAGG
AAATTGAACGATCACTCCTTTTGCTGAACGCTTACCTATATAAAATCAACCAGCTACAAG
CTGCAGAAAAAGACAATAAATAAAAGTAAAGAAGTTACAGGCTTATGTTCAAACAAAAAA
TACTAAGAAATCCAGTCGTGGTTTCTACCATAGTGGCTTTGGTATTAGCCGCGATATTTG
CAGCGGTATATTTATTCATACTTGAAGACGCAGATAAGCTTTATCTATGGGTTGGTTTAG
GAGTTATTACTGGTTTTTATTTTACATTCCAGCTTTCCCTATGGCTTAAGAAAAAAAACA
GCTCAAAAGTTCAACGTTTAGAGACGGAAGAAGAAGCTCTTTCAATGGTGATCCGCCCTC
TTCTTTCTAATGCGGGCAAAAAGCCAATCTATCTGATGGTTGGTAATAAAGGGGCCGGTC
GACGTCAGTTTTTGTTTAATTCCAGCGCAATTAAGCCGATGGACCGTTCTCGCACAGCAA
AAAACGATTTCTTCGAATGGTATGAATCTGATGGTGCCGTTTATGTTAAGCCAGATCAAC
GCCTCATCTTCCAGGAAGTTTCAAGCAGTGATGCTTCTCTCTGGAATACTTTTATTGATG
AGGTGATTCGTCATCGTCCGAGAAAACCCTTTTCAGGTTGCTTATTCTTTGTTGATTTCG
AATTCATGATTGTATCTGAGCCAGAGCAGAAAGATTACATCATGACAGCGCTATTGCAGC
GTTTGAACTCTATCACTGAGAAGACCTCGTCTGCACTACCTGTTTATTTGATGATGACGA
AACTCGACAAACTAGATGGCTTTAAAGAATACGTTCACTCTAGTTCACTAAAAACACGTA
TTGAATTTCTGTCCATTCCATTGAAGGAAGCGAAAGGTGTACTTACCGAATACTACCTAG
ATAGCTTCCATAATCTGGTAAAAGTGCTAGAAAGCAACGCTTTAGACGCATCGGCAAACT
CAACAGATATCAACGAAAAGCAAGCCATCCTTGCCTTCCCAAAACAGTTTGAACTCTGTC
AACGTGAAATCAGCTACGTGCTTGAACGTCTTTGCGATACAAACAATGGCGTTTACTCGT
TGGATATTCGCGAAATCTTCTTCTGTTCTTCTTTGCAAGGTGGACGCAAGTACAACTTGT
TAGCCAAAAGCTGCAGTAATTACTTCAATTTACCAATTATCGCATCTGAGCACACGCAAC
TAACTGAAACACCGTACTTTTCTCGCTTCTTGCTTGACTCTCAAATCCTCCCAGAGAGTG
ACTTCGCAGGCGAGAACAAGACTTACCTACGCATGATTCAGCGTCAAAGCCATTTGGCAA
TGCTGGCATCCGTTGTCTTATTGGCAGGCGGTACTTATTTTTTTGTCACAACACTAGACA
GTAACTTGCGTGTTATTAACCAATTGCTGAATATCGACGAAAAAGTTCAAACAGAACAAG
AAGCAAGCTTCAACCAGTTATTGCAGAGTGCTACTCGTGCTATCCAACCCTCATACAATG
CTTGGTTAGAAGGATCACGAGCATTAGATGAAGAAGTAATACCGCTAAATATAAGCAGGT
TAAACGAAAGTACAAAATTAGCGTATGAAGCATTGATTAAAGAGGTTGCTCAACAACTTA
TGCCTGTTATTGAGCAAGGCTACCGTTTTGAACTGACACACAACCAACATGATGTCACAG
CAACGTTGCCGTTATTAAAAGGCTACTTGATGTTGAAGGATCCGACCAAGCGAGATATTC
AGTTTTTACGACGCCAAACATTGCAAACACTGACAGACTTGAGCGATAAGCCGGATGTGG
TAAATCAAGCTATGCGATACTTGGACGCCTACTTCCGCACTCAATTCTCACCTGTAGATA
TCAACATGGATGTCGTTCGAGCAACTCGTCGCTCATTGTTGGCAAATTCAAATGTGGATC
TTGTTTACGCAGGCATTTTAAACCAAGCAGATACTATCGATCTTGGCACACTCGATCTAC
AACGTGCAGTTGGCTTTGAATTTAACAACGTATTTAACGAGCCGTTAGATGACAACCGAC
TAGTAATCGATAAGATCTATACCTCCACTGGCTTTAGTACCTTCTATCGCCCTCGCGTCG
ACTTGATGTCTAAACAAGTGATCAGTGATAACTGGGTGCTAGGATTGTCCAGCTATGTTA
TCCCAACCAAAGAAGAGCAAGAATCGTTTAAAAATCAAGTACGTAAAAAGTACACCGATG
ATTATATCAACTACTGGCGCAACGCTCTCAGTGAGTTAAAAATTCAGAGTTATAGCAATG
TGGGTGATCTAACAAATGCTATCGACCTAATCTCTGGACCATCTTCACCAATGACGACTG
TATTAAAGCAGGTCTATGCAAATACTCAGTTTTCACCGGTAGGAGAAAAAAACGTACTCA
TCTCGAAAGTAGACCCAAAACTGGCAGAAGTGGCGAACTCTGCGTCAGAAGAGGTTGAAG
AAGTGGTTCAGCCGGATTACTTGTTGATGAAGCGTGTAGAACAAGCGTTCCATCTTCTAA
ATCAGCTTCAAGTAAGCGAGACTCCTAACTCCCCTACTCCATGGGACGAAACTATCGCAG
CTTTAAGCCGAGTTCGCACCTACATGAAAGATATTGCGGATGCTCCCGATCCACAAATGG
CAGCACTTGCAGCCGCTCAACACCGAATGAGCAGCTCTGAAGCCGATCCGCTAATTAAAC
TTAAACAGATTGCTCAGAAGTCACCAGAGCCAGTACGCAGTTGGTTACTTGATGTCGTAA
AGCAAAGCTGGTCGGTAATGATCACCGAATCAGCAAAAGGCATTCAAACCCAATGGTATA
GTGAAATTTACACCAAATTTAAAGAGATAGGACTTGATAAATACCCATTTGATCTCACAG
CAACAGAGGAGATTTCTATCGAAGACTTCGAACTGTTGTTTGCTTCAGGTGGATTGTTAG
ACACATTTATTCAGAAAAACTTCGCACCGTTCTACGATACCAACTTGTGGGTACCAAAAC
AGGTGGATGGTGAAACAATGCCATTATCTTCAGCCTTACTGGTGCAATTGCGCAATTACA
ACGTTATCCGCGACACGCTGATCAATAAGAGTACTAACCGAGTTTATATTCCATTCAGTG
CGAAAGTATTAGATCTTGACTCAAGTGCTATCAGAGCCAGTTTGAAAATCTCTGACACTG
ATATCAACTACTATCACGGTCCGAGCCGAATTCGTGAAATGGAGTGGCCACCGCAAAACG
GCGACTTCAACATTAGTATCACGATCCAAGATGTGACAGACGAAGGTAAACAACACGTTT
TAAATAAGAGTGGTCAATGGGCGATATATAGATTGCTAGGTGATTCGACCCTGACAAACA
CTCATAACGGTAGCTTCGTTAGTGACATAAAAGTATCAGGGAGGGATTTGAGCCTCCGTA
TAACTCCCTTGACACAAAAAAACCCTTTCACTTTGGCTGAGTTGTACAACTTTACGCTCC
CAGAGTCGATTTGATAACAATATAATAACCAGAATAGGCAGAACACATGATTTCTAATAT
GACTTTACAAGGCTTAGATAAGTTAGATCGCAAAATACTTTCCAGCCTGTTAACAAACGG
GCGTGAGTCTATTGCAAATCTCTCTAGAAATATCGGTTTGTCCCGTACTGCTGTCGCAGA
AAGGATCAATAGGTTGGAAAAAACCGGTATTATAAAAGGCTATACCGCACAAATTCGGAT
TGAAAGTGACGGGAGAAAAGCTGCTAGCTATTTACTTATCTCATGTGAAAAAGGAAAGAA
AAACGAAGTAACTAACGCCCTAAAGGAAATTCCTGAAGTACGTCTTACGAGCGTAGTTGG
CGGCAGCTTCGATATTATTGCTTTGATTGAAGCACCAGACCTTCAGTCTATTCACCACCT
TTGCAACGAAATTGAGTCTTTTAATGGGATACAAAAACTAGACACTACGGTTGTACTTCA
TCAGCCGATCAGTCGATAGAGTTTTCCCAATCTCACACACATCAAAAAGCCGCTCATTGA
GCGGCTTTTTGGCCTACAGCATCTAAATGCTACCAATTACTCTGATCTTCACATCTTCAT
CTGTGGGATTGCCTAACCAAAATGTCTGCCCTAAGTTGTTCCCTTCTCCATTGCCAAGTT
GGTTATTTGGAATGCTGTCGAGATTAACTGTCAGTTTGAGATCCCAAGACATCGGGTCAC
GCAAGATGAATCGCATTAAACCAACCAACGTTTTATGCAACTCACCTTCGTAAGAAAACT
GCTTAAATGTCTCGAAGTCAATGTCATCAATGCAAAGATTAAACTTACCATTTAAATCTG
CGATACTCTGCCCTAAATGAAAGCTTTGACCTAATATGCAATTGGCTCGATTGAGTTTAT
TTCGTTGACTGTCTGCAATCTCCACACGGCGATAAACCCATTCTTCGATGCGAACGCTAG
GAAGTGAGAAATAATGTGAAACGATACCTGAAATTAGCTTAGGAGAACGTGTACGTGTCG
ACAGTTGATTAACGTAAGACAGGACTTTTGCACGGTCTAACTCTGCAACACCACAATCTT
GCATAACACCTGATAAACCAGCTAAGTGCAGCATCCGTCCAGAAAAAGCGTCTGTCGCAC
CACTTTGGTACTGTACATGATAACGGTACTTCTTCCAGACACGATAGAGTAAACTGGTGT
AGCGATTATGGAAGAAATCAAAGAAATCTTTTACCGGGTTGTCATCAGGTTCACGCCCAG
TAAGTTTCTCCGTATAAGAGACAGGCAATGGAGAGCTCGAACCATGCAAACCAAGGAAGT
TCGTCTCGACTCGTGAATACTGCTGCCCATTTCGTTCCATATGAACGATAAATTCCATAT
CACTCTTAGGGAAGCATAGATTAGGCGACACGCTGAACTCAATTCGCTCCTGGTGGAAAT
ATTTGTTCTCTCCCACGGCGACAAAGTTAGAGTTTGGTTCAAACTGGTAGTGCTTCTCGA
GCAAAAGAACCGCTTGATAAAAACTAAACTCATTCGATTTTTCAGAAAGTGTATTAATCA
TAGAATCGTCTGCTGCCCGATTAAGCTTTTCCAGTTGTATACTTCGCCGGTTGCCTCATC
AAATACTTCTAGCTCCGTAAAGGAGTTTACACTCGAATACAAACGGATGAATTCGTTCAG
TACCGTTGCCATCAGGAACATATCGCCTTCATTTACGAAGAACTTAGAGTTGGTTACTAG
TTTGAACTGGTTACCACGCACAGACACGCCACGGAATACACGGTCAATTGGTTTCATCTC
TGACGATACAATGCCATCGAGTCGGTGAATCGATGCTCGGTGAGCTTGTCTGTCAACACG
AGAATGAAAGTCATAGGTCGAGAGCAGCACTTTTAATACATCAATGTTTGCCAAAGACAA
ATAATTGAGCGACATGTTGGCAATCAACTGCCATTGAAGCTCGCCGTTTACCTGTGGGCT
TACCGATTGTGTTGGCTTGGTGATGTTTTTAAATGTCGCATACGTTGGCGATTTGTGGGT
CGCGTAAGTAATGTCGCCGACCGAAAGACGTTCGGCCAAATCAGCGTTACTGCATTGCAG
TTTCATGAGTACGGTTTCCGTACCTAAATCCGCAATATCACCATTATGAGTGTGGAACGA
GATATAGCGCTCTAAGCCTCTTCCACTAACACGCTCTCCTACCTTCGACTTGTAGAATTC
TCGCTTGTCTCGTTGGTTGATTTGATGCTCGAACGATTCGAATTCGATTAACGGTTTACG
GCGACGCTCGTCTTTGCTCCAACTCTCAACTTGCTCAATGGAATACACTTCATAGTGCTC
TTGTGTATTACTTTGAGGACGGACTTTGTATTCGTTACGACGGTGCTCCAAACGAATTGG
GTCGCCATCTTTTTCAAACAAATTCACCGCCGGCGTGCAGTGCAACCTTAGGTGCTTATC
TTTAAGTACAACCTCTGACGGCAATGCGCGTTTAAAGTGAAATTTGATTTTCACTGTGCT
TCGTTGTGGAATACCCTTTAGCCACTCCAAACCTGTAATGTCGAAGAACATAAACTTGTC
TGGCAAAGAGAATAATTCTTGCAGCAAACGATAACCCGCGAATGAATTTTTGCTGTAAGG
CAGAAGCGCTTCGTCTTCTTCATGCCCTACCGGCTTAACATATTCTGGCCCTAAACGATG
TTTATAGCCGCCACCGACATCCAACTCCACGTAATCCAAGTAACGGAACAGCCAGAGGAA
GACTGTGCGGGTAATATGAATCTCACCATGCAAGTGCAAACGCAACGTATCTAAACCAAT
TCGAGACAGCTCTAGGCCATGCTCCGTCGACAACGTCACATCAATCGCTGAACTGGTGCG
GCTGTTGGTTTGTTCAATGTTGGTGATCGTGATTGGGTACAGATTCACATCGTAGCAAGT
GCGGAAAAGACATTGCGTGCCCTCCACTTGCTCACTGGCCATTTCTGCGCCACGTTTTAC
CACCGTTTTCTCAGTAACACTTCCCGTATGGGGTTTTAGCTCACTGATGCACAAAGATGG
AATTGAACGCATGTAATGCGGCCACAGCAAAGTCATCAGAGATTGCGTCAGTTCTGGCAG
TTCGTCATCGATCTTCTCTCGAATACGTCCAGTCAGAAAAGCGAAACCTTCCAACAATCG
CTCTACATCTGGGTCGAATGTTCCTTCAGAGAGAAAGTGAGTTAACTTCGGATGATATTT
GGCAAATTCACTACCCGATTCGCGCAAATATGTGAGTTCATCTTGAAAGTATTTGCTATT
ACTCAAGTGACACCTACTAAACGTTGAATTGGCCGTCGGTTCCCATGTAGACATCGATCG
ACATTGGAACTTTACCGCCGTTATGGGAAACTTCTCCGCGAATACCAAAACCGAGCTGTA
ATGGATTGTGGTGGTCTTCACGATAGTGAACTTCGACGTTAAGTAGCCGAGGTTCAAAGC
GTTCTATGGTCGCTGTGATGTTCTTTTGGATGTGGCGAACGAGATTCGTATTATTAGACA
GAACGTCATTAAAATCGGGCAAACCATATTCACTATCGATCATCGCATTACCAGAATGCG
TATTCAGCAAATCTGCAAGATGCAAATGAATAGATTCAATCAAATGCTTGTGGGAGACCA
CTTTCTCGTAGCAGTTTTTTGGCTCACCTAGTTCAATCCGCTCTAAAAGACGATAACCTT
TTTCCATGTTCGGTCCTACGAAAAAAGCAGCCAGTGAAGAATGGCTGCTTGATGGTTTCA
ATAATGGGTTATTGGTCTAGTTTACCAACTAGAGACAAGTCGAAACTTGCGCCCATGTAC
TTGAAGTGAGGACGTACAGACATTGATACTTTGTACCAGCCTGGATCGCCTTCTACGTCT
GATACCTCAACCTTAGCAGCACGCAGTGGACGACGACCACGGACTTCTGCTGGTGGGTTC
TCTTGGTCAGAAACGTATTGACGGATCCACTTGTTCAATTCGATTTCTAGGTCAGAACGC
TCTTTCCATGAACCGATTTGCTCACGTTGTAGCACTTTGATGTAGTGCGCTAGACGGTTG
ATAATGAACATGTATGGAAGCTGAGTACCCAGCTTGTAGTTCATCTCTGCTTGTTTGCCT
TCTGGCGTGTTTGCAAACACTTTTGGTTTTTGAACAGAGTTTGCAGAGAAGAACGCCGCG
TTGTCAGAACCTTTGCGCATCGTTAGAGCGATAAAGCCCTCTTCGGCTAGCTCGTATTCA
CGACGGTCAGATACCAAGATTTCTGTTGGGATCTTCGTTTCGATTTGGCCCATTGCTTCA
AAGTTATAAACTGGCAAGTCATGAACCGAACCGCCACTTTGAGGACCAATGATATTTGGA
CACCAACGGTACTTAGCAAATGACTCACTGATCTTAGAAGCCATCGCGTACGCTGAGTTA
CCCCATAGGTAGTTATCATGGCTATCTGTTACGTGCTCGTCGTAGTCAAACGCCTTAATT
GGGTTATCTTCGACAGAGTAAGGTGTACGTAACATAAAGCGAGACGTACATAGACCTAGG
TAACGAGCATCTTCGTGTTCACGTAAGCCACGCCATTTCGTGTATTGTGGACCTTCGAAA
ACAGACTTCAAATCTTTTAGGTTTGGTAGCTCTTCGTAGCTATCCAGACCAAAGAACTTA
GCCGATGCTGACGTTATGAAAGGTGCATGAGACATCGCGCCCACATTTGCCATGTATTCC
ATCAGCTTAATGTCTGGAGAAGACGCTGACATGTTGTAGTCACAGATTACCGCACCTACA
GGTTTACCACCGAATTGGCCGTATTCGCGAGTGTAGATCTGCTTGTAAAGGCCAGACTTA
ACCACTTCCGGTGCATCTTCAAAATCATCAAGAACTTCGTCTTTCTTCGCTGAAATTAGT
TCGATTTGAATGTTCTCACGGAAATCAGTGTGATCAACAAGATACTTCAGGCCACGCCAA
GTTGACTCAATCGCTTGAACTTCTTCGTTGTGAAGAATCGCATCAACTTGCTTAGACAGT
TTTTGGTCGATTTCAGAGATCATTAAGTCAACCAAAGATTGGTCTACTTTCTCTGTATTC
GAGCTGCTCAGTAGCTCACTAATGAATGCTTCTACGCCACGTTTAGCAACATCAAAACCT
TCATCACTTGGCTTTAAACGAGTTTCGTTAAGAATGCTATCCAGAAGTGAGCCTGATTCA
ACTAAGGCTGCTTCTTGTTCTGGAGCTTGTGCTTCTGCAGACATGATATCCCTTACTCTT
CTTTCGCGTCTTGGTCGTTGCCAATGCTTAGTTCATCCAACAGTTTCTTTCTTGCTTCTT
CGTCTTGAAGAACCGATGCAATCTTCTTACGGAACGCAGGTACGTTACCTAGAGGACCTT
TTAGTGCAACCAATGCTTCGCGAAGCTCAAGAAGACTGTTAAGTTCAGGTACACTTTTCG
CGATCGCTTCCGGAGAGAAGTCCTTCATATTTTGGAACGTTAGGTCAACACCGATCTGTG
CGCCTTCTTCATCAGATAAGCGGTTTTCAACATTTACTTTAACGTTTGGAGACATGCCTT
CTAACACGTCATTAAAGTTGTCTTTATCGATGTTAATTGGGGTACGTTCTTCGATTGGCG
TCTCATCTGCACGTGCAGTAAAGTCACCAACCACCATCATGCTCAGCGGCAGCTCAACGT
CTTCTTGCGTATCACCAGTTGCTGGAACATAACGGATATTAATTCGCTCTTTAGGAGCCA
CCGAGCCGTCACGTGACATAATTAGTTCCTTATCTAACTCTTTAATTAGTCATAAATTGC
TTTCCACTTTTCGTACTGTTCAGGCAAAAGATCCTTGTTTCTGAATAACTGATGCAGTGT
TTTTCGAATCAGGTCTTCTAACTGTGACGATAAGTGGGGTTCCCAGCTCGCGAGATTAAA
CGCTTGTTGCACTTCCCAAGCTTTTTCAAGGTAAGGCAAACACAACGGGTATAATCCAAC
AGACTGGTAAGCTGCTATCAATTGTAAATGCAGCATAAACTGCCCACGTCCCGAGAAATC
CAGTTCGAGTTTGTGTGCGAGTTCTGCGGCATACTCCCCTAAGTTGGCTAGGGTGATATC
TTCCATTGGCAGTGAGTCTTCATCTGTGATGACAATCGTTTGAACGACAGATTGAGCACT
TGAAGAAGTTGCAGCTTGAGTCGATAACCAGCTCAACGTTGCTTCATCTGCAAATGGTAT
AGAATTCTTAAATGTGAGGAGTTCAATGCCCTCTAATGAATCAACAAAACGCTTCACTTC
TTGCTTCACAGCGAACGCTGCGTCATTAAAGCCTAGATTGTTTAACATCGAATAAACAAA
GTAGTGACCCGTCAGCCAAAACGGAGCATCGGTTAACGTGCGCTCCAAACGCTTAACTGT
ATCAATGTCGCTTTCTTGAGAGGCTTTATCGCGGTACTCAGCCTGCTGATCAGACGACAC
AGCCAAACTCAATGGCGTTTCATTGCTTTGATGATCAGGAAGACCATCAATATCATCCCA
AGTTAGGTGACGATAAATTCGGTAAGCTAGCGGCTCACTTGGATTCGCATGAATCATAAC
TTCCGCAACTTTCTTAAGTGTACGTTTAGAAGCGGTCGGCGATGAAAAATCCGTATCGAC
ATCGACTTCTTTTGTTACTGTTTTCTTAACTGGTGCAGGTTTAGGAGCCGACGGAACCGC
TTTTGCTACAACGGTTTGAACTTCACTTTGTGCCGGAGTTTCTACTGCTACAGGCTGTGA
AGCCGTTAGCGGAGCTGTTTGTTCGATGGTAGCCATTGCACCATCGCTTTGCTCATCGAC
AGCCGCTTGTTGAGATAGCGCATTGAGTTGACTACGAATTTCAAAGAAGTCCGCTTCGGA
GTCTTGGTAAATATCGTCGTACTGACGTTGGACTTCTTCGATAGTCGAAATACAACCTGA
AACCAAATCCCATGACTGAGCGCTTTCTGCAAACCTGCTGCTCACCAATTTAAACTGATG
GTTCAACCACTCTACCGCACCATCTCTACCCCGTTTCCGCGACGGGTACAGCTCAACGCC
AAAGCGATTTAACGCTTCACTAAGCAGCTTTAGACCTTGCTCGAAACCTTGCAGACCAAA
CTCTTCTGTAAGCGCGCGAACAAGGTAACAAATTGCTTTTAAATCTTTGCTGTGGTGTTC
AAGAACTTCAGTGGCGTGCGTTTTTACGACACTCCAATCTACCGTTTCGCCAAACAAGGA
TCCGAACTTCTTCACTTCGGATTCCATCATTTCATAACAAAACTCGTAACGAGCATCTTC
ACCGACAGGATTTACGTCAGAGATAGGCGCAAGTAAACGTTCAATTTCAATCACAGACAT
TAACTTCTCTCCTCTGCTAGGTAATCTCTCAAGGCGCGTTCAATTGCAATTGCACCACGT
GCAGGACGAGAAAGTTGATGACTTTTATCGATAGAGTCTGTGGCCATGCTTTCAAGCAGA
TCAGTAATTTCACCAAACTTTGTCGGCGCATTTCGCTCAAGGTCAGCCAGAGAATCGTGA
AGTTTTTGTTTATCAAACACCGATTGCTCCGTCACAGTGCTAAACAGAATGTATTCGCTG
CGAGCAACGATCAGGTCTTTCACCTTTTTGTTTAATTCTGGCGCATTTCCAAAGTACGTT
TTAGCGGCTTTCGCCTCTTCTATGGCTTTGGTGTAGTAATGATCTTTTGCATGCTGTTCA
ATAGAGTCGTTGATGTTCGCCATCACCTTGTTTGGCAGCACTTGGCTGTAAAAGTAAGCC
TCCGATTGATTTAATAACCAAGCCGCTTTCATCTCTTCATCAGCCAACTTCGCTTCACCA
TCCAAGATCAAATTGGCGATTCGTTCATCTTTGCTTCCAGCAACAGCGGAGATTTTCATC
GAGTTTACTGACGCTGTGTTTAACCCTGCCATTACTTGAGTCAGAGTCTTATCTGCGTAT
GGAAACAACGCACCATCATCAACGAGTTTTTCTCGTAATAAGACTAGCTCTTTGCGTAAA
TCCACCAACTCTTTTGGCAAGTCATCTGCCAAAGCTTGGTAAGACATTAATTGTGCTTGG
TTTTGTTTATACAGCGCAGATAGTTTCATTTGCTGTACTTGATAAGCTTCTCGATATGGT
GCTGTCGACACAACGTCTTTTTCCATATCATTAAGAGCCTTTTCAATAATCCAAGGAGGT
TGAGCCAAAAAAGACGCCGTTTGCGCTGGTTTGATATTACTCACCAACGGTGTTTCGGTT
TTAGAAATCGTAGGTTCTGATTTTACAATCGCTTTCCATTCTGGCTGGCTTTGTTGATAA
AGGTAATTACCCGTAATAGCTATAACACTCAATACCAAGCTCGCTTCAAGCACTTTAAAG
CGGCCATAGCCCGCTTTGTCTTGAGGTCTACAATGAGTCAGCAGTAGATCCGCATTACGC
AAACTACTAAAAATGGGCGCATTAGAATGAGAGTCGATGGATTGAGTATCAATACGGGCA
AGTTGCTGAGCAAAAGAAATAGCTGTGTAGCCATGCCCTCTTGGGTTATTTATCACTTGC
TTGAGCAACTTCCAAATATGGTTCGGAATTAATGCAGGACGTTTGCGATCTTTTAATTGC
TTGTGCCAAGCATCACCAAAAATCGCCCCTAAAAATAAGTGACCGCTAAGCAATGCAAGA
GAATAAACGTCGTCTTGTGGCTCAGTTGTTCCCGTCTCGAGATAAAGTGGCGACGCGTAA
CTTAAACTCGCTTCCGCGTGAGATTCAATCTCGCCGATATAACGAGCTGCACCAAAGTCG
ATAAGCTTGACGTAGTCGCCTTCACTAACCAGAACATTCGACGGTTTGATATCAAGATGG
CAAATACCTCGAGTGTGCATAAATTCTAGCGCACCTGCGAGTTGATAAACTAACCATGCA
ATATGATCATGACGAAAGCCTTTGGAAGAATAGCGTTCCATTTTTTCCGCTAGTGATTCG
CCTTGAATCCACTCATACATTAAATATGGTCGTTCAAACTCGTTGCCGAACTTAATAAAG
TCCGCAACACTTGGATGCTGAGAAAGTTCTAATCTGCTTGCCTCATTCGCCAACATTTTG
TTTGCGACTTCTGGGGCGTCTTCATTGACGACTTTGCAGCAAATTTGTTTTTCTGGTTGG
CCTTTTTTTGCGAGGTGGTAAACCGTCGTTCTACCATTTTTAGATGGCAACGTGTCTAAT
ACATCAAATTGTGAAAAAAGAACGTACTCAAGCTTTGGCTTATTTTTCTGCGCCAATCTT
TGCTCGTTCAGTTTCTTTTTCTCAATGGCTTTAACAACCAACTGATCAATGTATCCTTTG
GCTGCACCCTGAATATCAGACACTTTGCACTCTTTTATGGAACAAATATTATTAGACCGA
AATAATATTTGCTGAAACATCCTTGTTTCAAGGGTAGTATTTAAAACGAACAGTAAGCCT
ATTATTTTAGTTATAATTACTAAGTTATTAGACTCTTTGACTTACGCTTTCACTACCTGA
ATTACGTTGTTTTAGAAATTAAAATTTCAACAACGTAATATGACTTCATTTTCATTATAT
ATTTCGACAAAGAATGATTAGCACGCTAGTAATTGAAGTAGCGCTTTATCACCCCCGAAG
TCAAACATCAGCAGCGTTACGGGCTGGTTAAAGTGATGATATTTAACCGCAAATGCTCCA
AGAGCAAGAGATGAACAGTTTCCCATCGTCCCCCATAACTCGTTGATAAGCAAAGGTTGT
TCTGGGTTAATAAATCGCTCAGCTTTGGCACCCAGCGCGAAACCGTAATCTTCACTGTGC
GCGCGCAGGTTCGTCATATCAGAATACACTTCACCGAAAGCAGTAAGCTTTTTACTCGCA
CGCTGTACAAGACGATACATACCTCTTCGGTCTGAAGTGTTCAGTTCTGTATCGATATAA
CCAAGTTGCGCTAAAGGCTTAAGTTTGAGTGTTTCTACGGTATTTCTTCGGCAAAAAATG
AGGCCCGCGCCACCCTCACTTGGAATAACACCCCATGGATTATTGGTGCTCATTACCATG
GTATCGTCGATGAGTTCTTGTATTCTGTTGACCATAGAATCGACGCTAATACACATCATG
GCATCGTATTTATCCAACGACTTCATGGCTTGTAGCACGAAGCTAGGGCCACTATCGTGA
ACTGCTTCGACCACAGAAAGAAAGTCAGAATAGTCACTTTCACCAAGCCATTCTTGGATC
TTCACTAATGAAATTGTCGTAGGCACAGCAATAAGTAATGGAATCGGCTTCAAAGAACGA
GGCAGCTGTGTCAAAAGCGAATCCAATAAATTTGCCGTTAACTCACAGGTTTTTTCGAAC
AAATCACTTTCTTTTGTGTATTCAATTTTGGCAAAGGTGAAACGCTCAATTCCGTCCTCG
CCAACTACTTGGTCGAATCTGGCTAAGTCAGCATTTGCTACACTGGTAGCAATATCCAAG
TTCATGCCAGTAGGCGTCATCACTTCCATTCCCAGCACGTAACGACCTGTTGAGTTATGC
ATGTTCGCTTACCTCTTCCACTTTCGTAATAGACGTCGACACCAATAAATGCTCTTTGCT
CTGGCAAGGAAATGCAGCTGTGTAACTAATTGATATGGTTTTCTTTTCAGCATCAACAAA
TAAAGTGTACATCGCCATGTCAACTGGATAACTGCCGTCTTTGAACGTCGCGATTGCGCG
GTACTTTTCTTTGGGAATGCGGAATGAAATCGTGTCATCATGACAGAAACCACTCATCAT
CAAGCGCTCCCCACCTTTAAGAAAGCCTTTGCATTGTTGATCAGCAGGCGCACTTTGAAA
GAAACGTCGATCAAAATCCAATGGAAGCATAGGCTTGCGGTTCTCAATCCATTCTTCGTC
AAACGTACCAGCCAATGTTTGGCGAGCCTCAAAGAATGGAGGAACAGGTCCAAAGCCAGC
CACTCTTAGATTTTTCGATGTAGAGCTCCATTCTTCTTTTGGATAGAACACAGAAGGCAC
TTTCTGCTCAAGCAGTTCTTTGTTCGAATCCGCCACACCACCGCCAATTCGGTTACGTAA
ATCACCACCAATTGCGCAGGTGTAATCGATATCCTTTTCAATAAAAGGCACAGGTTTGCT
CAATGTGACGCTGCCGCCATGCTCAACCCATACGCGTTCACCGTGAACGGCGAGAGTTTT
ATCGATATGACCATCAATCAGCACACGACATTCTTGGTATGTCACTGGCTTTTTCGCGTA
GCTGCGAGCTTTGCCGTAGACAAGCACATCAGTATTGTTTTTGGTATAAGCGAACTCTTG
GTCGACCTTGATCGCAGAGAAACCTTCTTCGCCCAAATACTGGGGATCGTCGAAGATTTC
GCTGTCACCCAATTCGTGCCAAACCTCACCGTCGAATTGCCATGTGCGTTTCGCAACCAC
AACCCAAACTTCATCACCGTTTTCGTCACGTTGAAAACGGCCTTTAATCGATAGCTCTGG
GTACGCTTCAATATCCCATAACTGCATTGCTATTCCTTAAATTGAATCGTTCACTCGCAG
AAGGTGCGGCCTTTAGGTTATTGAAATTCCAATCTTGTTGGTAAACTGGCATCGCCATGT
CCCAAGGCACGTAGGCTCGAGATTGAATGCAAATTTGTCGCCATAGCCAATCTCGAAACA
AGACATCGACGTTGGCATCTTGCATCGCTGCTAAAGTAGATTCGAAGCTCAATGCGTAGC
CCAAGCGGCTCGGTAGGTTTTGGATATATTTTTCATCTTCCACCCACTCATTGAGCAGAT
CGACGATCTCTTCCCATTCATACTCGACACCAACACCTTGAGGAGTCAGGGGAAGAAGCT
TTCCGTAAACCACATACAAAGCTTGAATCCAAATTTCGCCCTCATCCTCTTCCAGTGTTT
CCAAGTGCTCGATGATTTCTGGCACTAACTTCCAATCGCCACTCAGAGCAAAATCAACGG
GAGCTAATGAAGAGGATATATCAAACGCTTCAAACTCTTTGATCTCCAATAGCTTTGCAA
AGGTCAACACTTGTGCAGAAGGCAAACCGCTCGGCTCAATACCAAAACACTGACGGAACC
ATGTGCCTCTGTCGCGTTTAGTGATCAAACGTTCAAACAGATATTGTTCAGTATTTGCAT
TGTCATTAATCCATTCAATCCCCTCTTCCACATCTTGCAATGCCAGTAGAGGTAGCGCGA
TATTAGAACGAATAATTTCGGCTTTGTGCCAACGTTTAATCAACGCAACACTCAATGCCT
GGCGGACACGTAAGTATTCAAAGTAAAACGTACTGGATTTCGCTTTGCCCTCAATGAGCT
CCGACATCACGCTATCCATGTTTTCAACTGGCGATTGCGTAACAATGACCATCGCGGTTT
GAGCGTCTAACTCTTCGAGTAAACTTAATCCACACAAGAGGTTATCGAACTCAGAACCGA
GCTCTTTTTGTAGCGTGAGCCAAGCATAGATTTCTGGTTCTCGACCTCTTAATTGATGAA
TCAGACCTGGAGCTAATCGATAGAATGACAAGTACACTTTCTTGAGCTCTTCAATTTGGC
GTTCGATCAATTTCAGGTAATCCAGTTCACGGCTCGGATAACCACGTTTATGAAGTTGAA
CACGCTGCCTGATCAAAAAACCGAGGCTCTCAGAAGTGATAGCCAGCTTTTCGTTGCAGA
AGTCCAGCCATGTATCTGGCAATTGGGAAAGGTCTTTAACAGCACGTTCAGCTTTGGCCA
ACGCACCTTCGACTTCTTGATTGGTTATGGGTGCCTTTAGGTGCTCGACACCAATTCTTT
GTCGCATCTACTTATCCGTTGTTAGCGCGCGATAGCAATTAGTTAACACGATGTAATTAG
TTAACACTGATAGTCATCAGTTAATTGCGATCGTTCCGCCTTGAATTTTTTGTGCTTTTT
CTGCTTGAGAAGTAACGTACTTCGCTTTAGTTGTAATACGGCCATCACGCCCGCTGTAGC
GAGTTTCTGTCTCACCACTTTTGACGATCAGTTCTTGCTCCGTCTCAATGACCATCTTCT
TCGCCCGCAATACAAACTCATCAGAGTCATCCAGAATGGAGAAAAAAATGTCCGTCACAA
GGGGCAAGCTTAAGTCGTCGTTCAAAAATTCGATTCGACAATTTAATCGATTGTCGATAG
CCATTTGCAATTCAGAGCGGCGAAAGCCACGCCCTAACCTTGCGGTAAGTGGTTGGTTAA
ATGGGTTGCCATCAAAATCAACGCGAACACTGCCTGTTGATTCGTTAATGGCGACTATGG
TTCCAAAACGCGAAAAGCAAGCCGGTGTATCGGCTTGCTGTTTCGTGATGGTTTCTTTAA
TAAGAGTTTGTTTTTCCATCATTAGTTAATCGCTACGTTACCACCTTTCACGACGACTTT
ATCGCTGCCTTCAATGGTGATTGAAGACCCTGAGAGCTTGATTGAACCATCACTGTTCAT
CACTAAAGAAGAACCGCCTGTTTTCAGTACAATCTTGTCACCACTGATGATCTGCGTCGC
GCCATCGGCTTTGTAAGATGTATTGCCTTTTACCGATACGGTTAAGTTGCCACCCACTGT
TTGGTTATCATCGGCACCAATGTCCGAGCTTTTTGATGCACCAACAGTTAAGTTACTGTT
TTCACCCACATCCAAATCATCGTTCTTGCCGATCTTGGTTGTGCGGTTATCTCCAATTTC
CAAATCAGAATTGTTCTTCACATATTGGGTTTCGTTGGCGTTGTATGTAACGGTAACGTC
TTGCTCTACTGTCTCGGTAAAAGTGCTGTTTACTTGGGTTGTTTTGTGGCCATCAATGGT
TTCTTTATGATCACCATGGACTTCGTTCGTCTGATGACGCGCAACCTTTAAGAACTCATC
CTGACCGATATCTCGGTAACGATTGTTGAGAACTTTGGTCGACATGTCTTTTTGAGCATG
AATGTAGACTTCTTCTTGGTTCGCTTCGTCTTCAAAACTCAGTTCGTTGTAGCCGGTGCC
TTTGTGCGTTTGCGTACGGAACGTAGTACGAGTTTTGTTCTCAGGCAACGAGTACGGAGG
GAAGTGAAGACCGTTATAAACTGCGCCAGTCACCAATGGGCGATCTGGGTCGCCTTCAAG
GAAGGTGACTACGACTTCATGACCAATACGTGGCAAGTAAACCGCACCCCACGTTGGAGC
AGCCATTGATTGACTCACACGAATCCAGCAACTTGCATGTTCATCGTTGTTACCGTAGCG
ATCCCAATGGAACTGAACCTTAATTCGTCCTAGTTTATCGGTGTAAATCTCCTCCCCTGC
AGGACCAACTACAACCGCAGTTTGCGGACCATCCACTACTGGAGCCGCCAACTTGGGCGC
TTTGAATACAACATCACGTGGAATACACGTGAACTGGTTGTAGTAAGTAGTTGGCATGCC
ACTCGCTTCGTCTTCGTGCACTTGTGGGTCTTGCCCTGTGTGCATGACGGATAACATGAT
GTAATCACGGTTGATTTCAGAGCGAGGATGGTCACTGATGTTAAAGCTGTAACCAGACGC
CAAACGCATCACATCACTGCTCGCTTCTACTTGCTGATTATCGACAATGTGCTCAAACAT
CCACTCAGTGGTTCTCACCTGCCCCATTACAGGGTCAACATAACGTCCAGGATAATCAAA
CTGCTTTAAATCTTGGTCCAGATCACCTGCGTGAGTCATCTCTTGCGGGATCTTTGGCTG
CTCGTAGTTGTAGTCAGTGTAAGTAACCTGACCCGTTCTCACACGGTTAACTAACTCGAG
ATCGGAGATATGCTCACGGTCAGCAACACCCCCACTATCGGCATGATATACGATCGGCCC
AATATAAGATGCATTGAGAGGAGAGCTAACCAGTGGAGCAATGGCATCATTACTATCGAC
AATGATCATTGTGTGGTTTGAATCGGTGTGGTCGAAATAATACCACATACCGTGTTCTGC
CATCATACGCTGAACAAAGTGTAGGTCTGACTCACGGTATTGCAGTGCGTACTCCTTTGG
TGGATAAATACCAGACAATTCAAAGCGATAGTCGGTCACTGAACCATCATCAAGCACCTC
TGTAATTATATCTTTCGCTGATTTTTGTTGGAAAATACGACAGTCTTGGCGCTGTGATAA
AAACCAAGCCTGCGGAACCAAAATTAACTGATAGCGAGAGAAGCGACGGCCTGTACCCAA
ATAACGAACTTCGTTCACCACACCATTGAATATGCGTGCCGCGCTTAAGCCTTGTCCATA
AAGAGTCAGTGTACCTGCTTTTCGTATTAACGAATCAAAAGAGATATCTGGATCAAGTGA
AAGTAATGAGAGACTGATGTGAAAAGGTTTCGAAAGCTCTTCATTTACTTGAAAGCTTTC
TACCCGAAACTCGTGCCCACACCCTGGCACTTCAAATTTAAATTCTACGTCATTCACCAT
ATCTTTTACCTGATACAAATAATCGAATTAGGGCCAACAATTGTTGGCCCTGAATCTTTA
CGCAAAAAGCAATTATGCTTCGCGTGGAGCACGCCAGTCGTCGTTACCAGCTGTACCACA
GTTTTCGTGAGTTACTTCGATTGCACGGTAAGTAAACTTAAGAACTTCTTCTGTAACGCG
ATCAGCTGTTGCTGCATCTTGACAGTGGTTCATACGAGTTTGGATATCTACCAATAGCGC
ATCAATCAGCTTGATTGAGTAGTAGTGCTCTTGCTTGCCTTGAACTGAAGTACGGTAGAA
ACGAATCAAACACTCAGGAAGTTTTTCACCAGACACTAGTGCGTTAAATAGTAGTGGAGA
AGAACGGTCTTGAACTTTAGTCACAACAAGTGGACGGTGTACACGTTGACCAGTAGGTTG
ACCACTTTGTGGATCACGTGGAACAGTTAGCACGTGATCAAGTTCTTGTACTAGGAACTC
ATCAACGTGAGCTTCTTGCCATGTGTTACCTACTGAATCTGCAGAGTATGTATCTTTAGT
AATGTGACCTTGAGTTTCACCGTTGATAGACATATATGCTGGAGTTGGCATCGCTATTTC
CTTTTCTAAAATCTGTTTTGTTTAAATCACCAAATCGCTTATCACCGCGACTACTTGGTA
TAATCAAACTCCGTGCCAACTTTTAAAGTAGAGCAAAAACAATGAGTTACAATAAAACCC
CATTATAGGTTAATTTATTTCGTACAATTTATTGGATAAAAAACCAATAAATTGGAATCA
GATAATAATAAATTGATTCAATTTTAAAAAGTTAAAATAACCATATACAAAGAACAAAAT
AAAGTTAATAACACTGGCATTTTAGTCGTATTAACCAATAATTAATTCACAATAGCAAAG
CATAATTACTTGTGATAAATATTCCCACTAACATAGCCATTCAAATCACCAGAAAACGAT
AGTTAAAATATCTTGATAAAAAAATGGCGTAACCACTTTTAGTATAATAGCTCTCACCTC
TTTTCCTCTAAAGAATAAAATGGCTATGATAAATATAAACCTTTCTTCATTAATTCAGCG
TCTACACCCGATAGCTAAAGTAGCATTAGAAGATGCCGCAGCACTCGCAGTCTCGGAAAA
AGCAAACGAAGTTCAAATTGAGCATTATTTACTGAGTCTATTAGAAAGGCCAAATAGTGA
TTTTGACGTCTTATTAAGTCATTTTGATTGTTCTGAGAACTTATTGAGACAATCGGTTCG
ATCCACACTCGATACCAACGCCAAAGGAAATGGCAGCAAACCTGTTTTTTCTGCTTTATT
AATCGAATGGTTACAAGAAAGCTGGCTGGTTTCTTCTTTAGATCTATCCGAAACACAAAT
CCGCTCTGGCGCCCTACTCCTTACTCTTGTTAGCAACCCTCTGCGTTATGGCCAACATGG
TTACGCCTCTATTCTTGAAGCAGTAAACCCTGATAGCCTTAAACGTAACTTTGCAGAACT
AACAAGCCACTCTATTGAGGCGCAAGTCGCGACTTCAGAGAAAACACAAGCTCGTGAAGA
TGGTTCAGCACTGAGCAAGTTCACGACAGACTTCACTGGTAAAGCACGCAAAGGCGAAAT
CGATCCTGTTTTCTGCCGTGACCAAGAAATCCGCCAAATTGTAGACATTCTTGCTCGTCG
CCGTAAAAACAACCCTATTGCCGTTGGTGAGCCGGGCGTTGGTAAAACCGCAGTAGTAGA
AGGCTTGGCACTTAAGATTGTACAAGGTGACGTACCAGACAACCTTAAAGGTGTTGAGCT
TTACGGCTTGGACATGGGTCTTCTGCAAGCTGGCGCAAGCGTAAAAGGCGAATTCGAAAA
ACGCCTAAATGCAGTATTGGATGAAGTGAAAAACTCGCCAACACCGATCATCTTGTTCAT
CGATGAAGCGCACACCCTTGTTGGCGGCGGCAACCAAGCGGGCGGTAGCGATGCTGCTAA
CTTATTAAAACCTGCCCTAGCACGTGGTGAAGTAAAGACAATCGCAGCAACAACATGGTC
GGAATACAAAAAGTACTTTGAGAAAGATCCAGCTCTTGCGCGTCGTTTCCAACTGGTGAA
ACTCGACGAACCGTCTCCTGAGCAAGCAGCATTGATCATTCGTGGTCTGCGCCCGGCGTA
CGAGAAATCTCACAATGTTTACGTACGTGACGACGCTATCACCGCAGCGGCAGCGCTTTC
TGCTCGATACATCTCTGGTCGCCAACTGCCAGACAAAGCGATCGATGTACTAGATACGGC
ATGTGCACGAGTGAACATCAGCCTTAATGCCATTCCTGCTTCTGTTGAGACTCTTCAGCA
AGAACTTGCAGCTCAACAGCGCGAGCTTGAAGCGCTTGAGCGTGATGCTCTGCAGCAAAC
TGGCGACAAGCACAGCCTTGCTAACATTCCAGACCTAAAATTGGCAATGGAAACGACAAA
AGAAGAGCTAGCAGAACAAGAAGTGCAATGGCACAAAGAAAAAGAGCAGATCCAAGAGAT
GATTGCTCTACGCTCTCGCTTACATGAACTGGTCTTTGGCAAAGTAAATGAAGAAGAGCT
TGTTGTAGACGAAGATTCAGAACAAGACGTTTCTCCATATACAGAAATGGATGAAGAAGC
GGTCCGCATTGCGATTTCAGCATGCCAAGAACAGTTAGACGCAATCCGCAATGGCAACCC
ATTAGTTCACTTTGAAGTTGGGCCAGATGAAGTCAGCCACGTTATCTCAGACTGGACTGG
CATTCCAATGGGTAAGATGCTTCAAGACGAAGCAGAAACCACGCTAAAACTGAAAGAAAG
CCTAACACAAAGCATCAAAGGCCAAGAATACGCTATCGATGCACTGTCTGAAGGCATTCA
AACCGCAAAAGCTGGCTTGGGTAATCCAGACGCACCGACAGGCGTATTCCTGCTAGTTGG
CCCAAGTGGCGTGGGTAAAACCGAAACTGCTCGTGCGATCGCTGATCAAATGTTTGGTGG
TGAGCGCTTTATGACGACCATTAACATGTCTGAGTTCCAAGAGAAGCACACGGTATCTCG
CCTAATCGGTTCGCCTCCTGGTTACGTAGGTTACGGTGAAGGCGGCATGCTGACAGAAGC
GGTACGTCAGCGTCCATATTCTGTTGTACTTCTTGATGAAGTAGAAAAAGCCGATCCAGA
AGTGTTGAACCTGTTCTACCAAGTGTTCGACAAAGGTACGCTGAACGACGGCGAAGGCCG
CACCATCGACTTCAAGAACACGCTGATCATCATGACCAGCAACCTTGCGACGCACGAAAT
TGAATCTCTGGTTCACCAGTCTAAAGAAATTGATGCTAACATCATCGCAGAAGCCATCCG
CCCTACTTTGAACCAACACTTCAAGCCGGCGCTGTTGGCACGTATGTCCGTACTTCCGTT
TGTGCCTCTGTCTGACGAAGCAATGACAGAAATTATCCACCACAAACTAAACAAAGTTTC
TCAGCGCCTACATAGCCATCACAAGTTGTCCCTGAGCTACGAAGAAAGCTTGGTCGAGTT
CGTACTAGGTAACTGTCGCCTTGCTGAAACAGGCGCACGTAACATTGACGCGGTCATCAA
CCGTCAGTTACTACCTCAGCTATCGACACAGCTATTGGTGCATGATAAGGATGATTCACA
CACGCAAATCACAGTTTCTGTCGATGAGCAAGGAACACTGACCTATGCGTTCAGCTAACC
ATAGCGAACTTAGCAACGCCCTACTTGCGATCAGCCAATCTTTGGCTGATCGCAGCCAGC
TTACCCAAACATTGGATGCCGTGTTGACCGCTGCGAGACAAATGACCTTAGCAAAGCACG
GCATCATTTATGTTTTGGACCAGACAGGACAGGCGTTGATTCCAAGTACCGCTCACCATA
ACGATAAAACGATTGTTTCCCACCCTTGGGAGGCATTGCAGATTGATTCCGCTAGTGAGA
ACGACCCATTTAACTTTGCCATTCGTAATGGTGAAGTGGTTTTGATTAACGAGTTATACA
AATACAAAGGCTACGACTGCGAAAGCATTTATCAAACAGAGCAGACATTGGGACTAAAAA
GCGAGAACTTACTGGCTTGGCCTTTGATTGATAGCGAAAGCAAAACCATTGGGCTGTTAG
TCTTACTCGATTTGAACGTCATCGATAACGAGGCAGCCTTGACTGAGTTTTGTCGTATGG
CTGCGAGTAATATTCGCCAAGCCGTTTGGTTAGAGCAATATGGGCAAGTGATTAAAAGCC
TCAGTGCCGATAATCAAGCCCTAGTGCGCGAGAACACTCAGCTCAAAAAACGTACTCAGA
AAGCCTATCAAGGTCCTATTGCAGAGAGCGAAGAAATGCTCAATGTCTTGAATCGTCTTG
ATAAGGTGCTATCTCTTCCTGTAGACGTTCTGTTGCGTGGTGAAACGGGCGCTGGTAAAG
AGGTGATCGCGAAATACATTCACGAAAACTCCAACCGTTCAGAACAGCCTTTGATCGTAC
AAAACTGTGCGGCAATTCCCGAACAGTTGTTAGAGTCTGAACTGTTTGGGCATAAGAAAG
GTTCATTCACGGGCGCGGACAAAGACAAAGTCGGTTTGTTTGAAGCAGCCAACGGCGGCA
CGCTTTTCCTAGATGAAATTGGCGATATGCCAATGCTACTACAAGCGAAGTTACTGCGTG
TACTGCAAGAGCGTAAAGTTCGCCCTATCGGTACCAGCAAAGAGATTGAAGTCGACGTTC
GCGTTATCGCTGCAACCCACTGTAATCTTATGCAGCAAATCAAAGATGGCGGATTCCGTG
CCGATTTGTTCTATCGTTTGAATGTGTTCCCTATTACATTACCACCATTGAGAGCTCGCA
AGTCAGACATTATTCCCCTTGCCGAACATTTCGTGCAACACACAACCAACACGCTAGGTT
TGCCGCAAGCGCCAGGGTTAAGTGCCAACGTACGTAAACAGCTCCTTGCCTACCAATACC
CAGGGAACGTGCGTGAGCTTAAGAACATCATTGAGCGCTCGGTGCTACTGTCCGATTTTG
AAACCATTACTCACATTGAGTTTGGCGAACAAATCCCAGAAGATGTGCCAAATATCGACA
TGAAAGCAGCCTCACCTACCCCAGACCAACCTGCTTACGAGCGGCAGGCACAAGCGGATT
TAGAAGACGCCTCAAAGAGCCTTAAGGATGTTGTCAGCCAATACGAGCGTACAGTGATCA
TCGATTGCTTAAATGCGTGTAATTGGCACACCAAGAAGGCCGCTGAGCAATTGGCGCTGC
CAATGAGCACTCTCAACCATAAGATGAAGAAATACGACATTTCTGCGGCAGGTTGATGGG
GCTTAAAAAGAAAATTCTAAATTCAGTATGAAGTCATAAGAAAAGAAAAACCGCCCGAAG
GCGGTTTTTCTTTGCATCTAGGAAGGGTTATCAAGTGACTTTTCCAAGGGCTTGGGTGCT
TGAGTTACCGCAGGTTGTTTCTCAATCCAATCTTTCAGCCATTTCTTGCGTTGAGATTCG
TTATACTGCTTCCAAGTTTCAGCCGCAGACTTGTCTACGCCTTCCTCTGTCGACTCTTTC
TCAATTAGCCAAGGCATATCACTAAAGAAATTACCTGCCAAAGCACTATCCGCATTTAAA
GAAGGAATAGAAATTACAGCATCACGACCAATATCATAGTTATCAACTCCATTTAATCCG
ACTTGTTTTAGATGAGCAACCGAAAGCTCCAAGTTCGCTTTACCACCAATTACACCACCA
AACGGTCTTAGGCCTTTTAACCTAACTCCCGTTGGTGCGACATATTCCAAGTTAAACCTC
ATGCAGTACATCGTATAGTTTTTGCTCTTAGATAGATCATTCTCTTTAGTGAGACTGCTT
ACTGCTTCACCTATAAACTCACTCATGGCATCAACTTGTTCTCGATGGTTTTCTGAAATA
GATTCAGTAAACATCCATTCTTCGTTTTTATGGGCAAACTCACCAATATGATACATATCG
GTGAAGTAAAGAGGACCTTTAACTGGCTTGCCATCATTTCCGTCGAGCGCCAGTTGAATA
CACATATTCACTGCTTCCCACGGCATACCCAAACGTTCATAAAGTGCTTTTTCATGACTT
TCACCCGAAATCAGCACATAAATACTGGCAGGATCGTCTTTCTTTTTGTTTCCCCATGAG
AAACCATCACGCCAGATATTATCAGCCGATTGGTACCATTTTCTTTCACTGAAAAAGTTC
AAACCAGACGCTTTGGTGTCTATAGCCACCACTTGCTGTTTAATGCCATGAAGTATAGGG
ATGGTATTTTTGTCTCCCTCACTTGCCATTAAGGTAAAGCTCTCTACCATAAGGTCCTGT
TCACGTAGACGCAGTTGCTGCTCTCCCAAATAGGTATCAAGTAAAACCAGTCTAGTTTCC
GTACTTAAAGCGCCAATTTGCAACTCATCTTCAGCATCATCAAACTTCTGCCCCAGACTG
TACTCTTGTGGTAAATAAAAACTATGTTGCCCTTGATTCGTTCTAATTCCCAAGCAGTAA
CGCATATTTTGGAAGCCTCCGCCTTTTACATAGCGTTTAAAGGAATCCGCTTCTGCAAAA
TAGTCACTTGGCTGACCCGATATCGCTGCTCCGGAAACTGCCATACTGAACATTGCATCA
GAGAACATTAGCTTTGCTTTAGAGGTCATTGGTTTCATACCGTCGATCATCACATCACCG
AAGCGGAATGAAGGAATATGCTCAATAGCAATCAACGTAGCGCCGTCATCAACCCCCTGT
TGCTTGTAAAAAGCACTTATTCGCCCATCAGGATCAGCGTTGAAGTCACTAACCTTCATT
GGCAGCATCCAGTCACTGAAAGCTGGACCTTTAATATTTTCGAGCCCGTCGACGCGATCG
TAGCCAATAGTAACTGGCTTCGCATACTTGTGTTCTTTTTTAAGTACCAGCTGCACTTTC
ACTTTATCGTATGGACCTAGGCGACTGTTGCTAGATTGCTGAATCCAACTGTCATATGAC
ATCCATTCTGGTTCATCACTTTCAGTATAACGAGCTGACTGAACAAGTATTCGACAATAG
CCGATTTCATCTTTCTTTAACTCACTTCCCTGCGGGTTAAATGACTCGGTAAAGTTATCA
AACATCGTTTCATTTGGGTGTTCAAACAACATAGTTTGTATCGGGAAGATTTGATTAAAT
GCACCTGACGCTTTAAAGCTATCCCTGTTTTCGGTTATAGAGAGATGAGAAACGTTGCTT
TTAGTTGTTATTGGAGCAGGCCAATGCTGCGCACCTTGTGGCATCTTTGTCGACAATTCG
GTGTAGTACTCGTTATCACAACGGTTCTTCCAGTTAGCCGCTAAGGTGTTTCCTTTGATC
GTATGTACAGACCAATCATCGCTCAAAATGTAATTCTCAATATATTCCTTCACCTTGTAA
CGCTCAACCAAGAACCTAAACGAGATGTTAGAAATCCTTTTGGTTTGAGCTCCTAGGTCG
GCGAGTAATAACACTAAGCCATTAATAGCAAGCGCTCGTAGTTGGTAGCGTTTTAACACC
TCCTTACGAACTTCTTCGCTCTCAAGGTGAGTAATGAGTTCCTGATAAGACCTACATTCA
ATACCTACATCTACCTTACTGCGTCGCAAATCGTTAAGTAACTCGATATGTATTTTTGCC
AGCCTTTCAAGCTCACTGACAACCTCATGGCTTTGCTTTAACTCTTCTAGGAAGGAGTCC
AACATTAGACTATCAATCACTTTCACCGCAGATATTGCTGTCTTTGAACCCTCTATGGCA
AGCATAAACCCTCTTGCCGCAGGAGCTATAGCAGGAATATAGGAAGCGACGTCAACGACA
CTGTCAAAAATTGCCATTCGCAGGGCGACTTCTGCTTTATCTTGCGCAACCATCTCAGCT
TCTAGAGCAAGCCTAGAGCGTTCCATTGTATGCGAACCATAGCGACTAGGATGAAAGAAT
ACGTTCAGAGACTGTAAGTAAATACGAATCACAACTCGACGGTTTTGTCTTAGATTAGGG
TTATTGCGGTCGACTTTTTCACCTTGCTTGGGAACATAGACCGGTTTACTTTCACCAAAA
GCGGCTATCGAAACACGACCGTCAAAAACAGGAAACTCCTTCATGAGCAGTTTTTTCGCA
TATTCTGCGCGCTCTGCCGAGACCTGCATGTTTGCTTTCTCGGTACCGACCTGGCAAGCA
TGCCCTTCAATCTCTACTCTAAGGTTTGGCTCATCCTCTAAAACGTTGGCAAGAGAAGCA
GCAAGCTGTTTAAATATAGATGCATGATCCTTTAACTCTTTTTCACGCGAATTAAAGGCA
AATTCTATTTTTATTCCTGCGCCTCTAGAGCTATTTACGAGAATGGCGTCAATCTGATTG
CCAGATTGATCACGCGCATCTTTTAAAGCTTGTTCGAGTTTATCTTCCTGAATATGGTTA
GCTGTCTTCCAAACTGGAATTTGAGCAAGGTAGTCTTTTGTAACTTCTTCTGTTCCTTGC
TCTGCTTTATCAACCTTTTTATTTTGATTAACCAGCTGTTTAGCTTTGTTATACAAACTA
AGTGCTGTCAATCCCGTTCCGAAGCCATTAAAACCAACGGTTTTACCACCAGAAAGCCAA
GCTTCCGCAACTCGCCCGGCAACCACACGTCGGTTACCCAGACTTGATTCTAAAGAAAGA
GCTAGGGCGCTTGCCCGAGCTTCATTGGTGTTAAAAACCTTATCGTGAAATAGCGCCTTC
CAACCAATACCCGCGATAGCTGGAGTGTGGAGTTCCTGCAACTTATCAAGCGCTTCTTTC
GTACTGTAAATACCGTAATACAATTCGCCCGCCGCTTTCATCGCAGGCGGCATCTCGGAC
TTAACTGCTTCCCAATACAGTTTCGAGACGTTATTAAACACTGCTTGGCGACCATCACGG
TCTAGAGTGTCTTGCAAGCTGCCGCTCAGCAGCCCAGCTCCTAGCTGAGCAGACACATCT
CGGATATTCTTGAGTAACGCAATACTTCTTGAAGCTGGCGTATTGGCAGTTGCACCTTGT
ACATTACCGTGAAGGTAATGTTTCATATTTCCAAAGTACTGAGGGTATTGATAAATCAAG
GATTCCTCGAGGGAGATCATATCGCCACTGACAATAGCAAATTTCCCTAACGGAGTGCTT
GAAGAAAAGGTAATCTGTTCACGTAGCTCGTAAGTGTAGACTGTATCTAAACCTTCAGAA
AATTGCTGAATATGAGCGTCTTTAATAAACTGTGGAACGCCATTTTTCATCTGGCTTGGA
ATAAATTCGACACGGATACTGTATAAGCCTTCTTTAAAATCAGCAGGATCAACGTGAAAC
ATCGCACATGGGTATTGCTTAGCATTTTCTTCTGAATGCTCATCTTCAGGTAATGCTGCT
TGTACTGAAGAACCTATTGTTTTGTATTCCCCACCTTCTTTGGTTGAATCAAATTTTTGC
AAAGTAACCGTCGCACTTTCATAACCTTGATCAGAAAAAACTACAGCGCAACTCGCCACA
ACAGGTAAAACGAAGCCTTTTAGTGTCTCTCCCGATTCACTTACATCTTCATACCACTTG
TTATATTCTGCCTGTTCTTCGCTGAGTCCCCCGTTCGCAGCTGGTTCGTAAGGCTTAGCC
AATTGTTCAATGCTGATCTCTGTCAAGATCAGTTTTGCTTCGCTGTTTTCCAACTGGCTA
CTCAACTCTGCAACTTTTGTAGCTAACTCTTTGGGGTTTAACTCAGAAAGTGAAGCTATT
AAAGGCAAGGGCGGAAAGCGGAAAGTGAAGGTCTGCTCACCCTCTTTGGGTAGATCCCTA
CCTAAAGCATGAATTGTGTGCTCTGGTGTCAGGACCTCAAAAGCCCCATATTGATCGGGC
TTTCCGTTACCCAGTGAACATAACTTAAACTCATGATTAGTTGCCCACAGTTTAGGGTTT
TCATTATCAGTCACGTTAAGCATTGGCACTTTCGCTAACGGGCGAATATTGGAAATATTT
TCTCCAACTAGACTCGTTTTGGAGTGCCATGAAGGGTAAGTTTTGTCGTTATTTTCATCT
TCTTCGGCTGCAAAGTAAGCGCCAAATAAATAATAACTAGCATGTAGCGGTATTGCATTG
CAGTTCTCTACAAGGCTCATAAATCCCCCTCTTTAACAAAATCACCATTATTGGCAAAAG
CGTTGTATAGAGAAGAATTACCAGCACTATGGCCTGTCCCAATTTGCTCCCATTTTAGGT
ATGGTCCAAATTCATTGTTTTCTGTTGTCTTGCTCAATATAACTCTAGCCGCTCCATCTC
GTGTGTAATTTACATCTTTACCTAGAATTTCAAAATAACGTAACTTACCTACCGCTCTTG
GAACAATTTCTTCCGACTGGAAGGTTCTATTTTTAACGTCAATAAGATAACGGTGCGTTC
TGGTTTCTGACCAAACATAACGTCCTGTTGGGCTAATTGCTTTCTTACGGAACTCCTTGG
CATCCAAATCACCTCCTCTTTTTTTAGGTGCAACAGAATAAAGCAGTTCATTCGTCTGCT
CATCGAAAACTGCTACTCCATATGCAACAACAACAATTCGTTTTCCATTATATATAACAG
AGTATTCATTAAAATTAACTTCCGTTTCTTCTTTTTCACCCGTCGCTAACGTGTACTTCC
AGTCTTTAAACTTGTCTACGTAGTAAAGATAGCTGCTGTCTTCAGCCCATAGAAACTCTG
GGTAGCCACGTGAACGACCTAGTTCAATATACTCACCCGTCTTAAGATCTTTAATTACTT
TAAACATCCCTTCTGAGGCCGAATAGGCCAAAGCCAAGTAGCGATTATTTGGAGAGACAC
GCATTAGACGAACTTTGCCAACAAACTCATCTGCGACCAGACGTAAGTCCGTCCCATCCG
TTTTGATACTCCACACTTTATCCCTTTGATCATAGTGGTCTTTCGCTTCATTTCGGGCGT
TATCCCAACGAAACACTACACGTGGTAAATCATAAGAGCCTTCATTGGTGAGATCTTCAC
GTGGCCATTCTTTAGCTTTAAAAATAAAGTGTTTAGGTTTACCCGTCTCTTTGTCATAAA
TAACGTAATTGTTTTCTGTGATATAAACACGACCATCTTCCCACTGTTGAGCATTTTTTT
CTGCGATTCGGTCTTGAACCGTCTGAGGTTTTGGCGCGTGTTGTTCTGGTTCCTTGGCCG
ATTCTTGATTACAGCCAGATAAGACCGCTAAAGTAATCAAGCATAATGTATGACGTAGAT
TCATCTTATATTCTCTTCGTTATCTTTCTCGATCGCGTTTAATAGTGTGACAACGCAACT
CGAATAAGTTGTTTTGTTAACTTGGCTGATCTTTTTTCTTATAAGCCAGTAAATCCGCAA
TGGGTGTTTGAGCAAAAATGACCGTTTTATTATCTCTTCCGTGATGACTATTGCCCTGAT
AACCACGGAGAAGATCCACTTCTTTAACCTCTGCAGGCCAACCAGTAAAACGAATCAACC
TAGAACCATTCTCTTTTTTTATACATTGGCGCAAGCACACTCGCTGCGACCAATCACCAT
CGCTTTGCCTTAACTCAAAGTAATCATCTGACTCGTCCAGCGTCGTATAGCCCGGATATT
CGAAAACTATCTCGACAGATTTAAGTAAATACACGACCGCTACATTTTTATTTATCTGGC
TTCGTAACATTGCGTATTTTTCAGGTTTTGAGGTCGCAGCACTTGGTAATACTGAGAGCA
GACGAACAGAACCGTCTCCCATTTTAAAGCTTTTCTCACTGCTGTAATGGTTAAGATCAG
TGACTTTTATGGCCTTGGTTCCGGGATCACTTTCTAGTTCAGATAGTTCACTCTCGCTCA
ATCGTTTACTGTTATAAGCCAAATATACTTCTTGAGGCTCACCTTTAATCTTGTAAGGAA
GCCATATATGCGGGAGAGGGTAACCTTGCGCGCTCCGCCCCACTGGGCTAGAAGCATTAA
TAGGGCTCAAATTTGTTTCAATCTTTTCTTTGATTTGTGGCTCATAGCCGGTCATGACTA
TCTCAACTTCTTCCTCAACTAAGTTGAACACTCGAGCCTCTCCAGAGCCATTCAAAGAGC
CTTCACTTACCACCTTGCCGTTCTGCACGATTTGGAAAGGCTCATAAGCGAAAACACCGC
CTGTTTCAGGATTGGTCATATAGATATCGGCGTGCCTTTTGGGTCTAGAGCCTTCACGAA
CACTATTAATGTCCGTATCTGAAAAGTAACCATTTTCCGTAATTGCCACTTCGCGCCAAA
TTTTATTGTTCCAAACAACATACACGTAGCCTGACTTAAACACTTCTGCAGCTTCATCTG
ATTTATCGCTACCAGGGAAGTGCAGCGGAACCACAGGCACCAACACGTTATCCCACTCAT
CCATTTGAGTTTCTTTATCAACGGGTTGCAGGTCTTCGGCGAGTTTAAGCAAGATTGGCT
GAGGCTGGTCGGAACAAGGGATTTTGATATAGAGCGTTTTGCCCTCAGCTTCGAGATCTT
TAAATGTCGCGAGGCTGCGGTGTTTGTTTTCTGTATCAGCCTTGCCTACAGTAACTTTTT
CTTTTTGAGCTTCGGTTTTTCCCAACATCAAACATGCCGCGTTGCTAGACCACTGCCCTG
CAAACTCGACAACGATTTTTTGGTCTGGACTTGGCTCAGAAGGGACATGCGTGTAGCTAC
GAACCAAAGTCACGTCGTCCTTTACCTGCTTATAACCCGCTTTATAAACTTTGCTCTCAC
CAGTCGATGAGACCGATTCAAGCTGTGCTTTTAGTCTTGGGAAACTTTGTAATTGGGTAT
CTGTTAACGGCGTTCTACGAGAGAAAGAAGACAACGCAACCCAGTTCCCATTTCCTAGCT
CGTGTCGAATAGCCGTTAGCAACCCGGAGCTAGACTTCTTGGCAGAGATTGAGATCTTCT
GAGCAAGCTCTTTAGGAAGGTTTCTGAGAATGTCTTCTGAATTTCGCACACGCGAAAGCT
GCCCTATACACTCATCAGGTGTAAGGACGTAGGATAGCTCGTTGGAGGAAAGCTTCGAGC
TAGGTATAAATTTGCAAACTAAATGCATTTGAATTCTCCACAACCAACATCGTAAACATG
GTTGCGGTGACGTTTAAGCTGATAAGGCTTACAAGTACGATTTGGTGTGCTAATGCTACT
AATTTAATTCATAACATTCAATCACATAGAAAACTTCCAGAAAACCGAAATGCCCGAGAA
ATAACAAAACCACAGGTTATTTGGTTGTTTTAACTATCAATTCAAACTTATTACCCTTCA
ATCCAACTCAAAAGGCAGGCTTTAAGCAAAAACAGTTTTTTACTTTTGGGCAGAAGTTAA
CAAATTCAATTTAAGCACTGATAGCCGAAGGTTGAGGTTCTGGAGGGATACGCCTTCCTC
AGTAGCAATAAATAACCTATCGCGACTGAGGAAGTATGAATAAAAAGGTGAGTGCGTGTC
ACACCCACAAAGGTGTAACTAATATGAAGCGATGCTAGGCTAATTTCACTTCATCATAGA
TACACAACTCAGGTAGTAATCACTACCTAATGCAGAACTCTACACCTAGGGTATAGACGT
GCATGTAACTATATAATATTAATAGATATTATCAACACGGCATATTCACCATTGAAGATC
ATCAATTACCATCACAATCACAGTATTGCCTCGTAAAAACAAAAATGGTCTAGGCATTCT
AGATGTTTCACCTTGTATTAAGGCGATAAAGTTATCTGATTCATTTATGAAAAAAGCATA
ATCATTTGAACTAGATCACTTAAATACAAGCAAAAAGAAAGCGAGCTTAATGCTCGCTTT
CCTTTAGGCTGCTTTCTGGGAAGGTAACTCCGCGGAATATCTTTCCCAATAGCTTGGAAC
AACAAGCGCTGTAGTACTAGAGTAATTGAATGTTGTATTCACCTCATCAGCGGTCGCAAA
GAGTGAATTGGCACCATTTGCATAAACGGTTATTACTCCGTCTTTCAAAGTAGACAAATC
AAGATCAACGGTCCATGTACCATCAACTAACACTGTTGCACTGCCTAGAACCACCAAGCT
ATCGGTATCAACAGCTTTGAGTGCTATTATCTCCCCCGCCTCAAAACGAGTAGTTGTGCC
ATTGATAGTTACTGTTGTATTACCCGATACATCACTGATGGTTCCGATCGTGATCGTTGG
GGTAATTGGCATCGAATACGTGCTATCTTCTGCGCCTGTGTTGCCTGACAAGTCTTGGTA
GTCTTTCACCACCAATCCAACGGTCAGCTCTGACGTTACTGGCACAACAGCATCACCGGT
CCAGACACTCGCGTCAGCCGTTTGGGTTAATGCCAGCGCCGAACCGCCCAACGCCGCGCT
TACCGCTTGGAGTTCTTTGTCGAACTCCAGTCTGACGGTCACGCTCTGTCCTTCCGCTTG
GTGCGTTGGGTTAAAGGTCGCGTCGCTCAAGGTTGGCAATGCTTGCGATAGCATGAAGGT
GCTCGTTTCTGTGGCCTCGACATTCGATGCGTTGGTCCCCGCCACCACCACGGTGTAGGT
GCCATTTGGCTCACCACTGATGTCCATCGCGTTGCTCGTCCAAGCGCCACCACTTTGTAC
CGTGGCACTGCCGCTGGCGATAACCGTTTCACTGCCTTGCGCTTTGATTTCTACGCTCAC
GGTTTGGCCATCAAAGCGGCTTGAAGTACCGGTGATCTGCAATGCGGCGGCGTTACTGCT
ATCCACATTGCCTACTGGCGTGATCGCCAAGGTTGGTGTGATCGGCATCGAGTGGCTGCG
GTCTTCTGCGCCCGTATTCCCCGAAAGGTCTTGGTAGTCTTTCACCACCAAGCCTACGGT
TAGCTCTGACGACACTGGCACGACAACATCACCGGTCCAGACTTTCGCATCCGCTGTCTT
AGTCAGTGTGACGGCGGAACCACCCAGCTCTGCGCTTGCTGCTTGCAGCGCTTTATCAAA
CTCCAGTGTGACCGTCACACTTTGTCCTTCCGCTTGGTGCGTTGGGTTAAAGGTCGCGTT
ACTCAAGGTTGGCAATGCCTGCAATAGCGTGAAGGTGCTCGGTTCTGTGGCCTCGACATT
CGATGCGTTGGTCCCCGTCACCACCACGGTGTAGGTGCCATTTGGCTCACCACTGATGTC
CATCGCGTTGCTCGTCCAAGCGCCACCACTTTGTACCGTGGCACTGCCGCTAGCGATAAC
CGTTTCACTGCCTTGCGCTTTGATTTCTACGCTCACGGTTTGGCCATCAAAGCGGCTTGA
AGTGCCGGTGATCTGCAATGCGGCGGCATTGCTGCTATCCGCATTGCCTACTGGCGTGAT
CGCCAAGGTTGGTGTGATCGGCATCGAGTGGCTGCGGTCTTCTGCGCCCGTATTCCCCGA
AAGGTCTTGGTAGTCTTTCACCACCAAGCCTACGGTTAGCTCTGACGACACTGGCACGAC
AACATCACCGGTCCAGACTTTCGCATCCGCTGTCTTGGTCAGTGTGACGGCGGAACCACC
AAGCTCTGCGCTTGCGGCTTGCAGCGCTTTATCGAACTCCAGTCTGACCGCGACACTTTG
TCCTTCCGCTTGATGCGTCGGATTGAATGTTGCGTTGGTCAGTGTAGGCAACGCCTGTGC
CAACGTGAAGTTTGTGCTTTCTGTTGCTTCCACGTTTGAGGCATTGGTCCCCGTCACCAC
CACGGTGTAGGTGCCATTTGGCTCACCACTGATGTCCATCGCGTTGCTCGTCCAAGCGCG
ACCACTTTGTACCGTGGCACTGCCGCTAGCGATAACCGTTTCACTGCCTTGCGCTTTGAT
TTCTACGCTCACGGTTTGGCCATCAAAGCGGCTTGAAGTACCGGTGATCTGCAATGCGGC
GGCATTGCTGCTATCCACATTGCCTACAGGCGTGATCGCCAAGGTTGGTGTGATTGGTAT
TGCGTTGGAAGAATCATCTTCGCCCATATTACCAATCAAGTCTTTGTACTTACTTACAAA
TAGGCCGACATTGAGTTCTGGAATATTGGGGACTTCAGCCCTCCCCGTCCAAATTTTCTT
ATTCGCTGTAGCAACGAGTGAAGTAACATCATTATTTCCCAGTTTTGCTGTCGCTTCTTG
CACTTCCTTATCGAACTCAAGTGTGATGTTCACCGACTGTCCTATCGCTTGATGCTTAGG
ATCAAAAGTCACTTTTGACAGCGTTGGTAATACTCCTTCTACCTCCAAAATCAAACTATC
CCCTTTTCCGGGGATAGAGTTGACGCTCTCATAACTATCATCGTCGACCCGTATGATTAT
TTCTTTATTTTGCTTTTCTGGAGTTGTGTAGGTAACGGTCCAAGTTATATTGTCACTGGT
GTTCCATGATACTTGCTGAAGCTCTCCAGCTTCGTTTTTATCACTCGCTTCTAATTTCAC
ATCGGAGAAACTAAATTCTTTAACCTCTTCTGAAAAAGTAAATGTAAGCGGGATTTCAAC
TCCACCAGCCGAAGGGCTAGGTGATGCAGTTGATATTGTTAACTCTGGAACGGTTGCTGC
CTTTACGGTAGCGCTTGTTGATTTCTCAGTCTTATGGTTCGCCAAATCCAACGCGGCTAC
TTGTAGCGTATAGGTACCAGGAGTCAATGAGTAGTGCATCACATAAGGATCATCTACACT
AACAGGCTCTGTAACTGATTGTGGTCCCACTTTTACCCCACTCCCGTTATCTGCTGTAGA
TGTCACTGAACTCAAGTTTTTATCTGTAACATACGCTGTTACATCTAAATCATATTTACC
GTCCGTTGGTGTCATAGATACTTGATCAGCAGAAACACCAGATATTGCTGGTAACTCGTA
GTCAACGATAGATGTGATGCCTTTGGCACCATATGTTGTACTAAAAAGTTCAAAGTCTGT
AATAGAACGCCCTATTGAGTCGGTGACCGTCACTTTATACATATATTCGGTCTGATCTTC
AGCGTCAAAAACCATAGTATCAGACCCTGTCGATGAGACGATATTCCCTGAAAAATTTAG
CGTATCACCTGTACTTGGAACTAAATCGATAGAGTAATTTGATGCCTTTACATCATGTCC
TTCTTTTGAAGTCACATTGAATAACTGACTTTCTTTTGTAAAAGCTAGTTTGCCTCCTTG
CAAGCTAGTCATTCCATTAAATGAGACCGTAATAGTAGGTACAGACACGTCAATATCCAC
AGTCTTACTTTCACTCCAGCCCACTTTATCCGTTGCTTCAATGCTTACTCGGATTTGATT
CAGCCCTTGCAGCTCACTTTTTGGCAGCTCGAAATAAAGATGTGAGTTATCTGCATTTTC
CTCTTTATTAAAAACATGGCTAGGGTTGACGGTTGTGTATTTGACGCTTGCAATACCGCT
TCCTTCATCCCTAATAGAAAACTGGAACCTAACCAAGCTTGAATCTGTAGGGGATTCACT
GACAACAGCGTCACTATCAATTATTGGTTTGCTGTTATCGACCATCACACTGACGTTATC
GCTACTTGAGTCTCCCCACACATCAATAGCTTGGATGCTCGGTTTGATCACTTGTCCATC
CAAAGTCGCACTTAGAGGCGCTTCAAATGTCGAACAGGAATAGCCCTCTCCACAATCGTT
AAATCGTGAAAAGTTCCCTGGATGATCATTGAGGTTATATGAATCCCCATCCACTGTTGC
AATCACATTTTCTAAAATTGATTGTGCCCCAACCTTCACTTTAAAGTTCATCACCAGCTG
AGCGCCTCGAATGATACTGTCATCCGTTGGGCTTGTGATTCCAATATCAACTGAACCTGG
AGGTGGCAACAATAGTTCTAGAGAATGATCTGAGGATGTATTACCTGCCATATCAGATAA
ATTTTTAATGGTATATAGATGTTGTGATACCCCCGTTGCGATGATATCCGAATAACGTTC
GGTGTAAGTACACGTAGTAACCCCAGCACTCACGCTACAACTTTTTGGTTCAAACGTTAT
ATTAAAACGGTTTCTAACTAACAACGGTCGTTTCGTTGGCCCAGTATTCACCCCTGATAA
GTTATCTTTGAAGCTCAATGTTAAGCTCAACATTTTGTTTCCATCGGCATCAAATTCAAC
TTCGTTACCTGTAAATAGATAGGTATCCTCTAATGCTGCTGGTGCTTCAATATCCATCAT
ATTAAAGCTGAATTTGCTCACCGTCTCTGTATCGTTCTGGCCCACTGTCCTAGTAATTAG
AACGACAGGTGCAGTAGACATGTTTACATCTGTCGTCACACTACACTTATAACTTTCCTG
TGGATTAGTGATAACGCCAGAGTAAGCATTGCTCAATCCATCATTTGGAGCTTCGCTTGA
GGTGTAATTTTCTCTTACCCAACATTCTAGAGTCCGAGCCTTAACATCACCCACAGGGTT
GAACTCGACACTCAACGTCTTACCCGAGATATGAGCCTGAAAATTTTCAGGTTGCGCGAC
AGATAACACGACCCCTTCGCGTTGAACATTAATACTTTCCGAACGTTCTACTACTGGCCG
TGTTTCGCCTGAGTTATACAAAACATTGTTATAAACTTTGAACTTTAGTTCATAGCTTCC
ATCCTGAGATAATTCTGCAGAAGTTAGTCTTCCCTTCCACTTACCCGTTTCATCTTCACT
AAACTGTATATTATTGGTTTGATCGCCGTATCTATAAGTGCCGTCGATTTGAGGAATTCC
ACTTGCATCTTCCGCATCAAGGGTAATAACAACAGGATCGTTGCGCGTAACTAACCCACC
AGTAATCGGCGTTCCATCTTCATAGGAAAAAGACACACTATGAATTGTTGGCAACTTGTT
TTGCACTTTAATCGCGTAATCTACCTCTGTCGTATTCCCGCGAACATCGCTGCCCCTGAG
TTTGATTGTACGGGTTGAACTATCACCATCATTCTGTCCTTCTAAGCTCACTTTCATATC
TTCATCTACTTGTGTGCCGGTATCAGAAGGTGTATCGATAAAGCTCCAATATTCCAATGT
CGTCTTGTTCACACCATTTGATGAAGGCGTTCCCGTTTCGCTCAGATCTTGAGCTGAAAG
TGAAAACACGTAGTTACCACGATAATAACTTTCCGAGTTAAACCCATTCAGAGTTAACGT
AGGACCATCTCGGTCAATAATTATCGTTCGTGGCTCTGTCTGAGATTCGAATCCATACTC
ATCTATCGCCTTAATGAACAGGTTCGCCCTCTTATTTGCATCAATGGTGATACTGTCACT
TTGTATACGACCAATTTCCATTTCAAATGGTTGTGTTGGATCTCTAGGTACAATTGACTG
TATTGCAGAGTCACCAGCTTGTTGCCACAGCTCGACGTTACTTACTTTAGAATCATCAAT
GACTGAACTCAGCTTCACTTGAAAATCAGGTCCCAGGACGTAGTTACCAGCAGAGTTTTT
GTCTACGATCCAAGGTTCAGACAGTTCAATTACCGGGCCTTTGTTGTCTACTTGAAAAAC
AAATTCGCTTGTCGACTCTGCTTGAGGGTAAGCACTGTCTTTCGCTTTTACGTAAAACGA
GTTCGTCTCTTCATACTTAAACGCCCCGGCTATTAAACGAACCTCAATGTTTGGTTGCTC
TCCGAATAGATAAGGCTCCACACTGTCTGTAGGTTCAGTCTCATAATGTTGCAAAGTAAT
ACGCTTACCAAACTCCGTCTTCATATCAATTTCAACTACACTGCCTGGACTCAAGTTACC
CCAAGAAATATCCGGCACCCAAGATGAGTTTCCACCCAAACGCTTATTGATTGTTCCTCC
ATTAACAATCGGCCCTTCAGAGTCAATTAAGATATTGAATTTTGGTGAATTTGTAGTTTG
ACGATTAACAAAGTTCCCCAAATTGTCTTCTGCATTTACATTGACAGTCCAGTTACCATC
TCCCGGATAAACGACTTTACCTTGGCTCGCACAAAGAGTACCTGTACATAATTTAACCTT
AAATGAATCTTGCGTATTACTGGAAAACTGATCGCTTGTGTAATCGACCGTTGTACCATT
TGAGAGATCGACAAACGATAAACTCCGCTTATCCAGTTGGTCCCCCACAAGATCTTGAAG
TTTAAATGTCAACTCATGAACTGAATTCGCATTTAAATAAATATCCTCGCCAATTGGGTT
CCCTTCCAAGTCGTTTGGTGGAATGTAAGTCGCTGCGGGATAGTCATTATCAACATATAG
AGTTTCAATATATGGGTTTAGATCGGTATAAGCGTTACCTTGGGTATCGACCGCCGTTGT
CTCCAGAGCAAACTTGATGATGTCTATTAGGTCTGTTGATTGCGTATTGAGTGTAAACAA
ATACTCTTTGCGGAATTTATTGCTGTTGCCAGACTCATCAATTCTCAGTTCCAATGGTAT
CGCGGTATTAGGCTTGCTCTGTGCATACCACATGCTCTTGAATGTAGGCGCATTTTCCGT
ATTTTCAACGATACCTGATGGATCTTCCAAGACAATTTTAGAAACAACTTCGCCTGCTAC
GTAACGTTTGTTGCCGACCATAGTTTCTCGGCCAGTCTCTATTGTTAACGTTTGTTTAGG
CGCTTCTTTATCTATACTTTCTCCCTCACTATCAAAAATAGCGTCTTCGTCTAGCTTTGG
ATTTGCCTGCGATATATCGTCAGCATAAAGCTGGGCAATATTGGTTGGAATTCCGTATTT
TTCCGTCATGATGTTGTAGTAAGACTGAGCGAGATCTTTACGGTAAGTGTCAGAACTAAA
CTCATAACTATCTAATTTAATTAGATTACCTCCAGATCCAATACCGTTTGCCTTACCGTC
ATAGCTCAGATCATCATAGATAGCAGAAGCAAAATCAGAAGAGTTATTACGTGGCGTGTC
TTGAGCTAAATCATCGATCGCTTCAACGAGGAATCGATGCAAGTAGTCGTTGGACAGTTC
ATCTGGAATTGGGTTTTCTAACATCTCGTTAGTCGCATAAGATGTCACTGTTGGATCAAA
ACCGAAAAATGAATCGTTTCCACCGGACAATGCATACTTCACATCCGTAAGAATGAGAGC
CGCGCGCTCTGAGGTTTTGTCTCCGGCCTCAACTTGATTCCAGCGATAGTCAAATAGGCC
TGTTTGGTAAGTAGATAACTCCGTAACATAATAAGTATTCGAACCGTTCAGTTCGAAGTA
TGCGCCTATATTTGCATCGTTTAAGTTAACGCTAGCTCTTGCGCTTTTATTATCCTTCCA
TTGATAGTAATGCGGATCAGTTCCATCAACACCAATTAAGCGAACTCGCATAAAATCATA
ATTAACAACATCGGTTGTAGTCTCACATGAAGCAACATCAAACGCGGCAGACTCATCACT
TTCCGGTTGCTGAATCGTGGAGCAACTAGCTAATGACGTAAACTCTCCGTTAGGGTTTAA
ACCTTCCAATTGAACACGTGCACCAATGAAAGGTGTCACGATAGTCATCGTCGGCAAGTC
GAAACTGCTTCTGAAATAAACTTCTTGAGTCGTGCTTTCATTCTCTGACTCATCAATAGC
TTGAATTACCAGTTTTTGGCTCGCGTTTTCTGAGACGTTTTTGAAGCCATCACCTAGGAT
CTCCTTTACAAAAGGGACATAGTAAATAACTTCATCAACTCGTCCGCTACTATCCAAAAT
GGTTTCGTGAGGAATGCTTGCGGTTATGGCGTCCGTCGAAGCTAACGTCTGCGTTGTATT
TTGGAACGCATAGTTGTTGTCATTGTTTTGACTTACGTAATACTTCACGACGAGCTTAAG
TTTGTCAGCACTTGAACCTAATACAGTCTCTGAACTCGCATCAGATATTTTGACACGAAC
GTAAGGAATCTTTTTTTCTTTCAATAAGTTAACATTGAAGTTTGCGAAATCAATCCCACT
AATGGATTTAAGACCTGCGCTTGCATAGACATAATCTATTTTCAAGTAATCTCGGCTGGA
CTGCACGTTATCAGCTGTATAAGTATCTTGTGAATATACGCCCTCGTAAGTGGTTCGTTC
TCCATTAAGGCTCACGTTGACGTAACTCATGGGCGTACCTTCCGGGTATGTGATGATCTG
TGCAGGTGCTTGATCATCTCGGCTCACCGCATGTTGAAACTCACCGACATTGTCTTTTGT
ATCAGTGGCTTTTATATCAAACGTGGTAGTTGATAAGAACTGGTCTGTTAAATACGCTTT
GCTAAATTCACAGGCACTTCCCGACTCTGACGTAACGGGAGAACAAGCAACATCGTCAGG
CAAACCACCCTTAAATGACACACTGACGGACTTAATGTCCTGAGACGCTTCTTTTACAAG
ACCTTTAAGTACATATTCTTGAAGCTCATTATTGATAGCGCTAGACGAGGTCACGGTGAT
AACTGGCGCGTCGTTATCCCAAGAGAAATTGACATAATGACCTTTACCACCGCCAGGAAG
CAATTTATTTCCGAGCACATCTGCAGTGTATAAGACTAAACGTGCAGCAGTAACCTTGGA
AAGGCCAGTTTCTTGGTCGACATAAACAGCATCGATCGCTTTTGTATCAATGATTACTTT
GATGTTCGTTTCACGAAGACCAACCTCAAACCCTTGCGCATCCACCGAACAAAACTTACT
GCCTGACGTCAGCTGATCATTACATTGAAACTCACCTTGCCATGCACCGTTGAGTTTGTA
TTCAACAAATGCAGACACTGACTCAACACCAATATCGTCATTGATTTTGATATCTACGAT
GTCTTTACCTGCCAATACATCATTGTCTGTTCGAGTTGCAGTTGGCGGAATGGTATCAAT
ATCTGTGTCATCACGAGGTGGAATGACACCATCTGTTTCGCCAGCGGTTCCAAGGCTATT
TATTTGTTGGCTAAAGGCAACGTAATCGTCAGCGTTTGTTCCTGAAATGTTGAGTGTAGG
GTCATTTACAACTATCAAAACTTGCTGAGAGAGTTCTTGAGTGTACACATCACTGGTGAT
TTTCTGCTGACCAAATGTAAGTGGTGTGACAGCTCCCGTTGCTTCGCTTATTTCTAGGCC
ATCAAGAAGGCCGTCTGCAATGACATCACGAAACTGTACATCAGCTAAATGCATTGATGT
ATATACATTGTCTTCGGATTGACCGTACCTTTGGATCATGTCATAAGAGTAAGAAGAGTA
TGCAGTAAGCAATGCACCATACTGATGCCCCGGCGTTGCAAAGCTACTCTGCCCACCTTT
AGTAATATCAATTGGTGTGGTTTCATTGACATCAAAACCGTACATGCCATTAATACTATC
AAGAGCTTGAGAGACAGCGTCCGGACCAGACACGCCGCCTGCAATTTTATATTTTGCGAA
ACCGGAAACAATATTGGTCAGAGGCGTCAACATCAACTTTTGGTTACTACCTTCACTGAA
GTTCACCACGCCTTCTAAACGCAACGTTTTACCAACACTCGAGGACACAATCTCTTTTGT
TAAAGGATCGGTGTAACTACCTTGTTGTGCGACGACATACAATGGCATCGAAGACGATTC
AAATTCGACTTTGTAATCACCAAATGCATTGGAAGATGTGCTCGCTAGCTTCCTTCCTAG
CTTTCCATCTTTAAACTCAAACACCTCAATTTTTGCACCATTGACTGGAGCGTCAAAAAC
ATTACCTGAGATGGTTCCTGTATTCCTCGCAGGTGGCGTATTATCGCCACCGTCCCCTCC
GCCACATGCACTCAATAATAGTGAAGTAGCCATGAGACCTAACGTTGATTTTAGCGTATT
TTTAGTGAACATAATAATCTGGCAGAGTATATTTTTGCCGAGATTATATTATTGTGTGGA
ATTTTCTCAACGCGACAAAATAACCATAAAATAAAGCAAAAAAACTAAAAAAACAGACAC
TTTTCAACCCTATTCTTAGTGCTATTTCATATCTATCATTATTTAGTTAGTAAAAACAAA
GGAATTGTCGTTAGTGACGTGTAAGATTTTATTTTAAATATTATACTCCCCTCAATTTTC
AGCTTCTAAGCACAGTTTTCATTTAATGACAAGTTTAATATTAAGTTCACGTAATCATAA
CCTTGCTCTGCCTCTTATTACCATCGCACTCACTATTATTGCAGGCGTATCTTTTAGTCA
TTATCTGCTCACTCCCGAGGAACAATCAGAAGTTATATCCCATAGTTATCAAGGTGTTCT
TTTCGATAAAGAAGCTAACAACAGTATAGAAAAAACCTACGATAGTCACTTTCAACGAAC
AAAGATCACTACTGGCGTTATTAACTATGCTTTTGTGACTTCTTTGATTAATGCAGGCTT
ATCTCAACAAGAGATAAAGTCACTGATTAAATTGATTGAAAGCGAATTTGACATTATAGG
TTCGGTTCGAAAGGGAGATAAGTTCTCACTAAAGACCCGAACCAATAGTTATAATGAAAA
ATACATCAGTTCCTTTTACTATTCCGGTAGTAAAAAAGACTTTTTTATTATTAACGATGG
AAAAAATAATGCTTACGATGAATATGGAGATAGGTTAACGCGAAAGCCTTATTATTCATT
TCCACTGGCAAAAGAGTACAAAATTAGTTCTGGTTTCAGTTTAAAACGAAAACATCCTAT
CACAGGTTTGAATACCCCACATTTAGGCACGGACTACGCAGTACCTGTTGGAACACCGAT
ATACTCTATCGCCGATGGTGTTATTGTTAAGTCACGATACAACCGTTTTGCTGGCAACTA
CATTAACATTCGTCACACTAACGGTTCCATATCTCGTTACTTACACCTATCACGTAGTAG
CGTCAGGAAAGGTGACAACGTAGTCAAAGGACAAGAAATAGGACGTTCAGGCAATACGGG
AAGGACAACCGGACCCCATCTTCATTTAGAGCTCTTCGTAGATGGCGCTCCGGTAGATTA
TGCTCGTTACATCAAAAGCAATCAGGCTCCGTCTTTGAACATACAGATGATGCTAGCAGC
AAAGACAGAACGAGCAGAGCTAATAAAAGAATTACTATGAGCCAAACCATAATTCCGGAG
TACCGAGCTAAATGAGTACAAGCTTGGCTGAGGGAACTACTGTAGACAAACGCACTTCTT
TCTCCTGAAGTTAAAGTTGAAAAACCGAGTTCTCTACAACTCAGTTTTCACCTTAAAGCA
CTCCGGCACTCATTTGCTTACCCATGATAATTTATTTTTCATGTAGTTAACAAGAATTCT
AGGTAGCTACGTCATGCATTGGTCTGATTCGCTGGATAGTTCGGCGCTGCTTGTTCTTTA
GTTGGATGTGACACAGTTCCAGCGCCAAACCAAACGCCATCGCAAAGTACACATACCCTT
TATTGATATGGATTGCGAAGCCTTCGGCCATCAGCAAGCCACCCAGCAATACTAGGAACA
GTAGCGCTAAGGTTTTGAAACCAGGGTAACGAGTAACTAGGTTATTGATCTTCTCAGCAG
TCATAACCATGACCAATGCAGAAGCAATAATTGCAGCAACCATAAGCGGTACTTCACTTG
TTAAACCGACTGCTGTGATGACAGAGTCCATCGAGAATACCGCATCAACCGCAACGATTT
GTAACAAAACCACCGCCAATCCCGTTCGTACATGGGTAGAGTGATCGGTTTCGTTGTGAG
TTAACCAGCTCCAAAGCTCTTTTAAGCTTTTCGCTAACAAAAACGCACCACCCAAGATCA
TTATCATATCTCGACCTGTCACTGCATGGTTTGCAACGCTAAATAGTGGTTGGGTAAGTT
GCATGATCCATGTGATAGAAAACACCAATCCAATACGCGCTAACACCGCAAGACCAATAC
CTAAGTTTCGTGCAAGCTTTCTCTGGTGGGATGGCAATCTTTCACATAAAACGGAAATAA
AAACGACGTTATCTACGCCTAAAACAACTTCGAGAGCAAATAAGGTGGCAAATATCACCC
ATGCTTCAGGTTGCATGAAAAGTTCTAACATGAGTATGCCTCCTGAGAGTGGAAGCGATA
CGGAGAAGGGTTCAGTCGACTAAAGGGGTCGTCCATTAATTATTTATACCTCTGTTACTT
AGGGATCTAGAGTTAAGCACCTCTTGGTTTGCAACACAATACTCTTTTCAACACAAAAAC
TAGTGTCTTTATTTGTGCTCTAAAGGATTCTTTCCATCTCACCCCTCCTCTGTTTATCAC
TCGGAAAAGTTTATAGTGTAGGCTTAAGGAGCATCCCTGTTCGGAACGCTTCTATATCAA
GCATATTCAGACATTCGGCAAGTAAAACGACAAGTCCGCCAAGCATCTTTTATCAAATAA
AGCCAACAATGGACCTTAAGCTATTCCATTGAGCTCAAAGAAAAAGATGCTATTTTTACT
CAGTGATCAATAGTAAAAATTTGTTTCATGCTGATATACTGGCAGAAATCACAAGAAATC
ATCGCTCTCATGGATTATATCGCTCTATCGCGCATTAGCTTAAAACACCTCACCGTCCTT
CACATGTTGCTGACAACTCACAGTGTCACTCAGGCGGCCGAGCGACTTTGTGTGACGCCT
TCCAGTGTCAGTAAAACGCTAAGCCAGTTACGTGAAACGCTCAAAGATGATCTTTTCTAT
CGTGATGGTACACGTTTAGTGCCCACACCATTTGCGTTGAATATTGGCCCGTCCATTCAC
GGTATTCTGTCTAGCATGAACGGCCTATTGCACCAAGGTTCATTCAACCCAGCTTATTAT
CAAGGTACGTTTTCTCTGTCGATGAGAGGCAGTTCTTTTGAGCTGTTTGCTCCCGTGTTA
ACGCGCATTTCTCAACAGTTGGGGAACAATGCTCACTTAAGCGTCCATGCAAAAGAAGAG
ATGAGTTTTGATTCACTAGTGAGAGGACAAGTCGATTTTTTGCTGCTGCCGCATGACATC
AGCCAGCCGCCAACTCAAAATAAAGACTTGGTTTGGCAAACAATCTTGAAAGATGAAATG
GTATGTTTAATGGGCGAATCAAACCCGTTAGCTAAAGCGCCCCTGTCGATTGAAGGCTAT
CTTTGCGCTCGCCACATCGGGATTCACGATAAAGATCTTTCTCAGCCTTACTTCGAGCAA
AACCTCACTCAGCAGCATTCAAAGCGTAATATGGCGATGCGTGTGGCAGATTTCGGTTCG
GCAGCCGTCATGTGCCATCATTCCGATTATCTATTTACGTGTTCAAAACTGTGGGCGGGA
GTCGCACATCAAGCGAAAGGTTTAGTGCAGCGCTCTTTACCGTTTGATTACGGGCAAGTG
GCTTACAGCTTGGTGTGGAACAAAGCGAGTCTCAATGATCCTGCTCTGAGATGGCTGCAA
CAACAGTTGCTTGATGCTTGTAAAGAGCTCGAAGGCTGCGATAAGTAAACCGCGCGCAAT
CCTAAGTGTGTAAAGATTAGAGGCTGCTCTAAACGAATACGGAAGGAACAGCAATAGGAC
GATCAACAAACTTTCCAAGCTGTTTCTTTAGTTGCTCTATCTCTTCTTTTGAACACTTGT
CCCAACTACGTGCCTCTCCTACCACGCCATGATGTTGAAAGGCATTGAGGCGAACGTGTA
CCGAGCTTGGTAGCGCATTAAGATACCGCCCTACCGATTCGATTTCCGTATCTAAGTCAC
TTTTACCGGGAATATGCAGAAGACGTACTTCGTGCAGCTTTTGTTGTTCTGCAAGAAACT
CAATCGTCTGAAAAACTCGGTGATGTTCTCGGCCAGTTAACCAACGATGTGTGTCGGTTT
GCCACGATTTTAAATCAATCATTGCGCCATCCATAAAAGGTAAGACACGCAACCATCCCG
AGACTGACAATGAACCATTGCTGTCGATGAAACAGGTGAGGTGCTGTAGTTCAGGCTCCC
GCTTGATCCCTTTAAACAGCTCAATAATGAAAGGAAGTTGTAAGGTAGATTCCCCACCGG
ATACCGTCACACCGCTAATAAAAAAGCGTTGTTTTCGTATCAAATCGAGCATTGTCGGCA
CAGAGTAGTCAGTAATTTTTGGATTAGATTGGTTCTGACATATCTCTATACAATGATCGC
AGTGGGTGCACTCCTCTTTAAGCCAAACAACGTTGTTGCTTTCGTCGAACTTCAATGCGC
CTGCCGGACACTCTGCAACACAATCACCACAGTGATTACAATGGTTGATAGTGTGAGGGT
TGTGACAGTTCAAACACTGATAGTTACAACCTTGTAGAAAGATGACTAGACGATTTCCTG
GCCCATCAACACAAGAGAAAGGAAGGATACGAGTTACTTTCGCCAAAAGGCTTTCACTTC
GTCTAGACATCTTGTTCTTTCCGTCACCAGTTACTTGTAGACTGGCGACATTTCTTGGCT
CACCACTCGTGGTGAACGCTCTAAAATTCCAGTGTTTTTCGCCGCTTCAGCGCCCAAAAA
CGTCGTATTAGTACGGGAACCTTCCGCATCGTATTTCGCGATATCCGATAACTTCACCAT
ATAACCGGTCACTCGAACTAAATCATTCGACGCGACGTTTGCGGTGAACTCTCGATACCC
CGCGTTCAACGCGCCCTTGCATAAATTGAACATGGCTTCTGGGTTTGACTTCACCGTTTC
ATCAATCGTTAGAATATCGCTGATACCCGCTCGATAATATTGATGATGCGCCGCAGTTGC
TTGTACATAAGTAACAGGGTCTGGCTCGTTACCGTAAGGAAGGCGCACACCTGGCGTTAC
ATCCAGATCGAGACTGATACCACCTTGAGCATGCAACAACGCTTTGCCCTCTAAGCCATA
TCTCACAGGCGTAGAATCAACCAATGTCGCTAGTGACGCTGAAATCTCGTGGCCTAATGC
ATTTGCACGTTCGTCTTGTCCGTAGCGGGAAGTTTGCCCTTCTTTTTCAAGAAGTAAGTT
GACCGCTTCAGCCATACCATAAATGCCGTACATTGGCGCAAAGCGTGACTCTTCAATCAA
GCCTTCTTGGGTTAAGAAGCCTTGGAAGAACTGTGATTGTTCATGCAAGTGCGAGCTTCT
TGCGTCCATCAACTCCGTCATTAGTTGATGATACGTCGGTAATACATTACTGAAAAAATC
GTCGCGACTTGCTGCACGTTTCGCCACTTCTTTTAGATTCATGCGTACAAGCGTGTTTGA
ACCACCAGCTAGCGGGAGTGAGTTGTAGCAACTGACGATACCAAACCGCTCTCCGTCATA
AGCATTTGCGTGAATTGGGTAATTCGCAATATGAGGCTTGCTACAGTCACAAATATTTTT
CGTCGCCTGACGTAACAAATCATCTGGTGTGATCGATTCGTCGTACATAAACGTGAGATT
TGGTGCAATTTGCTTGAGCTCTGCGTCCACACGCAAAATAGTGCGACAGATAATGTTGTC
TGTCGGCCCGATATTCACGTGCATGAAGGCATCCGGCAACGTGCGATCCAACATGATCCA
GAAATGTCGAAGTTTTTTGTAAATCTGCGCTTCAGTTTGGTCGCCTACATAAGGCATCAG
GACGTCGTCTAACTGCCCTAAATACACGGGAATATTAGTAACTGACGGCACATGATGATA
GATGATGGTAAGCATATTTAGCGCATCATCAAAATCTTCTGCAGGTGACAACTCCAAATA
TTCAGAGCCTTGAGATAAAAACTTAGCATAGTCAGGTAAAACGTAACGCGGTTTAAAAGG
CGCATGACCTTCAAACATGTCACAGATTACGCCATCGCTCATCGCTTCACGAAGTGCTTC
AGAAATGGGCATGTATGGAATACATGCTTCGGCTTCTAAAGCGAGGAAGTTAGACTTCTG
TTTCGGAGACAAACGGCCGTCAGTTGCGATATTGAGAAAACGCTGTTGGAGTTCAGATAG
GCTTGTCATCAAGGATGTTCCTGCAAAAAAGACCACGACATCTGGATCTGGGTAGGTACA
GACCATTACCCCTAAAGGGCTAGATTGAATTTTACGCCTAGTTAAGCCTTGCCACTAATG
AAAAAAAACAAACCGTTAATTTCCATATTGGAAATAAGCTATCCCTAAATTAGGGGTTAC
CTCACAATCTAGCTGCGATTCGCCGTGGATAGCATCACACCAGCACTGATAAACACCCCA
CCCGTTAAACGATTGAACAACTTAGCTCGTCCTGCTTCAAATAACCAATTGGATGTTTTC
ACCCCTAATAAGGCGTAAAAGGTTAACCAGCTCAATTCGAATACTACGAACGTACCCGCG
AAAATCGCATATTGGGTCAGCAGCGAAGCGGTTGGGTCAATGAATTGTGGGAATAGTGCC
GTAAAGAAAATAATGGCTTTCGGATTACTGGAACCAACGATAAAACCACTGGTATAGGCG
CTGACGTGGCTGGTTGACACCTGTGCAGAGTCGGACTTCGCAAAATCGTTTTGTTTTGAT
CGAAATGCTTGAATGCCTAACCAAATCAAATATGCCGCACCACACCATTTGATGATGTTA
AACACGAACTCAGAAGACGCAATCACAACGCCTAAACCGGTAAAAGAAAGGGTAAGAATG
ATGGTAATCGCACTTAAACTGCCTAGAGCCGTCGTCAGTGCGAGACGAAAACCGCTGCTG
ACGCCTTTACTTAAGCAAAGTAGAGAACTTGGCCCAGGAGAAGCAGTGAGAACGAGTATC
GCGAGAGTGTAGTAAATCCAAGTATCGAGTTGCATTGGCGCTCCTTTCCAATCATGGTTT
GATGCCACATATTAAGCCTTAAGCTAAGTGATGTAGCATCGACGCTTCTATCCTTGAAAC
GTATTTCTGAGGCAAATGCGCAACCCAAATTGCGCATTAATTATGCAACCAAAATACTCG
CTATATGCAATTGTGTAAAGAAAATAGTCAGTAATGATTCAAGCTAAGCACCGACTTAGT
CATAGAACGGTTTTGGGTCGATTTCTAAAGATGAAGGCGCTATCGCTCTTTCAATTTTGT
GCGTACTTGTTTTTAAATCCACCATCGCGACATCAATGTATCGTTTGTACTTACGGGAGT
AGAAACATTTCACTTCTGGCTTTAACGCTTGAGATGGATTCGAAGACCACACAATACCCA
CTCTGCCATCACTGAGTTCCACGATAGAACCGACTGGATACACACCAATGCAGTTGATGA
ACTTGTAAACCAGGTCAGGGTCAAGATGGAAAGGCGTTAGACTGAGCAAAATCTTAAATG
CTTCTGCTGAGCTCATGCCTTTTTTGTAGCAACGATCAGCGGTGAGCGCGTCATAAATGT
CGACGATACAACTCATGCGACCATGAATCGGAATCTCGTCGCCCGATAGTCCGCGCGGAT
ACCCCGTTCCATCAAGCTTTTCATGATGCATTAAACACACGTCTCGGCTGACATCGCTCA
ACCCTTTCACTTCAACGATGATCTCGCCCGCGAAGACTTGGTGCAACTTCATGTGCTCAA
ACTCTTCTGGCGTTAAACGCGCTGGCTTGTGAAGAATTTTATCGTCCACTTTGATTTTAC
CTACATCGTGAATGATGCCACCAATCGCCAATTGCTTGAGGGTATCTTTGTCTAAGCCTA
AGTGTTTGCCGAACGAAACCAACAGACAGGCGACATTTACTGAATGCTCGAGTAAATAAG
AATCTTTCTGGCGCAATGCAGAAACACACTGCAAAGCGTCTGAATCAATGAATACACTTT
CGATCATGTCATCTGCCCACGATTCAATCTCGTCGACTTGGATAACTTTGCCTTCAAAAG
TTTGGTTGAGAAGTTTCTGCGCTAGGCCTTTTGCTTCCGCAATCAGCTTTTTAGCACGCT
TGTGTTGGACTTCTCGCGAGCGATACGCACGTTGTACTTTGCTTGATACGGAAAGCGTTT
TATCCCCTACTTCGATATCGATAGGTTCTTCGACGGGTTTGAATACGCACTGCTGAGCAG
AAAGTGATTGATCAACCCAAACGAATTTCACGCCACTTGCGCGAAGCTTTTTAATGCCTT
CTGCGCTCGAAACTCGACCAGCATTGGCTAAATTGACTCGTTTGTTATGCTCTATCGCGG
TAACAAACATGCCGACAGCAACATCTGCGATTGCAATTTTAATTGAGTCTTCTGGGTTGT
ACTGCATATGGTGACATTTATTAAATACTATTAGGTAACGCGTGCATTATAAAAGATATC
GCGCATAGCTGTTATAAGAATCCTCAATTCATTTCAATTAATGAGTATTCAGTCAATTAA
TAGAGCGATTTACTTCATAAAACCATTTTATTTTTATGGACTTAGCTCAAGAAATGACAG
CATTATTAACTAATTTTAATAATTTGAGGAATGCATCAATAACTATTTCATATAAACACG
ATTTACTGTTGACTAAGTTTTATAAATATCGATGATCAGCAAGTTAAACTGAACGAAGTT
TTATTCATTTGAAAGCGCAAGAACATGACTGTCTACTATTTTAAATTAGCATTTGTATCT
TAATAATGCGCATGATTACTTCATTTCCCTGTTACAGGAACGCCCACTCATCTCTGTTGC
CAGTAAGGCACGAGGAGGACATGTCTTGACCACCATTTTTGATCAACAGGCCTCAGACAA
TGATCGCGAGTTTCTCAAGATCGTCGAAGAACGCTTTATTCATATCTTTGATGTGTTCAA
CGAAGGCCTCTTCTACATGGACGAGTTCGGGACGATGGTTTTCTACAATCAGGGATTTTA
TGAGCAACTTGGAATCAATGCAGGACGCATCAACCTAGATCGTTGGTTGGATTTGGTGCA
TCCGTTGGATAGGGAAAGATTGTCCAAGCGTGTCGATGCCCACATTAACACCGACAATAA
GCGTGTCACAACCACTTACCGCCTGCGCAAACCCAACGGGCAATACGTTTGGATTGAAGG
CGTTGCGATGACCAAAGAAACTGAGCATGGCCATTATATGGTGGGTAGCCATCGCGACAT
TTCAGAACGTAAATTGATGGAAAGCTACATTCATCAAGTCGCGTTCCATGATAACGCCTC
AGGTATGGCAAACCGCGCGCATTTGTTGCTTGATATTGAAGAACACGTCTGTTCGACAGA
CACGCCAACGTCGATTTGCTACATCCAAATCAATGAGATCAAATCCTATCTGAACCAGTA
CGGCAATGAACTGGTCAATGGCTTGGTGGAAAAGCTGCTGCAAACGCTCAGTCATCTGCC
ATCCCCCAACTGCTCAGTGTATCGCGTACATGATGACGATTTCGCAATTTTAATTCAGGA
CGATTGCTCAATAGACACGCTTCAAGCTTACGCCGAGACGATAAAACAAACCTATCACGA
AGCCGTGGTGGAAGAAGGCCAGTATCTTGGCAGTAACATCAGCATTGGCTTGTACCCTTG
TATCGACCCTGCGCACTCTGCGGATGAAATTTTGCGTAAAGCTGCAAGAACATGCCAATA
CGCCAGTGAACAAAATAAAGATAGGATTGCCATTTACAGCCAACGCACTCAACACGCGGT
AGATCGTTACTTTTTTATCGAGCAAGGTTTGAAAAGCGCACTAGAAAAGCAAACCTTGAG
TGTGAAGTTTCAACCAATCATTAATGCAAAAAGCTCCGAAGTGGTGAGTTTTGAATCTCT
CGTTCGTTGGCGTAGCAAAGAGTTTGGCGAAATTTATCCCGATGAGTTTATTCCCGTAGC
CGAGAACAAAGGCTTGATCGTCGAGCTAGGCTATCAAGTGTTCGCGAAAGCTTGTCAGTT
CATAAAACAATACCGTGAACGCTACCAAAATGAAGTAAGAGTGAACGTAAACGTCTCCGT
TCTGCAGCTTATGAATGGTGAGTTTCCCTCAAGAATCAAAGCCATGGCTGACGAGGCTGG
CGTCGCACCTCAGTCTATCGTGCTAGAGCTCACCGAAACATTCATTTTGGATAACAACCA
AACGGCTATGGCCCCCTTAAACACGCTTCGTGAGTTGGGCTTTGCGTTGTCTTTGGATGA
CTTTGGTTCCGGGTACAGTTCTTTAAACTGCTTCTTTGATTTACCGATGACGCAGATAAA
AATCGATAAATCGATGGCTTGGAAAACGCTGACAAACCACTCTTCGCGAGAGTACCTAAA
GTTTTTGATTGCAATGTGCCACGAGAACAATATTGAGGTAGTGATTGAAGGCATTGAGGA
TGCGAAGATGTGCGACTTCTTTACTCAGATGGGCGTCGACTATTTACAAGGTTACTGGTT
CTCAAAACCCTTGTCTGTCGCAAGTGCTAGCCGATATTCATTGAATTCATAGTTCGAATT
TTGGAATTCTCACCTGTTCCGCACAGCCACCGTTTAGTTACCGGTTTTTACATCGAAACA
GAACGTGGCTGTGGCGAAAACTCAGGTTAACTTTACCCACCTATCTTAAGCGGTCAAACA
CAACGTTTTGATCTAAGTGCTCGTGATATTGCGTGTAATCGAGCCCCATATCAAAAATGT
ATTGTGTAACGAGGTTTCTTACGCACTCAATCAACTGATTGGCTTGCCAAGGCTTTTCGA
AATAGCGATCGATGCCCGCAGAGTTAATCGCATTGATCGTATCAGTGTGCGTGGCCTGCC
CAGTCAACAAGACTTTGCGAGTGCGAACAAAGCGGCTGTCTTTGGAAATTTCCGTCAGCA
GCTCAACACCCGTTTTACCTGGCATCACGTGATCCGAAATAATTAACGCGATCATTTCAC
CATCTGCATCAAGCTCGTCCATCAACTCAAGCACTTCATCAGCAGACTCACAATCCTCAA
TATTCAGCCATTTATTCAACGGTTCTAGATCTTGTAGAACCGCGCTTAACACCTCTCGTT
GGTCATCAACGCAAATTAAATTAAGCTTCTCCATGTTCACCCTCTACCGGTAATTTGATT
CTAAAAATGGTCTTTTCACTGTCACTTTTTACGACAATGGAACCGTTGTAACCTGCAATA
ATTCGTTTAACGATCGAGAGCCCAAGCCCCAACCCAAAAGACAATCCGCCCTTCTTCGTT
GTAAAGTTCGGCCTAAATATTTTTCGGCGTGTGGCCTCATCAATTTCAGGGCCGTTGTTG
GCGATCGTGACTAAAATCTTTCCTTTGCTCACGCGTGTATGAATTTCAATGGTCGGCGAC
TCAATGTTGATCATCGCATCGCACGCATTCTTTAAAATATTCACCCAAATTTGAACAAGC
TCAGTTTGCGATCCAATAAAAACCGGCAGTTCTGCAGGGCTGAAACGCACACTAACGCGC
CTCAAATCACTCTGCAGCAACGCCAATGCCCGATTTATCGAATCGTTAATGTTGATGGCC
TCATCAAGGTCGATATCCGTTCTGCCCAATTGCTTAACGGAACGAACAATGCCAACTGTA
TGCTTAGACGCGATACGCAAGTCGTGCAGGTCTCGCCCAACTTGCCAGTAACGAATCGCC
TCTTCTGGCCTTTTTAACCAATGCTCCGAGAGGTAGTTGCTCGGCACGGCTCGCGCTAAA
TCACGTGCCAACTCTTTAGGCAACCCATAATATTTTTCGAAATGACGACCGCGCTTTCTC
GCTTCACTAGACGATACTTTTTGCCCTTGCATCAAACCAAAATCAAAGAACTGACTCGCC
TCTGGATGCACTTCTTCAAGCAGCGTCATAATGACGGATTCTAAACGCTCCGATTTACTG
CTGACCACACCAATCGCATTGTTAAGTTCGTGTGCGATACCTGCGGCTAACTGACCGAGT
GTTGTCATTTGCTCTGCGGTGTGGAGCTTTTGCAGCGCCTTCTCTTTGGCTATCGCTTCT
TGCATCGCGCGGCGCTGACGGCGAGACAACTCATTCACCATAACGGGCATAAACTGTGTG
GTTAATGGCCCGTAAGTTTCTTCTTCAACGGCTGGCGTATCGCGTTCTATCCACGCAAGT
TCTACATCGGTTTGTGCAATCACCGTAGATGAGGCAGTCCATGTTCCTGAAAAAAAACTG
TGCACTCCAATAAATGCCCCTTGAGAGGCAGAAAATACCTGAATGGGTTTTCTGTCTTCG
TCCGCATAGAAGCCAGCAAGCTCTCCAGAGAGCACATAGTATAGACGGTCGTTGTAGCCT
TGCTGTTCGATCAATACGGAGCCGGCCAACACAGTCAGCCGACGTTCGATATGATTAAAG
TAGCGTTCTACTAACGCATCTAACTTGGTTTCGTACATGTATTACCCAATATGCCCAACC
GTATGAAGAATCCACACCATCGCAAAGCTTAGCAGTACACCAACAATACCAAGTACCGCA
CCCACTCTCGCCATTTGGCTACTTTCTACATGGCCAGTGGCATGCGCGAGCGCGTTAGGC
GGTGTACTGATAGGCAGTGACATACCAAGCGAAGCCGCGAAGGTCACAACAAGAATAAGC
GTGACTTCACCTCCTAATGGCGTTAAAGAAGCCATGGACGTACCAAGTGCAGCCATTATT
GGCATCAGCAAGTTGGCTGTGGCCGTGTGCGACATGAAGTTTGCCATTAGTAAGCAAAGG
AATGCCGCGCCGAATAGCACCACATAAGGCGAGAATTCATCAAATGGAATACTGTGCACC
ACCAGCTTCGCAAGCCCTGTTTTGTCGAGCGCTAAACCTAGAGCAATACCACCCGAGACT
AACCAAAGCACATCCCAAGAGATCTTTTTGAGGTCTTCTTTGTTGATGATCCCTGTCAGC
GAGAACACGGCAACCGGAATTAAAGCGACGGTGTATGAGTTCATGCCATGCGCTGAGCCC
ATCAACCAAAGAATGATGGTGCCAGCGAATGTGACGTAAACAATCATCGCCTTTGGTGTT
TTTAGGAACTTACTTTTGATGTTCAGATCAATCTTAGTCTGCTCGGCTTTGTATAAATAG
CCTATCAGAAGCCAAGCAAGCGCCATCATGATCACCACAAATGGTACGCCGAACACCATC
CACTCCCCAAAAGTAATCAAGTTATCACCCACGAGGTATTTCAAAGCAATCGCGTTTGGT
GGCGTACCGATTGGCGTACCAATACCACCGATGTTCGCAGCAACAGGAATACACAGCGCG
AATGCAATTCGGCCCGGGTCTTTAGGCCCAAACACGGCGATAACTGGCGTTAATATCGAC
AACATCATCGCGGTGGTCGCGGTATTCGACATAAACATCGAGAATATTGCGGTGATCAGC
ATCAGGCCTAACATGACAAACTTAGGGTTTTGCCCAAACGGCTTGAGCAACACCCTAGCT
AGGTTCACATCCAAACGATATTTGGTTGCGGCCATTGCTAAGAAAAAACCACCTAAAAAC
AGCATGATGATTGGGCTTGCAAAGGTAGCCATGATTTCGTGATATTGCAGTAGTTCGCCA
AAATGAGGCTGCCCTTCTTGTGTTCGAAACAAGACAATGCCTTTGTTCGAAATGAGCAAT
AACTCAAGCACGATGATCACCACCGACGTGGCATAAATTGGAATAGGCTCGAACACCCAA
CAGAGCGCAGCCAGCAAAAAGATCGCGATAACTCGCTGTTGGACGATGGTGATGCCGTCA
AAAGGAAACGCTGACAAAGGCATCAGCCAAATAAGTAACGGAATCACCGTTGGGATGATG
TATTTGAGATATGGGCGCATAGTACTACTACTCTTCCTGAGTTGGTTGGCCATGACATTA
GGCATTTCGAGCCACATTCAGTCATCTTTCTATCAATCTGATTTTTATGAACAACTTTGC
GGTTGTGAGATAGAAACATACCTGTTTGATAACTCTGAGTAGAGATTATGTACACTGTTT
TGAAACGAAATTTTGGTCTTAGATCAATGAACTGGAATTCACATCAGAAAACATCTCTTA
TCTGTGTCCAAGCTCACTAATTACGCGATAGATACTTCTTCATCACATAATTAGTTAAGT
GTTGCCCTCTCACTTCAACTTCTTGATGTTTAATCACTTTAAATCCCATTCGTTCAAAGA
ACGGACGAGCAGTGATACTGACCTCTGAGTACAAATACGGTAACGCTAATGACTCCGCTT
GAGAGAAAATATGAGCCATCAATGCGCGGCCAACACCTGTCCTTTGATGCCGATGATGAC
AAAAGAAATGGTCAATGAAACCATCTGGCTGTAAGTCCGCGTAACCGACAATCTCACCTT
CAATTTCGGCAATAAATGGGGTAATGGTGTCCATCCTTGCTTGCCAAGTTTGTCGTTCAA
AATCATCGGGAGCCCAAGCTTTCACTTGATCTGTTTGGTAATCGCGGCAGTTTACTTCTC
GAACCGTATGGTAGAAGAGCGTCCATAGTGTTGGCGCATCATCAGCTCGATAGCTGCGTA
TTGAAAGCATCATTACAGTGTTCCAGACAGACGAAACAAAAACGTGGTCACAATCGCGCT
CACTAACAACGTATTGATTGGCAAATAGTGCGGAAATAAATAAGGCAAATAGCGTAAATC
TGGTTTGGTGATAACTCTTTGAGGCTGGATATCTAGGCTCTTCGCGACCTCACAAGCCCG
AACCGTTAACGGATGTTTAAAAAGCCATTGTGAATAAGCGCTATAAAGTGCTACCACTCC
CGCCATTCCGATGATTTCTATCAACACAATAGCCTCTAGAGTAAAAGGCAGTAAAGTTGG
GCCACTCAAAAGCAGCACCGCGGCAAAAAGCCACTGTTTGTACGTCATCATCCATCCTTG
AATTACATTCTATAAATGTACATTTGAGACCAATCGTCCATGATCAGCCTTGCAAGCGTA
TTTTCTATAAGCCAGTGTACTAAGTTATTTTGATTACTGACCAAAATCAAGTGGACGTAA
ACAGAAACAAACCGAGTTAGACTACCTCAACAGCATCCACACAGTTGACACGAGTGATTC
GACTATCTTCGATAATGAAAAACGCATCTTGAGGTAAATCTTGCTGCCAAACTTGAGTGT
AATCCATACCCAACAGCAACCCTCTCAGCACGATGCCTGTTAGCCCATGGCTCACCACGA
CAATATCTTCGTCATGCGCTACATCACTCAACCAACTGGACAAACGCTCCCTTACCGACT
CATAAGTTTCACAGTTTGGCGCTTGAAGGTACCAGTCATTTTGAGCCAATAAGTTGGGAA
TTTCTTGCTCTAGGCTGGGAATCGTTCTTTGCTCCCACTCACCAAGAGAAAACTCTTTTA
GCCTAGGCTCTTTGTTGAGGTTTTCATACGAGTAGTTAAGCTCTTCACATACGATTTGCG
ATGTTTGCAGTGCTCTCCCAAGCGTACTTGAGTAGACACGGAAAAGACGGTTTTCAACAT
ACTGTTTGAGCGTTGTGCCAACGCGTCTTGCTTGGTCGCTGCCTTTCGATGTCAGTGAGG
AGTTACAGTGACCTTGTAACTTTTTGTCTGCGTTAAACTCTGTTTCACCATGGCGCAATA
CGAATATTCTTCTCGTCATTTCTTTACCTTAAACGGTTTAAATTCATAGGTAAGCTAACG
TAAAGTCGCCAACTGGGCAAAAAACACTATTTGAGTCAAATTTGACACAGAATGACTCGC
CTCATTATTCCTGAACATCCAAAATTTCATAATGGCGCTCAACATTCACGGTCACCCGCC
CCCAGTCTGAATCTTTGACTCGGAGTTGATGGTGCTCAAACGTATCTCGATTTGTAAACT
CTTCGTACACATCAAAGCGCAACGGGTTGTCAGGGTTTTCCACCACTTGAAACACAAGGC
ACCCAGCCTCGCTTTTAGTTAATCGCATATGAATAGGCAGCGCACTTTTTACCGTTTCAA
GTTCCTCTTCAGGCACCAATATAAATCCGTTTAACATGACTTTGGGCATCACGACTCCAT
ATCAATTTTACTACCTACAAAAAACGCATAACCGAAAAGTTATGCGTTAAAACCATTAAT
GCGGATTGAAAGGTTACCCAATTATTTTAACGTGAGGGTAAACACCTCGTTGTTCACGCC
ACCAATCATCATTGGTTTTCCAAGCTGATCTTGCTGGACAAAGAGCGTGGTTTTTAACTC
ACGACTTGAATGACGAGATTTACTTTTGCGAACCACAAGCACATCAACAACGTAATCCGA
ATATTCCTTAATCACGGAGCCTGAGAGCTCGATGATTTCCTCATCATTGTCTTCAACGGC
GTCAAATCCTCGATCAACCTGTATCGGTGCTGAAACCGAGGTTTGTCCGTAGTTTAAAAC
CGCGGTTTGAGGCTCTTCAAGCTGTGAAGCAACACTAGTAAAGGCAATAAAACACGTTGC
CAATAACGCTTTGGATATTATTTTCATTAGTATTTTTCTGATTTCCGGCAAGCAAATAGA
AATAAAGACCTTAGATAAGAGTTTGATAAATAGTTAATAATGGCTATCTAAGGCGTGACT
GGAAACAATACCGATTTCATTATGAATAAACAACTTTTACAGCATGTATCGTAATGTGAT
TTATCTCATCTCGTTCGTAGACGTTTGCAGTAACCACACGAAAGCCTGACTGTTCTAGTT
CCGTAATCAAAGATTGTTGTGAAGATACATGTCGATAAACATGGTCATTTTTGGTGATTT
CGTAGCTATTACTGTCTTTAGCACACAAGCTGCTCACAAAGAAAACACCATTTTCAACCA
AAGAATTATAGATATGACCTAGAAAAGTATTCCGATCTTCACCAATGATGCAGTGTAAAC
AGTTTCCATCGATCACCACATCATAGATCTCTGGAATCTCAAGCGTTTTCTCGGTCAAGT
CCGCGACGTAAAACGCCCCTTGAATGCCAGTATCTCTCGCTTTTTCTTTTGCCCAAGATA
TGGCAGTCGGTGAAATATCAATACCTGTTACTTCAAAGCCTAATTTAAAAAATGCTCGAC
AGTGATGCCCTTCGCCGCAGCCAACTTCCAAGAGTTTGCCAAAAGTCGGAGCTCCTTCTA
GCTCAATAAAGCGCTGAACAAGAATGGCTTGCGATATTCGCTCATTGCCTCCCCATCCTT
CCCAGCCCTCTTTTCGGGCTTGAACATACATATCCTCGTGGACATGGTAGTTCGCTTTCA
TATTCATCCTTGATAATTCCTTACGTTAAAGCGCTATCGACCTATCAATACATTACGGGT
TGTACGACTCAACATGTTCATGTACTGCGTGCATTATCGACGCTTTAATATCCTTTAAAT
ATTTCGCGTGTGGGCACCACATTGAAAGCGGCAGCTTCATCCCTTCTAGCATGAGGTCGA
TACTCACTGGCTCGATACCCTCTGCTTTAAACTGAGGCTTAGTTAATGCTTTGGGTAACC
ACGACCACCCTAACCCCTCTCGCACCATATTGATGACAACGGAGAGCTGATCGACTTGCT
CATTATTGGCTGAAAATATGAATTTCTCTTTTAAACCTTCATCGACCAGCGATTTTAGAA
TGAACTGTCTCTCGGTCACCATCGCGTCAACGACAGAGCTCTGATCTAATTTCGCTAATC
GTCCACCAGCTTGAACATAAGGAACGAACTCGACGTGGCCTAAAAAAACCGAATCCATGC
TGTGCATCGCGCTACTTTCGTGCACATTAACTAACCCAAAGTGGATTGAGCCATCAACAA
TACCGCGCTTGATTTCAGCGCGATCACGCACTAATAACTCAACACGCATGGTCGGAAAAT
CTTTCGCTAACTGTTTGCGAATCATGAACAAAGCAGAAGGCGGCATAAAGCTCGAATAGG
CAATCACCACGCGCTCCAAACCTCCGAAAGAAAGGCTCAATGCAATGTTTTCAAATATCC
TCGCCTGTTCGACTGTTTTCTTGGCGTAGTGATAAAGCAAGTGACCATCTTCGGTAGGCT
CAACAGAACGGCCTACTCGGTCAAATAAAGTGATAGCCAACTGATCTTCAAGATTGCTGA
TGACTTGCCCCGTTGTCGTTCGGTGCTTATTGAGCTTAACGGCTGCTTTACTAAATGATA
ATTCTTCATACACAGTGACAAATGCCAACAGCTGCTCAAAGTTAAACGTCATGTTATTCC
CCCACGTTCAGTGACTTACTCAAAATATCACTATCGTTCACCGTCGTGTCATTAGAAATG
AGTGAGATGTGACAATCGAACAGTTTATTGCCTCGCGGTTTACTATTCCAGATTTCTATA
CCATCGAGAGCGCCATGAGTTTCTTGACAGGGAAATCAAACGTAGGCTCAACAAACTCAT
ACTGGCCTGCGATCGTTTCTAGCTCCGAACTCCCATTGTCATAAGTCAACTCTAGTACGC
CATACACCGCATTATTGGTATGACGTAACGCTGCAACCGGAGACATACGCTTGACTAAAC
AGGTCGTAAACACCACCGCTGTTAACTCCCCAACACCAGCAGGTGGCGTCTCAAAATCTA
GCATCGGCCTTTGACTTATATAGATAGATTTCGGTGTCGCTAGCATCATCGTGAAGTGTT
CTTCAAGCTCAATATTTGTCACAAGGATGAGCTTCGGCCCCATTTCGAGGGCCTTTTGGC
AAGCCTGCGTCGCTGATTCAACATTACTAATCTTGACTCCTGTAAACTGCTCCAGCACAT
ACTTACTCGATACAATCACGTCGGCCATTGGCATCAGGCTCTCAAACAATGGAGCGTGAG
ACTCTTTATCAGCGATAGGCTCAGCTAGCTCTGGGTGACAGACATAAAGTACTTGGCGAC
TTTCCTCTTTAACTCGCGTAACCAACTCACAAACTGAATCGCGGAACTTTGAGTCCGTTT
GATAACCCGCAATGACAGCGCCACATTCAGATAGCTGACGGAGGCTTTCTACACCATCCG
TCAACGTTAGTAATTCATCGACAAGGCTTCTACCGACAAACACCTCATGGTCTTGTGTTT
GTTGTTCATTTTGAACAGCGTGGATTGGCCATATGTCCAACCCCATTCGTTGAACAGGAA
ACCCGGTCACGCTGCTATTTAAATGCCTACCTACGCCGTAAGTTTTAATTGAAATGATAC
CTTTCATCGCTATGCCTACATTACTTTTCTGTACATCTATTCATTGAGTATTCGGCATAG
CAATTACGCTCGAATCCCTCGCTATCAAGTGTTCTCACAAATAATCGAGGTTATCCATAA
GCTGGTAGAAGAAACCAATTGAACGGCCGTACTCGTCTACACGGATGCGCTCATTCACAC
CATGGAAACCTTCAAACTCTGTTGTATTCTCCAACTGAATTGCCGTAATCGTGTAAACAT
CTGGCGCAAAATCACGAGCTTGGAAATGCTTCGAATCCGAGCCACCTATCACGAAGAAAG
GCGAAACAATTAAGTCATTGCCCCAAGTTTGGCGTATTGATTTCTCAAGAATTTTGTAAC
CATCAGAACTAGGGTCCGCAACGTTGGTTGCAGGCGTTGAAGCAGAGATATCACGAACCG
TAATACGGTCATCGTTAATGGCTTTCTTCACATGTTCAATGATCACTTCCGGAGTATCAC
CAGGCATCGGTCTGAAGTTCACCACCGCAGTCGCGGCTGGTGGCAAGACATTGTCTTTAA
TGCCCGCATTAAACATGGTTACCGCCGTTGTGGTGTGCAGCATGGCTCGCGTTACTTGAT
TTTTGGACATAACATCCAAGAACTTCTGCTCTAACTCAGTGATAGAATCATTGTTCCCGT
AAGCAACCGCTTTATACATCGGTTGCTGCTCTTCCGGCAGTTCAGGCCCCATGTATCGAT
ATTGATAACGTATCGCGTCGTGAATTTTGTACGGGAATTGCGCCTCTTCTACTTTTGTCA
CCGCTTTTGCAAGAGCAACGATATTGGATTCCGCTGGCGGTTGTGATGAATGCCCACCCA
CTGCATTAATCGCGATTTCTAAGCTCACAAATCCTTTTTGTGCAATACCAATCAACGCGG
TATTTTCACGAATCCCAGGAAAAATGCCCGGTACAAGCGGCGCAGATTCATCGATGACGA
ATGCAATCTTGTCGTAGCGCTGCTCAATGATATCGGCAGCATGTTTGGCTCCCTCTGGGC
CACCGACTTCTTCATCGTGACCAAAGACAAACAATATTGTTCGTTCTGGCTGAAAGCCTT
CTTTGATTTTCATCTCCGCGGCTTCAAGAATCGCATGAATCTGGTTTTTATCATCGAGTA
CACCGCGCCCCCAGATGTAACCGTCTTTTATCGCGCCAGAGAATGGGTCTTCTTTCCACT
GACTACGCGATTCTTCGGCAACTGGGACGACGTCTTGGTGTGCCATAAATACCGCTGGCG
GTAATGCCGGATTTTTGCCTTCCCACGTATAAATCAGGCTAAACGGTCTAGGGTCGCCCA
CAACTTCACGCTTCAACGTTTTGTGTACAAGCGGGTAAGATTGCTCAATAAAGTTGTGGT
AATCGTTAAAAGCCTGCTCATCAAAATCACTGAGATCTTGATTGGAAATCGTTGGGAATT
GCACCGCTTTTGATAGGCGTTTTGCTGCCCCATCTAAGTCGACCTTAACTTCGATTTGCT
CCACGCCTTTCATCTGCATTGAGCTAAAGTCTTGATCGCCTGCCGCCCAAGCTGCAACGC
CCACAGTAAGGGCAATTGCTGAAGCGACGCCAGCGAAAATTTTTGAATGTTTTGTCATGT
CCATTTTCCTTTTCAATAGGAAGTGAATTGGATTAGTGCTCGTTGATATGGTCAGTATTA
TCGAAAAGCGTTACCTCAACCAATCGCTTATGTAGGACCTAACCCTACAAACGGTTTCAT
CGCATAAGGACGTAATAGACAACCATCAAAAGCTTCGCTCGCAGAGCTCATCACCTTTGG
GAACTGGTGACATATGCATGCACCGAAGTGTTACAAGTCAGCGCTTTTTCTGATCTGCAT
CCTTCATGTGAACATCAATTTGAGGGTAAGAGATTTCAACATGATTCTCTTTGAAGAGTT
GATTTATTTTCTTATTCACCAAATGCAATGTTGGTAAACGATCATCAATGGAGTTGATGT
GAAATCGAAGCTCGAACTCTAAACTGCTATCACCAAAAGTAAGAAAATACACGCTTGGAG
CGGGAACGCCTAAGACCAGTGGTGTATCTTCTACTGCCCTATACAATAGCTCTTCAACCA
GTACGATATCGGAATCGTAGGCCACACCGACTGGAATCACTACCCTTGTGACCGAGTCCG
TTAATGACCAATTTATCAGCTTATCTGTGATAAAAACTTTGTTAGGCACGACAATCTCTT
TGTTGTCCCAATCAATGATGGTGGTTGAACGAGTTTGAATTTTACTGACGGTACCTGACA
ACTCATTAATGGTGACTGTGTCACCTATTCGTATTGGGCGCTCAAAAAGTAATATGAGGC
CAGAAATAAAGTTGGCAAATATCTCCTGCAAGCCAAACCCTAACCCCACACCAATCGCAG
CTACGAGCCATTGCAAGCGCTCCCACTCTATGCCTATCGTTGTAAACACGATGACAATAC
CTAGCATCAATATGATATACCTAAGCAAAGTAGTGATTGTATAACCTGTACCAGGAGACA
GGTTCATCCTGCGTAAAACTAACAATTCAAGAAGGCCTGGGATATTTCTAATGCTCACGA
ATGAGATGACCAAAGTCAGCAAAGCGTACATTAGTGACTTTAAAGTAATATCGACCGCTT
CAACGCCACCACCCGAAGATGGTGTCACCTGCCACAAAACAACATCATCCATCCAGTTGG
TTAACTCTAACTGGCTCGTCCATACCGTCGATAAAACGGTGACCAATAAGATCAAACTCA
ATCCTTTCAGTAACGTCATCGATTGTTCACTGATGGACTCCTTATCTAACCCCTGCTCTT
CAATGTCGAATACTGATGCTTCTTCAAATCCCCCCTCGTTTTCACGAGCTATCTTTTCCT
CACGCTTAGCAAGAAAACGCTGATAGCTCAGTTGTCTCTGCTCCAGAATCAACCAGCGCT
CACCTAGCTGATAAACCAAAAATACGCCGATAAGTGCGAACACGTTGAGTTGCTGAAGGA
CGAGTATCTTCCACGACCCCACATACAAACCCAGCATAGCCATGCCGATAACAACAAAGA
ATGAACCTAGAAGTGAGTAGTAGATAACAAAAAAGCCCACTCCCGATTGGAAGAAAGCAG
GCAGATGATCATTCACATCCCCAAGATTTAAAACGCTTTTGTAAAGTACAAACAGCAGGC
CAACCACCAGCAGATAAAGGATTCGTAGAATTTCAGCATCATTTTCTTGCGCAGTTAAAC
GGAAAAAGTAGAAGCAAACCAGCGTAATCAGCAAAGGAAACATGATTATTCTAATTCGAT
AGTGAATGGTATGACACATTTCCTTAGACCAGCGAAAATGCAACTCAAGCATTCCTTGCT
TTCGACTCAAATGATAAAGAAACCCTACGCTCCACAAAAGCGCGCAACTGGCGATCATTA
TCTGATCATACAAAATTGATGGATAACGCACCCAGTTGAAGTCGAGGAACCACACACAGG
TGAAGAAAAACACCGGTAGAATTGAAGATGCAACAAACGTAATAGCTAACACTATGATGC
TGTTAGAAAAACTGTCCTTTAATGGATTGCCAAATACCTTTTTTTGTCGTTGGGAGACAA
GATCGAGCTTTAATCTCGACCAACGATTTAAAAAAAGTAATATCATTGTGAATGCGACCA
AATAGATAAGTGAAATTCGAACTTTATCTAACTCAATATTTTGAGTGATGAAACGGATTG
GGGATGTCACACCAAATAGCTTTTTGGTGTCTAGGTTAAAAATATTTTTCCAAATTGGTG
CGTTACTATAAGTCCAGACTTGACGCTCTTTAAGAAAATCTCTGGCTTCTGCCAGAGCAA
GTGAATAATCACCAGAAACAACAATCAATGTCTCTATCTGATTTGAAAGTGCCTTATATA
ACGAATTTAACTGCTGAAGCTTCTCTAAATCAATACGCTCTGTCGCAATTAGCCTTTCTT
CTTGAGACTGGCTAACTGCCCGTATGGCCTTGGAAATCTCATAAGTTCGAATGTTAACTT
GCGAGCGGTAGTCTTGCAGACTTTCCATTTTGATGGTTTGGGGCAACGCTTGGAGCATGA
CTCTTGTATAAGCACCGAATGCCGTGGTCTTATTCAGCCAATCCAGATTGCTTTTTATTA
CCTCCATTTCCTCGACAAGCTCTGCATACTCGAGACTCATTCGCTCTAAATCCGAGGACA
TTTTGACAATTTCCAAATTAACCTTATCAATTTCTACATCAATCTTATGAGTGTTTGAAA
AGTTCTTGGGATTGAGCTCGATTTCCTTTTCGACAAAGTTTTCTCGATTGAACACTCTTG
TGTTTTCAGCATCATCTTCACTGGCGAGTAAATAGATGGCAATCGACATCGCAAGCATGG
CTATGAAAGCCACGATGTATGAGTAGATTTCTTTTTCTCTAATCATCAACAACCCTCGCC
AACGCGTGGACTCAGAAGATGCTATCCCATTACAATGAACTTACATGCCCGCTCTATCTA
TGGCTAATTTCTTCTGCCAACTCCTCAAAAATATTGGTCAGAGCGATACCTAGTCCTTTC
GCTAATTCTTCCGGCGTTTTTTCGGACAACGCCACTTTGCTGGCAATTGTTTTATCGAAG
ATAATGGTCGGACGAATACTAGAGCTATCCACTAAGATGAATTGTATTTCCATTATAGCT
GTTGGTGTTTGATCCTTTCTGAAGTCACCAAACAACTTGGTCACCACGGTTTTCAGGATT
AAGTTGGTGGCCACGCCTGCACTATAAGGAACAATACTCCCAACCACGCCTGCGCGGCTA
AGCGAAGTTGGTATTTGATTTTCGATAATCGCACTAGGTTCAGTGATGTAGCGGTTGTAG
TAATCGCTTTCAAAACTGACATCGGACAATCGGAATACCATTTGAGTATTGTTGAACGGA
CTTTCTACACGCACGCTATCTATCAGTATCATTTCATATTTTTCAAAATACGTTTTGACG
GGCGAATCAGCGACAATGGCGTAATTCTTTGGGCTCTCTGCAGGCTGACTCATGCCACAG
CCAAACAAGACAAGAAGACTACAAAACAGCAGAACATATTTGTTTCTATTCATATCTGAC
CACACTTAATTTGGGTTAAAGGTATTCGTACATCAATTGATTTTTAATTTCTCGGGCTCA
GAACTAAATATGATACTGGATGGCTGGTTCTTCAAAGTTTCAGAAAAGCTTTTCAAATTC
TCGACTGTTACTCTCAAGTCTTTGATGACGTAATTAATATCTGATTGGTTGTCTGCCATG
ATCACATCCAACCTGACCGCAGCTCGATCTAAATGTTTTATTAACTTATTGATGTCGCCT
TTGTCTTTGAGCGAAGAGTTTAGGCTTTTGCTGATTTGCGCTAAGGAAGAAACAATCTCT
TTCACTTCAGGATCCGAAATAACACCATCTACACTCTTCACCATTTGATTCGAATTAATC
AATAACGCTAGTAACTGTGCGTTCAGAGCATCAGCATCGAGCGCGCTAATGGATTGATTG
AGCGTTTCGATTAACATGTTGATATTTGCCACAAGCGTATTGATATCCGCCTCATCCAAG
CGAGCGATTAAACTCTGTATCCCTGAGACAATCTTACCCGCGGAGCTTTTTGTCGACGGC
ACATAAGGGTAATTTGGCTTCCAGTTAAAACTTAACCCTTCATCCATTGACGTGTAGTCA
AATGACAAATACTGCTGGCCAGTAATTCCGGCCAATTGTGTCGTCGCCCTAAGACCACGC
TCAATGGAAATCTCAATGCTTCTGTTCCATTCTTCGATTGTTCTCTTCGCCCCAGTAATT
TCGCTGCGTACGACAACATACGATTTTCGATTTTCTCTTGGTACTGCGGCTTCATAAAGG
GCATCAGACAGTTCTATCGAAACCACTTCTCCTGCCGTGATTCCTCGAAAACGTACAGGC
GCCCCAACCTCAAGGCCAGAAACCGACTCGTCAAAGTAAGTTTCAACAATTATCTTCGGT
TCAAACAAAGACCGACCACCCAAAATAAATAGGACAACAAACAACGAGACCAATGCTGAG
ACGACAAACAACCCTAACTTGTAACTGCTTTTTGAATCATCCATTACTTAGCTCACTTTC
TTCTGTTAGTACGTCGGGGTGCCGGTTGAAAAACTGGCGAACTCTCATGTCCATACTTTG
ATCTCGCAACTCTTTAGGGTAACCTTCCGCAATAATGCCTTTAGACACTGGGTCGAGCAT
GATTGCCCTATCCGCAATGGAGAAAATACTTTGCAGTTCGTGTGTAACAATAATGAACGT
GTACCCTAAACTCTCTCTTAAATTTAATATGGTTTGGTCTAAGTTCGCAGCGGTGATCGG
GTCTAAACCCGCTGAGGGCTCATCTAAAATCAGAATATTTGCGCCAATTGCCATTGCCCT
TGCAATCCCCGCACGCTTTAACATTCCACCAGATAGCTGGCTTGGCATCAGCTCGGCGGA
GTGCCCCATTTCCAATAGCTCCAATAATGTTCGAGAAATTTTGTTTTTTTCCATCAAACC
AAGGTCGGTAAATTCATCTAATGGGAAACGAACATTTTCCAATATGTTTAACGACCCAAA
CAAAGCGCCACTTTGATACATGACGCCCAGTTCTCGTTGTATTGACGCTTTTTCTGATTC
ACCAGCATGAACAATACTTTTACCATTAATGTAAATATCGCCAGATATGGGCGCATACAA
ACCGATAATGTGCTTCATTAAGCTGGACTTACCACATCCTGAACCGCCCAAAATCACGAG
GATTTCACCACGCTTGACGTTAAAAGAAGCGTTCTCTAGCAGGATCTTATCGCCATATCC
CATTTTTAATCCCGTGACTACAACTGCATCATCGGTTTGTTGGTTATCTAATTTCAAATT
CATCCAGCTTCCTTAGGTCAGCAACACGGTAAAAAAACCATCAATGACAACAATCCAGAT
GATGCTGCTTACCACCGCGCTGGTTGCTGCTAAACCTACCGAGGTCGAGCCTTGTCCTGT
GGCTAATCCCCTTTCACAACCTATGACAGCAATAATGAATCCAAATGTGGTGGCTTTGAT
CAAACCAAAGAACAAATCCCAAACGGAAAGCGCGTTTAAAAGCTGGTGATAGTACTGAAC
AAAGCTGATATCGAACTTTAGTAAAACAAGAGCACCACCCAAAACCCCAATAATATCGGC
AAGTACCGTAAGTAGAGGCAGAACGAGGACTGAAGCATAAATCCTCGGGATAACCAGAAA
TTCGACCGGACAGATCCCGAAAGTGTGCAGCGCGTTGATCTCTTCATTCACTTTCTGAGT
CCCAATTTCCGCCGCGAATGCAGCCCCCGTTCGACCGGCAAAAACAATGGCAGTCATTAG
TGGACCAAGCTCTCTAAACATCGAAATGCCAATTCCATCCGCAACAAAGAGAACTGCACC
AAATTGTTGAGCAACAAGACCAATTTCAAAAGCAATGATGACCCCCATAAGAAAACCAAT
TAACAAAATGATTGGAACCGCATCAGCGCCTGCCCTCGTAGCGATATTTGAAACCGTGGT
CCAGTTAACGTTTTTTCTTCGGTTGATCCCTAATTTAAAAACCAATACACATTCTTTGAT
AAATCGAACCACAGAGCCGACATAGACAAGCATCTCCCGCGTAGCGTTTCCCACACGTTC
GAAAAAACCATCTTCTCCACGAGGTATTTGGGGTGCATTCTCGATATTTGATGGCGGGAC
AAGTTCGGCCAAGCTAGCACTAAGGCCAATAATTGAGATTTCAGCGCCAGGAGGCCGAAA
GCGAGTTTGTAAATCAGATAAAAAAGCGACACCTGATATATCAACAAAAGTTAAGTTGCT
GGCATTCACCACGATGGGAGAGTCGGGATAAGACTCCAAAATGTCGTTCGCTTTCTCCCA
TAAATCTCCAACCATGGCAGAAGTAATGCTTTCAGCTAACTCAATTTCTAAATTGCTTTC
ATCCATACACTTCATCCCATCAACCGCCGAACAAGCTTATCGTCAGGGCATTAATCGTTT
CCGGCCAAATCGACGAACACTGCCCTTGAGTAAGCTTAGTCAAAGATTCAATGATTCATT
GTCTAACATGAACAAAAACGGGCATTCATGGACATTGATGAGCTGGCAATAGCTCTACTG
TTCAGGCTTTGAGTAGCAAGCGCATCACTCTTCGGTTTTTCGGTGCAGAACAAGGCTCAG
ATTTTACTTACACCATTTGTAGGATGGCGTCCTACAAATGCGATTATCTGCTTTTCATCT
CTTCCCTTATCTTTGCCTCATCCAAGACAAACGAGACAACTTCATGAACACAATGCCGCA
CGAGCTGGTATGGGGTGAAATCTATTTCCCGCCGCTGCTTTTAGTCATCGGATTGGCTTA
CGTTCTGACCACGATGGTGACTTCGCTAGCAACGAGATGCGGACTACATAAGTACGTTGC
ATTCCCTGCACTGGCAGAGCTAAGTCTGATTGTCATTTTTACCGGCGTTATTGGCCAATT
TATTTCGATCTTTTGAGGAAAGCACACTGTGATTAAACGTTATCTCATTACCCTTATTTT
GTTGTGTACCGCGGGTACTGTGCTTTACACCCACTACCAAACATACACAAACAATCCATG
GACGCGAGACGGACAAGTGAGTGCCTATGTTATCTCCATTACGCCTCGAGTCACTGGGCA
GGTTACACAGGTGTATGTTGCTGATAACTCAAAAGTAAAAAAGGGAGATTTGCTGTTTGA
GATTGATCCAAGCACATACGCTGCGTCTTACCACAAAGCACTGGCAAACCAGAAACAAGC
GACTGCATTGCTAGCAAAGGCACAAAATGAAGAACAGCGTGCGCGAAAATTAGAGAAACG
TACGCACGGTGCGGTACCTGCGTTAACACTTAGCAATTTACACAATGCCGTACAAACAGC
GCAGGCAAATGTTGAACTTGCGAAGGCGAACATTGAAGAAGCGCAGCTTAACTTGGACTT
CACCAAAGTTTACGCGCCGACCGATGGTTACATCACCAATCTAAACGTTCGAGTGGGCTC
TCAAGTGGTCGCTAACTCCCCTGTTGTCGCCCTTATTGATGAAAATAGCTTCTGGATTGA
AGGTTACTTTAAAGAAACAGACCTCGCGGGCATTGCCCCTAACGACCGCGCAACCGTGAC
ATTACTCATGCATGATGACGTCGCGTTAGAAGGCAAAATCAAAAGTATTGGTTTTGGCAT
TGCGAAAAAAGATGGCACAACAGGAAATGACCTTCTGCCAACAGTGAACCCTAACTTTCA
GTGGATTCGCTTAGCTCAACGTATCCCAGTCAAAGTGACATTGAATGAAATGCCAAAAGA
TCTGCAGCTTCGCGTAGGCATGACGGCATCGATAAAAATCATCAAACACTAATTAGGTGA
AGGTCATGCTGAGTTCATCGACTAAAGAAGCAATAAAAGCAGCGCTCTCAATTGTTGTCG
CTATTTGCCTTGCACTGTGGTTTCAGTGGGAAAAACCTTATTGGGCGGCCATTGCGGTTG
CTGTTATGGCACTAAATGAAAGCTTTGCCCACTCAATTCATAAAGGACACAACCGCGTTT
GGGGAACGCTCATCGGAATCGCTTATGCACTTTTCTTAATTGGTACGTTTCCTCAAGATC
CATTTTTGTTTTTGAGCTTTTTAACTCTGTTTCTTGGCTTGTGTATTTTCATGTCGAGTG
ACGAGAAATATGGCTACATATTTTCGATGGCTTTTACGGTTTGTGCGTTAGTTGCTTGTA
TGGGTCAATTTGACGACCAAACTATATTTCATTTCGCGACATTACGACTTCAAGAAACAG
TTCTAGGTGTAATAACATTCTCTGTTGTTTATCGAGTCATTTGGCCAGTAAATACTGAGC
AGAAATTTATTCAGCAGTTTGAAGAAAGTCGAACGTTGCTACTGGAAGCTCTTAAAAATA
AGCACGACTTTAACCTTGAAGCGCTAGAAGCCAATTCAGGAAATATCAACAAGCTTTATC
AACTGCTTAACCTACCGTTAAAAGGCAGCTATCGGCTCAGACAGCACCGACGTGCTTGGC
TTGAGCGAGTCAACGAACTGACTCACATTCAAGAAAAACTACTAAACCGAGGGGATAAGT
CAAATTCAAACAGTGCAGAATGGAAAGCTCTTACCGAACAGTTAGAAAACTTTTATGTAG
ATAAGCCTCAAACTTCGCTCATTGGTGTCAAAAATAGCAATAAAATAGAAAGCATTAACT
CATCACTTCGCCAAGGAAAACGAACATTTTTCCAACATATCAAAGAGGATAAACGTAAAG
TGTTTCACGGGGTGTCGATGTTCGTAACATCATTGCTCGTTTGGATTTATCTCCCAATAC
CCGGTGGTTCTATTTTTCCGATGATCGCAGCGGCTTTTTCTTGCATCTTACCTACAATGC
CACCGAGCGTGCTTAAAGATGCGTTCTTTGGTGTTCTAGGCACAGGAACCGTAGTTCTAC
TGGAGTACGTGTTTTTGATGCCACTCATGACTGAGCTATGGCAGCTAGCGTTATTTTACT
TCATCAACACGATAGTAATTTGGGAGGTATTTTCAACACCCAAAATGCTGATTCATCGAG
TTCTAGGGATTAATCTATTGGTTGTACTAACCTCCGGCGCGTTAAACCTGACTCCAATAT
ATAGAATTGAAACACCAATTTTAATGCTGACGAATATTTTAATTATTCTTCTGATAGGCA
AATTGTTTTCTGACCTGTTTTGTAAACCTCAAAATGTGCGCAGAGTTTAGAAACTCGATA
TTAATAGTCATGCTATTTATGTAATGAATTTTGAAATAACACATACACATTTTTAGGAAA
TGGGTATTTATAATATTAAAGAGAGACCATTGTGAAATTAAAAATAGGACTGGTATTTTT
AACCACTTTATTTACCCAGTTAAGTTTTGCTCAAGATTCATTTTTCCCTATTTGGGGAGA
TGAAGCAGAAAAGCGTGGCTATTCACTGCCAAAACCTTATGGTCTTTCCCTTTCATACAT
GGATATGAGCAATCCAATCACGGTCAACAGCATTGATTTAACAGGACATCCGGTACTTGA
GGCACTTGATATTGATGCTAACCACGCCGATTTTAAAGGTTCCAATATTACTCTAAGGGG
AGACGTGTGGATTTTCCCGTTTATGAATATCTATGGAATTATTGGTTATACCCAAGGCAC
GAGCACAGCAAAAATTAACGCGTTAAGTTGCGACACTTCCTCCGTACAAGGTATCGGAAA
CAAAGTTCTGTGCTCGCTGCTCGATGCAGCGGGTGACGAGCTACCGGATAGCGCCGCATT
TGAGTTAGAGATGGACGGAGGAACCTATGGAGCAGGCACCACATTAGCTGGCGGTGTGGG
AAATTGGTTCGCACTACTCGATATGAACTACACCTACACCAGCATAGCCGCAATTGATGG
CAATATTAAAACCTTCGTGGCTGCCCCTAGAGTCGGATATCGCTGGCAATACGATGGCGG
ACGCGAACTGCGCGTATTTGTTGGCGCCATGTATCAAAATGTTCAACAAGAATTGTCTGG
TGACCTCAAAAGCTTAAACCTACCACCGCAACTACTTGGCTTAGTTGAAAACTTGAGCCC
TGATGCGGGCTTCAATGTCAGTCAAAGTGCCGATGAGAACTGGAACAGTGTTCTTGGTTT
CCAATATGCCTTTAACAAAGACTGGGAGATATTGATGGAGGCCGGATTTGGGGAACGTGA
GACCTTATTCTTTTCATTAGGTCGTCGATTCTAGGGTTGAAAGCATGACAAGATTACTTC
CTATTGTTTGTCTATTTCTATCTGAAGCAACTCTCGCCGAAGCGGCTAACCAAAAGTCAG
AAATGCAAGAACTGACAAGCTATCAGCAATATCAAGCGTGGCTTGAGAACTTATTGCTGG
AACTAGGCGCGGATGGTCAGTTCGATCCTGAAAAAGGCATCGACTGGAGTGTCATGCCCG
GTCCCTTTTATACTCCAGAGAAAAAGTTTGGTATTGGCGTCTCGGCGGTCGGCCTCTATA
AGCCAGATATCAATGATATCGACTCCCAACCAAGCTCTATTACCGTTAACGGTTTTGGGT
CAATAAATGGTGCTTATGGGGTATCTATCAACAATGCCAACTACTTAAACAACGATAAAT
ACCGCTTGTTTGTTGACGCTGAACTAACGGATTCTCCCGATGTATTTCATGGTATGGGCG
TTGATGCTGGAATGCACAATGAACGAGTTAATTATGACCGACGCAGTTATTCCGCCTCAA
TCACTGGTATGACGCGTGTATTACCATTTACCTACTTAGGCCTAGGACTCTCCTTCTTCC
ACAATGAAGCGTCCAACGCCAAACAAGAAAACACACACATCTCCTGGATAGGTGATGATT
TGGCGGAGTTTCCTAGCACGCAGCGAAATATTGGCGGCATGCTCAACCTCACTTATGACT
CTCGGGACTTCGCCCTAAATGCCTCAAAAGGCAGACTGATTGAGCTTGAATACCAGCGCT
TCAGCACTGAATTAGGCTCAGATAATGATTTTGAACGTGTGAGGCTTAATTACAGCGATT
ATCGTTCCCTATCGTCAATTCCTGGTGTTTTGGCCTGGCAAATACGCTCCGAATCCAACT
TCGGCGACGTGAGCTGGGATCAAATGGCAATGCTCGGAGGTGCTGAGGCTCTTCGTGGCT
ATGAACAAGGCCAATATCGCGGCAGAAATATGCTGATTTCCCAAGTAGAGTACCGGCAGC
CGCTATCTGGGCGCCATGGCATGGTGTACTGGTTAGGAGCAGGCACACTGGCTGAAGAAT
TTGATCAACTGGGTCAAGACGAATGGCTCTACTCTGTCGGCGTTGGCTACCGATTTGAAA
TCAAGCAGCGAGTTAACCTGCGCTTAGATATCGGCTTTGGTAACGATCAAAGTGGATTTT
ACTTTGCAATTAATGAAGCGTTTTAACTGAAATGAACCGTATACTTTTTATATCTCTTTA
CACTGCCACCCTTTGTACCTTCTTGGCTGGATGCTCGTCCGACAATTGGGCAGTTCATGC
GATGCCAAGTTCGAATCAGGCCGCTGATATGCTTGAAGGTGATTTGACGACCAATCAAAA
TTGGTATTTGGATGAGTCTCGCTACCCTCAATTGACCGTACCGCAGAACGTACGCCCGTG
TTGTGCCTTTGGGGATATGCAGAAAGTCAAAATTGGAGCAGTTCCAGTGCCCTTCTTCAG
ACTGAGCAACGTTGTCGAACTTGAGGAGATAGGCCCGCACAAGTTTGCCAGCGGGATATA
TCACTACACACCGTCATCCTCATCGGCATTGGGTCATGGCGGCAGCGAAAATAACGGAAT
CTTATACACGCAAAAAGGTGGCTTTATCGACCTCGCCCATGTGCGCGATACCGCCGATGA
CACCATGGGCTTATTTTTCGAGATACTCGCCAACTTAGGCCAAGCCCATCGCATTGATTT
ACCTGCTGAATTAGGACCAAGATACATCGAGATGGCCTCGTTCGACGCATCTTCTCTAAC
CGGTGAACAAAGGTGGTCTGTGGCCGCTCATTTATCTGCGCGCTTAGCCTACTTCAAGGC
TGAATCCCACGAGATCGCCCAGTGGCACGGCTACGCAAGTTTTTCAGGTTGGCCAGAAAC
CATTTCCGCCTACTCGCTTGAAGACCTCTACTCCAACATGTTGGGATCTAAAATTGTACT
TAACCTCATTCAACAACATAAGATGCTGAGCGAAAGAGAATACAACCAAAATGTAAGTTT
ACTTCTCAATGCAAGTCTGCAAGAGCTTGGCGTCGTTGATAAATCTCAATCAAAACTGGT
ATTAGCCGCCGTCGACGGTAAATGGTGGAACTCACACGAGTCAATCCCAAACAAATACAT
GGTTCTGCAACGTCACTATGACCTAGGAGATGTACAAACGCCCCACCGACTAACACCGGA
GTTATTAGGAAAAGAGAACTCGAACTTACAGTATCTCGCGCAATCTCCCGCGATAGTGCT
CACCATACCAGCATCTGTAGAGTCGCTGGATCTAGATAACATTGCCAAGTTAGTACTTGA
AGTAGCGCCGAGTTACGCAGATACCTTCAACCACATCCCAAAACGTATCTGGTCAGAGCG
TATCGAACATACTCAGTTCGCCGTTATTGCGCAGTATGCAGAGTTACAAGATGGTCAAGA
AATGAAAGCGCTAGATGTGGCGGAGAAGTAATTTAGAGAAAAAAGGACAAAAGAAGGAAT
TTCACTTGAATATCAATAAGTTACAGACACAAAAAAGCCCACCAGAAAAGTGGGCTTCTT
CTAAAATTTGGTGGGTCCGGGCGAACTCGAATCGCCGACCCCTACCATGTCAAGGTAGTA
CTCTAACCAACTGAGCTACGGACCCAAATTTTTTATTCCTGACCATTCAATTCAGAATGG
TGCGTCCGAGTGGACTCGAACCACCGACCCCCGCCATGTCAAGGCGATACTCTAACCAGC
TGAGCTACGGACGCATATCTCTGGAACGAGAAGGATATTAGCTATATCCGATCAGGGGTG
CAAGCATAAATTCATCAACTTTGAATCGTTTGGTGAAAATGTAAACTCAACACCCGTTTT
CAGATGATTTTATCGGCAAGCCCTTCGTCTATTGGGGATAAAAGTGTGATCTATATAACT
TTTACGATTTTGTTCAATTGTCGTAAGGCACTTCACTTAACATCCAAATTTGTAATGTCT
GGGAAATATCAGGGCAAAAACCAAACAGAATTTGATATTTAGGCTCAAATGGCTCACCAA
TGTAAGTAGTGCGGATCAGTTTACCCGTTTTGACATCGACTTGAGTACTTACTCTGCCTT
TAAAGTTTTGGAAAATCACAAACTGCTCGCTGTGATAAACCATCTGTTCACGATAAAACA
AAAAGTGGTCTTGTGGCGTCTCCGTCAGTTTGCACTCCAGCGGCTTTAAGCTCTGTATTC
CTTGCACGTGTGGAGCTAGCAGCAACAGTGCGAGTATCCATCCATATCGCATACGACTTC
CCTATTCCGCTTTCTTTCTCAAAGTATAGGTCTTGGCGTATTGGGCGATACAAAAAAGGC
TTCGATCTACACAAATCAAAGCCTTTAGGTTTATCGTTTTATTGGTTGTATTAGTCGTCA
GACTCAAACACCACATTGTAGTTTTCAGTATAAGTACAATTAGGTTGACGACTGCAGGTG
AAAAATCGTCGTCCTTTAAATTCACCTTGGCTGGCGGTTTTGATGATCATCGGACTGCCG
CATTTCTTACAAAAACGTACTTCTTTCTCAGGCTCGATCAAATCAATATGCGCCGCCAAC
AAACGGCGTAAACGCCCCACTTGATAACTGTGTTTTACTGAAGTCCCGATCAGAGGCAAG
TTGGCAGATTTACATACGTGCATCAGCAACTTCTGACGCTCCGCCTTGCCTTTATTCAAT
TGCTGCCCGTTATCAAACTCGATAATTACGCGCGGTTCTAACGTTCTTGGGTCACAAATT
ACGTAGTCAAAATAACTGCGCGCGATGCGATTATTGGCCACGAAAAACTGCTTTTTATTC
TTGATGTCTTTCGGAGCAACCAAAGTAGACATGTTCACCTTGGCAAACACGACAGCATGC
TCTCCGACTGCGGCTCTTAGCGCATTGAAAAAAGCACCTTCTTGCCCTCTTAGTAACGGG
CCTTTCGCACGATATGGATAGTCACGCGTGTCGTCGTGCTTAATCACGTACTTTTGAATA
ATAATGAAGAATACAACCAGAAGAACAACAATGATAAAGATGTTGGTCATAGATAAAGTG
CGCCTAAAACAACTAGTTGCTCAAAGCGTAAATGGAAATGCTATACAGAGCAACAAAACC
TATCAATTTTGAGGTGCGATGACATAAGCAATGAAGAAAAGTTCGCGGAGGATAAGCAAA
AACAAGCCAATCTTTCTAGGGATTGGCTCTTGTACGTTCTGCCTGATTAACAATCATTAA
GTGTTAGCGTCTGGTTGATTGTCTGGCATGGCATCAATGAAAGTTGGCAGTTGGTTGCAA
GCATCTACAATTGCGTTGATAACCGGATAAGGCGACATATCAACTCCAAAACGTTGCGCG
TTGTAGACTTGAGGCACAAGGCAAATATCAACGATGCATGGCGAGTCAGTCACACTGTAT
TTACAGTTTCCATGCTCTTCTCGATATTTGGCCAGTTTCTCTTCTAACGCAGCAAAGCCT
TGTTTGATCCAGTGATGAATCCACTCCTCTTTCTGCGCTTGTTCACAACCTAATGTTCCT
TCCAGATACTGCAAGACACGCAGGTTGTTTAAAGGATGAATTTCCATGGCGATGTCCTGC
GCCATCGCCAACGCTTGATAACGTAATGGCGTTTGTTCAGGAATGACCGACACATCTGGG
TAGTTTTCTTCAAGATATTGAATGATCGCGAGTGACTGGTTTAAGCGTAAGTCGCCATCC
ACCAGCACAGGTACCAGCTCTGAGGCGTTAAGATCGTGGTATTGCTCATTGTGCTGTTCA
CCGCCATTGCGAACTAAGTGAACAGACACTGAATCATACGCCAGTTGCTTTAAATTCAAG
CATATACGCACTCGATATGCCGCCGAAGATCGCCAATATCCATAAAGAATGATGTCATCG
CCCATGGCTTGTCCCTATTTTGCTGTTTAATGTTTCAAGTATTGACTAACTTGCTGATCA
ATAGCACCAAAAATAGTATTACCTTCAACATCAAACATCTCAAGTTTGATCGAATCACCA
AACGACATAAAGTTTGTCGTTGGCTTGCCATCACGAATGGTTTCGATCATACGGACTTCC
GCGATACATGAATAACCAACGCCACCTTCCTCAATCGAAGTGCCATGGTCAGTGCCTTGC
TTGTTGGACACCGTGCCAGAACCGATGATTGCGCCAGCCGATAGTGGGCGCGTTTTTGTG
GCATGAACGATTAAATCTGCAAAGTCAAAAGTCATATCAACGCCAGCGTTAGGGCGACCA
AACGGCTTGTGGTTGTAGGTGGAAACCAATGGTAAATGAACTTTGTTTTCATACCATTCA
TCGCCCAATTCATCAGGGGTAACCGCTACAGGAGAAAACGCCGAAGACGGTTTAGATTGG
AAGAAACCAAACCCTTTTGCGAGCTCCGCAGGAATCAAACCACGCAGCGAGACGTCGTTC
ACCAACATAATGAGACGAATAGACTCTTGCGCCTCAGCAATACTTGCGCCCATCGGAACA
TCTCCAGTTACAACGGCAACTTCGCCTTCAAAATCGATACCCCATTCGTCGCTGGCAAAC
TCAATATTGTCGCAAGGGCCAATAAACGCATCTGAACCACCTTGATACATCAGAGGATCA
GTCCAAAAACTCTCTGGCATTTCTGCGCCGCGCGCTTTACGAACCAACTCGACATGGTTG
ACATAAGCACTGCCATCCGCCCACTGATAAGCGCGAGGTAACGGAGACTCACAGTAATGC
GCCTCAAACTCTTCAAACCCTGCGACCGTGCCGTTGTTCAGCGCGGTGTAAATTTCTTCC
AATTGTGGTGCAACAGCTTCCCAATTATCGAGCGCGACTTGCATAGTCGGTGCTAGGTTT
CTCGGGTGGAACACTTCTGTTGCGGGTACGCAGCGCGTTAAGTCTTTGCTCACGACCATC
AACAGGCCGTCACGAGTCCCATTTTTCTTGGTTGCTAATTTCATCCTTGCCCCTTATTTC
TCTTGCCAGCTATAGACGTATTCTTTGTTTTCTACTTTATCCAGTTCATCCGAGAACTGG
AGTGCATGACGGGTATCGATCATGACTGCGACCTCATCCGTAAACTTCTTCTTATGTTCT
CGACCCGCTTTAAACGCTTTTGGATGCGGACCATGAGTAAAGCCTGCCGGATGAAACGTC
ACCATACCCGCTTCAATGTTATCGCGACTAAAGAAGTCACCTGCGTGGTAGAACAACACT
TCGTCATAGTCATCATTGTTGTGGTAGAACGGTACTTTAAGTGCACCAGGGTCACTCTCA
ATTGGACGAGGAACAAACGTACACACCACAAATCCCGCTCCTACAAATGTAGTATGCGCC
GACGGTGGTAAGTGGTAGCGATGTGACATAAGGGGACGTATATCACGCCAATTCACTTTC
ACTACTGCTAAGTCGCCATGCCAACCAATCGCGTCTAAAGGATTGAACGGATAGGTAATC
ACGCTAACTTTATCGTGGCGTTTTACCTGAACCTCGGTGCGGTTTTCAGAATATTGCGCA
CGAAACTCATCATTGATAGATGGAACTTCCAACACCGCTGGGTCAAATACCGCGTGATTC
CCTACCATGCCCTTTTCAGGTAAGGAGTACGCTGCATCGGTGTTTTCAATCATGAGAATG
AACATGGGTTCACTCGGCTCTAAACGCCAACTCGTTGAGCGCGGGATCATGACGTAATCC
CCTTCGCTCACTTTCAGATGACCATAGTCACAGTAAAGATCTGCCGTACCTTGGTGGATG
AACAGCAGCTCGTCGCCATCGGCATTTCTCACCAAGAAATCCATCTTTTCATCCATGCGC
CATACACGTATTTTACAGTTAGCGTTGTGCAGTAGGTGCGGTACTGACCAAGGAGAGAGC
TGACTGGCTTTATCCACTAAGGTGAAGTCAAAAGCGCGTGGGCGTAAGTCACCTTCCCAC
TCACACCAACCGGTTGGCGCATGTTGATGATGAAAATGTGCCGCAGGGCCGAAGAATCCA
CTTCGGCCAGCTTCACGTTCATAAATTGCCTCATCCGGGAAATCCGCATGTGCTTGTTTA
GAGCACACTCCCTCCCGATGCGGAAATGTGATCCATTTATGCATCGCTTAGTACTCCTCG
GCGAATTTGATCTTCTTCAATCGATTCAAATAACGCTTTGAAGTTACCTTCACCAAAGCC
TTCATTGCCTTTGCGCTGAATGATTTCAAAGAACACAGGGCCAATAACAGTCTGAGTAAA
GATTTGCAGCAAGATTCCGTCTTTCATTGGCGCGCCATCAATCAAGATCTGCAAATCACG
AAGTTTGCTGACATCCTCAGTATGGCCTTCAACGCGCTCATCGACTTTCTCGTAGTAGGT
GTCTGGAGTTGGCATAAAGTCCATACCGCGGTCACGTAACGTTTGCACCGTTTGATAGAT
GTCATCCGTTGTCAGAGCGATATGCTGAATACCTTCCCCGTTGTATTCGCGGATAAACTC
TTCAATCTGCGATTTGTCATCCGAGGATTCATTGATTGGAATGCGGATTTTGCCACACGG
CGCCGTCATTGCGCGGCTGACAAGGCCGGTCAGTTTACCTTCGATATCGAAGTATCGAAT
TTCTCGGAAGTTCCCGATGCGCTCATAAAAACCAGACCATACATCCATATTACCTTGCTT
AACGTTGTGCGTGAGATGGTCTATCTCGTACAAGCCAACGTCTGATTTTGCTAAGCGATC
GTCTGCATCGTCATAAAAACGGAAATCGACGTCGTAGATGCTCTGCTTGCCATAGCGATC
AACGAAATAAAGCAAGCTTTCACCAATACCGTAAATGGCAGGGATACTCAGTTCCATCGG
ACCAATTTCAGTTTTGTATTCTGTGCCGCCGTTTTGAATAGCATGTTCAAGCGCAACCGT
CGCGTCTTTCACACGAAACGCCATACCACATACAGATGGGCCGTGAACTTTAGCAAACTC
CTCCGCCTGGCTATGAGGCTGGGCGTTCACGATAAAGCTGATGTCACCTTGTCGATACAA
CCATGCTTCTTTCGAACGATGTTTGGCTATTTCAGCAAAGCCTAGCGATGTAAATAACGC
TTTTAGTTGTTCAATGCCTTGGCTGTCAGCAGCTGTGTATTCAACAAACTCAAATCCGTC
TGTACCTAATGGGTTGTATGTGTCCACCATGACTTTCTCCTTGCGTCACTAATTTGTTTA
CAGCCTCACTGAGCTGTTTGAACTGATTTTTCTAACTTGGCGCAGGTAGAGAGAAATTGG
AATACATCAGCCGAAATCTCTATTTCTATGGGTCTTACGGAGAAATGTAAAATTAATGTT
ACACCATAAAATCATCAATGTACCCGGTTAAAAAGAAACAAAAATTAAATTGAATTTCAA
TCAATTAGGTTGATATTTTTCGATTTACGCCACACCATAAAATGTAAACAACTTGTTACC
ATGGTGATTTTTATTGGCACCTAGCGACTTTAGATAAGTCTTTGGTTTCATTTAAAGAGA
GGTTGGAAAGAGTGAAACAAGCGGGAGTTTCAAGACAACAAAGCGCACGTAAAAAGCGGC
CAAGCTCTTATTGAACTTGGCCTATCCAGTTGGCAGTGCGAGGATATGAGTAAACAGAGA
CGTCATTAATCCACAAATGTGATTTTGCTTCAAATACACCCTACTTATTTACAGTGCACC
TTGCAGCAATTATTGACTGCTTTCATCAGTTACATATTTGCTTCGAGCCATAGTGCATTA
CTGTCTCCGCTCTCAATTACCAAATTGTCACTTGCTAAACCACTTTCGTGATTGCGTCGT
CACTTCTGGCATTATCCTCGGTCAGAATCGTGTCAGGCAGTGATTTTCTTTGATTCAACG
CAGCTTCACCTACATAAAGCTGTGCAATAAGAGAGGTTCTGTTCCCTTTCGAGTCCGTGC
CATTGATTTCGAATTCACATCGTTTCTCGGTATCGCCCTCGACCCCAAAAGAAAGAGACA
CCCAAATGACACAAATTAATCAAGAACGTCTAGTTGAACATTTCTGCCAACTGGTTCGTA
TCGACAGCGAATCTATGAATGAAAAACAAATTGCAGAAACGCTGGCTGAGCAACTGGGCG
AACTAGGCTTTACGGTTCACAAGCTTCCTGTACCAGAACACATTTCTAATGGCTTCAACG
TGTACGCACGTTTAGAAGGGAAAAAAGAAGGCTCAACCCTAATGAGCTGTCACATGGATA
CGGTAACGCCGGGCATTGGTATCGAACCGATCATCGAAGACGGTATCATCCGCTCGAAAG
GCAACACTATTCTTGGCGGTGACGACAAATCTGGCATCGCTGCCATCATGGAAGCAGTGC
GTTGCATTCAAGCTGAAAACCTAGAACACAAAACGCTCGAATTGGCGTTCACCGTACATG
AAGAAGGTGGCCTGTTCGGTTCTGAATACTTCGATATGTCTCACGTAACCTCAACAGAAG
CGATTGTACTGGACACAGGAGGCCCAATTGGAACTATCGTAACGGCTGCTCCGGGCCAAC
AAAAGATCGTCGCAACCATCAAAGGCCGCCCTGCACATGCAGGTCTTGCGCCGGAAGAAG
GCATCAGCGCGATCATGGTTGCGGCAGACGCAATCAACCAAATGAAACTGCTTCGCATCG
ACGAAGAAACCACAGCGAACATCGGTATGGTCAACGGTGGTCAGGCGACCAACATTGTGA
TGCCAGAGCTTAAAATCGTGGCTGAAGCTCGCTCTCTAAATGGAGAGAAGCTAGAAGCCC
AAGTCAACCACATGATTTCAACATTTGAGTCGGTATGTGAAAAACATGGCGCAGAAGTCG
AAATCGAATCTAGCCGCGCGTACGACGCCTTTGTTATCGAAGAAGACAACGCGCACGTAA
CCGCAATCAAAGCGGCGTTTGCAGATATGGGTATCGAAGCGTTCACGAAAGGCACTGGCG
GCGGCAGCGATGCGAACAACTTCAACAAGAAAGGTCTGACAACCGTGAATTTATCTACGG
GTATGGCTAAAGTGCACACCACTGAAGAGTTCATCGCCGTTGACGATATGGTAAAAATCT
CTGAGTTCGTTAAGCATTTTTTGGTGAAGTAGCCTCACTCAAATATTTAGATTAACTTCC
GACTTTCATCCCCTTCTCGCCCTGCGCGAAGGGGATTTTTATTTTTGCCCTCCATAAATA
TTCTTCCCTTAATGCCAACTTGGCAATCAACCGCGATAAAAATTCTACCAGCTCACTTTT
TGAGACCGAACAGCCCAGCTTTTAGCACCTTGTTACAACCATGTTAAAACTCGATTGTAC
AGACAATTTATACAATATACATTTTGAGCACCTTTCAGGATAAATAGAGTGAGACAAGGA
TGAAATTACCTAAACTACTTTTGCTAGCATCGATAATGAGTCCGATACTGGCTACACCGA
GCTACGCAGTGCCGTATCCGGCTGGTGTGACGCTTGCCGAGACGCAAGAAATTACGCTCA
ACAACGGTGCGGAAGTCACCTCTATCGATCCTGCAAAACAAGCCGCGGAACCTGCGTTCA
ACCTTGGTCGAGACTTGTTTGAAGGCTTAACCATTCAGGACAAACAAGGCAAAACGATTC
CTGGGATTGCAAAATCTTGGACGGTGAATGACAACAATACGGTTTACACCTTCCACTTGC
GCGATGCGAAATGGTCAAACGGCGACGAAGTGACCGCTCAAGATTTTGTCTACAGTTGGC
AACGATTGCTCGACCCTAACACGGCATCACCTTACGCTTGGTTTGCCGCCATACCGAATA
TCCTAAACTCGCAAGCCATTATGAAAGGCGAAGCAAAACCTGATTCATTGGGCGTGAAAG
CATTGGATGAAAAAACCTTCCAAGTAACTTTGGAGCAACCAATTCCGTTCTTCATAAAAC
TCCTGAGCCACCCCGTTCTTGCTCCGGTTCATCAAACAACGGTAGAGAGGCACGGCAGTA
ACTGGACACAACCAGAAAACATCGTAACCAACGGCGCGTTTACCGCTTCGGAGTGGAAGG
TAAACGAGAAGATGGTAATGAAGAAAAACCCGCACTATTGGGATGCAAACAACGTCGTCC
TAGATAAAATCACTTGGCTGCCGATCGGTGATGCGAATGTCGTGCTAAATCGCTACCTAG
CAGGCGAAATCGATCAGGTCATGTCGATTCCTGCCGCACAAAAAAGGAAACTAATAAGCA
AACTGCCTCAAGATGTGGCTGATACAAGTGCTTCGCTAGGTTCGACTTTTTACTACCTAA
ATACGCAAGAAGGGCCGACCAAAGATCGTCGAGTTCGCCAAGCCCTCTCCTACGCCATTG
ATCGCAATCTACTGACTGATTCGATTTTAAGAAATGGTGGAATTCCGATGTTCACGCTAG
TACCACCGCAAACCGATGGGTTTCAATCGCACACACCGGAATATTCAAAGTGGGACCAAA
TCCAACGAATTGACGAAGCAAAGCGTTTGTTAGCAGAGGCAGGCTACAACCAAAGTAACC
CACTTAAGTTGACGTTTACCGTCCCGACTTTCTCGATGGATGTAAAAATGGCGACAGCCA
TGGCGGGCATGTGGAAGAGCCGTTTAGGCGCACAAGTCACTATCAAGCAGTTGGAACCTA
AAGTCTTCTATGCCTTGAAAGAACCCACAGAAATTACGCGCGGCGGTTGGACTGCCGACT
ACAACGAGGCATCAACTTGGTTAGATATCTTCGTCTCAAATGGCGAGTACAACGATTCAC
GTTACCACAACCCGAAATACGATGAGTTGATGTCAAAATCTAAGACCATGAGCGACCCAT
CTGAGCTATATCTGCGAGCAGAAAGCATGTTGATTGATGATATGGCGATCATTCCAGTTT
ACCGTCCCGGCAACGATCAATACCTGATCAAGCCTTATGTCGGTGGCTACGAGCGCACTA
ACCCCGAGTCCTCGTACTACCGCAAGAATGTCTATGTGAAAGTCCACTAAAGGCATGTTT
CGGCCTGTGTCGATAAGGTAACTAGCACTGACATTGCCAATACATGGCATACCTTCTCGA
ACCTCTCTTTCCTCGGTAATGAGCACAGGCCAATTTTTTTCACCTTTTATTCGACGCGGC
GGGATGTGGCGTCGTTTTACCAAAGGATGATGGATCATGATTTGGTACATTCTGAGACGG
CTAGCCATCGCCGTTCCAACCTTGTTGTTTATTGCGCTGGTTTCTTTCTGGTTGATGCAC
ATCGCGCCGGGTGGCCCGTTTGATATGGAACGCCCAATGCCAGAAATCGTGCGCGCCAAC
ATCGAAGCAAAATTCCACCTTGATGAACCGTTTCTGGTTCAGTTTTGGATTTACATTACA
AACTTTGTGCAGGGTGATTTAGGCCCAAGCTTTGTTTACCAAGACTTCTCTGTCACTCAA
CTGGTTGCCCAATCTTGGCCCGTATCGGCAATGCTTGGGATGCTTTCTTTTTGCATCTCA
GTCCCACTTGGGATGCTGCTCGGCACTATTGCCGCATTAAAGCGCAATAGCCGTTTGGAC
TACGGATTAATGACACTCTCGATGACGGGCGTGGTTGTTCCTGCTTTTGTTTTGGCTCCC
GTGCTTGTCACCATTTTTGCGATTCAGCTTGGTTGGCTCCCCGCTGGCGGCTGGGAAGGT
GGGCAATTAGCTTTTCTTGTTTTGCCGGTATTAAGTCTGGCCATTGGATCAGTCGCTAGC
ATCGCGCGTGTCATGCGCGGCGCGATGATTGAAACCCTCAATCAGCCTTACATTCGCACC
GCAAAAGCGAAGGGATTATCGACCGCGTACATCTTGTTCCACCATGCACTGCGTCCGTCA
TTGATCCCCGTCGTCGCCATGCTCGGGCCAGCTTTTGTCTCTGTCGTGACGGGCTCTGTC
ATCATCGACATCTTTTTCGGCACTGGTGGTATGGGCCAGCACTTTGTCTCTGGTGCACTG
AATCGCGACTACGGCTTAGTCATGGGCATCACCTTAATTGTCGCCTCACTCACCATCTTC
TTTAATCTTGTGGTCGATTTGTTGTACACGGTAATCGACCCACGTATCCGAGTTTAGGAG
TCAAACATGTTTTCGATTAAGAAACTGGATACTCAATCCTTACAAGACCAAGTCGTAGAC
AATATCGAAGCGGTTGAAGGTCGTAGTTTGTGGCAAGACGCCTGGGCTCGTTTTCGAAAA
AACCGTGCCGCGATGACATCGGTTTATGTGCTCGCGTTCATCACTTTGTGCATCACGTTT
GGCCCCTCGATTGCGGCCTTTGGACACGATGAGATTGATTGGGACGTACTCGCCGACCCA
TACGAACTAGGAAAGCCATCACTTAGCAGCGGCCATTACTTTGGTACCGACGATCTCGGC
CAAGACCTGTTTGCCCGCACCATGCAAGGCGGTCGCCTTTCGATTTTAGTTGGCTTTGTC
GGCGCGTTAGTCGCCGTCGTTATCGGAACGATTTGGGGCAGCGTTTCAGGCTACCTAGGC
GGCGTTGTAGATAGCGTGATGATGCGCATCATCGAAGTATTGGATTCAGTACCATTTATG
TTCATGGTCATCCTTTTCGTCACCCTCTTTGGCAACAACATCTATCTGATTTTTGTCGTA
ATTGGCATGGTGTCATGGTTGGGAATCGCTCGCGTGGTACGCGGCGTGACCTTCGGGATT
AAAAAGCGCGAGTTCATCGAAGCGGCACATTCCATTGGCGTGTCAAAGTTCACCATCGTT
CGTCGTCACGTGATGCCGAACGTATTGGGAATTGTAATGGTCTATTCATCGCTCATGGTG
CCCGGCTTCATCATGTTTGAATCGTTCTTGAGCTTTTTAGGCTTAGGCGTCCAACCACCA
GACACCAGCTGGGGAATACTGATTTCCGAAGGCGCAAAAACCATTGATGTTGCCTTGTGG
ATGCTGCTTTTTCCATCCCTGTTCTTGGTCACAACCCTATTCTGTTTCAACTTCATCGGC
GATGGCTTACGCGACGCTCTTGACCCGAAAGATCGATAAGGACAACTCCATGCTATCTAT
TGAAAACATGAACGTGCGCTTCGATACGCCAGACGGACAAGTGCAAGCGGTCAGTAACCT
TTCCTACTCGATCAAAGCAGGAGAAACGCTCGGCATTGTGGGTGAATCAGGCTCTGGTAA
AAGCCAATCGGTATTTGCGCTGATGGGGCTCACCGCCGACAACGGTAATGTCTCCGGTGA
AGCCTTATTTCATGGCGAGAACTTACTCTCAATGTCCAAGAAACAGCTCAACCGTATTCG
CGCAGAGAAAATCGGCATGATCTTCCAAGATCCCATGACCTCTCTCAATCCATTTATGAA
GATAGGCAAACAGCTGAGCGAAGTGTTGATGGTACACAAAGGCATGAGCCGAAAACAAGC
CATTGCGGAATCAATACAAATGTTAGATGCGGTGCGAATCCCATCGCCGGACACACGCCT
GAATCAATACCCGCACGAGCTGTCTGGTGGCATGCGCCAGCGAGTTATGATCGCCATGGC
GCTCCTGTGTAAACCAGAGCTGCTCATCGCTGATGAGCCAACCACCGCGTTGGACGTGAC
CGTACAAGCCCAAATTTTGACTCTGTTGCGTGAGTTACAAAAAGAGTTCAATACCGCGAT
ATTGCTGATCACGCACGACATGGGCGTTGTCGCCGAAATGTGTGACCGCGTGTTGGTAAT
GTACGGCGGACAAAAAATGGAACAATCAGATACGGACACACTCTTTGCTCAGCCCGCACA
CCCTTATACCCAAGGCTTACTGAGAGCAATTCCTTCGATCACCGAAGACATGCCTCGTTT
GCCAACTATCCCTGGCAATCCACCGAGCGCCTTAATTAACCACCAAGGCTGCCCGTTTAG
AGATCGCTGTGATTACCGACTCGCTCGCTGCCAAGCCGAAACGCCGAAGTTTATGCCGCT
CAATGGTCGTCAATCCATCGCCTGCCATGTCAAAGCCCAAAGCAGCATTTCACTCATCCA
CCAGTCGGCTTAAGGAGACGTTATGAATCAGAAAGAAGTGTTATTGTCCGCTCGCGATCT
GCAAGTGCATTTTCCTGTTTCGCGACACCTCATTCCGAGCCGAAGAAAGATCGTACAAGC
CGTCAACGGCATCGATTTGGATGTTTATCGAGGCGAAACGCTCGGCATTGTTGGCGAATC
AGGCTGCGGAAAATCCACCTTAGCGCGTGCTCTGCTGCGCTTAGTTGAACCCACGCACGG
TAAGCTCACTTGGAAAGGTGAAGACATGCGTGGCTTCAGCAAAAACAAGTTAGCACGTCG
TCGCCAAGAATTTCAGATGATATTCCAAGACCCATCGGCGAGCCTCAATCCGAGATTGAC
GATTTCAGAATGTATCGCAGAGCCGTTACTCACACACCAACCTCAACTCAAACGCGCCGA
AGTCGAAAAACGCGTCATTGCGATGATGGACAAAGTGGGTCTGTTGGCAAGCCAACGTAA
CCGATATCCGCATGAGTTTTCTGGCGGTCAGTGCCAACGTGTTGGCATCGCGCGCGCCTT
AATTCTCAATCCGGACTTAGTGGTGTGTGATGAACCCGTCAGCGCATTGGATGTCTCGAT
TCAAGCGCAGGTCATTAATTTGCTCGACGACCTTAAACAAGAAATGGGACTGACACTGGT
GATGATCGCTCATGACCTAAGCGTTGTGCGTCATATCAGCGACCGAGTAATGGTGATGTA
CCTTGGCAAACCAATGGAAGTGGGACGCTACGACCAAGTGTTCGACGATGCTCAGCATCC
CTACACAAAAGCATTGCTTTCTGCGGTACCGATTGCCAATCCGCAACTTGCACGCAACCG
CGACATCCAATTGTTGCCCGGAGACCTCCCTTCTCCGCTCAACCCACCCAGCGGTTGTGT
TTTTAGAACCCGATGCCCAGAAGCTACGGAACTATGTGGGCAGCAAAGCCCAGTCAAAAC
AGGCACTGAGCAACATCATATTTACTGTTCAAACATGATTTAGGACGTTTTCATGAATAC
AACAAACTCGGTTAACCAACGCCTTTCATCGCTACGCGACGCAATGGCAAACTACAAGGT
TTCGGCCTACATCGTCACAAACAATGATCCCCACAATAGTGAGTATTCCGCTGACCATTG
GGCTGGACGCACGTGGATTTCTGGCTTTACTGGCTCGGCTGGTAATGTCGTCATAACTCA
ACAAGGCGGTGGATTGTGGACAGATGGTCGCTACTACATTCAAGCAGAAGAACAATTACA
TGGAACAGGGTTAGACCTTTTCAAAGCGCGTCAGCCGGAAACCCCCACCATTCCTAAATG
GCTTGCGAATACCCTCGACGAAAACAGCGCGATTGCCGTGGATGGACGCTCGATCAGCTA
CGCATTTTACCAAGAACTTAAACAAGCGCTTGAGCCAAAGAACATCGAGATTGTTCTCGA
CCTCGATCTGATAACGCCAATCTGGACTGACCGCCCGAGCAGACCGAGCGCAGAAATTTT
TGACCATCCGGTTGCGTTTTCTGGTGTAGAAACCAAACAAAAACTCGCAGATATTCGTAA
ATGGCTCAATGAAAACCATGCGGACTGTTTATTGGTTTCAACCCTTGACGATGTGATGTG
GACACTGAATATTCGTGGCGGTGACACGCTTTACTGCCCGGTTTCAGAATCCTACCTTAT
TGTCGAGCGAGACCGCGCGACGGCGTTCATCGATAAACAAAAGTTACCAGCCGAGATAGA
GAAGAATCTGACTACGCAAGGTGTGAGCGTTCGTCACTACGAGTACGTCAGCCAGTATTT
GAATCAGCAATGTGAAGGCTTGTCGCTTGCTTTTAGCCCAGTTTATACCGACAGCTTGCT
GGTTAACTCCATTGAGCAGAACCTTTCACTAAAGCCAATGCCTTGCCCGGTCACCGATAT
GAAAGCCATCAAAAACCAGACCGAGTTAGCCAATCTCGAACAGTCATTGACGGACGATGG
TGTGGCTGTCGTGAAGTTCATGAGCTGGTTAGAAGACCAAGTCCCAAGCGGGCTTGTTAC
TGAGCTGTCAGCCGAGGCTCAATTGAAAAACTATCGCCGTCAAACTCGCCATTATGTGAA
CGACAGTTTCCGGACGATTGCAGGCTTCGCCGCACATGGCGCGAAAATGCATTACGCCGC
CGATGAAGAAAGTAATGCCGTTGTCAATGAAAGCAATTTCTTCCTTGTAGATTCTGGCGG
TCAATACCTTGGCGGCACAACAGACATCACCCGTACTTTCCACTTCGGGTCACCGACCAT
TAAACAGCGCAAAGACTACACGTTAGTGCTGAAAGCGGTCATCCGACTGACTCAGACTCG
ATTTATGAAAGGCTCTACGGGTGCCAATCTCGACATCATGGCGCGAGGTGTGCTGTGGCA
ACATGGTATTGATTACAAATGCGGTACAGGACATGGTGTGGGTATTTGTTTGAATGTCCA
TGAAGGGCCACAAAACTTCTCGCAAAGCCACCGCGAAGTTGAGCTAAAACCTGGCATGGT
GATCACCAATGAGCCCGGTATTTACCGTGAAGGTGAATACGGTGTTCGGATCGAAAACAT
CATGAAAGTGGTTGAAGTCGAGCAAAATGAGTTCGGTATTTTTTATGGCTTCGAGACCAT
TACGCTGGCACCAATCGCCACGAACATGCTTGATGTCTCTTTGCTAGGCCATGATGAAAT
TAACTGGCTAAATCAATACCATTCTCGCGTCTACCAAGCACTCAGCCCTTCTCTTGATGA
GCACGACAAAGCTTGGCTTCAGCGCGCAACTCAGTTTGTAGAACTTTAGACAAACTGCCC
TATCTCCCGATTTCATTTTCATTTCAAACTCCCTGTTTGATTGCCAGCCTTCGGGCTGGC
TTTTTTTATCCGCCTATGTGCGCACCTCTTCTTGTTGCTGAAAGCTTTTCTTTGCACAAA
TAAATGCCAATGATTAACGCTCATTAGTCGTCACAGAAAGCACTACATACGCTCCGCCGA
TGACCAGATACAAAAACGCCCTGCCAATATGACAGGGCGTTTATTTGTGTAAAAATGCGT
TACTCTCGGCAAGCTTCCGCGTCAAAATCAACAACAATCGCGGCATTTTCAAAACTGCCA
GAGACTTTGATATAGCCCCAATAATTGGCTTGGCTTGAAACGGTTATGCACTCTTTGTTA
CCAGCATTGTCTGACCAACCATGTAGGTTTGAACCATCTGGCCAGCCTAGGTTGCTGTAT
TCAATTTTGAGGTCACCCGTGCCATTGCCAGTTGAGATAGCAATGTTCGCATGTTCATTA
ACTGCCGGAACACTCAGCCAAATGGTTTGCTGATTTGACAAACAGACAGGCTCGCCAGCA
TTTAAACGACCACCACTCACTTTGCTTTGTACCGCGCAATTTTGAGGAAGCGTACTACTA
CCGCCAGTCGCCGAAATTGTCACATTGTGGGTCGCGATTGCTGTCAAACCGTCATTATCT
GTCACTGTTAAACTGACCGTGTACTGACCTTCACTCCCATATTGGTGCGTCGGCTGGGTT
TGTGTGCTGGTCGTGCCATCACCGAAGTCCCACAACACACTGACGATTTGCCCGTCTGTA
TCCGTACTGTTCTCACTGCTGAATGTAATGCTTTCACCGACTTTTCCCTCATTGTTTGCG
GTTATTACTGCATTAGGAGCGCCACCTGAAACCAATGACTGTTGCCACTGTTCAAACTCG
CTCTGGTATAGGTTTGCCCATTGATTGATGGTCGCCTTGTAATTGCTCCAATTACCTTGG
CGTGTTTCCACCAGCATTTGGTTTACATCATCTTTATGTCGCTCAAACATAAATCGAACG
GCCAGATAGCCCCAGCGATAAATTCGGTCAACATCAAAGCCATCGTATGTGGTTTCAAAA
ACCTCGCTCAAGGTGTAAGTTGAGCCGTCTCGAATCGTATCTAACGCCGCTTGATTGTCT
TTTTCGTTTGCGATGTATTCTGCAATGCCTTCACTCCACCACACTACCTTTTCAGTTGGA
TGACCAAAACCGCCATAAAGGTCGAATCGGCCATCTAGGTAATGCACGTATTCATGTTCT
AAGTTCCAAACAAAATGGTCAGGGTTCGCGTAAGACGCTTCATAAGCGACAAAGTTAGGA
ATATTGCCCGGCTTGGACGGATCACCCTCAAGGTACATGCCGCCGTTGTTGGTACTGATA
TCAAAGATTGGCCCCGCGTATTTACCGTAGTCGTCACTGGAATCAAAAATATTCACTTGA
AGCTGTGTATTATGATCATCAGCGACTGGCTGCTCGCCTGTTTCCAAAGATTGATGAAAA
TACCCTTCTTCGTAACCCATTTTGCTACAAGCGGCCACATGCTGCTCTTGCGTCATGTTT
TGCGACAAAATACGGATGGTTGGGCTACAAGTGTAGGTTTGCGATAACACCAAACCTTTG
AGCTTGGTTTCGAAATCACAAATTCCGTACTCGCTGCATTCGGCGTAGTAGGAGACCGTA
TCCGCAGCAGCAAGCCAAACGGCATCCCCTTTTCCATACATCTCGTAGCGAGCAAAAATA
TCTTTTAACTTGCTACTCACCGTTGTGGCAGCGCTGCCCGAATATTTGGTCAGACGCCCC
AATTCGCGACCCGCATTTGCCACCATAAACTCGTCGCTCGCTCCTATCGAGGACTCTCTC
AACGCAAAGTCGCCCAATGCTTTTGCAAGTTCGGCTTGGTTACCGATGATTTGCAAATAT
TGGTCATTCCACTGACCGCCGAATAAGATGGTAAACACCCCATTCACCGCGTTGCGCATG
TACCAGTTTTGAGCGTATTGGTCATTCCAGCGCGTCAGCCACTCCGTCACTTGCGGTAAA
TAAGCGTGTTGCAGCCCCGCACTGTCCATCGTGATGATCACTTCACTTAATACCTTGCCG
TGCGGGTCGCTGTTTTCGTAAAAATTAGCGTTGTTTACAAACGCGTCTACCGCCTCTTGC
ACAGCGGGCGTGACCCAAGAAACAAACGAGATATTGTTGTTGTAAAACTCGGCGTAATAG
CCAGCGCGCAAATACAAGTACAAGGCTTCAAGCTCATCACTACCGCCACCAGTATAGGCT
TTCGCCAAAGTCACCGTATGCTTTGCCACGTTGTACATGTGGTCCGAATCAAACGCCGCT
TCTTGCACTCGGCTTTGAGCAGAGAACAGCTCGTTGATGCAATTTGCACCTTGAGTTTTT
ATCGCGCTGATCAAGTCGTTGCTGTTGGTGGTTGTGAACGATTCTACGTCACAAACCACG
CTTGACGCTTCAACCGATTGGGTAGCCCGCGTACGTAGCGTCTGTTTCGGTAGCTGTGGT
AACAATTCTGTCGGTGCATACTCAGGCTGCGCCGTTTCTACACCGTGTTCGTGCTGATGA
TGTTCAACTTTCTCTGTGACTTGCGCTACTGGCTCGCTCATTGCGAACGCAGCAGTGCTG
CTCAAGGTTGCCGCAATCGCGACGCTGAGGGTTTTCAGTTCCATCGTTGTTCTTCTATAT
AATGTGTTCCTTAAATGCCGATACCACGTGACATCACTTCGTGCTCTTTTCACAACGAAG
AGCACCCTCATATAAATCTGAATGAGCTTTAAAATAAATAATTCATTAACAAACAAATTT
AGCGGTATCACTTTTTAGTACCCAATTCGCCACACTACGAACTTTATTAAAATCGATTTG
CTCAATAGACTTTGATGAACTAGCACTTAAAGACGCCACAACGAAGGATTTTGGCGTTAT
GAAAAAACCAAGCTACACTATCGCTCTCCCAACATATTTAGAATGAAATCTATGACCGAT
GCCGATATCGAACTTCAGCACCTGTGGTTAGAAATCCAAACGCAACGCTGGCAAAACGTG
TCCCGTTTTTTATTCAGTTACTACTGCTATAAAAACAATTTAGTAAATAAAAACAACAAG
GTTTGTTGGGAAACAGCCCGTGATGTGTTGCCAGCCTCTATCAGCCTTAAAACTCGTAAA
CAGGCGGTTATTGAACCTTTAGTTCCTGAAGAAACCGTGGTTGGTTTGCTCAAAGCCATC
AGTAAAGATGGAGAGATGACGTGTGATGTGATGACGGCTACGCTTAACGCGTTTTTGCAC
TATGTGGTGATCAGCAAACAGGAGAAGCTACAGCTTAAACCTAACATGCCAGCGAGCTGG
TATCAGCAGCATCACAGGCCTGTATTCGCCCGTTTTGAGCAAGCGGGAATAGAAATTCAA
CAAATCAAATAGCCCCCCTATCGAGCCGCAGACGTAAAAAAGCGCCCACAAGGAGGCGCG
TTCGGTCAAAGGGTGAGTAATTCCTGGACGAGAAAGCTCTGAGCAACCGAAAAAGGCTTA
TTTATTCTTGAATCCCACGAATACGGACATTGCGTCTGCGTAAGATCTCCAACGTCACGA
GCAAACACACGGACATAAAAATCAGCAAGGTCGCAACAGCCAAAATTGTCGGGCTGATTT
GTTCTCGGATCCCTGACCACATCTGCCTTGGGACGGTTTTTTGTTCTGCGCCCGTTAAAA
ACAACGCCACGACCACTTCATCAAACGACGTGCCAAACGCAAACAATCCACCGGAAATCA
TGCCGGGACGGATCAACGGAAAAGTCACATGCCTAAAGGTATAAACCGGATTTGCGCCCA
AACTGGCCGCCGCTTTGACGAGGCTTTGATCAAAACCACTCAGCGTCGCGCTCACTGTGA
TCACGACAAAAGGCGTACCTAGCGCGGCATGCGCTAAGATAATGCCAAAATAAGTCTGAG
ATAAACCCAACCGAGTGTAGAAAAAATACATCGCAGCGGCAGAAATAATCACAGGCACAA
TCATTGGAGAAATCAGCAACGCCATAATGGCATTTCTAAACGGCAAATTGCTGTTGGCTA
GTCCCAATGCGGCTAACGTACCCAAACCCGTCGCGATCAAGGTAGCCATGAGCGCAATAA
ACGTGCTGTTTTTGAGTGCTAATAACCACTGCTCATTGGTGAACATTTCTTGATACCAGC
GTACAGAATAGGCGTCTGCGTCCAAGTTCAGCATACCTTCTGTAAACGTAAAATAAGGGG
TGGCATTAAACGACAAGGGGATGATTGTCAGAATAGGCGCAATGAGAAAGAACAGCACCA
GTCCACAAAATACCAAGTAGCCTGCGTAAGCCATTCTCTCACTTTTTGAAGCGTAGTTTG
GTAGTGCCATGGTTATCCTCCTACCTTAATGTTATTTATGCCAACCACACGGTTAAACAC
ATAAAACAGCGCGAGCACGACAAACAAAAGCAGCCCACCTAACGCCCCCGCCATTCCCCA
GTTGAGCGAGGTTTGCATGTGGTACGCAATCATATTGGAGATCATTTGCCCACTCCTTCC
ACCCACGAGTGCTGGCGTAATGTAAAAACCAATCGAAAGAATGAACGTGAGCAACGCTCC
AGCGCCAATACCCGGTAAAGTAAGCGGCATGTAGACTTTGACGAATGCAACAAGAGGGGT
CGCCCCTAAGGAACGAGCGGCGCGGAAATACGTTGGACTGATGCCTTTCATTACACTGTA
GAGCGGCAGAATCATAAAAGGCAATAAGATGTGTACCATAGAAACAACCGTACCAAAGGT
ATTGTGTATCATCTGAATTCGCTCAGACGTTAAACCAGACCAAATCAATAAATCATTAAT
CACCCCCTGATTTTGCAACAACACAATCCAAGAGGTCGTACGGACCAATAGTGACGTCCA
AAAAGGCAGTAGCACCACAATCAACAGCAAGTTGGCGCGTTTGTCTGGCAAGTTTGCTAA
CAGATACGCCACGGGATAAGCCATCAACAAACAAATCACGGTAATTAAGATCGACATCCA
AAAGGTTTTAAAGAAAAGGTCAACGTAGATCTGCCGTTTTTCTGGTTGCGCTTCAATCTC
GCCCATTTCGTTCACCTGCATATCCAATGCCGCAAGGTAATGGTTGACGGTTATCGCACC
GCTCAGGTTCTTAAAAGCAACCCAGTGTTTTGCATCCGCCCAGCGTTTATCAAGCCTACT
CAGTTCTTTTATTGACGTAGGAAGCACTTCTAAACGAGACAATTTTCGTCCCGTTTTCAT
CATCAAACTGCGCATGCCAGAGACTTCTATGTTCATGCGATTGGCGATTTTAGGCAGGGC
TTTGGTCTCATACAGTGCCAACAGCTCAACCGAAAATGCTTCTACCACTTCGGAATCTGG
CAATCCTTGATAATCCCAATGCGCTAACGCTTGGATTGTTTTCGGCATGGCCTGCGGAAT
ATCTCGGTTGTCGACACTGCGATAAAGCATTTCTAAAATAGGAAACGCAAATGTGAGCAA
AATAAAGCATACCAACGGCAACGTCAGCATGATTGAGCGTAGGTTTTTATTGCGCTCCGC
TTTTTGCAGTTGGGCTCTGAGCTCGCTCTGTTGGTAATTCACATGTCGTTCGATTTCCAG
CACCGAATCTAACGAGGTTAGCTCTCGACTCATGCCGCCACCTCTTCGGTTTCTGGTTGA
ATCGCATCTAGCGCATGGCAATCTGTACTTTTCCACCCAATTCGACAAACCGTTCCCGGA
ATAAGGTTCAGATGCGTTCGGTTGTCGTTCGGCACTTTCACGACAAACTGACCAACCAAT
TCAACGTCGACCACTAACCGATAATGATCACCGTGATAAATTAGCTCACGCAGTACGCCT
TCAATTTGGTTATCACACGATTCGTCATCAGGCTGGATGGAAATTTTCTCTGGTCGAATA
GACAAGGTGGTGCGCTCGCCGTTTTGGGTCACTCGAACCGGTTTGGCAACGAAGTGAGCG
GGGCCGACCTGGACTTGGCATCGCTCTGATTGCCACCCTTTTACCACACCAGAAAGCTGA
TTATTTTCACCAATAAACTGAGCGACGAACGCGTTACTCGGAGATTCATACAGTTCCGTT
GGCGGGGCAAGTTGCTGCACTTCGCCTTGATTAAAAACTGCGATTCGGTCAGACATAGTG
AGCGCTTCATCTTGGTCATGCGTGACATATAAAATCGTAATACCGAGCTTTTCGTGCAGG
TGTTTAATCTCCATCTGCATTTGCTCACGAAGTTGCTTGTCCAACGCGCCCAAAGGCTCA
TCCATCAGGACGAGTTTCGGTTCAAACACAAGCGCTCTCGCCAACGCGACACGTTGTTGC
TGCCCGCCAGATAACTGCTTTGGATAACGGCTGGCAACGTGCCCCAACTCGACCATGTCC
AGTGCGCTCTGTACTTTATTTTGAATGGTTTGATTATCGAGCTTGCGCACTTTTAGAGGA
AAAGCGAGATTCTCCGCAATCGTCATGTGAGGAAACAGCGCGTAGTTTTGAAATACCATT
CCGATGTCGCGTTTATGTGGCGCAAGATTGTTTACCGGAACGCCATCAATGTAAATCCCT
CCGCCTGTTGCCGTTTCAAAACCCGCCAGCATCATCAGACACGTTGTTTTGCCTGATCCA
GAAGGCCCCAACATGGTGACAAACTCTCCGGGTGCGATGTCTAAGTTGAAGTCTTTAACC
ACCAAGTTTGCACCGTCGTAGGTTTTCTTAACATGTTGAAAGCTCACATAATCCTTGTTT
GCTGTGCTCATGGCATCCCTCCGTTCATTTTTGTATAGCGAAAATAAGTAGAGCGCCACA
AAGCGCCCTACTCACTAGCTCAATTACAGATTGTATTTTGATAGGTCTAAGCGGGTAGCA
AGCGCGTGCTCCACCATCTGGATCACTTGTTGACGCTCCTCACCTTTAAGCAGTTGGCGC
GGTGCACGAACTTGCTCTGAACCACGGCCACACACTTGTTCAGCAAGCTTAATGCATTGA
ACCAGCGTAGGAATGGTGTCGAGACGCAGCAGCGGTAAGAACCAACGGTAAATTTCTAAC
GCTTCTGCATAACGGCCTTGGCTCGCCAGCTTGTAAATTGCAACTGATTCTTCTGGGAAC
GCATTGGTTAAGCCAGAAATCCAGCCTGTCGCTCCTAACATCAGCGACTCAAGCGCAATA
TCATCAACACCGCTGAACACGGTAAAACGATCATCGAACTTGTTGTAAAGCTCAGTGATA
CGACGCGTGTCGGTAGTCGACTCTTTGATTGCAACAATGCTGTCAAACTCAGCCAGCTTC
GCCATGATATCGAGATTTACATCGACGCCGTACGCAACAGGGTTGTTGTAAATCATGATA
GGCATCTCTGGTGTCGCTTCTGCCAGCGTGCGGTAGTAATCATATGTTTCGCTTTCAGAC
GTGCGGTAGACCATCGCAGGCATCACCATACACCCGTCGATACCAATTTTGTGCGCGTCT
TGCATGTAATCGATAGCCGCTGTGGTAATTGACTCTGCCGTACCAGCAATAAGAGGAACA
CGACCATTAACCACTTCTTTGGCAGCTTGTAGCACCTGACGCTTTTCTTCCGGATATAGC
GCGCAGTTCTCACCTACCGTACCAAGGCAAATAATACCGTTCACACCATCTTTAATTTGG
TTATCGATAACGGTTTGTGTTGCGTCTAGGTCAATGGACTGATCTTGACGAAACTGCGTA
CTGACCGCCGGATAAACACCTTTCCAATCTACTTTCATGAACTTCCTTTCCTTTATGTAT
ATTGTATGCAATTTATAAAGACGAGCGAAAATGCTCAAATTTGGCTTTCAACGCCATGTT
TTAACAACACCGCTTTTACTGCGGCTAAATCAGCCAAGGCACTGCCAACCGATTTATATA
AGGTAATCACCTCGTCACTTTGACGCCCTTGCACTTGCTGAGCGCAAAGCTCAGGCAACT
CCCCATAAATGTCTTCAGGTGTGAATACCCCCTCTTGAATTGGGATCAGCAAATCTCCCG
CTTCCGCCAACACATTAATGCGACTGTCGACATACACATTCGCTCTTTGCACCGAGACAG
AATCACATTCACGCTTGTCTAAGTCGTGATTACCGACCAGATCAATGTGTGTTCCCGGCT
GCACATCAGAGCCATTAAACAAAGGCTGAGCAGACGCAGTAATGCAACTGATGATGTCGA
CTTGATCAATCACTTGCTCAACGTTTTCGACCACAGACACAGAGAACTGTCGCTCTTCTG
GCAGTGATTGATATTCAGAGGAAGACAGAATCTGATCCACCGTTGCGGCAGCCTTTTCTG
GGTTTCGTCCCCAAACATAAACTTGTTTGAGTGGTCGAATCGCTGCGTAAGCCCACGCAA
AATAAGGGGCTAAGTTGCCAGTACCACAAATCAACAAGCGGGAGGCATTTTTGCGCGCTA
AGTAATCGGCGGCTAAAGCAGATGCGGCAGCTGTACGCCAAAAAGTTAAGACTTTACCGT
CCACCAGCGCGATAGGTTCACCATCTCCGCGTTTGAAGACCAACAACTTAGATGCCAAAG
TATCTTTACCTTGCAGAGGATTCTCAGGAAAGTAAGTAAATGCCTTAACGGCAATCAGTT
CTTGGTTCCATGCGGGCAGTAAAGCAAAAGCTTCATACTTCCCCTCTTCTAATGACATCA
CTCTGCGCTGCGGAATCGTGGCAGGCTGCGCATAGATGTCTCGCATGGTTTCAATCAAAG
AGTGCATACTCAAACTTTGCGCGACTTGCTGTGCATCGATGACTTTCATCACTTCTCCAA
AATAGGTACGTTGAGTTCCAATTTGGGGTTTAACTCATCAATCGATAAATAAACCCCTAC
AGTTAACGCCTAATTAAGCAGCCAAGTATTGAACTCTTCATTCAACTCATCGGCATAATC
AGACCACCATTCGTCGTTAATCAAAAACGCCGTTTTAAAGTTCTGAGGCGCGGTCGGCAG
GTTCGCCAGAATCTCTGGGCTTACTTCTGCGGAAGAAGACTTACGAGTTGGGCCATACGC
GACGTATTTAGCTTGATCTGCCAAAGGCTTAGTACCCGAAGAAAAAGCAATGAAATCGAG
GGCAAGTTTGGTATTCGCACTTCCTTTAGGAATAGCCCAGCCGTTCATGTAACCCATTTG
GTGATCCCAAATGATGCGAAATGGTTGGCCTTCATCTTTACGCGCGTTGTGTATCCGGCC
ATTGAAAGCAGACGCGATTACCACTTCTTTATCTGCCAACATTTGTGGTGGCTGCGCACC
TGTCGTCCACCAAAGCACTTGCGGTTTGATGGTGTCGAGTTTGGCAAAGGCGCGTGCTCG
CCCCTCTTCAGTTTCTAGTAGGCGGTAAACTTCGTCAGGTTTAACGCCATCGGCCAATAA
TGCCCATTCAAGGTTACCTTGAGGTTGCTTTTGTAGTGCTCGTCGACCGGGAAAGTTTGT
TAAATCAAAAAGGTCTGTCAACTTGGTTGGAGCCGTTTTGCCTTTGAAAGCATCCTCGTT
CACCGCTAAGACGGTCGATACGACGATGGTGTTAATCGCACACTCGTGGATCGCCCCATC
GATAAAATCCTCTTTTGCTGGTGTCCCGTCAGCGCCGGGAGGCAGAATACTGGGGTTGAC
GGGTTCCAAAAGCCCTTCCGCGCAGCCTCGAACAATGTCTGGTTTATCCAGCGAGACCAA
ATCCCAACGCACGTTGTTTGCTTCTACTTGCGCTTTAATCTCCGCCAAACCGCCACTGAA
ATCCTCCGATACGATCTCAACACCAGTCTTTTGGATGAATGGTTTGTGGTAAGCCTCTAC
TTGGCTTTTGGTGAACGCGCCACCCCATGAGACGACCGTTAGTTTATCTTCAGCGTATGC
CGAGGTACCCAACAGCATTCCTGAAATCAACATCACCAGTGGTGTTTTCGTCATTCGTGA
CATGGTTTACTCCTTTGGTTGTTTTTCTGGAGGTATCCGTTACGGCTGTTGGATACCACA
TTTGTTAAATTTTCATTAACATTAGCATTAAATATATTTTATACAATATTTAATTCTAAA
ATTTTTTAGGCAAATCGCTGTAGTGTGAACGGCGTAATATTCACCGATGTTGGCTTATCT
GCAACGAGCTCAGAGATGAGGTCTGCAGTGATCGCCGCTTGAGTCAATCCCAAGTGCTGA
TGACCAAATGCCAGAAATATCTTGCCATTAAAACACTGGTCGATTACCGGCAACGAGTCG
ATTGTTGAAGGTCGATTTCCCATCCACTTTTCCTGCTGTTCCAACGGATTTAAACCGGAC
TCAAACATCGCGTTCCCCTGCTGATACAACATCTCTGCGCGCTTCATGTTTGGTGGCGAT
TTCACATCGGCATACTCGACCGTTCCCGCCAAACGTAAGCCTTCAGACATGGGCGTCATA
ATGAACTTTCTGTCCGCAGAACTGATAGGAAACGGCAATGACTCACGCTTGTCATTCATC
ATGAGATGGTAGCCTCGCTCAGCTTGTATCGGGACATTCACACCGGTTAACTGGCGAACC
AAAGCTTTAGAATGAACACCCGCTGCGACCACAATTTTGTCAAAAGACATTCGCTGAGTA
TTGACCAAGACATCGCCGTTTTTACTTACTGCGTCTACTTCTTCATGGACAAGTGAACCT
CCGAGTTTTTCAAATGCATTACTTAGCTCAACACAGAGTGCATAAGGGTTTATTGTATGT
CCTGTTTCTGGAAAAAAGACGCCAAACCGAACCTTTCTGCTGAGTTCAGGAAGCCGACGT
CGGATTTCGTTTTGCGTCCAAAGCTCGTACCGAACACCTTGTTCCGCTAACGCATCAAGC
GTACTTTGATAACCTTCAAACAAGCTTTCGCTTTCAAACGTCAGCAGTGAACCATCCATC
TTAATCAGCCCACTTTTTCCGATCGAATCTAATAGCAGATTCCAACTCTGAACGGCTCGC
GTGTTAAGGCTTGTTATCGCCTGCGTGGAAGCTTCTGCCGCTGAAGGTTTCGCTTTCAAT
AAAAAACGTATCATCCAACCGACGGTATTGGGCAAGTCTTGCCAACGAATAGAAACTGGA
CTTGTCGAACTCAATAACATCTTGGGTAATTGAGGGATCAAGGCCGGCGTGGCAAGAGGA
AAAACTTGCTCGGTTGCGATGTGGCCTGCATTTCCTTTCGAGCAACCGTTGCCTACCCCA
TTCGGATCAAAAATGGTGACGTGATACCCCTGCTGTTGCAGTTTTAAGCCAATCGACAAA
CCGATGATCCCCGCCCCTATAACCGCGATGCTTTGATTTCTGAGTTCTTCCTTACCCAAC
ATGAATATGCTCCAAGTCACATTTGAAAAAGCAGATTGTATACAATATATTTTACATTAC
GATAACATCAAGCTCGTTCGATTCAACCCATTTCTTCAGCAAGGAGAGAAAAATGAGACA
AGGAACCTTTTTCTGTATCGATGCCCATACCTGTGGAAACCCAGTGAGATTGGTGGCTGG
TGGTGTTCCACCACTTGAGGGCAACACGATGAGTGAAAAGCGTCAGTATTTCTTAGAGCA
TTATGATTGGATTCGACAAGCACTGATGTTTGAACCGCGTGGCCACTCAATGATGTCGGG
CTCCGTTGTTTTACCGCCTTGCAGTGACAATGCAGATGCTTCCATCCTTTTTATTGAAAC
TAGCGGCTGCCTGCCTATGTGTGGACACGGTACCATTGGTACCGTGACCACCGCCATCGA
AAATCGTTTGATTACGCCGAAAGAGGAAGGACGTTTGATCCTCGACGTGCCAGCCGGCCA
AATAGAAGTCCACTACCAAACCAAAGGTGACAAGGTCACGTCAGTAAAGATTTTTAATGT
TCCAGCTTATCTTGCGCATCAAGATGTCACGGTTGAAATCGAAGGTTTGGGAGAAATCAC
GGTAGATGTCGCTTACGGCGGCAACTACTACGTCATTGTTGATCCACAAGAAAATTATGC
GGGACTTGAACACTACTCCCCTGATGAGATTTTAATGCTCTCCCCCAAAGTGCGCACCGC
CGTTTCTAAAGCAGTGGAATGCATCCATCCAAATGATCCCACGGTTTGCGGCGTCTCCCA
TGTACTTTGGACAGGGAAACCAACGCAAGAAGGCGCAACGGCTCGCAATGCCGTTTTTTA
TGGCGATAAGGCACTCGACCGCTCGCCATGTGGAACAGGCACGAGTGCACGCATGGCGCA
ATGGCACGCGAAAGGAAAACTCAAATCAGGCGAAGATTTCGTGCATGAAAGCATCATCGG
CAGCCTATTTAACGGCCGTATTGAGGGTATCACCGAAGTAAACGGGCAAACGGCGATTTT
GCCGAGCATTGAAGGTTGGGCACAAGTGTATGGCCACAACACCATTTGGGTCGATGACGA
AGACCCGTACGCGTACGGATTTGAAGTGAAATAAGGACAGTAAGGAAGAACAATGAATTC
GCAAAACTCACAGGTGTTTTACGCCACCAACGCCTTTACCGGTGAACTATTAACGACGGC
GTTTCCCGTTCATGGCGAGATAGAAGTTAACCAAGCTGCAGAAGCTGCAGCCAAAGTTGC
ACGCAGCTTTCGCCGACTCAGCAACGAAAAGCGCGCCAACCTACTCTGCTCTATTGCGTC
AGAGTTAGAAGCAAGACGTGAAGATATTGTCGCGTGTGCGCATTTAGAAACAGCGCTTCC
ACAGGCACGTTTAGAGGGGGAAGTCGGCAGAACGGCGAACCAGCTACGATTGTTCGCAGA
TGTTGTAAAATCTGGCAGTTATCATCAAGCCATCTTCGATACGCCAAATCCTGAACGCCA
ACCTCTACCAAAGCCTGACATTCGTCGCCAACAAATTGCCATTGGCCCTGTCGCCGTCTT
TGGCGCTTCGAACTTTCCGCTGGCATTCTCAGCCGCGGGTGGCGATACCGCATCTGCACT
TGCGGCTGGATGTCCGGTTATTGTTAAAGGTCATACCGCGCACCCGGGAACGAGCCAAAT
CGTCGCCGAATGTATTGAAAACGCACTGAATAAAGAAGACCTGCCTTCAGCTATTTTTAC
TTTGCTTCAAGGTAACAAACGTGAACTTGGCCAAGCGTTAGTGACACATCCAAAGATTAA
AGCCGTTGGGTTCACAGGCTCAGTTAGTGGAGGGCGTGCCTTATTCAACCTTGCTCAACA
GAGACCGGAGCCGATCCCTTTTTATGGAGAACTCGGCGCCATTAACCCAACCTTTATTCT
CCCAGAAGCGATGAAAAACAACGCCTCACTTGCAGAGCAGTTTGTCGCATCAATGACCAT
GGGTTGCGGCCAGTTTTGTACAAAACCGGGAGTAGTGTTCGCGTTGAATACTCCAGAAAC
ACAAGCCTTTATCGAAACCGCTCAGGCTTTGATTCGTCAACAGTCCCCTTCTACGCTTCT
CACTCAAGGTATCCGAGAAACCTATGAGAACGAAGTCGTAAAGCGAGCCGCTGATCAGGG
TATTAACGTGACTTACTCTCAGGCTGAATCTCCAAATGTCGCCTCTGCGCTGTTTGTCAC
CGACAGCCAAAACTGGCGCACAAACCCAGAATGGGAAGAAGAGATTTTCGGCCCTCAATC
AGTGATTGTTATCTGTAAGGACTTCGAGGACTTACTCGATCTAAGTGAAACACTGAGCGG
CACCCTCACCGCTACCATCCACGCGACTGAAACAGATGCCCCACTCGCTGAGCAGTTGAT
TCCATGCCTGGAAGAAATTGCCGGACGCCTAGTGTTCAATGGCTGGCCAACTGGCGTAGA
GGTTGGTTATGCGATGGTTCATGGTGGGCCGTATCCTGCGTCAACCCATGCGGCATCAAC
CTCTGTCGGAGCAGAGGCAATTCACCGTTGGTTACGCCCGGTCGCTTACCAAGCGTTGCC
AGAAAGCTTGTTGCCCGATTCATTAAAAACGTCTAACCCGTTAAACATCCAACGCGCTAT
CGACGGTAAAACGTCATAACAGGCAACATACACTTAGCTAAATGGTTCAAAAAGGCACCA
GTTGGTGCCTTTTAATTCACTCTACTTCTCAAAACCTTATTTCGTAGTTGGCTTAAGCCG
GAAAAACAATAAACTACTAGAGTTAAATGGATTGGATACAATATTTATTTTTGAGGGGAG
CCTTCAATGTCACAAAAGCCTGTTTTTAAGACGCGTACTCAGCTCGTTGAAGAAGCAATT
CGAACTCAGATCCTGAAGGGCGAGTTAAAAACTGGTCAGCCTTTACGTCAGGATGCGTTA
GCAAAAGAGTTCAATGTCAGCCGAATTCCTGTGCGTGAAGCACTAGTACAATTGGAAGCG
CAGGGTTTAGTCAGTTTCGAGCCACATAAAGGCGCGACAGTGACTGAACTGTCTCCAGAT
AAAATCGATGAGCTATTTGAACTGCGTGCGGTTGTGGAATGCCACATTCTGGAACGTGCG
ATTCAAAACATGACGGATGAAGATCTAGAACGCGCTCGTGAAGTTCGTGAACGTTTCGAA
GCGGTGGTAAATAGTGGCGACGAAGTGGAAGAATGGAGTAACTATAACTACGAATTCCAC
AAAGCGTTATACGCACCTGCCAACATGCCAGAAACCATGGATGTGATTTACAACTTAAAT
ACCAAATGCGATCGCTACATTCGTATGCAGTTGTTATTCACCACAGGCATTAAAAAAGCG
GAACAAGAACATTTGACCTTGTTTGAAATGTGCCAGAACAGAGATATTGATGGCGCAAAA
TATCTGTTGAAAAAACACATTCTAGAAGCAGGTACAGCTATTCGTAACTTGCTGTTAGAA
AGACAGAGCCCAAATAACTAAACAGATAACTTAGGGGAATCACGGATGAATGTTGGACCT
AAATTTCTGTTGGCGGCGCTGCGACAAAAAATAAAAGATGAAGGGCTGTGTTACAGCTCT
TTATCAGAGAAAAGTGGCATTCCTCTCTCGAGTATTAAACGACACCTTCACAATCCCTCT
CTCGGATTGGATAAAATTCTCCTCTACCTAAACTACCTAAATACTGACCTCATCGAACTA
GCCAATTTAGCCAATCAACTCCAGCATGAAAACGAACAAATGCTGACGGATGAACAAAGT
GCACTCTTTCTCGAACACCCCTACCTCCTGGACTTCATCTATATGGTGACATCTCGAAAT
CTTGAGCCGAAAAAGATTGCGGAAATGTACAACCTAACAGAGACAAGCCTGCGTTTTTAT
CTCCGCATTGCTGAGATTCTCGGTTATGTGGAAGATTTCGGTGATGGTTTGTTTTATCGC
TCCGGCCGCCGATTTTTGATGGAAGAAGGCTCAGATCTCGACTCTCTATTTCGTGAACGT
TTTCAGATAGAATCACTTTCGCATGAAGTCAGCCCCGGTATTTGTATTGGTCGTATTCGT
CTGACCGAAGCGCAGCGATTGCAGTTAGAAGATGATGTTTACAATAAGCTGGTCAAGTTC
AATGCGCTCAATACCTCCAACCAAGATGGCGAGTTAACTAACGTTTTAATGCGTTGCACT
CCAGGGACACAAATATTTTTCTCTGACGGATTACCCAATATTGATGGGAATTTATTAAAG
TATGTTTCTCAGCTCAATCAACGTGTTTAAATTAAATCGCACATACCAATATTAATTCCA
GACTTAAAATAAATTGAACAAGTCAGTATACTTGGTCAAACCAACCCATTTAATTGACAT
TAAATTCTGTTAAAACACGTTATTTAAATATCTACATATAAATATACTGCTAAAACACAA
ACCTACCTTCCGTTAAACCTATCACAATATTTAAATATAAATTTGCGTATAAACAGTTGA
AATTTATACATTCACCAATGCTAAGGAAATAAAAACAAACAGATTAAATAATTATAAAAT
CATCACTTGTAGGGACATACAAATATGAAATTTCAGTATTCTATTGCAACGGCAGTTACT
CTAGCGTTATTACAAGGCTGTGGCGGTGGTGGCGACGGCGCTTCTCCATCCATCAATACG
TCAACCAATTCGGCATGGACGCAAGGCGATTACAGCAAAACCTCTAACGAATTTGCCAAC
CGATGTGAAACGCCAAGAACGGGCTTAGATCCGTACGCGGGTTACCAACCATACCCAGAC
AAAGCAGGTTCAGCGTTGCAAGAAAAACTCTTTTTACGTGCTTTTACCAATGAAACCTAC
CTTTGGTACGATGAAGTACCGGATAGAAACCCAAGCTTTTACAGCAGTGTCATTGCTTAT
TTCCACTCACTCGTGACTTCTGAAACAACTGCAACTGGAAAAACGAAAGATCGCTTTCAC
TTCGCTATTCCTTATGATGATGAAATGAAATCCTCACAATCGGGATTGGTTGCTGGGTTT
GGATTTAATTGGTCGTTCATTCAAGCGACAGAGCCTCGAGACGTTCGTATTTCTTATACG
GAAGACAACTCTCCAGCTGCGTTAAATGGTATTGTTCGTGGAGATAAGTTAATAAAGATT
GGCTCAATCGATGTGGTTAATACTTCAAACAACGCAGAAATTAACACGATTAATACCACG
CTATTTAGTCCAGAAATAAATAAAGAATATTCGTTTACATTTGAAACCGTAGATGGATAC
AGAAAGTCAGTAATACTGAAAGCCGCAGATGTTGCGACTTCTCCGGTTCGTAATGCGAAA
GTCATTGAGCACAACGGTAAAAAAGTCGGTTACCTGCAATACAACTCGTTCGAGCCAAGC
GCACAAACACCGCTCATTGACGCCTTTAATAAATTGGCAGAAGCTCAGGTTGATGAAATT
GTTATCGATTTACGATACAACGGCGGCGGTTTAGTGCTGCAATCTTCTCAAGTTGGATAC
ATGCTCAGCGGCGCGGATAAAAATCGTGTCTTTAGTGAGCTTATTCACAACGATAAGATC
ATGAAAACCATACCTAATGGCGACAATGTATACCCATTTACTAACGTAGCCATCGACTGG
GCAGCAGGCAAGTTCTCAGACCAAATGTTGCCTACTCTAGGCAAGCAGCAAGTTTATGTG
CTGACCTCTGGCGGTACGGCCTCTTCAAGTGAATTACTGATGAATGCACTGCGCGGTATT
GATGTTAATGTTATCCAAATTGGCTCAACCACAATGGGTAAACCTTATGGATTCGCACCC
GAGCAGAACTGTGGCACCATGTACTACACCATTCAGTTTAAATCTGCGAACGAAAAACAA
TTTGGCGACTTTGCCGACGGTTTTGTTCCAACACCTAAGAGCCAAATTAGCAGCAACCTT
GGTTTAGATAATCGAGTTGAAGGTTGTTGGGTAGATGACGACTTAACGAAGCCGCTAGGC
GATACATCCGAGCGCATGCTATCTGCCGCACTCAACTACATGGATACAGGAACTTGTCCA
CAAGTGTCGCCTGCGAGTTTCAACACAATGCCACTTAACAGCGACTCTCCAGCACTTAAG
GATCACCGTTCACCACTAAGAACAGAGGCTATACATGTTGAGATCAACTAGATCAAGGCG
CGCAACAGCTATAAGACTTTGTGCTTGTCTTGGACTAACACCACCGATTTTGGGGTGTGA
AGCAATGTCACGAGAACCTGTTGAAGCCTTAAGCACTAAAACCACACCGGAGGCCGTAAC
GGAAGTACAAGCTGCGATTGCACAAATTCAAGGTACGCCAGCACCGAGAATCGCAAGCAA
CGTATTTGAATCGTCTCCGCACTTGTTGATTGAGAAAGGCAGAGTTAAAGGCAAGGATAA
CGTGCTACTAGACGGTAGCTATACCGATTTTCCTGACCAGTACACATTGCAGATTCGCGG
TACAACCTGCGGACTGTTCTACGCGAAAACAGACCAGTTTGTGCCACTAACAGCACTGAA
TTGTGAACCAGTCACCAAACGTTGATCAAAAAGCCCGCTGAAAATTGCGGGCTTTTCTTA
TCTATTCTGCTGAACAAATACAACTGATAAAATTATTTCAGCTCAATCCAAGTCTTTCTT
TGCTGCTTGTCCATGAATGACCAAGCCATAAAACGACTGATCTTTTGGCCTTGGCTCATT
TCCACCACACGAATCGCTTTAACTCCCAGCTTTTCTAGCTGCTTACGCATCGGACGCACG
TTGTCTTTTTTCGAAATCAACGTCGTAAACCACAGCACTTGAGAGCTGAATGCTTGGCTT
TCATTGGCCATTCGACGAATAAACGCCGCTTCTCCACCTTCACACCAAAGCTCGGCGTTT
TGACCACCAAAGTTCAAAGTTGGCTTGCCCTGCTTCACTGGGCTATTTTGCTGCTTGACC
CCTTTTTTGCGCTGGTTTGCTTTTAGGTTGTCTAGTTTACGCTGACTGCCCATCGCCGCA
TCTTCTGCTGAACGATGAAACGGCGGGTTACAGGTCGTCACATCAAAGCGATCATTTGGC
TTAATTACACCGCGATAGATGTGTGACTCGCTCATTTGTTGTACGAGTTCAATTTTTCCG
TTTAACGCGACGTTGCGTTCAACGATATTGGCTGCGGAGTCTATGGATTTCGGATCAACA
TCGCTGCCCGTATAGTGCCAGCCATATTGAGTAACACCGACGATCGGATAAATACAGTTT
GCTCCAACACCCACATCCAGCGCGCGTACGTTCTGATGACGGTATTTCCCTTTGACTTCA
CCATCAAGCAGTTCTGCCACTCGGTGAATGTAGTCCGCTCGACCAGGAATTGGTGGGCAT
AAATAGTGCTCAGGAATATCCCAAAAATCAATGTTGTAATACGCCGCGAGAAGTGCTTTG
TTCAGCATTTTCACTGCATTCGGGTCAGAGAAGTTGATTGAATCCTCGCCTTTAGGGTTC
TTGATAACAAACGATGCCAGCGCTGGCTCACTTGCGATTAGCTTTTTGAAATCATAGCGA
CCACGATGCGCATTACTTTCATGCAAGCCACTTTTAGCAATCTTGATAAAATCCACATCG
CTCTTTTCTGCCGATAGTTTCGCTTTCACTGCTGCTTTCTTTTTTACACGCTTCGGCTTG
GCCTTGTTAACGTCGTTATCATGCTTTGGCTTAGCTGCTTTAGACGGAGCCTGTTTCGCG
TTGTGGCTATTGTTCTTCATTCGAATTCGCTTTTAAATCGAGGTAAATCATAAACAGACG
AGCATCAAGTTCGAGTTGGTGATACTCAGGTTCCATGTAACAACACAGTTGGTAAAACGC
TTTATCGTGATTCTTCTCGCGAGTATGAGCCAGCTCATGCACCACTAACATTCGCAATAA
TGCCTCCGGCGCATCTTTAAAAACGTTCGCAATGCGAATTTCGTTTTTTGACTTTAGCTT
CCCGCCATGATTTCGGCTGATCACACTATGAAGCCCCAGCGCGTTGTTCACCGCATGAAT
TTTCTTATCGTAGACTACTTTACTGATTGGTGAGGCTTTCTTCATATAGCGGTTTTTAAT
CGCTATTGCATACTCGTAGAGAGCCTTCTCGCTTTTGATTTGGTGTCTATCTGGATAGCG
CTTTTCGAACCAAGGGATCAGTTTTCCATTGTCGACCAATGAGCTCACCTGCTCAACGAT
GTTCTGAGGATAGCCTTGAATGTATCGAAGTGACGGATGCATGAGTGTTAAGTCTGCTAT
GACAAAATAAAGGCGCCAATTCTAGCTTTTATCAATCTGTAATACCAATAACAGTCGACC
GTACGCAACTTTAACAAGGATAAATTGTTGTGTTATTGCCTAACCTTGTAGAGAAGCTAG
GCATAACGAGACTACATAGGAAGCAAGTGCTCTTTGATAAAACCTACGTTATCGTGGTTT
TCTCTATCCTGTTCTTTTGGCAACTGCATGTAGTCACCATAAATCATGGATAGGTAATCA
TCGTATCTAGCGATGCATTTATATTGACGATCTTCAAATGGGCACGAAGTATAATCATGA
TAAAGCGATGACTCCGTAAACTCTTTAGCAAGGTAACTGCTGCCAATGCTCACGGCATAA
CCATCATCATTAACTGAGCATGTTGAACACAACCCTTTGATTGCTGATAGAAACCATTTT
TTAGGCAAAAGCTTTAAACACTTTTGAAACAACCGGAATGCGATATTTACTATTGGGTTT
GCCCTATCATGTCTCGAACGTTGAATACGAGCGAAAAAGTTGATCGCTTTCATTAATGAG
AAGCGTAACTTTGCTGCCCCCTTCTCTTTACCAAGGCTATCAATAGGAAATATATCAATA
TTGATCCCGACGCCTTTAATTCGCCCGTTCGAAATAACAGAATCATTCAGAGATAGCTTG
CTGAACAAAAACGGATAAGGATTGTGCTTGGTGTCCAAATTGAAAAACGTGAAATCAGGA
TACTCTTTGGCAAAATTTTGCAACAGGTATTCGTAATCTTCCCTTGGCATCATAATATCG
ATGTCATCATCCCAAGGAATGTAACCTTTGTGGCGTATCGCCCCTAACAGCGTTCCACCC
GCCAGCGAGTACTCCAAATCGTGACGCTCACAAAACAGATGCACTCTATCTAAAATAGAC
ATCTGTACGCTTCTGAGCTGCTCAAATGTTAGTTTTTTCAATTTAACTTACCTAATAAAC
TCGATGGTTTTCTCTAGACCAGATTTCAGATCAACCCTTGGCTTCCAGCTCAGAGCTTCA
ATTTTCTCCGTACACAACTTGGTTCTTTTATATTGACAATACGCATTGTCGTTAGATATT
TCATGCTTAACAGAAGAAATGCCACCACCTAGGTCCGAAAGAAGGTTTGCCAGTTGCAAT
ATCGAAACTTCTTCCGTTTCATTGGCAATGTTGTACGCAGTATTTACCTCACCTTTTAAC
AACACCAAAAGCATTGCTGATACAGCATCTGTGACATAGCAAAATGAGCGCAGCGCACTT
CCATCGCTTTTCAGCACTATTGGTTGATTATCTATCACGCAACCAACTAAATCTGACATC
ACGCGTCCATCATTTAGGAACATACCTGGCCCGTAAGAATGAGCGATTCTCACTGCAGTG
AAAGGAACGTCATGCTGAATGGCGTAGCTTTGTAACAATGTCTCAGCCATTCTTTTACTC
TCTGGGTAGCAAGATCTTGAGTCCAATGGGTCAAAACTGCCAAAGTCCCTTTCGCGGATC
AGCTCTTGACTCTCTAAGTTTCCATACACTTCACGAGTGGACATGAACAAAAAGTTTTTT
ACTCGTTTGTTTTTAACGAGCTCAAGCAAATTCATGGTTCCAACAACGTTGGCCTGAATA
ATCCCAACAGGATCGTGTTTGATATGATATGGGCTTGCATTGCTCGCCGCATGAATAACG
AAATCGACTTCGTCATCAAACTCAATCGGCTGGCAAACATCTTGGTAAAAACATTCAAAT
TCACCGGTCAGCTCACCAAATAAGTCTTGAACTTTCTGTTCACTACGGGCTAACAGCAAA
ACTCTGATGTTCAGTTGATCTTTTCTATTGAGATAAACAAAAAAGCGAACCATACAAGCT
GCAAGCATTCCTGTCGCACCCGTAACAAGTACAGTTTTATTTCGCAACGAACCCCATGAC
TTTTGGCTCAAGTACAATTGCTCGTTATCATCACTGATGATGTTAATCCGATTATTTTTC
ATATAATTAACCAAAAACCTGTAGATTTTCCTGCGTATCGATTATTGCCTTAAAAATAAA
GAAATCGATGGGTGACGTGATTTTAATGTTTTCAGAAATGCCAGAGACTAGGCGGACATC
GTATCCGTACTTTGTCATCAACGAACATGAATCGATCGCTTCGGTGTAACAGTCCTCACG
CGCTTGACGATGTACTTTAAGAATATCGCGCAAATAAAAGCTTTGTGGCGCTTTCGCTAA
TCGAGATAACGAACGATCGTGAACGTCTTTCACGACGTCTTCATTGTCGACAAGGACAAA
GGTCTCTACTGGAGGACAAGTAGTGATCGCACTACCGTGACTTTTGACCGCTTCGATATT
TCGGTTGATAATTTCGTCATTGATTAAAGGTCGAACGCCATCATGAATCAATACAACAGA
GTTATGATCAAACTCTTCTTCTATCTTACATAAGCCGTTAAATATAGACTCCTGGCCAGT
TTCACCACCGGGAATAACAAACTTCACTTTCTGAATATCAAATTTGAACAACAGTTTGCG
TAAATAATCGATCCACGGTTCAACGCAAACCACAACAATGGCATCAATGTTTTTGTTCTC
TTCAAACTTCTCAAGTGTGTATATAATTACTGGCTTGTTATATAGCTCTAAAAACTGCTT
CGGTTTAGTGCTGTTTTGCATTCGGGTTCCGACACCACCAGCAAAAATCAAGGCAACATT
CATAATTCACTCCTAAATCATAGATATCATTTTGTTAATGCTAGTGTTCACAGTCTCTCT
ATATCGCTCATAGTGATTAGGTTCGTAACCTTCCGCGACAGATAGGGTTAAGCGATCAAT
GATCTCATTTGCATCAAAATCTTGATGAGAAAAGAAACGTTCTGGATAACCTATACACTC
ACCGAACATTTTGACTTTGTTGTTCCAAACAAGCCCTACAACAGGAACAGTCAACGAATA
AGAAATAATGCAGGCATGAAGTCGAGCGGCAATTGTGCATTTAAATGTTGAAATAAGCTC
AACCAGCTCTCTTGGCGTTTGTGGCTCAATAACGTTTAGTTGCTTCCCTAGATAGGTCTC
CAGATCTTCTAGAATATCTACGTCGCTTTTCAAGCCATTAGTAAACAGCTGATAAGATTG
CCCTCGAGCTTCCAGTTCTGAAATAAGCGAGGCATATAGCTCGATAACTTGCGTTCTATC
CAGATCAATACCGTTATCTTTGAAGATCCTTGCACGCACCAATCCAAGCCCGACAACATC
TCGCGATTTTTTCTGTACCCCATAAACTTCTGAGCTGAAAACTGCTGAATCTGCTACTTG
AGCGGTTTTGATGTACCCGTTTTCTATGTAGCCATCATTGAGTAAGCTCAAATCATCACG
TGTCGTAACCATTTTTATAGCACTATGATTCAGACTTTCTTTTAACAATCGACATTTGTA
GTTGCTTTGGTCATAACCTTCGACGCCCACAGCGTTGAAAAAAATCGGGCATGGCTTATT
TGCAACCGTGTCAACTAAAGCAGAAATATGCGCCCAACAATCTTGGTACTTAAACTTAAT
CATTCCTCCGCCTGCAAATACAATTGCAGACGCATCATTAAATTTATTTTTGTAATCTCG
TTTATAACAGCCGACTTTATAATCAAACGATGAGCTAGAAGATAGTCTGCTTAAAATTTT
ATTTATTACTTTTCTTTTTAATCTTTTAAAACTATTAAATTCATTTGAATAATTTAGGTT
AAACCTTTCAACAGAGAATTCATTATCTATAATATTCTTCTTTATAAGATATTCTGCACT
ATCTGCTATCACTTGATCACCAAGGTTTGTGTCATGTGTATAGCCAACCATCACCAACTT
TTTCGCTGTCATGCTCTTATACCTTTAGTCTTATCATTTTCTTTTCTTCTACACCTAAAA
CCAGCCAATACGTTAAAAAGCTAATCATCCCGAATGAAACCAAAGTGGTAGAAATAAACC
TTAAAATACTTTGCTCGAAACTTATCGTTAATGAAAACAATACGACTATCGTTGGTATTA
GTACTTGAAGCGCTTTGTTGATGACAAATAATATATATTTCTTAATGGATAACCCGGCTT
TGAGCTTGAGAAAAGCGAGCCTCATTCCACAAGAAACTACCTCCATAAAAATGGAAACAA
CAATAACGGTGTAAGGGGGATAACCTAACGATAGGAAAATATAAGCCAATGGCACAGTTA
GCAGCAGCACTGACCCAATAGTTGACTGGTAAGCCTTTACGTCTCCGGTTGCTTGTATAG
CCGTTTGAAGACCAACCGTCGTAAGGTTTACAAACGCAAGAACTAAAAATAGCTTGATAA
AAGTCAGTACACCATCAGGATAATCTCCCAACCATATCGACAACATAAAATCTGTTTCAA
AAAAGATCGGCAGCGCGATGACTGAGTAAAGCAACAAGCTAAAACGGCTTGCTAACATGG
ATAAGTGGAGCATTTCCTCCCTATTATCCTTGCTTTCTGCCTTTACGATTCGTGGATTGA
ATGCTTTCATGATGTTAATGCTAAATTCCTTTAGCTTTCCATTTACTTGAACAGCAATGG
CATAAACAGCATTGATATAAACGCCAAAGAAATGATTAAGCACAACAGCTAAGCCTTGAA
CTCTAGCAACGCCACAAATGGCGCCAAACGAGTTCCAACTAGTGAAGCCAATCATTTCTT
TAAATAAGGCAATATCTAATTTGAAGTTTAGAAGGTTACATTCTTCATATTTAATCCGAC
AGTAAACCACCTTCACAATAAGCATTGTCCAAGAAACTAAGACAAACAAAGCTCCCAGAG
AAACTAGTTGATTTTCAAAGAAGACAATCAAAAATGCCGCAATCAACTTAAACAGTGATT
CAAAAACACTAAATACAGCATCAATACCTAAATCTTCATTGGCATTAATTTGCGCATTAA
ATGGCACGGTTACTACAGATGCTAATACGCCGACAGCCATAATCTGGTATAACGATTGAG
CGGAAGAAACAACTGATACTGGTATGTTAATTAAATCTTCAAAAATAAAAGTTTGCAGCG
AAAATAACAGTAAAAAAATAATCATTGCAACAACAATATGTAGCGATTTTGTGGTAGCAA
AGACGCTAGTTCTTTTTTCTAACTGTTGGGTACTGTAAAAAGACAAATAACGCTGACTTG
ATGTTGTCATTGCTCCATTTAAAAACAGCATTAACGCCAAAACGCCGGCAATAAGATTGA
AAATACCGTAACCTTCAACACCAAGTTGATGGAGTAAAACACGTACCATATACAGGTTAA
CTACGGTCGTAATTAGCATTTTGACGATCTGAAAAAGAGTATTTTTCGCGACCCGCTTCC
CTGACATTTTCTCTTCCGAATTTAAAGTAAAACTCGACGTTTAAGTGAATTAGTTACAAC
AATTCATAAAAACGTCATATCAATGCAACAATTAGCATTCAGATAGTAGATAAAAGGATA
TTTAAGTTCTATTGCTACAGGTACCAATCAAAGCGTTTGGTACTTTTTCCCAACCTTACG
TTCTTTATTGGCATTACATTTTTATGACTTTCACTTTCCAAACCTCATTCTTTTACTCAA
CAAATCAAGTTCTGGAGAGTTGAAGAAGCATATAGTAGACTTCGCCTCCCAATGATAATG
GAGAGAAATTCAATGAAACGTGTCGTTCTTTACGTCAAAGACAAATGCCCTCACTGCAAA
GATGCTCAACGTTATCTTGATTCGAAAAACATTAATTACCGCCTTTGTAACGCGAAAATG
CAACGTGGTCGTAAAGAGCTTGATGCACTTGGTGCTCGCTCTGTGCCTGTATTGAAGATT
GGTGACCGAGTAATGATCGGTTGGAATCCGAAGAACTTCGAAAAGATGTACAGTGGCAGT
TAATCGCCTATAAATGGATAGTGACAAGAGCTTCTGAATTAAGAAGCTCTTTTTGTATCA
GACGTAACGTTTCACAAAATCAATAAACGTCCGATCTGCGATAGATAAATACCCTTCTTT
CCGCCAAGCTAGTGCCAAATCGAGCGTTACTGGTGGATGAAACGGAATGCCAACAACCCC
CTTCTCGTTTTGAGTAACAAGCTCGAGCAGGGCCGTTATGGCAAACTCCTGCCTGACGAT
GCTCAATATCAGAGGCAGCAAGTTGGTTTCAAAGGAAGATTTCATGCTGAAACCGTGCTC
TTCACTGACATGGTCTAAGAATTCTCGATGAAAATATCCGTGCTGAAACATCACCAATTC
ATGCTCGAAAAACTCATCAAACGTTATGGCTTCGCGCTGCGCTAGCTCATGCTCGGGAGC
AACAACGGCCACCATTTGGCTGCTGAACAAATGGTCCGTTTCTAGATCTTCAGGTACGTC
GTCACAGCTGATCACTCCGATATCGAGTTGTCCATTGAGCAACATTCGACGAATAGACTG
AGTGCCAGCCTCAACAAGCGTCAGTTTTAGATCAGGAAACTGACTCTTAAACGCCATCAC
GATACGCGGGAAGAAGTAACTCCCCATCATAGAAGGCGTGCCGAGGCGAACTTCTCCTTT
CGCTAAACCTTTTAGTTCATCAATCGCTAATTGCGCATCGTGCAGTTGTTGAATTACTCG
TTGCGCATGAATCAGTAAGGTTTCCCCCTCTTTCGTTAGGCTGATTTTCTTATCTTCACG
ACGAAACAACGTCACGCCGAGTGACTGTTCGAATTTTTTTATCGAAATGCTTAACGCTGG
TTGCGCGATATGAAGTGCCTTAGCTGCGTGGGTGATATTGCCATGCTCAGCGACAGCCAG
AAAATGTTTCAGTTGTTTCGATTCCATAAGATCAAAAATATATCGTATCCATATTTTTAA
TATATTTTTTTAATCCATATCCAACTGATAGATTGATCACAATCTCCTTTATTGCTCCTA
TCAGGCAGGAAACATGGTCAGCTTTGGTACTCCGGAATACAAACGCATTACGCTATCTCT
GGCGCTTGGTTCTTTTTTGGTTTTTTCTAACCTATACCTTTTACAACCTATGCTGCCGAC
CTTCGCAACGCTGTTTTCCATTTCAGAAACGCAGGTTAACTGGTTGTTTGCCGCCTCAAC
GTTAGCGCTTTCATTCAGTTTGGTGCCAATGGCGGTATTGTCCGAATCCATTGGTCGTAA
GCCAGTGATGATGGTTGGCTTGTTCTCTATTCCTGCCATTTCTGCGCTGATGCTACTTGG
AGACTCATTTATATTTTTGGTGGCATGCCGAGCATTAATCGGAATCGCTTTAGCCGCATT
TGCCGCTGTTGCCGTCGCATACATGGCAGAAGAGCTTGATAAGCACGCATTTTCAATGGC
CATTGGTACTTACATTGCAGCAAACTCATTAGGTGGCATCGCAGGACGTATTAGCGGCGG
TTTGTTGGCGGATAACTTTAGTGTCGATGTCGCCATCGAAGTCATGATGGTTGTAACATT
GATTGGCGTAATCTGCGTTCACTACTTACTGCCAAAACAACGCAACTTCACACCGTCATC
CAGCAGCTTAAGACACCAAAATCGCGCCATTATTGGTCACTTCCGAAATCAGCGGGTTTG
GTTTGCAATGCTCATCGGCGGGCTTAACTTTGCGTTGTTCGTCAATCTTTACTCAGTGAT
GGGCTTTCGTTTGGTTAGCGCGCCACACAACGTTCCGGTCGGTCTGGCATCGTTGATATT
CATCTGTTATCTGGGAGGAACTTTTTCTTCTCGATGCGCAGGGCATTGGAGCAAACGTTA
CTCTTCTATTCTAGGTATGTTCTTAGGCGCTGTGGTTAGCATGGCAGGCATGTGGATTGC
GGCTTTTGAGAGCCTCGCCGCTATGCTTATCAGTCTTCTGCTGATTAGTTTTGGCGCGTT
TTTTACCCATACTTTGGCTTACGGCTGGGTAGGCCAAAACGCAACACAAGCAAAAGCAAC
CGCAACAGCTTTGTACTTGGTGCACTACTATGTTGGCGGAAGTTTAGGTGGTTTTTTATT
GCTCTACTGTTGGCAACATGGCGGTTGGTCAACCGTACTGCTTGGCGGAAGCGTTTTGTA
TGCCGTGATGTTTGCTGCCATTGCCTACTTAAAACACATTTGTGAAAGCGTAGATACCGA
CAGCAACACTGATGTAGCAAGCTTGGGAAGAAGTTAATCGACTTCTCTGCTATGCTTGCG
CCAAATTCATAAAAGCAAGAAAGTCGTATGCCAACGTGCTCAACACAAGAAACACCGAAT
ACAGATATTAATGCGATCACGCAACAAGTCGATCAATGGCTTAATGATGTCGTGATTGGT
CTGAATTTGTGTCCTTTCGCTGCAAAGCCACAGCGTAACAAACAAATTAAGATTTTTGTC
AGCGAAGCAACACAAGAAGAAGCGCTGCTTGAGGATATTCTGCTGCAACTTATTGAACTC
AGCACCACCGAACCAGAAAAGCTGGAAACAACATTGGTCGTCGTACCTAACATGCTGCAA
GATTTCTGGGACTACAACTTCTGCATCGATTGGGTTGAAGGGCTGATCAAACAACAGGAT
TGGGAAGGTATATTCCAAGTGGCGACTTTCCATCCAGACTATTGCTTCGGTGGTGCAGCG
CCAGAAGATGACGAGAACTTAACCAATCGATCACCATACCCAATCTTCCATCTTATACGA
GAAGAGAGTATGGAAAAGGTGTTGAAGCACTACCCTGACCCTGAGTCTATTCCCGACACA
AACATCGCGCGAGTTTCTGCTCTTTCAGAAGAAGAACGTAAAAAGCTCTTCCCTTATCTA
TTTCGTTAAGCCACAGTTTAGAACCTCAAGAGACGATTTCTAATCAGTTAGATTCTGATC
TCTTGGGGATTAAAGTGCGGTTTGGTATCATTGCCCCTTCAATCGATTCAATGGACATTA
GAATGCAACTGTCAAAGCTAACCCAAGAGATTTTTGATCACTTATACCGTGACATCACCG
AGTTCCGTAGTACGTTCGACCTACCAGTCGCAGACGCTGCAAGCCTAGATGCACAAGCAG
ACACACTACACACCTCTTTGGCGATCGAAGAGCTAACAGAGCTAGCAGAAGCAGATTGTA
AAACTGAACAAGCCGATGCGATTGTAGACAGCGTTTACGTTCTAATGGGTCGTCTAGTTC
ACCTTGGTCACAGCAAAGTAGAAGATAACCTAGCGATCAGCTACCTCATTGATCTTTTAC
TGAACGTTGCAGTAAACCGCGGAATCGACTTTATTCCTTGCTGGGACGAAGTTCATTCAA
GCAACATGAGCAAAGTATGCCGCAACGAGCAAGAGTATACTGAGACCGAAGCCTTCTACG
CAGAGCAAGGTATCAAGTTGATGGCTGTACAAAAAGGCGAATACATCATCGCAAAATGTG
CACAAGACTTCGTGTCTGAAGGAAAAACCGTACGTAAAGGCAAAGTGCTCAAGTCGGTTT
ACTACCGTCCAGCGGACTTAAAACCGCTAACTCAATAAATACTTGGTTAAGTATTCAAGA
AACAAAAAAACGACCTTATACGGGTCGTTTTTATTTTATCAGCACAAACCTAGGCTCTAA
TCGAAGATCAAATACGGTCTCTCGTCTATCATCACTTTTCTGGCCTGAGTTTTGAACACT
TCAGCGAGACCAGCCTCGGAGAGCACGTCATCCGCCCTGCCCGACGAATGCAACACACCA
TTACTGAGCAATAACACTTTATCGGCATGTTTAAGGGTGCGATTCAAATCATGATTCGCC
ACGAGCACGCCAATACCTTGCGCCGCGATAGCATTGATTAACTGATACAACAAACCTTCT
TGAGCGATGTCGAGCGGAGCCGCTGGCTCATCTAAAATCAACAACTGCGAGTATGGATTT
ATCGTTCTCCACACTTGTAAGCATACACCCGCTAAGCGTACGCGTTGCCACTCGCCTCCT
GATAGCGTTTGAATGCTGCGGTGCAACTTATCTTGCAGTTGGACGAGCTCGACCACCATA
TTAACGGCATCACGAACTTTACCATCAGTGATCGCAGTGCCACTTGGCAAGGACAACGCA
AGATATTGAAAAACATCGACGTTAAATGCAGGTCTAGATTGCTGACATAAGTAACCGCGA
ACATGAGCTTGTTCCGACAAAGATAACGTAAGCAAGTTCTTGTCATCCACATGAACTTCA
CCGCTCGCTCCGTCCCTGCCAGTTAATGTGCCAGAAATCGCTGCAAGTAACGTGCTCTTA
CCAGAGCCGTTTGGTCCGACAACGTGGACGACTTCGCCATCTTTGCATTCAAATGAAAGT
GGCAGTAAACGACTTCCAACCGCTATATGCTTAACGCGCATCATGACTCTTCACCAACAT
CCAAATGAAAATAGGCGCACCGATAGAAGTCGTCATCACACCTAAAGGCAGTTCTGCGGA
ATCCAGCAATAGTCGCGCACCAATATCTGCAAAAACAAGCAAAGCTGCGCCAAATATCGC
CGACAGTGGCAACAAGTAACGGTTTTCTGTGCCAAATGCTAATCGCAGCAAATGCGGAAC
CACCAAGCCAACAAAGCTAATGATGCCACCTAACGCGACGGAGCAACCAACCAACACTGA
GATGGCTAAAATCAACTTCCAGCGCATCTGATGAACATCGACACCGAGTTGAGTGGCATG
AATCTCTCCCAGCATTAACTTATCGAGTGGTTTACCTTGGCAACATAGCCAAACTAGAAC
AGGTAACATGACTAATGTTACCGTGTGCTGATACCAACTCGCGCCACCAATGCTCCCCAT
AAGCCAGTACATTAGCTGGCGTAGACTTAAATCGTCACTGAAGTAAAAAGCCCATGTCAC
GATGGCACTAGATAAAATACCCAACGCGACACCGACTAACAGTAAACGCGCTGTCGTGAG
ATGCATCGCCCGAGCAATACCAACCAATATCAGCGTGAACAACATCGAGCCAGCTATCGC
CGCCAGCATAAAGATCATAGGCGTTGGCAGCACAGGCAATGCAAACATCACCAAAACCAT
CGCCAAACTTGCGCCCCCAGAAATGCCAAGCACGCCCGGCTCTGCCAGCACATTCCCCAG
CAAAACTTGTAGTGTGGCACCAGATACGGCCAATGCAGCTCCTATCATTGCTGCTGCGAC
CAATCTTGGCAGACGCAAATCCAGTAATAGCTTTTGCTCAAATACAGAGAGGGATTGAAA
AGGAGAAAGGAAAACCTCCCCGACCATCAAATGAATAGTAGAGAGTAAAACGAGTACGAC
TGACATAATCACGAGATTACGCTGCCAGCGTCGCTCCTTGTTCAAGATAAGTTGTTGAAA
ATCCATAGTGGCCGATAAAAACAAACGAGGCTTAACCTTACAGTTAAGCCTCGGTAGATT
GCAATTAACTTCTAAGAGTAATGTTGGATTAATCGTAAACCAACTCACCCTCTTCAAAAC
GTGTTTTTACTTCACAAACCATCAGCGCAGCACGTTGACCAATAGCGACATGACGATTTG
GGAAGACAATCGCTTCGTTGTCATTTTTAGCCATCAGAGGCTTGTCGCCATCATGACCAA
AGACTTCACCATGAACAAACGAAGTAAAATTCTCCACATTGTCGTCAAACATGAAATCGA
AATCATCATGCAAGCGGACGATAGTGCGACTTACGCGATATTTAATACACGGTTTCGATA
AGTGCTCTGGCTGAGCTTCTGCAATCAAATTACGCAGAGCCAAGTCAAATGCCGTTAATC
TGTCCAGAGCGTTTTCACCAATTCTAGCGACGCGGCCAAGCTCCATCGTTAGCGCTTGTG
CACTGTAATTCTCTGCACTGTACCAACTGAACGTACTTGATGGTGAATTGGATAACAACA
CAGCTTCAATATGCGCACTATCGAGAAAATCTACCAACGCTTTGCTGCGAACTGGGTGGC
GCGTTTTTGGGCTTACCGCAAACGTGTAATGTTTCGAACCACGAATAGCACAATGCAAAT
CCAGGTGCCAACGCGTTTTTGGTTCTGTATCTTGATAGAAATCTCGCACCAACAGTTTCA
GCGTATCAGCAATCGCCAGTTCTTTCGTTGGTTCGTGCTCTTTTTCATCGAATAGACGAT
TGAGGTTTTCTTCTAGGAATCGTGTATGCGCCAGAGTTGACTCAGGGTGAGCAATAATGA
ATAGGCAACGTGCATCGACTTTCTGGAATCCAGATTCGATGTCTTTGATGATCGAATCCA
CCAGCTCCATCGGTGCGGTTTCATCCCCGTGAATACCACAAGAGATGATGATGTTCTTCG
TTTCCTGAGTCGGGTTTTCAGGAATGACTTCTAGCACACCACGCTGATAGAGTTTGAGTT
GTACGCCGTTTGATAGCACCTGCTCCGCTGGCGCTACATCAATATGAACATCTAACGTGT
CAGTTAAAAACGATTGGCGAAAGAGAGACTTCGTCATGCGTTACTCCTTAATAGCACGGC
GGGTATGTTAATAAATTGTACAAAGGATTTTTGTTGCTGCGATCTCACTTATGAGTAGAA
ACCGCTAAATTTATCAAAAATCCGATACCCATTTGCGCCATGCACTCAAATCAAGCATTG
AGGCGTTTATTTTTTAAACAATTACAAAGTGTTAGGGCTGTGAACTTTACCACAGCCTTC
TGTAAGATCATTATGATTTGATCAAGTTTGAGTGTCTGTTAACCTTTTGAGCCGATTTTT
TCGGCGGTGTGCGGATTCTTTATACAACACATGGTCATTTGCTTTGTCACTGCTTCTATG
AGCAAGCGGCTATGCGAACCAAAGAAACCGCCAGTACCACCAAATAGTTCGAACTGAAGC
CCTATCCGAGCAAGATTCATCAACTAGGGTCAACAGAACTCAACGTTTTATTGGCTACGC
TGCGCAAGTAGGCGTTCAAACTCATCGACTTTGTCGCGCACGAGCTCCACGCTTTGTTGC
CAGAAGTCTGGTTTGGTTAAGTCCATCGATAGATGTTTTTCAACCACCTCTTCTGCCATC
ATGTTGCCAGTATCACGCAGTAAATTAACGTAATCAATGTAGAAGTTTTCACCTTTAGCT
TCACGTTGCGCATAAATGCCTTTACTGAACAAGAAGCCGAATAGATACGGATAGTTATAG
AAACTCACATCGGCAATCGAGAAGTGCAGCTTGCTTGCCCAAAAATAGGGGTCAGCTTCA
CTCATCACGTCTCCGTACCAATCTTCCCACGTTTCTGACATCAGATTACAGAAATCCTGA
GCGGTTAATTCTCCCTCCTGACGACGTTCGTAGAATGCTTTTTCAAACTCGTATCGAACA
GGAATATTGATCATTAACGCCAGCGCAGAAGACAGCTCTTCCCAAAGCATTTCGAGTTTG
TCGTCCACACTTTCTGCTTTCGAGATCAAATGATCGCGTACGATATTCTCTGCAAAAATA
GAAGCGGTTTCTGCAAGTGTCATTGGGTAGTAAGTTTGGCAAAGCGGCAGATCTCGAATA
ACCCAGTTATGGAAGGCATGACCAAGTTCGTGAGCCAATGTCATCAAATCAGAACGGCTA
CCACTCCACGTCATGAATACCAACGGTGTGCGCGTGGCTGGTAACTTAGTGCAGTACGCT
CCCAAACGTTTATTGGCATTTGGCGCGGCATCAATCCAACCGTTTTGAACCATTAAACGC
ACAAACTCAGACATCTCTGGGTTGACAGTTTCAAACGCTTCGCAAATCACATCGATTGCT
TCATTGAAATCGTAGACTTTAGCATCACCGCTTAATGCACGCATTGCAGCAAGGTGGTTC
CACGGCTTCATCTCATCCAAACCGTGCACTTGCGCCATCAATTTACCGGCTTTTTGACCA
ATATCACGACTGTCCTTCGCCACTTTCATCATGGCAGCCAAGGTTTCAGATTGAATGCGG
CTACCGTACAAACTTGGATCTAAAAAGTGTACCTCTCGCTTAGTCGAGCGCTTTTTGTTT
TCAGTTAAACGCCAGCCTGCAAGTGCATTTAAAATCGCGGCGAAAGACTCTTGGTGCGTT
TCCATTGCTTTTTGGACGCCACGCCATGCCGCTTCTTGGCGGTCAAACTCTGAACCGTAA
AGGATACTTGCAGCTTGGGAGAAACCGAGCTCTTCAGTAGTGCCATCAGCATGGTCTAAC
GTAACCTTTAACGAACCCGTCAAGTTGTCGTACAAATTGCCCCACGCGGATTTTCCGTCC
ACACTCATCGCAGCTAAAAGCTTTTCTTCTTCCATACTCAAGCGTGTATCTGCCAGTTTT
CTCGACTCCATAATAGAGAAAGCTTGACCGCTGATGTCTGGATTTTCGTGATCGAGAACG
CGAGCAATGAACTCATCATCTGCATGCGTTAAGGTAAGTTCAAAAGCACTAAACGCTTGA
GACAATTCAGAGAAAATACGCATCATACGACCAGAAAGCGCTTTCGCTTCGGCGTTAGTA
GCGTTCACTGAGGAGTAGCAATTGGCGAAGTTGTAGACCGTGCCCGCCAAGCGACTTGCT
GCTTCGTTGGTCAGAATGGCATTTTGCATCACTTCAACATTTTCACAATCTTGCGATTGC
TTATTCAGCAGGTCAATACATTGCTCAACAAGAGCGATATCGTCTTGAATTCGAGGATCG
GCAAGGTCGTTGTAAACGATGGATAAGTCCCAACTAGGAGTGGTCATTTTTTAGAGTTCC
TTTTGATGTAATCGAATCGGTCTTTCCTCTTCCTCCTAACAAAATAGGATTTAGAAAGCC
GATTTCTTCCATGACTAGGGCTGCTTTTCTTCCTTGATTTGTTTCGCGTTGAAGGCCAAC
AGCGCCTGATTTTAATCTTCTACAAGAGGCACGCCTATTGAACGAACTGAGGCGTAAATT
TGGTCATCAATAGTAATTGTTATATGAGTGACTGAGGCATTTCCTATCGCCAATGTCGAA
TACCATTGAGGATTGCGCCAATCCACGCCCAAAACATGAGCGAGAATTATTCGAATTACG
CCACCATGCGTGACAATTAACAAGTTGTCATTGATATCGTTAATGATTTGAGACCAAGCG
CGACTAACGCGCTGAGAAAATGTGCTTAAGCTCTCGGCATTAGGCAACGAATGGTGAGCG
GGTGATTGCCAAAAGGCATCGAGTTTTTTCCAATGTTCAGTAAGCAAATCAAATGGCATG
CCATCGAAGTCACCAAAGTCCATTTCTTGCAGATCGTCTTCGGTGGTCATTGGCAACAAT
TGTTGCTCAGCTAATATTTGCGCCAAATCGTGACAACGAGAAAGCGGCGACGATATTATC
CCCGCTACGTCGTATCCTTTGGTTTTCCAAGCCATGGCGATTTGCTGCTGCTCGGCCTCT
TTCACTTTGAGATCAGTCTGACCATGTAAGCCAGGCGCGGCGTCTACTTTTCCATGACGC
ATAAGATAGATATTGAGCGTTTTCATTACCTTCGTATCCTATTCTTTAAGAACCAATGGC
AACCCTGCCGAAACAAACGTTACTCGAGAGCATACTTGAGCAAGTTGTTGATTCATGCGC
CCTGCATTATCAACAAAATAGCGGCTCACAGCACCCAGCGGCACGATGCCCATTCCCACC
TCGTTAGAGACAAAAATCAGTGTCGCGCGAGAATTTTCAACCGCTTGAGTGAGCTTTTCT
ATCTCTTGTTCTAATAACTCGTTACTGCAGGCTTCACCTAGCTCAAAAATCCAGTTGTTC
AGCCACAGCGTTAAGCAATCAACCAATACAACGTCATTAGCATCAAAATGAGCAAGTAAA
TCAGGAAGTCGAAGGTGGCATTCGTGTTCATGCCACCCTTCCCCACGTTGAGCTTGATGA
TGCTTAATCCGCTCTCGCATCTCATCATCAAATGGCAACGCAGTAGCGACATAATGTAAT
GACTTGTTCTGCTTTTCGGACAACTGTCTTGCGGTTTGTTCAGCAAGTTTCGATTTTCCT
GAACGAGCACCACCGAGAATTAACTGCTTCATATATTTTGATAAAACGCGATTAGAGTAA
GGTAAACCAAGAGTTCAGAAAGCTGCTGCGCTGCACCTAAGCAATCGCCAGTAAAACCGC
CAATGCGCTTAGTCAGCCAACGTTTGAATGCAAATCGAAATGCAAACAAAACGATGACGA
TAAATGATGTCTGTATTACTCCGAGAAAGAGCGAAGCCACGCCCGCAGTAAACAGCAAAA
TGGCAACTTCAGACGAGGACTGTTTGCTCGCAAGCGGCTTGCTTTTCGAGGTGTCACTGT
CACTCACATAAGGCATGTCGTAAATTAGCGTTGCAGCGAGGGCACGACTCGTGGTGTAGG
CCACAACAATAACGAGCCAAAAATCAGGCAAATGCACCAACTCGCTCCAAAGGACAAACT
TAGCCAACAACGCCATCACTAATGTTGCGGCGCCATAAGTCCCGATGCGGCTGTCCTTCA
TGATAGAAAGACGACGCTCAACCGTCATACCGCCGCCAATGCCATCCGCCATATCAGTCA
AACCATCTTCGTGAAAAGCACCGGTGAGCAACAGGCTGAACGCCATGGTTAATACAATAG
CAACAGAATCAGGGAAAATAAGTTGAGTGAAGTAGAACACAAGCGCGCAAAGCACACCAA
GAATCACACCAACCAAGGCAAAATATCGCCCGGCTTGGTTCATACGCTCTTCGCTGTAAG
GTAAGTCACTCGGTACAGGCAAGCGGCTAAAAAAGCTCACAGCCAAGAGGAATAGCTCCA
TTTGATAGCGTAGCGTTGCTTGTCTTGAACTTTTTGACTCAGACACTAAACCGTTACTCC
TGCACTCTCAAAACTGGCCATTTTATTATAGAACTGCGCAGCGGCCTTCAATAGCGGCAA
TGCCAACGCAGCACCTGTTCCTTCACCGAGGCGGAGCCCTAAATCCAGCAAAGGCTCGGC
TTTTAATGACTCCAACACAAACTTGTGTCCGTTTTCTTCTGAACGATGTGCAAACAGCAT
GTAGTCACGTGTTTCTTCATCTAGTAACGTGGCAACATACGCCGCGACAGAGACAATAAA
ACCATCGACAAGCACTGGCGTTTTCAAACGCTTCGCCTCAAGGAACGCCCCAACCATCTG
TACGATTTCAAATCCACCAACTTGCGATAATACGGCTTTGGCGTCTAGACCTCGACAACG
ACTTACCCCTTGAGCAACCAACTTTAACTTTCGGCTCAACTGCTCTGAGTTGATGCCCGT
ACCAAGACCAACACAGTGGTTTACCTCAAGCGGGCTGAGTGCCGCCAATAATGCGGAAGC
CGAGCTGGTATTTCCAATACCCATCTCGCCAAACATCAGTAAGTTAGATCCTGAATAGAT
GGTGCTTTGCGCCACTCTTGCACCATATTCCAAACCAAGCGCTACTTGTTCAGAAGACAT
CGCCGCTTGCTTTGAAAAATTGGCAGTGCCATTTCCTAAACGCTGCTCAATTAAATTCGG
ATGAGATTTAAACTCAGGAACCATGACTTCGATTGGCGCAAGCATACCGCAGTCAATCAC
TTTGAATTCGATTTGGTTTACATCGCAAAAGCAGTTAATTGCCGCACCTCCAGCAAGGAA
GTTTGCAACCATTTGCTGGGTAACTTCACTCGGTGCGATGCTAATGCCTTCCTTCGCAAC
ACCATGATCGCCAGCAAACACCAACATTGTTGGCTTGCGAATAACAATCTCTTCAACGGC
TTGTGCTTGATCTTGGCTTTGAATCAACGCTAATTGCAATGCGACTTTTTCTAGCACCCC
TAGAGCACCTAAGGGTTTGGTTTTGTTATCGATGCGCGTTTGAATATCTGCGGAAAAAGA
GCAATCCATGTTTGGTATTCCTTCAAGTAATTGGTGTTCGTTCGATAGAAACGTTGTCTA
CAGTTGCGTATGCATTACGACGAGACAAGATAAAAGGCTGACGACGAATGAGAGAACAAG
TGTACGCCTCTTTCATTCTATTTCATCTGATTTTCTCTTTTTGCTGATGTTTTTAGCATT
CTGACTGTCATATTGACAATAATATGATTCTAGGTGGCTGTTTTTACATAAATAGAAAAG
TGATACGAATACATATCACCTGGGTATCCAGCACAAAAAACCAAGCCCATACAACCAAGC
AAATCATTGAAATCTATAACCAAAAAAACAAACCAAAGTGACTAAAACCAAGCATTTATA
ACATGTCTAACACCTAATAAACTCAACGATTGGCACAACAAATGCTTGAATTAACTTGTC
CCAATAAAATGGAGAGAGAATTATGTTTGCCAATCAAAGTCGTCGCCCTGCTAAGAGAAG
CAAGCCCAAACCGCAGCGCAAAACCCGGCGCTCAATTCCCTTATCACTCTCCTGAGCCTA
AGACCCGTAAATAACGGGTCTTTTTTTAACATGCGATATCGAGCTCGCCACTGCACAAAT
TTGATGGAGAGTTGCGGCTTATTCTTGCTCTTTCAGCGTGTTGGCATAAGCTACTAATGC
CTAAACACTTGTTCTCTAAAGAGGAAGCATACAATGACAAACGATGTTAACACTTGCGTA
ATCATCGCTGGCGCAACTGGGTTAGTCGGCAGCAGAGTGGTCGAAAACCTCATTGCTCAG
TCAGGTATTTCTCATTTGTACTCCCTCTCCAGACGCCCACTTAAAGACATTTATGACCCA
ACAAACAAAATCATTCCAATCATTGATGCAGAGCTCACTATTCATCAGTGGAATGAAAAT
CAAACAGCGCCCGATATAGGTTTCATTTGTTTGGGCACGACTCTCAAGCAAGCAGGCAGT
AAAGAAAACCTACGTAAAGTCGATGTCGAACTGGTCACTTCGGTCGCACAGCAAATGAAA
ATGGTCGGCGTAAAACGCCTTGCGGTGGTGTCTAGTTTAGGTGCCAACCGTTCCTCTCCT
TCTCACTATCTTGCTTGCAAAGGACAAATGGAGCAGAACATTGAAAAAATGGGATTTGAT
GAAGTGGTGTTTGTGCGTCCAGGCCCTTTAGTTGGTGAACGCGATCACCCGCGAAGTGAT
GAAAAGCTTGTTCAAGCTTTATTCAAAGTCATTCGCCCACTTATGATAGGGAAATTGTCT
AACTTTCTGCCGATTAAAGCCGAAGAAGTGGCCAAAGCGATGATTTATCAAGTTTACAGT
TATCAGGAAAATTCGGTTGTTTATCTACAAAGAAAAGAAATGCTCAACCTACTGCATCAT
TATGACTAGTCATTTTGCTTAAAAATCACGCTAAACAGTAAGTTCACGAGATTTATCTCT
CATTTTTATATTCATTTTAGATCTATCTAATACCTGTTTGTCATTTTTAAAGTTATATCC
TGAGCGTTATCTTACGGCATCAGTATATAACCCCGTATAAAAAACAGTCGGCGTTTCACG
CCAGATTGATAAGGTCAGATTATGGATTTTGCAGTGATAGCCTCTCTTGCCGTGTTTATA
GGCATATTATTCTTTCTTTTTACCCAGCAACAAAAACAGAACACCCTTTCTCGTCTCGTT
TTAATTGGTCTTGTTACTGGCTCTCTATTTGGCTTGGCTCTTCAGCTTGTTCACGGTGAA
GGCAGCGACGTCATTTCGAAAACACTAGAATGGGTTGGTATTGTTGGTAGCGGCTATGTC
GGCTTGCTAAAAATGGTGATCATGCCACTTGTGTTGGTTTCGATGATTTCTGCGGTAGTA
AAACTGGAGAAAGGTGGCTCACTTGGCAAAATCTCTGGTCTGACGATTTCTGTGTTGCTA
GTCACCACAGCAATTTCGGCTTTGATCGGTATTCTTGTTACTTCTGCGTTTGGTCTGTCA
GCGGAAGGGCTAACTGAAGGCGCTCGTGAAACGGCTCGAATTGCGGTTCTTGAAAGCCGA
GCGGGTACAGTAAGCGATCTAACCATTCCACAAATGCTAGTAAGCTTTATTCCGACAAAC
CCATTTGCAGACTTAACGGGAGCACGCTCAACCTCAATCATTGCTGTTGTCATTTTTGGT
GTACTAACTGGTATTGCAGCTCGCAAAGTAATGATGGAAAAAGAGGAATTGGAATCACCA
ATTCGCACGTTTGTTGAAGCGGCTCAATCTATCGTTATGCGCTTAGTAAAAATGATCATG
GCGCTTACACCTTACGGTATTGCTGCATTGATGGCGAAAGTGGTTGCAACCTCAAATGCA
TCCGACATCCTAAACCTACTTGGTTTTATCGTCGCGTCATACGTCGCTATTGGTTTGATG
TTTGTTGTGCACGGCATTTTGGTTTCATTCGTTGGCGTTAGCCCTGTTGAATACTTCAAG
AAAATTTGGCCTGTATTGACGTTTGCGTTCACTTCTCGCAGTTCGGCGGCAACCATCCCA
TTGAATATTGAAGCGCAAGTGACCAAGCTCAATGTGCCACCAGCAATCGCGAACCTATCT
GCTTCTTTCGGTGCAACAATTGGTCAGAATGGTTGTGCGGGTATCTACCCTGCGATGCTA
GCTGTGATGGTAGCCCCAACAATGGGTATTAACCCACTAGACGTAAACTTCATTCTTTCT
CTGATTGCGATCATTACTATCAGCTCGTTTGGTATTGCGGGCGTTGGTGGCGGTGCAACA
TTTGCGGCATTGATTGTTCTTCCAGCAATGGGCTTGCCTGTAACGATCGCTGCACTTTTG
ATCTCAATTGAACCTCTGATTGATATGGCTCGTACTGCGCTGAACGTTTCTGGCTCAATG
ACTGCAGGCACCATTGCAAGCCGAGTGTTGAAGTCCTCAGAAGCTGAAACGGCTCTTGAA
GAAACGAAAGCCTAATCCTTATTTGCTGCCTAAGCAGACAAATGCAAAACTTCAAGCCGA
TGGTTCGCCATCGGCTTTTTCATTTTCACAACTTCACCTTGCATCTTTCGTTGCTAGTCA
AGGCGTTGAATGGTCTAATACTCTTATCGGTTCCGTAAACGGTAAGCAGAATGCACCAAG
ATAATCAGCCCACTTTTTTCTTCTTTGACTACGAGACTTGGGGTACAAATCCCGCGAAAG
ATCGTCCAAGCCAATTTGCTGGTGTTCGCACAGATGAAAACTTCAATATCATCGGCGAAC
CTCTGGTGATGTACTGCCAGCTTCCTGCTGATTATCTACCTTCTCCGGAAGCCGCATTAA
TTACGGGTATTACGCCGCAAAAGGCGATGCAAGAAGGCCTATCTGAGCCTGAGTTCATTG
CTAAGATTCACGCCGAGTTATCGAAACCCAAAACCACCAGCCTAGGCTACAACAGCATTC
GTTTTGATGACGAAGTGACGCGTTACACCTGTTACCGCAACTTTATCGATCCATACGCGT
GGAGCTGGCAAAACGGCAACTCGCGTTGGGACTTGCTCGATGTATTGCGTGCATGCCATG
CGTTGCGTCCTGAAGGCGTAGAATGGCCCGAGAATGAAGACGGCTTCACCAGTTTCAAGT
TAGAACATTTATCGGTTAAAAATGGCATTGAGCACAGTAATGCGCACGACGCGATGGCAG
ACGTTATCGCAACGATTGAGATGGCAAAGAAAGTCAAAGCCGCACAGCCAAAACTGTTCG
ATTACTTCTTCTCTATGCGCCACAAACGTAAGCTGAATGAACTGGTTGATATTGTAAACA
TGACACCGCTGATGCATGTCTCAGGCATGTTAGGTCGCGAATGCCAATACACCAGCTGGA
TTGTGCCTGTCGCGTGGCATCCAACGAATAACAACGCGGTTATTACGATTGATTTAGCCA
AAGATCCGCAGCCAATTCTTGAACTTTCAACCGAAGAGTTGCACGAACGTCTCTACACAA
AGCGTGAAGACCTCGGCGACCTACTACCCGTACCGGTGAAACTGGTTCACCTCAATAAGT
GCCCTATTTTAGCACCAGCGAAAACGTTGACGGCGGAAAACGCAGAAAACATCGGCATTG
ATCGTCAGAAGTGTCTCGATAATTTGGCACTACTTCGCCAGCACCCTGAGATTCGAGAAA
AACTAATCGGCTTGTTCTCTATCGAACGTCAATTTGAAAAAAGCGATGATGTGGACACTC
AACTTTACGATGGCTTCTTCTCTCCAGCCGACCGTGCAGCGATGGATATTATCCGCGAAA
CCGATCCAAACAATCTTGCTGCCTTAGATATCGAGTTTGACGATAAACGCATCAAACCGC
TGCTATTCAGATACCGTGCTCGTAACTTCCCAGGCACTCTCGATGAGCAAGAGCAACGAC
GCTGGGCACTTCATTGCCGAGAGGTATTTGAAAGCCAAATCGAAGAGTATATGCTGAATT
TAGAAAACTTAGTTCACGAACATGAAAGTGACGAAAAGAAGATTGCAATATTAAAATCCG
TTTACCGTTATGTAGAGAGCCTAGCCTCCTAATTTCTACTTATCCAAGCGCACCTTATGG
TGTGCTTGTCGTTTATATGCTGTCAAAATGATAAAAGATCGATTCTTACAACTGATCCAA
CTGCTCATCTCCCTCTTCCTCATCATGGGAGCACTTGGCATCGGAATTACTATTCAAAAA
TTCACTGGCGTTTCTGTTCCCGGAAGTGTCATCGGTATGCTTGTACTGTTTTTCTCCATG
ACACTTGGCCTTGTCAAAGTGGATTGGGTAAAACCGGGCGCAACGCTATTCATTCGCTAC
ATGATCTTACTCTTTGTCCCAATCAGTGTCGGACTCATGCAGCACTTCGATATGCTACTT
GCGAATGCATTGCCAATCATAGCTAGTGCAGTCGGTGGTTCACTCATTGTCTTGGTCAGC
CTTGCTTGGCTACTGGACTACTTGCTAAAGGAGAAACATTAATATGTGGTTAATTGTCAC
TATTGTCGTTTTCCTGATTGCTCGCCAAATCGCAATTAAGATCAACAGCCCACTTGCAAA
CCCTTTGTTGATAAGTATTGCAGTACTGATTCCTTTATTAACGTACCTCAATGTACCGTT
TGAGACATACTACGCCGACAACGAAGGCATCAGCTTTTTACTACAACCAGCTGTTGTAGC
GTTGGCTTACCCTTTGTACGAGCAACTTCCTCAAATCAAAGCCAACTGGCGAATCATCAC
GTTTGCTTGTACGCTCGGTAGTATTATGTCAATGGCAACCACAACCCTCATCGCTGTTGC
ATTTAAAGCTGACATCAGTTTAATCGCTAGCCTAGTAGGTAAGTCAGTGACCACTCCGAT
TGCAATGGAAATCTCAAGCCACCTTGGTGGCGAAACGGCAGTCGCTGCAATCTTAGTACT
GATCGTAGGTCTTCTTGGCGCTATTTTGGCGTACCCAATCTACAACCTAATCGGCATTAA
GCATCCAATTGCTCGTGGTTTGACGATGGGCACAGTATCGCACGCGCTTGGTACTGCGAC
TTGCGCAGAGAAACAACCTGGCGACGCAGCGTTTTCATCGTTAGCGTTGGTGCTATGCGG
CATCATCACCTCCATTCTCGCTCCGAGCTTTTTTGGTTTAGCAGTCTGGCTATATCAATA
AGTCATTGTGACGGTTTGTCCTCCTTCCGACAGGCCGTCACTTTCCTTTTCTCATCGTAG
TGCGCCGTTGAAAACGCTTTTCGCTACAAAGCACACTTCCCATCTAACGTGCTCTAACAA
GATTCATAACTAAACGCTATCTTTCGCTGCTAGCATATTTTCATTACTTGGGTATATGAA
TATCCATTGATATAGTTATTTATGAGACGAAGTTAACGCTCAACACGATTGCAATCGAAT
ACATGTGTGAGCTCACTCTAATTATGTAACAGAAATATCAATTGCATTATTTAACGTGAT
CTAAAGCACGGAACATTTCTCTCCTTTGCATAGAATAACTGTCCATGCAATAACAAGGAT
TCAACATGAAAAGTCGCATTGAACAGGCGCTAGCAAGCGCTCCTGAAGCACTTTCAAAAC
AACTTGCTCCTATCGTCCTAGCCGACGATTTTGATGCTACTCTTTCAGCGCAGCAGTTTG
AGCAATTGCTTTCAGCTACCAGCCTATCAGATAAAGAGCTGCGTGTTGCTCTACTTCCTT
TTGCCGCTGCATATTCTTACGCTCCTATTTCTGAGTTCTATGTTGGTGCAATTGTTCGCG
GCTTGTCTGGCCGTCTGTACTTTGGTGCAAACATGGAGTTCTTTGGTGTTCAGTTAGGCC
AAACTGTTCACGCAGAACAATCTGCAATTAGCCACGCTTGGATGAAAGGCGAACACGGTG
TCAAAGACATCACCATCAACTTTAGCCCTTGTGGTCACTGCCGCCAGTTTATGAACGAAC
TGTCGACTGCTAAAGAGTTGAAAGTTCAGCTACCTGAGCGCGATGAAAAGTCATTACATG
AATACTTACCAGAAGCCTTCGGTCCAGCAGACCTTGGTATTGAGTCTGGTTTGATGGCCG
AAGTAAAACACCAATTTGTGTGTGATGATAAAGACGCATTGATTCAACAAGCCGTCGAAG
CGATGAACATGAGCCATGCGCCGTATACCAATAACCTCAGTGGTTTGGCATTAGAGCTCG
CGAACGGTCGTGTGTTTAAAGGTGCTTATGCAGAAAACGCCGCATTTAACCCAAGCCTTC
CACCGCTACAAGTAGCACTGATTCAAGTGTTGTTGGCAGGCGAAACCTTCGACAGCATTA
AGGCTGCCGCTCTAGTGGAAAACTCTGAGGGTAAAATCAGTCACCTAGCAGACACACAGT
CTACGTTAGAAGCGCTAAACCCAGATATTCCAGTCAGTTTTGTTAACGTATAAAATTCAC
TAATATGTCATTAAAAGCTCTACAACATGTAGAGCTTTTTTATTGACAAAAAACCACAAG
CAAACGTTTGCTTCACAATGAAAAATCAGTATGATCCCCTGCAATTTCTGTCTCATCACT
TTATTTTGTAAGGGAACACTATGTTCGGTACTGCAACCAGCGCAAATGCTACCCGTGTAT
TACTATTAGGCTCTGGTGAGCTTGGTAAAGAAGTGGCAATTGAATGCCAACGACTAGGTC
TAGAAGTGATTGCTTGTGACCGTTATGCAGACGCACCTGCGATGCAAGTCGCTCATCGTA
GCTACGTGCTTGATATGTTGGATGGTAAGGCTCTAGAAGAGATCATAAACAAAGAGCAGC
CAGCTTACGTTGTTCCAGAAATAGAAGCTATCGCGACCGATAAACTTGTCGATCTTGAAG
AGAAAGGCCTGAATGTTGTGCCAACTGCGAAAGCGACCAAGCTCACCATGAACCGTGAAG
GCATTCGTCGCTTAGCCGCAGAAGAACTAGACCTATCCACCTCCCCTTACCGATTTGCAG
ACAACTACGATGACTTTAAAGCCGCAGTAGAGCACGTAGGTATCCCATGTGTGGTCAAAC
CTGTCATGAGTTCATCTGGCAAGGGACAGAGTGTCATCAAAACGGAAGACGATATTGAAA
AAGCATGGGACTACGCACAAGAAGGCGGCCGAACTGGCGCAGGTCGAGTCATCGTTGAAG
GCTTTATCGATTTTGATTACGAGATTACTTTGTTGACCGTTAGAGCAGTGGACGGTGTTC
ACTTCTGTGCGCCAATTGGTCACCGTCAAGAAGATGGTGATTACCGTGAATCATGGCAGC
CACAAGCAATGTCGGAAAATGCAATCAAAGCAGCAGAGTACACGGCAGAGAAAGTCGTAA
ACGCTTTAAGTGGGTACGGTATTTTCGGCGTAGAGCTCTTTGTTAAAGGTGACAAGGTTA
TTTTCAATGAAGTGTCTCCTCGCCCGCATGACACTGGCATGGTTACGATGATTTCTCAAG
AAATGTCCGAGTTTGCTCTTCATGTTCGCGCATTTACTGGAATGCCGATTAACAAAATCG
TTCAGTATGGCCCTTCTGCATCAGCGGTGATCCTAGGTCAAGGCACATCAACGGACATTC
GTTTCGACAACCTTGCGAAGGCTTTAGCGCAACCTCAAACTCAAGTGCGCTTATTTGGCA
AACCAGAAATCGATGGTCGTCGTCGTTTGGGTGTCGTGTTAACTCGCCGTAAAACTATTG
AAGAGTCTGTTCAAGACGCGGTCGAAAACGCAAAGAAAGTAAAAATCGTTTACTAATCTT
TGAGTTCTCAACAATCAAAAAAAGCGCAGCTTTATATCGCTGCGCTTTTCTTTTATTTGC
GAGTTCTATTCATAAACTCACTAGTACGGAAATCGTCTTACTGAGCTTCAATTAAGTACA
CTTCTTCAGAGAAGCGGCTTAAACCCTTCTTCGCGATCTTTGGATGATGTTCATCAGCTT
GATCGACGTTTAAGCATGTTACCTTGTAGCCTGCAAACAACTGTTGAATTTCTTCCAATG
GCACACTAAATGGAGGACCAGCCATTTCCTCTTGCGGATAGTTCAATGTCACAAGCAAAA
TACGACCGCCCGGATTCAAAAGCTGCTTCAAGCGCGCTACGTACTCTTCTCGCATATCTT
GCGGCAAAGCCACCAACGCAGCGCGATCATAAACAATATCGGCTTGAGAAACCGGAGCCG
TAAAGAAATCACCAGTATAAATCGACAGTTCATCAAACTGATACAACTCGTGCATACCAC
TAATTGGGGTCACAGTTGGTGTATAAAAGTGTTCAGCAAAGAAAGAACGCACCGCTATTT
GGCTCAGCTCAACCCCTTCCACAGAATCATGTTTCGTTGCTAACCAAACGAGATCTTCAG
ACTTACCACACAAAGGAACCAAGACTTTGTCTTCACGTTTCGGATTCGCATGGTGCCAGT
ACGCTGGCAATAGAGGGTTCACATCTTCCAAATGAAAACCGATTTGATTACTGGCCCACT
TACTGTGCCAAAATTCTTGATCTCTCATTCTTACTTTCTACTTGTTGGCTGATTTTCGTT
TTGTGGGGTAAGACTAATGATTTTTTTAAATTTGTCTATGCCGTTCATCTTTGGTTAATA
CTGTGATGATAGGATGTCATCGTTCCTTGGAGAACAAACTCTTTATTCTCTAAGCAGAAT
AAAGAAAAGAGAAATGGTGATCTAACGCACGATTCCTCCAAAAGGTTAATTTTTAGCCTT
GGGATCTTTCGGAAAGTCCCCATAAATAAGTTAGTACCTAATTTGCCCAGTCTTAGCGAC
TTTTACGTTCCCATTTTCTAAGTGCAAGCAAGTTAAGGAGAGTGAATGAGCTTATTTCTA
CGTACTACAGCATTGATGCTTTTGGTACTAAGCCGTGCGCCGGCATTCGCCGCACTTCCT
AATGCCCCAAGTAATGAACAAAATCGTTCCCCTAGTCAAAACGAGGTTTGTTCTAAACTA
TTTAAACACAGCCTTAGCGGCTTGTATGGAATCCAATCCATCGACTCTCGTCCAACCCAG
CCTTATTCAGATTTCGATATTCTTTACAGCAAAGCGCATCAAGCCCAATTCGAGCTTGAA
ACCATTTGTAAAAGTACCGCCCTACTCAACGATGCTCAGCCATATTTCGCTGGCGTAAAA
TCTAAACATCGCGCCGAAGAAAAAATCACACATGAACTGGATGGCCAAGTAGAACGCATT
ACTGACTTAGCTCGTGCGACTATTGTGGCGGAAGATGTGGCAAGTTTGGTCTCTATTTAC
GAAACGCTAGAGCGCGAAACAACTATCGTTAAAGTCAAAAACCGCTTTAAGAAACCTGGC
CCTTCTGGCTACCGTGATCTGAACTTGTTAGTCCGTTTGCCAAAAACGAATTTGATTGCA
GAAGTACAGCTGCACTTAAAAGCGATTGCGGATGTAAAAAATGGTCCTGAACACGACCTG
TATGAGCAAATTCAAAAGCTTGAACGTCAAGCATCAATGGAAAAGCGAAATCTAAGCGAG
ATTGAAATGGCTTCCATTAAGAATATGCGTAGCCAAGCGAAAAACTTATACCAACAAGCA
TGGCAGCCTTACTTAACGACGCATTTAGAAGCGGCATAAACAAAAACGCAGCTTGAGAAA
CAACAAAACCACCGCAATGCGGTGGTTTTCGTTTGTATGAAAACATCAAGTTTCATACAT
AACAAAAGACCACGACTAAGCGTGATCTATTTGATTGGTTTTACTGTTCTTTTTTTAGAT
TTTCTACACGAGCTTTTAACTTCTGGCCCGGGCGAAACGTAACTACACGTCGAGCAGTAA
TTGGAATATCTTCACCGGTTTTCGGGTTACGACCAGGTCGTTCATTCTTGTCACGAAGAT
CAAAGTTACCAAAACCTGACAGTTTTACCTGTTCGCCACTTTCCAGTGCCTTACGAATCT
CTTCAAAGAACACTTCCACCGTTTCCTTGGCGTCCCGTTTACTAAATCCTAATTTATCAA
ACAGGTTTTCTGCCAATTCGGCTTTTGTGAGCGCCATAAAACTTTCCTCAAAGCTATGTT
AAACAATGCTACCTAGTGTAGCGCCAGAGCAGTTTTACCCTACCAATTCAACAACATATC
GGGGTTACATCAGGAAGTGTATGACAAGCTTATGATTTTCGCCAACTTTTTTCTTTGCGA
ATAAAAGGAATGCCGATGTATAAATTATTGTTAAATAGCGACATTTCAATATTTTTTGTT
TAGTGAATGCTTAATTACAAAAAATATCCAGTCAATATGACTAAACAATAACAACAAAAC
GACATTAATCACTATTTAATAAAAATATCAGAGATTGGCTATTTTACAGACACATGACAT
AAAACTTGTCGGTATTTCAGTGATTTGTATGTAACTTGATACGTAACAATTAGTTCAAAG
GTACGACCACTCCATATAGCTAATGTGCTTTGAGAAAGCTTGATTTAATCCACGGTTCTC
ATTGTTTCACCATGACGCAATGCATAAAGGTTTGATACTGTGATTACCACTTAGTTGATT
AACCAACTAAGCGCACATCTACCTCATATACACTAAGGCGACCATGATTAATCAGATCAT
TAATATTCTTTTTCCTGTGTTCGCCCTTGTCGGTGTGGGCTATCTAGTCGGACGCCATAT
CAAACCTGATTTTCGCCCCATCAATCGAATTAATATCGATGTATTCACGCCAGCTCTGGT
GTTTTCCTCATTAGTGAGCATGCCGCTCGACTCTGAACAAGGCCCCCTACTCTTAGCCGC
CATCATTGCGGTTTTAATTCCGGGGTTACTCATGATTCCGATTTGTAAAATCACTGGGCT
AACATTTAAAGCTTGGGCTCCACCTCATATGTTTCGAAATAGCGGGAACCTTGCGATACC
GTTGTTCACTTATACATTTGGCGAAGTTGCCCTTTCTTCTGCTGTACTGCTGTTTGTAGT
ATCAGCTTGCTTACATATCAGCGTAGGTGTGATGTTGTTAAGTAACGGGAATCCATTGAA
ACAAATCATGAAGATGCCAATTTTCTTATCGGCATCGCTCGCATTATGTTTGAACTTATC
AGGTATTGGCGCGTGGACACCGTTGTATGAAGCAACAGCACTACTAGGGCAAGCCGCTGT
TCCGGTAATGCTGCTTTCTCTTGGCTCACAAATGTGTCATCTAAGACTGGATGGATTAAA
AGTTGGCGTTTTGTGTACCGTTCAATCGTTAACGACTGGCGCAATCGCGTTTGCAATCAT
TTATTGGCTTATTCCTTTACCAACCATGCAACTACAAATGATGGTGCTGTTCACCATGCT
ACCTCCGGCGGTCATGAATTATCTATTTGCAGAGCGACTGAATATCGAACCGATGACAGT
GGCATCCATGGTGTTGTTTGGGAACTTCTTTAGCGTATTGACGTTGCCATTGCTCCTAAG
TTACACGCTGTCGTTGACGTAAGTGAACCTTGAGAGTCCATCGTTGCTGTTGGTAGGCAA
ACCTGAAGGTTTGGATTTTCGACACAATCTTTCTATGTAATCTTGTTTCACAATCTATGG
TTGCATGAGTGGAATAGGCATAAAAAAACCCTGCCGACTTGGCAGGGTTTTCAGTCTCTT
AAACAGTTTGTTACGCTGAGTTAATTAGTCGCGCAGAGCTGCACCAAACTTCTCTGATAC
GTGAGCAACGATAGCATCAACCGCACCAGCGATGTCTGCATCTTCAAGCGTACGCTCAAG
TGACTGTAGAGTCAGAGCGATAGCTAAGCTCTTCTTACCTTCTTCAACGCCTTTACCTAC
GTAAACGTCGAACAGCTTCGCATCTTTAAGGAACTCGCCACCTTGCTCTAGACAAGCGTT
AACGATGTCACCAGATGCAACAGCTTCGTCCACGACTACCGCGATATCACGACGGTTTGA
AGGGAACTTAGAAAGCGCTACCGCTTCTGGGATCACTTTGCTGTTGATTGCAGACCATTC
GATTTCGAATACGATAGTGCGACCGTTTAGACCGAACTTACGCTCAAGCTCAGGGTGAAC
AGTACCGATCACGCCCACTTCTTTGCCATCTACGATGATTGCCGCAGATTGACCTGGGTG
AAGAGCTGGGTTAGCTTTTTTGCTTTCAGGTGACAGTGCTGCGAAAGAGTACGCTTTTTC
GTTAGCAGACAGTTCTAGAACTGCTTCTAGGTCGCCTTTAAGGTCAAAGAAATCAACCGT
GTTAGTTTCGATATCCCAATGTTCTTCACCGCGAGTACCAGCGATAACACCCGCTAGCAT
AGGCTCTTGGCGCATGCCGTTTTCTGCAGATTCACATGGGATGAAACGTAGGCCGTATTC
GAATAGACGAACGCGTGGCTGTTGACGCTTCTGGTTGTGAACAACCGTGTTCAGTAGACC
TTGGATAAGACCAAGACGCATTGCTGACATGTCTGCAGAAATTGGGTTTGGAAGTACTAG
AGGCTCAACACCAGGTACTACTAGCTTTTGCTGCTCAGGCTCAACGAAGCTGTATGTGAT
TGCTTCGTGATAACCACGGTCAACAAGAAGATCACGAACGCGTTTCAGTGGAAGATCCGC
TTCAACGTGGTTGTGCATCTTAAGTGCTGCTGCTGGGTTTTGGTTAGGAATGTTGTCGTA
ACCGTAGATACGGCCAACTTCTTCAATCAGGTCTTGCTCGATAGCGATATCGAAACGCCA
TGTTGGCGCTACTGCCACCCAACCTTCTTCAGAAGCTTCAACAGTCAAACCTAGGCGCTC
TAGGATTTCTACTACGTCAGCATCAGCGATGTGGTGACCTAGTAGGTTGTCTAGTTTAGT
ACGACGTAGAGCAACTTTGTTTGGCTTAGGTAGGTCTGCTTCAGACTCTACTGCAACAAC
AGGTGCTACTTCACCACCACAGATCTCAACTAGAAGCTGAGTTGCACGCTCCATTGCGCT
CACTTGTAGTGCGTAATCCACACCACGCTCGAAACGCATTGAAGAATCAGTGTGCAGACC
GTAGCTACGTGCACGACCACGGATGTGGTCAGGCGCGAAGAATGCACACTCAAGTAGAAC
GTCTTTAGTCTCAGTTGTTACACCAGACTCTTCACCACCAAAGATACCTGCGATTGCAAG
CGCTTTGTTGTGGTCAGCTACAACTAATGTATCTGCGTTTAGTTCTGCTTCGCTGCCGTC
TAGAAGTGTTAGCTTTTCACCTTGCTCCGCCATACGAACTACGATGCCACCTTCGATCTT
CGCTAGATCGAACGCGTGCATTGGTTGGCCTTGCTCTAGAAGAACATAGTTAGTGATGTC
TACTACAGGATCGATAGAGCGGATACCACAGCGACGCAGTTTCTCTTGCATCCATAGTGG
CGTTTCAGCTTGAACGTTTACGTTCTTAACCACACGACCTAGGTAACGTGGACACGCAGC
AGGTGCTTTCACTTCGATAGACACTTTGTCTTCGATTGAAGGAGCAACCGCTTCTACTGA
TGGCTCAGTCACGTCAGCGCGGTTAAGTACGCCGACTTCACGAGCTAGGCCACGAATGCT
GAAACAGTCAGCGCGGTTTGCTGTTAGGTCTACGTCTACTGTTACGTCGTCTAGACCTAG
GAATTCACGGAAATCGGTACCGATTACTGCGTCTTCTGCTAGCTCCATGATGCCGTCTGA
CTCAACGTCGATACCTAGTTCCGTGAATGAACAAAGCATGCCGTGAGATGGCTGGCCACG
TAGTTTCGCTTTTTTGATTTTGAAATCACCAGGAAGAACAGCACCAACTGTTGCTACTGC
TACTTTCAGACCTTGGCGACAGTTGTGCGCGCCACAAACGATGTCTAGAAGCTCTTCTTC
GCCAACATCAACTTTAGTTACGCGCAGTTTGTCTGCATCTGGGTGTTGACCACATTCAAC
AACGTGACCTACTTTAACGCCAGTAAAAGAACCAGCAACAGGAAGAACGTCGTCTACCTC
TAGGCCGGCCATTGTAATTTGGTGAGTTAGCTCGTCAGTAGTAACCGCAGGGTTTACCCA
CTCACGAAGCCATGATTCGCTGAATTTCATGTTGATGAACCCTCTGGATTACTTGAACTG
TTTTAGGAAACGAAGGTCGTTCTCGAAGAACGCACGTAGGTCGTTCACGCCATAACGAAG
CATTGTTAGACGCTCAACACCCATACCGAATGCGAAACCAGAGTATTTTTCAGGATCGAT
GCCTACGCTACGTAGTACGTTCGGGTGAACCATACCGCAGCCTAGTACTTCTAACCATTT
ACCGTTTTTGCCTTTCACGTCTACTTCTGCTGAAGGCTCAGTGAATGGGAAGTAAGATGG
ACGGAAACGCACTTCTACTTCTTCTTCGAAGAAGTTACATAGGAAATCGTGCAGAATGCC
TTTCAGCTGAGCAAAGTTTACGTTCTCATCAACGAGCATACCTTCCACTTGGTGGAACAT
TGGGGTATGAGTTTGGTCGTAGTCGTTACGGTATACACGGCCCGGTGCGATGAAACGGAA
TGGTGGTTTACCATTTTCCATCGTACGGATCTGTACGCCTGACGTATGAGTACGCAACAT
CAAATCTGGATTGAAGAAGAAAGTATCGTGGTCAGTACGTGCTGGGTGATCAGCGGCGAT
GTTTAGCGCATCGAAGTTGTGGAATGCATCTTCGATCTCTGGGCCTGCTTCGGTGTTAAA
ACCAAGTTCGCCAAAGAACTTCTCGATACGCTCTACAGTACGAGTTACTGGATGTAAACC
ACCGTTTTCAATACGACGACCTGGCAGTGTTACGTCGATTGTTTCTGCTGCTAATTTCGC
TTCAAGCTCTGCACTTTGTAGTGCGTCTTTACGAGCTGCGATAGCTTGCTGAACTACGCC
TTTCGCTTTGTTGATCTCTTGACCAGCTTCACGGCGCTCTTCTGGTGGTAGTTTACCTAG
GCTTTGAAGTTGAGCAGTTAGCTCACCTTTTTTACCCAGATACTGAACACGCACTTCATC
AAGTGCGACTAGCGATTCGGCAGCTTCAATTGCAGTGCTCGCGCTAGCAATGATCTCTTC
TAGATGTTGCATCGTTTCCTCATCTACCTGTTGGTAGTGTCCATAAGGGAGTGATTGGTT
TTTTGATAGCTGTACATAGTAGCCAAACCAGACACCAATGCCAAATTGAATTATGAAAAG
AAGAGGTTATTGAATAAAAAGAACACAAAAACGTAAAAAAAGCACTGTTATCGAACTTAA
CAGTGTGCGAGCGCTTGTGTAACAAGCACCAGTTTCATAAATAAGCTTAGAAACATAGAA
GGGGAAAATGCATTAACTTGGTAGCAGAATCTCACCATTCAAATCATTCTGAACTAATTA
GTTTTGTCGGACAGAAACCGGCTCTAGCGTTACGTACTTTTGAACAGCCCGAACTCTATT
TTTACCTTCTTGCTTCGCTAAATAAACGGATTCATCGGCTGCGCGAATCAAATCGGTGTA
CGTACTCATGTTTTCTGTTCGCTCTGCAACGCCAACACTGATGCTACCTCTCCACGGTTC
ATAACACGTTGGAACGAGCATTTGAGACACCTGTTTTCTTACCATTTCCGCAACATGTAA
CCCGCCGTCCAGTCCTGTGTCTGGACAAATAACAAAGAACTCATCACCTCCCAATCTGCA
CACAATATCATCGCTACGAAAATGATATTTAAGTGCCTGTGCAAGCTCGATTAACACCAA
GTCTCCGGCCTCATGCCCACACGTATCATTGACTTGTTTAAAATAATCCGCATCAATCAT
GATACAAACCAAAGGCAGTGTTTTGTGCTCCGTGTCATCCCAAAGCTTTTTCAACGTTTT
GATTGCACTGCGTCGATTAGGAAGTTGAGTTAATGAGTCCGTTAATGACAGCGCTTCCAG
CTGCTTATTTGCCGTTAACAACTGGTTCGTTCTTGCTTCTACTTTTTCTTCTAATTCCAA
ATTGAGTTTTAAGAGGTCACGATTACGTTCGGACACTTGAGAAAACAGCGCATTGAGTGC
TTCTAGTAATGGCTCGGTAGACGCGTTAGCTTGTTGCTCTTGTTCGCGATAAGCTTCTAA
AGGAGAAACGCCTCGTTCGATGGCTTTGATCTGTTTCGCCATATTTTGATCGATGCCAAG
AATGTGGTACGCCAACCAATGAATGAGAAAATCCAACAACTGCTCTGCTGATTGCCGATT
ATCTTCGTTAATAAAACTTTGCATGCTGACAATATCGCCCATAAAAGTGCGATGTACTTG
AATATGCTTTTGGAGATGCTCGTGATGAATCCCCACTTCTCTCATTAAATTTTCCTCTTC
TTTGAAGTAAAATTCGGCGTAACGAGAGAGTTCAAATAACGCGCTCTGAATATCCGCTAT
CGAAATCGTGTTTCGCGTCAAAAGTTTGCCGTACTTATTAATAAACTCAACGAGATACTG
GTGTTGATCGTCAACATCTTCGATTCCTGTTTCAAAATAGATGTCCCAACGAAATGAATT
CAACGTTACTACTCCCAATATCAACGAGTCTATATCAAGTCACCATGCCGCAACCTGAAA
TACCACAGTAAATATAGGGAATAGTAACGATAAAAGTTTTCTAACGCCTCACTGAGTAGT
CAAAATAATGACAAAGATCTCCATGATGGATTATTTTCGCTAAGCAATTCAGCAAATCTA
AAAATAATACTGTATAGAGAGCTCAATAAAATCGTCGTCTCGAGCAAAATAAAGTAAGTC
TGTCGGCGTATCATTTTTAAATAACCACGCATCAACTTGCCACTTCAGATGGTTCGATAT
TCTGCTAGAGGCTTCTAACTTTGCGTTATAAACATCTGAGTTATCCAAATCTTGCGTAAT
CCCAGTGAGAATTTCAGTTCCATCCTCATCATTTAAGGCAAAGCGGACACCTGCAAACAC
ATCATTTTGACCGATGTTCTGTGCGTTATTTCCCCGACTATCATAGAGGTACTCTCCAAT
AAGGCCGACATCCCAAACCGTATCAAAAGCGCCGACGATGGTATATTCGAAACCCGTCAC
CACGCCAACATGATGGTCATAACTATCTCGATATACACTTTCAAGCTTCCATAACCAATC
TCCGACAATGCCTTGAACATCAATACCGAAATGACTCATCAGCGCATAATATGGTTTGAG
TTCACCTTGCTCGAATCGAAAATAGGGATCTCGATTGGTCCCATACAAATAGCTCAAACC
AATATCCCAATCACCCAGCATTTTGGAATATCGAAATGCCACATCAATGTGTTTCTCTTC
CCTACTCGATTCATAAATAGCGTTGTCAGAAATAACAGGCTCCGTACGTAAACGTCCGTC
TTGACCAGCAAAAGTACGCTCCCGAAAATAAGGAAGTACCATGGCATGAAAAGCGCCCCA
ATCTTTAATCGCCGTAAAATGTACCATTGGCTGACCCAGTTTATCTTCGCCATCAACCGC
TTCCACGGCATCTGTTTGGTTCACAACATCAACCAGATGCGCGGACTCGGTGACGCCCCA
AAACACTTTACTGATCCCAACTCTAAGCTCGTAATCATCCCAATACGTGAGAAAAAGCGC
TTCTCTAATGTCACAGTGGGTTCTTTCATCATCGAGGCTATCGACTCGAAAAAACGGTGT
GAAGGTGAAGCTACTCTCTCCGCTTTGGAAGTCCCAGTAAAGTTCAGGCTGAACTACAAC
AGAGCTTTGGCCTTTACTCTGCCCTTGCAGCCCTTGAGAGAGAAATTGTCGATGCTCAAC
ATTCAATTGCCCCGCAAGCTCAAATGCGAACAGCGAGGGCGTTACCAACATCGCGAGTAT
TCCGCCAAGTTGGTTTACTCCTTTGCCCATATTCATACCACTCCCTTATTTAACTCGCTT
GAGCACGTTTTTGTTGAAGTCGTTCTCTTCCAACCCTGTTTGAAAGCGCAAATCGCTAGT
GTTCAATTCTGTACTTTTGCCAGTTTGGTGATTCGTCATTGCCATGGTATGTGCACGCCA
ATATTTATCGAGGTACTGCTTATAATTAGCGAAAGTTAGAGTTTTCAATAACGCGCCTTT
TCGGTCGTAAAACTCGACTTTGAGAGGGCGATAATGCGCCTTGTCAAGCCATACTACCTG
CTTGGTATAACCGGAGTTCTTGTCCGTTGGAATTTGCTCTAGCACGAATACGTCTTGCCC
GTTAAACTTCTCATCCTTGAGGTGGTTAAAGCGGTATTTTTCGATTTCAAATGAACTCAA
GTCTTCATACGCAAACTCGCTTCCCATAAACGGGCCCGACTTATTACGTGACGAAATTCG
CTTTACTCGCTTTAAGGCAGGTAAATACAACCATTGGTCATCCGCACCAATGGTATGAGA
ATGGTTGAGAAAAGCCGTACCCGTGACATCCCGAGGCTGGTCAAAAATGGTCAGCCCTTT
GTCGCCATCCCCTTCAACTTCGAGAGATTTCAATCGCATAAGGCGCGTACTGCTTTCACC
TTGTGCGTTCTTTAAAATCATCTCCATGGTTGCGATAGAGTCGCCCCAACCTTCATCTCT
TGCTTTTCGCTCCTGAGCAATTTCCAGCCCTTTTTCTTCATTCGCATAAGTGAATGGCGA
TGCAACTAGCGAAGCCGACAACATCAAAACTTGCAATACGTGGTTCATTTTTTTCATGGT
TCAATTCCTTTTAATTCTGAGTTACGACTGAGTTGCAGTGATGGTGGACGACGCTTTCAA
GCGCGCGTTATCAGACGGACTTTTTTGTAAGTACGCTTTTTTATCGAATAGCATTAGTAA
GGTTGGGAGGAATAAGAAGTCCACAACCAAAGCGATGAAGATAACAATGGCGCTGAGCTG
CCCCATATCCGCATTCAGCCTGAAGCTAGACATTGCCAATACAGAAAAGCCTGCCACTAA
AACCACCGTAGTGATCCACAGTGCGCGACCAACGGTATGAAAGGCGTAACGAACGGCTTG
CTCTGCAGTTTGCCCCTCGCGGCGCGCTCTTTGATATTTGGAAAGGAAGTGAACGGCATC
ATCGACCACAATCCCAAGCGTCAATGTCACAACAACGGATAAGCCGAGGTTGATTTCACC
CGATATCAGTGCCCACAAACCAAAGCCAATGACCGCTGGCGCAATATTGGGCATCAAACT
AATTAGCCCTAATCTCACGGAGCGAAGTGCAAAAATCAGCAAGGCAGAAATTAAAACAAG
CGTGATCGGTAAAGTGGACAGCATGCTAGCCATATTCGTCTCTCCAATATGGGCGAACAT
TAATGACGGGCTTGATGCAACCACTTGATACTGAGGGGCATGCTCTGCAAACCATTGATA
GATTCTGTTTTCTAAATCGACCAGTTCCACACTGCCGAGGTTTGCCACGGTCAACACCAT
TTTGATCGAGGATTTATCGACATTGATTTGATTATTGAGGTCAAGGCCGTACGGCAAAGA
CATTTCGTAAAGCAGTAGATATTGCGCTGCGAGCTCTCGCTCTTGAGGGAGCAAGTAATA
CGCCTCATCATCACCATGCATGTTCTTGTTGAGACGCTTATAAACATCTGCCAATGTCGC
CACATGGTCTGTTTCAGGTTGGTCTCGTAGCCAACTAGAAAACTCACCTATCGTGTTAAG
AAAATCAGGAGCGGCAATACCTTGAGACTCGTTGGTTTTAATCGCAATGCTGATGTTGGT
CATACCGCTGATTCGCTCTTCCATAAAATCAGAAGCCTGACGAAACTCGTTACGTTGACC
AAAGTACTCTACCGATTCGTCATTCACCTTGTTAAGTGGGATAAGACTCGCGCACACGAC
AATGACAACAACCGAAAGTGGCAACAAGGCTCTTCGTTGCGAAACAACAAAGTCACCTAA
GCGATCCATGACATGTTTTTGGTCTTGTGACGTTTCCATTTTTACGTGGATAGGCAGCAA
CTTGAGCAACGCCGGCAACAAGGTAACGGAAAGAAAACAGGCGACCATAACACCTAAAGC
AGACAAGTTACCGAAGTCTCGCAGGACAGGAGAATCGGACATGTTCATCATAAAGAAGCC
AATCGCGGTTGTTACGGATGTAATCAGAATAGGCACGAAGTTCAAAGCGATACTGCGCTC
GATTGACTGCACTTTCGTGAACCCGTTTTTCATTGATTGACGCTTGGTCGCAATCACATG
AACACAGTCAGCAACCGCAAGCGTCATGATCAACGTTGGAACGTTTACCGTCGCTGTGCT
TAAGAACATTCCAGCCCAACCGGAAATGCCCATGGTCGCCATCACAGAACCAATGATGAC
AATCAGCGTCGCTATCACACTTAGAATGGAACGCAGCATGATAGTCAAAAAGACCAAAAT
CACAACGAGCATGGTTGGCACTAATGTCGAGCTGTCATCTTGCGCGGCAGTCATAAAAGC
GTGGTTCATAGCAATAATGCCCGCTTTATGAAAAGTCACGTCAGGATACGCGCGTTGGTA
GCGGTCAATCATGGCATTGATACTCGACACCACCTCCTCCACTTCTGCGGTCTTATCCAT
CTCGGGCAACTGGACGGTAATATTCACCACGGTGACATCGCCTTTCTCTGACACCAATGC
GCTTTTTAAAACAGGTTCACTGAGTGCAATGCTTTTGACCTTGGAAATTCGTTCTGGGGT
CAGTTCGTATTCACTGTACAGAAGGTCTTCAACCAACAGATCATCGTCAAAGGCTTCTGT
GTGTTGATAGTTAGCGATAGAGTCAACACGGCTCGAGTACGGGACTTGCCAAGCGTCGAC
TGTTATTTTCTGGATAAGAGACAAGGTCTGCGGGGTAAAAATATCGCCATCTTCAGGCGC
GATGACGATGGCAAGGTTGTCCGTTTTTGCGAACGTGGTTTGGATTTCATCAAACGCAAG
CAGTTGCTTGTTAGTACCATCAAAGAAAATGTCGTAATCTCCTCTGAAATACAGGTTTTT
ACCTCCTATTGTAGCGACAATAATCAAGAAAATAGTTGCTAGTAGAACGAGCAAACTGTA
TTTGGTGGGTATCTTCCCCAAACCAATTCCTTGGTGTTGCTGAGCTTTATGGTGTGGCAT
CACACTCTCCTTTGTGACGTTTCGTCAAATTTAAAAACTAAAAAATCAGCCAGCGCTGTT
TTCTAGTTTTTACGTAACTTTTCAAATGCCTCTCTAGGTTCTTCACCTTAAGCATCATCT
TTTAAGTCAAATATTGACGATTCGTCACTTTAGTGTGATAAAAAAGCCAATCATCGTTTG
GATTGGCTTCTGTAACCGATTTAGCGGTTCACTGTTTCTAAGTAAGCAATCTCTTCGCTA
AAGAGTTCCTGTTCTACTCGACGCCAGGTTTTCCGATAGTCCCACTCTGTAGAAAGTGGC
GCCCAACCTAAGCCGTCTAATAACATATTCGCATTGTGCAACACAGAAAATGGGTCTTGG
ATTCGTTGTATACAGCGACTATTCGATGCGTTTTGCGCAAGCGCGTTAGAACCAAATGCG
ATAGACCAGTTAGCAAACACAATAGCATCCGCACCTATAGCAGGAGAAAACTTTAGATCT
CCGCACTCTACGGCATTATTGACCAACGCATCTGCACCGGAAATCACTTCTTCTTCTAGC
CGATTCAGCTCATTCAAACGTTCAGGTGATGCTTTTTCCAACACCCAAGGCGTTTTAGCT
ACAATCGCGCAAGTCGACAGCACTGGCTCCATTCGAGCGTAAATACGATAGCCTACATGC
ATCGCAATAATTTTCTCTCGAGTATTGCCATCGAAGTTTGCCGTGCGCTCGAAAAATATC
GCTTCGCTTTTTAACGAATGGATACAAAGCGCAAGTATTACGTCTTCTTTGCTGCAAAAA
TGATTGTAGATGGTGCCCTTAGAATAAGAGCTAGCCGAGGTCAGCTTATCCATAGTGAGG
TTCGCAAACCCCTGCTCTTGGACGAGTGACTTAGCCAGTTGAATAAGCTCAACTTCTCTA
TCCGCAATCGCTTGTTGCTTTTTGGTTAGCCCGGACGAGACACGACACCCGTCTCGCTTA
CCATCCTTTTTACAGCGAAAGTTAAACATAATCCTTTGATCCGTATACCCACACACTCCT
GATAATTGTAACACGATTATGTAAAACAGGAATGCCACCATTTTTGACGAACCGTCATAA
TTGACACTTCGTCATAATAGATCAAAAAACAAACATTACAAGTATGAATTTATCCATAAC
GAAAAATTACAAAAATCTATAGTTGTATCATTAAAATGCAAAAAAAAAGGCTAGACAAAC
TGATGTGCTGAAGATTTAGGCGAGAGATAGACGTTAAGCCAAGAGCTTACAAACTCGATA
TTTCCCAATACCTAAGATGCAAGCCATTGGCTCTGAGAGATAAGTGAATGGATTAAATTG
AAAGGCTTGGTTTATCCCCTGCTGCTGCAATTGCGTAGCGAATATCGTCAATAAAACGAG
ATTCTGTTTCTACAATTCCATCAGAGAATGTCACTGGTTGATGTGGCCCAGCAAGTAGAA
CTACGTTTGTGAAGTCGGAAACATTAAAGTTTTCAGCGACAACATTCTTCGAGTGAAAAT
CAATCACCGTTTTCGCTACTTGATCTTCAAGCTCCAGCAACTGTTCTTCCGTAATTTTCA
TTCGCGCCAAAGCAACACGAACGCATTTATCATGTGTCGTTGTTTGCTCTTTGATTATCT
CGGTGTACTTATCGTTTAACTTCGAGTTTTCTGCGTAGCTGTAGTACAGCGGGCCGTGCA
ACGTAATACTTTTGTTTTCATCTACGTAAACAAGGTCTAGCAACTCTAGTGCACCCAGAT
AATCAGACATGCTTTGCTCTGATAAGTCGTATTTTTTCTTTAAAATTGTGTATCCATCTT
TTCCGCGCAACATCCTCAGTTCACGATAAAAATCGTAAAGATGTGGGAACTGAAAAAACA
CTTCATCTTGTGTTCGACTAAAATAATCTTCATCTTCACCTTGCAACTGATTGGCTAACT
TTTGCAATTCATCCAATGTACAGTCAATCGCACGACAATATTCAAGCAGTTTATCTAACG
CGAGGTTGGTACTGGTTAAATGTCTCTTAAAAGTGGACAGTGGCATGCCCATTTTTTCAG
ATAGCTCTCGATATGTTAGCCCCTTTGTTTTAATCGCTTGTCGTAAAGCGGCTAGCAAAT
ATTCGGGAGTCAGATCTCTCATCTACTATTCCTTTTGGCAATGTTACAGCTTTATAGTAT
TTGTAACAATTTAGAGCTTATTAGCAAGCTATAAGTTCATATTTTTATAATAAATTCTTG
AATTAATATACCAACAACACCAATCAACACACAAATAACATAACCCAAAAGACATTGAAC
TTGGTTATATATATCTAAGTCATTTAATAATAAAAGAAATAAAATCAGTTTACCTGATCG
CAATTTGTATGGCTTAGATAAGTAAAACAAGAAGATAACACCAGATCACATAACTAGTTT
TAGAATATTTACCCTACTTAAAGCCAGCCAATAAAATGAATAAAAATTCACACTCATAAA
AAATTACCAATAAAACCCTAGGATTAAAATTTGAGTTTTTAACATTTTGGAGTGAAGCCA
TGGCTTACTCAAACCACTTAAGGGAGAGTCTAAAGAAGGCGAAGAACCGATGTTGCCTCG
CCAATCAAAAGCAATTCTATTCCACGAGCTTTACAGCGGTACCAAAAGCAAGGATTTCAG
ATGAACCATCGACAATTGAGCTTGTAGTAAAGCGAATTCCTACAATCGCATCGGCGCCTT
TCTGGTTCGCTTGCTCGACCATACGTTGAATAGCAATGTCACGTGCTTCGGTCATCATTT
CGGTGTATCCGCGGATCTCTCCACCAACAATGCTTTTTAGACCAGCCATTAGGTCTCTGC
CGATATGCTTAGATTGAACAACGTTGCCCGTCACCACTCCTCTAACTTCTGCTATTTCCT
TGCCTGGAATCGTATCTGTTGTTGTGTAAATCATGTCGTGCCCTTAATGCTATGAAGTAA
GTACAGTACGTTACCACCAAGCCTTTAAATATGAAATCAGGATAGTGTTAGTAAGTTATA
TAGAAGTGGCTGTGCGTGAGTACCTTTATTGAAAGTATTCAATGTGAGAGGAGTGTAACC
AGAAGTGATGCAAACAAGTAAGAAAACACACAGAAGAGAAATTACAGATAATAAAAAAGG
AGAGCGAATGCTCTCCTTTCCTTAAACCTAAACTGCTAATTAAAGAGCAGCTTTCGCTTT
TTCAACTAGAACTGCAAATGCAGCTTTGTCGAATACTGCGATGTCCGCAAGGATCTTACG
GTCGATCTCGATAGATGCTTTCTTAAGACCGTTGATGAAACGGCTGTAAGATAGACCATT
TTGACGAGATGCCGCGTTGATACGTGCAATCCATAGTTGACGGAATTGACGTTTCTTAGC
GCGACGGTCACGGTAAGCGTATTGACCAGCTTTAGTAACTGCTTGGAAAGCTACGCGGTA
AACACGTGAACGTGCACCGTAGTAACCTTTAGCTTGTTTTAGAACTTTCTTATGACGTGC
ACGAGCTTGTACACCACGTTTTACGCGAGGCATTATGCTTCTCCTAAACTAAACGATTGA
TAACTAAAAAGAATTAAGCGTATGGCAACATACGGATTACTGCAGCCACTTCACAACGTG
GAAGGATTGCATTTGGACGTAGTTGACGCTTGTTCTTAGTAGTACGCTTAGTCAGGATGT
GACGTTTAGTAGCGTGCTTGTACTTAATACCACCAGCAGTTTTCTTAAAACGCTTAGCAG
CACCTTTGTTGGTTTTCATCTTAGGCATGATGAATAACTCCGCATTGAGTAGTTTAATAA
ACAATGTAATTAGGGCGAACAAAACCCATCCGTTGCCTTTTATTCAAAGGGAAACGGCTG
GGTTTCAATTACTTTATGAGCCGTTAATTACTTCTTTTTAGGGGCTAGCACCATGATCAT
CTGACGACCTTCAATACGGCTAGGGAAAGCTTCTACTACAGCAATTTCTGCAGTGTCTTC
TTTCAAGCGGTTTAGAACGTCGACACCGATGTCTTGGTGTGCCATCTCTCGGCCACGGAA
GCGAATTGTTACCTTCACTTTGTTGCCTTCTTCAAGGAAACGCGTCAGGTTGCGTAGTTT
TACCTGATAGTCTCCAATATCAGTTCCAGGACGGAATTTTACTTCCTTGATCTGGACCTG
CTTTTGCTTCTTCTTCTGCTCTTTAGCAGATTTGCTCTTCTCGAAGAGGAACTTACCATA
GTCCATCACACGACAAACTGGTGGCTCGGCGTTAGGGCTGATCTCAACGAGATCCATACC
AGCTTCTTCAGCAGCTGCAATGGCTTCTTGAATCGATACAACACCAACTGATTCACCGTC
AGCGCCTGTTAGTCGAACTTCACGAATACCACGAATTTCACCGTTGATACGGTGCGGGTT
TTGTTTTACCGGCTGTTGGCCACGTCTTCCGCCTTTAATAGCTTATTCCTCCAGATTGAG
CTTACGGCTAGAGATCTCGTCTTGGATGTATGCGATGAAGTCATCCACTTTAAATTTACC
AAGATCTTTGCCTTTACGAGTACGTACTGCAATTTCGCCAGCTTCCATTTCTTGGTCACC
AACAACAAGCATATACGGTACACGCTTCAAAGTATGTTCGCGGATTTTAAAGCCAATCTT
CTCATTTCTCAAGTCCGCTTTAGCTCTAATTCCACTTTTTTGTAGTTTTTGTACGATTTC
TTGAACATAACCTGACTGTTTATCAGTAATGTTCATAAGAACTGCTTGTTCTGGCGCCAA
CCAAGTTGGGAAGAAACCAGCATATTCTTCGATAAGGATACCGATGAAACGTTCTAGAGA
ACCTAGAATTGCACGGTGAATCATTACCGGAACAAGACGTTCGTTGTTTTCACCTACGTA
AGTTGCACCTAGGCGACCAGGTAGGTTGAAGTCTAGCTGAACTGTACCACATTGCCATGC
ACGGTCTAGACAGTCATATAACGTAAACTCGATCTTAGGACCGTAGAATGCACCCTCGCC
TTCTTGAATCTCGTATGGAATTTCCATTGATTCTAGAGACTGTTTCAATGCTTCTTCAGA
TTGATCCCAGATTTCATCTGAACCTACACGTTTTTCTGGACGAGTAGACAGTTTCACTAC
GATGTTGTCAAAACCAAATGTTTGGTACGTATCGTAAACCATCTTAATACAGCTTGTTAC
TTCCTCTTGGATTTGACTCTCAGTACAGAAGATGTGAGCGTCATCCTGAGTAAAGCCACG
TACACGCATGATGCCGTGTAGTGCGCCAGATGGTTCGTTACGGTGACATGAGCCAAACTC
TGCCATACGTAGCGGAAGATCACGGTACGATTTCAGACCTTGGTTAAAGATCTGAACGTG
ACCAGGACAGTTCATTGGTTTGATTGCGTATTCACGGTTTTCAGAAGAAGTTGTGAACAT
CGCATCTGCGTATTTATCCCAGTGCCCAGAACGTTCCCAAAGAACGCGGTCCATCATTAG
TGGACCTTTCACTTCTTGGTAATCGTATTCGTTTAGTTTGTCACGAACGAACACTTCTAG
ATCACGGAAGATAGACCAACCATTGTGATGCCAGAACACCATACCCGGTGCTTCTTGTTG
CATGTGGAATAGGTCTAATTGCTTACCGATTTTACGGTGGTCACGCTTCGCCGCTTCTTC
TAGACGAGTTAGGTGCGCTTTCAGTGCTTTCTTATCGTGGAAAGCAGTACCGTAGATACG
TTGAAGCATTTTGTTGTCGCTGTTACCACGCCAGTAAGCGCCTGCAACATTCAATAAAGT
GAAGTGTTGACAGAAGCCCATGTTAGGAACGTGAGGACCACGACACATGTCAATGTATTC
TTCATGGTGGTATAGGCCCGGACGATCATCGCGAGATACGTTTTCGTCTAGGATTTCCAC
TTTGTACGGTTCACCACGTGATTCAAATGTATCACGTGCTTCCTGCCAGCTTACTTTTTT
CTTAACAACTTCGTACTTGGTTTTCGCAAGTTCTTTCATACGCTTTTCGATCTTTTCAAG
ATCTTCTTGCGTTAGAGACTCGTCTAGGTCGATGTCGTAGTAGAAGCCATTGTCGATGGT
AGGACCAATCGCCATTTTAGCTTGTGGGTATAGCTGTTTTAGAGCGTGACCAAGAAGGTG
AGCACAAGAGTGGCGAACGATTTCTAGACCGTCAACTTCATCTTTTACTGTGATGATTTC
TAGGCTTGCGTCTTCTTCAATTAGATCACACGCATCAACGCGGTTACCGTTAACACGACC
AGCAATCGTTGCTTTTGCAAGACCGGGACCGATCGATTGCGCAACTTCCATTGTAGATAC
TGGGTTGTCAAATTGACGCTGACTGCCGTCAGGAAGAGTAATAATAGGCATGCTATGTCC
TTTACAGTGGTGTTGCATACCAAGCAACACATGTTATTCAAATTTAGAAGCTATTTGTTG
ATAAATAGTTGAGAAGCGATAGAGGTCGCTCAGTAACACGAATACCGGACCGCTATCGGA
AGAGCGATTGTACCTAGCTCACATTTAGATTGCAAAGCGCGATTTCAGTTTGTCATTGAA
AGTTCACTACTAAATAAGCTACTCGGCGAAAAACACCATTGATATAATAAGCGGCACGAA
ACAATGAGTGACACTATAGTTAATTTATTGAGTAATCTATATTTAGGTATTCATCATGAA
GAAAAAACGATGGCAACCTACAATATTGGCTTTTGCTTTTTGGTTGCCTGCTTCTACTTT
TGCCTCTAACGACCTTTACGGACCACTTCGATCTTACGCTCAATCGCCAATGCAAGTGGT
CAGTCATACCAACCATCTCCGCTCTGGGTTTAGCTTACCTTCAGAGTACATAGAAGCTTA
TGGCTCGGCGACAATAGCGAGTGTTTGGGCTCATACCGACGAATACGCTTTGGATTATTA
CCACAACCAATTAGAAATTGGAGCTAAGTGGCAAGTCAGTTCTCAATGGCAATGGGAACT
CAATTATCGCTGGGTATTTGCCGCAGATAATCATCTGGATGGCTTAACAGAAAGCTTTCA
TGACCTATTTGGAATTGGACAAAACGGGCGAGATAAAGTTGATAAAAACCGCTTTTACAT
CTCAATGCCGCAATATGATGTGTTGGAAGACGGCTTCGAAGGCCAAACCATCGCGAACAA
CCTCTCGATGTACGTTCAATACCAAATATTGCAAAATGAACGTCATGGTCTTTCGCTAGG
GGGAAGCCTCTACTATAACAAAGTCGCGCACGGTACCTTTAAAGGCAGTAACTTTGAGCA
AGGCGTGCAACTCAATTACTCTTATCGGTACGGAGCACACGCTTTCTATTCAATGTTCGG
GATGACTTTTCGTTCTGACGATCGTGCTCTTCTCGATTTACCTTACCGCCACAACACCGC
TGCAATGGCGGGTGGATATCGTTATGCACCTTGGGAAAACCACCACTTTATTGTTGAATA
CCACTGGTATCAAGGATCCACAGAGGGGCCAGCAGAATTTGCCGATGCGTCAAATGAAAT
TGTGATGGGATATCGCTATCTCATGGGCAACTCTGCCCTTGAAATCATGGCGATAGAGAA
TGCGAGAAATATGGATAACAGTACCGATATCGCATTCACGATTGGATATCGGCACCTGTT
TTCATCTGACTCGGAAAGCGAGTTTTTATAGACTCAATGTTGGTGCCACTGCGGCTGCCA
CTTGCGCATCAGTGGCATTGATTGGCAATGTGAATGAGCGATATTGATCACCTGAGAAAC
TCAAAGAACGGTCAATTTCAGCCAAACAGTGCATCACCTGCCCTTCCAAAATGAAAGACA
GCTCAATTTCCTTTGAAGACACAAACCCGCTATTGCGAAACTCAAGCTCTTGATAGATAC
CAGAACGGGAGGCAAAAGAGCCGCCGCGCAAGAAGCCTTTTTCGACATCTGCTTTCACCA
TAGTAAAACCAGCTTGTTCAATCGCTCGAATAACGCGAGATGCCACTGGTAGTGGTTTCA
CTTCAATGTAATCGCGATCTCGTGGGTCGATGGCAAAATCAATATCTAGAGTGGTTTCTA
CCCAAACATTGCACTGGTTCTTCAATGCGCTAACCGCAGTGATAGGTGTTTCATCATGCA
GTTTTAGCTCGAAAGGCACTTGTTTTTCTTCATTCGGTTGAATCACAAACGGGTCAACCG
CCTTGAGCTGGTCGATAGTGAAGGTTTGATAACTTACGCTATCGTCCACTTCAACTTTCA
TTTCTGTGTTCAATTTAATGGTGATAGCGTCGATCTGCTGTTCAACATCCCCACCTTTGA
TATGAACATGTCCCTTCAGCGTAGCACCTTGAAACACGCTCATTTCATCCAAAATAGTAT
CCACTTTTGCAGATCCAATACCCAACGATGCTTTTAATTTCTTAAACATGCCTTTCCTTT
TTTGCGACTGTTTTTATTAGTTGTGCTTTGTTTACACAATTGCCTTATAAGCTGCAAGCA
ATAGACCGCAAGAATACGGCTTGATTCCATTATCGATTCAAAAAATATCAAATCAGCCAA
ATCATTCAGCAAGCAAATGCCCGTTATTAGTCTCTAAATGTCGTATTTGTCGATAACTAT
TTGCAATTTGTACTTAAATTGAGCAGTATTTGTATAGTCAATTTAAAAGGTATCATTATG
TCTGCGCCACTCTACATGCAAATCAAACAATTTATCCTCGATAAAATTGATTCCGGAGAT
TGGATGGTCGGACAGCGCATTGCGACTGAAATCGAGCTGACTGAACAGTTTGGTGTAAGC
CGAATGACAGTAAACAAAGCGATACGAGATTTGGTGAATGAAGGAAAACTACAGCGTCGC
CCAAGGTTAGGAACGTTCGTTTGTGACCCTAGTGAGAAATCAGAATCCCCATTACTAGAT
ATTCGCAATATAGCGGAAGAAGTCAGTGACCGAGGACGCCAATACAGCAGTAAAGTAGTT
CAACAAGTCGCGATAAAAGCGGACGATAGCATCGCAATAAAACTAGGAGTAATGCTTGGT
ACAACGGTGTTTTACAGTGAGATCATTCACTATGAAGACAGCACACCTATTCAGTTAGAA
CTGCGTTGGGTAAACAGCCAATACGCCCCGAGTTATCTTAGCCAAGACTTCACCCAAATT
ACTCCTAATCAATACCTATCTAATAACTGTCCGTTGAGTGCGATTGAACACACGGTTGAA
GCCATTGTTCCCGATAATCGCATCAAACTGGATTTGAAAATGCAGGCCAATGAACCTTGT
CTTCTTCTTAATCGTAGAACATGGAGCCAAGACAAATTGGTCAGTACAGCTCTACTCTAC
CACCCAGGTAATAAGTACAAGCTGAGCTCTAAAGTTCTGCTCTAGGTGCATATAAACAGC
CTTTCCCACTACGTTTTGATCACATTTTAGCAACATCACGCTTGTCACCGCATTCTTTTT
GACCTATTTATTTGTATATACATTTAAAGATACAAATCAAAGCAGGAATGAGAGAATGGA
TTTGCTGATTGAGAATGCCCGACTAGTTAGCATGGAACGTGGTGAAGCAGGTTACTTACC
AACGCCGCCAGCCCGTGTTGGTATTCAAGCTGGTAAAATCGCGGCTATCAGTGCTCATCC
AGTTGGAAGAGACACCCCTCAAATAGAAGCGCTTCTGTCTCCTCAGCACTATTCGCAAAC
TATCGACCTACAAGGTCAACTTCTGACGCCGGGACTCATTGATTGCCACACCCACTTAAT
TTACGCGGGGAATCGCGCGAATGAATTTGAGATGCGCTTAAACGGCGTGCCTTATCAGGA
AATAGCGAAGCAAGGTGGCGGTATACTTTCCAGCGTAAAGGCCACTCGAGCAGCTACTGA
AGAGCAATTAATTGAGCTCGCGTTGCCTCGTTTAGATGGCTTGTTAGCAAGTGGGGTTAC
GTCGGTTGAAGTAAAATCAGGCTACGGCTTGACGCTCAAAGACGAACTTAAAATGCTGCG
TGCTGCAAAAGCCTTAGAACAAGAGCGTAACGTCAAGATCACAACTACCCTTCTTGCCGC
TCATGCTTTACCGCCTGAATTTGAAGGTCGCGCAGACGATTACATCGAACATGTTTGTCA
GGAAATCATCCCAATCGTCGCAGAGGAAAACTTGGCCACCAGTGTGGATGTGTTTTGTGA
GTCTATCGGTTTTAATTTGGAGCAAACCGAAAAAGTATTTGCGACAGCGAAACTATATGG
CTTACACGTAAAAGGCCACACAGAGCAGCTATCAAACCTTGGTGGCACTGAATTGACCGC
ACGATACAAAGGCCTTTCGGCTGACCATATCGAATATCTCGATGAAGACGGTGTGGTCGC
CCTTTCGAAGTCCGATACCGTCGCCACACTACTACCCGGTGCTTTTTACTTCTTGAGAGA
AACTCAGTTACCACCGATTGAGCTACTAAGGAAGTACCACGTGCCAATGGCTATCGCCAC
CGATGTAAACCCAGGTACATCTCCCTTTTCCGACCTGACTCTAATGATGAATATGGCATG
CACCCTATTTCGTCTCACGCCACAAGAAGCATTGCGCGGCGTAACGCAACATGCTGCAAC
AGCACTTGGCTACACCAACTCACGAGGAGTGATAAAAACAGGTTTCGATGCGGACTTAGC
TATCTGGGATATCGAACACCCAGCAGATTTAAGTTACCAAGTCGGAGCAAAACGCCTCGT
AGGTCGTATAGTAAATGGTGAATATGTTTCACACGGAGGCTTTTAATATGTCTCAGTCAG
ATTTACACCAGCAAAAATTTCACTGGCAAGGCCGTCATGATGCTGAAGATGGCAAATTGG
GTCAACGCATTCACCACGTCGTTAAACATCAAAAAACAAGCGAACTAGAAAAAGCCTCTC
AAGGCGTATCCATTCTGGGTTTTGCTACCGACGCAGGCGTTGCAAGAAACAAAGGCCGAA
TTGGAGCGAAAAAAGCACCAGATTTGATTCGTAGAGCGCTAGCGAATCTCGCTTGGCATA
AAGATGCCCCGCTTTATGATCTTGGGACTGTCGTTTGCGATGATGACTTGTTAGAAGAAA
GCCAATCACGCTGTGCAAACCTCATTTCAGAAGCGCTACCTCACACGCCAACTATCGTTT
TGGGGGGCGGACACGAAATTGCGTGGGCATCGTTTTCTGGTCTAGCGGAATATTTCAAAA
CGCATCATCCAGAGAAAAAGCCAAAAATTGGCATCATTAACTTCGATGCACACTTCGATT
TGCGCGCGTTCGAAAGTTCATTAGCGGATGTAAAACCAAGCTCAGGCACGCCATTCAACC
AAATTCATCATTTTTGTCAGCGTAACGATTGGGCTTTCCATTACGCCTGTTTGGGGGTGA
GTCGTAGCAGCAACACGCAAGCATTATTCCAAAAAGCAGACGAGCTGAACGTATGGTATG
TAGAAGATAGTCAACTCAATTACTTGAATCACAGCTACCACCTAACCCAACTGCAACACT
TTATCGACGATTGTGACTATCTCTATCTCACCATTGATTTGGATGTATTCCCAGCAGCAA
CCGCGCCAGGCGTAAGTGCTCCTGCGGCTAGAGGTGTAAGTTACGACACAATCGCACCTT
TTTTAGAACGAATTCTTCACTACAAAAACAAGCTTATGTTAGCCGACATCGCAGAGTACA
ACCCGAATTACGATGTCGATAGTCAAACCGCTCGCTTAGCTGCCCGTTTGTGTTGGGACA
TCGCCAACGCCATGGCGGATAAAGAACATAAACGTCAGCCTATTAAATAACCATCACTTT
GAAACCTAAGTGAATTTGGAATAACAAGACCAAGCAAGCACTTGGTCATCACGAGAAACT
AAAGGAGTCTGAAAATGACACAGCGCCAGGGACAAGATCCACGACTTGATACAAGCAGAA
CAATTCGTGCACCTCACGGAAATAAACTGCGCGCAAAATCTTGGCTTACAGAAGCCCCAC
TTCGTATGCTGATGAACAACCTAGATCCTGATGTGGCAGAACATCCACATTCATTAGTGG
TATACGGCGGCATTGGTCGCGCAGCACGAAACTGGGAATGTTACGACAAGATTGTAGAAG
TACTGGAAAGACTCGAAGATGACCAAACGCTTTTAGTGCAATCAGGTAAACCTGTTGGTG
TTTTCCCAACCCACAAAAACGCACCGCGTGTGCTCATTGCTAACTCAAACTTGGTTCCGC
ATTGGGCAAACTGGGAACACTTCAACGAGCTTGATAAGCAAGGTTTGATGATGTACGGCC
AAATGACCGCGGGTAGCTGGATTTATATCGGTTCACAAGGTATCGTCCAAGGCACTTACG
AAACCTTCGTGTCAGTTGCGAAAAAGCACTTTAACGGCGATGCAAAGGGTCGCTGGGTTC
TAACTGGTGGTCTTGGTGGCATGGGTGGCGCTCAACCACTTGCGGGCACCATGGCTGGTT
TCTCAATGATTGCCGTTGAGTGTGACGAATCACGTATCGATTACCGTCTGCGTACTGGTT
ATGTTGACCAAAAAGCGACTTCCCTAGACGAAGCACTCGCAATCATCACAGAATCGGACA
CGCCAGTATCTGTAGGTCTTCTAGGTAACGCGGCCGACGTTTTCTCAGAGCTTGTTGAGC
GCAATATCACACCAGATGTAGTTACTGACCAAACCTCTGCGCACGACCCATTAAATGGTT
ACCTACCACAAGGTTGGAGCATGTCTCACGCAGCAGAAATGCGTCTGCAAGATGAAGCCG
CTGTTGTAAAAGCAGCGAAGAAATCCATGGCAGTACAAGTGCAAGCGATGCTTGATCTGC
AAAGCCGTGGCGCGGCGACACTCGATTACGGTAACAACATTCGTCAGATGGCATTGGAAG
AAGGCGTAGAAAATGCGTTTGATTTCCCAGGTTTCGTTCCTGCTTATATTCGTCCTTTAT
TCTGTGAAGGCATTGGGCCTTTCCGTTGGGCAGCTCTATCAGGTGATCCAGAAGACATTT
ACAAAACCGACCAAAAAGTAAAAGAGTTGATTCCTGACAACCCACATCTGCATAACTGGT
TAGATATGGCGCGTGAGCGTATTCAGTTCCAAGGTCTTCCGGCTCGTATTTGTTGGGTAG
GTTTGAAAGATCGTGAGCGCCTTGGTCAAGCGTTCAACGAAATGGTGAAAAATGGTGAGC
TGAAAGCTCCTATCGTTATTGGTCGCGACCACTTAGATTCAGGCTCTGTAGCAAGCCCGA
ACCGAGAAACAGAAGGCATGATGGACGGCTCTGACGCAGTATCAGACTGGCCACTATTAA
ACGCATTATTGAACACTGCTGGCGGCGCAACATGGGTATCACTTCATCACGGTGGTGGCG
TAGGTATGGGCTTCTCACAACACTCGGGTATGGTCATTTGTTGTGACGGTAGTGACGATG
CTTCTCAACGCATTGCTCGCGTACTGCATAACGACCCTGCAACGGGTGTAATGCGTCATG
CTGATGCGGGATATGATATCGCCAAACAATGTGCAGCCGAGCAAGGACTGGATTTACCAA
TGCTCAACGAAGAATTGAAGAAGCTCAAGTAAGGATGAAAGAGATGTTAAATTTAACGCT
AAAGCCAGGTCATATTAGCTTAAACGAACTGCGTCAAGTGAGCCGTTCCCCGGTCAACCT
TACTTTGGACCCAGAGGCCATTCCGGGCATTGAAGAAAGTACTCAAGTCGTCGATCGCGT
CATTGCGGAAGATCGTACCGTCTATGGTATCAACACCGGTTTCGGTCTTTTAGCAAACAC
ACGAATTGCACCAGAAGATTTAGAAACGCTACAAAGAAGCATTGTTTTATCTCACGCTGC
GGGTATCGGCAAATTCATGTCTGATGAAACCGTTCGCCTCATGATGGTTTTAAAAATCAA
CAGCTTGGCTCGTGGATTTTCTGGCATTCGTTTGAAAGTCATCAACATGTTGATTGACTT
GGTCAATGCGCAAGTTTATCCATGCGTTCCTCAAAAAGGCTCAGTCGGAGCTTCAGGCGA
TTTGGCTCCCCTAGCCCACATGAGTACGGTGCTGCTTGGTGAAGGTCAAGCACGTCACAA
TGGCCAAATCGTATCCGGCTACGAAGCACTAAAAATTGCTGGTCTTGAGCCTATCACACT
AGCGCCAAAAGAGGGCTTAGCGTTACTCAATGGTACACAGGCTTCAACAGCATTCGCGCT
AGAAGGTCTGTTTATTGCCGAGGATCTTTTCGCGTCAGCAACCGTGTGTGGTGCCATGTC
TGTAGAAGCCGCACTAGGCAGCCGTCGCCCATTTGACCCTCGAATCCACCGTGTACGTGG
TCATCGTAGCCAAATGGACGCGGCAATGGCATACCGTCACCTACTGGATACATCGAGTGA
AATTGGTGAATCGCACACCAACTGTGAAAAAGTGCAAGACCCATACTCACTGCGTTGTCA
GCCGCAAGTGATGGGCGCGTGTTTGCAGCAAATTCGCAACTCCGCTGAAGTATTGCAAGT
AGAAGCGAACTCCGTTTCTGATAACCCATTAGTATTTGCAGAAGATAACGACATCATCTC
CGGCGGTAACTTCCATGCAGAACCTGTTGCGATGGCAGCCGATAACTTAGCTCTCGCCAT
TGCAGAAATTGGCAGTTTGTCTGAACGTCGTATGGCACTTCTCATCGACAGCGCGCTATC
AAAACTACCGCCATTCTTAGTCGATAACGGTGGCGTGAACTCTGGCTTCATGATTGCTCA
AGTAACCTCTGCGGCATTGGCAAGTGAAAACAAGACCCTTGCTCACCCAGCCTCAGTAGA
CAGCTTACCAACATCAGCAAACCAAGAAGACCACGTGTCAATGGCGACATTCGCGGCTCG
AAGACTGAAAGAAATGGGTGAAAACACTCGCGGCATTCTGGCTGTCGAATATCTATCGGC
GGCGCAAGGTTTGGATTTCAGAGCGCCAAATAAATCGTCAGAGCGAATCGAAATTGCAAA
ACAGATGCTGCGTGAAAAAGTGTCGTTCTACGATAAAGACCGTTACTTTGCACCCGATAT
CGAGCAAGCAAACACATTGTTGAAACTCGCTCTACATAACGCACTGATGCCAGAGAATCT
TCTGCCAAGCGTACATTAATCTATAGAAGCAAACTCCAGTCTAGGCTCCACCTCTTCGTG
GAGCCTTTTTTGTGTCTATACTCTTAACAATTCGTGAGTGATATCAGAGTCGCGCGACGC
ACTTATTCGCATCATAAATGGATAAGCCATTCAAGCATGTGTTTTTAAACGTTTATCTGC
TGATTTGGGTGCGCATTGTCAAAATGCAGTGAACTTTCTACTGGATGGACCATTGCTACT
CAGATATTCGCATATAATCCCTTACAGTTTTGGTTACTACTTAATAATTATGTTTCTAAC
ACCTTATTTTTCAAACAATAATCATCAATTTCAATTCACTCGTGAACAAGCAAGTCACTT
TGCTAAGCGCGTGGCTGGTGATTACAACCCTATTCATGATGAAGATAACAAACGCTTTTG
TGTGCCTGGCGACCTGCTATTTGCCGTTCTACTAAGTAAAGAAGGCATCAGCCAAAAAAT
GCGCTTTCGTTTCTCTGGCATGGTAAATGATGGCATTGAGCTGCATATTGAAAATAAGTG
TGAAAAAGAAAGCGCAGTCGTAGATGAGGCAGGCAAAGAATACTTGCACATGTCTCGTGA
AGGCGAAACCAATCACAACCCGGCTTTTATTGAGCACGTGGTAACGAATTACGTGCAGTT
TTCTGGCATGAACTTCCCGCACATCATGGTTCCTCTTATGGAAGAGAAACAAATGATGAT
CAACTGTCAGCGTCCACTGGTTATTTATGAAAGCATGGAAGTTGAATTTTCACGCTTAGA
CCTTACACATCCTGAAGTGGATTTTACTGGTGCGACGTTTGATGTAGACGGTAAGCGCGG
CGTGGTGACTTTGAACTTCGCATTCAAAGAAGACGGTGAAGTGGTCGGTAAAGGCATTAA
ACGCATGGTAGCGAGTGGTTTGAAACCATACGATCAAGAAGCCGTTGACGATCTTGTACA
CCGCTTTAATGAGCGTAAAGATGCATTCCTAGCAAAGTTCGTTAAGGCAGCGTAACAGAC
TGCCGAATTAGCGATAACAATCGGATACCAAAAAGAAAGCCCAACGATTGATGTTGGGCT
TTCTTTTTACTTAAAAAATGATTCGATGGCAGCTCAGTATTCAAATCCAGCGACGAACTT
GGTTTTTATAATCCAAGTATTCCTCACCAAACAACCTTTCCAATACATGTTCTTCTGGTT
TGATTTGAAATCGATTCATATAACTAACAAACAGCACACCGCAAAGCACCACACTTAAAT
GTTGCCACCATAAACCCACCGCAATGATGAGCAGTAACAACGCCATGTACATTGGGTTAC
GTGAGAAGGCAAACACACCAGTTCTTACAACGGAAGATGCTGCATCAGGTTTTACTGGGT
TCACGGTAGTCTTTACTTTGCGAAATTCATATACACCGGCAATCCCCATGTAGCCAGACA
ACAAAGTTAGTGCACCGACTACAAACTCAACAAAGGGCACTCGAATGTTCATGCTCGGCG
TCAAGACTTTAAGCCCGTACATCAAGAGTATGACCAGCATAAACACCGCAACAGGTGGGA
CTTTGAGTTCAAGTTTTCTCAAGGTTCAGATCCTTTGAAATGGAATGTTCATCATTGGGA
AAAAAGCCCAGTTAGACTGGGCTTGATGTCATTATACCAAAGTTAACAGTGCTTGAACGG
GATGCTTAGGCTTTGTTCCTTCAAAGCGTTTTACTTGGCTTCGGCAAGAATAACCAGTAA
TCAAACATCTTTCGTTATCTAACTTATCTAGGTTTGGTTTCCAACTTAAATTGTATATGT
CTTTCGACATCGACAGCTTATCCACCTCGTGGCCAAATGTACCCGCCATGCCACAACAAC
CAACCGGTACTGTGTTCAATACCGCGCCAAAGCGAGCAAAAATAGCGCCCCATTCTTTCT
CTGCGTTCGGCATTTTGGTTTTTTCAGTGCAGTGCGCAAACAAGTACCACGGTTCCTGAT
TTTCCCGTTGCTTTGCTACTTCAAACGCTTCCAACCTTGGGTACAGCCATTCGTGTGCCG
TTAGCACATCGAAATCGCCTCGCTTGCTACCGAGTACTTCCGCGTACTCATCTCGATAGC
ACAGCACCAATGCCGGATCAACGCCGACCAACGGAATGTCTAAGTCCGCCACCATAGCCA
AGAACTTCGCCGTATCAGCCGCGGTATCTTTAAACTGACGTAGGAAACCTTTGATGTGTT
GCGCTTTACCATTTGGCTTAAATGGCAAAAGCACTGGATACATACCTAGCTTTTTAACCA
GCTTGACGAAGTCTTCAACAACGTCCGCATCGTAATAACTGGTAAATGGGTCTTGAACGA
TTAATACGTGCTTGCTCTTTTCAGTCGAAGACAAACCACTCAACGCTTGCAGATCATACG
GCGTTGTCAGCGACTCTACGCGCTGTTTCAACGTAGGAACAGACAACAACGGCGCATCCA
CATACCCTACTGTTGAAGCCGTTAAACTCTTCACCCACGACTGTTTCAATACGCCGTTCA
CGACTGCTGGTGCCTTTGCCATCATTGGCAGCATGGTTTCAATGTTGGCAACCAAATAAT
CTTTTGCCGGACGCTGATAGCGCGAGTGATAAATGTTTAAAAAGCGGGAACGGAAACTTG
GAACATCCACTTTGATCGGACATTGGCTCGCACACGCTTTACACGCTAAGCAGCCGTTCA
TTGCTTCATAAACTTCATGAGAGAAATCGTATTCGTGACGACGATTAATGGAATGACGCA
CACGATCAATCATGGTTTTGATCGATGTTTTGTTTTCTAACGTTTGCTTTTCTAGGTCAA
GAATATCAATACCTTGCTCAGTAAGCTGACGCAACCATTCACGAACCAATCCAGCGCGCC
CTTTTGGCGAATGACGACGATCAGCCGTCACTTTCATCGATGGACACATCGGCGAGCTGG
TATCGTAGTTAAAGCACAAACCGTTACCGTTACATTCCATCGCTTGCTTAAAGCTGTCAC
GTACTTGTACGTCAATTTGGCGATCATAGTAACCACGTTTGGTGTCGGTTACTTTTACCA
ACTCTGCATCGCTATCAAGTGGCGTACAGATTTTACCTGGGTTCATTTTATTGTGTGGGT
CGAATGCAGCTTTTACGCGTCTAAGCTCAGTAAACAACTCTTTACCAAAGAACTCCGGAC
CATATTCCGAACGGAAACCTTTTCCGTGCTCACCCCACATCAGGCCGCCGTATTTCGCTA
CCAGCTTGACAACTTCATCAGAGACTTCATGCATCAATGCTTCTTGGTGCGGGTCGCACA
AGTCCAACGCAGGACGCACATGCAGCACCCCTGCATCAACGTGACCAAACATACCGTAAT
TCAGAGACTTGCTATCTAATAGTTCGCGGAACTCTACAATGAAATCGGCCAAGTTTTCTG
GTGGTACACACGTATCTTCAGCGAATGCGACCGGTTTAGCGCGGCCTTTTGCAGCGCCTA
ACAAACCCACCGCTTTTTTACGCATGTTGTAGATACGTCCAATACTCGCCACATCGTTAC
AAACTTGGTAGCCGATAATGCCCGCTTCTTCTGTTTCCAACATGATATCGAGTTTGGCGG
TTAACGCCTCGACCTGCGCAGTAACTTCTTCTTCGTCTTGCCCTGCGTATTCCACCATAT
TGATGCCAAGCATTTCTTTGTTTGGCACGTCGGTGATCAAATCGCTCACGGTGTGCCAGA
CAATGTCTTGCTTCGCGAGATTAAGTACTTTTGAGTCAACAGTTTCGACAGATAGCGCTT
TCGCTTCGACCATAAATGGCGCGTTGCGCAGTGCAGAATCAAAGCTATTGTATTTCACGT
TAACTAAGGTACGCGCTTTCGGAATTGGCGTCAGGTTTAGCTTCGCTTCCGTAATAAAGG
CCAATGAGCCTTCTGCTCCACACAGCACTCGTGTGATATCGAAACGGTCATCTTCTTCAT
TTAACGCGTTCTTTAAGTCATAGCCCGTTAGGAAGCGATTAAGAGGAGGAAATTTATCCA
CGATCTGCTGGCGTTTATCTCGACAAACTGATTCCGTCACTTGTAACGCCGTCGCGGCAA
ACTCGCCTTCTTTTGGATAACCATGAGACAAATCAGACTCTAAAATCGAGCCGTCAGCAA
ACACCGCTTGCAACGACAGTACATGATCAGACGTTTTCCCGTATTTAAGAGAGCCTTGAC
CAGAGGCGTCGGTATTTACCATCCCGCCTATCGTTGCGCGGTTGCTGGTCGACAAATCTG
GAGAGAAAAAGTAGCCGTAAGGACGAACCGCATCGTTCAACTGATCTTTCACTACACCAG
TTTGAACGCGAACCCACCCTTCATCTTCATTCACTTCCAATACTTTGTTCATGTGGCGAG
ACAAATCCACCACAATGCCTTTGGTCAGCGACTGGCCATTTGTGCCGGTACCGCCACCAC
GAGGGGAGAACGTGATTCTTTCGTACTTTTCTTGATTGCTCAGTTTCCCGATGAGAGAAA
CATCTTGAGTCGTTCGAGGATGGACGACTGCTTGAGGAAGTTGCTGGTAAACGCTGTTGT
CAGTAGCGACAGCTAAACGACTTGAATATTGGCTTTCGATATCGCCAGTGAATCCGGCTT
GCTCAAGCTCTTTCAGAAAACGAAGAACAAGAGGATCGACATCAGTTTGCGAGTGTAATC
TTGGTAACATTTGCTTCCTGCCCCTACGACGCTGATCCCATCAGCTGCGGGTTATCTAAT
TATTTGCTCATTTCTCATACAGCGCAGCTATCAGCACAACAAGACGCCGCAAAAAAAGTG
AGAGGAGTAATATTCTTTGAATTTCGTCACTTTACAACATTTAAAAAGGCGATCAAATCA
GAATCTCAATACAATAATTAAACTTATGCTTTATTTTTTGAGGCTTGATGCCTTACATTG
GGATAGAAATCGCGTTTCTAGATGAGCTTTCAGAATGAAAAAAAATAAAGTTGTTACCAC
GGAAGATATCCTTCTAAAACTTTGCCAGTCTGTTTCTGGCGTTCTTACTTCGGCCACCTC
TTCTCAAGTTAATTACTCCGCAATGGTTCAAAAGATCAACAAGACCAGCCTCAAACCAGA
TTTTGGCTGTTTTGTCCTATTTGATGGCGGATTTACCGGACTTGTAGTGATTAACTTTAC
TGCAAAAGCCGCTTTAGAGATTTACACCAACTACATGCGTAACATGGGCATGCCAGAAGA
AGAACTGGCTATCTCCCATACTTCTGATGAAGTTGCAGACGTATTGGGTGAACTCATGAA
CCAATTGGTCGGTGACTTTACCAATAAAATCCGTAAAGAACTGCAAACCAACATCACGCA
AAACCAGCCGAAGATGCTGGCACTGAACAAACAGGTAATTTTGCAAGTTGATACCAATTT
GGATCGCCCTCAAGCACGTCGTGTGACGTTCTCGACCGCAAACAACAACATTTTCTATTT
AGAGCTAGCGATGGACAAAACAGAGTTCATCCAGCTTGAAGAATTTGAAATTGCAGAAGA
TGAAAACCCAGATGACATCTTAGAAGCCGCGCGTAAAAACATGGCAGAAAAAGAGTCGGA
ATCTTCGAACTCTAAAGATGACGCTGACGACTTACTGAGCCAACTGGGTTTGTAACCGTC
AGACACGCCATCCCAAGAGAAGTCATCTCGATAAGGTAATATCGTTTCGCCTGATTAAGA
CGACCTAAAAACGCCTAGCCTCGCTCCTTGCGGGGCTTATTTTTTCTCGGAAGAAACCAC
TTCCACCTCGCCTTGTATTTCGTTTTTATGTCAAAAAAGGTAATATGTCTGACTTCGTAA
ATTTTCTGCTTTCGTTACTGGTTGTCGATGGATAAACAAAAAGCTCTGAAAAAAATCGCC
AAGTGTTTGGAACTGGGTAACTCCGCCAACGTGAATGAGGCGGCAAACGCCATCAAGATG
GCGCATCGCCTTATGCTCAAATATGGTTTGGACAAAGACGATATTGAGTTTATCAAAATG
GGAAAAACTCAATCTTCCCATTTGTTGCCGTCCAACATCAGTTCTACCCTATTGCGCGTG
ATTCGTGGCATTAACACTAAGTTTGGTGTTGAAGCCGTCTTGTTGAATCACAAAGGGCTT
AAACGCGTTGAGTTTATTGGTGAAGCCGATCGCGCTATCTTTGCTGCCTTTGCTTTCGAC
ATCATCTATCGAGAATTGAATGAAAGCACCGGCCAGTTCCGTAATAGCTTTGCAGGTTCT
GGTACGTCTTCAATGGAAGTGACTCGTCGCGTTAACTCTTTTGTTTCTGGCTGGGTAGAA
GGCGCACTTGAAAAGCTGCCAGTGATCTCACCGGATGAAGAGTCTGCAAACAAAATCAAT
GATTACATTGATAAAGAGTTTCAGAACATCGACCGTGAAACGTTCAAAAAACAATTAAGA
GAAGCCATGAAGAATCTGACGGAAGACTACGAAGTCGGATTAAAGAAAGGCAGAAAAGTC
TCTGTAAACCGTGGTGTCGGTGGAGAACAAGCCAGAAAAATGTTGGGCAACACCTCGAAA
TAAGCGCAACATACTCAACTAGATACGTAAAAGTGGGTTGATATTGAGCGTTATAAGAAA
ATTCTTACACAGCTCTCTATCAATCTTACTTTCGCATAACAAATATCAATATCTACTGAT
TCATAATTCGCATCCCATTATGAGGCACTCTTTCGCCTCAGTTTTATACGGAGATTTTCC
CTTGAAAAAGATGTCTATTGCACTGGCACTAGTGCTAGCTCTTACAGGCTGTCAAGCTAC
TCAACGCCAAAATGCAACAACGGGTGAATACGAAACGAACTCTACCACGCAAGGCGCGCT
AATTGGTGCTATTGCTGGTGCAGCGATCGGTTTGGCAACTGGTGATAACGCAAAAGAACG
TCGTAAACATGCTCTTATTGGTGCGGCGGCAGGCGGTGCTACTGGAGCAGGCGTCGGTTA
CTACTTTGACCAACAAGAAGCAGAACTGCGTCGTGCGTTGCTAAACTCTGGCGTACAAGT
ACAGCGTGTAGGTGAAAACCAACTTCTACTTCGCATGGAAAATGGCATTGGCTTCTCTTC
AAGCTCATACCAACTGGATGCAAGCATCCACAATACTCTACGTGGTGTTGCTCGTATTCT
GGTTGAATACCCAGATACAAGCCTAGTCATTGATGGCTACACAGACAGCACTGGTAGCGA
ATCATACAACCAAACGCTTTCTGAGCGTCGCGCGGAATCTGTTCGTCAGTTCCTAGTGTC
TCAAAAAGTGGCTCCAGGCCGTGCAATTGCACGTGGCTACGGCGAGCGCAATCCAATTTG
CTCAAACCAAACTTCTGAAGGTCGAGCTTGCAACCGCCGTGTTGAAATCCAGATCTTGCC
ACTGAAGTAATTTGGTAGCACCATAACGGTAATAACAAAAATTACCGGAGCAGGCCTAGC
AACTTACGCTAGGCCTGACACATTCAATGTCATTCAAAACCATCGCCCTATCCTTTACGT
TAAGCAGCTGTCTTTCTGTATCTGCATTTGCTTCTCAAGCACCAACATCCCCAGCAGAAC
AATTTGAACTGGCGCAGCAACTGGCTCTTTCTCCAAAATCAGATTCGCCATCGGATGTTC
GCTATTGGCTAGAGCAATCCGCAAGCCAAGGCTATTTACCTGCGCAGAAACAGCTGGCCG
AAGACTATTCCCGAGGATTGACCGGTGCGGTCAATTACCCACAGGCAACGTATTGGTTTA
CTTCTGTAGCGTTGAATGACCCTCGCGACCGCGGTTTTTTGTTAGCGGACTTTGTTCAGC
ATCACCAAAAAGACATCACCACCAGCGATCTCGTTGAGGCGTGGTACCAATTAGCCTCGG
ACACCAACCCTCAAGCGGAAGAAGCTTACAATCATTATCTCGAAGAGCGCTTCAATCAAC
TGCGTGCAAAGCAAGTCTCCGAAATTGTCGAATTAGATAAAGAAGCGACAAAAGAAGAGC
AGCCTGTCGCTCCACAATCAACCGTAACGTCTGATAATGGCACGATTATGTGGTTGGCTA
TTGGTGGATTGGTGATCGCTCTAGCAGGCTTCGGTGGATGCGTAGTTCTAAGAAAGCAGC
AACGAGCCTTGGCCGCACAGTCTTCCCAGGAGGCAAACCAAACTCAGCAACTTAATGCAA
AAGTAAAAGAGTTAGAGTTCACGAATAAACAATTGAAGCGTCAGTTGGAGAAAGTATTCA
AAGAGTTTAAAAAGACTCGCAGCCAATCCGACAATCATAAAGTTGCGGTTGCCTGCGCGA
TGTTTGGTTACACACCACAAACCATTCCTGATAACCAAGCAGTGAAACTCCGCTATCGAC
AACTTTCAAAACTCTATCATCCAGATACTCGTGGAAGTGAAGAAGAAATGAAACGTTTGA
ACCAGGCGTTTAAAATCATCTCACAAAATGTTACAAAATAGTAAACCACAACTAGAGGGC
GCTTGATGGCTAGCTTTAAGTCTAAGTAAAACAAGGTTCGCAATCGATCTCGCTCTCAAA
CAAATTAACAGACATTTAACGTCAATCTCTTTTTCATGCCATAATGCCCGGCGAAAAATA
ACACCTAACGACTCATATTTATCTAGGTGGGGAGAAAATCAATGTTCACTGAAGAAGGCA
CCTGCGATTGGTGTAAAAAACCTAGTTTTGTTACTCGTCACGATTATGTAGATGGCAAAT
ATCATCACTCTTGCCAAGCCTGCTACGACATGGCGAAGATCGATGTTCGTCTATTTAACC
AAGGCGAAATGCAAATGCGTGAGCGCATGGCACAACGAGCGAGCTAATCCGGTTAGAATC
AATGGAACTGATTTTCAAAAGCGCCTTTTAGGGCGCTTTTTTGATCGCTTATGATTCACA
TCTCTTCCCCATAATCACGACGTAAACATGCTCATCGTGTAACTCATACCTGTATCGACC
ATCAAAAACCACTGTATAACACCAACAAAAGCACTGTATATACAGTAGTAAACACCTGTA
TATATCACTCGGATAATGTTGCTAACTTCACACTTTTCAATCCATACCCAACATATCAAG
AACAAAAACAATTCGTTAAAAATCAATACCTTAAAAAATCACTCAACTATCAGCGAGCGT
TATCTCACGTACTTATCAGTAAAAATGGGTTGATCAGATACCCAAAACAAACTACTGTAT
ACACATACAGCATGTATAAAGGAACAGTAAGATGCAGTTACAAAGTCAATCTCGTACATA
CTCACGTTACAACGTACTGGCACAAACCACTCAACCAATGGATGTGTCTGATCAGCTTCT
TTCTAAGTTGGCAGTATTGTCACAGCAAAAACAATGGATTCTGTTTACCGCTGAGTGTCC
TCGTCCTGATTTTGAGCAACTCACTGCTTCCAATATTTGCTGCAAAAACGTTATTCAGAT
GAAGCCGTCTCAACAGCTTTCTGAAGTCGAAATCGTTATCAAAGCCATTCAGTCTGGCAA
TGCCAGCGCGGTTGTCGCATCAAACAAAATTGCTCTTATGAACCAATCCATGTTGCGTGA
CATCGCTCAGCGTTATCAGTGTGAAGTCTTTTTCGTCGAAGGCAGAGTAAACCAGTATCA
CTAACAAGATCGACGTTATCCATCCTGCATCTCGCCTCCTTTTAAGGGGGCATTTTTTGT
ATTAAAGAAAAGAGGCAAACGTTTGCTTTTTCTCTGGCGAGTTAAAATAGTTCTGGTATG
ATGCCCTCATTCGATTTATTCAGCTGATATTTTCCGCTGAATATCTTCTCCTTAAGACGT
TTGATTAAGATGATAGGAATGTCGCAATGAGCCTTGCTAATCAAGTACTTGCCGTCAATG
ACGACCTGCCAATTCGCACCCACAAACCCGTACACAGCGGAAAAGTTCGTTCAGTTTACT
GGTTAACTGAAGAAGACAGTGCCCGACTGATCAAAGAAAAAGGATACGATGTCGCACCAG
ATGCGCCCCTGGCCATCATGGTGATCAGTGATCGTATTTCTGCTTTCGATTGTATTTGGC
ATGGTGAAGGTGGGCTTAAAGGTGTACCGGGTAAAGGTGCCGCATTGAATGCCATTTCAA
ATCATTGGTTTAAGCTTTTTAAAGACAACGGCTTAGCTGACAGCCACATCTTAGATATTC
CTCACCCATTTGTTTGGATCGTTCAAAAAGCAAAACCGGTAAAAATTGAGGCAATCTGCC
GTAAATACATCACTGGTTCCATGTGGCGTGCATACGCAAATGGTGAGCGCGAGTTTTGTG
GTATCCAACTTCCTGAAGGGTTAGAAAAAGATAAGGCGCTACCGAATTTGCTAATGACGC
CGTCAACCAAAGGCATCCTAAAAGGCATTCCTGGTGTACCAGAAGCAGACGATGTGAACA
TCACTCGCCAAAATATCGTGGACAACTATGAAGCGTTTAACTTCTCAAGCGCAGAAGATA
TCGCTCAGTACGAAAAACTGTTGAAAGAAGGCTTTAACGTTATCAGCCAAGCGTTAGAAG
GAATCGACCAAATTTTTGTCGATACCAAATTCGAATTTGGTTATGTTCATGACGCCGCAG
GTAATGAAAAGCTGATCTACATGGATGAAGTTGGCACGCCAGATTCTTCTCGTATTTGGG
ATGCAAAGGAGTACCAAGCAGGTAACATCGTTGAAAACTCGAAAGAAGGTTTCCGTCAGT
TCCTACTTAACCACTTCCCTGACCCAGATATCTTATTAAACAAAGAACGTATGCCAGAGC
GCGAAGCTCTTGCACGCGATAACGATCTTCCTGTTGAATCTTTGATGGATATTTCAAGAA
CCTACATTGGTATCGCCGAGAAAATTACAGGTAAACCAATTACGTTAAGCGAAAATCCAA
AAGCTGAAATCATCGAAATTCTCAGCAAAGAGTACGGTTTGATCGACTAGCTATCTGAAA
GCTGATTGAAAATTGCCAATAAAAAAGTCCGCCTTGATAAGCGGACTTTTACTTTTTTTG
CCAGTTTAGATTAGATAATGTCTAACGTTGTGCCATTTGTCGTAGACGCCGACTTCGTCG
TCACCTGATACTTTTTATCTTTGATGGTCGACACCAAGTACCACGTCGATTGAGCGGCAT
CAGCAGTAAAGGTCACTCGCATAAAGCCACGTTGTTTGATGTCAGCCCATTTCAGCTCGG
AGACTAAATGCGGCAAGGTGTATTCCATTTGAGCAATCGCCACCGGGTCCAACGCCAAAT
ACTCTTCTAACCCCGGAGAGCTCACCGAGCTCGTCGCAAACTCGACCCCTATCGGATTAT
TTGACACATCTTTTAACTCACTTGCCCACGCGTTGTGAGTATCGCCCGCTAAACACACAA
AATTGCCACTACTTGCTTTGGCCAGTTGGTAGACTTTTTCACGCTCGACATAGTAACCAT
CCCAAGCATCGAGGTTGTAAGGCAGAGAAATGGGATCTGCACTTGGATCGGCAAGATAAC
CCGTGATCGCTGTATTCACCGCCAACAACGCTTCTGTTTTCTTCTCTTCTGTTGACGTAA
ACAGTTGGAACATCGCCGTCATCACTGAACTTGGTAGCTCCATTCGCGACATCAAAACTT
GTTGGCCTAGAACGTTCCATTTTGCATCGTGCGTGTTGAATTCATTCATCAACCAAGCAA
GTTGTTCAGTGCCTAGCAGCTCTCTGTCTGCACTGCGTGATTGAGCAACTAACCCACCGA
TGGCTTCCATTGTTGGTGCACTGAGTGAGAAGTAATCCAACGGTTTATCACGACCAACAA
GGCGCGTATCGAGCATCATGAGATTCACTAAGTTGCCAAATGAGAACTGACGATAAATCA
ACATGTTTGAGAATGTATTCTCACGAACTGGCAACCACTCAGTCCATGCAGCCGCAGCGG
CGGCTCGACGGTCGATAAAGCTACCTTCGTCGTCTTGATGGTTCTCTGCGCCATTTTTCC
ATGTGTCATTAGCTAACTCGTGATCATCCCAAACTGCAATCATGGGCAGTTTGGCATGTA
ATGCTTGCAGATCTGCCTCTTGACGATATTGGGCGTATCTTTTTCGGTAATCGTCCAGCG
TGATACATTCTGTGCCTTTGCTCGGTTCGCGCCCTAATGCAGCGGCATCTTCACTGGCAT
AGCCTCCAGCCCCATATTCATAAATGTAGTCACCAAGATGTAACACAACGTCGAATGGCG
ATTGTTCATGTTGATTTAAGATCTCGCGATAAACGTGGAAATAACCCGCTGGATAGTTGG
CGCAAGACACCACCGCCATCGATGCTTTTTCGACACCATCTTCAGGCAGAGTTTGAGTTT
GCCCTACCTCACTCATCATCTCGCCGACCATAAATCGGTAGTAGTACTGAGAATTGGCGT
TGAGGTTTTGTACGTCCACTTTTACCGTGAAATCACGTCCTGTATCGGTAGTGAATACGC
CACTTTGCACGACATTGGAAAACTCCACGTCGGATGCGACTTGCCAGGTCACATCCACGT
AACTCGCGGCTGTAGTCACCCGAGTCCAAATAATCACTTGTGCTTGAGTCGGATCGCCAC
TGGCGACACCATGTTCAAAACTAACGGCAACGGATTCATTATCGTCGCTGCCACAACCGA
TTAGACCGGTAGCAACGGCGGTTGAAGAGACAACTTTCATAAAGTCTCGACGAGACAAAG
ACATACTGACTTCCTTTCTTATTGTGTTTTTGTTTTTGCCCAAATAACGCAACGAATAAA
AATCTCCCTATCCGCAGACAAAAGGGTATTGATTCGAGCTCACAGCGTCGATGATTTGGG
TCGGTAATTTGTCCTAAAAACACTAAGTTAGAAGCTAGTTATGACAATTGCATTTCCAAA
GGTTACATTTTTGTTAAATTAAGTGTAAATACTCTATATTCATCACACTTCCAACAAAAG
TGGCATTGGACTAAGCCAATCAATAATATGAGCTAGACAGAGCAGGTGGAATGCATGGCA
CTTGAGATACGAAAAAGCGACCCAGAGAGGTCGCTTTTGTGGTGATTCTATTTAAGCGTA
TAAGTGAGATTAGAAGGCCACGCTTAAAACTTGATATTCAGAACATCTTGCTCCGATGCA
TCGACCTTCAACTTACTGCGAGATTCAATATATTCAATCTGCTTTGAGTCGAGTGAATAT
GGCATGACAACACGTAATTCATTTATCCCTTCATGCTTTGCGAGCTGAGTTAAACGAACT
AAGTTCGATTCATCACTTTGACGTGAAGACATCGATTTTAATGCCGCATCCCAGAGTCGA
TCTTCCGGTCGGCTCAACTCTGCAATGTTCTGCTTCCACATCAAACCAAAAATGGGCGCA
ATGGTGGCGAACGCCTCTAAGAAGGTCCATTTCTTACTTCCTGTAGCTCCTAAAAAGCTG
GTGTAGTCGAACTCAATGCATGTCTTTCCTTGTTGATCCATTCTCTGCCCCCGACACTCG
AAAATGAGATATACCAAATATCGTTCAACTATTTTGATATAGCAATGGGATATAAAAGAA
TAGTCTTTTATGCCCTTAATTACATTCAAAAGGAAATATTAAAACCAGCTTTGTAACAAG
TGATGCACAGCTTCGCCATATATAAGCATTCAATTGATTAATATTTCAAACAGCAAACTA
AAAACAGGGCTTAAGCGATGATGTCAATACCAAAAGCTTATAGATTCATCAGCTTAATAC
CAAGCCCAACACGGGTTTGAGAATGGTCATAGTCGATCAGCGTTTCACCGTAGCCATGGT
AACCTTGAAGATATACACCAAGAATGTCATTGAAATAGAATGTGTAACCTAGTTCAACCC
CACCTTTATCATCAGCAAAGTTGTAAAAACCGCGTGTATTGACCACGCCCGCACGGGTAT
AAACTTTCGCCCACAACTCGTAAGGTGCGTAGTAATTTTCCATGTCGTCATTTTCTGTGG
TAATCACCCACCATGCATGTACGCCATACTCGACTGGGCCAGAAAAACGCTCGGCAGCGA
CATATAGACGGTCCCAACTGCGTGACAGTTTGCTGGATTGACCGTTCGATTCATGTTTGT
AACCGGCTTCAACATGATTGAACAACAACATGTTCGATTGATGTGCTAAGAACACTTGCG
GCTTGTAGTTTGTTTCTCTAAATGGCGAGGAGATATCAGAGTTTGCCAGTTGCCATAGGG
ACTTTTGAGTATAAGCCCCCATCAAAGCAGTGCCTGAGCTGAAGCGATAAAATGGAATTG
ATGCTGAGATCTGAAACTTCACTTCAAAATCTTGCAGTGAATCCATCTCTGAGCCCATTT
CGCTATAGGCGCTTTGGTTGATGTCTGTGGTGTATGTACCTAGAACGTAGTTGTCTTCGT
AGGTTGAGATATGGGTAATGTCTTTTCCGTAAGCAAGTACGGGGCACAACAAGAGCGGAA
TTACTTTATACTTCATCGTTATCCTTTTGCCGCCAAACCATAAAGCGGCAATATCATTCC
TTATCATCGATAACTTCGACAATAAACAGCAAGGGAAAAGCGGTTAAAGCAATTTTCATT
CCGGATTTTATAATTAGCTGAAGATTTTACAATAAGCCGCAGATACACAGCTCTATTGTT
ATCAGCTCGTTGATAAAAAGCTTATTTTACATCTACCACACGGCTGGCTTTTTTGTACTG
AACTTTCCACCCAGCCCATCTTGGAAGTTCCCAGCGTTTAGGGTCACCTTTGCGATTTCC
TTCTGTGTAGATGACATGAACCAACTTGCGAGACACAAAATATTCCACATCAAGCTTGAG
CTCAGCTAACACGAGCTTCAGAGGGTACTGCTCTGCGAAGTCGTTGTATTCCCACTCGGG
AATGCCTTCAAATGGAAGGTCATCGGCCTCGAACAACTCGATGTCATCAACACTTTCAAC
GCCGAGCGTTGCCAGTTGTTCAGTCAGCCAAGCAGAAAAACAAAGTTCATCAAGGACTTT
CTTATCCACCAGTTCAGTATTCAGACCTAGAGAGTTGTAGATTTTCCAGTGTTGAATTTG
TTGTTTTCGCAATGGAGAAAATCCTGGCAACAACATTTCTTGTTCGATCATGTCGGCAAT
AGATTGAATCGCCACTTCACCTTGTAACGCTTGATGCTCAGTGAATATTGTCCGACCAGC
GTACACTAAGTGCATAGTTGCTAGCGGAGTATCATCTTCGTATTGAGTATCACCTTGGTG
CCATTCTCCCAGTTCGAGCGTTTTAATGAGTTCGAGCGAAATCGGCATCATGACAGATGC
AAGGTTGAGCGTTTGTTTAACTCCCCTACCCGGTACGCTGTGGCTATCTAGCACCAAAGC
CGCTTCACTTTTATCCGGAAAACGACTGTTTCGACCAACGACCATTTCCATCGAACCATT
GCCAAGTGCATCTCGGCGGCGTTCTCTGCGCACAAACATCAATTCAGGATGCAAAGCCGC
TATCGCTTGAGTCAGTTGATCTCGTCGATAGCGCGAAGCCACTTCCAATTGAGGCAATTC
AAATACGTCCCGCATCTGCTTTGCTAAGCCTTGCGCTTCTTCCAGCACACTGGTATCAAC
AATCACAGCAGGAAGCTGTTCTCCACGCACCAACCGAATCATTAGCGACGCGTCACACCC
CAAAGGTTCTTCTCGCTCTAGTGCCTCTGCTGCCTCTCCCCTTTGCAGTTGATACAGCTG
TGCAGGCACGGAGAGCGCTGCCGCTAAATCGATCATGGCTTCTTTTTCGGCTTTGGTCGG
AATGCGAGTCACCAGATCGGCGAATAGCGCGTCAATTGGCAGTGGATAGACTTTTTTGCC
GTGCTCAGTTACGTCACCGTTATCGTCTAATGCACCCATAGCTTGCAAACACAGAAGTGC
TGCGTTCAATGACTTTTCTGGAACCGCATCAAGAAAGTGCAACTCAGATAAACGATAGCC
ACAACACGCCGCCGCAAGCATGGGCTCTACCAGCTCTTCACGATGCAACTCCGGTGGCGT
GACCAACTCTAATGGAGCATGTTCGCCAAATAAACGGATACAAGTGCCTTCTGCTACGCG
CCCTGCACGCCCCATTCGCTGTACTGCACTGGCTTTTGAAATGTTGGTTAATGTGAGAGC
AGTACGTCCGTTGCGCTGAACCGTTCTTCGCTCCAAACCGCTATCAATCACAATGCGGAT
GTTAGGAATGGTAAGCGACGTTTCCGCGACATTGGTTGCCAGCACCACTTTGCGCTGCGC
TTGAACAGTTAAAGCTCGATGTCGCTCTTCATCACTGACCGAGGCATGAAGCTTCACCAC
CAGCACATCATCCAAGTGCTGTAACATCTGCGCGCACTGAGTGATCTCTTTTCGACCCGG
TAAAAACACCAAGATATCGCCTTCCTCATCTTCAAGGGCTTCTTTTACTGTTTTCACCAC
GTCATTTTCACACCCTTTTTTATTGGGAAGATGACGACTGTCTATTACTCGATGAGTCAC
CGAGACAGGAAAACAGCGCCCTTCCGAACAAAGACGATGAGCATTAAGATAATGTGCGAG
TTTTTCGCCCTCTAATGTGGCAGATGTCACTATCAATCGATGCTGATTTTCTTGCTTCAA
AATTGCGGTTAGTAGATCAATGTCCCAACGACGTTCGTGAAATTCGTCCACTATCACGAT
GTCGAAGCTTGCAAGTTTGTCTTCCGCAAACCAACGCAATGCTACACCCGGCGTCACAAA
CACGACTTCCGTGTTCTCATCGAAATACGCATGCAGCTTGATCGCGTAACCAATTTTGTT
ACCTATCGGCTCACCAGATTGCTCCGCAAGAAACTCAGCTAATGAGGTACAAGCAATTCG
ACGTGGCTCGATGACCAAAACAAGTCCGTGCTTTGCCGCCCAAAGAGGAAGGCGTGTTGA
CTTACCCGAACCCGTTTCGGCTTCCACAACGAGGTGGTGGTGCTTCACGTGTTGGTCAAA
TTCAGCTTGTAAGCTATCGATAGGCAGTTGAAACATAAAGAATGGATTTTGTTGTGATAA
TGCTGAGCATTATACCCAAGTGAAAAAATCCTGCTTTAGGTATCTCTTACAACAAATATT
GACGATATTTTCGTCGGTAAACGAGTTTTTTTGCGACATTACATTGATGTGCGTCAACGC
ATGTTTACAACTAAATGGTGAACCCGTTAAAATTTCGTGCGCATCCTTCAACCCTACATT
AAGGCACCCAATGAACAACGATAAACGCCCACTATATATTCCATATGCGGGTCCGGCTCT
TATGGCAACCCCTCTATTGAACAAAGGCAGTGCTTTTTCTGCTGAAGAACGTAGTTCATT
CAACTTAGAAGGTCTGCTTCCAGAGACAACAGAAACAATTCAAGAACAGGTAGAACGTGC
CTACCAACAATACAAGAGTTTCGAAAGCGACATGGATAAGCACATTTACCTGCGCAATAT
CCAAGATACCAACGAAACCCTATTCTACCGTTTAGTACAAAACCATATTTCTGAGATGAT
GCCGATCATCTACACGCCAACCGTTGGTGCTGCGTGTGAGAACTTCTCGAACATTTACCG
TCGTGGTCGTGGTCTATTTATCTCTTACCCGAACCGTGATCGTATCGATGACCTGCTAAA
CAACGCAGCCAACCACAACGTAAAAGTGATTGTTGTGACTGATGGCGAACGAATCCTAGG
TTTGGGTGACCAAGGTATCGGCGGTATGGGTATTCCTATCGGTAAGCTTTCTCTGTACAC
CGCATGTGGTGGTATCAGCCCTGCTTACACATTGCCTATCGTTCTGGATGTGGGTACAAA
CAACCCTCAACGTCTTGCTGATCCAATGTACATGGGCTGGCGTCATCCTCGTATTACGGG
CCCTGACTACGATGCATTTGTAGAAGAATTCATCCAAGCAGTACAACGCCGTTGGCCAGA
TGCACTTATCCAGTTTGAAGACTTCGCGCAGAAAAATGCGATGCCTCTACTAGAGCGCTA
CAAAGACCGTATTTGTTGTTTCAACGATGACATCCAAGGTACGGCAGCAGTAACCGTAGG
CTCTCTACTGGCAGCATGTAAAGCGGCGGGTACTCAACTTTCTAAACAGCGCATCACTTT
CTTAGGTGCGGGTTCTGCGGGTTGTGGTATCGCAGAAGCGATCATTGCGCAAATGGTATC
GGAAGGGATTTCTGACGAGAAAGCACGCTCTCAAGTTTACATGGTCGATCGCTGGGGTCT
GTTACAAGAAGGTATGCCTAACCTGCTTGATTTCCAACAGCGTTTGGTCCAAAAACACAG
CAACACAAAAGAGTGGGAAAATGAAGGAAATGGCTTCTCACTACTGGATGTAATGCGTAA
CGCGAAACCAACGGTACTGATTGGTGTATCAGGTGCTCCTGGCCTATTTAGCCAAGAAGT
AATCGAAGAGATGCACAAACACTGCAAGCGTCCGATTGTCTTCCCGCTATCAAACCCAAC
CAGCCGTGTTGAAGCAACACCAAACGACATCATCCGTTGGACAAACGGTGAAGCGCTAGT
GGCAACGGGTAGTCCGTTTGATCCTGTGGTTCACGAAGGTCGCACTTACCCTATCGCACA
ATGTAACAACAGCTACATCTTCCCAGGTATCGGTCTTGGCGTTTTAGCGGTTAACGCAAA
ACGCGTGACTGACGAAATGCTAATGGAATCAAGCCGAGCGCTGGCTACATGTTCTCCACT
TGCGATTAATGGTCGTGGTGCACTTCTACCACCTTTGGAAGAAATCCACCTAGTATCGAA
GAAGATTGCTTTTGCCGTTGCGAAGAAAGCAATCGAGCAAGGTGTGGCACTGGAAATCAC
AGACGAAGCGCTAAACGATGCCATTGACCAAGCGTTCTGGCAGCCAGTTTACCGCCGCTA
CAAACGCACAGCATTCTAAGCTTGAGACAACTTGTATAATTATTAGCCCCTACTCTGTAG
GGGCTTTTGTTTTTTAAGCTGTTTTTTATCATCCTAACCAGATTTTGGCATAAATGGGCT
TCTCTCTTTTTGTTTCTATCAGATATGATGAGGAATACACATTTATTAAAGGGTATAAGA
CGTTTTGCTGTTTTCTCGTATAAGGTCAAAGTGGAAGCTTAAGTGTTCGTGGAAGCGAAT
TGCTTTGATTTTGTCGATCTCTTTATTTGGACTCCTCCTGTCTGTCGTTGCCATCGACCG
CTGGGTCGCATTGCAGGCCAAAGACAATATCTTTATCGATTACGACCAAATACCCCAGCA
CGAAGTCGCGGTGGTGCTTGGTACGAGTAAATACATCGGAAAGACACTCAACACCTATTA
CACTCATCGCATCAATGCAGCGATCGAGCTTTATAAGCAAGGCAAAGTGAAACAGTTTTT
GCTTAGCGGAGACAACGCACATCGCTCTTACAATGAGCCATGGACCATGAAACGAGATCT
GCTTAAAGCTGGCGTTCCAGAAGAAGTCATCCATCTCGATTACGCTGGATTTAGGACTTT
GGACTCCATCGTGCGAGCAAAAAAGATCTTCGCCTCAGAGCGTTTTTTGATCGTGACTCA
ACGCTTTCACTGTGAGCGCGCGTTGTTCATTGCCGATGCGTATAATATTGATGCACAGTG
TCTTGCGGTTGCAGGCCCAACAGCGAATAAACAAAAAACTTCGATGCGAATTCGTGAACT
GCTTGCTCGTGTGAAAGCATTTTTGGATCTCTACGTGATGAATACGCAGCCACGCTTCCT
TGGCCCTCAAGAGCCAATTCTTGCGGTAGAAGACCCAACAGAAGCATCAAATGCTGAGCG
CAACATTCCTATAGAATAATCGGCTGGCACCATTTTCGTGCATCACGTCACACATGAATA
ACAATTCGTTAAAAACAAATGGGTAGAGTTCTACCCATTTCCAAATCTCAACCTCACATT
TTCTTATTTCGCCTACGATTCAGGCCAAATTGCCCTTCGCATTCGCAGTAACATTTAATC
AATAAATAACTACAAGTCAGTTACCTTGCCATAAAAAACCGACAAAAAGGCAATGCAAAA
GGAGCACACCCATGACCGCACTCGCTGTGACACTGAAGAATTGGTTCTTCACTCGCAACA
GCATGATTTTGAATGCCAATATTCTGCTGTTCATTATCTTGTTTAATACCCTACCCTTTG
AACCACAAGTCGTAACCGGCATCAGCATCTTAGTTTTTGTTGCGATTCTTTGGTTAACAG
AAGCGATTCACGTCAGCATTACTGCTTTGCTGATCCCGATGCTTGCCGTCTTCTTGGGCG
TATTTAACACCCAAGCTGCACTGAATAACTTCTCGAACTCAATCATCTTCTTGTTCTTGG
GTGGCTTTGCTCTCGCCGCTGCGTTGCACAAGCAGAAACTTGACCAAGCACTTGCTGACA
AAGTGTTGCTGATTGCTCGTGGTCGAATGTCTGTCGCGGTATTTATGCTGTTCGGTGTGA
GCGCAGGTCTTTCAATGTGGATTTCCAACACAGCAACAGCCGCAATGATGCTTCCTTTGG
TGTTAGGTGTCATGACGAAACTGGACGCGAAGAAAAACCACAACACATTCTTGTTCGTTC
TTCTCGGTATTGCTTACAGCGCCTCTATCGGCGGTATCGCTACGCTAGTTGGTAGCCCAC
CAAACGCGATTGCTGCGGCCGAAGTAGGTTTGAACTTCACGGAATGGATGAAGCTAGGTC
TGCCAATCTCTTTGATTTTGATGCCAATTGCGATTTTGGTTCTGTACACCATGACCAAGC
CAGATTTGAGCCACAAGTTTGAACTTGACCACAAACCTGTTGAGTGGACAAACGGCAAAA
TGGTCACACTGGCAATCTTCTTACTTACCGTCACTTTGTGGATTTTCAGCAAGCCGATCA
ACACCATGCTTGGCGGTTTTGCAAAATTCGACACCTTGGTTGCAATTGGTGCCATCTTGC
TGCTAGGCGCATCTCGAGCAGTCGAATGGAAGGACATTGAAAAGACAACAGACTGGGGTG
TTCTGATCCTGTTCGGCGGCGGTATCTGTTTGAGTAACGTTCTAAAAGCGACAGGCACCA
GCGTTTTCCTAGCGCACAGCCTAACTGGCTTCCTCGAACAAGCAGGTGTATTGCTCACTA
TCCTTTCTGTGGTTGCCTTTGTCGTCTTCTTGACTGAGTTTGCAAGTAACACAGCAAGTG
CTGCGCTACTGGTCCCTGTGTTCGCGACCATTGCCGAAGCACTTGGTCTATCACCAGTGA
TTCTGTCAGCACTTATCGCGGTAGCCGCATCTTGTGCCTTCATGTTGCCAGTTGCAACGC
CACCAAATGCAATTGTGTTCGGTACGGGTCACATCAAGCAAAAAGAAATGATGAGAATCG
GCTTCGTACTAAACATTGCTTGTATCGGTGCACTGACACTGTTCGCTTGGTTGTTCTGGT
AAAGAAACACTGACTCGATTAGCACTACACTGCTGTTCACGGTGATCGAATTGATAGCCC
AAACTTCCCCTAAAGTGGTGTTCAGCAGTTTCCCTCTTGGTGGCCAGTTGGCCACCTTTT
TTTATTCTTTCTTACCTCGTATTGGCAGATTCACTTTGCATTCTTCCCTCTATAGGGGAA
TTCCTAGCGCTCAATCAACCTCAACTCTTAAAGCCTGAACAAACTCTCATACCAGCTTCA
ATGAACAATCGAGCTCAATAGCCTGCCAACACAAACTGTAGACACAAAAAAGCCGTCATA
CTTTGCTTTCATAAGCTCAGTACAACGGCGCGTTTAAACGAAAAGTGTGAATCGCTAGAA
CGTCATGCTATCTATTTATGCCTCATTCTTTTGGCAACTCAACAATCCATAGTTCACTTC
AACGCGGTTTCGACCATTACGCTTAGCGAGATACAATACTTCATCGGCTCTTGCCATGGT
CTCAGTTACGCGCTCATTTTGCATTTGGGCCACACCAATACTGCAAGTAAGCGCCTCACC
ATGAACCCACAAATGGTTTGCGACATTCTTGCGTATCATCTCGGCCTTTTTCACGGCTTG
TTCGATATTGGTATCTGGGCAGAAAACCACAAACTCTTCACCACCCCAACGAACCAAACG
GTCATCAGGTGCAATAGAACTGGCAACGACCATGACGAACTCACGCAGAATGTCATCCCC
CATTTGATGCCCGAACTTATCGTTAATCTTCTTAAAGTTGTCTAAATCCATATAAAGGAT
GCTCAACGTCGAGTGCCCCCAACGTACTTGGCGTGCTTGCTGTTCCAACCAAGTTTGTAC
AGCATGACGGTTCATCGCTCCGGTTAGCGCATCTCGGTGCGCCAACTCGGCAAATTCGTA
ATTCTGCGCGCGCAAAGTGCCATTCACTTTTTCTAGATGACGATGACGACGCTTCGCTTT
TTCATACGCCGCTCTGTTTTTTCGTAGTTCATGCAGAGAGAAAGCCAGCCCTAAAGCCAT
CCAAGAAAACAATAGAGCAAACAACAACGTTTCTTGTGCAAGATAGGCACCTTCAAATTC
GATCTTATCAATCACAATTTTGTGCTGACCAAGCACAGCACCCGAACCAGTGGCAATATC
AATACGCGTAATGTTCGAAAACTCTGGCGCAGAATGTTCAATATCGACCTTGTTATCCGC
AAGCCACCACGTCATTACCTGTAAGTTCTTAATCGGAATCTCGATGGTTTCACTAAAACT
CGATGGAGAAAACTGCATGCCATTGTATTTGATGGTGTATTCATCATCCGGTTTCGAGTA
TTCCGGATTGTAGTTTCTCAGATAAAGACGCAAGTCATGGCTTGGGTTTTGCCCATCTCC
CGCCTCTTCATAATGAAGCTTTAATCGGATGGTATGGTAATTAGAAAGATCGATGCCATG
CGTTGGCTTCGCTACATCGGTATAAACCGAGATACCGCAATACGGCCAAGCATAACTGCT
TTTTTTCAGCTCACAATTGAGTACCAAGCTTTGCGCATCATAGGTGATATCGGCCGTACT
TAGCCCACCTTCGCTCGCATCTTTTGTCGCATAAATATTGAATTGTTCAGGTGTGATGAC
GAGCTTACGCGTGTCACCTAACACACTGTACAGAGCAACTAAACTGATCGTACAAATCGA
GAGAGCGAAGATTAATTTGTGTATCCACTTCATAGGCAAGTGACCTGCTTAACTTATATA
CAACACAGTGTACCCAATGATATTTCGAACTTCAAATAAAGTCATTTATCAAGAAACAAA
ATTACTTTTGGCTTGAGTTCTTATTTCCGATACATGGTAACGCGTTTTGAACCGTTATCA
CGGTTTAAAATCGTCCAATTTGATGACTTACTTGTTATTTGCGAAGCAATTCACAACCAC
TCAAGCGAGGCACCATCAAGCTTTGCGACGAGAAACAATGGCCATTCATTGTGGAAACAT
TGCCAGTTATTAACCCTGTCAACCCTGCATCTTGAGCGCACTTCGTTATATACTGTCGAA
AAACACAATAACGAGTAATGTCATGTCATTAATTGCTACTGGTACGCTAAACAAAATGCG
TGCTTCTCTCGATGGTGCCGTCAGCTATCGTCTTCCTGTGGGTGATGAAGAAGTCGATCT
GTCACCGTTTCTCGGTAAAACACTCACGTTGACGCATACTGGCAATATTTTTTGTTGCTC
ATGCGGTAAGAAAACCAAGAAGAGCTATTCTCAAGGCCACTGTTTCGTGTGTATGAAGAA
GCTTGCGAGCTGCGATATGTGCATCATGAAGCCAGAGACTTGCCACTACGATCAAGGCAC
ATGCCGCGAACCGCAGTGGGGAGAAGAAAACTGTATGGTGGATCACTTCGTGTATCTATC
AAATACATCAAGCTTGAAAGTGGGCATCACTCGCCACACTCAAATTCCAACACGTTGGAT
TGATCAAGGTGCAACTCAGGGTCTGCCCATTTTCAAAGTCAAAACGCGTCATATCTCTGG
CTTGATTGAAGTGGAACTGGCAAAGCATATTGCAGACAAAACAAACTGGCGCACTTTGCT
TAAAGGCGATGGTGAACCGATTGAATTACAAGATCGTTTTGCTGAACTGCTTCCTCTTGT
GCAAGACAAGATTGCTGAAATCAAACAGCAATTTGGTGAAGATGCCATCGAGGTGCTGAG
CGAAACCATTACCGATCTTAGCTACCCCGTTCAGCAACACCCAACGAAAATCACCTCTCA
TAACTTCGACAAAAACCCGGTTGTGACTGGTATTTTGCAAGGCATCAAAGGTCAGTATCT
GATTTTTGATACCGGTGTGATTAACGTCCGCAAATTTACATCTTACGAAGTTGAAGTAAG
CGCGTAGATACGTCTGCTTTACTATACAAACTTCCTAGATAGAAAAAGCTCGAGCACTGG
CTCGAGCTTTTGTTTTTCTTCGTTCAGAGCGATGAGAGATTAAGCATCAAGGATGCTTTC
TAGCACATCAAACAACATATCCACTTCTTCAATAGTGTTGTAATGCATACAACCAATTCG
TACGACCCCACCTGATTCTTCAATGCCAAGCTGACGAACCAAACCAAGTGCATAAAAGTG
GCCATTCCAAACACAGATATTGTGCTCACCTAAGGTCTTAGCGATAAACTCTGGTGAATA
CTTGTCAAATGTTAGGGCAAACGTCGGCGTACGTTGCTGACAATCTTCGCTCTCAATGCC
ATACAGTTTCACACCTTCTAGCGCGTCGAGTCGTTGCAAAAAACGCTCACTTAAACGCTG
TTCGTGTTGATTGTAAAGCGCGTAACTTTGTTCTAATCGCTGACGAAGTGGTAAGTCGTT
GTCGCCAAACTGAGCCAAATATCCCACTGCAGCCGCAACACCAGCAAGGCCTTCGAAGCT
TTGTGTCCCCGTTTCAAAACGACCCGGACCAATATTCGTAGCCGGTTCTACTTTATAAGG
ACGAAGGCTGTGCAACCATTGGTCAGCCACGTAAGCGATACCTACATGCGGTCCAAAGAA
CTTATAAGCTGAACACGCTAAGAAATCACAGCCCAGCGCTTGTACATCGACTAAGTGGTG
AGGAGCATAATGCACAGCATCGACATAAACTTGAGCACCAACACCGTGCGCCATTTCAAC
TACGCGCTGAATATCGACTATCGATCCCGTGGTGTTTGACGCATATGTCACTGCAACCAA
ACGTGTTTTTTCTGAAAGCAGGCTTTGTAAGTGCTCAAGATCTAAAGTGCAATCAGCTTT
ATTGATTCGAACTTGGTGAACCTTAGCTCCTTTGTCTTCTGCTGCTTGTTGCCAGCTTGA
AACGTTCGAGTAATGGTCAAGCGCTGAGACAATGATCTCATCCCCTTCTTGCCAATCACG
ACTGATTGCACGGCTTAACTGGAACGTCAGTGATGTCATGTTCGCGCCAAAGACAATATT
ACCAGACGAAGGGGCATTCAATAGCGCTTGTGCCGACTCGCGCGCACTCTGCATGACATC
GACTGTAGCTTGGCTAGAGAAGTAATGCCCACCCAAGTTGGAATTAAAACGCCCAAGGTA
GCCGACCATTGAATCAAGCACAGATTGAGGGACTTGCGAGCCGCCAGGCCCATCAAAAAA
CGTAACTGGTTTGTCATTATGATACTGAGCCAGCGCGGGAAACTGTTCTCTGATTTGATT
AAGATTGAAGTTCATTACGTTTGTCCGTTGCGGTTAATACAAAGACATCCATGTGGCCTG
CTTGGTCATCAATCACAGAACGAATTGGACAGGCGTTGTGCCAAAGTTTGCTGTCAGCCA
ACATCGCCACTTCCCCGTTTTCTAATACTTTGCGGAAAAATGGGGCTTGGTTATGGCTAC
TGTATAGCATGATGTCACCACCAATGATGTTGTGACGACTAACACCAACCATCGCGATAT
GATCAAAACCGTCTTGGTGCACACCTTCTGGCGCGACCTGCGTTTCGCTATCTAATGCAG
TGATTCGAATCTGGTGAATTTCGATTTCTTGACCATTTGGAAGGTGGTTCGCGCTCACGA
ATAGCGCACACATTTCGCGAAAGCCTTCACTTGCTAAAATGTCTTTCTCGATAGGTTCAA
ATTGACGAATGACATCACCCTGAAATCGGTTGATATCTGAAGACTGTACAAAGCTGTTCT
TGTTCAAATCGATCACTTGTCCATCTTCAAAACTCACGACTGAGTAGCGTCGTAATCGAT
ATTGCCCATCAGCGTGCTCAGTATGAGGTAACGATTCAAATGAAGGCGAAAGTTGCTCAA
TTGCTGCCATGCTGAGCTGAGTTAAATGTAGAGTGTTCTCACGCGAATGTAACATCATTG
ACTCCTTTAATGAGGCACATTTAATTAACATTTAATTTACAACATAGATTACGCAAATAT
TCTGCAATTACCAGCTTTTAACGTTGATAGCTTCAACATAAATAAAAAAACGAGATGAAA
ACCCACAAACAAAAGTTAAATTAGGTATATGTTTTAGATTAAAGCTTAAGCAACATTTGA
AACTAGATTTCTCTACTGTAAATAGAATTTTATGCTGGATTGAGACAATTTCTATCACGC
GATAGTGAGTTCTAATCTATAACCATTTATTCGATCTCAATCGCCGTTTATGCTTTTAAA
GCTATAAGAATTTCCATACAATCGAGAGAAATGTTCAGCCCTCTTTGGAGCCACAATGAG
CGACGTAAAACACTGTAAACTATTAATTCTTGGTTCTGGTCCAGCAGGTTACACCGCGGC
AGTATACGCTGCGCGCGCGAATCTAAACCCTGTGCTTGTGACGGGAATGCAACAAGGTGG
TCAGCTAACCACTACAACAGAAGTAGAAAACTGGCCAGGTGATGCAGAAGGCCTAACAGG
CCCAGCATTAATGGAACGCATGAAAGAGCATGCGGAACGTTTCGAAACAGAAATCGTATT
CGATCACATCAACGAAGTTGAACTGTCTCAACGTCCATTCCGTTTAAAAGGTGATTCTGG
TGAGTACACCTGTGATGCTTTGATCATTTCAACAGGTGCATCAGCTAAATACCTAGGTCT
GGAATCAGAAGAAACGTTCAAAGGTCGCGGCGTATCGGCATGTGCTACGTGTGACGGTTT
CTTCTACCGCAACCAAAAAGTAGCGGTTGTCGGCGGCGGTAACACAGCAGTTGAAGAAGC
GCTGTACCTATCTAACATCGCATCTGAAGTTCACCTGATCCACCGTCGTGATTCATTCCG
TGCTGAGAAGATCCTCATTAATCGTCTTATGGACAAAGTGGAAAATGGCAACATCATTCT
TCACACCGATCGCACACTAGATGAAGTTTTGGGCGACGATATGGGTGTAACTGGTGTTCG
CATTAAAGATGTAAACACAGGCACAACTGAAGATCTTGAAGTGATGGGCGCGTTTATCGC
AATCGGCCACCAACCAAACACCCAGATCTTTGAAGGCCAACTAGAAATGAAAGATGGCTA
CATCGTTGTGAAGTCGGGTCTAGAAGGCAACGCAACGCAAACCAGCATTGAAGGTGTATT
TGCAGCTGGTGACGTAATGGATCACAACTATCGTCAAGCAATCACATCAGCAGGTACAGG
CTGTATGGCAGCTCTGGATGCGGAACGCTTCCTAGACGCACTTAGTGACAAATAACTTTT
CACATTTGTGTCATATCCTTAAAGCCCAGCGGTATTCCCGCTGGGTTTTCTTTTGTATAC
TACCGCCTCATTAAAACAATTATCATTAAGCCTTCACGATGGATAAGAAAAAGCAAAGCA
GCTTGAATAAGTGGCTTAAGCAACAGAGCAAGTTAGCCAAGCGCTGGCTCATGATTGCGA
TAGGCCTAGGCGTACTTTCAAGCGTGTTTTTATTGGCTCAAGCAGCCCTGCTCGCCTCCA
TTCTTCACCAATTAATCATCGAACAAGTCGATAAAAGTGAGCTCATTTGGCACTTTGTCG
GATTAGTCGGAACCGTCATCGGCCGCGCTGCATGTACGTGGGGCCGCGAAATTGCGGGCT
ACCGCTGTGGCGAACAAATCCGAGTTTACATTCGACAGCTCATTTTAGACAAAGTCCACA
AGTTGGGGCCTGCTTACATTAAAGGCAAACCAGCAGGCAGTTGGGCGACATTGATTCTAG
AGCAAGTTGAGAACATGCAAGACTTCTTCTCTCGCTACTTGCCTCAAATGTCGCTGTCGG
TATTAGTTCCTTTCATCATTTTGGTTGTGGTATTCCCAGTTAACTGGGCGGCAGGTTTAA
TCTTCCTTGTGACGGCCCCACTGGTGCCTATTTTTATGGCATTAGTTGGTATCAAAGCCG
CGGAAGCGAACCGTAAAAACTTCAAAGCAATGCAACGCTTGTCCGGTCACTTCTACGACC
GATTGCAAGCGATGACGACCATTCGCCTTTTCGACCGCACAAAGTCAGAAACTGAGACCC
TGAAAGGGGCATCAGAGGTATTTCGTACCCGCACGATGGATGTACTAAAAATCGCATTCC
TTTCTTCTGCGGTACTAGAGTTCTTCACTTCTATTTCTATCGCTATTACTGCGGTTTACT
TCGGCTTCAGTTACATCGGTGAATTGAACTTTGGTTACTACGGTGCTGGCGTCACCTTGT
TTGCTGGCCTGTTCATCCTGATTTTAGCTCCTGAGTTTTACCAACCACTTCGAGATCTCG
GTACTTTCTATCACGCGAAGCAACAAGCGGTGGGCGCTGCCGAAAGTATTGTCGAGTTTC
TTGAACTAGAGGTAGATCAAGTGAAAGATGGAACTCAATCTCTTGAACAGAACACGCCAA
TTCAAATCGAAGCTCAAGATTTGGTTGTTTTCAGCCCTGAAGGCAAACAATTGGCTGGCC
CTCTGTCATTTTCATTGGAAGCCAATCAAAGCACTGCGCTTGTTGGCCCAAGTGGCGCAG
GTAAAACCAGTTTGGTTAATACCATTCTTGGCTTTATGCCATACAAGGGCAGTTTGAAAA
TTAACGGCTGCGAGTTGTCTCAACTTGATCTATCGACTTGGCGCGAAGCTGTCAGCTGGA
TTGGTCAAAACCCAATGTTATTGCACGGCAGCATTCGTGATAACGTCACGCTTGGTAAAC
ACGATATTCCAGACGCACAAGTGAATACAGTGCTCAACGATTCTTACGCGGCTGAGTTTG
TTGAAATGCATGGCCTGAATTACGCAATCTCTGACCGTTCAGGCGGTTTATCTGTAGGAC
AAGCTCAACGTCTTGCACTTGCGCGAGCAATGCTACAAAACGGCCGTTTCTGGTTGCTTG
ACGAACCAACAGCAAGCTTGGATGCGCGCAGTGAAAAACTGGTGATGGAAGGAATTAATA
AGTATACCCAATCCACCACTAACTTGATGATCACTCACCAACTTGCACCTTTGCAAAACG
TTTCACAAATTCTCGTGATGCAAGATGGTCAAATCGTACAACGTGGCGACTACGCTACCC
TAGCCTCACAAGAAGGTTTGTTTAAAGACATGTTAGCTGCCAACCTAGCGCAGCGTGAAT
CAGACAAGGGGAACCTAGATGCGTGATTTACTCCCTTATCTAAAACTGTATAAAAAACAT
TGGTTCGGTTTGTCACTGGGTATGCTATTGGCGTTCCTAACACTTGCTGCATCTGTTGGC
TTGCTCACTCTGTCTGGTTGGTTTATCTCCGCAGCAGCAGTGGCTGGTTTAACCGTTGCG
CGTGAAACCTTCAACTACATGCTGCCAGGTGCTGGCGTGCGCGGTGCCGCAATGGCACGA
ACAGCTGGCCGTTGGGGTGAGCGCGTTGTAAGCCACAATGCGACATTTAAGTTGCTAACA
GACCTGCGCATCTTCTTCTTCAAGAAACTTGCTCCGCTTATCCCAGGCCGAGTGTCAACA
ATGCGCGATGCTGATCTGCTGAACCGTCTGGTAGCCGATGTGGACGCAATGGATCACGTT
TATCTGCGACTTATCAGCCCCGTTATTATTGGCATCTTTGGCATTCTGAGTTTAACCGCA
GTCTTAGCGTTCTTTGACTGGCATCTTGCGCTACTTTTAGGCTCAATTCTTACGATCATG
CTTTTGGTGTGGCCAGTGCTTTTTTACAAACTGGGCAAAAACAACGGTGAGCACTTAACG
CAAAACAAAGCTCAGCTTCGTGTCGCGACACTCGATTGGCTACAAGGCTATAGCGAGCTG
AGTATTTTTGGTGCAGAAGAACGCTACCGTAACCTGATTCTTGAAAAGCAAAAACAACTG
CTTTCAAACCAGTTTGTAAACGCTAATCTGACTGGTATGGCGTCAGGACTTCTGATGTTG
GTGAACGGCCTGACTTTAGTTGTCATGCTTTGGTTTGCTGCTGATGGCGTTGGTGGTCGG
GCACCTGATCCTTGGATCGCCCTATTCGCTTTCGCGACGATGGCAAGTTTTGAAATTTTG
ATGCCTATTGCGGGTGCGTTCCAATACCTTGGTCAAACGCTGACTTCTGCCCGTCGCTTG
AACGAAGTGATTCTCGCTGAGCCTGATGTTGTCTTCCCTGAGCAATCTAAACGCGAAGAA
AAGCCACTGGATATCGAGTTCATCAACATTGATTTTGCATATCCTGATGGACAACAGAAA
GTGCTGAAAGACCTTTCGCTTTCACTTCCTTTAGGCTCGAAAACCGCAATTGTTGGTCAA
ACGGGTTCAGGCAAGTCGACTGTGATTCAACTACTTTGTCGCTACTGGGATGTAGACCAA
GGTGAGGTTCGCATTGGTGGTGCTTCACTAAAAGATTGGTGCGAATCCGATCTGCGCTCA
GCAATTACCGTAGTGAGCCAACGAGTAGACGTGTTAAACGGCACACTACGTGACAACTTG
TTAATGGCGTCACCAAATGCGACTGATGAGCAACTGGCGGATATCCTAACGAAAGTAGAG
CTGGGTGCACTGCTTGAAGAGCCGGGTCTTGATGCTTGGCTGGGTGATGGCGGTCGTCAG
CTTTCCGGTGGTGAGAAACGTCGTATTGGTATTGCGCGAGCGTTACTTCGAGATGCTCCG
ATTTTGCTTCTTGATGAGCCAACCGAAGGCCTCGACAAGCGTACCGAACAAAAAGTCATG
GCGCTTTTCAACGAGTATTTTGCCAACAAGACGGTTGTGTTCATCACTCACCGACTCATC
GAATTAGAGAACATGGACAACATTTGCCTTATGGAACAGGGCGAGATCATTGAGCAAGGC
GACCATCAAACGCTACTCGCTCAACACGGTCGTTACTACCAGTTGCTTCAATCTCTATAA
GTAAGACTAAAAAAAGCTCATCTTCGGATGAGCTTTTTCATTGACTAACTCAACAAATTT
GAAGAACACTCTAACGACCAGACTTCGCCAAGTCAGCTGACATTTCGGCTTCTGGCACCA
TCCCTCCCCCGGTCGCCCAAACTAAGTGTGTGGCATTTTTCAAACGTTCATCCGTAAGCT
GTAAACGAGTCTGGTAGTGTAGAGAACCCGATACATGCACCGCGCCCATCATTCCGGCTA
ATGCAGAGGGCTCCAAATTGATGCCTTCTCGTTCGCTCAACTCTCCTAAAAGCTGATACA
TACGTTCATCCGTCACGGTGTAGTAACCATCAATTAACCGCTCCATAGCTCGCCCAACAA
AACCAGAAGGACGACCAACGGCCAAGCCATCTGCTGCGGTGAGATTATCTATACCGATAT
CTTGCACCGCTATCTCATCATGCAAACCCGTATGTACTCCCAACAACATGCAAGGAGAAT
GTGTTGGCTCAGCGAAGATGCAATGCACGTGGTCACCAAAGGCCACCTTTAGCCCAAAAG
CAACACCACCTGGCCCACCACCAACACCGCATGGTAAATACACAAACAGTGGATGACGTT
CATCAACCACAATACCTAAATCATCAAATTGTTGTTTTAAGCGTTCACCTGCAACCGAGT
AACCTAGGAACAAGGTTTGTGAGTTTTCATCATCGATAAAAAAGCAGTTGGGATCGCTCT
CTGCCTGTTTTCGACCTTGCTCAACCGCAACACCATAATCTTGCTCGTACTCAACCACGT
TGACACCGTGCGATCGAAGTTTGTTTTTCTTCCACTCTCTCGCATCGGCAGACATATGAA
CCGATACTGAAAAACCAAGCTTGGCACTCATCATGCCTATCGACATGCCTAGATTTCCCG
TTGAACCAACCGCGATGCTGTATTGTTGGAAAAATTGTCGGAACTCACCACTCAGCAGCT
TGCTGTAATCATCACTCTCACTTAACAACCCTGTGGCAATCGCCAGTTTTTCTGCATGAA
CTAACACTTCATAAATGCCACCACGGGCTTTTATCGAGCCGGATATTGGTAGGTGACTAT
CAAGCTTGAGCATAAGGCGGCCGAATATTGGGACGTTGTACTGAGTTTCCAAAGCCGCTT
TCATCTTTGGAATGTCCACTACAGGCGACTCAATGAGACCAGAAGCGGCTTTGGTTTCAG
GAAAAGCTTTCATAAGATAAGGAGCAAAGCGCTTGAGCCTTGCGCTCGCGACATGAATAT
CTTCTGCGTTCAATCCGACGTGTGGCAAACCTTCTTCAAGCGAGGTCACGTTGGGATTAA
ACCAGCAAACTTCATCTAGGTTGATCAGTTGCTCTACAAGTGGGAATTGTTTTTTAAGCA
CTTCCACATTCAGCTTGTTCATATCCTCTATCCTACAATTCGTTCTTTAGAGTCTTCCAT
TCAATTGGTTACGCACATAAACAAAAGCGCCGCAATTGCGACGCTTTTAACTCATTCAAT
TTGTGCTCTATGCGTAGTTTTGCTCGAACTCTTTCATGAAGTCGACCAACGCTTGCACAC
CTTCTAGCGGCATTGCATTGTAAATCGATGCGCGCATACCGCCCACCACACGGTGACCTT
TTAGCGCCTTTAGTCCTTTTGCATCTGCAAGCTCAAGGAAAGTCGCGTCAAGTTCAGGCT
TCGCTAATTGGAAAGGAACGTTCATTAATGAACGGTTCGATGGATGAACGCCGTTGCGGT
AGAAATCAGACTGATCAATGTAATCGTAAAGCAGTTTTGCTTTTTCGCGATTCACTGTTT
CAATGCTCTTAACGCCGCCTTGTGCTTTAAGCCATTTGAAAACAAGGCCAGACAAGTACC
AAGCAAACGTTGGTGGCGTGTTAAACATTGATTCTTTTTCAGCAAGAACTTTGTAATCAA
GAATACTTGGTAGCACTTGTTTCGCCATGCCGAGTAGATCGTCACGAACGATCGCGATGG
CAATACCTGATGGGCCAATGTTTTTCTGAGCCCCCGCGTAAATCACACCGTATTTCGATA
CGTCGATTTCACGAGAAAGAATTGTCGAAGACATATCAGCAACTATTGGTTTGTCGGTGA
TTGGAAGATCATTGATTTCGATGCCATCGATGGTTTCATTTGGGCAGAAGTGAACATAAG
CCGCTTCTGGGGCAATTTTCCATTCGCTTGCAGGTAGAACAGCGACTTTACCGTCAATCT
CTGTTTTGGCATCAAATACGTCAGGTTCGCAGTACTTCTTCGCCTCTTCGACTGCACTTT
CAGCCCAGTAGCCACCATCGATGTAGGTTGCAGTTTCTGCATCACCAAGTAAGTTTAGCG
GAACAGCGGCAAACTGAGCACGAGCACCACCTTGGCAGAACAGTACTTTGTAGTTGTCTG
GAATATTCAGCAAATCACGTAGATCTTGCTCTGCTTCTTGTGCAACTTTGATGAACTCTT
TACTTCGGTGACTGATTTCCATTACCGAAGTACCAAGACCTTGCCAGTCGATAAGTTCCT
GTTGTGCTTGCTGCATGACAGCTTTTGGCAAAGCCGCTGGCCCTGCACTGAAGTTAAATA
CGTTGTCCGTATTTTGTTCCATGATGCTCATTGCTCCTGCTATGTAAATATTACGAAATT
AATATCACGTTTTTATGGTGATAAAAACAAGAAAAGAGGTCTTAAGACCTCTTTTAAACT
GAAAACGTCAAATTAACGGAAAGCTCGAATCGTAATCGGCTTATTTCTGCATCAACGCGG
GCATTAACAGACCAATCAATGGAAATTCATGACCATTTTCAAACTTAAGCTTGCCTTCAC
CGATTTGAGCTTTAAGTTCATAACCACCATCGACTTTTTCAATCAACTCCATGATCAAAA
GCTCATCAATGCCTTCTTGGATAAATGGATAGTGTTCAACAAGTTCATCTGAGAAGTAAG
TACTCAATTCGCCGTTTGTTGCGGTCATCAACTTCATTGGGTCTTGCGTGATATGGTCTG
TACCTTGAGGGACAGATAATTGCCACTCGTTGCGGAATTTACCTTCACCAAACGCCAAAG
AAAGCTCATTAACTGAAAGCTTAAAGCCCTTACTAAATAGCGTGTCGATGTGAGGCATTA
ATTCGGACACCTGTTGTTCATCAAGTACTGGTGAGCTTTGATAGATCGACATAATTTGAT
CGAACGAATTACTATCGACATCTGCAATAGCAAAATTCAACTTAAAGTTATCAACATCAG
TGCCATCCGTTAGGCGCATTTTTTGAGCATTAATGTTCAATTGGCTGTTTAGCTTCTCAC
CGGTTTCGTCATTCGACGTGTTGCCGCTGTAGCTCGCCTTTTCAATCAAAAATACCTGTT
TAAGCGATGAATCAACCACATCTAACTTTTCTAGAGAAAAGGTTTGTTCACCAAGCCAAT
AACCTTTCGCTTGCTTACCCTTACCTTGTCCACTCAGATCATTCAGGTGTAACTCGTCAC
CATTTTCAAAATCGACTTGAACTGAAGGAATCGATACTTGGTACTTCAAATCACCAAGCA
CGGTAACATCGCCAGTCACTTGCGCAGGACTTGTCGAAACCGATACGCCTTGCGCTTCAT
TGCGATAGTTCCAGCTGTCTAAATCCAACGTAAACGCAGTGTTACCATTAAGCTGTGTTT
TGCTATGCATGGTAAGCGGGAGAAAATCGTTATCCACCAACTTAGAGTCTGCTGTCAGGC
TAGTTAAGCCATGGCTTACATCACTCGTAACTTCGAACATAATCGGCAAACCATCGCGTT
CAAACTGTGTTTTCAGTTCAGGGTCAACCACTGAGTATCGAGTTAATACAACGGAAGAAA
GGTAGCCGCGTTGGTATTCAACAACTTCGCCTTTGATCATCTTATCGTTCATATTGGCGA
TACCGTCTTCAATAATCGACTGACCAATTTGACCAACCGCAAGCGGCCAACACAACGCCA
ATGAGATTGCACCACCGATGGCGCCTAGTTTTTTTAAGTTTTGCATAACATCACTTTTCA
GGTATTTGCGCTCAGTCTACCCCAAACTATTAACGGATAAAACATTGAGATAAATCAGAC
TATTGATGCTAATTCTAGTCCATTAGTCAGGAATCATACGCAGCTCGCACTCATTACGCC
GTTTTATTGATAAAGTTTGCTTGGCCAAGTTTTAACCGGAGCTCAACCACCTGTGAATCG
TTACGCTGTATTGTGTCTCGACAATAATCCAATCAGTGCAGAGCAGTTTCGATTGGAACT
GTCGGCTTTCTCTAGCAAGTTTGATATTTTTTCTGTCGAGTCGATAGAAGAAGCGCAAAG
CGCGTTGGAATATCTTGAAGAAAGAGAACAAACTGTCGCGTTAGTGATCGCCAGCCATCA
CGCGCACTTTAATGGTGTGGATTTTCTCATTGGGCTGGACAAAACACCGCACACAGAGCG
CGCTCGTAAGATTCTCATCAGTTGCTCTTCAGATATTGACGCGATACTCACGGCCGTCAA
TGAAGGTCGTTTGGATCATTGTTTGACCAAGCCTCTACCAGATAACGTCCTTTTTAATAC
CGCTCAAAAAGAGCTGACGCAGTTTATCTTACGTAATTGCAAAGAAGACTTGCTCAGTTA
TAGCCAAATCTTGGACCAGCACAAATTGCTACGTGCTCATATCGAAAATCAGATGAGCAA
TTACCAAGCAGGTTTCTTACACGACTATCACTCGATGTCTGATAATGAACTGGCAGAACA
AGTAATCTCTGCCTTGCAACAATTTTTCAAAGAAAATGACGAAACAAAAGCTTGTCGAAC
CTACTCTCCTGAGCATTTGCTGACGGTTGAAGGAGAACCTAACAGCTTTTTATGGTTCAT
AACCAGCGGAGAAGTGGCGCTTTACAAAAGAGACGAACAAGGTATGCAGCGAGAAGTGGT
TCGCCATACCAAAGGGAACATTGTCGGCGGCATGTCATTTGTAACTGGGGAATGCTCCTT
TTCTACTGCACTTACGCTTACCGAAACAGAAGTAATTAAACTTGATAGAAATGTGTTCCG
TAAAGTAATGCAGAGTGACTCAAACCTTCTCCCCCTATTTACGAACTTACTTCTTCGTCA
TTTCAATCGCCGATTACAGAGAAGCATCAACACAAAATTACAATTGCAGAAAACACTCGA
GTCACTTGAATCGGCTCATCAACAACTGATTGAAAGAGAGAAAATGGCCATGCTCGGCCA
GTTGGTTGCGGGCGTGGCCCATGAGTTGAACAACCCAATAGCTGCGATTTTGCGTGGTGT
AGAAAACCTCACTCATACCCTCGAAGGACTATTAACTCAACTTCCGACAGCAGAAGTACA
AATCAAAGGCGTTCAGCTTCTAACCAGAGCTCAAACCGCCAAGCCAGCCTCGACTGCCGA
ACTGCGCTCACGCGTCAAAGAACTCAACAGCACGTTACCTGATCGTACCATTGCCAAAAA
AGTCGTCAATTTAGGCCTAGAGAGCGATTCCGAACTCGTTTCCCAACTCGCCAAGAAGAA
AGACAATGCCTCCTCTACCCTAGAGACGTTAGAACAATACCACCAAGCAGGTGCTTCTCT
CCGTTCTATCAATGTTTGTGCCGCTCGTATCGCTGACATGGTGAAGAGCCTAAAAGGCTA
CGCGAGATCTGATGATGAACGCATGCACTACGCCGATATCCATGAAGGCATCGAAGACAC
TTTAGTGATTTTCGAAAACAAGCTAAAAGTGCATCAAGTCTCAACAGATTACGCCCCACT
TCCGCGTATGCTTTGCCAACCTATTGCATTGCAACAAGTGTGGACCAACCTAATTTCTAA
TGCGATTGACGCCTTTCCTGATAAAGGATCGTTAAAAATACAAACGAGAGAAGTTGAAAA
AAACCAACAGCGTTATGCCGTGATTTCATTTGAAGATAATGGATGCGGTATTCCGGATTC
GCAGAAAAAAGCAATTTTTGAACTCAACTTTACAACCAAAAAAGAAGGCAACTTTGGCTT
AGGTATTGGACTGTCTATTTGCCAACAAATCGTTGCAGCACACAAAGGCTGGATTGATGT
TCAATCGGAACTCAATGCCTTTACTTGTATGACCGTCTGGTTACCAGTCATTGAAGAAGG
AGATGAAACATGACTAAGTATCTGATTTTATGTGTCGATGACGAACGAGAAGTCTTGGAT
AGTGTCCTTCAAGATTTAGCACCATTCGAAGAACATTTCATCGTTGAGGGTGCAGAGTCC
GTTACGGAAGCAAAGCAAGTGATTGAAGAGATGGCGGAAGAAGAAGTTCAGCTTGCGCTG
ATTTTGTGCGACCACATCATGCCAGAACAAACGGGCATCAGCTTTCTTATAGAACTGAGT
CAAAATGGTGACACCAAAGCAGCAAGAAAAGTACTCCTAACCGGGCAAGCGGGTCTTGAA
GACACCGTTGAAGCGGTAAACCATGCTAGCTTAGATTATTACATTGCCAAGCCTTGGAAA
GGTGAGGAGCTAAGACAAGCAATTACATCCCAGCTAACAGCCTTTGTTATTGAAAATGAT
GACAATTTGTTGTCTTGGACGACGATTCTCGATTCAGAAGCAATCTTGAATGCAATGGCA
GATCGCAGAGCCAGCTTCGGAGAGTAATAGTTGAGAATAGCTCTCTAGCAACTAGTGGCG
CGCTTTTTGCTTTTGTTACGTCACCATTAAGTCAATTGACAAAACCTCGACACATTTTTG
TTGGTCGTAGACCTTCGTTTTTATTATGATGTCGGACAAATCAGATTACGGTTCAAGCAT
TTGCCTGAATCCATGGAAATAAAGAACAAGGTTTATCGTTAGTTATGCGTAAAACACTAT
TAGCCGCTGCCCTATTAATGGCATCAAGCCATGCCCTAGCCGCAGACCGCAACGCGCCTG
CAACTATGAGCAACTTTAGCTACGATTATTTCGAAGCTCGTATCGGCGCAAGCCCTGTGA
CATTTGGTGCTGGCTTCAGCAAATCTATTCACCCGAATGCGCACGTTATTGCTCGTATCG
ACTCTGAGTTTGATAGCGACTTTGATTCTGCAGCAGGTTTTGGCTTTCACTCACCGCTAA
ACAACTGGGCAGACCTTACAGGTGAAATGCTAATGCGTGTGGTTCAGCCAACAAGCTCAA
GCAGCACAGATGTTGGTATGGAGCTAAACCTAGGCGTGCGCCAATGGCTTGGTCCTCAAC
TTGAAGTGGGTGGTAAAGTTGGTTACGTTTCAATCGACAACGATGACGATTGGACAGGTT
CTGCTTACGCGCGCTTCCATTCAACAGAGCTTTTCTCTCTTGGTGCTGAAGCTCGCATCA
ACGATTTCTACGGTGATCAAATCATGTTCACTACACGCTTCAAGTTCTAATTGGCGTGAA
AAAAGCAAAACCGAGGCAATTGCCTCGGTTTTTTTATTCATAAAATGACTAACTCAAATG
AAGTGGTCAAAAACATCAACATCCCTTTTCTGCTTTTAACACTTACTTTTCTGACTCGCT
AACTCCATTAGAAACGAGTCAATCATTGTGTGGTTCAGTTGCCTTATTCACACAGTGCCA
GTAACTGTTTTTTGCGCGGCTCTTGGATTAGTTTCCAGTGCACACCATCAATGGCACCAG
CAAACTTCCACAGCAGTTTAACGTCAACATCATTGCCGTAAGCAACTCTTACTTTGTTGA
ACACTTCAACTGGACCAAGTTCCAAAAAGGTTTCAACATCATCAATACCCGCCTTTTTAA
CCATGCGCTCTAATGTAAGCTGCATGTTCGGTAGATCTCTCAAACGTTTACTTGCAGAAG
ACTTTTGGTATTTTCGCTCCTTAATTGAGCAATCAATAGATTTGCGTAACAAATCGTCAA
GACCAGTAAATCCGGACTCAAATAAATCGGTTACGTCATAATAGTTTACAGTAGCCGTCG
TCTGTTTTTTGACGTGCTTGTATTTTTCACAATTAAGCAGAGTAAATTCTTCGTCTAAAC
CATTACCGCCGCGCAAATAACAGCAATCATTGCTGACAAGCGCAAACATGGCGTCATCGC
TAAACAAGCCGATACCACCAAACATAGAACGTTTCTGATACTCATTAAAATTGCGTACAT
ATTTAAAAAAAGCTTGGTCTGTCATGTCCATTGACCTCTTTAATCTGAATAAATTACCCC
GATTAGCGATGTCACCAGATAAACAGCAGCTTGTAGCGAATTTAAAATGTCGATTTGTTG
GCGATATTTTTGTGAGTTGTGCTCACCAACTTGCTTAATCATACTTAACGTTGAAAAATA
AGTTAGGACATAGGTCACATATAAAAAAGTATAAATTCATCATACGTGATTAGTTTCACA
CTTATTGGGTATTTAGCGATATTTTTTTGACGCATGGCGTGCCAAAAACCACGCATCGTT
ATGATCCGTATACCATTTATAGAGAACTTAGTACGCATTTCATTGATAATGTTCTTCGGG
TAAGGGTACACTGTACGAAAGTTCTCTAACACCACGTCACAATGGAACATCTATCATTTT
TTTGGCTACCAAATAACAAAGATAAGCTTATACAAGCGCTTGAATCTGAATTCGCCCAAT
TGGTCGAACAATCCATATCTACGGGTAAAATTTCGTTACCACCCATCCCCGATGTAGTCA
TCAAAATTCAAAAACTTTGTATAGAAGAAAACACCACGGTTTCTGATGTCGCAAACTGCC
TTTTAGAAGATCCAGGGTTAGCTGCTATTGTGATTCGCGTAGCCAACTCGGTGATTTTTA
ACCGAAGAAACATTACTTGTAGTGATTTAACTACCGCCGTCTCTCGTTTAGGCATCTTCC
GCGTCCGAGACATCGTGACCGCACAAGCTATCGAGCAATTGAAACACGCGGTCAATCTGA
GTAAAGAGTGTAATGATATACTGGTAAAAAGCGCGGCCGTCTCTCGAGAGCTTGGCGCCA
CGATGGTGCTGGTCGTACAAGAATTCCACAAACACGAGCCTTCTGTTTACACACATCTAG
AGCTGGAAAAGGCACTTCTAGTTGGCTTATTGGCCGATATTGGCTTGTTCTGCCTCATTA
ACGAATATCACCTGTATCTGGATAGTGGCAATTACCTCGACCCTGATATCGCATTGCAAA
TCTTCCAAACTCGCTGCTCTGCAACCAGTAAGTTGGTGCTAGAACGCTGGGGTTTCGACA
ACGATTTTCGAGAAGTCTCTTCAAACGAAAAGTTTGTTACCGCTCGTCCAGAAGTCAGTT
ATTTGGACATTGCTCGAATTGCAAACCACTTATTGATGTTCCGCAATCAAGACGAACGTA
TTGATGAACATGAAGTGGAATTCAATTTAACAGGTGCAGAGGTCTTGTATGACCTAAGCA
ATATGAGTGATACTGACTTTCAAAACGAAATCAACGCAGTACTCAGTGCTAGCGGCTTGT
AATTAAGTTAACTAACGTCATCCACGATAAACATTAAACTCAAGGTCGAGTGTTGTTTTG
TCAGTGGCTTTTGTCTCCGGCTTGTCTCACTAAGGAATTATCAAGTTTTATGTTCTCAGG
GATGCTATTCATTTTTGCCCCTCTTGTAGTGGGGTACTTAATTCCTATTTCTCGCGCAGC
TTTACTAGAGAAAATTAACCAATCAACTTCATACCTTATTTACGTCATTCTTTCGTTGAT
GGGTTTAAGTTTAGCTGCCTTAGACAACTTGAGTAGCAACTTGCAGAGTATACTGCTGTA
CGCTGGTACTTTTTTCGTCTGCTTGAGTGTATGTAACTTACTCGCTCTGCCAATAATCGA
TAAGATTATTCCGTTGCAGACCAATCACAACCAAAACAAGCTTCCACTTTCTTCTATGGC
ATTAGAATCAGTAAAACTGATTGTTGTCGTTGGTGGAGGCTTAATTGCTGGTCTCATTTT
GCCGATAGGTCTGGAGTGGGTAGATACCGCGAGCGAATGGATCCTCTTTCTTCTGCTCTT
TTTCATCGGCATTCAACTCAGAAACAGCGGTTTAACTCTGAGACAGATCTTGCTCAACAA
ACAAGGCATGGCGATTGCTGCCATTGTTATCGCCACTTGTATGCTCGGCGGCGTTATCGC
TTCTGTGATTTTAGACTTACCACTTTATCAAGCATTAGCGATGTCTTCCGGATTTGGCTG
GTATTCATTAGCAGGCATTTTGATGGGCGACGCATTTGGTCCTGTGTTTGGTGGGGCGTC
TTTCCTTATCGAACTCATGCGTGAGTTGATAGCGCTGGTCGCGATCCCACTCTTTATCCG
TAGCTACCCTTGTACAGCTATCGGTTATGCGGGCGCAACTGCGATGGACTTTACATTACC
TGTGATTCAAACCACAGGTGGCGTCCGCTGCGTCCCTGTCGCTATTGTTAGTGGTTTTAT
CTTGAGTTTACTTGTGCCCGTTATGATGCTTTTCTTTGTATCACTTGCTAGCTAGATCTC
AGGTTTTATCTTTAACATCCATTACAATACGGCAAAAATTTAAATACCCAGTTAACGTTA
AAGTGGTCAGTACACTGACAACTTATTAATTTGAATTTTGTTATTTAGCCCAACGATTTA
TACAACAAATCCAATTGATAAGAGCAACCTCATTCGATGCGCTTTAACGTTAATGAAGGG
ATAACAACCAGAAGGAAGAAGAATGAAACGCTTTGTCGTTGCAGCGCTCCTCGCTACAAG
CTCAACTTTTACGTTTGCCGCAGATCAACAGTGTCTTGCTAACAAGTACGATGGCTATGT
CGATGCTTCACTACAATGGTATCAAGATCTTGTTGATTTAACGGTCTCCCAATATCCTGA
CTTAAAAGAAGTCAGCCAGTGGTTCTTAGATGGTCGCAAACACCACTTTGAACTTAATCG
TGAAGCTGTTCATTACTTTCTTAAAAATGATCCAAGCCGCGTAGCAACAGAACAACCTAT
CGAAGCTTGGTTAAAGTTAGAGCAACACGATGTCAAACAGCTTGCAAGTCGTAGTGATGA
TTTAGGCGAAGCCGCTAAGAAAACATTTAGCGATCGTCAATCAACCAATCATCCGAAAAA
CTACGAACTTCGCTCAGCGTTTGCTGATCTGTTAAGTCACCCTCAACAAATTGACACGGC
ACTCAACAAGTACAACCAATCGATTGAGAAGCTTGAAAAACAAAAGTGTGACTAGTCGCT
AACTGACTCTAAAACCTCCGGTTTAGAGCGATTAGATATGACCACGCTTTCATTTCAGTA
ACATGGGTTTCAATAATTAAAACGGGACTTTGCGCCCGTTTTAGTTTAGATTGTGCCGCT
CGCATTACCAAAATAACTACAAATGATTCTTTGCCATGGTTAAGGAACAAAAAACCGCTG
ACGTTAGCTTTGAGAGCTTGCTAAAGATCTTCACCGTACCTGAAGGTCCTGATTCTACGT
TGACAAAAATTGACGAAAGTCTCTCCCGAAACTTAAACCAATTTCTTCGTGAACACATCG
TGGCAGAAGAAAAGCCTTTACGTGAAATCGAAAAAGACTTTTCTTCTGCTCAGATTCCTG
AGCAACCTGAATTCGTGTCAGACCACACCGAGCACCTGCTAGACACGTTAGTGTCGCACT
CGGTTCACACTTCAGCCCCAAGTTTTATCGGTCACATGACCTCGGCGCTACCCTACTTCT
TGATGCCTTTATCCAAGATCATGATCGCGCTAAACCAAAACTTGGTTAAGATCGAAACAT
CAAAAGCATTCACACCTCTTGAGCGTCAAGTTTTAGGGATGTTACACCGCTTAATTTACG
GCCAAAACGACAAGTTTTATCGTAAATGGATGCACAGCGCGAACCATTCACTTGGTGCGT
TTTGCTCTGGTGGCACAATCGCGAACATTACGGCACTTTGGGTTGCACGCAATAAAGCGT
TGAAAGCAGATGGTGCTTTCAACGGGGTAGAAAAAGAAGGTCTATTCAAAGCCATGAAGC
ACTATGGCTACGAAGGCCTTGCAGTTCTGGTTTCTGAACGTGGTCACTATTCACTGAAAA
AAGCAGCAGACGTACTTGGCTTAGGTCAAGAGGGTTTAGTCGCAGTGAAAACCGATGCAA
ACAACCGTATTGTTGTTGACGACCTAAAAACAAAAATTGCCGAGCTTAAAGAACAAAACA
TCAAACCAATTGCAGTTATCGGTGTAGCTGGCACGACAGAAACGGGGAGCGTCGATCCTC
TGTCGCAGATCGCTCAAGTGTGCCAAGAGCACAATTGTCACTTCCATGTGGATGCCGCTT
GGGGTGGTGCAACGTTGATGTCTAATCATTACCGTCATCTTCTCGAAGGTGTTGAACTGG
CTGACTCAGTGACTATCGACGCGCACAAACAACTGTACATCCCTATGGGTGCAGGCATGG
TGTTGTTCAAAGACCCCGACGCGATGAAGTCCATTGAACACCATGCGCAATACATCTTAC
GTAAAGGTTCAAAAGATTTAGGCAGTCATACACTAGAAGGCTCTCGCTCAGGCATGGCCA
TGTTAGTGTATGCGGCGATGCACATTATTAGTCGCCCAGGCTACGAACTATTGATCGATC
AAAGTATCGAGAAAGCGCGCTACTTTGCTGACCTCATCAAACAGCAAGATGACTTCGAAC
TCGTTTCTGAACCGGAGCTTTGTCTACTGACATACCGCTATCTACCGCCATTGATTCGTG
AAGCGCTAGATAAAGCGGAAGGTACTCAAAAGGAAAAACTAAACGAGCTCATCAACCAGC
TCACGCAGTTTATCCAGAAGCGTCAACGTGAAACGGGCAAATCGTTTGTTTCTCGTACAA
GACTGAACCCTGACCAATGGCAAAGAATGAACACCATCGTATTCCGAGTGGTACTTGCCA
ACCCATTGACGACTAGAGATATCTTGAGCTCAGTACTGGACGAACAACGCGAAATCGCCA
AACAAGCACCAAGTTTGACAGCAAAAATCGAAGAAATGGCCTCAGATATTTTAGGCGCGT
AAGCCTAAGAATGAGTTACATCAACTTGAAAATTTCTTTCTTTTTGATGTAACTCAAACA
TCATTCTCGAGCGACTGGCGCAACAAAACTACGATTCCACATTCAATTCTGTAGTTTTTA
CAACATTTTGTTTGAGGCCTGTCAAATTCTCACTAAATAGTAACCGTATTTGGTTTAGCC
AGATTGAAGATCAGGTTTATACTGAAACTATGGCGCTGGTAGTTTTCGTTAACGCCCCTC
TCTAACTTAGAAACCGATGTGTTTCCACCCGTTAACAGAGCCAGCGAGTTGTTCTCTATA
CCCTCGTGAACACTATGAATACATTAGAAAAAATTCAAAAAAATCTGGAGAATTTCAGTA
AGTCAGAGCGCAAAGTTGCAGAAGTAATTATGGCGTCTCCACAAACTGCGATTCATTCTA
GCATTGCAACGTTAGCAAAAATGGCTGACGTGAGTGAGCCCACTGTAAACCGCTTCTGTC
GCCGCCTGGATACCAAAGGTTTCCCGGATTTTAAACTTCACTTAGCTCAGAGCCTTGCTA
ACGGTACGCCATATGTAAACCGTAATGTGGAAGAAGATGATGGCCCAGATGCATACACGC
ATAAGATTTTCGAATCGACAATGGCGTGCTTGGATGTTGCTAAAAATAGCCTAGACCCGA
TGCAAGTAAACCGTGCGGTTGACTTGCTGACTCAAGCAAAACGTATTTCTTTCTTTGGTC
TTGGTGCGTCTTCATCTGTTGCTCGCGATGCTCAAAACAAGTTCATCCGTTTTAATATCC
CAATTACTTGTTTTGAAGATATTGTCATGCAACGCATGAGCTGTATTAACTGTAGCGACA
ACGACGTGATTGTTCTCATTTCTCATACTGGTCGCACGAAAAGCCAAGTTGAAATTGCGA
ATCTGGCTCGTGAGAACGGTGCAACTGTCATCGCTATCACTGCGAAAGATTCTCCATTAG
AGAAAGCAAGTTCACTGGCTATCACTTTAGATATTCCTGAAGATACGGACGTATACATGC
CAATGGCAAGCCGTGTCGTTCAAATGACCGTTATCGACGTATTAGCCACAGGCTTTACAC
TTCGCCGTGGTACAGGTTTCCGCGAAAATCTAAAACGCGTGAAAGATGCCTTAAAAGACA
GTCGTTATGACAAGCTAAGTCAGTACTAAGCATTGATTAAGGGGAGCCAATTGGCTCCCC
TTTTTATTTCTTCTCGCAACGACTTTACTTGTATTTACTCGTTCACACTTGATAAATCGC
TTCTCGATTCCAATACCTCTACTGAACTCATGTGCGGCGTGGTTTCTGCAGCGCAATCTC
CGCTGCAATCGCACACTTGTTTTAGTATGAACACCAAACGCTCCTGATTAAGAGGTAAAG
GGTTACCTTTAATCGCAACAGACTTAAGCGCATCGTTTGCTACCTGTTCAAACGAAGTTT
GGCAAACACCAAACTTACCAAGCAATGGCAATTCTAGCTTATCTAACACCATCGTGACCC
AAAGCACGCCGTCATGTTCATTCGCATTCGCTCTGTCCGTGACAAGTTGAGCCAGTTTTC
GATAACGATTGATCACATCATTCCTGCCCGCTAGCTTTGCTGCATTGATGTTTTCTTGCA
TCACATGGGGTGCTAAACGTGCAGTTATCACACTGTGCGGAGCATCAAGTTTCCCACCAA
GAGCAGAGGCTAACCCATGAGCAGCGCCCAACTTAGCGTTAGTGATCGCCATCCCTCCAA
GCAAAGCCGCAAAAGATAAATCCGAACGAGCCTTATGATTATCCTGCTTGCAGCCTGCAA
TCACGGATCGACTCAATCGACGAAGCCCTTCTTCGCATACCATATCAGTGAGAGGATTCG
GCTCGCCGCACACATAAGCTTCCATCAGATGCGTAAATGCATCCATAGCGCCTCGTCCAG
ATGTGTATTGATCAGTCCCATAAGTCAATGTTGGGTCGACAATCGCAACGTCAGCCAACA
TGTCCGGACTTCTTAAACTTACTTTTACTTTGTCCTGCCCAGACTTAAGAACGGCATTTC
TAGTCACTTCTGAGCCGGTACTCGCAGTCGTGGGAATTGCGATGAAGTGAATCGGTTTAG
CTTTGAGAGGAACGTTTCTTCCAACTACTTCCACATAATCGTAGACATTACCCTGATTGG
GAATGATTGCGGCCAATGCCTTGCCCATGTCGATGACGCTACCACCGCCGATCGCGATGA
CCATATCAGGTTGAAATTTTCGCCCGAGCACCGCCGTCTCTTCCACCATCGTAATGTTGG
GCTCCCCATTGATGGCGACGTGCTGATAACGCATATTTTGAGCTTTGAGATAATTGATGA
TGGGCGTGGCGCGCTGAGTATCTTTTCCCGTCACGAGCAAAACGCTATACCCAAATTGAT
TGATAACTGATAGTGAAGATTGGAGCGCTCCTTCACCGAAAATAATCCGTGTTGCAGTCA
TAAACTGAAACATACACTTCCTCCCCAAAACGACAACTTTTAATAGATTGCTATGGTTTG
CGTTAAAAAAAGTTGACCCAATCCACCTTGCCATCAATAACCCTTCAGAAAGTATGTTTT
TATGCGTCACTTCACATAGTTACCATGTCATTTTTAAGGTTTATTTTTGTCCGAGTAAGC
TGTTATTTACGTCTTTTGGTTTAAAGCTCGTTTAGTTTTTATCCGATAGATTTCGCCTAT
AGATACAAGAGGTAATTGCTGCTTTATTTCCGTATCTGGATAAGGCATAGTTACTTCAAC
AAAAGAGAGCGCACCAAGCCTCTATGTTTGTACGCTTTCAAAAAAGAATAGATTTAGGAG
AAATAAGAATATGTTCGTTGTTATTTTTGGTCGTCCTGCATGTCCTTACTGTGTTCGCGC
TAAAGAACACGCAGAAACACTAAAAGCTAAACGTGATGACTTTAACTACCGTTACGTTGA
TATCCAAGCTGAAGGCATTTCTAAAGCAGACCTTGAGAAGACAGTTGGCAAACCAGTTGA
AACTGTTCCTCAAATCTTCATCGACCAAGAACACATCGGTGGTTGTGACGATTTCGAAGC
TTACGCGAAAGAGCACCTAGGTCTATTCGACGAGTAATAAGCATTAGATTTTTTAAAAGC
CGCATCATGCGGCTTTTTTATTATTTTTCAGCTTGTTACTTCCCTAAGTCAACTAATAGC
AAAACCTAAAAAAATTCACTTATCTTTTTGCTATATTTAGTTACAATTCGCAGTTCTAAA
CCTTTTTTTGGCACACACTTTACCGAGCCACACAGTGAACATAGACGTCGTACAACTTCT
CGATCAAAACCCCATTCTTCTAATCTTCGTCGTATTAGCCATTGGCCTTGCCATCGGAAA
AATTCGCTTTGGAAACCTACAGTTAGGCAACTCTATAGGTGTTCTAATTACCTCGCTGAT
CATGGGTCATTTAGGCTTTTCCTTCAACGCTGAAGCGCTAACCATCGGCTTTATGCTCTT
TATCTATTGCGTTGGCATAGAAGCTGGACCTAACTTTTTTGGCATCTTCTTTAGGGATGG
TAAACACTACTTCATCCTCAGTATGACCGTGCTTGTCGCTGCAGTGAGCTTAACTTACGG
TTTAAGCCACTACTTTGGCCTCGATTTCGGTCTTTCTGCCGGCATGATGGCAGGAGCATT
GACGGCGACACCTGTTCTAGTTGGTGCTCAAGATGCTTTGAACTCAGGTCTTGCAACAAT
ACCGCGCAATATGGATTTTTCTTTGGTATTAGAAAATCTATCCGTAGGTTACGCGATGGC
TTATCTGATTGGTTTGATCAGCATGATCATGTTCGCTAAGTTGCTACCAAAGTTACAAAA
GCAGAACCTTTCAGACTCTGCTCAACAAATCGCTCAAGAGCGTGGCCTTGGTAACTCAAG
CCAGCGCAAAGTTTATCTACCTATTATTCGCGCATATCGAGTTGGCCCGGAGCTTATCGA
TTGGACAGACGGCAAAAACTTACGAGAACTTGGTATTTACCGCCAAACGGGTTGTTATAT
TGAGCGTATTCGCCGTAATGGTATCCTCGCCCACCCTGATGGTGATGCGATTTTGCAAGA
AGGCGATGAAATAGCACTGGTAGGCTTCCCTGACAGCCACGCTCGTTTGGACCCAAGCTT
CCGAAACGGTAAAGAAGTGTTCGACCGTAACCTTCTCGATCTGCGTATTGTGGAAGAAGA
GATTGTCGTTAAGAGCGACGCGATTGCCGGCAAACGTCTATCTGATTTGAACCTGTCTGA
GTTCGGTTGTTTCCTTAACCGTGTAGTTCGTGCGCAAATCGAAATGCCAATGGATTTAGA
CATTGTTCTTGCCAAAGGTGATGTGCTTCAGGTGAGTGGTGAGAAGAGTCGTGTACATGG
CCTTGCTGAGAAAATCGGTTTTATCTCGATTCACAGCCAAATGGCCGACTTATTGGCGTT
CTGTAGCTTCTTTATTCTTGGCATTATGTTTGGCCTAGTGACCATGACATTTGGCCAAGT
GTCGTTTAGCTTAGGTAACGCGGTAGGCCTTTTGCTGTCAGGTATTACACTAGGCTTCCT
TAGAGCCAACCACCCTACTTTCGGCTACGTACCACAAGGCGCGTTAAACATGGTCAAAGA
TCTTGGTTTAATGTTCTTTATGGTCGGTATCGGTTTGAGTGCTGGTGGCAAGATGTTCGA
GCATTTGACTCAAGTTGGCCCACAGGTGATTGGTCTTGCGTTTATTGTCAGTGTCGTGCC
TGTTGTGATTGCTTACCTTGTTGGTGCATACATTTTGAAGATGAACCGCGCATTGCTATT
CGGGGCAATCATTGGCGCACGTACTTGTGCACCAGCGATGGATGTCGTAAACGAATACGC
GAAGTCGACGATTCCTGCTCTTGGTTATGCGGGTACTTATGCGATAGCCAACATCCTAAT
GACGCTAGCTGGTACGATTTTGATAATTCTGAGTTAACCGTTTTGGCGGAACGACTAAAT
CATCAAATACAAAAAAGGCGCTCAGTGAGCGCCTTTTGCATATCTATCCAATCAATTAGA
TTTGAATGAAGTCTGTTTCTACAGCTGGGTTTACATCCGCTTCGTAATCAACACCTTCGA
CACCAAAACCGAATAGCTTCAAGAACTCTTCTTTGTACTCAACGTAGTCAGTTAGCTCTT
TTAGGTTTTCAGTTGTAATTTGTGGCCATAGCTCACGACAGTGTTGTTGGATGTCTTCAC
GCAGTTCCCAATCATCCAGACGTAGACGATTCATATCATCCACTTCTGCTGCGCTGCCAT
CTTCTTTGTAAAGACGTTGGCTGAACATGCGGTAGATTTGCTCCATACAACCTTCGTGTA
CACCTTCTTCACGCATCTTCTTGAATACCATTGCGATGTAAAGAGGCATAACCGGAATTG
CAGAGCTTGCTTGAGTAACAACTGACTTAAGTACAGCAACATTTGCGCTGCCGCCAGTTG
CACCCAGTTTCTCGTTTAGCGCTTTTGCCGCACGGTCTAGGTCCATTTTAGCTTTACCTA
GCGCGCCATCCCAGTAGATTGGCCACGTTAGTTCAGTACCGATGTAGCTGTAAGCGACTG
TCTTACAACCTTCCGCTAATACACCAGCGTCAGAAAGTGCATTGATCCAAAGTTCCCAGT
CTTCACCGCCCATTACGGTTACTGTGTCTTTGATTTCTTCTTCTGTCGCAGGCTCAACGC
TTGCTTCAATGATTACGTCTTTGTTGGTATCAACCGCTGTCGATGTGTAAGTCTCACCGA
TAGGTTTAAGAGCTGAACGAATAAGCTCACCTGTTTCTGGCATTTTACGCACTGGTGAAG
CCAGTGAGTAAACCACCATATCAACCTGACCTAGGTCTTCTTTGATCAGATCAATGGTTT
TCTGTTTCGCTTCATTTGAGAAAGCATCGCCGTTTAGGCTTTTAGCGTATAGGCCTTCTT
CACGAGCAAGCTTTTCAAAAGCTGCCGCATTGTAGAAGCCTGCCGTACCAGGTTTCTTCT
CTGTGCCTTCTTTTTCGAAGAACACACCGATAGTTGATGCGCCGCCACCAAATGCCGCAG
CGATACGAGAAGATAGACCGTAGCCACTTGAAGCACCAACGACAAGAACGCGTTTAGGCG
CGTTTTTGATTGGGCCTTGCGCTTTTGTGTAAGCAATTTGTTCTTTTACGTTAGCTTCAC
AACCAACTGGGTGCGTTGTAGTACAGATAAATCCACGAATTCTAGGTTTGATGATCATAT
TCAACTTCCTTTAAAAAACCTTGTTAGGATAAAAGTTTCGCTCGAAGTTCGCATCTAATT
TCTGTAAAAATGCTTCGAAAATGCAAGTGGTTGGAGCACTATCTCTCCTTGTCATGAATA
AAAGACACAAAAAAGCACCTCTAGGAGGTGCTTTTCATTACCAAGGTTCACTCATTAGGC
TGCTGGATTCAAGTGTGATTTTTTCGGGCTATCAGTACGAACTTCAGAGAAATCATGACT
GAAGTGGTCTACTTGAATAGCTTTGTAACGAAGTTGGTCAGCAGCAGTGATCTTTTCAAC
CTCTTGCTCTGTCAACACACCAGCGTCAAGTGCTTGCTGTAAGCGATCTGGCAGAAGACC
TTTACGAGCCACTTTGCCATCTTTCGCTGCTTTCATTAGCTTACGCTCCAATGGTTTGAC
GTCGTACATGGCTAGGAAGGCATTTTCCATCAAACCTACGCTATCATTTTCGGATTTGCC
GATGTAACACAAGTGGGTTAAACGGTCACGCTGCACGCCTGGGGTCATCATAGCTTCAGC
AATGCTGACACTTAACTCATCACTTGGTTTGTCGAAGTGATTCCCTAGTGGGAATAACAA
GCCTTTCAACACGCCACCAACATATTTCACTGGGAAGTTTGCGTACGCTTCGTTCAGCGA
TTTAGCTGCGTTGTACAAACAGTATTGGACAGCGTAATGCACGAAGTTTAAGTCGCCTTG
CTGACGCCCTTCATCTTCGTATTTTTTCAGCGTCGCGGATGCCATGTACAGGTAGCTCAA
ACCATCACCCAAACGTGCAGAAATCATCTCTTTACGCTTCAAGTCACCACCTAACGTCAA
CATGGCAAAATCGGCGCTTACTGCTAACGCTCGGCTCAGGCGGGTGATGTCTTTATAATA
GCGCTGAGTTGGACCACTCATATTCGCTTTCACAAAGCGCGAGCCTGTTAGCGCTGCACC
TAGCGCACCAAACGTATTCCCCATCGCATGACCAATATGTTTGAACAATAGAGAATCGAA
CTCTTTCGCACCCTGCTCTGAGTCTGGATTCGCCGCCGCTTCCATCTCTTTAAGCACATA
TGGATGACAACGGGTCGCACCTTGACCAAAGATCATCAAGTTACGCGTTAGGATATTTGC
ACCTTCAACAGTAATCGCAACAGGAATACCCAAGTAGTGTTTCGCAAGATAGTTCATTGG
ACCATCTTGAATCGCACGACCTGCGTGAATATCGAACGAGTCGTTCAAAATCGTACGTGC
AATTTCAGTCATGTGGTATTTGGCAATAGCCGTAACAATGCCAGGTTTCTCTTTCATATC
GAGAGAGGTAGTCGTCAACGTACGCGTTGCTTCCAAAAGATAAGTCAGACCGCCAATACG
GCCCATCGCTTCTGCTACCCCTTCGAACTTACCGATAGACATACCAAACTGCTTACGTAC
GTATGCATAAGCGCCAGTGGTTCTGGTTGTCAGGTGGCCGATTGCAGTACCAAGTGCTGG
CAGTGAAATACCGCGGCCAGCAGACAAACACTCAACCAACATACGCCAGCCTTTACCCGC
GTAATCTGAGCCACCGATGAGCCAATCCATTGGAATGAAAACATCTTCACCACGAGTCGG
ACCATTCATGAAAGCAGAACCAAGTGGATCGTGACGCTCACCAATTTCAACGCCGTCATG
GTCAGCAGGAATGAGCGCACAAGTAATGCCTACGTCTTTCTTATCGCCGAGTAAACCGTC
TGGGTCCTGCAGCTTGAAAGCTAGACCAAGAACAGTCGCAACAGGTGCAAGTGTGATGTA
ACGCTTGTTCCAGCTAACTCGAACACCAAGCACCTCTTCGCCATCGTACATGCCGTAACA
CACCACACCCTGGTCAGGAATGCCGCCCGCATCTGAACCTGCTTCCGGTCCAGTCAAAGC
AAAACAAGGAATGTCCGTACCATCAGCAAGACGTGGTAACCAGTAATCTTTTTGCTCCTG
AGTGCCGTAGTGAGAAAGAAGCTCACCTGGACCCAACGAGTTAGGAACCATTACCGATAC
CGCAACACTAATACTACGCGTTGCAATACGAGACACAATCGTTGAGTTTGCCAATGCAGA
AAACTCACGGCCACCGTACTCTTTCGATATAATCAGTGAGAAGAAACGTTCTTTGCGCAG
GTATTCCCACACCTCCGGTGGCAAATCACGATCTTCTTTCACGATTTTTTGATCGTCTAG
CATGTCTAAGAGCGTTTCAAGTTCATTATCCATAAACGCTTGCTCTTCAGCAGTTAACGT
CGGCGCGGGGTAATGATGTAGCGTCGTAAAGTTTGGCTTGCCAGAAAACAACTCGGCATC
CCACCATACACTACCGGCTTCCATCGCTTCTTTTTCTGTACTCGACAGCGGAGGAAGAAC
TTTCTTAAACACTTTAAATGCTGGGTCACTAATCCATTTTCTTCGTAGAGAGCTCATAGT
TCAGATCCTTTTGTTCACGTCACCGCTTGCGGCTAATCCTTATTATTGGTTTCACTTTTT
ACTTGTCGTTATCGAGCGACTATTTCGCCGACATACCAGCGGACAAGTAAGGAATCAGTA
AATCGACGACAGATTTCACATCGATTTCTTTTTCAAACTTGCTTTCTGCCAGCTCGGTCA
AAGCTTGACTTGAGGCCATCGTAAATACGCACGTTCCCAACGTGAAATGTAATCGCCAAA
ACAACAACTCTTCCGTCAACTCTGGGTTTGCTTTCATGATAGAGAAAGTAAATAAATTCA
ATACTTCTGAGTATCGAGTGCTGATAAACCAACGCAAATGCCCTTGTACATCGGTGTAAC
CTCGACCAATCAACAACATAAATAGTGCTGTACCATTTGGTCTAACATCATTAAGTGTAC
GCAGCGGTAAACGTAATGATTCAAACACTTCGTCCATGTTGTAGCTTTCGCGGGTATTCA
ACTCAATGAGAGACGCCTTTATGCTCGGCATCAGTGCTTCAAGGTATCGGTCCAACACCG
CGCGCACTAACGTCTTTTTGTCACCAAAGTGATAATTCACCGATGCAAGATTCACATTTG
CTTTGCCTGTAATGGTTCTTAGCGACGTATCATTGAAACCATATTCAGCAAAAAGTCCTT
CTGCGACATCGAGTATTTTTTCTTTTGTTGTGCTTCTCGGGGCCATTTTAATCACTCGTA
TTAAACAACTGTTTGAAAATATACTCCCGAAACTTTAGATTAACAAATGATTAACATCAC
ATTTCCAGACATTGGTCGGACCACGAAGTAGATAAGCCACTTAAAAGAATGAATTTGAAA
CGAATAAATTTAGTGCAAAATTTTTTGAAAAAAAATGGAACTGTTCTGAAATAGCTCGGT
CTGAATAGATGTAACAACTAGGGCATTTAAAGTTTCACTGGCCGTCAAACTTGTTTCAAT
CTAATTGTTACGTTGCTGCTTTTTTCTTATTAACTCCTATGTTTGTATCCGCCCAGTCAA
CTTTTCGGCTGGGCTTTTTTTCGCCTGTCGATCAGGCTTTATCTAACACTCTTCAAAAAC
AAAAAGCCTCCCAACTGGGAGGCTTTGAGTTACAAATCAGTTAAATACGAAGTTAGTCTT
GTGCTTTCTTTGGTAATGAGAAATGCAGTAGAGCGTAACCAAGTACCGCTGCAGTAGTTG
AGCCCATCAAAATACCTAATCGAGCGTATGTATCAAACTCAGGGCTTACGTTACCGAACG
CCAGTGAAGAGATAAAGATCGACATCGTAAAACCGATACCACACAACACTGATACCGCGA
AGATATGCTTGAAGTTTATACCCTCTGGTAGCTTCGCAACGCCCAGTTTCACAGCTGCCC
AGCTAAAGCTGAAGATACCTAGAGGCTTACCAATCAATAGACCTAGTGCAATACCTAGAG
GCAGCATTGAAGTTAGGCCAGACATCGATACGCCTTCTAGCGAGATACCTGCGTTCGCAA
ATGCAAACAGAGGAAGAATACCAAATGCGACATAAGGGTGAAGAGCATGCTCCATGTGTT
TCAGTGGAGAGTGTTCGCCCTGCTTTCCTTTCAGCGGAATCGCGAAACCGATCACAACAC
CTGCCAATGTTGCGTGAACACCAGACTTAAGTACAGCAAACCACAGAATCGCACCTACAA
TCATGTACGGTGTTAGCTTGGTGACTTCTTTCGCGTTCAGCATGAACAGTACACCTGTCA
TGACGAAGCCGACAAGCAATGCCATTGAAGAAAGATCACCGGTGTAGAACAGAGCAATGA
TGACTACAACACCTAAGTCGTCAATGATCGCAAGAGCCAACAAAAATACTTTTAGGCTCA
CTGGTACGCGCTTACCAAGTAATGCCATGATACCCAGAGCAAATGCAATGTCTGTCGCCG
CAGGAATTGCCCAACCAGAGATCGCTTCAGGGTCATTTGCATTAAAAGCAACGTAAATAA
GTGCCGGAGCCAACATACCACCGACCGCAGCAATTGCAGGGAAGATGGCAGTTTCTTTCG
ATTTTAACGCGCCTTCAAGCAGCTCGCGCTTTACTTCAAGGCCAATAAGTAGGAAGAACA
CAGCCATCAGACCGTCGTTGATCCAGTGAGAAACAGACATACCAAATACATAAGTATGCA
GTAGAGATTGATAAGTTTCGCCCAGTGGTGAGTTTGCAATGGTCATCGCTATTGCCGCTG
CAATCACGAGAAGAATACCACCTGCGGATTCCATTTTGAAAAAGTCACGGATGACATCGT
TCATGGTTTCGTCCTTATATTTATTATCTTAATAAACGATTAACAAAGAATGATAAGAGT
GTATAGCTGCAGAAAATTTTAGAATAATCGCTTGTTCAGAGTATAAACTTCGATTTTTCC
GAGGTTATCTTCATTACTCATCGTATTTTTCAACAAACTATTGAGACGAAGTAAGCCTTC
TCGCCTCCTCTTATCTATCCAGTTATTAACCAAGATCGTTATTAAAGTAGCATAAGATGA
TGTCTCACTTCACGGTAAGTCTGTGATTTTTTAGACAGAACTAACGTGCTTCAGACACAA
AAAAGCCACTTTGCTAAGTGGCTTTCGATAGATTTTAGTAGCCGGTGAGCTGCATAAAGC
CCCACGCCTCGTTGGAGCCAGAAGCCAAGATGGGACCTTCCCAATAAGGGATAACAAATG
GCAACCACATATCGGATTTTATGATACGAGTCGTCAAATTAATTTTGTGTTCAGGTGCAT
TGATGATCCATTGCAACGGTAAACGTCTGCCATTCGACAGGCTTGTTACCTGCATTGGCG
TAATCGAGACCTCTTTCTCTGATAGATTGACCACTTTTCCCGAACGGGTCGATAGCGTAC
CGAAAATATGAGGCGTCTGACCGTGGTGACGGTAACGGCTAACCGTTAACGCACGTCCAT
CATCCAAGTTAAAGACAAACCAATCCCAACCTTGTTGACCTTGGCCGATTAAGCCACTGC
CCCATTCTTTTTGCGTCCAGGCTGAGCCTGTTACGGGGATGAGGCGGCCATTTAAGTTCA
ATGTGCCTTTTACATTAAGAAACGGTGCGCTAAAGCTAAACGAAGCCACAGATTGCAGTG
CATGTTTAACTTGAAAGCCTTTGTCTCCATTTACCACAAACGGCCCGCTTGTCATGGTAT
TCAGTTCGAGTCCGAATGTGTCCGTTGTAACATTGAGGTTGCCTGGAAATGGTGTAGAGC
CTAATGAGCGCCAAGTCCAGTTATCTATCCATAAACGGAATGGTCGGTTTGTCATGCCAG
CTTGACCAATACCACCACGCGCAACACGCTGTTCTTTCCACACATGCGAACCATGGCTCA
CGACGACATGTGAGATGTACAGTTGTGGGTTTTGCCAACCGCTGGTTTCTCGTTCATCGG
TGGCGACGCGAAAATAGCTCCACTGCACGTTGTAAGTGCGACCTTGCTTATCTTGCAGCT
TCGCAAAGTAGTTCCACCATTCATGTTGATATTCAGGATGGAAGCGAAAGTCTGAAGGCA
ATGAGACATGCTCGTCCGGTAAAACCGGCTCAAAAATGGTTTTATTTTCTCGCGTCAGTA
CCGAATTAATTTCGTTTTCTTGGGTAGCAGTAGGCTCTAGCCAAAACGTTGAATACAACG
TCGCTCCAGTCAACATGGCAAAAACGACAACGATCAGCATCGAAGCAAAAACGCGCTTTT
TAGAGTTTTGTTTTTCCACTACAACGCATCCCTCAACGACTTCATTGGCGTACTCTTAAT
CATTCGAATTACGGGTAACGCCCCGGCGATCATAATCGCGAGCATTGCCCAAGCGATAGT
TTGTGCATATTCCCAAGGAATGGTTTGCAGTTCGAGTGACCAACCAAAAGATTGTTTAAT
GATGATATCAACAATTAGGTGGGCCAAGGCCAATCCTAACGGTACTGCAATAATCGCAGA
AATGGCACCAAAGGCGAACAGTTGTAACCCCCCCAAGGCAACCAACTCTTTGCCAGAAAC
ACCCATGCATCTCAGCAGCGAGAAGTGTCTTTGACGAGAGAGTTCTCCTGCTAGGGTTGC
AAAGAAAAGACCAAATACAGCAATGATAAGAGTAATGTTTCCTAACGTGCCAGCGATTGC
AAACGTGTGATCAAATACTCTCATGGCTTGATTGTAGATATTGCTGTTGTCGAATACGCG
GTCTTGTGGCAATCGGAAGACATTTTCTAAACGATTCTTCAACCCTTCCCCATTCACGCT
GTCTTTCAGCAATACGCCTAACCCTACGTTGCCCGTTCCGGCAAACGCATAAAGCCAGTT
TCGATGGGACATCATCACTTGGTTGTATGGGTTGCCATAATCGTAGTACACACCCACGAC
TTGCCAACCTTCACCCAGTGGCGCTTGCAGATCAATGTAATCGCCCGGACGAATATCCAG
TTTGAGAGCCATAGATTCACTGACCATCAAGCTCTTAGTTTGATGCAGCTGATACCAGTA
GTTTGGAACACCGAGCTTGACCGTTAGCGAATCTAGCTCTCCTTCAGAAGGACCTGTGCT
GACCACTTGCAACGCGCCATGCTCGGTAGGAACATCTTTTTCCCAGCGCCACCAAACCGA
TTCAACTTCTGGCTGATCTTGTAACCATGCGCTCATTCGCCCAGCCGAGTTGTTTGTTGG
ATAAATATAGATATCTGCGGCCAAGCGTTGGCTTAACCATTTGTCAGTGGTGTCTCTAAA
GCTACCCACCATGGTCTCAACACCAATATTCGCAGCGAGCGCCAACATAAACGCCATCGT
TGCGACACCACGATAGCTCATACTTGCCGCCGCATCAGCAAAGAACCAACGCACACGAAC
CCAGCGTAACGTGTATGAGAAGCTTTGGAACATATGCCACATCAAAAATGGCATGAATAG
AGCCACACTCACCAACATCAATGCGATAATGGCAAAACCCGTCTCTTGCGTTTTAGGTGC
TTGGTAAACCGCAACCGCGGCTACACAGAAAGCACATGCCGCCAATGCTTGCCAAGAAAA
CTCTCTTCCTGCAAAGCGCATTAACGATAAACGCGAAGACAAACGAATTGGTTGCGATTT
CAACAATCGAATCAGTGGCCACAAACAGGAAATCAAAGCGCCCATCGCCGACATAATCAA
ACTGTATAAACTCGACTGCCACGACCAACCGATAGTAAGGCCAACGTTGGCGTCATATAG
ATCGCTCAAACTGGAAGATACTGCAGGGATCAACTCGTTCGCCAACATGAGTCCAAAGAA
GTTACCGCAAGCCCAAGCGACCAAAACGAGGATCGAGAGCTCAAGTAATAGCGCTTGCGC
CAATTGGGTTCCATTCACACCGGTTTGACGCAAAATGCCGACTAATCGCTGACGCTGAAT
AAAAGACAATGACATCGCTTGATAAAAGATGAACAGTCCAACCAAAAACGACAACATCCC
CATCGCGGTTAGGTTCATGTGGAATGCTTTGGTCAAAGATTCAAGCTCAGTACGAGTGTT
TCGTACCAAAGTCATGCCATTTGGCAGTATGTTTTTTAATGCGATCAGTTTTTCTTCTGG
CATCTCGCCACATGAAATCGCTGAAAGGCCCGAGCTTCGCTTCAACATTCTTAATAAAGA
AATGTCGGTAACTAAACGTGTACCTGATAAGAGCTTGTTTTGATCCACTTGAACAGGACC
AAGACGGCTACCATCATTCAACTCAATAAAGTCGCCGTCTTGCCAGTTCATGTAAGACGC
CAAATCTTGACTGATCAAGATCGGATACGGCGGCTTCATCAAGGAGAGAACAGGCATCTC
ATTAAGTGACTTGCCGTGCTGAAGAGGGATCATTGCGACAGGATCGATGCCAACGAGCAT
CAAGTTCATGTCCGTTTTGGCATCCAGATGAAGAACGTCGAAAGGCGCACATTGGTTGAA
ACCAGCGCGGCGCAGCTGAATGTAAAAACCTTGAGGAATTTTATTTGCGGAATGTTTGGT
ACGAATTCGGTAAGGAAGTGGGTTTGAGAAAAGCTTCTCACCTGTTTCGTAACTCTGCTT
CGCATGTTGGTTGATAGAAGTAACACCAACGAGAAGCGAAACACCAAGCGTTAAGCCTAA
CCAGACGAGAATAATTTGCAGTGGGTAACGACGGTAATGACCGAGTAGTGCCTTAACTAC
GGGCCATAACATGCAGTTGCCCTCCTTGAAGACGAATTTTCCCTTCCATGTGTGCCGCAA
CTTTCTCACTGTGCGTCACTAATAACAAGGTACAGTCCAATTGGCGTGCAAGACTGGTCA
GCAAACGCATTACCGCTTCCGCATTTCGCTCATCCAAACTTCCCGTTGGCTCATCGGCAA
GCAGAATTTTGGGTTCCATGTACAACGCGCGCGCAATCGCAGCACGTTGTTGCTGGCCAC
CCGACACTTCTTCTGGATAGCGTCCTAATAAAGGCATGAGATCCAGAGCCGAAAGAATTT
GACGCCAGAGACCTTTATCTTCCGGTAACCCTTTTAGTTGACGGCAAAAACGGATGTTAT
CGGCGATGTTCAAAGTAGGAAGAAGGTTGAATTGTTGGAAGATGTTACCAATATTGTTGC
GGCGGTAGAGCGTTCTTAAGTGTTCTGGAGCATCATGCATCGCAAAGTTTGGAAATTGAA
CCTCGCCTGAATCGGCGGTATCTAAGCCAGCAATGACGTTTAGCAACGTACTTTTACCAG
AACCACTTTCCCCCATCAGAGCGACTTGCTCACCTTGCTGTAATGTTAATTCTGCCCCTT
GTAGCACAGGATGAAACTCTCCCCCGTCTACATAGCCTTTACATAGGTCTGACAGTTTTA
ACATTGATTTTGCCGCTCAAATGGTGTTTAAAAATTGGGATCAGAATCTACACTAAAATC
CTGTTAGTAGGAAGTATTTTGAATGCTTGATCACACTATGAGAGTACAAATGCAACTCGA
TTCACTTTCTACAACAGATTTTGTTGACGTTATAAGCAGATTTTTGCAGCAATTTTTCTA
GCTATAGCAAGCAAAAAACTTGAAACGGCTGCAAAATACGAAATATAAGCAAACTATGAA
CGAGATTTATTAGAAACTTCAACCAGCTTCAATATCGCTACTTTTCAATTAAGTTTTTCA
TCCACTTTTTGCTCTTCATTCGAGGCAAGCAGATACACCACTTCACTACCTCTTCAGTGA
GGAAAAGTAGATACACCCACTGTGGCTCCCAACCCAAATATATCGCTGCAAACGCAGCGA
GCGGAATACCAATTATCCATTGAGCAAACACATCTTGATACAGGCAGAATTTCACATCTC
CACCAGCACGAAGAACCCCCACAATGACCATCATAGGCACTGAGCGCAATATGACACCAA
GTGCCAGAATCACCATGAACTGCTCTGCCAAATGACGAGTCTCGGCGCTCAATGCACTGA
ACGCATCGAGTATGAGCTGATTGGTGAAAAATAAAAGTACCGCAACACCGAAAGCAATCA
GAACATTCAAGATTACCGTCGCCCAAGCTTGGTAATACACAGGTTCAAAGTTTTTCGCGC
CGAGTTGGTTACCCACTAAAACCGCAGCCGCGTTCGATAGGCCAATCATCATAGCGAGAG
CAATCGACTCAACAGGCGTCATCACCGACAACGCTGCCAAACCTTGCACGCCTGCTTGTC
CCATGATCGCGTGGTAAGCAAACAGCCCTCCAGCCCAAGCGAGAAAGTTGAACGTCGTGG
GTAAAGATAAGCTAAGAAAACGAGTGATTTTGTCCAACACTAAGCTGGCACGAATATCGC
CCCAACCAAAGGCGATAATGTGTTTTTTCAACCACAAATAACCAAATAAGCAACCAACTT
CAATGGCTCCACTGATCACCGTTGCAATTGCGGCACCGGTAATACCAAGGGCAGGGAAGC
CTAGGTGACCGAAAATCAACACCCAGTTTAAAAACACGTTAGAGAGAATACCGATGCCGC
TAAAGAAAGTACTCAACCCTGGTTGATGCATAGCACGTAATCCCACCGCCATACTGGCAA
CACACGCCACTGCGAACATACTGGCTGATGAAATTACCAAGTAGCTTGACCCAAGCTCAA
TCACCTCTTGGGAGTCCGTGGTCAAGCCCATGATTGGCTGCGGGAAAAAGACGAATAAAC
AAACGGCCAGCGCGGCAAACACCATCGCAATCATCCAAGTCAGCGACGTACTTTGTCTTA
CGCCAATTTTGTCTCCCGCTCCCCAGTACTGCGCGGTAAGCAGTGCGCCGCCCGTGGTCA
CCCCAACTAACATGATGGTGGTAACAAACGTCGCTCGAGCTGCGACTCCCACAGCGGCAA
TTTCGGCTTCACCAAGTTGCCCTAGCATCAATACATCGACTAGGCTTCGGCTGGAAAACA
TAATACTTTGCAGCGTGATGGGAAGTGCTATTGCGAACAATCGACGCAAAAAGGCTTTAT
CTGCGTGAGTTGAGAGTTGAGATAGAAAAGTCACGAGCACTCCAACGACAACTTATTGAT
AGAATGGGAAAAGTGTCTCATGATTATACCCAGCGGTGATTTTTCCACCAGCAATAAAAG
GACGGATAATGAAAAAGGTGTTGGTATTAGGTGCCTCTGGTTACATTGGTTCTCAGCTTC
TTCCTCAACTGCTCGACAAAGGTTACAGCGTAACTGCAGCATCTCGACATATTGATTATT
TGGAATCTAGGACCAGCCCACATCCTAACCTTACACTGACTTACTTAGACTTGGCGGACG
CAGAAAGTACACTTTCATTAGTTGATGACTTTGATTTGGTGTTCTTTCTGGTGCACGGCA
TGGCACAAGGTGATGATTTTGTTGAATACGAATTGAACCTTGCTTTGAACTTTAAATACG
CATTGGAGCAAAGCCGTGTCAAACACGTTATTTATTTAAGTGCCATACAGCCACAAACTG
GAAACTCGCGCCATTTAGCCGCTCGTAAAGCCACTGGAAAGATCATTCGACAATCCGGTG
TTCCGGTGACAGAGTTACGTGCTGGCGTCATCATTGGTCCCGGCTCCGCCGCTTTCGAGA
TCATGCGAGATTTTGTCTACAACTTACCTATTTTGATTGCGCCTAAATGGGTCGACTCAA
AAGCCAACCCCATCGCCCTACCCAACCTCAATCACTATTTATTGCAGTTGGCCGAAGCAT
CACCCCCAGAAGAAAGCCAAATTTATGAAGTTGGTGGGCCAGATACACTCAGCTACCGCG
AGCAATTTAAAATAATTTGCCGAATCACCAACAAGCCTTATCGGCTGTGGTCGACACCGT
TGCTTACACCCCAAATGGCATCGTACTGGCTCGGTTTGGTCACCTCTGTGCCAGCAAACA
TCGGCAAAGCATTACTCGCAGGGTTAGAGCATGACTACATCGCCGATTCCAAAGCGATTG
AAGCACGATTTCCGCAAACGCTGATCAGTTACGAGCAAGCGGTATCCGACACCATCCAAG
ATGAAGGCACGTTTGTGCGCAGTAATGTTTGGGGCTTTGAGCCAGCGGCACTTCGTCGAT
GGCAACCGGGGTATGGCTACTACCCTAAACAAGCCGGTGCGAGCATAAAAACTCAAGCCT
CCGCTGCGGCATTATGGAAAGTGGCTCAAAAAATCGGGAGTCGTGAAAAAGGCTATTACT
TTGCCAACATTTTGTGGCGCACACGTGAATGGCTCGACATCTTTTTTGGTGGTGGGAAAC
CGATACGCGTTTCTCCTCCGGGGCCGGAGCTCAAAGTCGGCGATTATATAGACTCTTGGA
AAGTGATTCGCTGCGAGGAAGATCAGTTCCTCTCCCTGTTTTTTGGGATGAAAGGCCCAG
GGCTTGGACGTTTAGAAATTACCATCAAAGATCATGGTGATGAACGAGAACTGGATATCA
CCGCTTGGTGGCACCCACAGGGATTTCTCGGACTGCTTTACTGGTTTGCCATGATGCCAG
CCCATCTATTCATATTCAAAGGCATGGTCAAAGCCATCGCGAAAGAAGCCGAAAGTATCA
GTATTACTCCTCAGGAGGAACAGTCTCTGGAGAATCTAGAGAAATAGGCAGGTGATGAGC
AATCCCCGCATGGCAATCAATGCACGATTGATCTCGACTTTCCATCATCTGATGTCGACG
CGCAACGGTTCGTCCTTGCGCTTCGAAATCCATCTTGTCAACGGAATGGCAATATCGACA
CTGTTTTGATTTATTCTCGATAAACTGCTGTGTGACTTCAGCAGCCAACCTCGGGCGATG
CTCCGCCTCGAAGTTATCAAGTGTAATGTCCCCCTTCAGTTTGTGATAGATGTCGGCTGT
AGCGCCGATTTTCAATGCGATTTTAGCAAAAAACTCCCTAGGGACATGGCAATCACTGCA
CGTAGCGGCAATCACACCCTGAGCATTTTTGAAGTGTGGAGATGCTTGGTACTCCTCAAC
TATCGTATCCATCCCAATATGGCAACTGTAACAAAACTCGTTGCGATTGGTGTAATCCAT
ACCAAAGTGAAAAACACTGAGTGCCGCCCCACCAAGGATAAACGCCAATAAGCCACCAAT
TGGTATGCCGAGCATCCATTTTCTGTTTGGTTTACGCCATAAACTCATTGGTGATCATCC
CAAAGCAGCGCTAGCGATAACTCGCATAGTATTCTACGAGCGCGTTTAAATCATCGGAAC
TAAGCCCTTTGAACGCCTCATCCATTTTTTTATCAACGGAGCGTTTGCCCTGCTTAAACT
GTTGCAACGTAGTGGCGAGATAGCCCTTCTGCTGACCAGCTAAAATCGAAGCTTCATCCA
GAGCGTTACTGCCACCATCCGAATGACAGTTCTCGCAACTTTTCGCGTGGATAGCCTTAC
CTTTCATCGCTAACGCTTGATCGAAAGACTGCTTAGCAGGCACAAACTCAAGCCCAGCAT
AATGTTTTGCTAACTCTTCAATCTGCGCTTCAGATAAAGATTTGACTATCGTCACCATGT
CGCCTTTTTGGCTCGTGTCTCCGTATACGTGATTAACCGAAGCTGAGGGTCTGCCTTCAA
GGTAACGCAACATCTGGTCAAAAAAGTTGAACTCGGGAATCCCTGCGATGGTCGGAATAT
TCGTGTCTGAGCTAACACCGTTTGGCCCATGACAAGCTTCACATTCATGTTGTGAAATTA
GCTCACTTGGTGACGCTAAACTGTGGGAGGCCAAAACTGAGCTAATGGCTAACACCGAGG
AAAATTTTAGAGATAATTTAATTAGTTGGTGCATATTAGACTGACTCCGTAGTAATTATC
TTTGTTAATCAAAAACAGACAGCGAATAAACGATAAGAAAATCATTTTATAAAGGCGACT
TAAAACCAACGATATCCAAGATAAATATATTAAGCCGTCAACCATTTAAAGTAGCGTAGT
TCAATACCCTTACTTTTTCTGCACCGACCTCTTCAAGAACAACAAACCTCAATACAAATA
ATTGATTTAAAAACACAATAATTTAAAACCCAAAATTCACGCATAGAAAAAGCGGTTTAT
TTTAATAATATTTCATATTGCGTCTATACTCTTACAAGCCATGTATTTCGATTTATTCAA
GCGATGTAAATATGGATATTTTGCTTTTGGCTTGAATACAAAATTAATATTTCAATCAAT
TGCTTATTGAGATATTTAACCATTCCAACGCAATCCCACTTACTTTAGGACGAATCGAGA
GGGACTATGAACGGTTTAAAGTCGATCGCTACATTAATATTTTTTATTTTACTGCTCACG
GGATGTGGTCCAGACAGCAAAAACGATCAGAATACATCACCACCTGCACTTGGTGATTTC
GAAATCAGTGTTTCCGAGCCATCATTGGTCACTCAAGAAACCGGAGAAACCAAACTGGTA
GTCGATTTTACCGTCAAAGACGGCAGTGGCAGATCTCATGAGCTAGACGAAACGAAAGAC
TTTCGCATCGCACTTCTTAAAGCAATGCCCTCTCGTGTCGATACACAAAATTCGAGCGAT
CCAGCCTTTGCCTTCAATGGGCGTCATGGCAATACCTATTGGAAGAGTTTCCATCACTCA
AGTAATACCACAAATAACCGTGCCAGCATGGAGAGTGTTTGGGATGGAACACTAGTAAAA
ACAGACGAGGGGTATCGCTACACGTTTGCCATTCCTGACGTTTTGAAAGTATCCGATCCT
TATACTGCCGACTCTTCTAGCAACAACGGTTTTATCGCTTGGGATGCAGATAAACTCCAC
CGAATCGTCATGGCGTATGGCGAGCAAGGCAACGGTTTTACCTACGTGTTTGAATGGGTG
CCGCAAGAAAGTTCAGATGCAGCAGTGTCCCGCAATGTGATTGAAACAGGCACCTGTGAA
AACTGTCATATGGGCGAACCGCTTCATCATGGACCGGGCTATCGCTCAATTGATAACAAC
ATTGCCGTTTGTACCGCTTGCCACAATGACAGTAATCCTGGCGCTGCGCCAGCCAGACGC
CCTCTCGCTGCCGTTGTTCATCAATACCACGGTAATGTTTTCAAATTAGGTAGCGACAGA
AATAACACCGATACTTACAAACAGCCTGTCGACGAGAATGACGTGCTCGTTACCGACATC
AATGGTTTAGTCATTGAAGGCAACCCTTTCCCGCAAGATGCCCGCAACTGTACAACCTGC
CATTCAACCGATGTCGCGAAAGCATCAGACGCCAACAATTGGTTTGAACACCCAAGCCAA
GTTGCCTGTGAGACCTGTCACTTGTACCGAGACAGAGGCGCGCATGATAATCAAATCGGT
ACGGCTTGGGTAAGAAACGGCGAGCCACAAAACTCTTGCTCGGGCTGTCACCGACCTTAT
GACCGAGACGACAATGGCGATCCAATCATCGGCCAAGACGCAAGCCGAAGTGCTAAAACG
GTTCACGTAGTGCGTTTAGAGAATCTTGCAAAGGCACGTGATTCGCTCGAAATCAGCGTT
GAAAGCGCGCGATTTATTGATGACCAGTTTGAGGTTGAACTAAGAGTGTCGAAAGCGGGC
TCAGGTATTGGCTCCATCAACGAACTGACCCCTTTCATTAATGAACATGGGCACCTCAAT
TTGTTGCTGAACTGGGATAACGGCCAAGGCCCGATGGTCGCAAACAACAGTCTCAACGTC
GCCGATGATGGCGCACTTGGTGACGGCTGTGAGGCTCAAGGAGAAGGCCTATTCTTGTGT
CATAAAGACTTCACTGACGCTGCGACTAAGCCAACCTCCAACTCTACGTTGACGGTTAAC
ATCGCCGACATGCCACTTTGTGCCAACCGTAGAGATGGCGAGCTCGCCGAATGCGTCACG
TTTGAAGGCATCGATCTTATCAAATCGCCTTTCGTCATTGCCGCCAATAACGCATCCGGC
TCGTTTGATGTGTCTGGCATCAACAAGCAACGCAAACTGCCAGTGGGCGCGGACATTTCA
TCGTGTAACGATTGTCACAAAGAGCTGACTATCCATAAGCTCGGTGAGCATCCACATGCC
GCCACCGACTTCCAACAATGTAAAAATTGCCATAACTCTGAACGTTCTGCGTTTTATCCT
GGAATGGCGGCTGATCTAAAGTACCACGTGCACTCATTCCACGCCTTTGGCTCCGCTCAT
AGCGGTGAAGCGTCTTTCCCTGGCGCAGTCAACAACTGTGAGGCCTGCCATACCAATACT
CAATACAACTTACCTAGCCAACAAAATACGCGCCCTTCTCTTGCGAGTGGTAAATACTTT
AGTCCTGCATTAGTCGCCTGTGGCGCGTGTCACTTAGAGTCATCTTTAGCTAATGCTGAC
CCGGATACTGTGGCAGGAGATGCGCCTCTGAACCATATGCTGAATCACGGCGCGGTATTT
GGAGCAGACACAGCAGCACAAGCCATGGGCTCCGAACAATGTGCGACTTGCCATGCCATT
GGTCAGTCACAAGGGATAGATAAGGTTCACAAGGTATACGACTACCGTTGAATTCGTCAT
TGAACACAATGCTTTGACAATTAAGGATAAGAAAAGGAAGAGCTATGAAAGCAATGTTTC
TGCGGTGGTTGGTTGCTGGGATACTTGGGTTAGGCGTCATCTTCACCGTCAGTTCGGAAG
ATGTCGCCAAGCCAGAACCCGAAGCGGCGACGTTAACTCAAGAAGAAATTGAAACCATAT
TAGACACCAAGTTTTCCGAGGGGAAATATTCACGCCGCGGGCCAAATGGCTGCCTTCGTT
GCCATGACGATACATCAGATAAACCTGCAACGGGTATTTTCGATAACATCCACGGTAAGT
CCGCAAACCTGCATGGGCCAATGAATGATAAACAGTGTGAAGCATGCCATGGTCCAGTGA
ACAATCACGAGCGCAATCCACGAAAAGGACAAGTTCGTGAGCCAATGATCACTTTTGGAC
CAAACTCCCCTGTTCCGGCCGAAAAGCAAAACAGCGTGTGTTTATCTTGTCACCAAGATG
CGAAACGCTCGACTTGGCATAGTAGCGAGCACGCTTTTGAAGGGCTGTCTTGTGCAAGCT
GTCACCAACTGCATCAAAAAGACGATCCGATGATGGTTGCCGAAATGCAAGCAGACAAAT
GCACCGATTGTCACTCCCGCACCAAATCGGATATCCACAAACGCAGTCGTCATCCTATTA
TCGACGGCGTCATGACTTGTTCTAGCTGCCACAATCCACATCAGACATTAAATGAAGCAA
GCCTGAACTGGTCAACCGTCAATAACGCTTGTTACGAGTGTCATGCGGAAAAACGCGGCC
CATTTTTATGGGAGCATGAGCCAGTAACTGAAGATTGCACATCCTGCCACACACCTCATG
GTTCAGTGAACAAAGCCCTGCTCAATAAACGGCTGCCAATGCTTTGTCAGGAATGTCACC
GTGTGCCACATGCAAACGTAGCCATTCCTGAAAACGACTTGAGAGTGCGCGGCGGAAGTT
GTTTGAACTGCCACAATCAAGTGCATGGCTCTAACCACCCACGTGGTCAAACATTAAGTT
ATTAGGAGGGAGGCATGAAACTATCTCAACTGTGCATCGCTATTTCCCTTGCTTTTGCTG
TGCAAGCGCACGCCAACGATTATTCGTTACAACGTTCTCAACCAGCCGACACTAGCCGCT
GGCAGTGCAGTGAATGCAGCAGCGACGGCACATGGAGTGGAGAAGTCAGCGCGGGCGTCG
GTTACCTTAACAACGACGGTTCCTCTCGATTCTATAATTGGAATCCGCCCGTTTACGGTA
CAAACTCTGACAATAAGCACTTTAACGCGAGCCTAAACGCCGATATCGAACAATATGAAG
ACGACGGATTCTACAATCGAATCGTCGTCGAAGATCTTGGTTTGCAACGCTTCTTACTGC
AGTGGGAAATGGGCCAGTACGACGGATTACGTGTCCTCGGCAGTTACAGTGAAACTCCTT
ATTTCTGGAATCAGTCCTCACTCAGTGCGTATCATCCAAGAGAAGATGCACTCGTTAGTG
GTGACCTATCGAAATATGAAAACTTAGTGACGCGAGAGACATTTAAGCTAGAACTCAAGT
ACACACCACATACGCCATGGAAGCCATATGCATCCATGAAGCACGAACGTAAAGAAGGCA
CCACTTCGCTCTATTCATCGACCATTCCGGGTTACGCCAACGCGCCTGGATTCATACCCA
AAGCCGTCGATCATGAAACCTTAAATACTCAAGTAGGAGTGAGCTACATTGAAGATTTGT
GGCTGGTGGATATTGCGTATCGCGGCTCGTTTTTCCGCAATGACAAGTCCGCACTCTATT
ACGGCGGCATTACCAACCCTTACGCCAATCACCTTGCGTATGAGCCTGACAACGACTTTC
ACCAATTTGCTGTCACAGGGAATTATCGGTTGAATCAACAAACGTTCAGTGGCCGCTTAC
TTTGGTCACAGACGTCTTCTGAAGGCGGGTTAAATCCGTTTCCGCAGTCCCCCGTTAACT
CCAATACATTCCATGGCGAAACCAACACTTGGCAAATGAGCGCGGATTACCACAACAAGC
TTTCGCGAGACACAGCTTTCGCCATTTCTGCTGACTATTCAGACAAAGACGATAACTCCG
ATAGAAACACCATCATCGGCTCTACAAGAGAAAAATACGACCACACAAAAACCAAACTGG
AAACAACGTTAACGCATCGTGTTGCGTCTGATGTGAAGGTGAATGCGGGTTATCACTTCA
AACAAGACGAGCGAAGCTATGCCGACCGAAAACGTACCGATGAACAACGCGTTTTTGTTG
GTGCTCAGTACAGACCAAACAGTCCGTGGCAATTAGGCGGTAAAGTCTCCTACTCTTTCC
GCGATGGCTCTGATTGGCAGGACGACAGCAGCGACTCGCCTAATTTGCGCCAATACTATT
TAGCCGACAAAGAGAGGATTGAGCTCCGTGGCGACGGCAGTTATGACATGACAGACGATG
TCCAGCTACTTGCAGAACTTTGGTACGGAAATGATGACTATGCAAAACCCGATATTGGTT
TAAGCGAAGGGGAAGATTACGGCTACGACCTCAGCCTCAACTTCAATTTACTCGACGGAT
TAAGCGGGCATGTTTTTTACAATCAACAGATCATCCGCTCCGAGCAACAACAAGCAAACT
CTGACGTTGTCGGCTGGAATCGCTACACCACCAAGCTCAAAGATGACATCACAACCATTG
GTTTTGGTGTGAGTAAAGAGCGACTGCTGGACGACAAACTTTCTATCTCATTTGATTACA
GCTACAGCCAAGCGGACAGTAAATCTTCAACCACATCTGGTGGTTACCAATATCCTGATA
ACGAGGCGAACTCGTATCGATTTGAAGTCATCGCTGACTATGAAGTATCTGAAAATCAAA
ACGTGCAGCTTAACCTTCGTTATGAAGACTACTCAGAAGAGGATTACTTGTTTAACAACG
AAACCGGAACGATGGGCGACGTTTTGCAAAGCTATGAAGGTCTGTATGGCGGCGTCTATT
GGAAATATCGCTTTTAAGCACAGTGTGACGTAACAAAAAAAGCATCAGACGTTTCAAGCG
CCTGATGCTTTCGTATTTCAATTCTACTGCTGTGAGATGTTGATTAAGCTTGGAAGCTCA
AAGGAATCTCAGCCAATTGGTTACCTTCGTTTGCAGGGAAGATAAGGTACTCACCGTGGT
ATTTCACCATCGATTTGTAGTCCGTCACTTTATGCACCATAAAGCCCGCTTGCGCTGCTT
TCTCAACAAACTCAGCATGGTTGCCACGCACAAACCAGCTCATCGGTTTAACGAGCAACT
CGCCGTCGAAGCAGCTTTCGCATTGGTCTGCACATAGTGCCAAAGAATTTTGACCTTCCG
TGAAGATTTGGATTTTGCCACAACCAACCAATTGTTCAGAGGTAGAAACCTCCCAACCCG
CTTGCTCCATTACGTCCAAAAAAGCTTCGACGTCAGAGTCTTTGATCACTTTTGAATCTT
CACCTTCAGGGAAGAATTGCGCGTAGAAAGCAGAAATACGTTTGAAGATAAACAACAAAC
CAGCGTCATTCCCCTTTGAACGACCTGCCTTTTGCCAACGAGTTAAGTCATCGCCGACCG
TTCGACCAAAACGCTGAGATTTCAGAGCTTTTGTTACCCAACGAACAAGATAGTGGTTGT
TCGCCACTGGCGCATTGGCCAACTTGCCAGAACGATGTTCCTGCTCCAGTTCATTCAGAG
CAGAGTTAACCAAGTTTTGAATTTCTTTGGTGTAATTCGACATTACGCCTTTCTTCCTAA
AGTCCAATAAAACAGTGCTGAAAGCACAGAACAAGCAAACATAACGATGATCATAGGCCA
CGCAACATTACCTGGTAGTGATGCCACCAGCGCGCCAACCAATGAGCCGATACCGAATCT
TAACGTCCCCGCCAGAGACGATGCCGTACCCGCCATTGATGGGTAGCCACTTAAAAGCAG
CGCCATCGCATTACTACCAATCGTCGACAATGTGCCGATAAACAGCACAACAAAAGGCAC
GATGCCCCACAATCCGAAGTCCATCAACCAACTTACGAACAGACCAATGCCAGCCAAAAG
TTGCACGAACAACCCAAAACGAAGCATGGCATGAGAGCCCACTTTTTTCACCAAACGACC
GTTAATGCTGGTCATGATGATCATCGCCACAATGTTCAAACCGAATAAGTAACCAAATTG
GTCAGGTCGAACACCGTATAAATCAATATAAACAAACGAACCCGCAGTTAGGAATGCAAA
CATCCCCGAAAACGAGAATGCACCAGACAACATCAAGCCCAACGCTTCAGAACTTGAACA
CAAACGGGCGTAGTTTTTTAATGTGGTGCGAAAACGCAGTGGTTGGCGGTTTTCTGGTTT
TAGCGTCTCCGGAATTTTCCAAAACACCAGCAGAATGACAACCACTGCAAAGATAGCCAG
CACCCAAAAGATAGAACGCCATCCAAACCAAATCGCAAGGTGACCACCAATCATCGGCGC
AACCAACGGGGCAATCGTGATAACTAATGTGACGAAAGACATTGCGCGCGCAAAGTCTTC
ACGGTCAAACATGTCACGCACCACAGCTTGAATAATGACCGCTGCAGCCGCGCCAGCAAA
ACCTTGAGCGGTACGAACATAGGTTAACGCATCAATGCCGTTTGTGGTCGCACTCACCAC
CGCTGCTAACCCAAAGAAAAGCACACCCAAAATCAGTACAGGTCTGCGGCCAAAGCTATC
GGCAAGCGGCCCATGAATTAACTGACCAATCGCAAAACCCGCCGTATAAGCCGTCAATGT
AATTTGAACCGCACCAGGTGCAACGCCCAAATCTTTTGCGATGGTCGGCATTGCCGGTAG
ATACATGTCGATCGCCAATGGCGTTAGCGCGCCAATTGCACCGAGCACAAGAAACAGTAA
AAAACTGATTTGAGATTGGGGAGCGCTTTGAGCTTTTTCTGTCATTCTTTTACCTCTAGT
TGTGTCCTTGCCATCAGCCATTTCTTTGCAGAAACTAGCAAGGATGCTTCTCGTACCATT
GAAAACAAAGCACAGTGCTTTGCTGATTCAATTTTCGAGGGTCATAAGGACGAATGTTTA
CCAAGGTGGCCTTGACGAGCTCGACATAGAAAAGCGCATGATAACGATGCATGTTCACCC
GATAATTGCGCGCAATAAACCAAAGATGACAGCTTGATTGATTCACTACGGACGGATGTT
TCGCGAGAAAAGTATGCGTGAGCCTGTGATAAAACGCCGCGGCATATCACTGAGGTTAAG
CATGCATACCGAAATTGTCTAGGCACGAAAACATTTTGGTAGGAATCGTCATTTTGAGCC
AATTCCTACCAAAAGACTAGTTCCTGTCAGGAACTAAAGAATTTCCAATAGCGACGATTA
ATTCCACACAGAATCCACTTCTTCTTGGGTCAGATAACGGTAATCACCCGGTTCTAGAGT
GTCATCCAACACGATATCGCCGATTCGCTCACGATGAAGTAGTTCTACTTTGTTACCAAG
TGCAGCAAACATGCGTTTCACTTGGTGGTACTTACCTTCAACGATAGTAAGCAGTACTTC
GTTTTCTGCTTCATTCACGATCTCAAGGTGCGCTGGTAACGTCGCTTCGCGTTCGTTTCT
CAACTCAATACCTTGCGCAAACTTTTCAACGTAATCAGGTTGAATCGCATCCGCTAGCCA
CACGCGGTATGTTTTCTTGCATTTGTGTTTCGGTGATGTAATACGGTGAGACCATTGGCC
ATCATCTGTAATCAACACCAAACCCGTCGTGTCCACATCTAAACGGCCAGCGAAGTGAAG
GTTTTCGACTTTAGGTTCATCAAGCAATACAAAGGCTGTAGGGTTGTAACCATCTTCGTG
TGAACAAACAAAATCCGCTGGTTTGTACAACATGATGTAACGAGGCCCAGGCGCACCTAC
TTCTCGGCCATCCCATTCCACAACACCACCTTCTGGCACTTTGAATGAACCACTTTTTTG
TACTTCGCCATCGACGAGCACTTCGCCACTTTTGATGATCTTTGTTGCCTGCTTGCGAGT
CGCACCCAGAGCATCACACAAATACTTATCTAAACGCATGAATACCTCATTGAATTATAC
CCAAGTGATCTCCGAATTACGGTTCAAAGGTCACTTGGGTATAAAAGTCAGGTATTATAG
CCTTCCTAGTTCGAATAGTTGAGCAATTTCACATATTTTCATGTACACACTTCGCCCATA
TCAAGCTGACTCTGTTAAAGCCGTTATTCATTACTTTCGTAAACATTCCACCCCCGCAGT
GATCGTACTACCAACTGGTGCTGGGAAAAGCTTAGTTATTGCAGAACTGGCACGCCTTGC
CAAAGGGCGTGTGTTGGTTTTGGCCCACGTAAAAGAGCTGGTGGAACAAAACCACGCGAA
ATATGAAGGCTACGGTTTGAAAGGCGCCATATTTTCGGCAGGATTAGGAAGAAAGGAAAC
CGACCAACAAGTGGTGTTTGCCTCGGTGCAATCGGTAGTGCGCAATTTGGACTCATTCAA
[truncated: 4,888,675 more chars]
