# Supplementary material for: Genetic Diversity and Population Structure of Vibrio parahaemolyticus Isolated From Clinical and Food Sources
Source: Front Microbiol. 2021 Jul 27;12:708795. doi: 10.3389/fmicb.2021.708795 (PMC8353399; doi:10.3389/fmicb.2021.708795)
Supplement: Supplementary file 8 [file Data_Sheet_8.ZIP › original files of sequencing results8/VpL71.fna]

>contig1
CCATACAACACCCAAGGGGTTTTGATGGACTCGAAGCAAGAACAGAATTGAATGTGTAGA
GAATACAGAAACAGCTTTCCGAATTAAAGAATTTGCTTGGCGACCATAGCGTTTTGGACC
CACCTGATTCCATTCCGAACTCAGAAGTGAAACGAAATAGCGCCGATGGTAGTGTGGGGT
TTCCCCATGTGAGAGTAGGACATCGCCAGGCTTTAAATATCGTTACCCGTACTGCGTGTA
ACAACATCTTCAGTGTACTAATCTGATGATGACAATTTGTGGAGAGATGGCTGAGTGGTT
GAAAGCACCGGTCTTGAAAACCGGCATACGTTAATAGCGTATCTAGGGTTCAAATCCCTA
TCTCTCCGCCACTATACAGAAAGCTTGCAAAGAAATTTGCAGGCTTTCGTCATGTTTGAC
GTTTGAGAATTAGATGGGGTTTGTATTTAATCCCAAGTCGGCCGTGACCCTGACTCTCAG
TACAATTAAGAAGCCTCGCTAGAAATAGCGAGGCTTTTTTTATTTCAGCGCAAACTGGAA
ATGATAGAGGTTTAGCAAATCCCCGGTTGAGATCCCCTTCAAGCTAGGCGCCCTTGTTCT
AATATTCAGCACACAATCACTCAATACAAGGTTTGTTCTTAAATGAATGATCTTTAGCAT
ACAGATGTTCCATTAAAGCTTTCGAACCTACTAAAGTGACGCTTTCTAAAGCAGCAAGAC
TTAAACGCTGTGAGATTGAGTGACTGGCAACTGAGTTTTACTGTTGCACACCTTGCAGCT
ATTCAGCTTCTCTTTTCTCTGGTTAATTCAGATACAAAAAAGCCCAAGCGATGGGCTTGG
GCGTTCTTACATTTAATGTGTTTGTCGAGTGTATTAGAACTCTTTCGGTGCGAAGCCAGT
CATCACGTCTAGGCGTAGTTCTTTACCCATTTTAGTCATAGGGTGAACGATAACCAGGCC
GCGTACGCGTTTCTTCAGTTTACCGATGTCTGCCTGTTCTGCTTTAGTGATTTCACGAGA
GAATGGCATATCTAACAGGCTTTTACGTTCTTTATTTAGTTCGTATGTTTGTTTGTGCTT
AAGTTGGTTAAGCTTCTTTGTTAGATCTTCAACTTCATCCGTGAATTTAGAAATCATTTC
GTGATCACCACGAGAACGTGCTGCATCCAGTTTACGTTGGCAGGTATCTACGCGGTTATG
CAGCTTTTGAATATCAGTTTTAATGCTCATGGTAAATAGACTCAATTTTTTAATGGTTGA
GGAGTATAGCATAGCTGAAAATCTACGCTCTACTATCCTCCTCGATTCAATGTTTAGTTG
ATTAGTTCATTCCCTGAAACTTGGCCGGAGAAGAAGGCTTCTACGTTGTTCAATGTCACA
GATGCTATGTTATTCAGCGCTTCGTGAGTTAAGAAAGCTTGATGACCAGTGAACAGAACG
TTGTGACATGCCGATAAGCGGCGGAAAACATCATCCACGATAACGTCGTTGGATTTATCT
TGGAAGAACAAGTCCTTTTCGTTGTCGTACACATCTAAACCAAGAGCGCCAATCTTACCC
TGTTTAAGTGCTTCGATAGCGGCGACAGAGTCGAGTAACTCACCGCGGCTTGTATTGATG
ATCATCACGCCATCTTTCATTTGAGCAAAAGAGTTTTCGTTCAATAGGTGGTAGTTTTCT
TCGCTCATTGGACAGTGAAGAGAGATAACATCTGCATTGGCGTAAATCTCTTCAAGAGAG
CAGTATCGTGCACCCATTTCTAAAGCCAGAGGATTTTCGTAAGGGTCGTAGCAAAGCAGT
TCCATCCCTAAGCCTTTAAAGATTCGCATCGTGGCGATACCAATCTTGCCTGTGCCGATA
ACGCCAACGGTTTTGCCGAAAAAGTTGAAGCCAACTAATCCTTCTAAAGAGAAGTTGGCA
TCACGGGTGCGTTGATACGCTTTGTGGAGACGACGATTCAAACACATCATCAAACCGACG
GTATGCTCGGCGACCGCTTCGGGAGAGTATGCAGGCACTCGCACAACTTGAAGGCCAAGC
TCTTTAGCCGCTTGTTGATCGACTTTATCGAAGCCCGCACAACGCATCGCAATGAGTTTT
GTTCCGCCCAAAGAAAGTTGTTTTAGAACGGGAGCAGAAAGATCATCATTGACGAAAGCG
CACACTACGTCACAACCGTGCGCCATTTTTGCGGTTTTTTCGGTGAGTCGAAAGTCGTGA
TAGTGAAATTCGAAGTCGCGATTGTTCTTAATTTTATTAAAAGAGGCTTCGTCGTAGGAT
TTTGCACTAAAAAAAGCAATGTTAATCATAGTTCCCTCCCAAAAAGTATGGGTTTTATAA
ATAAATCTACTTATAAAGTAATGCAACTTAGGCCTAATGAATAGCGAAATCTTTGCTTAA
ATCTCAGTAATATCAAGATGCGATTAGCACCGTCTTTTTTACGTCTCAACGTTATAATCA
GATTGCTTTGTGAGCATCATCTGACTAGCATAGCTTCTCTTTTATTTCCTTCTGACTCTT
GGTTTGGGCGTTCTGGCAATGTCGATAAAATGGTGTGCTTTAATTCTGTGTGGATTGGTT
ACGTTCAGTACGCACGCGGCTGTCGATCTGGTTAAGGTTGATAAATCGAAACGCAGAATG
TACTTGATGGAAGATGGCATCATACTAAAAGAATATCGTATTGCATTGGGTGCCAATCCT
AAAGGCCATAAGCAAGAAGAAGGCGACAACCGAACGCCAGAAGGCAGTTACACGCTCGAT
TACGTGATTGAGGATTCTGCGTTTTATCGCTCGGTGCACATTAGCTATCCCGATGCTATT
GACACGTTAGAGGCGCACCGGAGAGGTGTCTCCCCGGGTGGGAACATTAAAATTCATGGT
TTAAAGAATGGTGAGACGCAAGATCCTAGTTTTATTCAGAGTTTTGATTGGACCAACGGG
TGTATTGCGCTCACCAATGAAGAAATGGATGAATTCATCCAGCTTGTCACCATGGGAACA
CCGATCACGATCGAGTGGTAGGACTCGTTATCCCACGGGAGCTTTGAAAGGTTACTGCAT
AAAACGTTTTGGATGGTCACTAAAAATGCCATCTAATTGCGGAAGGTGCTTGAGTTTATT
CGGGTTGTTGACCGTGTAACACATGACCTTATAGCCCGCTTCTTGCAGCTTAATGATCTG
ACGCGAACGAACCCAGTTAATATTTAGGTTACAGCTGTACGCTTTCACTTCATCTAACAA
TAGCCCGTCTTTTTTTGTAAAAAACTCACTTAAAACACCCAAACGATAACCTTCGCAATG
CTGGTAAAGTGCTCTGATGACATCATGACTAAAGCTTGAGAGTAAAAGGTTCTCTCTAGG
CATTGAACTTTCGGTAAGCACTTTTGCAAGCGTTTGTGCGACTTCATCCGCTGGATGGCG
GTCTACTTTCACTTCAATATTCAGATTTAGACCTCGCTCAGTAGCCAAGCTTAATAGCTC
CTCAAGAGTCATGATAGTTTCGCCAGCAAAATCTTCGCTGAACCAGCCACCGAAATCTAC
TTGTCTTAGTTCTTTCAACGTATGCGCATCAACTCGTCCTTTGCCATTGCTGCATCGATT
TAACGTATGATCGTGGCAAACCACAAGTACGTTATCTTTTGTTGGCTGAACATCTACTTC
TACCCATTTTAGGCCGAGATCAATTGCAGCTTGAACGCTGACTTTTGTATTTTCTGGGAA
CGAGCCGGCAACGCCGCGGTGACCAATTAACAGAGTTTCCATTTTGTTTGCCTTCTTGAA
TTAGATGTCCAGATTGTACTCGCTTTTGGCCGTTGATATAGAGGTGAAAGGCTTCTTCAG
GGCGGTAACGTCACGATTCAACGGTGTAATTTTCATCAAACAAGCATGGTGCGGAAATGA
AAGACTAGATTGGTAAGAGATTCTGAGCTACAAAATGACGTTGGACTTTTATGCTCTTGC
CGCTCATTTTTAAAGAGCGACGTATCTTTCAAGAGCCGCATTTTTTCAGGGAGAGTAAGA
TGAAAATTGGTGTGATTGGCGCTGGCGCCGTTGGAGTTGGTGTTTGCAATTATTTGCTCA
CGCTAGGCAGCGTCAGTGAACTTGTTCTGTTAGACCAAAACTTAGAAAGAGCTGAAGGGG
AAGTCTTCGATTTTCGTCACACAGCGGCGTTAACCTTTTCCAAAAATACCCGCATTATTC
CCTCAGATGATTACCTCGATTTGTTAGGTGCCGATATTGTTGTGATAACGGCGGGTGCGC
AAATTCAACAAGGACAAACACGTTTAGATATCGCAGAAATCAACGCGAAGATTGGCGTCG
AGATCGCTAGAAAAATAGAGCGTGTTGCGCCAAAGGCGGTTTTGATTGTCGTGTCCAACC
CTTGTGACATTGTTGCTCATTTTATTACTACCAATACAGGCTTTGAGCCAAACAAAGTGA
TCAGCAGCGGGTGTGTTATTGATACAGCTCGCTTGATGAGCATTGTTGCTAACCGTGTGG
ATCTTGACCCTAAAAACATATTTGGTTATGTGCTGGGAGAGCACGGAAGCCATTGTTTCA
CACCAAAGAGTTTGATCTCTATTGCTGGCCAGCCTGCGGATTATTATTGCGATACGCACA
ATATCGAGAGAATCGATGCTGATGAGTTGCTCGAAGCGGTTAAGCAAGCGGGTTACGAGA
TATTTCGTCGCAAACATAATACGGTGCATGGTATTGCAGCCAGCGTATTTCGAATCATTC
AAGCCATCAAAATCAATGAGCGCTCTGTGTTGCCAGTTGGCACGATGATGTCGGGTCAAT
ATGGTGTGAGTGGCGTCGTGCTAAGTCTACCGACGGTGGTCGGAAAAAAAGGTGCAGAGT
CGGTTCTTACTCACCCGTTTACAGAAGAGGAGCTTGAAACATTACACTCTATCAGTATGA
ACTTGAGATCCATTGCTGAGAATGTCGCGCAATCGACAGGTTTGAAGTGCTGATTGTAAA
TAAAGAAATTCTCCGTATTGTTTTATCTAGCCTACTGTTTAGTAGGCTTTTTTGTGTCTT
CCAAACAGAGAAAAGCCCCATAAACTATGGTTGTTTAATTCGCAAATGAGTAATAGAATG
CGAACCATTTTTATTTAAGTGGTAATTTGGCATGTCTCGAGTTCTGATTGTTGATGATGA
TGTTCCTTTGTGTGAGCTTTTAGAAGTAGTTTTGCAAGATGAAGGATATACCGTCTCTTC
TGTGCATTGTGGTGAAAGCGCGCTGCAGTACATGGAGAAAACGCCAGTCGATTTAGTGTT
ACTCGATGTGATGTTGCCAAACTTAAATGGGATGCAAGTTGCTCGTCGTATTTGCCAACG
ATTTGCTACACCAATTCTGATGCTTACTGCATTGAACGATGAAAACTCGATGCTGGATGG
CTATCAAGCGGGTGCCGATCAATACATTGGTAAGCCATTCAATGTTGCTGAGTTGCTAAT
GCGCATAAAAGCGATCTTGCGTCGAGTGGGCTTGGAGCGTCAACGCCAAACCATTTGTAA
TACCGCCCAGAGTATCAGTGATCAGCTAACCAGCTTACCTTTGACCAGCACTGAAGCGGA
GCTTTTAAGCCATTTGGTTAAGAATCAAGGCGTGGTGATCTCCAAAGCTGAGCTACAGAC
AGAAGTGTTGAAAAAAGAGCTCAGCCCGTTTGATCGCAACCTTGATATGCACATCAGTAA
CATTCGCCGCAAATTGGTTGAAGCGGGCTTGTCTAAACAGCATATCAAAACGTTTCGAGG
CAAAGGCTACAGTTATTTAGAATCTGTGGGCGCGTGATGAAGCTGGTGTGTCCATCCTAC
ATAGCAAAACGCAAAGACAGCCTTGCGTTTAAGCTTTTCAGTTACATGACCGCGATAGTC
ATCAGCATTTTGCTGGTGCAAGCGTTAGCGGAACAAGCCTTGGTGAAAGCCATGTTGAAA
GTTCCAAATAGCGTCAAAATGGAAATGTTGGATCTTGCTCATCAAGCCAACGTGCTGATT
GAACATGGCGACATGGATGAGTTGGCTGATTGGGCGAACGCGCAGCAGTTCTATTTGTTT
GTACTGAACGAGCAACTTCAACCAGTGACGCATCGTCTCATGCATCCACATTTTGAATTC
AAGCTCCAATTCAAACGCAGTATTGATGATCAATTGGAAGACAAAGTGAATCGACCAATC
ATCAGCATTCCATTGGTTCAGCAGCACAACTTAGTCATTCAACTGCCACATCGCTTACAT
CCTGCGAATGACTTCATACTGTACTTTTCCATTATCAAAGTGGTAATTGCCGCCGTGATT
TTGGCTTTGTTCTCGCTTTTAATGGCACGCAACTTACAGCAACCGTTGGACAGACTCAGA
GAGGCGAGCAAGAAGCTTTCTAACGGCGATTTTAATGTCAGTGTTGTGCAGGAGCTAAAG
TCCAACACGCGAGAATTTAATGAACTCGCGCAAGACTTTGACCACATGACGAAAGAGATT
CACTCGCTAGCTGAGAAGCAACGTCTTTTGATTCGCGATGTGTCCCATGAACTAAGAACG
CCTCTTGCTAGACAGAACTTGGTTTTGCACCTATTGCGTAAAAGAGTTGGTGAAAGTGAA
CAAGAACTAGTGACGCGGTTGGAAGACGAAGCCAAAGAGCTGAATCATCTAATCAGTGAC
ATTTTGGAATTTAGTCGCCTTGAGAATGCTCGCTACGACAAAGAGACCAAGCGTAGTGAT
CTTGAAGTGCTACTAGCCCCACAAGTTGAGCGTTGCAAAATCGATTTGAGGGAATCACAG
AGCATTGTATTTGTTTCTCGTGTGACCGAGCCGAGAGCTTACTGTGAAGATACTCTCGTG
GTGCGTTGTCTGAATAATCTTGTTGGCAACGCTATCAAATACGCGGGTGAAGATGCTCGG
ATCGAAGTGGCTCTGACTAATCAAGAACTCAATGGGCAGGCTTATCTGGTTATGTCTGTC
TCTGACGATGGACCAGGCATCCCAGAGAACAAGTTGTCCGATATCTTTAACCCGTTTACC
CGCTTGGATGCCTCGCGAGACAAAAAGCTTGGTGGATACGGGCTTGGACTGGCGATCGTT
AAGGAATCGATGCGAATGATGGGTGGTTCCGTCAATGCAGAGAATCGTTCTCAAGGTGGT
TTAACCGTGAGTTTGGTGTTCAGACAATAACGGGTAACAATGAAGTAAACTCGATTTGTG
ATCTGGGTCTCGTATGAGCGGTTCTTCATCAGAGAGTTCTTTACAAAACTTTGCAAATGC
AAAGAATGTAAATTTAATGCAAATGGTAATACTTATCACTTATATTCACTCGCAAAATAA
ATAAGGGGGAATCACATTCACTGAATGTGCGACCCGAAAATAATCGGAGTGAAAGGATAT
GTTTACTAAGAGCCATTTGGCATTAGTGATCGGTGCGGTGCTAGCAGCACCTGCAGTGGC
AAACGTTCAAACAGATGAGCACCTAGTTGTAGAAGGTCGCGAGTTCGGCTACAAAGCTGA
TACCAACAGTACAGCGATGCGTATGGAAATGACGCAGCTAGAAACTCCGGGACAGGTTGC
GGTCATCGATGAAACCGTCATCGATGAGCAACGCGCAAGTACACTAGGTGAAGTGTTACG
TAATGACGCGAGTGTAAGCGCGGGTGGTACTAGCCGTAACCGTGAACGTTTCTCGCTACG
TGGTTTTGAACTAAGTAGTTCTGATGGCTTCTTACGTGATGGTCGTCAGCACTGGTCACA
TTACCGTCAGCCAATTGAGCTTTTAGAGCGCGTTGAAGTGCTAAAAGGTCCATCTGGTCT
ACTTTATGGTAAGTCTGAGCCGGGTGGCTTAGTAAACATGGTTTCTAAGAAACCAACAAC
GCAAACACAGGTAAGCTTGAGCCAAGATATCGGTTCAAACGAACATTCGCGTACCGTACT
TGATGTAAGTGGTTCTTTAAATGACGCAGAAACGCTACGTGCTCGCGCTATTTTTGCGAA
AGAAAACTACAGCTCTTGGCGTACGTATGGCGATGGCACAAAGCCGCAAACTGACCGTGT
TGTGGGTGGCCTAGTTGTTGAGTATGACATCACTGAAAACATCATGGTGTCAGCGCATTA
TGACCGTACAAAAGACGAAGGTAGCGTAGATTCAGGTGCTTACATCGTGGACGGAAAGCC
AGTTCGTGGTGATAAGTACATCTGGGACGCTCAGTGGTCAAAAATTGATAACGACGTAGA
AAACTACGGTATCGATATTAATGCTCAAGTGACTGATAACGTGAATGTGAAAGCGGGTTA
CAACCGTCAAGACTTTAAGCGTTTTGATGTAGAGTCTTACCCTAAGTTTGACAATTATGA
CAAAGATGGTGTGATTCGACATAAAGGGAACGAGCGCACAGATAACTGGGTATTCGATAC
CGCGTACTTAGACGTAACAACCAACTTCTCTTTGTTGGGTACAGAAAATACGTTTTTGGT
GGGGGCGAACTACCTCGACTACACATACGACCGCTTTATGGCTTTCCATGCAGGAGAGGA
TGTAGCGGCAGGCACGACAGTTACTCGTCCTGGAACCGTACGCTCGAAAAAATCCCCAAG
ACGCGAGCATGACACTTGGGGGATTTACGCGCAAAACATGATGACGATTAACGATTACTG
GCAAGTACTTGCGGGTGCTCGTTATGACGAAAAGCGTGAAGATTCGCTAACAGAGAACCA
AGTTTCTCCAAAGTTAGGCGTGATTTTCCACCCGACATCGAATGGTTCTATTTACGTGCA
ATACTCTGAGAGTTTTATGCCGCAAGGTGAAGTCAGCAACGGTAGTCGTACTTACATCAA
TGATGGTGAGAAACTCGACGCTGAGCGTGGTATCTCTTATGAGATTGGTACGAAGTGGGA
ACTGTTTGATCAGCGTTTATTTGTATCAGGTGCTGTATTTGATATCACGTTAGAAAATAT
CTCGCTGGATGTTGAAAGTGGTAAAGATGCTAGTAATCAGCTCCTACACAAGAAAACGCA
AGGTGGTGAGCAAGTTCACAAAGGTGCTGAGTTAATGGCTCAAGGTTTTGTGACTCCAGA
GTTGTCGCTAACCGCTTCTGCAATGTACTTGGATGCCGAGTTGAAGAAGGCAGAAAGATT
TGAAGGCAACCGCCCTGCAGATGTGCCAGAGTTCTCGGCAAGTCTATGGTCTAGCTACAA
GGTTCAGGACAATACGAACCTAAACCTTGGTTTGATTTATGAAGGTGATCGCTACGGTGA
TGCAAAGAACACCTTCAAGAAAGATGGCTACGCTCGCATTGATATGGGCGTGTCATACAA
ACATAAGTACGATGAAAACTTGGACATCATCGCTCGATTCAATGTCGAAAACTTATTCGA
TACTGACTACCTCGCAGGTGGTGGTAGCACGAACGGTGATCAAAAAGGCGCGAGTGGCGT
AGTGGTTGGAGAAGGCCGCAACTACATGGCAACCATCCAGTTCAAGTACTGATAACAATT
TGATTAGTAAAGGGGAAGTCCGGTCTTCCCCTTTAGTCGTTTTTAGGAAATAGCATTTAA
ACTCGTATGAATCTAATGAAATCAAGTATCGCTCTGTTGATCTCATCCGTTTTGATTCCT
GCTCAGGCGGCGAATTTAAACGATGCACAAGCAGTGCAGAGTAAAACTAACCAAGCATCA
GCGGTTAGCCAAAAACGTATTGATGCAAGCGCAGAAAAGGCTCTGACGCTGGAAGCGGAA
ATCGAACAGCTTCAGGAAGAAGTCAGCAACTTGAAGATTTATCGTGATCATCTTTCAAGT
TTGGTCGAAAGCCAACATCAAGAAGTGAACAGTTTGAACGAGCAAATTGAGCAGATTGCT
CAAACTCGTCAGGGTGTCGTGCCATTGATGTATCACATGCTTGAAGGACTTAAGCGCATA
GTGGCCAGCGACAAACCTATTCGTAAAGCTCAGCGTGAAGAACGCATTGCGAAGCTTGAT
GATCTGATGACGCGAGCCGATGTTGCCGACGCAGAGAAATTCCGTCGAATCCTGGAAGCC
TACCAAATTGAAATGGACTACGGCACCAAGCTTGGTATCTACCAAGGCAAAATTAACCTA
GATGCTAACGAAAAAGTGGAAGCTGATGTCCTTTACTTGGGCCGTGTATCTTTGGTTGCG
CGTAGCCTGTCTGGTGACAAATTCTGGAGTTGGTCGCAACAGCAACAAGCCTGGCAGCCT
GTTGGTTTGGAACAAAAGACCGAGCTAGATAAGGCGTTTGCTATGGCAAACAAACAAATT
GCACCGAGTATGTTAACTCTGCCAGTGTCACTAACGGTTGCGGAGGGCAAGTAAATGATC
AAGAAATGGCTATCGGTTGCTCTTATCTCAACCGCGGCGATGATGCCTCACACGACGTTC
GCGAGTGATACGTTGTTGCAAAAAGCGCAGCAAGAAAATCGTCAGCAGCAAACGCACAAT
GCGTCACGTGAATCGGGTTTCAAGAAAACCGAACAAGAGCTGCAAGCAATTAAAAACAAG
CTTGTGGCTGAGCGTGCAGCCCTTCAAGCCGAAGCTGATACATTAAGCGTCACGTTTAGT
GAAAATGAAGCGGAACTGGCTCAGCTAGAAGAAAAATTGCGCTTAGAAACGGGCAGCCTA
GGCGAACTATTTGGTGTTGTTCGTCAAAACGCGAAAGAGCTTGAGTCAGAACTGAAACAC
GCAGTGACAGGCGTAGATGCCAACTCATATCAAAAAGACATTGAAGCTATTGTCGCGGCG
AAGTCTCTACCGACGTTGAAGCAGTTGCAAGCGATGTGGCGCAGTATGGAAGAGCAAGTT
ACCGCAAGTGGCGAACTGGCGAAGGTCTCTTTCACTTTGCTCGATGGAGAAGGTAAAGAA
CAGACAGTCAACGGTGTTCGTCTTGGCGCAATGGCACTACTTGATGACAATGGCTATGTG
AAATGGAACGGCCAGCGTGGTGACGCAGTGAACTATTTGCGTCAGCCAGAAAATGGTCCG
ACAGCGAGCGCATTCACCAACGGCGAATTGGATTCGTTAGTCATTGATCCATCGCGTGGC
ATTCTTTTAGAACAGCTAGCGAACTCGCCAACGCTGAAAGATCGTCTAAATGCGGGTGGC
GTAGTTGGCCAGATCATCCTTGTTCTATTAGCGATTGGTTTGATTATCGCGTTGGTTCGC
GGTGTGTCTCTTTTCATTGCTCGCCAAAAAATTGCGAAGCAGCTAAAGAATCCAACCAAA
GCAGAAGATAACCCTCTAGGTCGCGTTCTTTCTGTTTATCAAAACGACAAACATCGAAGT
GTCGAAGCATTAGAATTGCGTCTACTTGAGGCGGTGGTTGATGAGCAAACACACCTTGAA
AAAGGCCTATCGATGCTCAAACTGCTTGCAGCGCTGGCACCAATGTTAGGTCTGCTAGGT
ACGGTAACGGGCATGATCGAAACATTCCAAGTGATCACTCAGTTTGGTAATGGCGATCCA
AAAGTCATGGCGGGCGGTATTTCGATGGCGTTGGTGACAACGGTTCTCGGTTTGGTAGCC
GCAATGCCACTGCTTCTGGCGCATAATGTGCTGAGTTCTCAAGCCGAGAGCATTCGCAAC
ATTCTAGAAAAGCAGGGTATTGGCTTAGTTGCTGAACAAGCAGAGCGCGATATGTCTAAC
AACAAAGGCAACCGTAACACGATAGCGGAGAACGCAGCGTAATGGAGCAGATCCTACTCA
ACACTTTGGGTTTGATCAGTGAGGATTGGGCCAATACCTTGATGAGCTTTATGCAGCAAG
GTGGCCAAATCCTATGGTGGTTGGCAGCCGTTGTAGCGGTGTGTTGGTTACTGGTTATGG
AGCGAGTGGTTTACTTAACGACGGTATTTCCTAAGGTAAACAAACAGCTTCGTGAACAGT
GGCTGGCACGGTCAGAGCACCACTCTTGGTATGCACATCAAATCCGCGATGGATGGATTG
CAAAGGCACAAATCGCATTGCGCCAAAACCTTTCGACGATCAAGCTATTGGTGGCCATTT
GTCCCATGCTTGGTCTGTTGGGTACTGTCACTGGCATGATTACCGTTTTTGACGTGATGG
CCTCACAAGGCAGCAGCGATCCAAAATTGATGGCTTCGGGCATCTCTTTAGCAACGCTGC
CTACTATGGCAGGTATGGTGGCAGCATTGGCGGGCATGTTTGTACATGCTCGTTTAAGCA
AAGTATGTGAACGTAAAGCGATCCAATTAGAACAATCTTTAAGGAGTCAGAAGTGAGACT
CGGACGCAGACCAAATCAGCAAGACGAAGCTCAAGTCGATTTAACATCGATGCTTGATAT
TGTATTTATCATGTTGATTTTCTTTATTGTTACCAGCTCTTTCGTGCGAGAGTCTGGCGT
GGAAGTGAACCGCCCTCAAGCATCGAACGTGGTCAGTCAAAAAGACGCAGGTATTTTCAT
CGCCATTACGGCAGCAAACGATGTATACATCGACAAACGCTTGGTCGATCTGGAACGCGT
AGAAGCGTCTATTGAGCACCTATTGCTAGACCAGCCAGATGCATCGTTAGTGATTCAGGC
TGATGAGCACGCTTACAACGGCACCGTTGTGAAAGTGATGGATGCCGCTAAAGGTGCTGG
CGTGAAGAACATTGCACTGGCAGCGGAGAAACCTTAATGGGTAGGCTGTTAATTGCGTTA
CCAGCGTCATTATTGATCGCCGTGAGTTTGTTTAGCTTTATGGCGTGGATGGTCGATAAC
GGCAATCAACGCGCACCAAAACCGTCTGAGGCAGTGCGTTTTGATATGGTCATGGTTGAA
AACGATGCCGATGTGCAGCGTCGTCAACGTTCAGTACCAGAGCAGCCAGAGCCACCTCAA
GCACCAGAGCCGATGGAGCTGTCTCAAGCCAACGCGCAAGTTGAGCCGATGAGCCAAGTA
ACACCGATCAGCGCGCTTGGGTTAAACACGGCGTTAGATGGTATTGCGATTAATGCGCCA
AACCTAAAGGGAACCATGGGCAATCAACAAGCGTTACCGCTGTATAAAGTTGAACCTCGT
TACCCAAGTAAAGCATTAAAACGCAAGGTTGAAGGCTATGTGATCATGCGCTTTACGATT
GACACGACAGGTCGTCCAAAAGACATTGAAGTGATCGATGCAGAGCCAAAGCGTATGTTT
GAAAAAGAAGCCATTAGCGCGTTGAAGAAGTGGAAATACCAACCCAAAGTTGAAAATGGT
GTGTCAATTGAGCAGTTCGGACAAACCGCAAAAGTGGAGTTCAAATTAGGCAAATGATGA
AGAAATTCTTAATCACAACGCTGCTTAGTTTGACCGCAGCCAGTGCGATAGCTCAAGAGC
TTAGCCAGTACACCGCATCTAGAGTGCAGCGTGCGCACAGCTTAGCTCAAGAAGAGAAGT
TTAAAGAAGCGATCTCAACTCTCGAATCGTTAGATCTATCGCGTGGCTACGATCAAGCGT
TTGTTGCTCGTATGCTTGGTATTTTTTATTGGCAGAATGAGCAAGTTAAGCCAGCTATCA
AGCAACTGGATTTCGCGGTAAGCAGCGGTTTATTGCAAGACGAGCAAGCGTGGCAAACAC
GTAAAATGCTAGCGGATATTTTGTTGAACGAACAACAGTTTGCTAAAGCCTTGCCGCACT
ATTACGAGTTGAGTAAAGCTGTACCTAAAAACCAGAAAGCTCATGAAGTTTGGCTACGCA
TCGCACAATCGCATTACCAGTTGAGTCAATGGAATAAAGTGTTATCAGCGATGGGTCGCT
ACGAGAAGTTTGGTCAGCCAGATGAACTCGGTCCATTGTCGATTAAGCTTTCGTCTGAAC
TGGAACTCAAAAAGTGGCAGCTTGCTATTGTCACCATCAAACGTTTGATTGCAATTGAGC
CTGAACGAGTTGAGTGGTGGCGTCAGCTCGTCGCTTTGCATTTACGTGTCGATGATAGCA
AACGTGCACTAGATGCCATGGCTTTAGCCAAGCTGCAAGGTGTCGCGCTCAGTCAAGATG
ATTTTAAACTGCTGGCACAGCTTTATGCGAAACGTGGAATCCCAGAGCGTGCTGCTTTAA
TTATGGAGCAGTTGGAAGACCTTAACGTCGATAGCCAGTTAAAAGCTCAGCAGGCGACCT
ATTGGCAGATGGCAAAAGAGTGGGACAAATCCATCGATAGTTGGCGAGTTGCCGCGAAGT
TGGATTCTAAATACTACTGGAACTACTCTCAGCTACTTGTTCAACAAGGCCATTACCAAC
AAGCATTGGCTGCTTTGGATAAGGTAAAAGGTCGTAATGCTGACGTCGCGCTCATCAAAA
CCAGAGCCTACTACAAGTTGAATCGATTGGATGACGCATTGGCGAATGCGAAACGTGCGA
ATGAAATCAAACCGTCGAATCAAGCCAAGAGTTGGGTGAAATACTTAACCCAACGGCGTA
AAGCGGAAGCAACACAAAGCTCTTAGCGCAGAACAAATGAAAAGACCCGAAGTCATTCTC
GGGTCTTTTTTGTTTTTGAGCCTTGTATTACCTTGCTCTAGAAGGTGTTTATCGTTTCAT
CTCCACTAAACGTAAACAATGTAAATTAAATGCCAATAAGAATGATTATCACCTAAATTA
TGCTCCACATTTATTGGTGATGATTGTTTTCTATGTTGCTTAAAAGCAAAGGTGTTCAAA
CGTGGGCGCGCCGTCTACATATCTATATTTCGATGGCTCTTTTATTGGTGACGCTATTTT
TTGCGCTCACTGGCATCACGCTAAATCGTCCTGAGCTGTTTGAGCGAAAAGAACCCATCA
TTCAACAGCACACCATCATCATCCCGCCGCAGACCTTGTTTTTGAACGGCGAAAGCTTCC
AGCCAAACCGCGTTGCACTCATTGACTTTTTGACCCAAGAAGTGGCTTTACGTGGCACTC
CATCTGCTTTGGACGTTTACACCGAAGTGGAGCAAGGTGAATTGGTGCTTGGCGAGCTCT
CTCTGGATTTCAAAGGGCCAGGTTACAACGCCACAGTTTTCGTTGATATGACCACTGGCG
ACGCCGATATTGAAACCACCAATTATGGCGCGGTGGCACTGCTGAATGATCTGCATAAAG
GTCGTAACAGTGGTGATGTTTGGAAGTGGTTTATCGACATCACTGCACTACTGATGGTGT
TTTTCGTCCTGACCGGTGTATGCCTGTTATTGCCGAAGAAAAAGACGTTCAGAATATCAC
TACAGTGGATGAGCTTTGGCTCGTTGCTGTCGCTCGTCATTTATTTTGTTGCTGTGCCTT
AACAGCCAGTTGTAGAGAAAAGCTTATGTTGAACACAGGCAAGTTACTTCGCCAAAACCT
ATTTTGCAAAGCGGCGTTGGTAGCAGCTATAGCACCATGGCCAGTTTTGGCTGCGCCTTT
ACCTGATGCCGCCAAAATCGACTTTGAATTTGAATTGCCGAAGATCGATACCTCAATGTA
CGCCCGTCCTTACGTCGCAGTGTGGGTTGAGGATGAACAACGTCAATCCGTTAAAACCAT
TCAGCTTTGGGTCGGTAAGGATGAGTGGCTCAAAGACATGCGCAGCTGGTGGCGAAAAGT
GGGTCGTTATGATCGCGATCTGATTGACGCTGTGACGTCTGCGACTCGCCCTGCTGGGCA
GTATCGATTTGTTTGGGATGGTACTAACGACGCAGGCGAACGCCTTGAGCAAGGTGATTA
TACCTTACATGTTGAGGTCGTTCGTGAACACGGTGGTCGCAACTACTTGCGCCAAAAAAT
GACATTAGCGGACAGTGAGGTGCGCTACCAACTCAAACCAACTCAAGAGACGGGGGTCAT
CACCGTCAATTACCAAGTTAAGTGATAGAAGGACACAACAATGAAAACCAAAATGAAAGC
AGTGGCGTTAGCAAGCGTAATGGCAATGGGATTAGCTGCAGCGACAACGGCACAAGCGCA
TCCTCGTTGGGTTTTGCCTTCGCTCTTTACCGTTTCTAAAGAAGGTGGTGATTGGCTCAC
GTTCGATGTGACCGCTTCTCATGGCACATTTGTATTCGATAAGCCAGCAGGTAGCGAACA
AGCTTTTGTCATCATGCCGGATGGCCGCTCTGAGCGTCCGAACTTTGTAATACGCGGTAA
GCGTCGTTCGATGTTCGATTTCTTCTTTGTTGAAGAGGGCACGCATAAGGTTGCGATCAA
CAATGAGCCGAGCTACTACACCCAGTACAAAGCAGGTCGCCGCGATACTGTGAAGTGGGT
TAGAGCCAATAAAGCTGAGCGCGCTGATGTGCTACCAGAAAAAACGCGTGATGTGGTGAC
TCAGCTAAGCTACACCCGCGCAGAAAGCTACATCACGGTCGGTAAACCAACAGAAAAAGC
GTTAGAAATTGAAGGCAAATTGCTAGAGCTAAAACCGCTGACTCACCCATCTGACATCAT
TGAAGGGGAAGCGGTGACGTTCCAGTTCTTCTTCGATGGCAAACCTCAACAAGGTGTGAC
GGCAGAGATCACGCGTGAAGGAACGTTGTATCGCAACCATCAAGAGCAAATTGACGTGGT
GAGTGATAAAGACGGAAAAATTACTTTTACGCCAGACGTGGCAGGGCGCTACCTAATGAA
AGCGAACTACAAAGGGGAGCTGAACAATCATCCGCTAGCTGACAAAACCAGCGCGAATGT
ACACCTAACGTTTGAAACTCTACTCAACTAATCGAATTAGGCTCAGCAAGCTCTGAGCCA
TTTTGGAATCAACATGAACAACACTTCTATTTTTAAAGCTGCGGTGCTAATGGTTGGATT
ATCTTCCTTTCACGCTTCTGCTCACTTTCCTTTAATGAGTTGTCATTTATCTCAAAATAA
AGTGATTTGCGAAACTGGCTACTCTGATGGCTCAACCGCGATCGATTACGATGTCGAAAT
GTACGACTACGAAGATAATCTCATCGCCAAAGTCAGAACAGACAAGCGTTCTATTGCCGA
GTTTTCTCATCCAGAGACTGATTTCTACTTGGTTTTCGATGCCGGTCATGAAAGCCCAGT
TGAAGTGGATGTGGTTGAGCTGAAAGAGAAATGATCACACAAAAAGTTCGTCCCGATAAC
GGCAGTCGTGAAGGGAAATGGGTGGCACTTACCATCGCTGGTATTCTTGCTTGCACCAGT
GTTTTGATGCCTCTGCACCAAGTTGATTCTCCCCATTCTGAAGTGCTTTCTCATCAAATT
CGAATCACGGACTTGCACCAAGAAGAGCTCGGTTTGATTGCCGAGCTAAAACTGGCGCAT
GAAGAACTGCGCGATTTACACGCAGAGTTCGGCACCTGGCCAGATACGGAAGAGATGGCG
TCACTGTGGATTGCGCCCTTTGTTCAAGATCAAAACTGGAAGCGTAAAGGTTCGCATCAA
TGGCAGAGCATTGGTGACGGGATCTACTTGGGCATCAGACAGAGTGAGCAAGGGGCGGCT
TCAATGATTCTAGATAGTCGTCAAAACCACGCCGACATTTGGCTAATCGATGCCCATGGT
TTTGCGCCAACCCCAACATTGAGCGAAGAAAGCCATCGCCATCAACAGGGGTGGCAACAG
CTAATTCTCTCTTCTCCATCTTCTGCTCATCCTTCGCACACTTAACTCAATTCAAAGAAT
ACATATTATGATCACACGTTCGCTTTTACGTTCCATGTTTGCATCTTGCGCTTTATTGGT
CGCTAGCACGTCCAGTTTCGCGAGTGACAAAATGAAAATTGGTATCACGCTTCAGCCTTA
TTTCAGCTATGTGCACGCTGTTGTTGGTGACAAAGCGGAAATCTTGCCGCTGGTGGATGC
TGGCTTTAATCCACATAACTACTTACCGCAACCGAATGATCTAAAACGTCTTAATGAAAT
GGATGTCATTGTGGTGAATGGTATTGGCCATGATGATTTTGCATTGAAGGTGATCAACGC
GTCGCAACGCGATGATCTCGTTGTCATTGAAGCCAACAAAGAAGTTCCGCTATTGCCAGC
AATGGGACAATCAGTCGGGCAAGGCGCGGTGAATCCACATACGTTCGTTGGGCTCTCAAC
AACGATTCAAAAGGTTTATACCATCGCGAGCGAGTTGAGCAAGCTCGACCCTGAAAATGC
CGATTTCTACCGTAAAAACGCGCGTCAATACGCCAAAACTTTTCGCATGATGAAACGTGA
TGCCATGTTGTCGTTGGGCGAATTGGACACGGCGGGTATGAAGGTTGCGACAACGCACAA
CGCATACGGCTACATTCTGCAAGAGTTTGGTGTGGATGTTGCCGCAGTGATTGAGCCAGC
TCATGGCGTGGAGCCGAGCGCGAGCCAACTGCAAGAGACGATCGAGAAGATCAAACGATC
TGGCATTGATGTGTTGTTTTACGAGCTGAATATGCCAAATCGCTTTGTTGATACCATCGA
AGAAGCGACAGGAGTTAAGCTCTACCGTTTTTCTCACATGACGCATGGGGAATACGAAGC
GAACAAAGTGGAAGTTGAGATGCGCGAAAATGTTGAGACCTTGATTGAAGCGATGAAGTT
CGTGGCAAGCAAACACGCACAGGAGAAAGCGTAATGCTTGGTCCTTCTATCTCGATAGAT
AATTTAAGTCTCCAATACGGTGACAACGTGATATTGCAAAATGTCACGACAACCTTCGAG
CCGGGCAAGTGCCATGTGATCATGGGTCCAAATGGTGGAGGAAAAACCTCGTTGTTGCGC
TCCGTACTTGGACTTACGCCTTTTACTGGCGACATTTCCGTTCATTGGCCGAGTAAGACT
CACAATAAGCTTGGCGGAAACGTTGGTTATGTTCCTCAAAAAGCGATGTTTGAAGCCAGC
TTACCGCTAACGGTGATGGATTTTGTGTTGCTGAACCAAACACGAATCCCACTATTCTGG
CGCCGTAAAACCAAACAAACACAACGTGCGTTGGCGCAATTAGATCGCGTCGGCATGGCC
GCTCGCTCAGATCGTCGTATGGGGCAACTTTCTGGCGGTGAGCAACAGCGTGTGTTGTTC
GCTCAGGCTTTGTTAGATGACCCAAGCTTGTTGGTGTTGGATGAGCCTACAACAGGGATG
GACGAGCAAGGTGTGCGTTACCTTGAAGGGTTGATACATGAAGTTGTCGCGCAGGGCAAA
ACGGTGTTAGCGGTTCATCATGATGTCACTGCGGTGCGTCGCTTAGATGCAGAAGTGCAC
GTTGTTAATCGTCAGATTGTGGCGTCCGGACACCACTCGGATGTTTTGAGTCCAGATCGT
ATTGAAACACTATTTAAACACTACACAACCAAAGCGGAGGCGGCGTAATGGAGTGGTTAC
GAGCACTGGCGATGAGTGGTGTAGACGCTGGATGGTTGAGCGACAGCTTTGCGTACGCCT
TCATGGTGAATGCGATGGTCGCTGCGCTGATTTTGGGGCCGCTACTCGGCGGGCTGGGTA
CATTAGTGATTGCTAAGCGTTTGGCGTTTTTCTCCGAAGCAGTAGGCCACGCAGCACTGA
CGGGTATCGCTATTGGTGTTTTACTTGGTGAACCGCCAGAAAACCCAATCATAGGGTTGT
TTAGCTTCTGCATGATCTTTGCGTTGCTGCTGCACTTCGTGAGAAATCGCACCAATGTAC
CTTATGACACGTTGGTCGGTGTATTTCTGGCGTTAGCTCTGGCGGTCGGGGCGGCGTTGC
TGATGTACGTCGCACGTAAGATCAACATACACATGCTAGAAAACGTACTGTTCGGTTCGA
TTTTGACGGTGACCGATAGAGACATCACGTTGCTTGCAGTGAGCTGCTTGATCATCCTGC
TGCTGCTGATTCCGACATTTAATCGCATTTTGCTCACGTGTATCAGCCCAGATATTGCTC
GCGTGCGTGGCTTCAATACCAGCTTTTACGATTACCTATTCGTCATGATGATCACTTTAG
TGACGATCGCCGCAGTGAAGATCATTGGTGCCGTGTTAGTGGGTGCGCTGTTATTGATCC
CTGGTGCGACAGCTCGGTTGCTCACCAAGCGAATGGGAAGCTTTGTATTGCTTTCTTCTC
TGCTTGCGACGGTTGCTTGCTTGGTTGGCACCATATTGCCAATGGAGCTCGACTTACCGG
TGCCATCGGGCGCGTCGATCATCATTGTTTCCGCTGCTTTCTTCTTAACTGCAACGGTTT
ATCGAATTATTCGTAAAGCGTGATAACGCTTTTACCTACCCAACTTAAGTATCTCGACAT
GAAAATGAAAACTCTTACTTTAGGTTTAGGATTGATGGCGATGAGTACATTGTCATCATT
GGCGATGGCCAAAGATATTTTAACCAGTACCCCTGTGACTTACATGCTGTCAGAGCAACT
GATGAAAGGAACGGGCGTGGAAACCACATATCTGCCTCCCAAACGCTATGGCATTGAACG
CATGGCGAATTGGTTCGCCACTAAAGGTGCAAACCAAGTTTCAGAGGCAGGAAAGAGCGC
AACCGTGGCTATTACCATGAGAGCCATTTGGGACCAAGACCCGACGTATGTCTACGCACG
ACAAGGCAACATTCGTTTGATCGAAATTGATGCGTCACAAGCGATTTCCCCTAGAGCTCA
AGGCGTTGCGGCCTTAAAGCTGGAAGATGGAGCCACATCTAAATACGTTTGGTTGAACCC
AAGTAATTTAATTCGTATGACAGCGATTGTCGGTGACGATCTGCAAAAGTTGTATCCGCA
GTTCCAAGAGCAAATCCAAAGTAATCAACAAGCATTAATGCTTAGCGTGCGTGAGTTGAT
TAACCAACAACAAGCCGTGATATTTGAAAAAGAGATCGATTCAATCGTGTTGATGAGTGA
ATCACTAGAAGATTTTGCTTCAGGAAACCAACTTTTTGTCGTCAAACGTCAGTTCAAACC
AGAGTTAGAATGGAGTGAAAAAGACAAACTATCTTTAAAAGCTCAGTTTGAACAAGATAA
AACACTATGGTTGGTGACGGATAAAAAAACATCAAAAATCTTAACTTCTTTGGTATCACC
GGATCGCATACTGCAAATTGATAATATTGACCGTTGGGGCAGTAAGGGTATCAAAACTGA
GAAGCCACTCGCACGGTGGAAGATGTAACACGTAAAATGCCACAGAAGTAATGATAGGGA
ATGAAAAGTTCCCTATTTTTTTGTGGTGTATATCAAGAATTGAGTACAAATAATACCAGT
TGCATAAGAAAGTGTTTGTTTCATTTATATTTCATTACTACTTTGTTATCTGTTCGTTGC
GAACGATTAAGTTTTATTCTGTTTTGAAACGAACCGGTACAAACAACTATACGGATGTTA
ACAATGAAAATGAAAACTCTAGCCGTTGCAGTGGCGGCACTAGCATGTGGTTCACAGGCC
TTCGCAGCAGAAGTTTATAACAGCGATGGTACATCTTTATCGATTGGCGGTCACGTTTCT
GTTGGCGTGGGTGAGTATTTCGAAGATGAAGTGAAAGTTCACCAAGTGTCTCCGCGTATC
AACGTGGCGGGTAAAAAGGACATTGGCAACGGTGTTACTGTAGATGCGAAAGGTGAGTGG
GCTCTTAACTACCTTAAAGGTGGAGAGCAATCTTTCTCTACTCGTTTGGGTTACATTGGT
GCAACCCATGAGCAGCTTGGTCGTGTTGTTGCTGGTACTCAGTGGGCACCTTATTATGAT
GTTGCGGGCGTAGCGGATTTGCCAATCGCGTTTGCTAACGATTTCTTATACGACAATCAT
AATAATCTGGGTACTGGGCGTGCTGAGAAAATGATCAGCTATCGTAAAAGTTTCCAATTC
GGTGAAGGTTTTGCTTTCAACCTTGGCCTAGGTTGGCAGGGTGAAAACGATGACACAGGG
TTGTCACTTGTACAAAACCCGAGCACTGGCCTTCCTGAGTATGTTTCTAAGGGAAACAAG
TATGACCAACGTGGTCAAATCGCACTAAGTGGCTCTGTTGCGGGCTTCGGCATTGGTTAC
GTATACAGCGGCGGTGATGTTGAGATCTCTTCTTTAGGTACTAAGTCAGCTGAATCACAC
CTATTCTCTGTAAATTACGGTGAGTACGGTTCTGGTCTATACGCAGCTGTTGTTTACGGC
ATGAATGATTACTTCTACGAGATGCGTGAAGAGACATCTCAGCTTGAAGGTCTATTGGCG
TACGGCGTAAATAACTGGACGTTCAGCGTTAACTACGAAGGCGTAGAAGACGACAAAGAC
AACAAGACAGTTAAGAGCGAAACAGCACTACAAGCTGAGTACTCAGTGACTCCTTCGTTC
GTTACTTTCGTTGGTTACCAATTCGACCTAGGTAATGACTACAACAACGAAGAGAACGAT
TACTGGACTCTAGGCGCTCGTTACTACTTCTAATAAATAGGACAGTTTCTACTGCCTAAA
CACATTTATTGTGTTAACGCCTACTCGTTGTGAGTAGGCGTTTTTCTTTCCGCTTTGGTG
GTGATTTCCCCCTAAGCAGGTGGAGTGAGGTTTAGGCTTAAATTGCTTCTCTGCTTCGAG
AATGTGTCCAAACAAAAATGCCCGCAGTGTGCGGGCATTTTTATGAGTGGCGTGTATATG
CTTATTTTTTATCGAGCAAGTCGAGGAAGAACGCGTATTCCAGTGCATCTTCTTTCAAAC
GTTTGAATCGGCCAGATGCGCCGCCGTGTCCTGCTTCCATATCGGTTTTGAACAACAAGA
CGTTATCGTCAGTTTTCATTTCACGAAGCTTGGCTACCCACTTCATCGGTTCAAAGTACT
GCACTTGAGAGTCGTGTAAGCCTGTTGTCACCAACATGTTCGGGTAGTTTTGCGCTTTGA
CATTGTCGTAAGGCGAATAACTCAACATGTAGTCATAGTATGTTTTGTTGTTCGGGTTGC
CCCATTCATCATACTCATTAGTGGTGAGTGGAATCGATTCATCAAGCATTGTCGTAACAA
CATCGACAAATGGAACATGTGCGCCAATACCGCGATACAGCTCAGGGGCTTGATTAATAA
TGGCACCCATCAATAAACCGCCCGCAGACCCACCAACGGCGAAGACTTGGTCTTTCGCGC
CGTAGCCTTGCTCAACCAAACCTTTAGTCACATCAATAAAGTCGTTGAAGGTATTCTGTT
TGGTGAGTTTTTTACCATCTTCATACCAAGGTCGGCCTAGCATTTCAGAACCGCGAATGT
GAGCGATTGCAAATACAAAACCACGGTCCAACAGACTTAGTCGTGCAGAGCCGAACGTCG
GTTCGATGGTCGCACCGTAAGAGCCGTAACCGTATTGGTAAAGCGGATTTGTACCATCTT
TCTTAAACAAGTCCTTACGATACACCAGTGACACAGGGACCTCTTTTCCATCACGTGCTT
TGATCATGATGCGCTCTGATTGGTAGTTATCCGCATCAAAGTCACCCAATACAGGTGTCT
GCTTCATGATTTCAGATTCGCCCGTTTTCAGATCGAAGTTGTAGTAGGTTCCTGGAGTAG
TCAAGCTACTGTAGTAAATGCGAACTTTTTTGTTATCCAGTTCGAAGTTGCCTGTTAAGT
ATGCCGCGAACGCATCGTCATTAAATGTGAGCGGGAATTCTTTTCCTGTTGAAAGCTGAC
GCACAGTGACGCTCGCTAGACCGTTAGAGCGCTGCTCATAGACGAGGTGGTCATCGAATA
GCTCGAAGTCGACAAGTTGAGTATTGTCGTCTGCGGCAATCACGTCTTGCCATTTAGAAC
GATCGTGTATCTCCTCTTGCTTAGCTTTCATCAAACGGAAGTTGACGGCTTGATAGTTGG
TATAAATGTAATACCAATTGTCTAGCTTGGAAATGCTGTATTCAATGCCATCTTCACGAG
GGTAGAACGGTTCCGCCTTCGCTTTAGGATTGTTCGCATCGATGATGGAGACGCCGCTGG
TCTCTGTACTCGAATGCCAAATGTAAACGTCGTCACCATCTTTGCTTTTGCTTAGTGAGG
TGTAATAAGCGCTGTCGGTTTCTTCAAAAATCAGCTCATCACTGCTTTGTGGTGTGCCTA
ATACGTGACGATAAACTTGATAGCCTAGCAAGGTTTGTGGATCTTTTTTGATGTAATAGA
AAGCGTTGTTGTCGTTCTGCCATGCGACAGCGCTTGACGCCCCTTCAATTTCATCTTGTA
AGTAATTACCTGTGGTCAGATCTTTAATCTTAATGGTGTAAACACGGCGGCTTAATGTAT
CTTCGCCATACGCCAATAAGTTTTCATTCGGGCTGACGTACAGGCCACCAATACTAAAAA
ATTCATGCTCTTTCGCAAGTTCATTGACATCTAAGATGACTTGTTTGTCTTTACCAGCAA
AATCTTTCGCTCGAAGATGAACTTCGTATTCGTTATCTCCGGTAACTTCACTTGAGTAGA
AGTAGTTTCCTTTACGCACAGGAACGGAGTTGTCGTCTTTTGCTATGCGACCTTTAATTT
CTTCAAATAGCTCATTTTGAAGAGCTTCAGTGTGCTTGAGAACGGTTTCCGCATACTGAT
TTTCTTGCTCTAGGTGCTGCAAAATTTCTGGATCTTTACGCTCGTCATCACGCATCCAGT
AGTAGTTATCAACGCGAGTATCACCATGAATGGTCATCGCGTGAGGGATTTTTTTTGCAA
CCGGGGCTTGAGTTTGCTGAGCAACGATCTGTGATTGGGAATATTGAGTCATGGTTGGAG
TTCCTTGATTGCTGCATCCGGCGATAAGCGCGACCGATACGGCCAACGTAGTTAAAGTGA
AACGCATCTGTTTATCCTTATATTTTATACCTAAGTTACCTCATCCTGAGGGTATGGACT
TTGGTTTCATCGAGAGTTTTCAGGCTGGTCACGCTTTTGTTTTAGAGAGCAGAAATGTGG
TTCGAGAAGTGAATACTCTCACCATTTCTGAACGGCTCATTGTTGTGACCTGTTGGCTTG
AAAACGCATTGTGTAAGCAACTGTTATTTTTAACAAATATCACTTCTAAAGTTAAATCAT
TCTCATCAATAAATAGAGGGAGTGTGATATGAAAAAAGGGACACACTATTTCGTGCGTCC
CTTTTCAATGCGTTGGTCAGATTGAAATGTCGGTTAAATGACTTGTGGCATTTCGTTTGA
GTGATCGTGCGCTCTGTGTACCCACAATAGGCCAAGCATCGCGACAATTGACATTGCCAT
CATCAAAACACCAAGCGGCATTTGGTTATGCGCTGGGAATAGCGATGCAAGCAAGGTTGC
AATACCGGCGCCCAAGTTCTGCATGCCACCCAGAGTCGCACCAGCTGTCCCCGCGTGGTA
AGGGAACGGAGCAATTGCGCCTGTTGTTGCCGCAGGGAACAGGATGCCCGCACCTAGGAA
ATAAATAGTTGCGCCACCAATTAACGTCAGTGCAGTTGTTACGCCAAACAAGCCTGGGAT
TAATACGACGGCTGAACCGATAAAGATCGACACCAAGCCAACATTTAGCGCACGACGCTC
AGAGCGACGCTGCGCGATATAGCTAGACAAACCTGCTCCCACTAAGTAGCCCGGGATCGG
CAAGATAAACAGCAAACTTACGGTAGTGGCTGGTAATGCCAATACACCACCTAGTAATAC
CCCAGCTGCTGCTTCGAACACACCTACGCCAGCGAACGTCGCAACTAGGCAGATTAAAAA
GCCTTGGAAGCGGCGGTCAGACAGAACGTGCTTGTAGCTTTTTGCCACTGGTTCGAACTT
GCGTTTCTCTTTTGGCAGAGTCTCTATCATGCTGGTCATCATGGTAATCACCACCGCGAT
GCCGAACAGGGCTAGAAATAGGTAGCTAGAGCGCCAACCAAATGCTTCTGTTAGGTAGCC
GCCAAGTACTGGTGCCATTAGTGGTGAGAAAATCACGCACATGCTGATCAAGCTGTTTGC
ACGATGCAGCTCAGCACCTTCAAAGCAGTCGCGAGTTAGAGTTCGTGACATCGCGCCGCC
ACAACCGATCCCTAAACCTTGAATGAAGCTACCAGCCAAGAACCACTCAAATTGGTGTGC
AAATAGCGCCACCAAAGTACCTAGGATGTAGATAAGTAGACCGACAATAATGATCGGTTT
ACGACCTAAGCGGTCTGATAGCGTGCCGTACGCAAATTGAGACAAGCCATATGGGATCAG
GTAACAAGCCATCACTGCTTGAAGTGATGACGCAGATACCAAAAACTCCCCCGCCATATG
ACCGATTGAAGGCACGTACATTGTCTGGGTCATTTGACCCACGGCAGTCAATATTGCGAT
TAAAAAGGTAAGTTTCGCTAATGGAAACGAGGCAGACATTTGCGTATCTCTCCAAAAAAT
TTAAGACGTAAAAACCCTTAGCTCTCCAAGTCGAAGTGCCAATTTATTGCTGGTGTTACG
GGGTTATTTGCGCGAGATATTAGTGCTTGCCTATACAATTAGCAATCTAAAAGTGTGAAC
TTGAGCAAGATAAAAATCTATGATTTGGATTAGAAAAACTAATCATTATTTTGTGGGAGT
AAACGCATGATGCCATTTTCTCAATTCAGGGGAGGTTTCTATGTCGATTCGACATATGGT
TCTTGCTAGATCATTGGTTCTACTGATAAAAACAGTAGATGAGAAGGTGTCAATCTTTAG
TGGGGGAAAAAGCGAATCTAAGTGAGGAAAAGGCTTAACAAGCCGTGATAAAGAAAAAGG
GAGCCGAAGCTCCCTTAGAAATGATTATGTTTATTCGCGGCCAGATGCGTATGCGTAAAG
CATTTCTAGCGCAATGGTTGCTCCCGCTAGTGCGGTAACATCACTGTGGTCATATGGAGG
CGATACTTCTACAACATCCATACCCACGATATTCATGCCGGCTAAGCCACGAATAATTTT
CAGCGCTTTGTCTGAGTTCAAGCCACCACAAACTGGTGTACCTGTTCCTGGTGCGAAGGC
TGGATCCAAGCAGTCGATGTCAAAAGTAACATACACTGGCTTGTCTGCGACGGTGCGACG
AATCTCTTCTAAGATCTCGTTCACCGACATGTCATTCGCTTGCATCGCATTAATCACATT
GAAGCCGTGATCTTGCTGTTTGTACTCAGTACGAATACCGATTTGTACTGAGTTCTTCGC
TGAGATCAAACCTTCTTTCGGCGCATGGTAGAACATCGTACCGTGGTCGTATGAACTGCC
ATTTGCGTAGGTATCCGTATGAGCGTCAAAGTGAATCAAAGCCATTTGGCCATGATGCTT
TGCGTAAGCACGTAGGATAGGCAGTGTGATGAAGTGGTCACCGCCCAATCCCAACATGGT
TTTACCGCTTTTTAGAATTTCACTGGTTGCCGCCTCTAGACGGTAAGTGAAATCTTCCGC
ATCACCGCAATCGAACACAAGGTCGCCCGCGTCGATCACTTTCAGTTTATCCAATACGTT
GAAGTCCCAAGGGAACTTCTTACCTTCCCATGCCAAGTTGACTGAGGCACGGCGAATTGC
ATCTGGACCCATGCGTGCGCCTGGACGACCAGATGTAGCCATGTCCAGAGGAACCCCTAG
CACCACAACGTCTGCGTCTGCCGATACCGGATTACGAATGTACGGTAGACGTAAAAACGA
CATAGAGTTGGAGTAAAGCGAATAATCGGTTTTAGTAAACAAATCATTCATATCAGAAGT
CCTCTAAATAGGTGTATCCCGCTAGACCTTGTTCTAGTTCTGCTAGGATTTGTGCTTGTT
CATTGGCTTCTACTCGTTGGGAAACCAATTGTTTGTAATTGTCACGAATCGCATCCACGT
CGATATGAACGTAGCGCATCATGTCTTCTACACTATCACCTTCATTGATGTAACTGATCT
CAAATTGACCGTGTTCATCAACATTGACTACTGCACTGTGGGTGTCGCCAAATAGGTTGT
GCATGTCACCAAGGATTTCTTGGTATGCGCCTACTAGGAAAAAGCCCATTAGGTACGGTT
TGTCTTTGCTCCAAGCTGGTACAGGTAGCGTGCTCTCGATGCCTTGACCATCAACGTAGT
GGTCGATCGCGCCATCAGAGTCACATGTGATGTCCAACATCACAGCACGACGCTCTTCCG
CATCGCCAAGACCAGAAAGTGGCAGAACAGGGAACACCTGATCAATACCCCAAGCATCTG
GTAGAGATTGGAAGAGAGAAAAGTTCACGAAGAACTTATCTGCAAGACGTTCGCTCAACT
CGTCCAGAATCGGACGGTGGAAACGATTCTTAGTGCTCATCTTGCGGCTTAGTTCGAAGT
AAATACGCAGTGACAGTTGTTCTGCCCACGCACGTTGCTCCAAGTTAAGCACGCCAGTTG
CGAATTGAGAGTGTACCTCTGCCAAATCACTTTGGGTATCGTTGTAGATCTCAATTAACG
CACGAGCGTCTGTACCATCTTGTAAGTTTTCCCAGTTTCGCCACATGTTTTGCAGCAAAA
GTGGAGCATCTACGCCCAGTTCATGCACTTCTTCCGGTTGGTATGTTTCGGTACCAATTA
CGTTCGAAATCAATACAGCGTGGTGTGCTGTCAGTGAACGCCCGGATTCAGAAATGATCA
CTGGCATTGGTTGTTCGTATTGCTGACACACATCGCCCACTGTGTTGACGATATTACGTG
CGTACTCTGCAAGGCCGTAGTTCATCGAGTTCGATGATTGGCTGCGTGTGCCGTCGTAGT
CGACTGCCAAACCGCCGCCCACATCGAAGTATTCGATGTTTGCACCCAATGCGCGTAGTT
CGCAGTAGAAACGAGCAGATTCGTTCACACCATTACGTACGTCACGGATGTTTGCCATCT
GTGAGCCAAGGTGGAAGTGAACCAGTTGCATCGCATCTAGGCTGTCTTCGCGTTTCAGAC
GTTCAATAACGCTGAGTACTTGCGATGCAGACAAACCAAACTTCGATTTTTCACCGCCAC
TTGCTTGCCATTTCCCTGCACCTTGAGAGGCGAGGCGAATGCGCAAACCAAGGCGCGGTT
TTACGCCCAAGCTTTTCGCTTCTTCTAGCACCAGATCCAGCTCAGAAAGCTTCTCTAGTA
CGATGAATACTTTGTGGCCTAGCTTTTCACCGATCAGTGCAAGACGCACATACTCACGGT
CTTTGTAGCCGTTACACACGATCACGGAGCTGCCTTGTTGAGCCAATGCAAGTACTGCCA
ACAATTCTGGCTTGCTACCCGCTTCAAGACCAAGCTGTTTGGTTTCTAGTTGAGCTTGGC
TAGCTAGAATTTCATCCACCACTTCACGTTGTTGGTTTACTTTAATTGGGTACACCAACA
GGTATTTGTTTGGATATTGGTATTCTTCAATTGCTTGGTTGAAAGCGTGGCAAATTCCAT
GCACACGTTGGTGCACGATTTGCGGGAAGCGCACTAATACAGGCAGATTTAACTGCTGCG
CTTCTAGCTCATTTACAATGGCACTGAAAGGGATTTGATGTGCACGATCACTACGAGGTG
ATACGTAAACCTCGCCTTGGTCATCAATACCGTAGAAACCTTGGCTCCAGTAGTGAACGT
TGTAGTCCGCGCGGATGCGGTCTAATTTAGTTGCTTTTTCCAACTCGATTCTCACAAAAA
TGTACTTAAGTCCTTAATTAATTAGAAGGAAAAGTACAAAAAAGCAAATCATGAGGTATT
AACCTCATACCCTGACACGAACTCCGTGTGCGCGCATTAACGGATAAAAGTGCCTCTGAG
TCTAATGATTAAAATCTATCATCTCGATTATGATTTGTTGTCGTAGTCGGGTGTGAACAT
TTGTTTACCGGAGCGTCGATTCTGCTGTTATAGTTGGTCTGACCAGCAAGGAAGCGGTCA
TGAAAAATCTCACTCAAATAAGGACATATTTTGCAGCTGCACAGAATTCAGGGATACATT
CAGACCATGTATCTCGCCGAATATCCCGATAAATTAATGTTGCTTGATGGTGCAAGTCGA
GCAGACATTCCTCACCTTAAAGATTTTATTGAACATCAACTCCATCGCCCTTTTTCTGAC
CTAAAGTTGGTCGTTGTGACTCATATGCATCCAGACCACGCTGGTGGCGCGCACAAGCTG
CGTGATTTGACTGGATGCAAAGTGTTAGCCGCAAAGCGAGAAAGCCAGTGGTATGACGGT
GTAGATGGTTGGTTAATGCATTTAACCGATTTGATGTTGGCGCGCTGGATGGCGAACCGG
ATGCGTAAACCAAAGCGAAACCTGTGGTATTCGCGCAAGCTAAAGCCCGATATCGAACTC
ATCGATGGTGAGTGTATTCCGGGGTTTGATGATTGGCAGGTACTAGAAACGCAAGGACAT
ACAGATAGAGATCTGTCGGTTTATCATTCTGAACAAGATGTATTGTATGTGGCGGATTTA
ATGGTGCAGGTTAAGAAGCATCTTATTGCGCCGTTTCCCATATTTCATCCAAACCAATAT
CGCCAATCATTAAAGCGCGTGTTTGAAATGAATCCGCAATGTTTGCTTTTGGCACATGGG
GGAGAGGTGACTTTTGATGAGAAAGCGTATCAGCACATTCTGCATACTGCGCCGACTAAG
CCGATGACCCATTGGCGAGTGACAAAAGTTAAAGCGAGGGGATTGTTGTTTGCGCTATTT
CGTAGGAAGTAGACGAAGGTAAAGCCAGACGAGTGATGCTCAACAAAAACGCTCGATCAC
TCATCTGAAGCTACGGGGTTAAGACGCCAATAAGTGAGATTGGCTAGGGTCTACCAGCAC
TTTGTCTGCCATACCCTGACGACCTAACAACATCATGTAAGTCATTTTTTCACGGTTAGT
CAGCGTAATGTCGATTGGCCATTCTTGGTCGCCCAAGCGCAGCATCGTGGTGATGACGCA
GCGGTGCTCAAAAGTACCGTTCGAAGACTTAACCTTGCGGTTTGCTTTTAGCTTCGCTGT
GCAGCGAACCACTTGTTCTAAGTGATAAACATCCGGGTGTAGATCGAATGCAACGTAAGA
CTGACCATCTTTTTCAAAGCAATCAATGTTATCTACATGCAATGAAGATGTTTGTGCGCC
CGTATCAATACGCGCTTCAAGGTGAGTAATCCCTAACTCTGGCAAGCAAATAGCTTCGGC
ATTCCCAATGATCATTTTCTGATTCATAGTGTCATCCTAGCGACGAGTAACAAGAGAGCC
GGATTTTGGCTCTCTTGTGCGTTAAACAAAAATCAACCTTTACCGCGAGTACGGTTTGAA
TTTGGCTTAGCGTTTTTCTCGATAAAATCGAAGATCATACCAGCAACGTCTTTACCTGTT
GCTAGTTCGATGCCTTCTAGGCCAGGTGAAGAGTTCACTTCCATCACCACTGGACCATTT
TTAGATTGAAGGATATCCACACCACAAAGGTTCAAGCCCATCACTTTCGCTGCATTTACA
GCGGTTGCGCGTTCTTCTTTGCTTAAGCGTACGAGTTGCGCAGAACCACCACGGTGAAGG
TTCGAACGGAATTCGCCTTCTTTTGCTTGGCGCTTCATTGCAGCAATAACTTTGTTACCG
ACAACAAAACAGCGGATGTCCGCGCCTTTTGCTTCTTCGATAAACTCTTGCACCATGATG
TTTGCTTTCAAACCCATGAATGCTTCGATCACGCTTTCTGCCGCTTTATTTGTTTCAGCA
AGTACAACACCGATGCCTTGAGTACCTTCTAGCAATTTAATGACTAGCGGTGCGCCACCA
ACGTTTTTGATCACGTCCTGAATGTTGTCAGGGTGGTGAGCAAAGCCAGTGCGCGGCAAA
CCAATGCCTTTACGTGATAGCAATTGCAATGAACGCAATTTGTCACGAGAGCGGCTGATC
GCTACAGATTCGTTGACACAAAATGTGCCCATCATTTCAAACTGACGCACAACAGCAGTG
CCGTAGAAAGTGATGGATGCACCGATACGTGGAATAACAGCATCGTATTGCGGCAATTCT
TCACCCTTATAGCGGATCATAGGGTTGTTGCTCGTAATGTCCATATAGCAGTGCAGAGTG
TCGATAACATCGATTTGATGCCCACGCTCTTCACCCGCCTGTTTTAGGCGCATGGTTGAA
TATAAATTCTCATTACGAGAGAGAATAGCAATACGCATGGCAATTCCTTAGTAAGTCAGT
ACCAAATTAAAATATAAGTATAGAGTATAGAATGTAGTAGGCAGGTGATCATGGTATGAC
ATAACCTACTTACTTCAACGATTTAGAAGTGTGGTTGAACAACCACGTCGTCAGAGGTGC
GCACCTTAGGTTTTTTTGTTACAAGTTTAAAACGAAAAAAAGCATTCGTTACGACAAAAA
CTATTTGTCGATTTATCGCGCCTTACAGCGATTGTGTGTCAATAGTTTAGCGAAGAAAAC
CAGTGAAAAAATCATGGACATTGAGTTTGAAATTCGCGCAAAAAACGCTCGGATTTACTT
GCGCAAGGCCATGCATATTGGCGTTATTGGAACAAAAATCACAGCAGAAACGTTTTTTTA
GCCGCTATAAATTTTACGAAACTTATACAAAAGGTGGTCTTAACCAATGCACCCCCACTT
TCTTTACGAAAGACGCTTATTTCCCAATGATGCCTGATAACACCTCTTTTATCGTGGTAT
AGCGCAGCGGTAATGTGCGCCCCCGTTTTTTGACTAAATACAAATCTTCATAAACGGTTT
GTTTTAGCTGCGCGACGTACAATTCTTCTCTATTTGGAAAGCTTTCTACTGCACTTTGAG
GCAACACCGTAAATCCCAATCCTTTGCTAACTGGCAATAATATTTGGCTTAATTGATTGA
CGAAGCCCGAAAGCGGCATGTCACTCATTTTTATCTCTTTTAATTGTGGCTCTGCACATT
GGTCAAAAAACAACGTCATATAGTGCTCGGCATCGGGATGGCCAATAACACCGCATTTTT
GCAAGATCTCAGGCGTTAAGGGCTCGGCTTTATATGCGTGGGGAAGGATCAAGCACAGCG
CTTCTCGACCGATTCGTTCGCTTTGGAAGAGGCTTTTGTTTGGAGCGTCAGTCACGATGC
CGATATCAATGCGGCCTTCAGAGATACCATTAAGAATAGATTGGTTTGGCGCGGCTTCTA
AGTGGATGGACAAACTAGGATGTTGCGTTTGTCGCTCTAATAGAGGGCCGTAAAGCATGA
GGGCCAACGCACCGGAACAAGCGAGTTTACAATGGCCAGAATAGGCATCATCAAAGCTGA
GTTCTTCTAGTAAGCTTTTTTCGCGCTCCTCTAGCTCCAACGCATAGGCGTAAACCATAC
GACCTTGTTCGGTGAGCTCGAAACTTTTGTTCTCACGTTTGATCAAGGCATGCTGACAAC
TTTGCTCTAACTTCTTGATCTGTTGGCTAACACCGGGTTGAGTCATGTAGAGCTTTTCTG
CGGTTTGCGTAAAGTGGCCGACTTCGACCAGAGTCTTAAACGTGTGTAACCAAACGGGAT
TAAGCATAGTGCGTGTTGTGCTGTAAGCTTGCTAAGAGACGTTGAGAAAATAATAGCATG
GCACTGCCCGAAATAAATCGGCCGAAGTGATTTGGGGTGGTTCGCGAATGCTAAATAGCA
GACAAAATAAAACCCCGCCTGGTTTCCCAGACGGGGCTTATTCTCTTTCGCAGCAATCCA
GCTACTAATAGGTGCTCCCTGCATCTATCCTTGATTGTGGCTAAGTCCTTTAACCGAGTT
CCTTGTTCATCGCCTTCCTAGCGGTGTCCATTCTTGCCTATCATCCTGACGGGCGAACTC
TATCCTAGAGCTTAACTACATCCTTGCTGATAACTCATCCTAAGCTACCAAATCTTCATC
CTGAAGATACCTAGTCCATTAGGCTTTTTTCCTGTTCCCGCCAACATCCTGTCGACACAA
TCAGTATTGATGTTTTGCTGATTACTCTCAATCAGCTAGGTAAAAAAACTTTGGCAGCGA
ATATTATGAAAAATACTATAAGTTTTAATTTTCAATTGGTTATATACATTTTTTGATTTT
ATCTTAGTCAAAAATGGTCGTTTTGCTTACATCGCTTGTGAGAGATCTCGCACAAGGTGT
CGAGCAAATGTCCGAATTGGCGTCGTTTTTATCCTGTTTAAGAATTTGCTCAAGATCACA
ACTCGATTTGTAACCATAAAATTTGGCGATGGTGTTAGGTGGGATTTCCATTTCTCTGAT
AGCGAATTTTGCCCATTCATCGCGTGTCTTGTGCAGGATTTGGCGTAGCTTGATAGTGAA
GTGGCTCATAAAAGCTTCCTTAGTTAGCTTGTCTTTACAAGGCAAGAATAAGGAGAGAGA
CAACACCAAGTTGATAGTATGCCGTTTAATATCAATACTATTTCGGCGTGATGAAGATTA
TGCCGGCAATACTGATATTATTTGAGCGTGAAACAATACTATCTTGTGGAGTAGCCAATG
GCGCACATCGAAAAAGTACCGCAGAGACCAGGTTTTTCTTGGCGCTATCGTCGCATTGAT
GAGGTAGAGAAAGAGTACGACCTCCATTTTCACGATGATGTGTTTGAGTTGGTCATCCAT
CGACACTTCACTGGCAGTTTGCATATTGGTCATCACGAATTAGAAGTGACTCACAACCAA
ATGCTATTGATCGCGCCTGGCGTGCCTCATTCAATTCACTCCACATTGGTCGAAAGCAAG
TGCGAGACTCATGTGATTTGGTTTAAGCGTGAGTGGATTGCCAATTTGATGTTCTATTGC
GCAGAGCTTAGAAAGCTTGACCCGCTTTTAAAGGCGGCCAATAAAGGTGTGGTGTTTTCT
GAACGGACAGCTCAGCACGTGGTGGATCTTCTGCATGAGCTCATGACGTTTCCTGCAATG
GAGCAACTATCGAGATTTCTCCATGTTTTGTCTCTGATTGCTCACGATGAAGGAGCAAAA
ACACTGATGACTCACTCATACTTATCGATGAGTGAACACGAGCTACAGGAAAGAGAGCGC
GTGGCAAGTGTTAACGCGTATCTCGAACAACACTTTGCAACTAAGGTGACGCTCGCAGAC
TTGGCGAACTACTTATCGCTGAGTGAAAGTGCGGTCACAAGATTGTTTCAAAAGCACTTT
AAAGAGCCGTTTAGCCAACGTCTAATGAAATTGCGGATCAATCATGCCGCAGATTTGCTG
CAATCTACGTCGTTGCCGATTGGGATTGTGTTTGAGCGAGTCGGATATCGTAATCAAGCC
CTGTTTAATCGCCATTTTAAAACGTACAAAGGACTAACACCACGCGACTACCGCCAGCAT
TATCAGCAGCGAATTCAGCCTTAATGGGAATGGTATGCAACTGCTAGTAAGAACGTGAAA
AGAGTTACTCGACGGAAAGTGATGTGCAATTGGTATATTACTTGCAAAGTTTTTCAGGAA
TCATTATTAAGATTCAATGACAGTTAATTTAGGGAACTTGATTGCCATTTTTCTGTCATA
TCTCGTGAGTAATTTGACCGTGTCAGGAAGGTAATAATCGGTTTTAGGTGTCAAAAATGG
CTGCAATAGAACCGTTTTTATCATTATGTTGTGAAATGAGTCACGGTTAAATAATTGGTT
CCCTTATAGATTGAAGGGGATAAAAAACCTTAGACAATAAGCTCATAAAGAGCGTTACTT
ATAGAAGATGAGGGAGATTACTATGAAAAAAATGAGAAGAGCTCAGCTACATCGTGTTCG
CATCCAGTACTGGAAAGATACGAAAGAAGCAACAGCTAAGAAATCATAGTTAACCATACT
CGAAGTCCTTGAGCTGGCAATAGAATTCAAACGTTCTCTACGCATTGCCAGCTCCAAACA
CCACCAACACTTCAAATCTAATTTTAAATTCAGTTTCATCACCCATAAAAAAAGCCAGTC
CGAAGACCAGCTTTCTCTAACGTATTTGCTTGCCTGCTATTACAGGTAGTTTGCGTCAAG
CAAGTCGCCAGCTTTCGCGCTTTTCACTTCTGGACGAGCTTCTAACCAAGCAACGACTTG
TGCTTTTTGCTCTTCTGTCGCGCTACCGTAACGTTCTGTAGAACATAGGAAGCCTTCAAA
TAGCTCCAGACCGCCGCCGCCAAAGCATAGACCTAGAGTATCAATGTAGTCGATAAAGTC
ATCAACGAATGCATCGTAACGGTCGAAGTCGTTGATGTCTGTTTCACAGCTGATTTCGAA
ACCTAGGATTGCGAACTCACCTAAGAACAGCTTTTTACGGATACGACGGTTCTTGTTATC
GATTTTGTCTAATTTCATGATTCTCTCTCGTAGATGATTTGAGTACGTACACCTTATACC
TTCTATCAGACTTTAGCCCAAGAAAAATCAGAATGAAGCGATACAGTTGGCGATTATGTA
ATCAAACCTAAGGATAGGTTGGCGTTGTGCACGATTTTTGAGCTCTGGAGTGTTGCATTG
CTCGCTGTGGGAAGTGAGAGAGGAGGAATATATGAAGAGTCGATAGGGATACGGAGTTGC
CGTGTCTCGTTTATTGAGTGATCACATCATTGAAATACAAGTTTCATATAGATTGATCAT
TTCTGTCATTTTTCTTCTCCAAACTTCTTGCCGTTCAACAATTTATTCACTAACTATAAG
ATCGGGAAAGTAAAAATGAGCAAGGAAACCTTCGACGCAACGCGTTATAACCAAAGCGAT
AACAAGCCTTTTGAAGAAGTACTAGAAGCGAGTCTATCTCGTCGTAGCATCTTAAAAGGT
GGCCTTGGTATCAGCGCAATGACTGCGTTTGGTGCTTTTGGATTGGCGGGCTGTAACTCT
TCGAGCTCTGGCACGTCGGCAAGTAACGGTTCTGGCGTTTCGAAAGCGGTACTTAACTTT
GACTCAATTCCTGGCTCGTTGACTGATGCCGTTTCTATTCCACAGGGTTATACCGCTCAG
GTACTGGTACCTTGGGGTACACCGCTGAATGCTCAAGGCAGCGCGTGGAAAAATGATGGC
AGCAATACCAGCTCAGACCAACTTAACGCGTTGGGCATGCACCATGATGGCATGCACTTT
TTCCCATTAAATGACAGTACGACCGACGGCCTGCTTTGCATCAACCATGAATACATTGAT
ACATCAGCACTGCATCCAAACGGTCCAACAGTTGCGAATGGCGTTCGCACAATAGTTGAT
GAAGTTCGCAAAGAGATTAACGCTCACGGCGTTTCCGTTGTTCGTATTCAGCTAGAAGAC
AATATGTGGAAATTGGTGGATACCGATCCGCTTAACCGCCGATACACTGGTGCGACAGTG
ATGGACTTATCTGGCCCAGTCGCTCACACGGCGCTTACTGTGACGCGTTTTTCGCCTGAT
GGCAGCCAAGCTCGTGGTACGTTAAACAACTGTGGCAACGGCTATACGCCGTGGGGCACT
TACCTCACGTGTGAAGAGAACTGGCCTGGTTACTTCGTTAATACGGGGACTCGTACAGAA
GAACAAGATCGTATTGGTGTGGATGATAAGAGCACGCGCTACTTGTGGGAAACATTGGCA
GGGAACGCAGAAGAGCGTTTAGATGAGTTTGCGCGTTTTAATGTTGCACCAACAGGCACC
AGCTATGCAGACGATTACCGTAACGAAGCGAACGGCCATGGCTACATTGTAGAAATTGAC
CCATATACCCAAAACTCTCGTGCGAATAAGCGTACCGCGCTTGGTCGTTTCCGCCACGAA
GGTTGTGCTTTCGGTAAGCTAGAAGCAGGCAAACCCGTAGTATTTTACTCAGGTCATGAT
TCTCGTTTTGAATACCTTTACAAGTTCGAGTCTGCAGCGGCTTGGGATCCTGCTGATGCA
AATCCTGCGAATCGCTTGGCGACGGGCGACAAGTACATGGACGAAGGCACACTTTACGTT
GCGCGTTTCAATGAAGACAGCACAGGTACTTGGTTGCCACTAACGCTTGATAGTGTGACG
ACATCTGGTGGCACGCTTGCTGATCATTTTAACTCGTTAGCGGAAATTATCATTAATACG
GCTGGCGCGGCTGACCTTGTTGGCGCAACGCCAATGGATCGTCCTGAATGGTGTTCGGTT
GACCCGTTCACAGGCTCTGTATACCTCACGCTAACCAATAACACGCGCCGCACAGACGAA
ACGAATCCAGCAAATCCGCGCTTAAACAACAAGTTTGGTCACGTTATTCGTTGGGATGAA
GGCACTTCTGCGACAGACTTTACTTGGGATATCTTTGTCTTTGGTTCGCCTGCAAATGGT
GATGCAGACACAAACCGTTCTGGCTTGAATGAGCTTAACCAATTTGCAAGTCCAGATGGC
TTGGCATTTGATGGTCGCGGCATTCTTTGGATTCAGACTGATAACGGCGCAGATGAAGTC
ACGTCTTACACCAACGACCAAATGCTGGCGGTTGTACCATCTAAACTCACGAATGAAAAT
GGCGATCAAGCAGTGATCGGTGCAGACAACCAAGCAGAGCTGAAACGCTTCTTTGTTGGT
CCAAACGGTTGCGAAGTGACAGGCTTTACCATTAGCCCAGATTACAAATCGTTATTTGTA
AACATTCAACACCCTGGTAACTGGCCATACAGTGATGATGCCGCGCAAGAAACTCCGACT
GGAACTACAGTTCGTCCTCGTGCTGCAACCGTTGTGATTCGTCGTGAAGATGGTGGCGAA
ATAGCGGTTTAATCTCATCGTGTATTAAGACCTTAAAACTCAAGCCCTGCAATTGCAGGG
CTGATGTTTAGGCTTATGTTTCGCTGTCATTCACATATGTGCGTTAGCGTTTCAACGAAC
TACCTGCGGTACGAATCACATCCTGATACCAGTAGAAGCTCTTTTTGCGTTTACGTTCTA
AAGTACCTTGTCCATCATCGTGACGATCAACGTAGATATATCCGTAACGCTTGCTCATTT
CTGCCGTTGAGTTGGCTACTAAATCAATCGGCCCCCAACTGGTGAAACCCATTAATTCAA
CGCCATCAAGAATGGCTTCGTGCGCTTGCACTAGGTGATCGTTGAGGTAGGCAATGCGGT
AGTCATCTTGAATTTCGCCATTTTCGTCAAATTCATCTCTCGCTCCCAAACCATTTTCCA
CGATAAAGAGCGGCTTTTGGTAGCGATCGTGCAAGAAGTTCAGCAAAATACGCAGCCCTT
TGGGATCGATCAACCAGCCCCATTGGCTCTTTTCCAAATATGGATTTGGCACGCTCTCAA
CAATATTGCCGACTTCCTTTTGTTTCGGATCCGCGCTCGCACAGCCACTGGCGTAGTAGC
TGAAGGAGATAAAGTCGACACTGGCCGAGGCAATGTCTTCTAAATCAACGTCTTGCATCT
GAATTTCGATGCCATTTTCACGGAAATAGCGCTTCATATAGCCAGGGTACTGACCACGAG
TTTGCACGTCACCGAAGAACAACCACTTGTTGTTTTCATGCATGGCGGCTAACACATCAT
CAGGGTTACAAGTGTATGGGTAGTTCATGGCACCCAGTAACATGTTGCCGATTTTGCCAT
TCGGTACAATTTCCTGGCACAGCTTCACTGCTTTAGCATTCGCCACCAATTGATGGTGAA
TCGCTTGGTAAATCTGTTGCTCTGTTGCGTCTTCTGGCAAACCAACCCCAGTAAATGGTG
CATGCAGAGACATGTTGATTTCGTTGAAGGTAAGCCACAGTTTGACCTTATCTTTGTAGC
GTTCTAACACGGTTTTAACGTAACGCTCGAAAAACTCGATCACTCGACGATCGCCCCAAC
CACCATAATTCTCAACCAAGGCGTAAGGCATCTCGTAATGAGAAAGCGTCACAAATGGTT
GCATGTCGTGTTTGGCTAGCTCATCAAAAATGTTGTCGTAAAACGCCAGTCCTTCTTCGT
TTGGCTCCAGTTCATCGCCATTAGGAAAAATACGACTCCAAGCGATGGACAAGCGCAGGC
AGGTGAATCCCATCTCTTTAAACAGGGCAATATCTTCTGGATAGCGATTGTAGAAATCGA
TCGCAAGATCTTTGATACCTGGTGTTCGTTCTTCACGCGTTTGATGCGGGCTCAGAATGC
CGTTTGGCAACATATCTGATGTTGATAAACCTTTACCCCCAAGGTTGTATGCCCCCTCTA
CTTGGTTTGCAGCAATGGCACCACCCCAAAGGAAATTATCTGGAAACTTAATCATGTTTC
TCACTCTTTTATCATTAGAAAATTGCAGTTACTTGGATTTTTCTTTGCTTGAGAATAGTG
CAGGTCACACCACGATTCTTGTAGCCAGATCGACTTTCTGAAGGGCGATTTGTTCGGTTT
TAGAAAAGACGCCAACCGAAGCCAGATCCGATAGCCGCTTGGGGGTTGAGTTGCGAGTAT
AACTGCTGATTTTTGAATAAATATCTGTGTAAGTCACTTTTAGTTGGCTCAATCAATCGT
ATTGGCGAGCTGAAATCGCAAGATGAACGACATACCGGAACCAGGATTGCGTTGTGCTGT
GACTTGTCCATTCATGTCTCGCATGTTGTTCGCGGTGATTGACAGTCCTAAACCCAAGCC
CTCGCCGATTTTTTTGCTGGTTTGGAATGGTTCGAAAATGGTGTCGAGTTGTTCTAGTGC
CACGCCACAACCGTTGTCACTGACCACCACTTCAACGTGGCTGTTAGTTGGTGTGACAAC
GATTGAAAGTTGGGGATTGTCCCTAGATTGCATGGCATCAAGTGCATTGGATATCAGGTT
GCCAAGCACTTGTTGTAAGCGTTGTTCTTCCCCCTGAATTTGCGGCAGATCGCTAGGTAT
TCGAACGCGAACATCCACATTCGCCAGCTGAGATTGATAGACACGCAGCGTCTCTTCCAA
CGCGCTGGTTAACGACAGCGCTTGTAGCTTTTCAGGTTTGTTGTACGCGAATGTTTTGAG
CTGGCTCGTCATGCTTGCCATGCGGTCAATCAGCTTTTGCACGAGCACATTATTGGCCTT
CATCATGGCGGTTTCGCCGCGTTCTGCTAATAACTCGTTGGTGGTGAGAAGGGTGCGCAA
TCCGGTAAGAGGTTGATTCAACTCGTGGGTAATCGCGCTCGACATGCGGCCCAACGCCGC
CATTTTGCTCGATTCAATCAATTGCTCCTGAGCTTGACGTAGCGCTTGCGTGCGCTCTTC
TACCCGCTGCGCTAGCTCTTGGTTGATAAGTTGTAGCGATTGTTCAGCCTTTTTGCGTTT
ACTAATATCGATGAGGGTGGCAAGAAAATAAAGCTCCCCGTGCCAAGGAAAGGTCGTTAA
TGAGAACAGCACAGGGAAAACGCTCCCATCACTTCGCCTTGCCATCGTTTCAACGGCACT
GAATTCTGCCAGCTCCTTATGTTTTGGTAGATTTCTGAGCAGTGTGAGCGTGGTTGAGTT
GGGATTACCTGCATCAAACAACTCCCAAGCAAAAGTTTGACGACTTACGTTTTCTGGCAA
ACAAAACAGCCGCTTAGCCATTGGATTGAGATCGAATAGCTGTCCTTGCTCATTGATCAA
CAGCAACCCAACGTGAGTTTTGTTGATCATCTGCTTAAGTCGCCTTTGGGATTCCTCCAG
TAGAGCCTGAATACGCTGTTGGTTCTGGTTTTTCTGGTGTCGTTGTAAACCGATGATGAC
CAACAAAATCATCAATAACAGCAACGCAGCGACACTCCAACCAATGACATTAATGGCTTG
TTGAACTGACTTGGTCGGGATGAGATAGCTGACATACCAATTGAGGTCATCCAATTTAAC
GGTATGGGCAAAATAGCGTTGTTGTTCCAGCGTCCAAAAATGGATCACGGTGTTGTCGTA
GAGCTTTTGTGTTTCCTCATCTACTGCATGGTTTGGCTCATTGAACCAGTCCGCGTTGTA
AGTGGTACTGCTCGACAGGAAGAAACGCTGATGGCGGTTTTGCAGTGTAATAATGTCTTG
GCTGGTGATGGTTTGTTCCGTCAGAAGGCTCAAGTTAATTTGTACGACGACAATACCCGC
GATGTTAAGGCCATCAAAAATCGGTGCCGATAAATAATACAGAGGGCTCGAGCCTTTGGT
TTTATTTACCAGAGAGACGCCTTCACCTTGGCGATGAATCTGTTCAACAATGGCACGTCG
ATCTGAACGGCTAAATCGTTCATCGATGAGGCTGGAAACCAACACTTCACCAGAGGTGGA
GAGGATCAACCAACCTTCGGTATTCGCGGCTTTGTCGAGTTGGGTTAACTGGGCTTGCAG
CGGTTCATAGTAAGTCAAATTGCCTTTCACAAACGCAATAGTTTCGGGATTGTTGGTGAC
TAAATAAGGCAGGTGATAAAAGCGTTTCAGTGCTCGGCGGACTTCGCCGATGTAATCCAG
TAGTTTTTGTTGCGCTTCGGTTTGCGTTTGTGCGCTGAGCAATTGGTGGGCGATTTCACG
ACTAGCACTGTAAGAAAATAGCACCATCGCGCTTGCAAAAATCACAAGCAACCACATTTT
CCCTTTTCCGCTGAGCGTCATACCGACTCCATCCAAGTACTCGTTTTCTTAAGATAAGTT
ATTGATTTTCAGTTCTGCCTCGTCCTGATTGATGACCCAATCCACATGCAGGTTTGCCGA
TTTAGATTTTTCCTGTGCGGTTCACAGTGATTACTTATCCAGATTGAGACAGAGTGCGCC
TAACTGATTGGATGTTAAAGAGTTGTAATTAAGAAGTGAGATCTAGCTCCTTTTCTCCCT
CGTGGTTTTTGCTACCGTTACGAAAGACGTTTTAAACAGGCAGTAATTCATGGCTTTTGA
AAGCACCCCCAACATCGCACTTTTTGAAGATGATGACATTGTTCGTCAGGCAACTAGCCA
ATGGCTGCAACTGGCCGGATTTAACGTTGAGGCATTCAGTACCGGTGACGCTGGAAAGGC
GGCGATACTAAGTCAAGACTTTGATGCTGTTGTCAGTGATGTTCGCTTGCCTGATAGCGA
TGGCCTCTCGATTTTAGAAAGCCTTATTGACCATCATATCCAAACACCCGTTATCCTGAT
CACCGGACATGGGGATGTGGATATGGCGGTGAGTGCGTTGCAAAAGGGCGCATTTGACTT
TATTGAGAAACCATTTCAGCCAGAGCGACTCTCGCAACGTGTGACGGAAGCGGTCGAGAC
TTATCGAGCGCAGACGTCAACGCAAGATCGTCAAGAATATCTTGCGAGCGTAAGTGGGCT
CGAGGAAGTACTGATTGGCCGAAGCCGAGTCATGCAGCAATTGCGTGAACAAGTTGCAAA
GCTAGCGCGTATTGATACCAACGTCATTATTTATGGTGAAACTGGCTGTGGTAAAGAGCT
GGTGGCTACCAGCCTGCATAAAGAAAGCCAACGAAAATTACATCGTTTCGTACCGATAAA
CTGTGGCGCGATTCCCGAAAATCTGTTCGAAAGTGAGCTGTTTGGTCACGAGCCCGGCGC
TTTTACCGGAGCAAGTAAACGACGGATTGGCAAACTCGAATACGCCGACAAAGGCACGCT
GTTTTTTGATGAAATCGAGAGTATGCCGCTTTCAATGCAAGTGAAAGTGCTGCGCTCATT
GCAAGAACATACTGTCGAGCGAGTTGGTGGTAACCAGCAGATCAATGTGGATTTGCGAGT
GATCGCTGCCGCGAAAGAAGATCTCAACGATCATGAAGAGTTCCGTCAAGATTTGTATTA
TCGACTTAATGTTGCACAGATCTACTTACCGCCGCTTAGGGAGCGAGAAGAAGACGCGTT
GATTCTGTTTGAGCACTTTGCATTGCAAACAAATCCAGACAGTCGACCGTTGAGTGATGC
CGACAGAAATGCCGTGCTTTCTTACGCTTGGCCAGGAAATGTGCGCGAATTACGTAACGT
TGCAATGCGTTTCGCGCTGGATGATACGGTTTCTGTGATGGAAATTCTTTCTAGCCGCCC
GTCGTCAACCACGGAAGATACTCAAGCGGGTGTGCCACTGATGATTCAGCTGCACAACTT
TGAGCGCAAAGTGTTGCATGAATCCTTAGTGAGGCACCAAGGACGGATTAATGAAGTGAT
GCAAGAGCTCGATTTACCACGCCGCACCTTAAATCAGAAAATGCAAAAATTTGGTCTGAA
TCGCTCCGATTACACCGATTCGTGAATGGAATAATAGGAGCGATGTCGTTTTACCTTTTT
GTTATGCGCTTTTGGTCGGTGTTTGGATGAACTTACCACCCACTTCGCTTTCATCTTGGA
ATGTCGTGACTTGATTTCGCCCGGTATGCTTCGAACAATACAGTGCTTCGTCGGCTCGGG
TGAGTGCATCTTGCAAGCGGTCATTGGGCATTAGCTCGCTGATGCCGAAGCTCATCGTGA
CTTGGTTTTTAAAAGCAAGCAGCGACGTTTCACGTTCAATGCTGCGACGTACTAACTCGG
CATAGGCTTTCGCGTTTTCGGCATTGGCAAGCAACACAATCATAAACTCGTCACCACCAA
AGCGAACGGTACATGCTGACTCTGGTAACGTTTGTTTAAAAATCGTGGCGATGGTTGCCA
TGACTGAGTCGCCAGTGGTGTGTCCGTATTGGTCATTAATGGTTTTAAAATCGTCCACGT
CAGTCATAACGATGCTGATAGGCATATTTTTTTCGCGTGCTTGATTCACAAGGTTAGGCA
CAATGACTTCCATTGCACGTCGATTGTATAACCCAGTTAATGCATCCAAATGAGAAAGAT
CGTTGATGGATTTCACCAATCTTGCGTTGATCAACCACAACATACTAAAGCTCAAAGCAA
CAATGAGGCAGATACTAAATAGAAACGTCAGCTGGTGGATGATACCTGCATTCATAAAAC
TGGTGACTTCTGGTGCCCAAATGCTCCAAACGGTTCTGCCCGCCATAAAAGCACTAAACC
CAAAGAAGGCGTACGCCATCACTTGAACGGGCAGTTTTAGATCGTCTCTTTTTCCCTTGA
TCATCGCAACACCACTGCAGAAGGTGACCAAGCTCAAATAGATACTAAGAAAAATGATTC
GGATACGAATAGATGGCGAATAAAATGTGAAGTAATAAAAAAGGCCACTGAATACCGGTA
CCAGAAACGTGAGTACATGAGCGCACTTGAGGGGGAATTTACGGAAAATGCTGACGCCAT
ATAACGTGAGCAAAAAGCCGATGATAATGATGGTATTGGAAAGAATGATCGTCAGCCAAT
CTGGGGCTGAGTCACGAAATCCCAATAAAAAAGGGCCTAAGCCAATAAACAGCAGAGAAA
TGGCGAACGTTTTTAATCCTTTAATTTTGCTCTGAGTATATTGATAGCAAAGCAGGCTAA
TAGCATAGATACAAGAAAACAAAATGATAATAAAGTTGAGGGTTCTTATATCTAAATAGT
GACTCTCCATATGTGCTCCACAGCGAACCATTACTCGGGCAACTCCTTTGCCCGTCATCA
ATAAACGTCCAGTATGTTAGCGTAATTATAGAATGATGTCTTAAGTTAAGCGGCTATTCG
TTGACCAGCTCGAATTCTTTGATTTCTTCTGCTTTTTTAGTGAACAAAAGTCCGATCATT
GCCATGATGACACTAGGTACAATCCAGCTCGCGAACTCATTGTACAAAGGCATGTTGTGG
CTCATCCATTGATCTGCAGCTTCCGGCATGTAGCCCAAAATGTGCAGAGCATCGACACAA
CCAAATGCTAGTGCGGTGAACGCGGTAAGCACCAACATGAACTGAGACATTTTGTTGCGA
ACGGGTGCCATCATCATCAAAGCAATCGCCACAGGATGAAGTGCCACAACCGCAGGTAAA
GTGATTGCCAATAGCTGCTCTAAACCGATGTTGGCGATAAAGCCTGACAGTACCATGGTG
ATGACGACACAGATTTTGTAGTTCAGTTTGCTAAAGGTGTTGTCATAGAACTCGCTGCCT
GCGGTTGTTACGCCAATCGCTGTGGTTAAACAGGCCAATACCATGACTGCACCCAACAAC
ACCGAGCCAAACGCACCAAAATGGTTGAAGGTGAACGCCGTTAAAATATCGCCACCATTG
CTAAACTCTGAACCTAAGTAAGAGCTAGTAGAACCAATGTAAGACAGCGAAATGTAAACA
AACGCCATCGCGACAGCGTACATTAAGGCTGCAATTAGAGTGTATTTCGCCGTTGCTTTC
GGGCAGTCCACTCCCATGCTGCGAATAGCACGGAAAATGATCCAACCAAAGCCAATTGAG
CCCAACGCATCCATCGTCATGTACCCTTGCGTCAGACCTTCTGCAAACGCACCACTCACG
TATGGGCCACTGGCTTGTGTCAACTCACCTGCTGGGTAAATCAAGGCAGTGACAGACATG
ATGATCAAAATCGCCATTAACGCCGGTGTTAGGATTTTGCCTAAGTTATCAACCAACTTA
CCTGGGTAAAGCGCAAACCAAATGGTTGCTACACAAAAGGCAATCGTAAACGGCACTAAT
GCCGCCTCACCAAAGATTGGGGCGAAGCTAAATTGATAGGCGACGGTAATGGCTCGCGGA
ATCACAAATGCTGGCCCGATGACGATGAAGACCATCACCCAAAAACTGGTTGCTAGCGGT
TTTGGTAGCGCAGCGGTTAGCTTGTCTGAGCCATTAACTATCGCCACCATTACCAGTGCT
AAAGCAGGTAGACCCACGCCAGTTAAAAGGAATCCAGACATTCCACTCAAAAAGTTTTCA
CCCGCTTGGTAACCCAAAAATGGAGGGAAGATAAGGTTACCTGCGCCCAGATACATGGCG
AAAGTCATAAAGCCTAAGGCGGCGATATTGCGTGCGCTTAACATTGTTATTCCTCTTACA
CGTTTCGCTTGGAAAAAACTGAAAGGAATGGGAGAGAGTATGTGGTTGTTCCCGTCAGCT
TCTTCTCAAGCTGACAGAAATTTTAGATGTAGCCTGTCAGCTCTGAATCAGTTCCAGAGA
GAGCAGGAGGATCGCTGCAGCAACGCCGGATGGGCGTTTTAATGCGAATGGAGATTGCGC
AGTTGCTGACATGAGAGATCCTTAATGACGAAAAAATACCAAGGAATACGTTTGCCTTGG
TGTTCGTTTACCGTAACGAACTTAATGGGATCGGCACAACCCCAAAGGAGAAAATAAGTC
GATATGGTTAATCTTTATCTTTAAGTTAGTGGTTTAAACTGGAATTTAAATCTTAAAATG
GAATAAATAACTTTTCAGTTTGTTAACATGACCGTTTTTGTTGGAATTTTGTTCATCATT
TGGAGTTTTTATCTAAGCTGTATTGCTCAATAAGTGAACGCTAATTTATGGTGGTGCTCG
ACTTGATATGAACTAGATACGTTTTTAGACCTATTTCGCTAAGAGATGTTGCGTTGGGAC
ACTCCGCGACAGAGTTGAATGCTTGTTTGTTATCGGCAAAAACTTGCTCATGGCTAAAAA
GGGCAAATCTTTTGTATCGATCACAATTCATTAACGTTTTGCGAGGTTGCACCGCTTAGT
CTCATTCTATCGTCGGCAATATCTTGCTTATTGCTTTACAGGTAAATGAGCGAGTTTTTG
CTCATTTTTGGCTGGGAGATTATATTTATTAAATAAAAACAATGAGTTGAAAATTGGCAT
TTAAGTTGCTCTTAGCGTTTTGTTGTTAATAAAGATTTAACATGATGTAAATCCATAATC
GTGAAACGACTACACGGAGAGTAATAATGAAAATGAATAAGCTCGTAAAAGCACTGGCTA
TTGCTGTGACATCTTTTGGTATCGCGACAAATGCAGCGGCGGAAGAGCGCAGCTACATCC
TTGCAACCGCTTCTACTGGTGGCACTTACTACCCAGTTGGGGTGGCTTTGGCGACATTAA
GTAAAGTGAAACTCGCACCAAAGCACCACTTCTCCCTTTCTGCTATCAGCTCTGCTGGCT
CTGGTGAAAACGTTAAACTACTGAATGAAAACGAAGCTCAATTTGCGATTTTGCAAGGTT
TGTACGGTGCGTGGGCTTGGTCGGGGGAAGGTCCTTACGAGAAAAGCGGTCGCCAAGCAA
AGCTGCGTTCAGTCTCAATGTTATGGCAAAACGTTGAACACTTCATTGTTCGTAGCGATT
TAGCAAAAACCGGTACGGTTAGTGATCTGAAAAACCTCGAAGGGAAAAAGTTCTCTATCG
GTAAAAAGAACTCCGGTACTGAGAACTCAGGCCGTCAGATCATGAAAGGCCTGAGTGTTG
ACCCAGATAAGTTCAACCTTGCCTTTATGGGGTACGGCGGCAGTGCAAGTGCGCTACAAA
ATGGCACCATCGATGGTATGAATACGCCAGCAGGTGTTCCTGTTGGGGCGGTGACGCAAG
CATTTGCGGCGCTAGGCAAAGATATCTCGATACTTTCGTTCACTGACGAGCAAATCAAGC
AAGCCAACGGCAACTACAAGTTGTGGACCAAGTACGACATTCCTGCCAACACTTACCCAG
GTTTAGATAAACCAATCACGACGATTGCTCAGCCCAACTTCCTTGCGGTTCGAGACGATA
TCTCGGAAGAGGACGTTTACCAACTGACCAAAGCCATTTACGAGAACCTTCCGTTCCTAC
AAGGCATCCACAAAGCAACCAAAGCGATGGCGATCGAAAAAGCGATTTCGGGACTTCCTT
TACCGCTGCATCCGGGTGCGGTTCGTTACTACAAAGAAATGGGAATCGAAATCCCATCTG
AACTGATGGCGCAATAACGCCAACTTCGCCCCGAGGCATCTCGGGGTCTTTATTTTGTTT
TGAACATTGAAAAAGCCGTTAGAGCTTGGAGTAGGATATGAGCGACTCTATGGAAAAGGA
ATTGCAGAAATTTGAGCTGCCCACGCGCACCGATTTCCCGTGGGTAACCACCACCATCAC
GGTATTCGGCGTGGTACTTTCTGCATTGCATATTTGGTTTAACACCTTATCGACGTTACC
GGAACTTTGGATATCCGCGACGCACTTTGCTGGCTTTGCGGTAATTTGTGCACTTTGGTA
TCCGGCCCATATCTCTTTGAAGCAGAGCAAAATGGCTCTTGCGGTCGATGTGCTCATCGC
AGCAGGAGCTATCGCCTGTTTGCTTTACATTCCTTATGCCGAAGATGCCTTGTATGAGCG
TGGTGTTAAGTTTGTCACTAGCGATTGGGTCTTTGCCATTATGGCGATATTGATCGTCAT
CGAACTGATTCGCCGCACCATGGGGTGGTTTATTCCTGTGTTGATTGTGATCTGTTTGAG
CTACGTTGTTCTGTGGGGAAAATGGGCGACGGGTATTTTTCATTTTCCGGGGTTGAGCAT
GGAAACCCTGCTTTACCGTAGTTTTTACTCTTCTGAAGGCATGTTCGGTTCTATTTCTCG
CATCAGTTGGACATTCGTTTTTATGTTCATCCTCTTTGGTGCATTTTTAGTACGCTCTGG
CGTTGGGGATTACATTATCAATGTCGCTCGTGCAGCCGCAGGCAAAATAATCGGAGGACC
GGGTTTCATTGCCGTGCTTGGCTCGGGTTTAATGGGCTCTGTGTCGGGATCTAGCGTGGC
GAATACCGTGTCGACAGGGGTGATCAGTATCCCGTTGATGCAAAAAGCAGGTTTCCCTTC
GCGCTTTGCTGCAGGGGTTGAGGCTGCGGCTTCTACTGGTGGTCAGTTGATGCCTCCGGT
GATGGGCGCGGGTGCGTTCATTATGGCGTCTTACACTCAAATTCCTTATGTGGATATCAT
TGCTGTATCGTTTGTCCCTGCGTTGATTTATTTCTTGTCGGTCGCGTTTTTTGTGCGTAT
CGAAGCGAAGCGTAGCGGCGTGCAGAAAATTACAACCAGTGACGAATCGCTTATCAAAGT
TCTGGTGAGTGGTTGGCACAACCTCATTCCTTTGGTGGTTCTGGTGACGTTGCTCGTGAA
AGGTTTTACACCCACTTATGCGGCAGGCCTTTCCATCATTTCTGTCGTTGTCTCTTCGTG
GTTTTCGAAAGATCACAAAATGGGACCAAAAGCGATCATCGAGGCTATGTCTCAAGGCGC
GAAGAACATGGCAACCACCGCTGTCCTGCTGGTGGGTATTGGTTTAGTGATCAACGTAAT
CAGTACAACAGGCATCGGCAACACTTTCTCTTTGATGATCAATGGTTGGGCGAATGGTGA
TTTGTTCATCATGCTCGTGTTGATTGCTTTGGCATCGTTGGTTTTAGGTATGGGCTTACC
TGTGACAGCGGCGTATATTGTTCTGGGAACTTTGTCTGCCCCTGCCTTGTATAAGTTGAT
TGCCGAGAACCAACTTTTAGAGTTGATGGTTTCAGGGCAATTACCTGAGCAAGCGAAAGC
GATCTTCATGCTAGCGGCACCAGATAAGCTCGAGCTTCTCAATGCGCCAATGGCGTTGGA
AACGGCGAAAGAAATGCTGTCACTGGTTCCTGCTGATTTTGTTGAAACGCTACTAGAGCA
AAGCCTAGGTTTAGAGGCGGTTGGCTTGGCATTGTTGGCTGCGCATTTGATCATCTTCTG
GCTCTCACAAGACAGTAACGTTACGCCACCAGTGTGTTTAACCGCATTCGCAGCGGCGAC
CATTGCGAAAACGCCACCAATGCGAACCGGCTTAATGGCTTGGAAAATTGCGAAGGGGCT
GTACTTGGTTCCATTGTTAATTGCCTATACCGGATTGGTCAGTTGGGATGTGACATCAGT
AATTACGGTCGGCTTCTTTGCGATAGTGGGTACTTACGCGCTCATTGGTGCCATTGAAGG
TTATTTAGAAGGACCATTGAATATATTGATGAGACTGGTTCTGCTTACTATCGGTGCGCT
TTTGGTTTGGCACGATATTCCAATCTTAATTCGTGTGGTGTGCTGCGCGGTATTCGTTGC
CGTGTTTGTTTACAGTGGGCGCAAGTTCAAATTGCAACAGTCTCAACTTTCGGTTTTATA
AGAGGTCGTATGAAATCAGTCTATGACTACATTGTTGTGGGTGGTGGTATCATTGGCGTG
TCCACGGCTTGGCAGCTCCAACAACGCCATCCAGAGTGTTCTATTTTATTGGTTGAGAAA
GAGTCTGGTTTTGCTAAGCATCAAACCGGGCATAACAGCGGCGTTATCCACGCGGGTGTG
TATTATGCGCCGGGCAGTTTAAAAGCCGACTTTTGCAAACGAGGCGTAGAAAAAACGCTC
TCGTTTTGCTCTCAGCATAATATTCCGGTCGAAAACTGCGGAAAGTTGTTGGTTGCAACT
AACGAGCAAGAAGTCGAACGAATGAACGCCCTTTATGAACGCTGCCACGTCAACGGGATT
GATGTGGAATTGCTTGATGAAGCGCAGCTCAAGTTGGCGGAGCCGAATATCACAGGGTTG
GGCGCGATTTACGTGAAAACCACCAGTATTGTTGATTACCGCTTGGTAACAGAGCATATG
GCACAGGAGTTCCAAAGTTTAGGTGGTCATATTAGCTTGAGAACCAAGGTGGTTGCCGCC
GATGAAAAAGATGAAGAAGTACAACTGACTTGCGTTTCCGATGGACAATCTATGCAGCTG
AACTGCAAGTTTCTAGTCACTTGCAGTGGATTGATGGCCGATCGGATGACAAAAATGATG
GGCATTCCGACCGATTTTCAAATCGTGCCTTATCGCGGTGAATACTACCGATTAGACAGT
AAGCATAACCAAGTGGTGAATCACTTAATCTACCCAATTCCAGATCCAGATTTGCCATTT
TTGGGGGTGCATTTGACTCGTATGATTGATGGTTCTGTGACGGTTGGTCCAAATGCCGTT
CAGGGTTGGAAGCGAGAAGGGTATGGGAAAGTGAACTTTAACCTGCAAGATACACTGCAA
ATGCTGAGTTTTTCTGGCTTTTGGAAAGTCACACAAAAGCACTTAAAAACGGGCTTGGAA
GAGTTTAAAAACTCGTGGTGGAAGCCTGGGTATTTAAAACTGGTCAATAAATATTGTCCG
AGTATTCGTGTTGAGGATCTCCAGCCTTATCCTGCAGGGATTCGCGCGCAAGCGGTGTTG
TCGGACGGCACTCTAGTGCACGATTTCCTATTTGCAGAGAGCGCAAGAAGCCTTCACGTG
TGTAATGCGCCTTCCCCTGCGGCCACATCTGCCATGCCTATCGGAGAGTACATTTGCGAT
AAGGTCGATGAGAAAGTGGTAGCTAAAGTCGTCTAGTCAGACATATAGAGCCAGTTTTGA
ACACTGGCTCTTTCATTTCATCAGGTTTTTGTTGGTGGCATTCTACTTCGGGCAAAGTTC
GCCTTTTTTGGCGTGTCTTTCGATCATGTAATCGCCTCTTGCACTGCGTAAGACCATTGC
GTTCCACACTTCACCGTCTTGAAGCTCGAACTCAAACGCATAGTGAGTACCCGCTACCAC
TTGAGTGCGTACTTCGTTGATGTTTTTTAATTTATCTTCTGCGTTCATCTGGTACAAAAC
CATACTCAATGAGCGCTGCGCTTCTGGAGTAACTTGAGAAACTTGCCATCCACCGGGTTG
ACTCTTTTCTGCCGAACAAATTGCCTGCATTTTCTTTTTCATCGCGGGTGAAACTTGCTT
GTCCACGGCGTAGACATTGTTGGTGATCGTGAGGATTGCAAGAGTGGCTGCGGCTCCCCA
ATATTTCCTAACACTCATAAAGACACTCCGTTATTTGTCCTTGATTGAGTATAAGCACGG
CTGTGTTGCTTTACATAATGAGAAGAAGTTGGAACGGAAAGTCGTACAAAATAGTGGAGA
GTCCTTTCGATACATAAATGAGCGCCGCTTCACTGAAATTTGTCCGAAAAGTGCACTATA
TTGAAAGAGTCAGAGACATGGGGTTTCTGGCTTTTCTTTTATCAGGAGGACGAAGACGAT
GAGAATTAAGGATATTCTCGATAGCCGTTTGGTGCTGTCGTTCTGGTACAACCTAGACTA
CTGCTTGTCTCTTCTTAGCAAAATCTCTTCTCGTTAATTTCCTCAATGCTCTCGCATTGA
AAAGCATCTGATCTATTTGTTTTCTATTCTTACGCTTTAACGCGTAGGGCCATGCGTACA
AGGAAATTAACAATGAAACGTATTCCAGAACCTTTCCGTATCAAAATGGTTGAGCCAATC
AAAATGACCACGTTGGCTGACCGAGAAATCGCTCTCAAAGAAGCGGGTTACAACCCATTT
TTATTGCGCAGTGATGACGTGTATATCGATTTGCTTACCGATTCCGGCACAGGTGCCATG
AGCGATAACCAGTGGGCTGGCATTATGTTGGGGGATGAGTCTTACGCGGGTAGTCGTAAC
TACTACAACTTATGCAGCGCAGTGGAGCATTTCTTCGGCTACAAACTGACGGTGCCTGCA
CACCAAGGCCGAGGAGCGGAGCAGATATTGTTCCCTGCTCTGATTGAACGTATGCGCCAA
GTACGTGGCGGTGAAACGCCGGTGTTCATCTCGAACTATCACTTTGATACTACTGCGGGG
CATATTGAGCTCAACGGCGGTAAGGCTATCAACGTTGTGACGGAAGAAGCGTTCGATACC
ACTACGCCTTACGATTGGAAAGGTAACTTCGACCTCAACAAATTGGTAGAAACGATTGAA
GAGCATGGCTCGAAGAACATCTGTGCCATCATCACGACAGTGACGTGTAACAGCTCGGGT
GGCCAACCGGTATCGATGGAAAACATGCGCAGCGTGTACGAAATTGCCACCAAATACGAT
ATCCCAGTGGTGATTGACTCGGCTCGCTATTGTGAGAATGCTTATTTCATCAAACAGCGT
GAAGAAGGCTACGCTGACAAATCGATTTTGGAAATCATTCGTGAAATGTATCAATACGGC
GATATGCTCACGATGTCTGCCAAGAAAGATCCAATGGTGAACATTGGTGGCATGTGTTGT
ATTCGTGATCATCAAGAGTTGTTCCAAGCGGTGCAAACGCGCTGCGTTCCTATGGAAGGT
TTTGTCACTTATGGCGGCATGGCTGGGCGCGATATGGAGGCTTTAGCCCGTGGCTTGTAT
GAGGGCGCGGATGAAGACTTCCTGCATTATCGAATCAGTCAGGTGCAATACTTGGGCGAA
CGTCTGCGGGAGGGGGGAATTCCAATCCAATATCCAACTGGTGGCCATGCGGTGTTTGTT
GATGCGGCGAAAATATTGCCGCACATTCCAGCCGATCAGTTCCCAGCACAAGCCCTGTGC
AATGCGTTGTATCTGGAAGCTGGGATTCGAGCTGTTGAGATTGGCTCACTGTTGCTCGGA
CGTGACCCTGAAACGGGTGAACAGAAAGCCTCTGAGCTTGAATTAATGCGCTTAACGATT
CCACGTCGAGTCTATACTAATGACCACATGGACTATATCGCGGATGCGTTGATTGAGTTG
AAGAACCGAGCTCATGAATTGAAAGGTTTGATGTTCGAATATGAGCCTCCGGTTTTACGT
CACTTTACGGCTCGCTTCCGTGAAATTGATTAACCTGAAGTAGGTTTGACACCTAGGTAA
TTAGGTATCTAGGTACTTTAGTAAAGAGCAAAAGGCCGCGAGTGTCGTGGCCTTTTTTGA
TTTTGTCTGTTCAGTTCATTCCGAGCGGATATTACGCCAGCTCCAACGTGATGCGCACGA
ACTGTTCGTCTTGATATTGCACTTCATAATTGAATGTGCCACTTGCGTAAATACTGCCAA
GGAACAATGAGCGCTGACTCATTGGGCCACGGAAAAGCATCGAAATTGGTGCAATCATGG
CGTTATTGTCGTCGAAATGTTGGTTTAAGTTATTTGATAACACACACAGCAAACAGCCAT
GTTGGTCATGCGATAGGTCGACATCTTGAGGACGAGAAAGCAGTACCGTGGTACCGAGTT
TTTTCTCAATTTCGTTAATGAGTAGCAGGTAGCTATCTAAGTGAGGTTGCGGGTTACTTG
GTTTGTTCGCGTCAACGCAGCGTTCAAGTAAGGCTTCAAGGTTGCCATTTTCCCCTTTCG
CCTGTTGAGTCAGAGACTTTAACGGCTTTTTAATCAGTTTGTAGCGATTGCTTTTCAGTT
TAGGCTTTAGCCATTTTTGCAGCAGATCATTACGCTCTGTTGTAGGGAGAGGGCGTGAAG
ACGCATGGATTTTGAAGTGCAGGTGCAATAAGGCGTGCACTGCAAGCTCGCTCAGAAGTT
GGTTAGCATCTGCGGATTGTCTTGCCTGCTTAGAACTTTGCATTACACTCAAACGAAATT
TAAGAAGAAGGATAATGGTGCCGAGAGAGGGACTCGAACCCTCACACCTAAGGCACTAGC
ACCTCATGCTAGCGTGTCTACCAATTTCACCATCTCGGCATCATGATGCTCTGCATACAC
AGAGGCCTCAAAAAGAAGCACTCCAAATTGTATAACCAAACTCCATCTGTTGGCGAGAGT
AAAATTGCTCATTTTTGGTGTTTCACGTTTGATTGCGTATTTATTGGCCGTTTTTGATCT
TTTTACCATAAAGAACCGTCCCAATGCCCTTACTTTTCCTACCAGTATGGCTGCAAAATA
GCAGGTTTGCATAAATTTTGAACGCTTGAACGTTTGCGTCAATAAATGTGATGAATATCT
CGTTCGCTTGGCTATACTTGCGTCCCGTTTAAGCGGGAATTAGGGTTTAGTTGTTCAGGA
CCCTTACCCATACAAGCCGTCACAAGGAGCAGGTCGAGTTATAAACTCACCAGCAGTGAA
TGACCCCACGGACCGGACCAGCTAAGTTCAATTGCTTGTATAAGGTAAAAATTAAGATGT
CGAACTATCCGTTCAGTCTACATTCTGGATCTACGAGTGCTTCGCCACTCGATACGTTGT
CCCTTTCTTCTGCCAATTCCTTTGGTTCTCTTTTCTTTTTCAACGTTCAGTAGGTCCGAC
TCATGAGTGTTCTATTTAGTTTATTTGGTATTGTTGCACTACTAGGTTGTGCTTTCCTAC
TGTCTGAGAGCCGTTCATCCATCAATTGGAAAACTGTGTCTCGCGCTTTGTTACTTCAGT
TGGGCTTTGCCGCTCTGGTGCTTTATTTCCCGATGGGACAAGCCGCACTAGCGAGTTTAA
GTAATGGCGTTGCCGGGTTATTAAGCTTTGCTGATGAAGGGATTCGATTCCTTTTTGGTG
ATCTCGCTTCTACTGGTTTCATCTTCGCTGTTCGCGTCCTTCCTATCATCATTTTCTTCA
GCGCTCTTATCTCTGCCCTTTACTACTTGGGCATCATGCAAAAAGTAATTCAATTTATCG
GCGGCGCTATCCAGAAATTCTTGGGTACCAGTAAAGCGGAATCACTCGTTGCAACGGGTA
ATATCTTCCTATCTCAAGGTGAGTCACCACTTCTTATTCGTCCTTTCCTATCAAACATGA
CTCGTTCTGAGCTATTTGCAGTAATGGCTGGTGGTATGGCATCGGTAGCGGGCAGTGTGC
TTGGCGGCTATGCCGGCTTGGGTGTAGAGCTGAAATACCTTATCGCTGCGAGCTTCATGG
CAGCGCCTGGTAGTTTGTTAATGGCGAAAATCATCGTTCCTGAGCGTCAAACGCCAAGCG
ATTACAACAACATTGAGCTAGACAAATCAGAAGAAAGTAACGTTATCGATGCACTAGCAA
GCGGTGCGATGGGCGGTATGAAAGTCGCAGTGGCTGTCGGTACTATGCTGATTGCTTTTG
TGAGTGTGATTGCGATGGTGAACACAGGCCTAGAAAACCTAGGTGAAATGTTTGGTTTTG
CTGGCGTAACACTGCAAGCGATTTTGGGTTACCTATTTGCACCACTAGCATGGTTGATTG
GTGTGCCAAGCCACGAGATCCTAGCGGCTGGTTCTTACATTGGTCAGAAAGTTGTAATGA
ACGAATTTGTGGCGTTCATCGACTTCGTACAGCACAAAGCGACACTGTCTGAGCACACTC
AAGTGATCATCACATTCGCTCTATGTGGTTTCGCGAACATCGGTTCGATTGCGATTCAGC
TAGGTTCTATCGGTGTGATGGCACCTGAACGTCGTAAAGATGTAGCAAGCATGGGTCTTA
AAGCGGTAGCTGCTGGTACGCTAGCGAACCTAATGAGCGCATGTCTAGCAGGTATCTTTA
TCTCGCTTTAATATGATTGAGCAATAAATGAAAACCCGCCGATGTGGCGGGTTTTTTTAT
GGTGTTGGGAAAGCTGTGTGAGTCAGTGCAAGAGCATTCCCGAACCATGTTTATTCGATG
TTATTTGGGGGATTTAGGTACTAACCCATAAGGGATCGATTTGAACGCTTTCGGGTGCGC
TTGATATGTTGGTGCCTTGTGCACACCTTTCCAATCTAAAAGCATAATCGCGAGCACATT
GCGATGTTCCCCATACTTTAGATCAAAGTCACCATCAACGGATGGAATCATCCCTTGTTC
GGTGCTGATGGCATCTCGAATCGCTTGGCGTGTTTTCTCAACGACGGGATCGTGGTCAAG
GCCAGCCAGTAAAAATGAAATACCTACTTCGGCAATGATGTCTTCTTTTGCTCGCAATAA
AATCGTGTCGATGTTGTCGCGGAAGTAATCATAAATCCATTGATGATCCGCTTCATTCAC
GCGCTTTTGATAATACTGAGAGTCGGCAAAGATGATGTGCGTCATGCCATAGATTTTGTT
GCCGTATTGCTGAGCAGAGAGCTTTTTATCATTGTCGTCGGGGTAGGTCGCTCGGAATGC
TTCAATGAACTTGTTCACCACATCTTGTTCACCCAGTTGACGCAGCCAATAGACCTGATT
TGCCAACTGCGCCGCCCATGCTTCAATCATCTCTTTATCGGTGGCGTAGCGAGTAAAATC
GTAACGACGAATGATTTCTCGCAGTGTTTTATCTTGTTGGTGCTTTAAGCCGTACTCATC
TGCTCTCGCCATCGCGCCCAGTAAATCGACGCCAAGATACAAATATTCAGGGTGATGTTT
TGTTACGGTATAACGACGTTGACTGCGCTCGTCCTCTTTTTCTTGGTAGCGAGTAAGCCG
CTCAGAGGAGTACAAAATGATGTCTTCTGGTTTGACGACGTCATTCGCGAAGCGATTCAA
TCGGCTTGCGACTTGAGCCATGTCCGTCCAAATGGTTGCGTAGTATTTTTCATCTAAGGT
TTGGCGGAACATACGCAGCCCAAAGTGGCCTTCCTTAAAAGGAGGAAGCGTGAATAACTC
ACGTTCGTATGTGTCGCGAATCAGCTGTGCTGATTGAGAGTAATTAAGTGCAGGCACCTC
TTCTTGAGATGCCTGAACATTCAAGATGAGTGAGCAAGAGAGCAAGACCGCCAAGCTGAT
AGGTTTGATACGCATAAATCCATTCCCTGATATAACCTGGATGTAAACTTATCATCAATG
TTTGTTAAGAATGTAAAACCTGAGTCAATAGTTCAAAATATGTCTAAAAGTCAGGTTGAT
ACGTTCTCCTTTTGGTTTGGCTGTTTTGGGAACGCAGTGTCTCCAATGGTGCTGAAGCTC
CCCAGCCATGATCAATAATGCGCCGTGGCCGAGCTCATATTCTATTTGAGTTTTACAATG
TAAATTTCGTAGCACAAATCGGCGCGTATCACCTAAGTTCAACGAGGCGATCACCGGGTT
TCTGCCCAGCTCTGGTTCATTATCTTGGTGCCATCCCATCGAATCCTGACCGTCGCGATA
CAGATTCGCCAATACAGAGTTGAACGGGGTGTTGGCAAGGCTTTCACAGCGAGCCTTGAG
TGATAACAGCTCAGACGTCCAAGGGTGAGGTGCCATGGTTAAACCCGAATAGGTGTAAGG
CGCATCGCCATGCCAAGTCTGCAAACGAGGTTGAAGTACCGATTTCCCGAAAATGGTTAT
GCGTTCTTGTTGCCAAGGCAAGGTACTCATAAGCGTTGAAAAGTACGTATCCGCTTCTTG
CTGAGAAAGAAAGTTTGGTTGATAAAAGAGCTTACCTTGGCGTACCTCTTGCCAATCCGT
ACTTTCAAATAAATCGCCTTGTCCTTGCATCCCGTTGCCTATTTAAACCATAAAAATTTC
AGATAATTATTACCTTTGCAAAGGCTATTGGTTATTCTTGTAGATAATAAGAATTTTAAC
AATAAAAGAATAATTCTCGTAGTAACGGACGAGCTAGTGGGGAGCTAATGCGTTATTCAC
CCAGAAAGCAGTGCTATTTTGCACTGTTCTTTTTCGCTTTTGTTGCCTTGTGTGTTGGTG
TTATTGAGCTGTTGCATCAGAATCAGCAAGACCTTCAGCAAGAGCGCGTGCAAGTTGAAG
CCAAAGAACAACTGTCTATTCTCCGCTCCAATTTGGAAGCGGTACTCATGGCTGATATTT
ACAAAGCCAGCACATTAGCGACGCTAATCACTTTGCTGCCAAATAGCGAAGAAGAGGAGC
TAAGCATTGCCGCCGATCGTATTCTTAACAAAAGTAAGCACATCACGGTCATCGGTATTG
CGGAAAATGATGTAATTAGCCATATATTCCCAACTCAAGGCAACGAGCGCGTCCTTGGTC
TGGATTACCGTAAAGTACCAGCGCAATGGGTACAAGTTCAAAAAGCGAAAGATATTCAAG
AGATTTTCATCGCGGGGCCGGTGTCGCTTGTTCAAGGTGGGCGAGGGCTTATTGTACGCG
TGCCAGTATTTCGAGACCCACCAATCAACAAAGAGTATTGGGGTGTGATCAGCGCTGTGG
TGGATTTTGATGGTTTAATGCGAGAGACCGGCGTATTCGACTTCTCATACCATTATCCTT
TGACGATACGCGGTTATGACAGCGGCGGCGAATATGGGGATATGTTCTTTGGTGATCCTA
ATCAAACGGGCAAATTGTACGCCAAAGAGCATGTGCACTTCCCTTACGGTGGCTGGAGCA
TGGCGGCCTACGCGGGTGGTCAGCTTGAGCAACAAATTTCGTGGTTTGAGCTGAACATCG
TTAGAATCATTGGCTATCCCATTCTTATTGCTCTGAGTATTGCGTTGATCGTGATTTACC
GTTTGTACATCATCGCCGACGACCGTGCGCTGCATGATGAACTGACGCATTTGCCCAATC
GCCGTTACTTTATGCAGTCATACAAGCAGCAGTTTGAAATCGCTAAGCGCTATAAAAAAC
GTTACAGCTTTGCGTTGATCAATATAGATCTAGACCGATTCAAACACATCAACGATACCT
TCGGCCATGACGCGGGTGACAAAGTGTTGATTGCCACCGCTGAGCGCATCAAAAGCAGCT
TACGACGTTCAGATATGGTTGCGCGAATGGGCGGTGACGAGTTTTTAGTGGTCGTACACA
ATTTGGGAATGGAAGAGCACGTGCAGAAGTTACTGCAAAAGCTCAGGTTGGCGTTGTGTT
CGACGCCCGTTATTTATGACGAAGAGCTGATTTACCTACGCGTGAGCATTGGTTACGCCA
TCTTCGATCCGCAAATGACTTCTCCAGAACAAATGATGAAAATCGCCGACGAACGGATGT
ATCAACAAAAACACGGCGGATAAAAAACAAAGCCCAGATTGATTCTGGGCTTTGTTGTAT
TTACAGAGTGAGAAAGATAGGGAAGGCAGAAAACTGCGTCCCCCAAGAATTCTCTATGCC
AACTTGAAAGCACTTAGCTGGTGTTTTAGCTCCTTCGCTTCAGCTTGGTAACCGGAAACA
ATCTGGTTCAAGTCATCAGCGTGCTGACCCGTTTTGTGCGCGATGCTCGCCAATACGTCG
ATATCTTGGTCGATGGCTTCACATGCTTTAGATTGCTCAATGGTCGAGTGCGTAATGGTG
CTGATGTGATTGTTTACGTGTTCGATGCTGCTTTCGAGTAAAGACACACTCTCATTCACT
TGTTGCACGGATTCAAACGTGTCGTCACTGGCTTGTTTGCTCTTTGCCATGCTTTCTACT
GAGAAACGGGTTTTCTCGCCAATTTGGTCCAACAGTTTGCTGATGTTCTCGGTAGCTTCT
TGGCTGCGCTGCGCCAAATCACGCACTTCAGAAGAGACAACCGCGAAGCCGCGACCATGT
TCGCCCGCACGAGCGGCTTCGATTGCTGCGTTAAGGGCTAATAAGTTGGTTTGTTCAGAA
ACGCTGTTGATGGTCTCGACAATTTGGCCAATGCTCTGCGTGTCGTTCGCCAACTCTGCC
ATGCATTGTTCAGTGGCGTTGATTTGCTCCAACAAGCTTTGTACGGAGCGGTAAGACAAT
TCACTTTGGGTCTGGCAGTCGACCACTTTGTTATTCATGGTTGTGGTGTCACCCATTGCG
CGCTCTGCGGACTGAGCGATTTCCACACTCGATTGTGCGAGTTCAGTCATCGCGGTTGCG
ATGTTGTCGCACTTCGCGATGGTAGAGCGGCTACTGCTATCAAGATCCTGCGCAGATTCA
ACAATGTTTTGTAGTCGATTTGAGCTCTCGTTATTGGTCTTAGTGACGTCAAACAGCAGC
TTTCTGAAGTTAGAGATCAAGGCATTAATGCTGTTCGAGATGGAAGCGATTTCATCTTTG
CCGCGAGAATCGAGTTCAACCGTCATATCGTGGTGCTCAGACATACTGCGCAGGGTTTGT
TTCAGGCGACCAACGCGGCTTCGTAGGCTTGCAACCAACCCCCACACCATCATGATCATA
AGCAGAGAAATCACAGCAGTCGAAGCCATCAACAAGTTGCGATTTAACGTGGCTTGCTGC
GCGGAATGTTCTGCTGCACTGAGCATCTGATCAACCATTTGGTTACGCAACTGGTTCATG
AGACCGATGCGCTCGGTTGCCATAGGAAACCATTCCGTTGCTTGAGGCCCCTGAATGTTG
TCTAGGTTGGCACTCTGGTTAAGGAAGGATTGCTGTACTTGTTCAACCTTCTTCCACACA
GGATTGCTTTGGTGCGATTGCAATGACTGTCGATATTGTTCTGGGAACGCAATTTGCGCT
TTTCTTGATGCGTAATCCCCCGATTGGATGTATCCCTCAATGTTGGAGAACAAAACAGAT
GTGGCGCTTCCTTTCGCAAATACCCCATTAAGTGCGCCGCGTGCTTGGCCTGCACGCTCT
TTCATCACGATTACAGAGATCAACGCATCGCCAAGTGTACCTAGCTCTCGGCTTTGAGTC
TGTGCAATCAAAATGTCGATGTTGTCGATGATGAGCTGATTCAGGTTGGAGTAATAACCA
AAAGGTGCAATTCGAGGCGAAAGGCGATCAACCCCTTGTCGAACCTGATTGAGTCGATTG
AGCTGCACTTGGACATCTTGGAGTAAGTCGTAGCTATCGCTGCTGCTAATTAATGGCGTG
TTAAGTTGAACCAATGAATTGACCGCGTCATCGACTTTTTTTCTTTGCTGAGTCAGCTTT
TGCACGATTTCAGTTTTGCCTTGGCTACCCAGCACGCCGGCTGTTAGTCCACGCTCGACA
GCGAGATTATGCGCAAGGTTGTCGTAGTGGGTGATTAAGGTCACTAGCTGCTGATCTTTC
AGGGCTTGGTGGGACTGAGTGTTTAAATTGATGGTGTGCTGAACCGCAAGAAAAATAGCA
AGTAATAATGGGACGCCTGCAACAACACTGACCATGATATAGAGGGGAAACTGACGAACG
AACGCAAACATAGAGCTCTCCTAGGTACCAACCGTGAAATCCATTTACTGAGGTATTTTT
CCTCATTAATTAGCAGTATAGGGTAAAAATATGAAAGCTAATGGATAATCATAAAGTAGT
AGTTGGTTTTTTGCTGAGAAAGTGATTAGTAGCAATGTAACAAGTGGCATATTTGCATGC
TATTGCATTTTGCAAATGCAATTTGCGAAAGTGCTGGTTAATAATGCGTCGATATGCACC
TGGATCTATTAAAAAACGGCTTTTTTAAAGTTGGCACGCATCGTGCTTTATCTAGAGTGA
CCCTTATTAAGCCGAGGGTCACCTAGCCAACTGACGTTGTTAGTGAATACACATTGTTCA
CAAGTATATACCGCCAATCACCTTTCTTGTGATTGGCGTTTTTTCTTTCTAGAGACCGAT
AATATTCACATTGTCACCCGTCTCGTCCGATTCCCCGCATTTGCTGTAACAGCTTGGCTG
TCTTGGACATACCGCCCCTCTTGAACAAATCAATCTTGCTTGGCTTTGAATACCGCGTTC
TATCCAATTGATATTTAAGATTTTAGCGATCGTAGTTAAGTCTTTTTTGATATGAGGCGG
AATAACACTGCTTCCGCCGGAAGCGACACAGAGAGACTTCAACTCTTCCGCTATGGAAAC
CGCATCACCGCCTTGTGCTGAAATCGCAGGGTTTAAATCTATCCCCGCACACAACACTCG
GTTGTTCCCCGCCGGGTCAAATACGTTGACCGATTCACAGCAATAAATGCGTGGCTCGTC
ACCCACATTCAAAATCGAGATTTGCGCAGAGCTCGTATCTAAAGGTTGGGATAGACGTCT
GAATACCGCCCAGTGTTGGCATGGGTCATTCACTTTGCGCATGTTGCCCCAAGGAAGTGG
GATGCCATTCCCTCGATACACGGCTTTAAGCTTGCCCGGCCCGTACGCGTCGAAATAGTG
CCAATGGGGATATGGTGACACAACGGTCATGCGGCGCATCGCAACGGATGGCGAAACGCC
TGCTTTTTTATGAACATCAATTTCGTAACCGGAGCGGTCGAGCAACTGACGAAATGGCAC
TTTAGGGCAAAGCAGAGCTCCTGCAAAAAAGCTGGACTCAAAGTCTCGCCAAGCTTGCAG
AATGTCTTGCGAATTGAGCTCAGAGTTCGACACGGGGCTGTCCATTTGTTCCCAGTTATT
CTGATGTCCGATGGAGAGCACGTTATTCATCGCGTCGCTGCTGTGCAATACGCGGTGGCC
AATGTATACCGATAAGTCGTATTTTAAACGGGTAGGGTAGTCGCGCATCCGTTTGTTGAG
ATAAATGGTGCCCGGAGGTTCCATGAATGACGTAATCAATTGCTTGGCGTTTACGCCCAA
TTCATCGATGACATCTTGAGGCGCTCGGTCAACCCAGCGGATATCCAAGCCCATACTTTT
GGCAATGTCGATCAAATCCTCAACCGACAAATTAAGGCGCTTCAATCCCACTTCTTCGGC
GGCACGTTCTAAATCAGGAAAATGGTTTTGATGGTTCTCTTGGTGCGCGCGGATCAGCAA
GTGAGCAAATTGACGACCTGTGATCCCGGTTTGAGACAGCATTTCTGGAATAGCAATCTG
AAGAATGTCATTGGAAAACAGGAAGCTCGGTTCTAGCGCCATGCCATTAATCCCGCCTCG
ATTCCCTTTGTTGGGGGTAATGGCTTCTAATTCGGGCTCATCATCTAAAAACCACGCTGG
ATCTTTTTGAAAAACTTCTGCGATTACCTCGAGCATATCGATACTCGGGACGCGTTTTCC
GCGCTCAATCATCGAAAGGTAAGAAACCGACGGCGCGTACTCAGGATTAATCCTTACACA
ACGGGCAGACAAATCTTCCATCGTTAAATGGTTGTTTTTTCTTAGGTTACGAATTTTCGT
ACCAAGAAAATGGGACTGACGAATAAGACTTTTTGACACAGACATTTTGTAAAATTCACA
TTGTAAAATTTTTGTTGTGAAATTGTAGTCAATATTTCGCTAGTCTACATAATGAGCAGG
CAAGGAAATTAACCATCAACTTCACAGAATTGCCTGAAACTTAAATAAAGGATTTAAGTT
TTTACTCTAGGACGAGTTTTTAAGTGCGAGGATATGACGATGAATATGCTGAACTTCGAT
AAAAAAGAGATGCAACAACAACAACGCCCATTTATCGCTGAAGCCGTATTTGCCGTCGAA
GCGGTAAGTGCTGAGCAGCAGAGTGAGAAACAAGTAAAAGCGAAGCAACTACTAGACCGC
ATGTTCCCATTGGAGAGCGGGTCGCACCAAGATGTATCAAGTTACGTGATTGATTACCGC
CATGTTTTAGCTTATTTCAAAGACGGTACACACAGCGGCCTGAAAAGCCCAAAACACTTC
GTGGCGTATACTGGTGAAAAGGAAGACCCAAAATCGATCTTGTTCAAAGATGATTCAGGC
AACCACGTAGAAGTGCTGTTTGGTTGCCATAAAGGCACAGGTTGTGTGGAGTTGATGGAC
ATCGATGACATCCAATTGGAAACTCGCATTACGTTCAATCCAGAGCTTACAGGCAATGCG
CCAACCGCGATGCGTCATTGGATTAGTCTTATTAAAGGCGACAAGAAAGGCAAGCCGATG
GCGTGTAGCGAAGACAAAGAGTACACCGCAAAAAATGGTGACGACTATGTTCTTAGTTAC
TGCTACAGCATTGATTAATCAAATATAAGCCCAAGTAGCCTGCTTTGGGTATGTAGGACG
AGAAAGTAGAAACCCCGCGCTAAACAGTGCGGGGTTTCTTTATTTGTTCTAACCGTCTTT
ACTGTATTGCCTGAGAGGTTAGCTTAGATAGGCATCACTCGGTTTCGACCGAGCTGTTTT
GCTTCATAAAGCTGTTTATCGGCTTTGTTGACTAATGAATCTACGGTGTCACCAACTTCG
AACTCTGCCACACCAAAAGAAGCGGTAATGCTATGAACTTGTGTGCCCGAGCGTTTATCA
CGAACACGCAGCTTTTCAATCATGCGGCGCAGGGTATCTGCATATTGGCGGGCGATTCGT
AGGGATTTGTTTGGCACAATTAACGCAAATTCTTCGCCGCCGAAGCGGTATGCACTCACG
CCATCGCGACAGCTCTGTTGCAGTCGACGCGCGATCGCTTTCAATACTGTGTCACCAAAT
AGGTGCCCATAGTTATCGTTAAACGCTTTAAAGTGGTCGATATCCAGCAAGATGAGAGTC
ATCGCCTGATTAGCGTTAATCAGCATGCTCAAATCAGTATCAAAGGCACGACGATTGTAA
AGATTAGAGAGTCCATCAAACAGCGCGTCTTTTTGTACTTCGGCTAATTGATGCTTCAAA
CGAGAAATTTCTTCACTCGCATTGGTGAGTTGACGGTTTAAGAATTTAGTTGAGTGGCGA
ATCTCATGAGATTCAGCAACGAGTTGGCGGATCACCACCATCACTTCTTCGATGCTCAAG
CTGTTGTCTTCAACTTTTTCTAATTTGTTGAAGCTTTTATCGACCATCGCAGAGAAAGAA
GAGGTATCTGACAAAGTATCACTCATGGAGCTCGACACTTCATGCAATAGCACTTCTACG
TTGGTTTTGAGATCTTCTAAACTGGTTTCTGCTCTACTGGCCACGTAGTTGTTGTAAAGC
TGTTTGTTCGCTGCTGGTGGACAAATACCATAGTGTTCTAACACTTCGTCCATCTCAAAA
TTGAGTTCTGGAATGGTTTTGTCTACGTAGGTATACCAAAGCGCGTAGTTTGCGGGGGTG
GCAGCTACATGATTTTTGATCATTAGTGGCACCGCTTTTTTTAAGTTAGCGGTCGATTTC
TTAAACTCGTCAGTCATTTCTGCGATGTTACTAGCAAAATGGAATTGGATTTAGATTACC
GGATATTAACTAATATCGCTTTAATTTTTATCATTTTTGCTTGGTTTATATAAAAAAATG
AGCAAATAGCGGTGATATTCATAAATCTGAAATTTGATTTTATAAAATCGCGGTTTAAAA
AGTGAACGATTGAGGATGGAAATACGATTTGTCTCTTATGTTCACTATTCATGTAAAGAG
CATGGAAAGCGCTGTAGTTAGTAAGAACGGATGATCCGCTTGCGATGCCGAGCGTAAAAC
AAATCAGTACATTTAGCTCCTCGCCTAAGGACGTTTTTTGAAAAAGAAAATAGGGCTTTA
CTGGTTTACGTTTGACCTAAGACTTCACGATAACTCGCTATTGGTTAATGCCTCATCTTT
TCTGGATGAATTGGTTTGCTTGTATTGTCGCCCTTCAGTAACTCCTTTTCTACATCATTT
TGCTCAGGAGGCAACGCTCGGACGAGCTAGGCAGAAATTTATCGATGCGTCTTTGTGCGA
ACTGAATGACGCACTCGGCCAGTTAGGTCAGCGACTTTGGACGCTAGATCTACCCCCGTA
TCAAGCCCTCAAATATGCCATTCAATATTTGGGTGTCACTCATCTTTATGCAGACGCAAT
GGCTGGCTCGGATGAACAGAGCATATTGCACAAGCTGCAAGATGAATACCCACACCTTGT
CATTGTTCAGCACTCTGTACGCAGTTTGTTCGACGAAAGCAAGCTGCCGTTTACGTTGCC
TGATCTGCCTGAGACTTTTACTCAGTTTAGAAAGTGCGTTGAAGGGATAGACATCGCCCA
CCCAATAGATGCGCCGAGCTACCTACCGCCAATGCCAAAAGGCGCTCAACTGCCAACTTC
ATCCTCTTCTTACTTTGATGAGTCTGCGCTGTTTTCTGGCGGAGAATGGAGTGGTCTTGC
GCATTGTCGGCGTTACTTTTCTTCTGGCTTGGCAAGCTCATATAAAGAGACCCGCAACGG
ACTCGACGGGATGGCGTATTCCACCAAATTTTCACCTTGGCTTGCGCTTGGTTGTGTGTC
GCCAAGAATGATTTATGCCATGCTCAAACAGTATGAACAAACCCAAGGGGCGAATGATTC
GACTTACTGGATTTACTTTGAATTGTTGTGGCGCGAATATTTTTATTGGTACGCAAGGTG
TTATCAACAAAGGCTGTTTCGGTTTGGTGGTATTCGCAATCAACCGCCGTTAACCAGTTT
TTATGCGCATCGCTTTCAGCAGTGGAAAAATGGCACCACACAGTATCCCATCGTCAACGC
GTGTATGCACCAACTGAATCACACTGGTTATATGTCTAACCGTGGTCGCCAGTTGGTTGC
AAGTTACCTTGTTCATGAACTTGGGCTGGACTGGCGGTATGGCGCGGCCTACTTTGAAAC
TCAGTTGATTGACTACGAAGTCGGCTCTAATTGGGGAAATTGGCAATATTTAGCGGGAGT
AGGGGCAGATCCGAGAGGCTCTCGTCAGTTTAATTTGGAGAAGCAGACACAAATGTACGA
CCCAAATCATGAGTTCATTGCTCGATGGCAAGGGCGTGACAGCCGAGCGCAGCAAGACGT
TGTCGATATGGTCGACTGGTCAATAGCAACGCAGCAAGAAAATGGAGATAAATAAATGCG
TTATGACACGGTGCGATTGATTCTCGGCGACCAACTCAACAGCGAGCATTCTTGGTTTCA
GCAAGCGGATGATACCGTGCTGTACTTGATTGCTGAGCTCAAGCAAGAAAACACTTACGT
TACGCATCACATTCAAAAGGTGTGCGCCTTCTTCTCCGCGATGGCTATTTTTGCTCAAGA
GAAGCAAGAAGAAGGGCATCATGTTCTGCATCTAACGTTGGATGACACTGCCGCTTTTGA
TGATCTTGACCAAGTATTGCAGCACTACGTTCGTGAAGTTGGGGCAAGTAAATTTGAGTA
TCAACGGCCAGATGAATATCGACTGTTGGAACAACTGACCAAGTTGAAATTAGAAAGTGT
AGTCAAACGTTGCGTCGATACTGAGCATTTTTTACTACCTTTTGCAGAAATAGAACAGCA
GTTCCCTCAAGGCAAACACGTCATGATGGAGCACTTTTACCGACGGATGCGCAAGCGCTT
TGATATTTTGATGCAAGACGGTAAGCCAATGGGTGAAAAGTGGAATTACGATGCCAACAA
CCGTAATAAACTGAAAGCAAAAGATATCGAGCAATTACCCAAACCGCTGATGTTTAGCCT
GAATGTTGACGAGATTGTAGAGCGATTAACGCGACACAAGATCTCGACCATTGGTTCACT
CAATGGTGATTTGTTATGGCCAGTGAATCGCGCTCAAAGCCTATCTTTGCTCGCGCATTT
TTGTCAGGTTTGTCTCCCTCACTTTGGTCGGTTTCAAGATGCGATGACGGCGGAGCACGA
TGCCAAATGGAGTTTGTATCACAGTCGTTTGTCGTTCTCGATGAACAGTAAGTTACTGCA
CCCCAAAGAGGTAATAGATGCTGCACTTAGTGCGTATCAATCAAACAAACACATCGATAT
TGCACAGGTAGAAGGATTCATTCGTCAGATCTTAGGTTGGCGGGAATTCATTCGGGGTGT
GTACTGGGCGAATATGCCGCAGTATCCGCAGAAAAATGAGCTCGAAGCATCACGTGATTT
ACCCGACTACTTTTGGACAGGAAAAACAAAGATGGCTTGTATGCGCAATGCAATAGGCCA
GTCTCTCGATTATGCCTACGCCCATCATATTCAGCGTTTGATGGTGACGGGCAACTTTTG
TTTGCTCACCGAGATGAATCCTGACCAAGTAGATGCTTGGTATCTCGGCATTTATGTCGA
TGCGATTGAGTGGGTAGAAATGCCCAATACACGCGGTATGGCATTGTTCGCCGATGGTGG
CATTGTTGGCACCAAGCCTTATGCCGCAAGCGGGTCGTACATCAACAAAATGAGCGATTA
CTGTAAAGGTTGCCACTATGACAACAAGGCGCGCAGTGGTGAAGGTTCTTGTCCGTTTAA
TAGTCTTTATTGGCGATTTATGGACAAGCATGAAAAGCGACTCGCTACCAATCCACGCAT
CGGCATGATTTTCCGGTCTTGGGACAATATGGAAGCTTCGCAGCGCCAAGCGATTCTTGA
GACGGCTGAACGCTATATCGCGGATTTGGAGCATTTGTGATGAACATTTTGATCGTCGGT
GGGAACGGAGGGATTGGTTTGGCGATGGTCAAAGAGGCACTAGTGCGCTTTCCGCAGGCT
CAAATTCACGCGACCTATCGGCGCACAAAATCCGATTATGAACATTCAGCCTTGATTTGG
CACCAGGTCGATGTCACGGATGAAGCGCAGGTCAAAAATTTGAGTCAAGCGGTTAATAGT
ATCGATTGGGTGATCAACTGTGTCGGTATGCTGCATACGCCAAACAAAAGTCCGGAGAAA
AATCTCAGTATGGTGGAGCCTGACTTTTTTCTGCAAAACATCGCCATTAACACCTTGCCA
AGCATGTTATTCGCTAAGTATTTCACGCCACTTTTAAAGCGCAGTGGTACACCGAAATTT
GCGGTTATATCGGCCAAAGTCGGCAGTATTAGCGACAATCGCCTTGGTGGTTGGTATAGC
TATCGAGCCTCGAAAGCCGCGCTGAATATGTTTCTCAAAACCATGTCGATTGAATGGAAA
CGCACGCTTAAAAATGGCGTGGTCTTGGCATTGCATCCGGGCACGACGGATACCGCGTTG
TCTGAACCGTTTCAAGCTAATGTTCCTGAGGGTAAGTTGTTTACACCAGAGCGCGTTGCC
AGTGATTTAATGGGGCAGATAGTAAAAGCCGCCCCGCAAGATAGCGGGGCGTTTTTGACG
TACGATGGTGAGCGTTTGCCTTGGTAAGCGTTACGGGTTTTTCTCTGGTTTGCTGCGTCG
GCAGCGTTCAGAGCAATAACTCACCGTCTCCCAATTTCGCGCCCATTTCTTGCGCCATGA
AAAAGGTCGCTCACAGACGGGGCATAACTTCGTTGGTAAGTGCGATTTAAAGCCTTTCAC
CATGCTTATTCTCAAACGCTAACCAGTCTTCACTATTGTTCAAACAAGAACAAATAGTCG
CCGTAACCCAATTGTGCCATTTTGCTTACTGGCACAAACTTCATCGCTGCCGAATTCATG
CAGTAACGCAGCCCGGTTGGTTTTGGGCCGTCGGTAAATACGTGCCCTAGGTGAGAATCA
CCAAACTTACTGCGAACTTCTGTTCTAGGATAAATCAACTTGTAATCGGTTTTTTCGACG
ATGTAACCTGGGTTGATTGGCTTAGTGAAACTTGGCCACCCCGTACCCGATTTGTACTTG
TCGGTAGAAGAAAACAACGGCTCACCAGTTACGATGTCGACGTAAATGCCGGCTTCTTTA
TTGTCCCAATATTCGTTGTCAAACGGGCGCTCGGTACCTTCTTCTTGCGTTACGTAGTAT
TGCAACTCAGTCAACGTAGACTTGATCTTCGATTGAGACGGCTTGTTGTATGCTTTTACC
TTCGACAGCAGCTTTTTCTCATCGATAAGCTGACGCAGTGTTTTCGGATGTTCTTTGCGA
TCGTCACCAAACACTTCATCCAAGTATTTGTCTCGACCGGATGCGTAACGATAGTACTTG
TACTTTAGGCTGCTCTTTTTGTAGTAATCCTGATGGTACTCTTCCGCTGGATAGAATGTC
TCAAACTTGATCAACTCAGTTTTAAGCGGTTTTGGGTAAATCTTCGCATTGTCGATTTCC
ATCATAAACTGCTCTGCGATCTGCTTTTGCTCTGCGTTGTGGTAGAAAATAGCAGGTCGA
TACTGTGGACCTCGGTCGACAAATGATCCTTTATCGTCGGTTGGGTCAATGTGGCGGAAA
AAGTAATCGAGTACTTGTTCGTAATTCACCACATTCGGGTCGTATTTCACTTCGATGGAT
TCAATGTGTCCGGTTTTTCCAGAAGATACTTGGCGATAGGTTGGGTTTTTCACGTGCCCG
CCGGAGTAGCCAGACACCACATCCAAGACGCCAGGAAGCTGTTCTAAGTCCGATTCCGTA
CACCAAAAACAGCCGCCAGCCAGTGTGGCGATTTCTGCATTCTCTAAAGCCTTCATCTTA
TCCATCGTATCGGCGGTGCCTGTTTTACTCAAAAGTAGAAACAAGACAGGAAGTGCGAAA
GAGAATCCGACCAATAACTTAGATATTTTCTTCATAGCTACCTCAACGTTGTTTTCCGTA
GAAAGTGTGACTGAAATAAAAAGTGCTACGTAAATAGAAAGGCAACAGAGCGAAAAAATT
ACAGCGATTTTTAAAATTCCGTTGCCCTTTTTGATAAGAAAGATACAGTATCGGCACGAA
ATACACCGCTCAATCGGGCAAAAGTTACACCCAACGAGCGATGCCAAAATGAGGTAAACC
ATGCAAGCAGAAGTTAAATGGGTCGAAGATTTTAAATTCCTCGGTCAATCGCAGTCCGGT
CACTCAATCGTGATGGATGGTAACGGTGGTGCAACGGCACCAAGCCCAATGGAAATGGTG
CTAATGGCCGCTGGTGGTTGTAGCTCTGTGGATGTTGTGGATGGTTTAAAAAGCGCAGGC
CAAAAGGTGGTATCTGTTAACGCTAAGCTAACCACTGAGCGTCGTGAAACCGCGCCGCGT
ATCTTTACGCAAGTGAATATCCACTTTGAAGTGTCAGGTGACGAGCTTGACCCAGAAGTC
GTAGCAAAAGTGGCGGCTGACTCGCTAGAAAAATACTGCTCGGTTTGCCTAATGCTTGGC
AAAGGTGTCGAAATGACACACAGCTGGGAAATCGTGTAAATCGATACCCTCCGCAGAATG
AAAAAATAGCAAAATAGGAAAGAGAAAAGTGCAGGCTTTTCTCTTTTTTTCTTGTGCAAT
TCGCGTACTGTGTGTTTGGTCTGAAGTAGTAGGAATTTTCCAATGACCGAACTAGAAAAA
ATGATGTCCGGCCAAGTATTTGATGGCATGGACAAAGAAATTGACGCCATTCGAACTCAA
GCCACTCTTGCCCTGCGCGCCTTCAATAACAACACTGACGAAAGTAAGCGCGACGAATTG
CAAAAACGGCTGTTTGGCAAAGCGGGTCTTTGCATTGTTCAAGCCCCTTTCCATTGCGAA
TTCGGTAAAACCATCGAAATCGGTGAAGAGACCTTTATCAACATGAATGTGGTCATGCTC
GATGGTGCCAAAATTACCATCGGGAACCACGTGCTCATTGGCCCGAGCGTGCAATTGTAT
ACCGCTTCTCATTCTGTGGATTACCGAAGTCGCCGACGTTGGGAAACGTTTTGTAAACCC
ATCACGATTGAAGATGATGTGTGGATTGGCGGTAACTCCGTCATTAACCAAGGTGTGACG
ATAGGTGCTCGCTCAGTCATTGCGGCGAATTCAGTCGTTAACCATGATGTGCCGCCAGAT
TGTCTATACGGAGGCACACCAGCGAAGTTAATTCGTCGTCTCAACGAAGAAGAGTAAGAA
TCGATAGTGATGGCATGATGACTCGCTTTACAGGCGTATGAGAATCATGCCATCAGAAAG
GGATAATTCGTCAAGGAGTCTAAGATGTCGAACAAGACAGAAGTCCTCATGTGCCCTACA
TGTGGGGTAGAAACGCATCATGTCGTGGTGTTAGTTAGAAAGAAAAGTGGCTATGAAGGC
GATAAAAATCGCAACAAGAAAGAGTTCATCGCTGGCTTTCTCAAAAGTGTAGTGTTCGGC
GCCTTCCTTGCTTCTATGGATGAATTTGAACGTCACTTGATCTGCGAAAACTGTGGTCAT
AAAACCATTCAACAGTAACTGATAGTCTTTCTTTCTCTGCATAAGTTCATAAGTGCGGTT
TGAAGCACTGGTTATTCAAATCGCATTATCCTCTTTTAGTGCTTTTGCTCTTCTTATGTT
CCTCTCTCAAAAATGAGTCACATTAGTACGCATTTTAACCGCTTGGATGCAGGTAACTCA
CTGCTATATATAATAAATTTTGGTGGGAAATACGTGTTTCAGCTCGATGTTTAACCTCTG
TTCTATCGACACGTTTTGAGTCAGTAAACACTTAAATTTCGTTTACTTTATGTTGTACGC
GGTGCAATTGTGTGAAATTGGTCACATTAATGTTTAATTTATGAAAAAATAATTAATGAA
TAGTAATTCACAAATATGCTGACCGTATGTGCTATTTAGTTTTGACTTATCTTTTGAGTA
TTCACTTGGTGAATGTTTTGTTGTTTTTAGATTGACTGAAAGTTTGATTTTCTATTCAAA
CTTGTGAAAGGTTGAATCGATATATTAGAAAACATGAATTTGATCTTGTTTCTATCTTTT
GTTTTAAATGCGAAATTCATTATTAACAACGGATGGTTTTGATGATTTCTCTTATGTGTA
TCCCACCAATTTTAGAAATTGAAAATTAAACTTTCTCAATACAATAACGACTAAAATTAA
ACGGAATGATGTTCTTATATTTTTATTGTATTTTAACTTATACATTTTGACTCGTTCATT
TTAACTGTTTTTGTTGATTTTAAGTTGTTGATAATAATTGTCTTTTAACTTTTGTTTTAA
TGGCGTTGCTTTGCTGCTTCTTTAATGTTGTGGTGAGTGGCTTTATTTATAAAAAGTCAT
TTTAAAGTACGTTTTTAAGCAAAGTAGAACGCGACAATACTCAGATAAATAGTATTAAAA
ATTAAATAAGGATTTAACCATAAGAGTAATTTTATGGTTGATAGGTTTATTGGGGTTGAT
TATCTGAATTTTTATGGAATTTCATCCCAATAATCTGTTTGTCTTTAAGTTTATTCTAAT
GAACTTAATTCTCATGGAAGTTTCAAAACATGCAGCACACAACAAAGTGGATGATGACGC
CGCTTGCAATGTTGTTGGGTACGCTGTTTTCAGCGCCATCATTCGCGGTGGAAACGAGTG
TAATTGATAGCACCAGCACGCCTGAATCTACACAAAATGAAGGAGACACGTCCTGTATTG
TTTGTAAGTTTAGTGGGGCCGTTTACCTATCTTACGATACAAACATTTACGATAAAGACG
ACTACCGTTCTGTCCGCAATTTCTCGTGGGGAGGCGATCTCGTTTATTCCTTTTCGAGCG
ACACAAAAGCCTATTTTTCTACGGGGGGCTATCGTGCCCTAGAAGATGAAGTCGGCACCT
ACGCGACAGATTCGGTGTTGGGCTTGCAATACACGAACCTATATCGCTTTGGAGATACAG
GGAAAATCGGCGTTGCGGGTCAGCTCACCATTCCAACTTCAGAAACATCTCGTAAAGATG
AACTGCACACCGCGGTTCGTTTAGATGTGCCGATCTCTTTTTCAGCTTGGAGCGTCGATT
TTTCGGTTTCGCCGAGACTGAGAAAAAATTTCCACGAATACAAAACCATGGGTGGACGCT
CGCTGACTGAGTGGACTTACTCGTTGTTTGCTGTTGCGGAAAAGTCGTGGGAATCGTTCG
CAGTGGGGATCACGGCGTTAGGTGGTAACAGCATCAGTTATCAAGGTACGCGCAGAAGCA
GTTGGCAGTATGAGGGGGCGTTGTACGGCACATACGAGTTTGATGAAAGCTGGTCATTGC
TACTCGCGGCGTCATCAACGGGTTTCTATCAAGATGCAGAGCGAGGCACCTTGGGCAACA
TCGATTTGTTGGACCAAGAGAAAGCATCTTACATCGCGACAGTGACTTACTCCTTCTAGG
AAAATAACAACAATTAAGGATATCCAAATAATGTTTAAAAAATTGACTCTGGTGTCAGCA
ATAACGGCCGCACTTGCAGGCTGTGGCGCAGATGATCAGGCGTATGACTATGTCGAAAGA
GATGCAAAAGAAGTCGCAGTAAAAGACCTTAAAGACGGTCGTTGGTTTTACGTTCCGACG
ACTGGTGCCGCGCCACGCTTTGCTCTGAACCAATTCCCATTCTTGCAAGGTTCACCTCGT
TACGTTGAGCTTTGTTTTACCAAAGAAGGTCTGGAAGTTCGCAGTTACGATAAAAACTAC
CCAGACGCGCATCTAAGCAAAGATGCTAATAACTACTGCGGTGAAGAGAAATTTGTCGCA
GACGACGACGGCGTTAACTTCGCGCAAGTGCTGACGATTCCGGGTGACTTTGCGGCGTAT
CGCTGTCAAGAAGACGCGCATGGTGATTGCACCAACAAAGAAGAAACCAATGAAGACGCA
AGCCTAAACTACAAGAAGAAAACCCACTTCACTCCTCGCCCTGAAGATCTCGAAATTGCA
GAATTCAATATGGAAGATCTGTATGGCATTACCGAGGGCATTGATGAAATTGGCGCACCA
CGATTGATCTCGTGGGACTTTGACCCTAAAAACGGTCTTCTCAATTTCGAACTAGAGCGC
ACATTCCGTATCGATTTAGATAATATTTCCGACTACATCAACTTTGCAACGAAAGCGAGC
TTGGATGAAGCGCTTGTAGATGGCGCGTTTAAATCTCGTTTCTACTACTCGTTAGTGCAC
GAAAGTGAAGTGGCAACCGAAGGTTACCAACCGATCTTGTACCCAGTGGGTGATGAGAAC
GACATTGGTTTCTTCACCACGTCGACGAAAAAGCTTAACCCAGTCACGAATAAATACGAC
CGTGATGTGGTTTACCTCAATCGTTTCAACCCAGATCAAGGCTCTATCAAATATTACTTG
AGCGACAATTTCTTTGAAGAGAAGAACAAGTTGTTCTTGGATGCAACGCTGCAATCGATC
GACAAGATGAACCAAGCGCTGAATGTATTTGGGGCGGATGCAGGCAAGCCTGAAATCGAG
ATTGTGAACAAAACCAAAGCGGCTGGTATTCACCCAGGTGATCTGCGTTACAACGTGATT
AACCTGATTGACGAGCCTCTAGCGAACGGTCTGCTTGGCTATGGCCCGTCGGTTTCTAAC
CCGATGACGGGGGAAATCATCAAAGGCCACGTGAACCAATACGCAGGCGTTGCAAGAACG
GGTGTGCCTTTCTATTGGGATAACTTGGCGCGTTTCTATAATCGCAATCAACTGGACTTA
GATGGCTTAGAACCATTGCCAACCAGCAGCGAATCTGTGAAAACAGAAGTTGCGGATAGA
ATTGAAGCGCTTTCTACAATGGCGGCGATGGCGAGCCTGAAATCGGATGAAAACATTCAT
GCGCCGCTCGTTTCAAAAGAAGACATCGTTTCTGGAAAAGCAGCGACGAAGAGCCCAACT
CAGCTAATGAAAAACTTCAATGATGACATGGAGTTTGAAAAGGTGGTTGAAGCTGAAGAG
AACCGTTTGTCTTTCTGGGCAGAGAACAACGTCTATCCAATCGAAGCGTCGTGGGTTTCT
TCAACCAATAAGGCCATGTTGGACAACTTGAAGTTGGATGACGAGCGTTACTTTGAGATC
AAACTCGATGACGCCGGTCACGAAGTATCGCGTCAGCTTAAGCGTTGGAAATACCTGCCA
AAAGAGTTGCAAGTGAAAGCCGCAGATGCGATTACGGTTGCGACTTACAGCAATACGCTT
GTTCACGAGCTTGGTCATAACATGGGTCTGCGCCATAACTTTAAAGGCTCAAATGACAAA
GCGAACTACTACACGCTAGAGCAAGCGCATCAACTTGGTTTGAACAACATTCCTGCTTAC
AGTTCGACAATGGACTACGCACCAAGCATGTTGGATGAAACGCCAACTTGGGGTCTGTAC
GACATTGCGGCGTTTAAGTTTGGTTACGGTCGTAAAGTCGAGACGATTCAAGATTCTTCA
GGTTCAGCTCCTGCATCTGTTGCGAAACCGGCAGACAGTGCGAGCGATGAAGACAAAGCG
GCATACGCTCGTTACCTCGCTGATCAGCAAGCCTACCAACAAAGCTTTGCATACAAGTTT
GGCAACAATCCAGACAACACATCGCTGATGGTGTGTTCTGAAGTGAAGGCGCTAACGGGG
AACGAGAAAGGCAAATCACTCTACAACTGTGACTTCAGCCGATTCGATACCGCCGCGTTG
TCTGATGATCCTGAACTGAATGCGAAAACTCGTTATGGCGCACTTTACTACCTAGATAAA
GTGAATGAAATTGAGCGTAAGTCTTACGATTTCTGTACCGATGGGAACGTTTCTCTAAAC
AGCGACTGTAACCGTTTTGACGAAGGTACAAACCTAGAAGAAATTGTTTCTTACGAGTGG
CAGAACTATCTCGATAGCTATGATCGACGCAACTTGGAGTTATATGGGACGACGGGATTA
TTCTCGTCCGATTATCCTGGTTACTTAGTGCGCCGTTATATGGAAATGAGCGCTATCCGT
GACAAGATGGAAGATCTTGAGCGCATCGATAACCTGTACACCAATCTTGGTTACACTTCG
TCAACGGATAAGCCGGGTGATTTCTTATTGCGCATTGCTTCAAACCCTCAATACTGTAGC
GAAGGCAAAGCCGATAACTCATGGTTCTGTGATTACGCGAATGGGGCGAAAAAATCCGCG
GCGTTCTTCCTTGATATCTTGCGCACACCAGAGCATCAATGTGTGATAGAAAATGCGGCA
GGCAACCAAAAAGTGATTTCTTTTGGTCAACTGTTAGACAACAACTCACACCAAATTCCG
GCTGATTACGATCTTTCAACAGCCAGCTGTTTTGATGATTTGGCAGCACGCTTTATCGAA
GATTCAGATGAGGGCTATATAGCTGTTGCGGAAACTGCGAATGGACGCTTCCTAAACTCA
ATTGGTAGCTTTGACCCGGATTATCCTTGGTCAAATGCGGTGTCTGTGTTGGGCAACTGG
CCAGACAAAGCGTTGGCGAGCCACTTCTTAGCACGTCGATTCTCGAACCGTTTTACCGAT
GAGGTGAGCTTTGCATCGCTGCTTGATATCCCTGGGGTGCAAGCTGAATACGAAGACATC
ATGGGCAACATCGTGGCAAATGACGCGTTAAATACGCCAGTTAAATTGGTGGGTAAAGAC
GGTAAGGAATACACCAATCTAAAAGGTGTTACCGTGAACCTACACATCACTGAGCAAATG
GAGTCCCTACCACCAATGCCTCGTGGTATTGCAAGATTCCTTGATATTGGTGCAGAAGGC
CGCGGACGTGTTGGCGATGTCATCTTGAGAATGGGAGTGCGCCAAATGAAGTCTTACGAC
TACACAGTGAAGACTCGTGGTCAATCTCAGTTTGATACGTTTACGAAGCAGCAAGACCGC
TACGGTATTATCGCGGGTGACAAGGTTGAGTTTGTTATCGACGGCGAGAAGTTTGTGGCA
ACAAAAGCAAACAAGCTGGCTTACGACTACGCAAATCAACTGGTGACGTCCAAAGGTTAC
GATCTAAAAACGTACCTAGATAGCTATGAGCCTGCAACACTAAACAAGGTCGCAGAGAGC
ATCGATAGCGCTTGGGGGCCATTCCGAACAGCGATTGTCCCAGCGTTCCACGATCCTGTA
TTGCTGCTGGATGCACCAATGGTCAACGCAATGAAGCGAACCATTGATGCGGATATCGCG
GCAGGTGTGCTGTCGTTCAGCCAGTCTTTCATCAACTTTACGACAGCGAATGTGACTTCG
GGTGATTTGGTCATCGATGCAACTTCGGGCACATTGAGCTACAAAGGTGGTAAAGCGCAC
GATGAGCTGAAAGCGTTCGAAGCTTACACAGATGCGATGCTTTTGATTTACAACGATCAC
ACCGAAGACATGATGTTCGCGGTCGACAATGTGTACGCAGGGTACATGGCGTCTTCAGAT
GCTGACAAAGAACTTTGGTTGAAAGATCTCAATATGATCCAAGCGTATTTGCGTGGTGAT
ATCGGCGCTGTGGCTGGTGATTACTACAAGATGCTTGATCGCCTACCAACGGCAGTGAGT
TTCCAGTAAATAACTCTTAATTCACTCATACAAAGGCCTGCAGCAATGCAGGCCTTTTTC
GTCATAGGATTGATGGAATTTAGGAGTGAAAGATGATCTGTCCGTCTTCTGTCATCACAA
GTGTCGCTTTGCTTTGTTCGATAAGTTGGGCAGCATAAGAAGGGGTAACGGCCTGCATAT
CACCTTTAGATCGAAGAGTTAAAGACTCCCACGCTTGATCTCGATATTTCCCTGCTTGGG
TGTATTGAATCAGTACTTTCATAGCTTCACGCTCCGGTGTGGTTGACGTGCTACTTAAGT
TAACGATCTTAGGTTTGTTGTGCATCTGTTAAAAATGAAACATTAGTTTAACCAAATGTG
CCTTTCCAAATATCGCGCATTGAGCAGAGCAATTTAGAATCCTTGTGATGGAAGGATGAA
GAGCACTCAATCTTTCGATTCATACTGCGCAATATAATGTTTGAGAGATTTGGTTTCCGC
ACTCTGAAACTCTTCATCGTGCATACGCAGTGCTTGGATACGGTCGAGGCGGAACTGGCG
GTAGTCATCGCGCAATTCGCACCAGGCGACCAGCGTCCAGACTTTGCCCCAAAAGAACTG
GCCTAACGGTTGGATTTTTCTTTCGGTCACTTGTCCGCTTTCATCTTGGTAATCCAAACT
GACCTTAAACTGATGATCAATCGCATGGCGCAGAAGCTGCCCTCGTTTGGCAGTCTCGGA
TTGGGTGTGATAATCGGGCACAATCAGCGGACAATCTTCCACTTGTTGCTTGAGCTTATC
GGGCAATACCGAAAGTATTTTGGTGGACGCAGAGTGAGACGCTTCGGCGAGTTCGGCATC
CGACCAAGCTCGAACCATCCGCATACCCAGTTCAAGCGCCATCATCTCTTTTTCTGAGAA
CATCAAAGGCGGCAGATGAGAGCCCGCTGGCAACAGGTAGCCGACACCTGCTTCACCTTG
AATAGGAACACCAGAACTAAGCAACGACTGAATATCGCGATAAATCGTACGTTCGCTGAC
TTCCATTCTTTCTGCGAGCTCTTTCGCTGTCACGGCGTAACGCTTTGCGCGCAAAAGCGT
CAGTAGCTCAAACAGTCGTTCTGATTTGCTCATGATGTTCCTTATCTAGACCTACTGGTT
GTTAGTGGTAGTGTGGCTGATTACTTCTCTAGCTCACTGCACATTTTTAAGTTGTGATGT
TTAAGCTCGAAGCTTTCGCAGTCAATCATTGATAACAGAGGCTGAAATTCAACGGCTTGC
TTAATCTGTTTTCCCGCCTGTTTTGCATCGTCCATTGAACGCCAGTAAATGATGTCTGTC
CACACATCGTCCGTCGCTTCGTGACTGAGTGAGCGATACAAAAAGCCCGGCAGATTCTTC
ACAAACGTTTGTGACTGTTTGGCAGCAGCGATCACGTCTTGCTCTGTTGTGCCTGCGGTT
AGACGAAATTGCACAGTTTCGATAACGGTTTCCATATTGTGATTCCTTATTGGTTTTGGC
GGATTGCCTGTTGAGTTCCAAATAAGGTTACGCGGATGGAATGTCAGAACATGTCAGTAG
TGAAATCTCACTCACTTATCATCAATATGGTTATTTTTCTGGGCTGTTGTAACGATCCCA
GTAAGGTAAATCTGTGCCGAGTTTTTCGCTGATAAAATCGATAAAGGCTCTTACTTTCAA
CGGCATGTGCTTGCGCTCAGGAAAAACCGCATAAATGGCGTGTTCTGGTAGAGAATACTC
TTCCATCACCGGTTTTAGATTTCCTGCAGCAAAGTCTCTTCCTGCAATAAACGTCGGCAG
TTGAGCAATGCCCGAACCTCTTAACAGCAACTGGCGAATGGCTTCGCTGTTATTGACGAT
AAAGTTTCCTTTTGGAAGCACCTTGTATTCGCTGCCGTTGTTGATGAACATCCATTCGAC
GCCGCCACGGAAATAGGAGTAGCGCAGGCAGTTGTGACTGACTAAATCACTTGGTTTTTG
TGGTGTTCCAAACTCCGCTAAGTAATCTGGCGAGGCACAAAGCACACTTTTACAAGGGGC
GAGACGTTTTGCGATTAGATTGGAAGAGGTGAGTTCACCAATACGGATCCCCAAATCAAA
ACCGTCTTTAACCAAATCGACCATTTTGTCTTCGAGGTTTAAATCCACTTCAATTTTCGG
GTAACGAGCGAGAAACTCGCTGATCAAAGGCGCGATATGCAGCACACCGAAAGACATCGG
CACGGTAATTTTGAGCCGACCTTGTGGAGAGCCTTGCAGTTCCGATACCGCGTCCACGCC
TTGCTGGGCTAGGTTGAGCGCTTGAGAGGCGTACTCAAAATAGCGTTCTCCCGCTTCGGT
CAGGCTCAGCTTACGCGTGGTTCGGTTAAGGAGACGAATGCCCAAATCGTCTTCTAGTTG
GTTGATGCGTTTGCTGATCGCCGATTTCGTCAGATTCAGCTGTTTGGCCGCAAGGGAAAA
GCTGCCGCATTCGACAACAGCAACAAAAACGGGCAGGGAGGCAATCGCGTTCACATCAAT
CTCCTATTATCGTGAAGCATTTATTGTTGAGCACAAGGATACAATTAATTTCCAATTATA
GAGATTATCTTCAAGAAGAAAACAATCTAGACTATGCACCAGTATTACGACCTTGATTTT
GGGAAGAAGAAAATGAAGTACGATTGGATCCTGTTTGACGCTGACGAAACCTTATTCCAC
TTTGATGCTTTCAAAGGTTTGCAGCTTATGTTTTCTCGCAAAGGCGTAGATTTTACTGAA
CAAGATTTTGCTCATTACCAAACCGTAAACAAACCGCTTTGGGTGGATTACCAAGACGGC
AAAGTAACGGCAGATGAGCTAAAACATAAGCGTTTTACCGAGTGGGCTGAGAAGTTGAAT
ACCACAACAGCAGATCTCAACAGTGCATTTTTAGAAGCAATGGCCGATATTTGCAGCTTG
TTGCCAGGTGCAAAAGAGCTGATGGAAGCGCTGCAAGGCAAAGCTAAAATGGGCATTATC
ACCAACGGTTTTACAGAGTTGCAAGCAATTCGCCTTGAGCGCACAGGGATGACTGAGTAC
TTCGATAAAGTGGTGATCTCTGAACAAGTGGGCGTAGCAAAACCGGACTTAGGTATTTTT
GAATACGCGATGCAGCAAATGGGCAACCCATGCAAAACGCGCGTACTGATGGTGGGTGAC
AACCTGCATTCCGATATTCTGGGTGGTAATAATTTTGGTATTGAAACTTGCTGGTTAAAT
ACCACAGGCGCAAGCGTCGATGAGCGTATCGCACCAAATTATACCGTTGAGTCTTTGAGT
GAACTAAAGAACATTTTGGTGGCGTAACTGAATCGGGTATTATTCCGCAGTAACCCTCGG
AAAAATCAAGGAATAACCATGTCAGACATCAAACAGCTAGACAGCAAAGTCGTTTACCAG
AATAAGTGGATGACGGTGCGTGAGGACAAAATTTTACGTCCGAGCGGCGCAGAGGGCATC
TATGGTGTGGTCGACAAACCTGATTGTGCTGCGATTCTGGCTATCGATAACGGGATGATT
CACTTGGTTCAGCAGTACCGTTACACCGTAGGTCAACGTTGTTGGGAGATCCCACAAGGG
GCGTGGGAATCAAACCCAGATGCGGATCATCTTGAGCTTGCCAAAGGCGAGCTGCGTGAA
GAAACGGGCATGCAGGCGAGCGCCATGGCGTATGTCGGCGCGCAGTTTATCGCATACGGC
TTTTTGAATCAGACATGTCACGTCTACTTCGCCAGTGATTTAACGGACGTGGGCAATCAA
CTCGACAGTGAAGAAGAGGATTTGATCACTCGTGCTTTTTCTGTTGAGGAGTTCGAACAG
ATGATGATCGACGGCACGATCAAAGATTGTGTCACCATCGCCGCTTATGGTTTGGCGAAG
CTGAAGAAATTCATTTAGTTATCCATGACGATTTTTAATGAAAACAGCGGCCTAGTGCCG
CTGTTTTTAGTTTGGGTGAGTTCGTTGAGCCATCGCTTACTCGTCGATTTTCTTACCTAA
GATTTCCACTTGCGCTTTTTTGGTCACCCCCGCGACTTGCAGTGCAGTGCTGCCAACCGA
TTCATAGTTCAACTCGATTTTGTCTAACTTCGCGTTATCTTTTGTTGGTAGGCTTAAGCT
TCTTGATGACATGCCTTTAGTCAGAACACCTAAACTGTCGAACGTCTTTTCCTGACCATC
TTTCATGATTACTTTAACGCTTTTCAGATCGACCGTACCTTGCGTACATTTGATTTTGAT
GTGGCTAAAACGAGCGTTAGCAAATGGGGACAGTGGATTGACTGTGTCGGTTTCCGATTT
AAAACTGACGGTTTTATCTGCAATCTTGTCCCAATCGTTGTCTCCAGCAACCGATTGGAA
AGAGGCCACAGCCGCTAAAAGACAGAGTGCGATGGTGTTGAACAGTTTCATAGCTTTTCC
TTACCTTAGGTTTAGATATTCTGTTTAATCAGTTCGATGACGTGTGTGACTTCGTCTTGA
GTTAAAGCCCCTTCTTTCACGAATAAAATTTCGCCTTGTTTATTTTGTACGATAATCGCA
GAACTTTCTTGCTGTAGATCCCAAGTTGTTGCTAATACGCCATTTTTGTCTAACACCATG
GAAGACCAAGAGAATGTCTTTTTGCTGTCCTCTGCCGACGATTTTACAAATGTACCGGTT
CCCCAAATGGCGTCTTCTTGGTTGATTACGGTTGTGGTCTGATACTGATCTTCAGGAAAG
TGAGCGGCAGTGATTGCTGACATCAGCGGCGCGTTCATCTCTTTGGCTTTACTACGACCT
GCAATGGCTTGTATCACACGGACTTTGCCTAACATCTGCTGAGTTGCCCAAGGTTGATAA
GCCACATCGTCTCCTTGCAGCGTCATTTCGCCATAGGTATCAATGCTGACGGATGGGGTA
GTTTGACCGACAGAAAGGTTATGAGAGAAGGCGAATGTCGGGGCGAGTGCGAGTAAGAGT
GACAGAACAGATGGAGTTTTCATTGGGGTTCCTGTAACGAAGTGAGGTTAGAGCGAATCA
AAATAAGGGGCAAATACGATGCCCCTTATCGGATATGGCGATTAGTTAGAAAGTACAACG
CGCGCATTTAGCGGTTGCAGCGGACGATTGTTTTGTCCCATGACTTCCATCAGTTTCGCG
GCTTGATCTTTGGATAAGGTTTGAGTGTCTTTAAGCACAAACCAGCGCACACCTTCTGAA
CATGGTGGTGTCGTTAAAGAGCCGTTAAATCGATAGTAGTTTGCAGTTTTTGGCAGTAAG
TCGTTAATCTCAAACGTATCTTTAAAGAACGTGGTTTGATTCTCTTGTGGGATTGCGTTG
ATCAGTTTAGACAGTGCTGCGTTTTGATCACCAGCATCAAACATCACCGAAATTACCGCC
AACTCGCCGTCTGCGTTGGCGTGTACAAAGTGCGCTTCAAGTGGATATTGGCGGCCTTTG
ATTTGGTTTTCTGAAGGTGTGTGGAAATGGAACTGTTGCAGCTCGAACGTCTCGCCATCG
ATGGTGAAGCTGTTACGTCCGTTCACTTGCGCTTGCAGCGTATGACCATTGTTGGTTAAA
CCAATGACCTGACCAGTGTACGAAAGGTTCAGTGCTTCCAGTTTTGCATCGGCTGGGTTG
TCGATGTTGATTGGGCTTTGGTTTTTCGTGGTTGCGCAGTCTTTGGCGATTTCTCCCCAG
TGTTCTGGCCCGTGTTTGTCATTGCCATAGCCCCATTCCGAAGCCTGAGCCGCGCTTAGA
GTGAGAAGTGAGAGTGAAAAAGCAAGTAGTGTTTTGTTCATAATAATGTCTCTGTTCGGT
CGCTTTGATAAGCGTTGTTACAAGGCAATGACCTAGAGGTTTGATCACTGCCTGACAAAT
TAGAAACGGTGGCTGAGTTGGGCACCAATTAGGAACGCATTTGAATGGGTCACGCCCGTT
ACCATCGGTGCAGGAACACCTTCATATGCGTACTCTTCTACGTTGACATCTTCACCAATC
AAGTACGTCATGCCGATGTCAACCGTGGTATCTGATGACCATTGGTAAGAGGCACCCGCA
GATAACCAGTGACGGTTCGAATCTGGAATAGAAAGCGAAGTCAGCTCATCGACAGGTGTT
TTGTCGAACATGTAACCCGTGCGAAGTGTCCAACGTTCATTGGCGTACCAAGTCGCACCG
ATGGAGTAGTGCGCGGAGTCTTGCCACTGAAAATCTTTTAGCAACTGATCATCAGCTTTC
AAGCTGTCAAATGCTGACCAACCAATCCACTGCACAGAATAGTGCAGGGCAAATTTAGGT
AAGACGCGGTGATAACCGGAAAACTCCGCAATATCCGGTAGCGGCATAGCAAGCGAGTCG
TACGATTCGCCAGCAAAGTGGATGTCGCCCTTGGCATCGATGTTAGGGCTGTGCTTGTAG
CTTAAACCTAAGCGATGACGTTCGTTAAACTCGTACATCATGCCAATGTTCGCGCCAAGC
CCAATGCCGCCAGCTTCCACATCAAGTGCGTTGCCTTTTACGGATCCACAGCGTTGTTCT
AGTTCGTTTCCAAGTATGTTCCCACCAACGCAAACACCCACGTCCATATCGCGGTACAGC
TCACCAGAGCCGTAAATCACATCAATACCACCACCGATACTAAAACGGTCGTTCACCTTG
TATGCCAAGCTTGCGCCAAGGTTGACACTCGCGACGCTGGTGACACCGCCAAAAACAGGT
GCGCCATAGTTTGGTTTAAACTCCATGTCGGTTCCGAAGTTGGAGTATGCCGATAAGCCT
AGATACCAGTCGTCGTTGATAGGGTGAATAAAGTAAAAATTGGGTACAACGGCTGGTTGA
CCAACGCCATCGACGTCATCAATGTCGGTCACGGTTTGAGAGAAGGACGGGGTAATGTCA
ACTTGAGGGGATGGAGGGAAGCCGCCCATACCAACATTGACATCTGCATTAATGTTAGCT
CGATGATATTGCGCATTTTTAACGGTAACGTCAGGTTTGACGTAAGTGACACCGAACGAT
AAGGCATTTTGTTTAAACAGCGTCATCGCTGCGGCGTTGCGGCTGACTACAGACGCATTA
TCACCAATAACAGCATCACCAGCAAAAGCACGACCAAGACCCGTCGCCGAATGTTCGTTA
ATTTGAAAACCACCGGCATACGCCGTCGAGGAGGCTAAACCGATTAATAAATAAATCGGT
GAAAGAGTTAATTGTCGCTGCATGTTTTTTCTCATGAGTTAATTAGAGGTTGTATTGCAA
CGAAAAGCAGTAAAATAAACAAATCTGACCAGTATATTTAGGAGTAAAACTAACAGTATG
TTGACAATAAATAAATTTAACTTAATAAATATTTATTGATGAATTTATTAATGGTTCATG
TCGTGAATGTGGTGATTATTTTACGTGTAAATTAAACTCAGAGCCTCTATTTTTATTTTT
GCGGTATTGCTTCTCTATTTTTATTGTGCTGACTGTTCCCTAACAAACAGAGGCAAATCC
AGCGATAAAGTGTCCGTGATGGAAACTCTGAGTCATTTGTATTTCCATTGCATCCCAACG
TTGGTAGTTCGAATCAGCAAGAGAACTATCGTTTTAAACCCACATGACACACTCCTCTCG
GTCTTACCTGTGTTATGTGGGTATTTTTTATTTAACTTGTCACTTAACTCCTCTTGAAAT
TCAATAATTAAAAATGGCCATAATGAAATTTAAATTGATGGCATATTGGATAATTTTGGA
CTTTACTGGTTTGTTGGTATTTAAAAATTTTGTTTATAATACTTATAACTTGAATTTCTA
TATTAAAAATGGTCTTTGCTATACGTATTGAATAATATAGTTTTGAAGTGACTATAATAT
CTCGGATTTTTCACATTAATGATGTTATTCCTTCAGTATCTTGACGTTAATTTACCTATC
TTTACGTCTCGTACCCTGTACGGCTAGGACAAATAGCAGTATAAAATCAAAACGATTATT
TACTTCACTCCTGCTATGAAACTCAATAAAAAATGGCTCGTTTTGTGTGGCCTACTCGCT
ATTGGTGCTGGTGGTTATCATTATCTGCAACGTCCAGAACCCATTTCTCCTTACGCGACA
GAAGTCGTTCGCAAAGGCAATATCGAAAAGGCGGTATTAGCCAACGGCATGTTGCAAGCG
TCCAAATTGGTGAATGTAGGTGCGCAAGTATCTGGGCAAATTCAACGCCTCGCTGTGAAC
TTAGGGGATGAGATCAAACAGGGGGACTTGATTGCACAGATTGACAGCCTGACTCAGCAA
AACAGCCTCAAAGAAGCCCAAGCGTCTCTTAATAGTCTCAACGCTCAGTACCAGGCTAAG
CAAGCGCAGATTAAACAAGCAAACTATGAATACGTGCGCCAAAAAGGCATGCTGGCGGCG
AAAGCGAGCTCACGAGCTGATTACGAGAATGCCGAAGCGACGCTCGCCATCTACAAAGCC
GAGTTAGCGCAACTGGATGCCGAAATCGAGAAAGCCAAAATCAACGTCGACAATGCGCAG
TTAGATCTCGGTTACACCACCATCAACGCACCGATGGATGGCACGGTGGTTTACACCGCG
GTGGAAGAAGGACAAACCGTAAACGCCAATCAAACCACGCCAACTATTATCGAGTTAGCC
AAGTTAGATACGATGACGGTGAAAGCCGAAATTTCGGAAGCCGATGTGATTTTTGTTCAC
CCCGGCCAAACGGCGCTGTTCACCATTTTAGGTAAACCGAATCAGCAGTTTAAAGGTACA
TTGCGCGCCATTGAGCCGGGGCCAACCATCATGGATGGCGATGACAGCGATTTGAGCATT
TCAGATAGCGACGCCATTTACTACAACGCTGTATTTGATGTGAAGAACCCGCAAGGTATT
TTGCGTATCGGCATGACTGCGCAAGTTTCGATTGTCCTTGAGCAATCGGAAAATACCTTG
ATTGTCCCTTCACAAGTGCTGCAAAAATCTGGCGGAAAAGGCAACTATACCGTGCCAGTG
CTTGAACAGGGCCAAGTGGTGCAAAAGCCCGTGACAGTGGGTATCAACAACAAAGTGAAC
GCAGAAATTCTCTCAGGTTTGAAGGAGGGTGACCAAGTTGTTCTTGGCAATGCTATGGAT
GGAGAATCATCAAGCCGAGGTGATCGTCGTCGACCTCCAATGAGGTTCTAAGATGAGTGA
CGTGCTTTTAAAAGTTGAGGATTTAACTCGACGTTTTGTCTCTGGCGACGAGTCGCTTAC
TGTGTTGAACCACATTAATTTAGAGATAAAACGCGGTGAAATGGTCGCGATCGTGGGGGC
TTCGGGCTCAGGTAAATCGACGCTGATGAATGTGCTCGGCTGCTTGGATAAACCGTCCAG
CGGTCGATACTTCATTAATGGGCAAGATGTCTCGACGTTGGAATCCGACCAACTGGCGGA
ACTGCGCCGTGAGTATTTTGGCTTTATATTCCAGCGTTACCATTTGCTGGGGGATTTAAC
CGCGGTGGCAAATGTGGAAGTACCTGCGGTTTACGCGGGAGTTCCTCATCGTCAAAGAAC
GGAGCGAGCGCAGTCGTTATTGGCACGCTTAGGGTTGGAAGATCGTTTGACCCACAAGCC
CAGCCAACTGAGTGGTGGCCAGCAACAGCGCGTGAGTGTTGCTCGTGCACTGATGAACGG
TGGTGAGGTGATTCTCGCTGATGAGCCCACTGGCGCATTAGACAGTCACAGTGGGCAAGA
GATGATGGCACTGCTTAAAGAGTTGCATCAACTTGGGCATACGATCATCTTAGTGACTCA
TGATATGAACGTGGCGAACTTTGCGGATCGCATCATTGAAATCAAAGATGGTGAAATCAT
TGCAGATACGCCAAATGCACAAGTTGTAATCAATGAGCAAGCAGCAAAGACACCGAGCGC
ATCTTTTCATCGCCCAGCGCAAGCCGCCAGTAAGTGGTGGAAGTGGGACAGTTTTATTGA
CGCGCTAAAAATGGCGCTGCTGGCGATGTCTAGCCACAGAATGCGTACGTTTTTGACCAT
GCTCGGCATCATTATTGGTATAGCCTCGGTGGTTTCCGTGGTGGCACTAGGTAATGGTTC
ACAACAGCAAATTTTGTCGAATATTTCATCCATGGGAACAAACACCATTGATGTCAGGCC
GGGCAAAGGGTTTGGTGACCGCCGCTCCGGACGAGTGAAAACGCTAACCGCCGACGATGC
TAAATCGTTGGAGAGTCTACCTTTTGTCGACAGTGTCACGCCGTCTTTATCCAACAGCTT
AACCGTGCGTTACGCCAATCAGGATGCAACCGCGTCTGTGGAAGGGGTTGGGGAAGATTA
TTTCCGTGTGCGCGGTTATGAGATCGCCAAAGGTCAGTTTTGGGATGAAGAGAGCGTGAA
CTCACTCGCCCAAGAAGCAGTGATTGATGACAACACCAGAAAGGAAATGTTTGCGGATAG
AAATCCGATTGGTGAAGTGATTTTTCTTGGTTCATTGCCAGTGCGTATTGTGGGTGTCAC
GCAGAAAAAAGAAGACGCGTTTGGCAACAGCGACGCGCTGAAAATTTGGGTGCCATACAC
CACCATGTCGGGACGAATGATGGGACAACGCTACCTCAACGGCATTACTGTACGGATTGA
TGAGAACGCCCCAAGTGCGGCGGTAGAGCAGAGCATCATCAACTTGTTAAAAATGCGCCA
CGGTATAGAAGATTTCTTCACGATTAACACTGACACCATTCGTCAGAGCATCGAGAAAAC
CACCGCAACCATGACGTTACTGATCTCAGCGATTGCGGTGATCTCCCTAATTGTCGGCGG
AATTGGCGTAATGAACATCATGTTGGTGTCGGTGACAGAGCGCACGAAAGAGATCGGTGT
ACGAATGGCTGTGGGTGCGCGGCAAGCGGATATTTTGCGTCAGTTTTTGATTGAAGCGGT
ACTGGTGTGTTTGTGTGGTGGCATTGCTGGTATTGGCTTGGCGTTTTTGATTGGTTTTGC
ATTCAGTACATCTGGCAGCAGCTTCCAAATGATTTACTCAATGAACTCGATCATCTGGGC
GTTTATTTGCTCAACGTTGATTGGCATCGCTTTCGGCTTTTTACCCGCTCGCAATGCCGC
CAAACTCGATCCGATAGAAGCGCTAGCGAGAGACTAAAAATGAGTAACACAATGAAATTC
AAGACTCGATTGGTCGCGGCTGCCTTAAGCGCAGTGTGGTTGTCAGGTTGTGGTTCGCTT
ATGCGTAGCGACTATCAAGCTCCTGAGGTGCAAGTGCCTGCAAATTGGCAACAGATGCAT
GTTGCGGGTGATGTCAGTATGGATCCTTGGTGGTTGGCGTTTAACGACCCAACGCTTAAT
CAATACATTACTCAGGTGTTGGCTCAAAACAACGATTTGACGCTGGCAACGCTAACGCTA
AAGAAAGCGCGTTTACAGCTGGGTTTAACGCAAGATGACCTTTTCCCTACGTTGAGTTCT
TCCACATCAGGACAAGTTCAAAAATCTCTTGATAGCGGGGAATCGGCAGATAGCTACAGC
ACTAACTTGTCCGTCAATTACGAGTTGGATTTGTGGGGAAAAATCTCGGCGGACGTTGAC
CAAGCCAAGTGGACGGCGATGGCAAGTCAACAAGATCGCGAGGCGACCGCACAAAGTTTG
GTGGCAACGACGGCATCGTTATATTGGCAAATCGGCTATCTGAAACAGCGTTTAAACCTC
AGTCAGCGTAATGTGGAAGACGCAGCTCAAACGCTACAATTGATTGAAAAACAGTACCAA
CTTGGCGCTGTGGATCAGTTAGATGTGCTTGAAGCCAAACGTACGTTGGCAAGCTTACAA
GCGCAGCAAAGTGAGTTTGAACAGAGTTTACTTGAGGCAAACAACGCCTTTGCGATTTTG
TTCAATCAACCGCCGAAGAGCATCAGTGCAAACATCCAAATGCTGCCTGAAGGCGATATG
CCATCGTTGAGTGTTGGTGCTCCGTCTGATTTATTGATCCGCAGACCCGACATTAAAGCA
GCGATTTATGAAGTCAAAGCCGCGCTAGCAAATAAAGACGCAGCAGATTTGGACTACTTG
CCCAAGCTGACGCTCACTGGGGCTCTGGGTGGATCGTCACAAGCGCTTAAAGACCTGCTT
TCCAACCCGATTGGCAGCTTAGGTGCGGATATGACGCTACCGTTTTTGCAGTGGAATGAG
ATGAAAAATAGCCAAGCCATTGCCGATTTAGACTATCAATCGGCCATTGTGAGTTATCGC
CAAGTGTTGTACGCCGCATTCCAAGATGTCGAAAATGCCTTGTCAGCACGCGAAAAATTG
AAGTATCAGGCGGCGCGTTTACAAGAGCAATATGATGCCGCAAGTGCCGCTGAGTCCATT
TATGCTGCGCGGTATCAGTATGGCTCGACATCGATCATGGACTATTTGAATGCACAAGAA
GACACCAGAAACGCGCAAGCTTCTTTGTTGGAGAACCGTTACAACCAGTTTCTCACTCAG
GTTACGCTTTACCAGTCTTTAGGGGGAACCGACGTCGCGCCACTGTAACTGTTCAGCGCT
GCGACTGCTGTGACCACAAAGTTCATTCGATAAAAATGGCCACGATATGTCGTGGCCATT
TTGCTTATCAACGTGTGTACGAAGATAAGGTTTCTACTCAGAAGCCGTGTCTGGTTAGAA
ACGGTACTCTGCTAAGTTGTTGCTACTTTCTAGCATTTTCTCTGCAACATAGCGGTGAGT
TGCTGTTGTTGGATGCGTGACATCCCAGAACACAAACTTCTCAGCACCAGACGCAGCACA
CTCAGAGCGCAATGCGTGGGTGTACATGTAATCGACAGACGATGAGCGGTTGATGTCCAA
ACAAGGATCGCTCGCGTTCACGAAACCGTGCTCTTCTGGCGCAGAAGTTAGCGTCTCGAA
CAAGGCGTGAGTATCAAACAACGTGATGTTGTAACCTTGCGCTTTGTAGTACATCGCTTG
TGCCTTGATGAACTCGTTCATCTCAAGCACTTTCGCACGAATTTTGTCGATCTCTTCTTG
TGTTGAGTACTTAAACTGAGGCGCTTTCGTCGCGTCTGGCAGTGTCATCAACATGAAGTT
CTTCGCACCTGCGTCCGTCAAACGAATCAGTGCTTCTGCATAATCCGCTTTCACTTCTGG
AACGCCACGGTTGTAGTTCATGAAGTCATTCAAACCAAACTCAAGCGTAAACAAGGTGTT
TGCTGGTTTGTAGTTCTTCGCCAGTTTTGCGTAGGTTAAGTACGAAGAAACTTGATCACC
AACCCCTGTTAGCGCGATGTATTGGTTCTCACCAGCCGCGCCGCCAACTGCCCAGTTGTA
GAGCGGAAGGTTCTTCGCTTTGGCAATGTATTCTGTCCACACAAAACCGTTGGAGAAGTG
ACCTAAGAACCAGCTGTTCGGGTTAGGGAAGCGCCATTGTGATGCGTTAAAGATGTTGCC
TGTATCAGACAAGCTGTCACCGAGTGCAACCACTTTGTTGATTTGATCTGGCTGCATTGC
TGCGTCGTTGCTCCAGATCGTGTGGTTGTATGAGAAGCGATTGTCAGCGGCGAAGAACGT
AATGTCTGCGTTCTCGTTCGCCAAATCTAATGTTGCTTCACAACGCTGACGGATAACGTT
TTGCGACGTGTTGGTGTAGAACATGTTTTTAAATGAAACGGAGCTCCACCAGTAGCCGTC
AATGGTGAAGTAGCTACCATCTTCGTTTTTTGCCCATTCCCAATCGGTCGCCGGATCATC
TTTCGAGTAGCTGGTGCGATACCAACAGCGAACATAGGTATAGGTTTGGTTTTCTTGCGT
GCTGATCACTTCAGACGCTGAAACCATTTCTGGTGATAAGGTTGGCTCTTCGGCAACTGC
AGAAGCAAGCGGGAGTAATGCAGTTAATAGTGTGATTGTTTTTTTCATCATTCACTCTTC
TTGTAATGGTTATTGACCCAAGCACATTGAAAAAATACTTGGCTATAACATTGTTTAGAT
GAGAATTTTTCTCACTAAACCCTCTAATTCTGAGTAAATACTCCAGACAGTCAACAACTA
AATATTCATTATTTTGATTTTGGCATCACGGTCAAAAAAATCATTCAGCATAGCAATCGA
TTAAATGGCTCATATTTAGAATAATTACTCACTAACATTAATTTAACATGCACTTTTTGT
TAAATAAGTGATTGCTTTATAAGGGTTTGTTGATGCTTTTTGATGTTAACTAAAAATGTT
GATTGAATGATATTTTGTACAAATTTGTATATTCATGAAACAAATTGTTTGGCATTTTTG
GACGATGAACTATAGCTGAGTGACTCATGTATACATCGCAATGATGATTTTTCATGAGGA
TATAGTGAATAAAAATTAGCTCAACTAAGGAATAGGGCAAATGCACTACACAACAAGTAA
AAAACAAGGCTTATTTACATTGTCTGCTGTCGCCGTCGCGCTGACTGCTTCCATGTCAGC
ATTCGCGGCTCCACCGATGGGATTCGACGAATCCAAGTTGCCGACGAAATACATCGTCAA
ATTCAAAGAAGATCCGGTAAGCCGATCTTCGATGGGGGGCAACTCGTTTTGGGGACCACG
TATCGCGCAAGAATCTGTTTTGCAACAGGTGAAAGCACGTAAAGTGGAAAAACTAGGTAA
CCGTGCCATTTACAGCGTTGAGCTGGATGGGGATGATCTTGAACCACTGCGTAACCGTGG
TGATGTGGAATACGTGGAAGTCGATCCACCGCGTTACCTGCTAAGTGAAACGGTACCTTG
GGGTTACAACGCAGTGAATGCTCAGCAGTTGGATGACTTCAATGCAGGTAACCGTACGGT
TTGTATCATCGATTCTGGCTACGATCTGTCGCACAACGATCTGAGCGGTAACCGTGTTGC
TGGTACCAATGACAGCGGCACAGGATCATGGAGTGATCCTGGCAACAACAACGCGCATGG
TACTCACGTAGCGGGCACTATCGCTGCGATCGCGAATACTGAAGGCGTGAAGGGCGTGAT
GCCAAACCAAAACGTGAACCTTCACATCGTGAAAGTGTTTAACGAAGCGGGCTGGGGTTA
CTCTTCTGGTCTTGTGAAAGCGATACAAACGTGTGCTGATAATGGCGCAAACGTGGTGAA
CATGAGTCTCGGTGGTAGCCAATCGAGCCGCACGGAGCAAAATGCGCTGAAAGCGATCTA
CGATCAAGGCGTACTGTTAATCGCTGCGGCGGGTAACGACGGCAATACAGCGCACAGCTA
CCCAGCGTCTTACGATTCTGTCATGTCAGTTGCAGCGGTCGATAATCAAAATGATCACGC
GGCGTTCTCGCAAGCGACGGATCAAGTTGAAATCGCGGCGCCGGGTGTGGCGATCCTGTC
CACCGTAACAGTAGGCGAAGGTAAGTTATCTGACATTACGCTAAACGGTGTTAGCCAGTT
TGACCGTGGCATCGTGCCTCATAACCGTTTGGTTCACAACGGCACTGAGTTTGTACCAGC
ACCAGTTGCAGGTTCAGTCACCGCGACATTGGCAAGCTGTGATGTGTCTGGCGGTAACTT
CAACTGTGGCGACATGTCAGGCAAAATCTGTCTTACTGAGCGTATTGGCAATCAATCTTC
AGGTACATACCCAGAGGTGGATGCAGTCCGAGCATGTTACAACGCGGGCGCAAGCGCGGC
GATTGTATACAGCAACGCGGCATTGGCTGGGTTACAAAACCCATTCTTAGTTGACCAAAA
CAACGCTTATCGCATGGTGTCGGTGACAGTTGATCGTGCATTTGGTCAAGAGCTATTGGG
TTACGTAGGCCAAGAGATCACGGTTGCAACTACATCAGGTGAAGACTACGAGTACTACAA
CGGCACTTCGATGGCGACTCCGCATGTAACGGGCGTAGCTGGCTTGGTGTGGAGTTACCA
CCCAACGTGTACCGCAGCGCAAGTACGTAACGCGTTGATCAAAACCGCGACAGACATTGA
TGTTGCAGGTCGAGATAACCGCACAGGTCACGGCCTAGTGAATGCGGAAGCGGCGAAGCT
GTTCTTGGATGCGGGCTGTAATGGTCCTGACGGTGGCGGTAGCTCTTCAGATTCTAGCTA
CTCAAACACTAACCCTGTTGCGATTCCTGACAACAAAACCTCTGGTGCCATCAGCGCACT
GAATGTCGATCGCACTGGCGACTCAGGTACTGTAAGCATTGACGTAGATATTAGCCATAC
TTACATCGGTGACCTACGAGTGACTCTGACTTCACCGACAGGTGGACAAGTCGTGCTTCA
CGACAATACTGGCGGCAGCGCTAATGATATTAAAACCACTTTCCAAGTTGATTTCTCTGG
TTTTGAATCACAAGGTTCTTGGGAACTTAAAGCCGTCGACAGTGCCAGAAGAGACACAGG
TACAATCAACAGTTGGTCTCTGACATTTCAATAAGGAGTGACTATGAAGAAGCTGACCTT
ACTTTCCGTAACGGCGGGGAGTTTGACCGCTCTATTGTCGATTGGCATGAGCGCCACCAG
CCTTGCCAACAACCAAGGCTTTCCTCTTGTGGATGAGCGTCCAACAAGTGCAGAGCAACA
ACCGGCTCGCTATTTTGTGAAATATCACAAAGGGAAAGAAAGCGAAGTGAGAGCGCTTCT
TCGTCACAACAACCTTGAAGTGGTCGATGCTTTGGTGAAACAGCAAGTGTTGGTAGTAAC
CGGCTCTCAAGAAGATGTCGAAAAGCTTTCCACCAGCGATGCGGTTGAGTACACCGAGCA
AGAACCAACGAGAAAGTTGCTGTCCCAATAAGATAGCATCAATAAGAAAAACGCCCCTCA
CGTGAGGGGCGTTTTTTTGAGTGCTTTTCTATGGCTAAAGCCTCTCAGAGATGAATGCCG
ACGAGCCTAATTCCGCATTCATCAGAGAGAAAACTTAGCGAACAATCAAACCAAGTAGGA
TACCTACCGCGCCGAAGTCAGCATCACTGAATGTTGTGTTTGCAAAGCCAAGATCACCCA
GTACTGGCATTAGGAATACAGGTAGGAAAGTAATCAGTAGACCTTGTGCAAACGCGCCTA
GAATTGCGCCGCGACGACCGCCTGTAGCATTACCAAATACACCTGCCGCAGCACCCACAA
AGAAGTGTGGAACGACACCTGGGATAATCACAGTAAGACCCATCACGTACAGCAGGAACA
TGCCCACTAGACCGGCTGCAAAGCTCGATAGGAAGCCCACCAATACCGCGTTTGGCGCGT
ATGGGAACACAACCGGACAATCCAGTGCAGGTTTTGCGTTTGGAACCAGTTTGTCTGAGA
TGCCTTTAAATGCAGGAACGATTTCTGCGATAACCATACGTACACCTTGCAGGATGACGT
ACACACCACCGGCGAAAGTGATGGACTGCATTAGCGCAAACATAGACCAATGTTTACCGC
CACTGACTTCACGGACAAAATCGCCGCCAGCGAACAAACACGTCACCATAAAGATGATGC
CCATTGTGAACGAGATAGCCACTGGCGTATCGCGTAAGAACAACAAGCTCTTAGGGACAT
TCATCTCTTCTGTTGAGTGCTCTTTGTTACCAAACTTGCTGCCAATGAAACCAGCTAGGA
CGTAAGAAAGGGTAGAGAAGTGACCAATCGCAACGTCGTCTGAGCCTGTTACTTGCTTCA
TGTATTTGTGCGCAATTGCAGGGAAGAACACCATTACAGAACCCACAACCACAGAGCCAA
GAGCGATCAGTGGAACACCTTTCATGCCGCTAGATGCCAGAATCGCCGCCACCATCATCG
ACATAAATAGTGTGTGGTGACCTGTTAGGAAGATGAATTTCCACGGCGTGAAACGAGCGA
TCAGAATGTTCACCAACATGCCGAAGAACATGATCATCGCCATCTCTTTACCAAACGCTT
CTTGCGCGATAGAGACGATAGCTTCGTTGTTTGGAACCACGCCTGTAATGCCAAATGCGT
GTTGGAAAATGGTCGCGAAGTCGCCTAGCGAGCTCACAACTAAGCCTGCACCTGCGCCAA
GCACGATGAAACCAAGAATGGTTTTTACCGTGCCTTTAATGCACTCGGTGACTGGTTTTT
TCTGGGCAATTAAGCCGATTAGAGCGATGAGACCGACCAGAACCGCTGGCTCTGATAGGA
CATCGTTCATTAAGAAACTGAAGAATTCCATAACGCCACCTTATAGAGCACCAAGCTCTT
GAAGTGCCAAAGATAAACGCTCTTTCATTGCGACTTTGTCGACCATGTTATCAAGCGCTA
CGATACGTTGTTCAACGCCAAGTGCTTCCAACTGTTCTGCAATGTCTTTTGTGCCGATGA
AAATGTCGCAACTTGTGCCTTTTGCTGAGCCAAGATCGATGTGATCCACTGCGGCATCGA
CGTTCAATTCTTTTACGATGCTTTTGATGCTCATTTCCATCATTAGGCTAGTACCAAGAC
CGTGACCGCAAACAACCATAATTTTCATAATTCAGACCTTTTCTTTTTTATAGGGGGTAT
ACCCATTTGTGAATGGGGTATGTCAGGAGTAAAACTTAGTATTTGTCGATGATCGCAAGA
ACATCTTCTTTGCTTTGAGCGTTGCAGATGGCCTCTACATGCTCTTCATTCATAAACAAT
TCCGCCAGTTTCGAAATCGCATCAACGTGGCTATTACTGTCCGTTGCCGCTAGCGTGACC
AGCATTTTTACTGGGTCATTTTCTTCAGAGTTAAAGTTGACGCCGTTTTGGATCACCGTG
ATCGCCAATGACAAGCGGTTAACGCCATCTTCAGGGCGAGCGTGTGGCATCGCCATGCCC
GGACCTACCACGTAGTAAGGGCCAAGCTCTTCGTGCGAGCGGTAAATTGCCTCAACGTAA
TTTGGTTCTATCGCGCCATTTTCAATCAAAGCTTCACAAGATTTGCTGATCGCATCTTTC
CAGTCGGTTGCGTCAGAATGGATGCGAATGACATCAGAGGTAATCAGTTCACGTAGCATT
GGAATGTTTCCGATTTGTTGTTTTGTTGCTGCGTACTTTATCGATCAATTTGCCAGAAAA
ACCTGAGAGTGATCACAAATGGTAGCGCTATCTGATAGCGCTACCATTAATTGTGATAGC
GCTATCATTTTTATCAGGCATCGAAGTTTCATGTGCTGGTGTTCGAGTTCTAATGCGCTA
ATATCAAAACCATTAAAGCGCTGTGATAAGATGTCGCAGCTGAAATTAGAGAACATTAAA
TAAAAACAATGAGCGAACCTCGCAAACGAAGAAGTACCGGCAATGTCACTTTGGCTGATG
TCGCCAAACAAGCAGGCGTAGGCACGATGACGGTGTCGCGAGCATTACGAACGCCAGAGC
TGGTATCCGATAAGCTGAGAGAAAAAATTCAACAAGTGGTTGATGAGCTCGGCTATATCC
CGAACAAAGCCGCAGGGGCACTCGCATCTGCAGAAAGTTATTCCATCGCTCTAATCATTC
CGTCACTGTTTGAAAAAGCATGCGCGCATTTCTTACCAAGCTTCCAACAGGCGTTAAACA
AAGCGGGTTATCAACTATTGCTGGGTTACAGCGACTACTCGATTGAGCAAGAAGAAAAGT
TGCTTTCGACTTTTTTAGAGAGCCGTCCTGCGGGCGTTGTACTGTTTGGAAGTGAGCATA
GTCAGCGAACGCATCAACTGTTAGAGGCATCAAATACGCCAGTGTTAGAGATTGCCGAAC
TGAGCTCAAAGGCCAGTTATTTCAACATTGGCGTGGATCACTTCGAAGTGGGTAAGGCCT
GTACCAGACACCTGATTGAACAAGGTTTTAAGAACGTTGGTTTTATTGGGGCGCGCGGGA
ATCACTCGACGTTGCAACGCCAGTTACACGGTTGGCAAAGTGCGATGATTGAAAACTATC
TCACCCCAGATCATTTTCTGACGACTCATGAAGCGCCATCTTCACAATTGGGTGCGGAAG
GATTGGCGAAGTTATTGCTGCGCGATTCAAGCTTGAATGCTTTGGTGTGTAGCCATGAGG
AGATAGCAATTGGTGCGCTCTTTGAGTGCCATCGCCGCGTGCTCAAAGTCCCGACCGACA
TTGCCATTATTTGCCTTGAAGGCTCTTCTATGGGAGAGCACGCTTACCCAAGTTTGACAT
CGGCAGAATTTGATTACGAGCGCATGGGCACCAAGGCGGCAGAAAAACTGTTGCATGCCA
TCAAAGGTGAGCCAGAAGAACGGCCGACCAGTATGGGCTTTAAGCTAAAGCGTCGAGCAA
GTACCGCGATTAATTGACCCCTCCGCTTTCCATAAATACAAAAAGCCTCTCAATATGGAG
AGGCTTTTTACATTCTGAATTCACGAGCGGAAACTACGGACGTTCGCCCGTGGCTAGGCG
TTGTTCGATATCTACGATCACCTCTGGCAGATCGGAGATGGTGTCGATTAAGTAGTGAGG
TGCACTCTTGATAAACTTCGCGCGTGCTTTTTCACGAGCTTTCTCTAAGGTTGCTTCGTC
TGCGGCTTGGTATTCTTCAAATGTCAGACCTGCTTCGTTACCAGAAAGCAGCAGACCCAC
CGTCCACATGCCCGCATTGTGACCTTCAAAGATGCCTGGTGCTGAGTCGTCCACTTTGAC
GCATGCTTTAACGTCGGTTACATCAAGCTCAATCACGTTTTTCAGTGCCATAAACGGCGC
AGGGCGACCACCTTGGGGCAGGTCATCCGTTGCTACCACGTAATCTGGTTTGTAACCGTA
GTCCGCTGCCACTGGAATCAATACGTCCATCACCTCACGCGGGTAACCAGAACAAGACCC
GATCTTGATGCCTTTGTCTTTCAGGCCGTTCACAACTTCAAATGCATTGAGAATTGGTTC
TGCGTGGTCAGCCACTTTTGCTTTTTGCAGAGGCATAAATGCCGCGTAGATAGTGTCGAT
GTCTTCGCTGGTCATTGAGCGACCAAACTTCTCATTCCAACGCTTATCAACGGCAGGAAT
ACGACCCACAGCTTGGATGTGGTCCCATTTACCAAGCCCCATTGGTTCACGCGCTTCTTC
AAGATCGATTTCGAAATCAAATCCTTGCTTGAACGCTTCCACAAAGATACTGGTTGGTGC
AAAAGAGCCGAAATCGACGATAGTGCCAGCCCAGTCAAAGATCACTGCTTGAATTGGTGA
TTTGCTCATGTTCAATCCTTTTTCTTGCTTGCCAGAGCGCTTGCCTACACGTTGAACCGC
GCTCTGGGTAAATTGGTTTTTGTTGAGGTCTATTGACCCTAAAAGTAGTTAAAGTCTTTA
CACACTTTGGCGATCGCTTCTTCGAAGATCGCCAATGCTTCTGTCAGTTGCTCGCGAGTG
ATGATCAGCGGTGGGCTGAGTTGAATCACATTGCCTTGCGATACCTTGAAGCTCACGCCA
TTGTTGAGGCATTGGTACAACACAGCTTCCGCTTCGTCATACGCACGCGCTTTGCTTTCG
TGGTCAGTAACCAGTTCAATGCCCCACAACATGCCGATGCCACGTACATCACCAATCACT
GGGTACTTAGCTTTCATCTCTAACAGCTTTTCACGCATAAACTGGCTGTCGGCTTTGACT
TTATCTAGCAAGCCGTCTTGCTCAATGGCTTCCATGGTTGCCAGTGCTGCAGCACAACCG
ATAGGGCTTTTCTCATGAGTGTAATGACCCATGGAGATTTGCTCGGCAGTGTTGTATTTG
TCTTTGGTTACCATGGCTGCGATAGGCACTAAACCTCCGCCCAAACCTTTACCGATGCAC
AGCATATCTGGCTCGATGTCGTAGGCTTGATAGGTGAACCATTCGCCGCTGCGACCCATG
CCGTTAGGGATGTCGTCGATGATCAGCATGACATTGTGCTTGTCACAGATTTCACGAATG
CGTTTCCAGTAGGCTTTGCTCGGCACTTGTACGTCGGTATTGCGAACCGCTTCTGCGATA
AACGCACCTACGCCACCTTCTTTCTCAATCACGTATTCAAGGTAGTCGGCGTAATGCACA
TCACTGCCGTCCGCTACAGGAAAAGCGCCACGGTAAGACACCGCTGGTGGAATGCGCTCA
ACTCCTGCCATTAATGGTCCCATGCCTTGACGGAAACACGCTTCACCACCCACTGAGATG
GCATCCAGCGATGCGCCGTGGAAGGAATCCCACAGCGACACCACCTTGTAGTTGCCCGTG
ATATGGCGCGCTAGTTTAAGTGCCATGCCTACCGCTGATGTGCCGCCCGGAGCAAACAAC
ACTCGATTCAATTCGCCGCCACAGATTTGCGTGAGTTTTTCGGCACATTCAATCGCGGTC
TCGTTGGTAAAACGACGTGGTGAAAACGGCAGTTTGGCAATTTGCTCTTGCACACGTTTA
ATCACATGCGGATGACCGTAGCCCAGCTGATGGACGTTGTTGCCATGGAAGTCCATGTAC
TTTTTGCCGGTAGCATCTTGGATGTAGATGCCTTCTGCCGCATCCAAGGTATCTAAGCAA
GGCGTCGACATGGCTTGATGAAGAAAGACCTCCGAATCACGCTTTAGTAATACTTGCGTG
CGTTCATCGTCTATCGATGCATTCCAAGCTTGGCGTGCCGGTGTCGTGTTGACATCCCCT
TCGCTGCGGAAATGGGTCGGTTTGATATTCTGAGTCATAACGCTCTCTCAATCAGAAGGC
TGCTTTACGCAACTTGCCAGTACATGGCTTTTTCAATCGCACCGATTAAGCGCTCGATAT
CTGCTGGGTAAACTTCACCAATGTTGCCGATACGGAAGCAATCTGCGTTCGATACCTTAC
CCGGATAAATCACGAAACCTTGCTCTTTCAAACGCGTGTAGAACGCTTTGAACTGGTAAT
CACTGTGAGTCGGAGAGTAGAAAGAAGTGATGATTGGCGAGTGAAGGTCATCACTCAGTA
GCGGTTCGAAACCAAGAGAGCGCATACCTGCAACCAGTGTTTTCTGGTTAGTTTGGTAAC
GGTTATGACGAGCCTCAATGCCGCCTTCTTGTTCCAGCTCTAGTAATGCTTGGTAGAAAG
CGCGAACCGTGTGCGTAGGAGACGTGAAACGCCATTTGCCGTGGTTCACTTCCATGCAGT
GCCATTGGTCGTAAAGATCAAGGCTCAAAGAACGTGCCTGACCTTGGCACTTTTCGAGTT
CCGTTTGTTTCGCAATCACAAAGCCAAAGCCCGGCACGCCTTGAATACATTTGTTTGCAG
AGCTGATCATAAAATCGATGCCTAGTTCTGCGATATCGATAGGAATCCCGCCGAAGCTCG
ACATGGCATCGAGAATCACCACTTTGCCGTGCGCTTTTGCAGCAGAAGCAAATGCCTCAA
TTGGGTTAAGCATGCCAGTGGTTGTCTCACAGTGAACAATCGCCACGTGTGTGATAGCAG
GGTCCGATGCCAATGCAGTTTCCACCTCGTTCAAGTGTGGCTGTGATGTTTCGCCTGGGG
AAACTACATGGCATGGAATATTTAGGTAATCAGCGATCTGGGCGATACGCGCACCGTAAG
CACCGTTGTCGACAACTAATAATTTCCCCTCTTTGCCAATGGCGCTGCCAATCGTGGCTT
CTACCGACGCAGTGCCGCTGCCTTGCATTAGTACGCTGGTGTAGCCGTCTTGGTTGGTTG
CCAGTTTTACAAGCTTAGTGCGGATCACTTCGACAATGTCTTTGTTGTATTCATCATCCC
AAGTACACCAGTCTTTAAGCATGGCTTCACGAACGCTTTCAGAAGTGGATAGAGGACCTG
GAGTCAGTAGTAGGTATTCGTTTTTCATCTCGATTTCCATCAGAATAATTTAATTGGTCT
ACACCAGAAATTGGATTCACTCTAGCAAGGATGAAAAAGGGTCGTAAATAGCCATTCAGT
GAATTTCATAAAACTTTCATATCCAAAATTTCACCGATCAGTTGGTCGCCTATTTATCGA
TAATTTTCTCAAAACTGCCATTTTATGGTCATGAATTCGTCACATTGGCGAAGTAGGGTA
ATTAGCGTCAACTGGTACAGACCAAAATGAAAACTTAGCCAAATTAACTGGAGAAAATGA
TGAAAAACCGTTTGATGAAAGGATCGCTGGCTGCGCTTGTCTCTCTGCTTGCTACCAATG
CAATGGCTGCACAGGAAGTGACGGTTTACACCGCTTTCGAAACTGACATTCTTGCTAAAT
ACAAGTCTGCGTTTGAGAAAGACAACCCAGATATCAAGATTAAGTGGGTTCGTGATTCAA
CAGGTATCATGACGGCGAAATTGCTGGCAGAAAAGAATAACCCTCAAGCAGAAGTGGTTT
GGGGTCTTGCTGGCTCGTCAATGGCACTGCTTAAAGATGAAGGTCTTCTTAAGCCTTACA
CACCAAAAGGTTTGGAAGAGCTGCACGCGAACCTAAACGACCCTCAATCAAACCAAGCTT
GGTTCGGTAACGATGCGTTCTTTAACGCAGTTTGTTTCAACGAAGCGGTAGCGAAACAAC
TTAACCTGCCTAAACCAACGTCTTGGGAAGACCTAACGAAGCCGGTTTACAAAGGTCACA
TTGCAATGCCTAACCCAGCTTCTTCAGGTACTGGTTACATGCAGGTGTCTGCTTGGCTAC
AAAACATGGGTGAAGATCAGGCATGGAACTACATGCGTGACCTAGACAAAAACATTGCAC
ACTACACACATTCTGGTTCTAAGCCATGCGTTCAAGCAGGTATGGGCGAGGTGGCCATTG
GTATTTCGATGGCGAGCCGCGGCGCGAAGCTGAAAACACAAGGTGCACCACTAGCGGTTA
TCACACCAAAAGGCATCGGCTGGGAATCAGAAGCGGTTGGCCTAGTGAAAGAGTCGGATG
TAGCCAAGCGTGTTGTCGACTGGTCAATCTCTAAAGCAGCAAATGAGCTTTACGTAGAAA
TGTACCCAGTGGTTGCACATAAAGAAGTGAAAGCGACCGTATCTAACTTCCCGAACGTTC
AAGAGAACATGGCGAAGATGGACTTCGCGCAAATGGGCAGCAAGCGTGCAGAAATCTTAG
CGACATGGTCTGAGAAATTTGACGCGAAATCAGAGCCAAAATCATAAGGGTTACGACAAA
TCCGATTGTCAAAGGAGAGCGGTTGCTCTCCTTTTTTGCATCTTGCGAAAAGTAGAGGCA
CATTAGTGGTCGGATACTCAGGTAGAAAAGAGGAAGTGAATGGAAATCCAACGTATTAAT
GCGGAGCAGACACTGCCGCTTCGACAGCAGGTTTTATGGCCAAGCAAAAGCATTGAGTTT
TGCAAGGTTGATGAAGATGAAACTGGCTATCATTACGGGAGTTATGTGAACGGAGAGCTG
GTGGGTGTGGCGTCAGTCTTCTTCAACAATGGTGCAGCAAGACTAAGGAAGTTTGCGGTA
TCTTCAAGTCAACAAGGTAAAGGGATCGGCTCTCGAATGTTGGAGACGATGATTGATGAT
GCCAAGGCGTTGAACGCAGCGGTATTCTGGTGCGATGCGCGTGAGTCGGCGTTGAGAATT
TATCAGAAGTTTGGATTACAGAAAGAGGGTGAGCGCTTTTATAAATCAGACATTCCGTAT
TTCAAAATGAGTTTAGATTTAAGAGTTTAATATCGAGGGCATTCATCTATTTGTCATCTT
CTGGCTATAAATTTGTCATTGGAACGTAACACACAAAAACTAAAGTTGGTATATACCATT
TGGAGTGTGTGTTATGTCAATTAACCAACCTTATCTGAACATTAAAAATGTAGTGAAACA
ATTCGGACAGTTCACTGCATTAAAGCAAATCTCGCTAGCGATTGAAAAAGGCGAGTTCGT
TTGTTTTTTAGGCCCTTCTGGGTGCGGTAAAACTACGTTATTACGTGCAATTGCAGGTTT
AGATCTACCTACTTCTGGCGCGATTTTTCAAAACGGCCAAGAGACCACATTTCTACCACC
AGAAAAGCGTGATTTCGGCATTGTGTTTCAGTCTTACGCGCTGTTTCCAAACCTCACCGT
ACAAGAGAACATTGCGGTGGGTTTGAAAAACCAAGGTATGTCAACCAAAGAGGCGCTGGA
GAAAGTAGAGCAGTGGCTAGAAACGATAGGCTTACCAACCTCAGGGCAGAAGTTTCCTAA
CCAGTTGTCGGGCGGTCAGCAACAACGTGTGGCGTTAGCGCGAGCGCTTGCTTTATCTCC
GGGACTGCTTCTTCTTGATGAACCTTTATCTGCGTTGGACGCGAAAGTACGTGTTCACTT
ACGTGATGAAATTTGTAAGCTGCAACGAAAGCTGGGCATCACTACCATTATGGTTACGCA
CGATCAGGATGAGGCGCTTTCGATGGCGGATCGCATCGTGGTAATGAACCATGGCGTAAT
TGAGCAAGTCGGCACGCCTCAAGAAATCTACCAACAACCGGCAACGCGCTTTGTGGCCGA
GTTTGTCGGCAGCATGAATTTTATCGAGACATCTGTTGTGACCGAATCTCAGGTGCGTAT
TGCTGAGACTCTACTGCCAGCACCAAGTTTAACCAATCGTAAGATTCAACGTGGTGATCG
CTTTGATTTGGCGGTGCGTCCCGAGAACATCAAGTTTGTCGAAAACTACCGCAACTCTCT
GCCTGTACGCATTACCGCTACCGAGTTTTTGGGCGCATTTTTCCGCGTGGATTGTGAGCT
ACAAAACGACAGCCAAGCGAAACCAATCGTTGTTGATGTGCCAGTCGAGACGGTGCAAAA
CTTCAATATTCGCATTGGTGATGTGCGTTACATCCAGTTCTTGGAAAGTGGCTTGCACGG
CTATGTAATCCCTTCTCAGGGGAATGCGTTTACAAAAGCGTTGGCGGCATAGGTGCAAAC
ATGGATGCGAAGACAATGACGATGAATAGCCTGACGACTCAAGACAAAGCGAAATCAATG
ATGGGACGCATTAGCCGCGACAATATCGTGCTGTTTGGCTTGTTGGCGGGTCTTTCCACG
ATGATGATCTTGTTCATCTTGATGCCATTGTGGGCGATGCTGGCCAAAAGCGTACAAAAC
AGCGATGGAGAGTTTGTTGGGTTAGCCAACTTTGCGACTTATTTTTCTTCTTCAAGCTTG
TGGGTTTCCGTTGGTAATACGTTTAGTTTGGGACTCGTTGTAACGACGGTGGTCGGTATT
CTGGCCTTTGGTTACGCTTACGCACTCACGCGTTCATGCATGCCATTTAAAGGTCTATTT
CACATCTTAGGTACCGCGCCAATCCTTGCCCCCTCACTTTTGCCTGCGATCAGCTTGATC
TTCCTCTTTGGCAATCAAGGGGTTGCGAAAGAGCTACTTGGTGGTCACTCAGTGTATGGT
GTGATTGGTATTTCAATGGGTTTGATCTTTTGGACCTTTCCTCATGCTCTGATGATTTTG
ACCACTTCGCTGCGTACTTCCGATGCCCGTTTGTATGAGGCCGCTCGTGCTCTAAAAACC
TCACCGATGAAGACCTTTTTTATGGTGACGTTACCTGCGGCGAAATACGGTTTGATCAGC
ACTCTGATTGTCGTATTCACGTTGGTGATCACCGATTTTGGTGTGCCGAAAGTCATTGGC
GGGAGCTATAACGTTCTGGCGACCGACATCTTCAAACAAGTGGTGGGCCAGCAAAACTTT
GCCATGGGTGCGGTAACCAGCATCATGCTGTTATTTCCTGCGGTAATGGCGTTTGGTGCG
GATCGTTGGGTGCAGAAAAAACAAAAGAGCTTGTTTGATACTCGCTCTGTACCTTATCAA
CCAGAACCCAACAAAACGCGTGATGGCCTTTGCTTCGTATACTGTTCACTGATTTCTGTC
GCAGTACTGGCAGTGTTAGGCATGGCGGTGTACGGCTCTCTAGTGACATTTTGGCCGTGG
AATAAAGCGCTGACGCTAAACAATTACAACTTCGCAGAGATGAGTACCTATGGCTGGAGC
CCGTTCTTTAACTCTCTCACTTTAGCTGGTTGGACTGCGCTGATTGGTACCGCTGTGATT
TTTGTCGGTGCCTACTGTATTGAAAAAGGTCGTGCGTTTGGGCCAGTTCGTCAGGCGATG
CAAATGCTGAGCGTGGTGCCAATGGCGGTGCCGGGCATGGTTTTGGGTTTGGGATACATC
TTTTACTTCAATGATGTGAACAACCCATTGAATGTGCTTTACGGTACGATGGCGTTTCTG
GTGATTAACACCGTAGTGCACTATTACACAGTCGGCCACATGACAGCGTTAACTGCTCTC
AAGCAATTGCCCTCAGAGATAGAAGCGACGGCAGCATCGGTCAGGCTGCCTCAGTATAAG
TTGTTCTTCAAAGTGACCTTACCGGTTTGTATGCCTGCTGTTTTGGACATCGCAACCTAC
TTGTTTGTTAATGCATTGACCACCACTTCTGCGGTAGTATTCCTGTACTCAACCGATACG
ATTCCTGCTTCGGTATCGATTCTAAACATGGACGATGCAGGCCAAACGGGCGCAGCTGCC
GCGATGGCCGTGATGATCATGATTGCAGCCGCGATTGCGAAGATCGTTCAGATGACGTTG
GGGAAGTGGTTAGAAAGTCGCACTCAGGCTTGGCGTAAAAGATAAGGACACCTCGTGCAG
TACGTAAAAATTAAAGATTCGATTGTTGAACAGATTGAAGCGGGCATGCTATCACCGCGT
CAGAAATTGCCTGCGGAGCGCAAGTTGGCGGAGTCGTTCGACACAACCCGAGTTACGTTG
CGCGAAGCGTTGTCGTTATTGGAAGCCGAAGGGAGAATTTATCGTGAAGATCGCAGAGGC
TGGTTTATTTCACCTGAGCCACTACGCTACGACCCTACTCAAACACTTAATTTTCCGAAC
ATGGCGAAAGCGCAAAATCGCGTGCCAAAAACGGAGCTGATTGCGGCAAAGGGCACTTTA
GCTAACAAGCAATCTGCGCGCTTGTTACAACTGCAGCCGTTCTCTGATGTTTTTCGTGTC
GACCGCGTTCGATATTTGGAAGACAGACCAGTGGTGTATGTGACCAACTATATTCGCCCA
GAGATCTTCCCCAATTTATTGAGCTTTGATTTGACCAACTCGCTGACCGACATTTATCGC
GAGCACTTTGGTGTGGTGTATCAGAAGACGCGTTACCGTATTTCTACCAGTACCTTGCTT
GGTGAAGTCGCGCAAGCGTTGCGAGCAACCTCTGGCACTCCTGCAATGGTTGTTGAACGT
ACTAACTATAACCAACATGGCGAGTTGATTGACTGCGATATTGAATACTGGCGTCACGAT
GCCATCAGTATTGAGTCGGTGGCAGAGCTCAATCACTAACGTTCGCATTTTCATATTCAA
AGGCTCCATCTCGGAGCCTTTGTTTTGTCTAAACGGGAAAATAAATGGATTTTTTGGCAA
TCGCACTCGTTGTCTTTTCTGCGGTTTTGCATGCTGGCTGGAATATCTTGGGTAAAAGCC
ATTCCGGATCAGGCATGGCATTCACGATGGCTGCAAGCCTGTCTGCTTGTGGAGTGCTTA
CCCCATATCTGATTTGGTATTTAATCACGCTCGGTTGGACTTCGTTGCCAGTTGAGTTTT
GGGGAATGCTGGCTTTTAGTGGAATAGCGCAAATTGTGTATCTCGTCGGTTTGATCATGG
CGTATAAACATGCCGATGTTGGTGTGATTTACCCAATTGCACGCGCTTTGCCGGTCATGA
TGGTGGGAGGGTTCAGTGTTGCACTCGGCCATGCGCTTTCATCTCAACAGTGGCTTGGTT
TTGTGTTGATCACCTTTGGCTGCATTTTGGTTCCGTTGACTCATGTTCGCCAAGTTTCTT
TGGTGGCATATCTAAATGTAGGCGTGTTTTGGGCGTTGATCGCGGCAATTGGCACGACAG
GTTACTCTGTGGTGGACAAAGAGGCGTTAACACTACTGACTCAACAAGCATCAACTATGT
TTGACGATCCATACAGCGCGATCTTCTATCTTGGTGCGCAGTTTTGGGCGATGGGCTTAC
CCGTTTTACTTTGGTGTCTGATCACCAGAAATGATCAAGAGTTGCAAGCGGCTTGGCGAA
TCCGAAAAAGTGCAAGTATGGCTGGCATTATGATGGCATCGACTTATGGATTGGTTCTGT
TTGCGATGACGATGACAGACAACGTGAGCTTAGTTGTCGCGCTGCGCCAGATCAGTATCG
TATTTGGTTTATTGATGGGCATTTGGTTGCTTGCGGAAAAATGGTATCTCACCCGAGGTA
TCGGTGTGGCTTTCATCCTGGCAGGCATTGTGTTGTCTTTAGAAGGTGCTTGAAGCACAT
AAACTAAAGGCACCGGAATTCAGGTGCCTTAGAAAAGAGGGATGAGTTAGAAACGCATTT
GTGCGCCAAACATCACGCCACCAGAATCAAAATCGCTGTTTTTGGCGTAATTGTATTCTA
AGTTCAAACCAAAGTGTTTATAGCCCCAAGCGACACCAGCTGCGGCTTCTCCGCCAAGGC
TAGACTCGTCATATTCTTTATTCTGGCCATTGTTTTTAAGCGTGTAACTTAACGTGTAGT
AAGTGATACCGCCTTTACCGTAAAGCTCAAAACCAGCACCCAAAGGGTAGCTTACGTAAC
CGCTGATTCGCGGACCGCCATAACTCACGTCGGTGATTTCTGATATTGGGCTAATGAGTA
CAGAACCAATGCCGTTAAACGCGCCTTTGTAACCTGCTTCAAGGCCGAAGTTTTGGTCGA
ACATGTAACGGTAATACACATCCCCTAAGAACATGTCGCCGTCATCATGGCCATTATTGA
CGTCGTAACTAACGTCACCATAGCCTAAATTCGCCCCCACAATGTGTTTGGTTGGCTCGG
CATGAGCGGTGACAGAAAGTGCAGACAACAAGCATGCTACGGCGTATTTGTAAGACATAA
GGACTCCGAATAGTAAACGAATAAACAAGATGTCGCGTGATACGCTGGATTAACGCAGAC
GCGTCGCAAACTCAGCTTTGGTGTTGTCTAGCCACTCATAACGACGGCGGTACATCGAGC
GTTTAGAGCGAGACATTCCCTCAGTATCGCGGCGCGTATCATTCACTTTTAATGCGTAGA
AATGGCGGTTGTATTCAATGCCCCCCAACTCTTGCCATAGTGCGTCGTAGTCAGTTTTGA
TGCGTCCTTTACTGTAACGTCGTGCTGCGTATGTGTGAGATTGCGTTTTTACGGCGAGTA
TGGTGTTTACTTCCCAGACTTGAGCAATGAGTGTTAGCAAACTCACCATCAAGCTTTTTG
GTCGCTGACCGTACAGTTTTCGAGTCAGTTTTTTGATTTTTGCGTTGTTTTCTTCACTGC
TTCGAGGGCCTTGTAGGCCACCTATCATAATGCAGCGCCCTGTGTCTACATGACCAACGG
TAAACGAAAGTGTGTAGAAGTTGCCGTCTTCAGCGCTGTGCAGCACAAGACTCATGTCGC
CTTCTTTTTGGTAACGTGCTTCGTAAACCAATCGAACCGAGTACTCGATGCCATCGATTT
CAAATGAGGTCAGCGTTAAGCCTTTTGAGTCGGTGTAAATCTCGGCAATGGTCTCTTTAG
AAAGCAGTTCTGAAATCGTTTTGTAGTGATCAACCACCAAGTTGGAGCGATCAAAAGCAG
AGTTATTCTTAATGATGTACGGGCGAAACGGTTTTTCTAGGAATCGGTGTGTACGCGTAC
AAAGCATGTCTAACAAAGACGATTCAATGTTGTTCGCAAGGTGTTTGAATGCTCGTTTGT
AGTAAAGCGCACGCATGATGAACTTCATTCTATATACCCAAATAGGGTTATAGGTGTTGG
CGTACTCATCAGCATAGATCACTTTGGTATGATCAAAAATGGATTTATTTGCAGTCATTT
TCACTCCCGACTCACTTAAGAGCTTGTCTTAACTGGGGTTCTGTTTTAACAGCACGAGAA
ATAACAGCGAGGAACACGAAAATGGAGAGATGCACAAGGCATAAATAGGAGGTGTGTTCT
TGCTGATTCCAACGTACTCAAAATTAATTTTGAACAGTGTTCGTTTGTTCGGAATTCTAA
GAGAAAAACCACGGCAGGTATTGTATGAGTGAGTAAGGAAGTGTCAGGACACTTTGCCGC
GTGGCGTCATTTTTTCTTACGCGCAGCGATAGTTTTTCTTGCTCGTTGAAACTGCGCATC
GTTTGTACAGTGAGTTTCTCGAAAACAAGTTCATGAATGACACGAAGGAAAAACAATGGC
ACACCTATCTTACTGGTTTAAGCAAGCGCTTGAACTTGAACAGCCTCAACCAGCTAAGCC
ACTGAATGAAGATATCGACGCTGATGTCGCGATTATTGGCGGTGGTTACACCGGACTTTG
GACCGCCATTATGATCAAACAGCAAGCACCGAAAAAGCATGTTGTTGTGATAGAAAAGGG
TCTGTGCGGCAGTGGCGCGTCTGGAGCGAATGGTGGTTGCATGCTGACTTGGTCGACAAA
GTTTCCGACCTTAAAACGTTTGTTTGGTGAAGCTCAGGCTGCTTGGTTAGTCAAAGAGTC
CGAACAAGCCGTGCTTGAAATTGACGCGTTTTGTAAACAGCACCATATTGATGCTCAGTT
GTCGCTTAAAGGCGTGTATTACACGGCAACAAATCACGCGCAAGCGGGCTGCATGCAACC
TGTCGTCGATGAGCTTTCACGTTTAGGCGTCAATAGTTGGCGTCGCTGCAAAGAAGATGA
GCTGCACGCGAATACAGGCTCGCCCCGTCATCTTGAAGGTTTCCATTCTTCGGTTGCTGC
TAGCGTCCAGCCCGCCTTGCTGGCTAGAGGTTTGCGCCGAGTCGCATTAGAAATGGGGAT
CGAAATCTTCGAAAACACACCAATGACCAAATTGGATTTTGGCCAACCAGCTACCGTGTA
CGCCCCTGACGCACAAATAAAAGCGAAGCAGGTCGTGCTGGCATTAAACGCATGGATGGT
GGAGCACTTTACACAGTTCAAAAACAGTATCGTGGTGGTTTCTTCCGACATGGTCATTAC
CAAACCGCTTGGTGAGTCGTTACGGAAAACGGGCTGGCAAGCGGGAACGAGCGTGTTGGA
TTCGCGTATTTTTGTTCATTACTACCGCGATACGCCAGATGGTCGCCTCATGTTAGGCAA
GGGAGGCAATCAGTTCTCTTTCAACAACCAAGTGGACGTGATGTTCAATAAACCAACTCG
TTATCAAAATCTTCTAAGGAAGTCATTCGATAAACTTTTCCCGAGTTTGAAAGAGGCGGA
GTTTGAATACTCATGGACAGGAGGATCCGATCGCTCAACCTCCGGCTTTCCATTTTTTGG
GAAGTTGAACGAGCAACGTAATGTCTTTTATGGTTTTGGCTATTCAGGTAATGGTGTTGC
GCAGACTCGCATGGGCGGAAAAATCCTCTCTTCTATGGTGTTAGGGTTGGATAACGAATG
GACTCGAAGTGGCTTAGCCAAAGGACCATTGGGGCATTTCCCTCCAGAGCCGTTTCGCTG
GATTGGCGCAATGACGGTGCGTAATGCGGTACGCCGAAAAGAAGAGGCAGAAGATTGTGG
TCAAAAGCCATTTATCTGGGATAAGTGGCTGGCAAAACTTGCGGGACCAGCAGGCAAAGC
GGATAAGCTCGACTAAACTGAAGACTTTAGCCACAAACGAGACAGTTTGCAGTGAAAGTC
GTTGGGGCGGACTTTCGCCTTGTGTTAGCCTCTCTCTTTCAAGCTCAGATTCAAAAGGTG
AGTAACAGAATGAAAATATTCAGCAACTTCGACAGCGGTAGCATCCATGTCGTTAAAGCG
GATGATAAAAATGACATCCAACTGAAAATCCCTAACGACAACATGTCGGAATTCTACCAA
TGGTTCCACTTCCGCTTAGAAACTGAAGCAGAGCAGTCACACACCATCAAACTGCTCGAT
CTAGCGAAGTCAGCATACCCTGAAGGTTGGCAAGGTTACGACGTTGTTGCGTCTTATGAC
CGTGAAGAATGGTTCCGTATTCCTGCTGAATTTGATGGTGACACATTAACGTTTACTGTG
ATCCCAGAGCGCAGCTCTATCTATTTCGCATACTTTGCACCGTACACTTATGATCGCCAT
CTCGATCTACTGCACATGGCGCAAAGCGCGCACCACTGCAAGCTAGATACACTGGGTCAT
ACCCTAGATGGTAACGACATGAGCCTACTGACTTTTGGTGAGCCAGAAGAAGGCAAAAAG
AAAATCTGGATGATCGCGCGTCAGCATCCGGGCGAAACCATGGCCGAGTGGTTTATGGAA
GGTATGATTCAGCGTCTGCTGGATGAAAACGATACGGTTGCCCGTGCATTACTTGAGAAA
GCAGTGCTTTACGTTGTACCTAACATGAACCCAGATGGTGGTATTCGTGGTCACCTACGC
ACGAATGCGGTTGGTGTAAACCTAAACCGTGAATGGCAAACGCCTTCAATGGAGAAAAGC
CCAGAGGTGTTCCTTGTTCGTGAACGCATGCTCGAAACGGGCGTGGATATGTTCTTAGAT
GTTCATGGTGATGAAGCGATCCCATACAACTTTGTTGCAGGCTCTGAGGGCATCCCATCG
TACGATGAAAACTTAGCGGCGCTGGAAAATGCATTCAAACAAGCACTGTTGACAATTACG
CCAGAGTTCCAAGATGAAATTGGCTACGACAAAGACGAACCAGGCAAGGCAAACCTGACG
GTTGGTTCAAACTGGGTTGCCGAGCAATTTAAGTGCTTATCGTACACAATTGAGATGCCA
TTCAAAGACAATAACAACCACCCTGATCCGTTGTACGGTTGGTCTCCTGAGCGCAGCGTG
ATGTTTGGGCAAGATGTGCTTGCAGCAACACTTGCGGTGACTGACAAAATTTAAATGCAA
TAGTTCCACAGCATTGATTCATTACCGAACAGCTCATCTTTGATGGGCTGTTTTCTTTCC
TGTTATTCGCATTTCTTATTGTAAAAATTAGTTGCCATTCATCCATTTACTGAGTTCTTC
TCAAGTTTGAGAAACTGCAAAAATAGGGTGATTTGCATCACAGAAAAGTGCTAAGAGTGT
GATATTCTCCGCAACGAATTGACTATGGCTAAACCAATGTCGTTGGATTTTCTCCTCAAA
TGAGAGCCCACGTTTAGATAATTAACGTGTGATCGAGAGGTGGTGTTATCCGTGTTACAT
CATTGGCGTTCGAATATCATTTTTTGATTCCTTCCTACGAAATTTAGCTGTTTCTATTCA
ACTAAAAAGAGAAAGTTGCGGCTTCACATGATAAGCAGCGACTTGCTTAATTTGTGTTGC
TTTGTGTACAAGAAAAAGGAAAAAAATAATGAAAAAAATCGCTATTGCAGTGGCTACTGT
ACTTGCTGGTGGTGTGATCTCTAACGTTGCACTTGCTGACACTTACATTGGCGGTAAAGT
AGGTTACAACTCTCTAAACGATGCATGTTACCTAAACGAACCTTGTGACGACGACAGCTT
TGCAGCTGGTATGCACATTGGTTACAACTTCAACGAATACGTTGCTGCAGAATACGGTGT
TGATTACCTAGGTGATTTCACGGCTAACTTCAAAAAGCCTGGTCTAAACACAGTTGATGG
TGACCTTTGGGCGTTGACTCTAGCTCCTAAATTCAACCTACCTCTAACAGATTCTTGGAA
CCTGTTTGCTAAAGTAGGTGCGGCATACATGATGGCTGGTGATGAGAAAGACTTCGTTCC
AACTGGCTCTCTAGGTGCTGAGTACAAAATCAACTACAACTGGAGCCTACGTGCTGAATA
CCAACGTTACCAAGACATGTCTGACGACATCATTGATGACATGGATTCTGACTTCTTCGG
TATCGGCTTCAACTACAAGTTTGGTTCTGAGCCAGTAGTTCAAGAAGAAGCAGTTGAAGA
AGTGGTAGAAACACGTCCATCTACTCGCATCGTTGAGCACGTGTATCCAGCTCAAACAGC
AACAGTACAATTCGGCCTAGAAAGCGCAGAAGTGAAAGATGCATCAGCACTTTCTGGTAC
AGTTGATCTAATGAACACTTACCCACAAGCTAAAGTTGAGATCACTGGTTACAGTGACAC
AACGGGTTCTGCTCAGTACAACCAACAGCTAACAGAAAAGCGTGCTAAAGCGGTTGCTAA
TGAATTCGAAGCGAAAGGTATCGCTGCTGACCGTATGACAGTTAAAGGCATGGGTGAAGC
AAACCCAGTTGCTAGCAACGAAACCCGTCAAGGTCGCGAAGCGAACCGTCGTGTAGAAGT
AGTTGTTCCTGCGTTTGAATACCAAACGACTGAACAAGCTCAATAATTTGTTGCTATAGC
CAACAAAGCAAAAAGCCAGCGTTTATCGCTGGCTTTATTGATCTTGTCTTCAAACTTATG
CTTGCATGGAACCGAGACAGTTGTTGGGCTGTATATTGAAATGACGGCGGCGGCGTGCGC
TTTGCTTGTTGTTCATCATTCTGTCATCACAGATTCATAATATCGATGCTCCGTTTAGTA
GGAGAGCATGATGCAAAACCTCCCACCACTTAATGCCCTGAAAGCCTTTGAAGCAACAGC
CCGTTTGCGAAGCTTTACAAAAGCTGCAAAAGAGCTAAATGTCACTCGCGCGGCGGTCAG
TCAGCAAGTTAAATCGTTGGAACTTCAGTTAAACGCGATACTTTTTGAGCGCAATGGTGC
GCAGCTTTTATTAACACAAGTTGCCCAAGCCTACTTGCCTGTTGTTAGCCAGACTTTGCA
GATGCTATCTGTCGCAACTCAACACCTTTTTGCTCGCCAGAAAAATACTCAACTGACGCT
TCATGTTGCTCACAGCTTTTGTTCTCAATGGTTAATGCCGCGCTTGGCTGATTTTCATCG
TCAGCACCCTGATGTCGTGGTAAAAATTTCAACGACCGCCAACACGGTACCGAATGCTAG
CGCCATTGCGGATGTGGAGATCATCAACGGTTATGGAGATTGGCAATCAGAGCAGGCTGT
TCAACTTACCCAAGAAAACTGGATAGTAGTGGCGAGCCCTGGTTTTTTAAATCTTAATTC
GGTCATTCATCTTACCGATATCGCGCTAGCGCCAAAACTGTGCACGGGCGGATACCATGA
ATCGTGGCAAGCTTGGCTGCGTTTTCAGGGCTATAAAGGAAAAGTGAGTAAACCTATCGC
CGAGTTTGAACATTCCTTACTAGCCATTCAAGCGGCGGTGAATCAGTTAGGCATACTGCT
TGTAAGGGACTTTTTAGTGGAGGATGAGCTACAACAAGGACTTTTGGTTCCGATTGGTGG
ATGGTCAATGCCAAGCGCCAGCGCGCACCATATAGTGGCAAGGGAAAGCGATAAACCGCA
AGTTGAGGCTTTTACTCATTGGGTCATGCAAAGTCTATAAGCTTAAAAGTCCAGCATCTT
CGAATAAGTGAAAGTGGTTTCCTGCGATTGAGCTAACAAAGTTGGGTGCTTTTTGGTCGG
TAGTTAAAACAAGATTCGTTACTTAAGGTATAAAATGACGCTTGTTTCAATCGTCGCCCC
AAATCTGATCGAACAAGGAAAAGTCATGGAAATGCTACAAGGTGGTCGGGATAATGCCAT
TTATCGTACAGGTGATCGTGTTAGCCGTCCGGCAAGCTCTTGGACGATGACCGTCCACCA
GTTGTTAAATCACCTTCATTCCAATGGATTCACGCAATGCCCCAAAGTGATTGGGATTGA
GGGTGGTAAAGAGTGGTTGAGCTTTGTGGAAGGAGATACCTTCAACTATCCACTGCAAGG
TTCTATTGCTTCTGTTACTGCACTTTTATCCGCAGCCAAAATGTTGCGTAGAATGCATGA
TGCCTCAGAAGATTTTCTCATTTCACATCAAAGCGAAGTGTGTCATTGGATGTTACCTGA
TCGAGTCCCCCAAGAGGTGATTTGTCATGGGGATTTTATGCCATACAATGTTGCACTAAA
TGGTGAAACCGTGGTTGGTGTATTCGATTTTGATACCGCACATCCTGCTCCTCGTTTATG
GGACGTTGCTTTTTCCATTTACGGTTGGGCTCCTTTTAAAACGGATGAAAATGACCGAAT
GGGCAACTTGGAACAGCAAATTCAACGCGCCAAGCTGTTCTGTGACGCGTATGGCTGCTC
GAAATTAGAGCGAGAAAATCTGGTGGATGTGATGACGTTAAGGCTCACGGCTTTGGTTGA
TTACATGAGATTTATGGCAAGCAGCAGGGATGAGAGATTTCAAGCCAATTTGGAAGAGGG
ACATCACATCGCGTATTTGCAAGATATCGATTATCTGCGTCAACATCACCAAGCGATTAC
TTTGGGCATACTAAAAGAACGTTAGTTTGCAATCACGTATTTAATCTTATCAAATAACCA
TAGATTTAATGGTGCGTGTTGCTGTGAACGCCGACAACTCATCACGTAGCTGACATTCAA
TTCTAAGCGGTTCGGTAGTGCGATACTTCTGCATCCCTGCGGGACATGGTCACTCATCGT
GATACCGAAATGATCGGTTTGAAGGATGATTTTGTGGATCATCGCTGGGTGTTCTATTTC
CACTTTTGGCGACGCATTAAAACCAATGTTCTTCAAGCGTTCCAACAGAGGGTACCGGTA
GTCATTCCATCCTGGTGTTTTGAAGAGTAAAAAGGGGTAGAGCTGCAAGTCATCAAAATC
TTGCGCTGGATGCTCTTTGCGAACAAAAAAGACGGCCTTTCCTTTTCCCAACTCTTTTTG
TGCGACCGATTGAGGTAAGTCCTCATCAAAGTAGTGGATTGCGACCGCATTTTCACCATC
TATTAAACGGTTTTTAGCTTCGTTTCCCCAGCGCAGAAACGAAAATTTGGCTCGAGGTGC
TTGTTTTAACAGGCTCAAGTAAAGCTCATCGCCGAAGTAATCCCAAAATAGCGTGTTGGC
ATAAATCGACAGTTGCCCATCAAAGGCCTCTGGGGAAAAGTTTTGCGGCTTAATGGAGTC
CATACTCATCAGAATCTGTTCGAAGTGTGCCATGTTTGTTTCGACAAACGTCGTCGGTTC
AAAGCCATGTTTCGTTTGCACAAACAGAGGATCATCGAACTGGGTTTTCATCTTGGTGAG
GTTTTTACTGATGGCTCCGGATGTTTTTCCTAACGACTCTGCGACTAACCGAACATTGCG
CAGCTCATACATGCGCTTCAGCACAAGAATGTTTTGAATATCCAGATTAATCGCCATTCT
TTACTCCAACAATTCGGCTCGCTTCACATCATAGCGTTGAGCTGATTATCCAAAGACAGC
AAACGGTCAATTTTCTTGAGGCATCTATCGGAAGTGAAGAAAGGGGGATTTCCATTTGGT
AAATCAGGAGTTTCCTCGTCTTGCCCCCTTTACGTTGATACAGTTTCTACATCGACACAG
GTACAGACAATAACAGAGGTGATGTATGAAAAAACTAATCGCATTAGGCTTGATGGTTTG
CTCAGCGAATGTGGCATTTGCTGCGGATGGCTCATACACAGGTACCATTGACATGACAAT
GAGTAATACGAACCAAGTGGATGTTGAACGCGCAAACTCGCAACTTACGTTGAAAGGCCG
TAATGAAGCGATGTACGGCGGCGTGATGATTCAAACCGATGCATCTACCCAACCCATTGA
ACTTCGTGGCCGCCGCGATTAATCGGTCACGTTGTCATTACGAAAATGCCGCGATGAATT
CGCGGCATTTTTGTTTGTTGATTGCGTATGTAATCAAGTGGCGGTGCGAAAGCGATTAGC
TCTGCACCTCGACACCCGTTTCAATCTCGACAGGTTGCGCTTGTGCTTCGCTTTCTTTTG
CCGCATCCAGCATTTTGCGAATAACAACCGATGCTGCCATAGCAATCGCCACCATCACAA
CCGCTAGTACAGTAAGCAGTTGGAAGTAATCACCGTATACCGTTTGTACGATTTCTTGAG
TGATCTCTTGGCCTTTTTCCATCGCAATCGACGTTGAGAAAGCGGCACCAACGATACCAC
TCAGTGCGATAGCAACGGAGAAAAGACTAACCGAGAAGTTCTCGATGTGTTTTGGTGCTA
CAGACAGAATGAAAGCTACTACCATTGAGCCAACGATAACTTCCGCAATGGCTTGGAAGA
AGTGAATCGCCAAGAAGATTTCAGGCATGATCACCACATCTTCACCAACGGTTGTGACCG
CAAACGTTAGGATGCCAAATGCAATTGCAGTGAGTACAAACGCCATCGCGATTTTAGTCG
CTGTCGAAAGGTGAACGTCGCGTTTTTCAAGCATACCGAAGAAACCCGCAACAATAGGGC
CACCAACCATACACCAAAGTGGGTTCATTGCCATTGCTGCTTCTGGCTCAAGTGGGATAA
AGCCAAACAGTGAGCCTTTCAAAGTATTGATTGCCACCATGTTCATTGACGTCATCATTT
GTCCGTAGTAGACGAAGAAACACGTAGTCAAGAAGGTCACAATGAGGATGGTGCCCATCT
TCAATGACTCGGCTTTGCTGGCTTTCAGCATTAAAGAGACGAAGTAAAGAATCGCAGCGC
CACCGATGGCATAAACGATGTTTTGACCAATATCCATGTTTGAGAACATGAAGAACACCA
ACGCGATCATGGCGACGGAAATCAGTGCGAAGAATACCCAGTTTTTCAAGCTTACCGCTT
TTTGGTCAAGTTCAGCGGCTACACCAGTTAGGCCCTTTCTGAACATCAATAACATCACAA
GCGCAGCGCCTGCCATGACGGCAGAGATGGTAAAGCCGCCGTTAAAGCCAATTACCAGCA
CGATCATTGGGAACAGGTACTGGCCTAAAAAAGCGCCGACATTGTTCACCGAATAGTTGA
TTGGGTAACCTTTTTCGAAATCTTCTTGTGATTTAAAAGTGCGTTTGTAAAGACTTGGGT
AAGAAGGTGACATCAAACCACGGCCGTAGCTTGCTAGAGCGATACCACACATCGATAAAG
GAACGTTTGTCGCCGAAGCACCAAGTACCAGTAAAACGTAACCCGCAGCGAACGCCAGAA
AGGCGATGGACAGAGAGCGGTAAGCTCCTAAAAACTTATCCGCAATAAATCCGCCAGCGA
TGGCAAACAATGGCCCAATGGCAGAAAAAGCGCCCACGATCATCATCGTATCGGCTTCGT
TGTAATTTAGATCTTCTAGAAAAAAGCGAGTTAAGCTCACTAACACGCCATAAAATGATA
AGCCAAACATCATTTGGCAGAACATCATAGATTTGTTTAGTTTATTCCACATAATTTTGT
ACTCACATTAGCGGAGAAAGATAGTGATTATTTCTGTTAAATGTTACTTAAACGAGATAT
TGAGTATTGAAATAATTGTCGCATAACTGACAAAAGGCGCACTATATTTTCTAATGTGAA
GTTTGTTATTTGCTTATCCGTTGTTCTAGATCAAGTTGATAAATGTAGTTATAAAAACTA
ATTTATAAATTATTATCAAAACAAAATGCTAATAATGAATTTAACGTATTGAAAAATAAA
TGATGGAAAGCAGGCGAGTATTGATACAAGGAAGGGAAGAAATCGCACTGTTGATGCTAA
GTGCCACCAACAATGCGATGTGTAAAGAAAGATGCAAATTATGCGTACTTATTATTCACA
TGGTGGTGCCATATGGATGATTGCCAAACCACCTAGAGATGTCTCGCGATATTTCTTATT
CATGTCTTTACCAGTTTGGTACATGGTTTCGATAACTTTATCTAATGAAATAAGACATTT
GCTAGTGCGTTTTAGTGCCATTCGTGATGCGTTAATCGCTTTTACTGCGCCCATCGCGTT
GCGTTCAATACAAGGCACTTGAACCAGTCCCCCTATTGGGTCGCAGGTCATACCGAGAGA
GTGTTCCATTGCAATTTCAGCTGCGATACAAATTTGCTCGTTGCTGCCTCCTCGCAAGGC
GGTTAGGCCAGCCGCTGCCATAGAAGAGGAAACTCCCACCTCACCTTGACAGCCCACTTC
CGCCCCAGAAATGGACGCGTTGGTTTTGTATAAAATACCAATCGCTCCAGCAACGGCGAG
AAAGTCTTTTAATTGCTTAAGATCCAGCTCTTTGATGAATCGATGGTAGTACATCAATAC
TGCTGGGATAACGCCTGCGGCACCGTTAGTTGGTGATGTGACGACTTGCCCGCCTGCCGC
GTTCTCTTCACTGACTGCAAAGGCAAACAAGTTAATCCAGTCCATGATCTCCATTGGATC
ATTTTCAACTGCTGCATTCGCTTCTAGTTTTTTCAACAGATTCGGAGCTCGGCGAGTGAC
GTTCAAGCCCCCTTCAAGGATCCCTTCAGTATCGAAACCACGCTGCATGCACAGTGACAT
CACTTTCCAAATTTGTTCAGCTCTTTGGTCAATTTCTTCTTGCTCTCGAAATGCCAGCTC
ATTTTGCAGGATCATGCCACCAAGGCTGAGGCCATTTTTCTCTGCTTTTTCCAACATTTC
GTCTGCGGATGAAAAAGGGAAAGGTACTTCTGCGCTGGCTTGTTGGCTGCCATGTTCGAG
CTCTGCCGCTGTCGCAATAAAGCCACCACCGATAGAGTAGTACGTCTCAAAGGCGACTTG
ATCTCCTGCGGCATCGAGCGCGGTAATCGTCATACCATTTTCATGCAGCGGCAGGTTGTC
GCTGTGAAATACAATGTCGTGGTCGTAGCTAAACTCAATTTGATGAGAGCCAGCTAACGA
TAATGTATGGTTTTCGATGGTGTGTTGCAGTGCACTTTTGGCACTGGTCATTTTGATGGT
ATCGGGCTTATTGCCCATCAACCCTAGCACCGTGGCTCGGTCGGTGTGGTGTCCTCTACC
AGTCAGTGATAAAGAGCCATATAAGTCAACTTGCACCCGACGCACTTTCGCCATAGAGTC
GCTAAGTAGTTGAGTGAAATGGAATCCGGCGAGCATAGGACCGTTAGTGTGGGAGCTGGA
TGGCCCAACACCGACCTTAAAAATATCGAAAATCGACAGCATAATTGACTTCCTTCAGCA
ATGAACCTTTCATAGGTCTCTAGAACAATGTTGTTAACTAGATGTTAAAGCCTGTAAGGC
GGTTGGCAAAGAAGATTTTTGTAACTATGCCAAAGACCACACAACAGTGACTTTGTCGCA
GGGAAAATTGAGAGAGAAGTATGAAGTTAGGTAACGTGGTCATCGTACTAGGTAAGCGAT
TGGTTAATAACCAATTGAGTGCCGAAGGCATCTCGAGAGTCGAAGCACTAGCCGCTAAGA
TCCGCGAAATGCCAATGGAGAATACTGCTCTCGTATTTTGTGGTGGAAAAACGCAAGGAC
AAAGCATTTCGGAAGCAGACGCTATGTATGCATATTTTCAGACCCTGAATACGTCGCTGG
CCAAGCCTTTTCCGACAAGCCAAATTCTGCTTGAAAATCGCTCTTTGAATACGTTTGAAA
ACATGCGAAATGCAGCGAAAGTTCTGTGTGAAAGCGGTTTATTTCCGTTACCGTCTCAAG
CGACGGTTGAGGTCATTTTGCTATCAAACGCCTATCATCTTGAGCGCATATTAGAAATTC
AAACGCTAATGGATGAGCAAGGCTTACTGCGCGTGATCAAATCTCAATGCGCGTCCGTGG
GTTTAGATTTACATATTTCTCTAGATATTCAGAAGCACATTAGCGTGCCATATCCACATC
AAGGACCACAGGCAGAAGTGTTTCTTTTGCTTGATGAACTGACGACGTATCGAGTGTATC
TGGAGGGCGTTAAAAGTGGGGCATTTCAACGAGATTTAACTAGCGTTCGAGCGCAGCCTT
TGCTGCGGGCTAAACAAGCAATAAATCAACTTCGCACTTTACCGTTAGAAATGGATGTTT
TGCAACAAATTGTGGAAATGAAAAAGGCCATCGAAATGACGGCCTTTGATGAATCGGTTG
CAACAGCAGAGCGAGCATTGGAAGTGTTTCATCCCATTTTAACTGCGCTCAATCGCCGTT
TAGATCCCGAGTCTATTCAGTGATTTCGCGTCGCATACGAACAGCACTCAACGCAATCAG
ACAGTAGCAAAGCAGCTCCATGCCTTCTTCCGAAATGTTCTTAACATCGCGGATGTAGCC
TTCATTCATGACTTGTTGCCAGAAGCTTCCCATGCCGTAAAGGCGAGAGAAAACAAGCAG
TAGAACCACGGCACCAATCAAGAGCTTCATGTGCGGAACTTGTAGAATGCGTGCCATTTC
GTTCACTGTACCTTTACCACCTTGGTAAGCTTTTGCGCAAGCCAGAGCAGTGACGGTTAA
CGCAGGGAATACCCACGATCCGTGACGGATCATATCCATCCAGTAGTCCAGTTCGCGAAT
GATCAACACAGCGAAGAAGCCGGAAATCAAAATAGCGGCGTGTTTAACTTGTTCTTCTTG
CTTAGAAAGTTGGAAGAACGACCATGAAGCAATCGCCAACATGATCACTTGTAAGGTTTC
AGTGATAGAGACTTCACCCAAACTTGATCCTAATACTACGTAATCAAGACGAATACTCAG
ATTGACGAGAATACTGATCGCAACAATCATCAATGCGCTTAAACACGATTTGTAGATGAT
GCGTTTTGACTCATCAGTAATCACGTTGTTTTGTGCCGTTTCGGCTTGTTTAACTATTTG
TGTTTTCATCCTGACCACCTGTTTCCAGAAAAACGTGGAAGAAATGTGAATTTGTGTGAT
GTTGAGCATGATTTTATTGACCAAGTGGAAAGTATTGTCAGAGGAATGTCAGGAATAGAA
CGCTGTTCGATATTATAATTGCATACGGTAAAGTCAGAGTAGTGTGAAGCTCATGTAGGA
AAATGCGGATATCAAAGAACAAAAAAAGGAGCCGATTGGCTCCTTAGTTATTGAATAATA
TTACTATTTATTAGATTCGAGTTTATTGCTCGTCACTCTCTTTGTGGTTGTTACGGTAGT
ATTCCCACTGTTCAACACGTTCATCGTCAGAAAGCACACAGTAAGTTACACGCTCACCGT
TCTCTGACACAGTGTCCAGTTCGCCACCTTGTTGTACACAGTAAACGGCCGCCGGATTGG
CAACAGAGGTGTACTCTGTTGAGCGAGTTGCGCCGTCATAGGTTGAACAACCAGCAAGTA
CCATTGTCCCTGCCATAGCCATCATTAAACTTGTTTTTTTCATCTTTATCTCCGCATGGG
ATAGGCGAGTATTGCCTTGATTATAGGCAACTTTCGTCAATTATTGTCTTATCGATGTTA
AAAGTAAGAAGGGCGTAGACATATTTAGAAGAATTTTAGACATTTCTCATAAAGAGCTTG
CTAGTACCTCACATCTGTTGCGGATACATAGTGAATGTATCGAGCGTAAGCCGCTCAACA
AGACGCGATCTCGTGAACGGTTTAGTACACTTTAATTGGGTTAGGTATCGCTACTTTGGC
TTGCTTATTAACACAACGATGATTTAAAGGGTGAACTCCGGTAGTATGCGCGCATCATAT
TTACGGCGGTATTTTCGATGAGACATTTACAATCGACCATTCATCCAGAACTCGATCATC
TGGACGATAAAATTATCTTTCAGCGTAATGCAGCGCGTGCCATTGTACTTGATGGTGAAG
ATGTGTTGTTGCTCTACACAGAGCGTTATCACGATTACACGCTACCTGGTGGCGGAATTG
ATGAAGGTGAAGACGTTATTGCTGGGCTAGTTCGTGAACTCGAAGAAGAAACGGGGGCGC
AAAATATTCATAGCATCAAACCATTCGGCATTTTTGAAGAGTTTCGTCCTTGGTACAAAG
ACGATGCCGACGTGATGCACATGATTTCGTACTGTTACACATGCAAAATCGATCGTGAGC
TGGGTGAGACAGCGTATGAAGATTACGAAGTGAAGAATGGTATGCGTCCAGTTTGGATGA
ATGTCCATGAAGCGATAGCACATAACGAAAAGACGATGGCAGAAAGCCCGAAGAAAGGAA
TGAGTATCGAACGTGAAACGTTCTTACTTCACCTGATCGCTAAAGAGTTGCTTTAGCTGT
CACCAGAGTGCCGAAGACTGAGCTCATACCTATTGAATGGGAATGAGCTTCAGTAAGCGT
TGTTTAGAAGTGGTTAGGAAGATGTGTTTAGGGATTTAATCATTCACTTCTTTACGCAAT
TAAGCGCAATAAAAAAGTCCGAGCTCCCCCCCGGAACCCGGACTTATTCCAGACGCGCAA
GCGAAGCGTCATCTCGATATTCTGAGTTTTGTTTCAAACTATGAAAACAATAGCCGTTTT
ATATTTAGTGTGTAAATAATTAATAGGTCCAACCATTGGTTTTCATCTTTTTTGCACACG
TAATGTGATGCATATCTATCCAATAAACAAGTGCAAATTGGACTATTATCAGTAAACCAC
TACTCTTTCTTATTCTTGAGATACATTACCTTAACTTTTTTGCACACGTTTGCATCGAGA
TCACGAGTTTTTAAATTAGCAGAACAGGATCTTGTAATTTTACGTTCTTCTGACATTCGG
TGTTTTGGTGATTATTATCACAAATTAACGAGTGGAGGAAGTCGACTAAAGTCGATCAGA
GGCTGTGATGGTGCCGCAGATTCAGCAGCAAATAAAAGTAACGGCTGAAAAGAAGAGTGT
TGCAACTGCCCGATATCTATCAGTTTTTCCAAGGCGAAGAAACGACTGACGTACTGATGT
GTTTCTTTTGGCAGAGTGAGCTGTTGGAAGTCATCGGTGCCCGCTTTCTTTATAGCGCGA
GCAATTCGGCCTTCTCCTGCATTATAGGCCGCCAGCGTTAATGCGAGGTTTTGATCAAAC
TTGTTGTATAAAAACGCCAGATAGTCCAATGCAGCTTTCGTGCTGGCTTGGGTATCGAAA
CGCTCATCCACATTCGAATCAACCGTTAAACCAAAGCGCATCGCTGTTGCAGGAATCAAT
TGCCATAATCCCGCGGCGTTGGCGTGAGAAACGGCTTTTGCGTTGTAAGAAGATTCTAGC
ATTGGCACCAAAACGAGACTTTTGGGCAGTGACTTGTTTTTGAGTTGCTTAAAGATGTGG
TCGAGAAGTGGATTGACGGAAGTGAGACGTTGGTCGATTTGTAATTTATAAGGCGCAAGA
ACCTGATACTGCTGTTCTATATCAGTAGTATTGGGTTTTGCCTGGCAAAGAAAAGAAGTG
CTGAACAACAAACAGGCAGAAATAAAAAGGCCTACAGTATCCAGCCGAGATGGCGGCTGA
ATCTGTAGGCAAGACGACCATCGTTTAAAACGATTTATCTTCATAAGTGTGTTGCACAGG
TTGTTTGAGTTGACTGACTAACTCATGGAACGCAGCAGAGCTTTGGCCATTGCTCTGGTT
GTATTGTTGGCACTGCTTGATGAGTGTCTCCAATAACGTCCACTGTTTTCTCGCTTGCGC
ACCAATCTTGGCAGGCAAAGCGTTGAAAATTCTTGTTACGCTGGAGTCATTACACGGTAA
CCCCAGCTCACGCATGCATTGGCTTCTTTCATTAGAAGAGCGGCTCAGCTTATTGAGTAT
TGGTGTTTGTTGCTGAACGTTGGTGTTCAGTGCCTCACCATCAAACTTCAGATACAACGC
CTTTTGTTGTTGAAGTAGGGTCAATAATTGCTGATACAGTTTGATGTCTTCAGAAATTGA
ACGAACAAAATACTGAATTCGCTGCGATGCCGCGCTTGCCATGGTGTATTCCTAATGCTG
TGCTTTTACTCGTGACCAGTATGGAATTGCATAATTGCCTTAGATAGCGCTTTTGTATCT
AGGCTCAATTCGCCGCGTGCTAGCGCGTTACGAACTTGCTCAACTTTTTCCATATCGACG
TCTGGTAGCGATTTCATTTCTGCTTGGGCACGATCAATTGCTGCTGTGTTTGCTTGAAAC
GCAGGCTCGCTTACCTTGGTTTGTTCTATTGCTTCAACAGGCTTTTTGCTTGCTTGTTGG
AAATTTGTTTGTGGGACATGACCGCCCGCGACTTTGTCGATTTTCATGCTGTGGTCCTCA
TCATCATGTTCTAAATCCAATAGGCGACAAGGATGTGGTGAACATTAAATTTTATTTTTG
TACTCGATACTCACGTGATGTGACGAGAGGCAAAATTGAAAAATGTTACGTTGAGTCCAA
AATCAAAACTGAGTATGAACTTGGTTTCTTCCTGTCACAACCGCTCGAATGACTCTGCCA
GAACTGAGGTTTTCTACCTCAATCTGTTGGCCTTTCGCTCCATCTTCTAAGGCGACACCT
TTGGTGCTTGCACTAAATCCATCTTTGCTAGCAATGATGATGATTTCATTGCCTTTCTCA
ATCAAAGCGGGGGCACTTAAGTTGGTAGGATCGACGACTTGTCCGGCGCGGAGTCGACGC
GTGGTTTCTAAGCCGATGGCGTGTTTAGGATCGGTGTAGAAATCGTCCGAGCGCGAAATG
GTTCGAGTTTCCAATTTCAGATGATTGGCTGTCACCACTTCACTGCGACCTACAGTCATC
GCCGCAACCACCACTGGCAGTGTGACCGAGGATTTGATCGTGACATTGATTCGCCATGGA
GCAGTGAGATCTTCGCAACTGACGGAACGTTTTAAGTTACCGACTGGCAAAGGTTGGTTA
TCGCGACCCGTGATCACCAATTTGGCATCGCATTTGGGTAAATGGTTGGCAGAACCTGGC
ACCCACAAGTCGTACTCCAGTTGGTACTCGCCCCATTGGTTGGACTTGGCTACGCGGTCT
ACTTCTTGTTCAAAATGTTTCGCGATAACGGCCTTTAGCTCCTCCGATGATAAGGTGGTT
TGGTCCGTGTTGGCGAAAGTTTGTCCTGCAGAAAGAATTCCTAATAACAGTATCCACTTT
GAGGAAATTAGAGTTTTCCCCCTAATTTTTTTGCTTTCCGTAAACCGGAAGTTTGGTTTC
CACTCTTGTCTGTAAGTCATTGATAAATATAAATAAAATTTATGGCACGTATCTTGTTTG
TATCTTGGCGTATTCGAGCCGACTGTAAGGAAAGATGCATGGCGATCACATTTGAAAATG
CTTTAGGTGTACATCCAGAGGCACTCAATTTTCGCGTTCAGCGTACCAAAGTCCTCGCCA
GTAACCTAGCAAATGTTGACACCCCTGGGTACTTGGCGAAAGACCTAAGTTTCACCACTG
TTATGAACCAGATGTCGACAAACGGTGTGAGTAATTCTGTACCTAAGCTGCAGGTTCAGG
CCCAGTATTCGGTGCCGTACCAAAACAGTAAAGATGGCAACACTGTGGAACTTGGTGTTG
AACAAGCAAAATTCACCCAAAACAACATGGACTTTCAAACCAGCCTGACGTTTCTCAACA
TGAAATTTAACGGCTTGGCGAAAGCGATTGAGGGACGTTAATTATGTCATTCACTGATAT
TTATTCGATTACTGGCTCTGCGATGACGGCGCAAACCGTTCGCCTAAACACGGTTGCCAG
TAACCTTGCGAACGCGGATGCGGTGTCTGCAAACCCAGATGATGCTTACAAAGCACTTAA
ACCTGTGTTCGCTACCGTGTATCAAAAAACGCAAATGACGACAGAAAACGGCATTTACCC
AAATGCTGAAGTGCGTATTGTCGATGTGGTGCAAAACAAAGGTCAGGCGGAAAAACGCTT
TGAGCCAAATAACCCACTCGCTAACGGCGAAGGTTATGTTTACTACCCAGACATCGACGT
GGTTGCGGAAATGGCGGACATGATGTCAGCGACTCGCAGCTTCGAAACGAACGTGGAAGT
GTTGGCAAATGTGAAAAGCATGCAGCAAGGCTTGCTTCGTTTAGGGCAGGGTAGCTAATG
AGTCTTGCACAGTACACGGCATTATCGTCGGACGCTCCGGTTAAAGCGGCAGCAAAAGAA
AACAGTGGCATTGCGCCAAACCCAACGGATAAGAACAGCGCGTCTTCACTTCAAAATGAG
TTCATCTCTTTGATGGTGGCACAAATTCAAAACCAAGATCCGTTAAACCCGTTAGATGGC
ACAGAGTACGTAGGTCAGTTGGCGCAGTTCTCTCAAGTTCAAAGTACCGAGAACATGTCG
AAGGTCATGCAAAACAGCATGGTGCTACTCGACAACATGCAAGTGCTATCGACCGCTGGT
TTGGTTGGTCAAACGGTTTACGTGAATTCAAAAGAATTCGAACTGGGTGATGGTGCGCAA
AACGGCAAAATCGAACTGAGTCATGGTTCAAACCAAGTGACTTTAGTTGTGAAAGATCAG
TTCGGTCAGAAGACGAACGTACCACTTGGCGCTCACGGCGCTGGTGACGTTGAGTTCTCA
ATCAATCCAGAAGAGCTTGGCTTAAAGCCGGGCAAATACACGGTATCTGTAGAAGTTCAA
GAAGGCCAAGCGAGCCCGAATGTTCTATTGGCTGGCACTGTTGAACAGGTTCGTATTCCG
AGTTCAGGTGGCGCAGCATTGGTCAATGTTAATGGCGTTGGCAACGTTCCTTTCTATCAA
ATCACTCAGTTTGGTGCTTAACCAAATAAGCAAATCAGAGGTCTTTTATGAGTTTTAACA
TCGCACTTAGTGGTCTGGACGCGACCAACACAGAGCTAAACACGATCAGCCACAACATTG
CCAACGCTTCAACGTATGGTTTTAAAGGTGCGCGCACAGAGTTCGCAGCGGTATACAACG
GCATGCAACCTGGCGGCGTAGAAGTTGCATCTATTTCGCAAAACTTCGATAAAAACGGTT
CAATCACGGGTACTGGTCGTTCAATGGACTTGGCGATCAACGGCAGCGGCTTCTTTGTGA
CAAAAGATCACATGGGTCAAACGCTTTACACTCGTTCTGGCGTATTTGGTACGGATAAGA
GCAACTTTGTAACAGCGAACAATGGCGCGAAGTTGCAAGGTTACAGCGTAGATAGCAACA
ACAACCTGATGACGGGTTCTGTAGGTAACATCCAAGTATCAACATCGTCACTCAACGCGA
AAGCGACAGATAAGCTTGATTTTGTTGCGAACTTCGATGCAAGTGCAAAAGCGATTGATA
AAGCGGTAACGCCGTTCGATCCAGCGGATCCAACCTCGTTCAACTCTTCTTACACGACAC
AGGTGTACGATTCACTTGGCAACTCTCACACCGTAACGCAGTACTTCACTAAAACGGCAG
ACAACGCATGGGAAGTGAACGTGCAAGTCGACGGTGGTAAAACTCCTGTTTCAACCATTC
CTGTGACGTTTAATAAAGACGGTACGTTAGCGGCGCCAACAGGCTCTTTCAATGTGGCAT
TCCCAGCTGCGGGCGCAAACGCAATGAGCGTTGATATCAACCTAAAAGGCAGCACGCAAT
TTGGTGCCGCGTTTGGCGTGAGCACAAACAGCCCGAACGGTTACACATCTGGTGAGCTTG
CAGGCGTGCGCGTAGAAGACAACGGCATGGTTTACGCAACTTACACTAACGGTCAATCCC
AGCTTCAAGGCCAAGTGGTTCTGGCTGATTTTGCTAATACGCAAGGTCTAGCAAAAGTGA
GCGGCACCGCGTGGACACAAAGCTTTAGCTCTGGTGCGCCGATCATGGGTGTTCCGGGTT
CTGGCACGTTGGGTAACTTGACTCCAGGTGCATTAGAGGGCTCAAACGTCGACCTAACCA
GTGAGCTTGTGGCACTGATGACAGCACAACGTAACTACCAAGCGAACGCAAAGACGATTT
CGACCAGCGACAAGCTCACTCAAGCCTTGTTCAACGCGGTGTAATAGGAGTTCTGCATGG
ATAGCTTGTTATTTACAGCAACCTCCGGTGCAAGCCGAGTTCTTAAAGCGCAACACGTTC
GTTCGAATAACTTGTCGAACGCGGATACCGCAGGTTTCCGTGCGGATATGGAACGTGTTC
GTAGCGTGGAGTTACAAGGCCCGGGCTTTGATGGCCGAACCATGGTGGTCACAAACTCTG
CCTCAACGCGTTTTGATTCTGGCGACGTTGTGAAAACAGGTCGTGCGCTCGACGTTGCCG
TCATGGGTGAAGGTTACCTTGCGGTAGAAACGCCAGCGGGTAATGAGGCTTACACGCGTG
CCGGTAACATTCAAATCGATACCTTTGGCGCAATGTCTATCAACGGGTTCCCGGTTGTGG
GTGAAAACGGTCCGTTGGTGGTGCCTGATTATCAAAAAATCGAAATCAGTGAGCGTGGCC
TTGTCTCGGTTATTCCTCCGGGCGGCGGTGCAGAAATCGCAGTCGGCACATTGAAACTGG
TGAAGCCAGAAATCAATCAGCTGCAAAAAGAGAGCGACAGCTTGCTTCACAGTGTTGATG
GTGTGCCATTCGCAGCGGATGAAACCGTGCAATTGGCACCAGAACACATCGAAGGCAGTA
ACGTATCGGCGATCGATGAGCTGATCGGCGTGATGTCGCTAACGCGTAACTTCGAGATGC
AAGTACGCATGATGAAAACTGCAGAAACGTTGGCGCAAGCCGGTAACAAATTAATGGCGG
CGAGATAAGTCTCGCCCCAAAAGGAGATAACCAATGCATTCGGCATTATGGGTAAGTAAG
ACAGGTATGGCAGCGCAGGACACGAAGATGACTGCCATTTCCAACAACTTAGCAAACGTA
AACACCGTCGGCTTTAAGCGCGACCGCGTTGTATTTGAAGACTTGTTCTACAGCATTCAG
CGTCAACCTGGTGCACAGGTGGATCAGGTAAACGAGCTGCCTAGCGGTGTTCAATTGGGT
AGTGGTGTGCGCGTTGTCGGCACGCAAAAAGTGTTCACGCAAGGTAACACACAAAACACG
ACTCAAGACCTAGATTTAGCGGTAATGGGGCAAGGCTTCTTCCAGATTGAAAACTCTGAC
GGTCAGATTATGTACACGCGTAATGGTCAGTTCCACATCAACTCAGAAGGTTTGATGGTG
AACAGTCAAGGTCTACCGCTTGAGCCACAAATTCAAATTCCTGACAACGCGACCTCTTTC
TCGGTTGGCGTAGATGGCACAGTGACAACAACAACGGCAGACGATCCAACACCTCAGCAG
CTTGGTCAAATTACACTAGCCAAATTCATCAACCCTGCTGGCCTTGAAGCCGTTGGCGGT
AACTTGTTCCGCGAGACGGAAGCAAGTGGCCCAGCCGATGAGCTGATTGCTGGCGCAGAT
GGTGCAGGCAGCATCAAGCAAGGCGCGCTAGAAGGCTCTAACGTGCAAGTTGTGGAAGAA
ATGGTCGACATGATCACGACTCAACGTGCTTACGAGATGAATGCCAAAGTCGTATCAGCA
GCAGATGACATGCTGAAGTTTGTCTCGCAATCGATGTAATGATGAAGTTGGTGATGATGA
AGGAAAAAGCAATGAAATGGCTTTCTAAGAGTTGGGCAGTAGCCGTCGTGTTGCTGGTGG
GATGTGCCGGACGTCAGGAGTTTATTCCGCCTCAGCCAAATGCTGAGGAGTATGCGCCGC
CGAAGTTGGATTACACCTTACCAGACGCTCAATCTGGTAGCCTTTATCGTCACCAATACA
CGATGACTCTGTTCCAAGATCGTCGTGCGTACCGAGTCGGTGATGTGCTAACCGTGGTGC
TTTCTGAAGAGACTTCTTCAAGCAAAAAAGCTGGAACCAAATTTGGTAAGAGCTCAGCGG
TGAACTTTGCTGCACCAACCATCGGCACTAAAAAGTTTGATGAACTTGGTGTGAGCATTG
ACGGCAGCCGAAACTTCGATGGCAGTGCGTCTAGCTCGCAAGGCAACAAGCTCCAAGGTG
CTATCACGGTCACGGTGCATGACGTGTTGCCAAATGGCGTATTGCGCATCAGTGGCGAAA
AGTGGCTGCGCCTAAATCAAGGTGATGAATTCATCCGTTTGACGGGCATTGTTCGCGTCG
ATGACATCACTCGCAATAACCAAGTTTCTTCTCAACGAATTGCGGATGCTCGCATCACTT
ACGCTGGTCGCGGCGCGTTGGCAGACAGCAACGCTGCTGGGTGGCTGACTCAGTTCTTTA
ACAGCCCATGGGTACCATTCTAATGAAGCCAATCAATACCTTTTTTTCGTCTTTCCTACT
GGCATTGACCTTAGGGCTTCCTGCGACTTCACAGGCTGAAGTGGAAATTCCTATTATGGA
TTTGGTGGATGTTCGAGGCATCCGCGAAAACCAATTAGTCGGTTACGGTTTGGTGGTTGG
TCTTGCCGGCCAAGGTGACCGCAACCAAGTAAAATTTACCTCACAATCCATCACCAACAT
GTTGCGCCAATTTGGTGTTCAGATTGATGACAGCATGGACCCTAAACTGCGTAACGTAGC
ATCGGTAAGTGTGACGGCATCGGTAGACCCTATGGCGGGGCCGGGCCAAACCTTAGATGT
GGTCGTGTCATCCATTGGTGATGCGAAAAGCTTGCGCGGCGGTACGCTGCTTCTTACGCC
GCTACGCGGTATCGATGGTGAAGTGTACGCCATCGCGCAAGGTAGCGTTGTTGTGGGCGG
TTTATCTGCTGAAGGTAAAAGTGGTTCGAAAGTCGAAGTGAATACGCCAACAGCGGGTCG
TGTGCCGAATGGTGCAACGTTAGAGCGCGAAATCAAAACAGACTTCAACCAGCGCGATGA
AATCACGTTAAACCTGCGCAAACCAAGTTTCACTACTGCAAAAAACATCGCACGTGAGAT
CAACAATACGTTTGGTCCGAACGTGGCTGTTGCCATCAACAAAGCACGCGTGGATATGCG
AGCGCCGAAAGACACGCAACAACGTGTGATCATGATGTCGATGCTGGAAGAGATGAGCGT
AGTGGAAGGTCGTAAGCCTGCACGTATCGTCTTCAACTCCCGTACTGGTACCGTGGTGAT
TGGCAAGAATGTCAAAGTTGGCGAAGCGGCAGTAAGCCACGGCAACTTGACGGTGCGAAT
TTCAGAATCAGAAAAAGTCAGCCAGCCGAATGCGTTTGCTGATGGTGAGACAAAAGTTGT
GAATCAAACGGATATTGATGTAAACGAAGAGCTCGCTCAAATGGTGATTTGGCCTCCGGG
CACAGAGCTCAATACCATTGTCGATGCGGTCAACAGCTTAGGCGCAACCCCAACCGATTT
GATGTCGATTCTTCAGGCACTAAATGAAGCGGGCGCGTTGAATGCTGAACTGGTCGTGAT
TTAAGGAGTGAACGATGAAACTAGACGGTAGCAGCGATCAAGCTCAATTGAACTCAATGC
TTTATCACGACAACAGTGCGTTGGCGAACATCAAGCACAGTCGTGATCAAGAAGGCGCGC
TCGAAATGGTGGCGGGTCAATTTGAAGCTATGTTCTTACAATTGGTGCTGCGTCAAATGC
GCAGCAGCAGCGACGTGTTAGCGGACAAAGACAGCCCATTTTCAAGCAAGCAACAAGGCG
TTTTTCGCGATATGTACGATGGTCAGTTGGCGATGGAGTTGGCGAAAAAGCAAAGCTCTG
GCATCGCTAATATGCTGATTCAGCAGTTGAGCCCTTCAATGCGCGAAGTGGCCTTCGATT
CGGCGCGCAATGTGTCTTCTGCAAATGACGGTAAACCGGTCGATTCTGAATCGATATCAC
AGCTTGAACTCGAAGAAATTACCGACCCATTTAACTCAACGGCTCAAGCGGTCGCCTCAG
TTAAACAAGTGCTTGGAGAAGCCGGTATGACGACCGCTTTTTCTCAGCCGCTGATCAGGA
AAATGGAGCTGTAAATGAACCTAGTTAATATCGCCCTCTCAGGTTTAAACGCAAACCGCG
TTGCACTTGACGTGACGGCGCAAAACGTTGCGAACGTCAACACGCCAGGATACAGCCGTC
AACAAGCGTTGATGGCGACAGTTGGCGATGGTAAGTCCAACCGCTTAAGCTCTGGTATGG
GTGTGGAAGTGACCAGCATCCGCCGTGTAACTGATCAGTTCTTGGTTAAACAAACTTGGT
CTACCAATAGTTTGGCGGCTTACGCGGCTGGTTACACCAGCAACATGAGCCAACTAGAAA
ACACCTTGGGTGCAGACGGATTTAGTATCTCTGCTGGCTTAGATTCGCTTAACGCCGCGC
TTAACGACGCGACAGTGAAGCCAGAATCGATGCCTTACCGCCAGCAAATCATCAATGAAT
CAGAAGCATTGGCTCGACGTTTCAACACACTAACTCAGTCTTTGCACAACCAACACAAAG
ACATGAATGATCAGCGCACCGCTGCGCTGACTCATGCAAACAGTCTGATGTCGAACATCG
CTCACGTGAACAAGCAAATCGTTGAAATGCAAGGTACAGGCGGTAACCCTGCTCAATTGA
TGGACACGCGTGAAAAGCTGATCGGTGAGCTGTCACAAGTGATCGAAGTGAAAACAACCG
ATCAACCGGATGGCAGCATGCAGGTGACGTTGGTTTCTGGTCAGCCGTTAGTCATGGGCT
CGGACTTTGGTCAACTGTCTGCGATTCCTGATCCAAGCGATCCGTATCTTGCGGATCTGC
ACGTGAATTTTGCTAATCAAAGCTTCGCTATTGGCGATTCGGTCGGGGGTAAGTTGGGTG
CCATCAACGATTACCAAACCGACGTTCTAAAGCCAAACCAAGTGGCACTTGATGACATGG
CAAAAGCTCTGGCAGATGAGTACAACGCGGTACTTGCTACAGGTAAAGACTTGAAAGGCA
ATGCTGGCAAACCACTGTTTAACTACGACCCTGATAACCCAGCGGCAAGTTTAACCATCA
CAGATTTGAGCGCGGAAGAATTGGCGTTTTCAAGCGATGGTACGCCGGGTAACGCGAATG
TTCTTAAATCTTTGATTGATTTGAGTAACAAACCGGTTGCGGTAACGGGCTACGGCTCAG
TGAGCTTGAACGATGCCTTTACCTCAATGGTTGGCCAAACGGCGATCAAAGCGCGTCAGG
CCGATGCGGATTACCAAGCAAAACTGGCAATGAGTAAGCAAGCGCATACCGCTCGCGACA
ACGTAAGTGCCGTGAACAGCGATGAAGAAGCCGCGAACTTGATGACGTTTGCTAACGCGC
ACAATGCTAACATGAAAGTGATCAGTACGGCGAACCAGCTGTTCGACTCTGTATTGCAGT
TATTCTAGAGGAAACCCAGATGCGAATCAGTGATAACCAATTCAGCCAAATGATGCTGCA
AAGCCTGCAGAGCAACAGCGCAGGCCTTGGGAAAGTACTTCAACAAATGTCGACACGTGA
GCGACTGACTAAACTGTCTGATGATCCAATGGCGTCTATCAAGCTGCTTAACTTGGAACG
TGAAAACAGCGCGATTGCTCAATACCAAAGCAACATCGCAAACCTGAAAACAACGCTTTC
AAGCCAAGAGACACACCTAGACTCAGTGAGCGAAAGTTTGAAAAGCATGCGTGACATTGT
TCTTTGGGGCGCGAACGGTTCGTTGACGGATCAAGACCGTAGCGGCATGATCACCGAACT
GAAAAGCTACCGTGACTCCATCGAATCGTCTTTCAATGCGCAAGATGAAGAAGGCCACTT
TCTGTTCTCGGGCACAAAAACCGATACCGCGGCTCTGAATAAATCAAGTGGCGCTTATGT
AGTCGAAGGCAACAGCGATGTTCGTGTGGTGACGGTGGCGAAAGGCGTGACCATGGATTC
GAACATGACCGCACAAGAGATCCTAGATATTGGTGGCGGCAAGAACGTTCTTAATCAAAT
CGACGCTTTGATTGCAGAATTTGAGAAGCCGAGTCCGAATTTTCAAGCCGAAGTGGACGC
TAGCCTAAACGCCATCGATGATACGATGGCAAACGTACTAGGCGCGATGACGGAAATCGG
TGGTCGCCATAACAACCTAGATTTGATGGACGGTGCACACAGCGAAAACAAGCTGTTTGT
CGACAAAGTCTCTGGTGACTTATCTGCATTGGACTACGGTGAAGCTTCGGTACGTTTAAG
CAACTACATGGCTGCTCTGCAAGCTACGCAGGCGAGCTACGTGAAGATCAACGATCTTTC
ATTGTTTGACCGTATTTAAGGTTAGGAAGTTCTTTTATGGTAATGAGTACAGTAGAGGTT
AGAGCTCATAGCATACGCTTGGGTGGCCAAGAACAAGCCTCTATCATGCCAACCCGCTCT
GCGGATTCAAGCAGTACGATCAAACCGCGTCCAATTCAAGTTCAGGCTGACACCGCGTCA
GCCTATTCTGTTTCAGGCATTCAACTGACTCAGGGACAGCAACAAGCAACAGCGGTACAA
ATTGCTTCAAAATCACTGCAAACCATTGGTAAAGAGCTAACGCACATTAAACGTGGGTTA
ACTCAAGCCGTTACGCAAGGCACACAAAATGTGCCGGGGTTGCAAGATACGCTTGTGCGC
TCTAAAGCGAACATTCAACGTGTTGTGGAACAAGCGCGCTTTGATGGCCAGAAGGTGATT
GACAACGAGTTGCATCTCAAATTGGATAAAGCCGATATTCGTCGCTTCTCTATCCCAGGT
TTGAATGTGCATCGTCTCAGTGACCGAGCGGAACAAATTCGTTTGGATTTCCCTCAGGGC
CAAGCGGTGATGATTCAGTTTGACGGTCAATCGGACGGCGCACGCACGGTGAAAATGCTC
GACCGCAGTTTAATTGCAATGGGCATGCGCGCATCATTGGCTGAAGACGGCACCATTTTG
TTTGAAGCGCGCGATAACGCTTATCAACAAATGCAGCAGAAGGTTTTGGTCACGGGCGAA
GGGCATCGCTTCCCAGCTGGCCAGCCAAATGTGCTGAACTTGAAATCTGAGCCGGACGGC
ATTGCAGAGCTGAGTTTCGATTTAGGCTCTCGTGATGGCATCAAACAGACCATCTCAAAA
GTCAATCAGCACTTAAGACAAGTGCAAACCAGCTTAGAAGAAGCGAAAGCTTTTCATGGC
GAGTTGAACACGCAGATGCGCTCAATCCAAAGCAAAAGTCATCAACTTTCGGTAGATGAA
GTGAACGCAAAACTGGATGGTTTTATGGAGACGTCTGGTCAGTTTACCTCGACGTTCCAA
GCGTTAAATGCGCAAGCGAATGTTCGCCGTCATACGGTGGTTGCATTGTTGAAATAACGC
CGTTTCAAAGAACACTCCAATGATTCCCGGCTTTACATTTTTGCTGCCCCCCAATAACGG
CGAAAATGCATTGTCGGGAATCTCTCTTTTCCGCTTATCTTTTTGTGTTGAAGAACGTCG
ATTATGACTCAGAGGTCTGAGTGACTGAGCGATGCAGTTTTTGAAATAGCCACCCTAAAG
CAATAAGTGATGCCCCCAAGCCTAAGAAGCTGATGGCGCGCCAGAACCCGTCCAAAGAGC
TTACATCCCACAAGAAGACTTTCAACGCCACAAAGGCCAATATAATTAAGCCGATGCGTT
GCATCATCATCGCCTTGTGAGTGACGCCACGCCAAGTTAAAGCGCCACCAACCATTAATC
CTGCCACTGAGTAGCTAAACAACTCCGCCATACTGGTCGGTTGAAACAGCGTCATTGACG
TGGTTTGCCAGAACTGTCGAATCGACATCCCTAGCCAAATGGCCGCTAATGCAAAGCCAA
GACATGCGACCGCTAATCGGTGTACACGCAGCGTATTCCAGCGTCTAACGACCGCAGCAA
TGAGAATGCACGCTGGCAGAAGCCAACCTAAACTCAGCATGTTGAACACAGGCATGGCTT
GTGCCGATACGTTGTTGCTGATGAGTGGCGATTCAACGCTGTTCAGCCATACCGTCAATA
GCGCGAATACGCCCCACAATAAGTAGCTGTAGGCTTGATAAACAAGGGTGAGCTGCTGAG
CAAATTGGCTGCGATAACTGTAAACCAAGCCCATAACCAGAGCTTGGTTGGCAAAGACCA
CGGCACTTGTGAAATCGATGTGCCCCAAATAGCCGTATTGTCCCGTTAACCAGTAGTTGG
TTTGGGTGAACAACGCCATTAAGAACACATGCAAAAACGCCCCTTCGAACCAGTTGGTCA
GGTCGGAATCTTGTTTCGCTAGCACGCTTCGGGCATAGGCTAAGATAGCCAATGACGGCA
CGTAACTAAGAATGACCCAAGCCCAATGCCCACTCTCAACCGGCTGCCATTGTGGAATAA
ATGGCAGCAACGTGAGACGAACCACCAAAATACCCATCACGATTTTGACCGCCCAACTTG
CTGGGCGAAAGAACCCGGCTTGGATTTGCAGTGCCATCACCGCGACTTGTATCGAAATGG
CAGTGGTGAGCCAAGTGTCGCTTAACCAAACGAAAGCGACGCCAGAAATCAGAGCGTGAA
CGACCGCTGAACATTCAAGTGCAAGAGAGCGAAGGCGCTGGCTAAGGAACGCATAATAAT
AGGCCGCGATGAGCGCGCAGAACAACGTCCAGTACAGGGCGTAACCGTGCATGAATTCGT
CAGCATAAAACAACGTGACCAAACCCATCGTTGGTGCTAGCACCAACAAAAGCACGTTGC
TGATTTGCGAACGGTCACTCAAAGATTGGCAATAGGTTCTAAAGCCAATCAGCGCAATAC
TCACCGCCAGTGCGAATAAAATGCTGGCCTCTCGCTCTAACATATACAGCGCATCAAACG
CGATGGTGAGAACAATCAGCGCGGTTGCCGAGACGAGTATGGATGGCAAAAATACACGTA
ACGACCAGCCTGTACGCAGTGCTGGTAGCCAGATGATCGCCACAAGCAGCGTATAACAGT
ACGCCATTTGTAGAGTGTTCAGTTCCGGCATTCTGGTGATAGCAGAAAAGGTCAATAACG
CTACTGCAAGAGAGGTCGCGGTTGGTTGATTTGTCCACTTGCTTTGATAGTGGCGAAAAC
GAGGATTGAGCATCCAACCCATTCTCGGAACCGCGAAAATGAGATACAAAGTGATGGAGA
GATAAATCGCGAGCCACGAGAACAGCAGTTCAGTTGGAATACTCTCAATCAACAGCAGCA
TCCAAATGACATGCGGAACGGCGATGCTTGGCGCAATCCATGCCCGATGCACTTTTTGCA
TCAATAAGGTCGCCGCGAACGAAATCGCGCAGATGTATCCGGCTAACAAAAAGTAGTTCG
GTTCATTACCTCCAATCCAAAGCGGAGCGGTGTAGCCACCGATTAAACCGAGCACCGCCA
TTAACGGCCCTTGTCGTAATGACAACGCTAAACTGCAAAATGCCGCCGCAGCCAAGATGA
TCAACGAGACACTTGGCGTCAGCATTTGATAAACCACAAAAGCAAAAATGACGGTGCAGT
AAATGCCCGTTAGCCCCGTTCCGGTGACAGCAGCAGGCACATAGGTAAAGCCTTGAGCGC
GTGCGGCGCGATCCGGGTTGTTTTGCTCTTTTCGATGGAACCACTCGCCAGCGAGTACCA
TAAGTAACGAGAGTGAAAAGGCAAAAGAAACACGCATAAGTGGCGAAAACTCAATATGGC
TGCCAATTACTTGCACCAGATAGCCGCCACCGATCAACATGGCTAATGCGCCGACCCAAA
CTAGCCAGTTCTCTTGGAAGTTAGCAATGAGTTTTTGCGCGTGCTTCTGGATTAGTGGAT
CTTCTTGCTGAGTAAACGTCGCCAACTGAACTTGTGTTTGTTCGCTTTGGTTGAGTTCGG
TTTGCTCTTGCTCGCTATGGTGCTGCTGAGTTGCAAGGTATGAAGGCTCAAATTCAGGCT
CGATGTTGCTTGGCGCGCTTAATGCCGAGTCGCCAGAATCTGAATGCATCGAAGAGGCCG
CTCCAAGGCTGGATTCCGATGTGTCAGGCTCTGGTTGGGAGGCTTCGAGTTTCGAATCGC
GACGCGTGCTGACGCGAAGAGAGGCAACTTCTTTCTGTAATTTCGACAGTTCTTTTTCCA
GCGACGATATCCGGCTGGCGGCTTTCAAACCGATCAATATGGCAAAAAAAGCCGTGATCA
GTGCAAGTGTCGTAAACAATCCATTTCTCCCTATCCTTGGTCGTTTGTCTCACACGATAG
ATGATTCTTAACTTTGAGCACGTACACTAAAGCTTAGTTCATGCTCTATGCCTGAGCGTT
TTATGATGCTAGGTTCCGCGTGAAATTTTGTACCCACTTTACCTTGCTCTGAGGGGAACT
GCGAGAATGACGCAAGTCTTGATGCAGTTTCTGGACGACTTTTCGGCACACATCGCCGCT
AAGTCACTGGGTATAAACTATATTCATAATTCTAAGGGTCAACGCATCCTAGCGCTGTGA
CGCTAAAACAACGATAAAAATAGGTGACGATAGATGCAAGTGGGTAATGAAGCGCTGGTG
CTGTCAGCGGTAGGGGTCATTGGTTTGGGCTGTCAGTGGTTAGCTTGGCGGCTGCGCTTG
CCAGCCATTTTGTTTTTGCTGTTGGCTGGCCTCATCGTCGGGCCATTTATGCAATGGCTC
AAACCCGATGAAATTTTGGGAAACTTGCTCTTTCCGCTGGTCTCATTAGCGGTGGCAGTC
ATTTTATTTGAAGGCAGTTTGACCTTAAATTTTAAAGAAATTCGTGGCGTGAGTGGGTCG
GTATGGAGCATTGTTTCCATCGGGGCGATCATCTCGTGGGCGGCAACCAGTGTTGCGACA
CACTATTTCCTTGGTTTTACATGGGAGCTCGCCATGTTGTTCGGCAGCTTAACCGTCGTC
ACGGGGCCGACAGTTATCGTGCCGCTGCTTCGGACGGTAAGGCCTAACAGTACACTTGCC
AATATTTTGCGCTGGGAAGGGATCTTAATCGACCCTCTTGGTGCGCTGTTTGTGGTGATG
GTGTATGAGTTTATCGTGTCGCACAGCGCCGTAAACAGCATGGAAGTCTTTGGTACCATC
ATTGCCGTAGGTGTCATTTTAGGTGTGGCGTCTGGTGCAGCAGTGGCGACGGTATTGCGT
CGAGCGTGGTTGCCGGAATACTTGCAGCCTTTTGCGGTTTTAATGGTGGTACTGGGCGTA
TTTTCGGTCTCTAACCACATCGAATCTGAAGCGGGGTTATTAACCGTTACTGTGATGGGT
ATGTGGCTTGCCAACGCGAAAGACATCAACATTCAACAAATTCTGCATTTTAAAGAGCAC
TTGACCATTTTGTTGATCACTGGCTTGTTCATCTTCCTTGCGGCTCGAATCAGCTTGGAT
GATTTTGCAGCGCTGGGCAGTGGTGCGTTGCTGCTGTTTGTCTTTATGCAGTTGGTGTCG
CGCCCGTTATCGATTTTTCTTTCTACGATGCGCAGCAACTTGAACCTTAAAGACAGGCTC
TTTTTGTCTTGGGTTGCACCACGCGGTATTGTTGCTGCGTCGATTTCTTCTCTGTTTGCG
ATTAAGTTGACCGAATACGGAGTCGATGGAGCAAGCTTACTGGTGCCAATGACCTTTATG
GTGATCATCGGTACGGTGGTATTACAAAGTGCCACTGCTCGCCCTATGGCGATTGCATTG
GGTGTCGCTGAACCTGCGCCGAGAGGCTTCCTACTTATTGGGGCGAACCGAGTCGCACGT
GAAATTGGCCAAGCGTTAGCGCGTTATGATCGACGTGTATTGATGACGGACTCAAACTGG
GAGTACATCAGCCAAGTTCGTATGATGGGCCTGGATTATTATTACGGTAACCCGATTTCT
AGCCATGCGGATGACAACCTGAACATGATTGGCATTGGTCAAGTGGTCGCACTCACGCCA
GATCAACACTTCAACATCATGGCTTGTATGCAATTTGTCGACGAGTTCGGCGAAGATAAA
GTACATTGTCTGCAAAAAGTGAAGACGAATGGAAACGGCAGTGAGAAGCACTCTGTTGCT
CAGGAGTATCACGGCAAGCTGTTGATGGGGGGCAATGTTAGTTACACCCAGCTAGCGAGC
CTGTTAAGCCGAGGCGCGGAAATCAAGCACACTAAACTGAGTGAGAACTTCACTTACCAA
GATTATTTGGAACATCACAAAACCAATTTGGTGATCCCGCTGTTTAATGTCGAAGACAAG
GGCAAAATCCAATTCTGTGATGATCCGGATCAGTTTGCGCCAAGTACGACAAGTACTATT
GTGTCGCTAATTCTGCCTGAAAGCGCACAATAGAACGCAAAACATCTATTTCACCGCCTT
TAAGTTGGCATCCTGTCCGTTTGTTATCCAAGCTTAGGGAGTAACTCGCCGTTATCGTTT
TAAACGAGAGGGTGGGTTTCTCTTCCTATAATTTCAGAGTAAATAACGATTCATTGCTGG
TTTCGGAAATGCAATGCGCCTATTTCAGAAAATTCGCATTGACGTTACTGATAAGGATGG
CAATACTGCGCGACTGTTTTACTTTAGGGTGACATTATGGCTCCGCAAACTAACCGAAAA
GACTTACATTTAGACGCTGTTTTACATCATGACATGAGCATGAAAAAGAAAACGGCGGGT
TTTGAGTCTGTCGAGTTTGAACATTGTGCGCTGCCAGAATGTGACTTCAACACTATCGAT
TTATCGACTGAGTTTCTTGGCCATCGATTGGCGCTGCCGTTTTTGATCAGCTCCATGACG
GGGGGAGCGAGAGACGCCGAAACGATCAACTGCCGCTTAGCTGAAGCCGCAAGCGAGTTA
GGTATCGCGATGGGTGTGGGCTCTCAGCGGATCAGCTTAGAAGAAAGCCAGCACTCTGGC
TTGGGTAAAACCATCCGTGAACTCGCGAAAGGTGTGCCGCTGTACTCAAACTTAGGAGCT
GCTCAACTGCGTGACAAAGGCAAATTGGATAACGCGCAACGTGCGGTTGAGGCGATTCAA
GCAGATGCCTTGTTTGTGCACGTTAATCCGATGCAAGAAGCGTTTCAGAAAAACGGCGAT
CACAATTGGATTGGTGTATTGCACGCTATTGAGCAACTAAAGCCACGCGTTAACGTTCCT
ATCATCATCAAAGAAGTAGGTTTTGGTATTAGCGGTGACGTGGCGCAGCGACTGGTTGAT
GTTGGAGTGGACGCAATTGACGTCGCGGGCGCTGGTGGCACAAGTTGGAGTGCGGTTGAA
GGGTATTGCCAAGACAACCCTCACATGCAGCGTGCAGCCGAGCTTTTCCGTGATTGGGGT
ATTCCGACGGCAACGTGTTTGGCTCAAATACGTGCGCAGCATCCTAAATTGCCTTTGATC
GCCTCTGGTGGTATCCACAATGGACTTGAGGCGGCGAAAGCGATTCATTTAGGCGCGAAC
CTCGTAGGTCAAGCTGGTGCAGTATTGAAAGCCGCGACCATCAGCACGCAGTTGGTGGTC
GATCATTTTGAACAAATAGCGTTAGAGCTGCGTTTGGCCTGCTTTGGCACTGGATCAGCG
AAGGTGAACGCGTTAACTAAAGCACGTCGTCTGTAAGACCAGATATGGTGTGATTATCAC
AGCGTCGCTCAATAAATTTTCGGTGTCTTAACACGTAGACTGATAATTTCGTTATAGTTG
ATACAAAAGTCACTTTGATGAACAACGCTTGTTGAAGTGATGGGTATTTAATTGTTTGCA
ACTGGAACCTGAATTTATGAAAAAACTAGTCATGCTGATGTTAGCTGTGTCTGCTTTAAC
TGCTTGTAGCGATGAAGTGGGCACCGAAGGCTGGTGTAACGACATGCGCGATAAGCCAAA
AACAGAATGGACAGCAGACAATGCCGTCGATTTTGCAAAGCACTGTGTTCTTCAAGATGG
TGTTGGCAGTGAGCAATGGTGTGAGAGCTTGAAAGACAAGCCAAAAGGTGACTGGACAGC
AAACGAAGCAACCAGCTTTACTAAGCACTGCATTTTCTAAGCACTGAACTTGCTTAACAC
GATGTCTCTTATGAAGAGCGATGGCGTGGTTAAACAAAATATTAAGAAAACACCAAGCAT
CTTGCTTGGTGTTTTTGTATCCGAAAAGCCCGTTTTACATTTTCGTTTCTTTTTTGAAAA
CCTGCATTACCCGTCTTTAATTTGTCGTGTTGTGGTGGCATGGTGACGAGACCATCACCA
ATCTCACGTAGGTTCATAATAAAAAGGGACTCAAATGGAAGTACTCAAAGGCTCATGTCT
GTGTGGCAAGGTAAAACTCGAAGTGGCGGATGAATTCAAATACATGGGCAACTGCCATTG
CTCTGAATGTCGAAAATTTACTGGCTCTGACTATTCATCGGCGGGCGGCATTGCTCTGGA
TAAGTTGCTCATTATCCAAGGGAAAGAGGATATTCAAACTTATCAGAAAAGTGAAAATAC
CGAGCTATGTTTTTGTCGCCATTGCGGCTCAAGTTTATATTCGAAAAAGAATAACGGAAT
CGTCAATATTCGCTTAGGTGTGTTGGACGATGCCCCATCTCACAAACCAAGCTTTCATAT
TTTCGTGGCGTCAAAAGCGCCGTGGTTAGAAATAACCGACAACCTGACCCAGTTTGAAGC
AGGGCCAAAACTTTAGAGAAAATCCGTTGTTATCGCGGGGCGAATATCAACGCCTCGCGG
ATTAAAATTCCACTGCACACGAGCACATTTTCTGAACTATCCAGACTTCTACTTCGCTTG
TCATGTTCATTCTCAAAATGACAAAAAACACCCTTGTCATCATAACTCTTTGTTAGATAA
ATAATTTAAATTAGGCACCATAATTGCTCCTTCTTGCATATAACCAACGTCCGGTTAAAG
AAGGGGAACATTATGAGAACAGGGAAACTAATCGCGCTTTCTGGCTGCTGCTTATCATTT
TCAGCCAGTGCGCTTATGACCAGCGACTTTACCTTTGAATCTGGTAGTGACAGTTCAAAT
TATTCAGCTAAAGGTAAACCCGTTAATACCTATTCGGTCGCAGAAACCTTGCCGCAAGAT
GTGCTTAGTAACGTTTACTCCATGTTGCCAGAGGGCACACTCGTCAACAGCGCCTTTATT
GCGCCAGAACGTTATTCCAGCATTGATATCGATGAAGAGTTGAATGGCGCGGAGTTTGCA
ACCGCAAAAGTCACCTTTTTGAATGAAGGGGCTGGGTATCGAAATACGCTCGGTTATTTT
GTTTTTGATACCAATAACCCGCCGACCAATAAAGATGAAATCGCAACGCATGTGATCATT
TTTCCTAATACATCGAAAGCGCCAGATGGCGAGATGGAAGAAGGTGACACTATCGACCTG
AATGTGCAGCTCACTGCCGGTCAAACGCTTGCGTTCTTCATTATTCCGAATGGTTGGGGC
TGGTCTGGCTCATACAACAACATTGCCAGCCTTGGCAGTTGGGGCACGCCATTTTATAGC
TATTCCAATCTAAACCCAGAGTCGACTTCAGAAAATCGTCGTCATAACGTGGCTTTTATC
GATACGCAAAACGAGTTCTTAGTGCTGGGTTTTGAAGATATTTATCGCCCTGATGGCGAC
AATGATTTCAATGACTTGCTGTTTACTGTCGAAGTGAGCCCATTCACCGCCATTGATGGC
GTCAACACTGATGGTTCGACGGATTCGAAATACGAGCCATTGGTGCAAGAAAACAACCCA
GAAGTGACGGTAACTTCGGTTTATCCAAGCTCAGACACGTACGCGACGATGGCGTTTGAA
GATCGCTGGCCGCTAATGGGCGACTACGATTTCAACGATGTGGTGTGGCGTTATCGCGTT
ACCGAACTGCTAAATGGTCAGCGTGAAATCAAAAACATTACATTCGATTACACCTTACAG
GCGATGGGAGCTGGGTTCTCCAACGGTTTTGCGGTTCATCTACCAAATGTTAACCCTGCC
AATATTGCGTCGACCGTGTTGACTCGAAATGGCGAACCCGTCACTCATCAAGTGGTGCAA
TCTGGCAGTGAGGCGGTGCTTGTGGTCTCAGAAAACTTGCGCAAAGACTTAGAAGCATTG
GGTGAGTTAGACAGCAATTGTACTTTTTATCGCACTCAAACCGCGTGTGTGAGTCAGCAA
ACGTCAGATGCTCTGAATTATCAGCTCACCGTTGAGCTATCGACGCCTGTTTCACGTGAG
CAAGTTGGCTATCCGCCTTACGACTCATTCATCTTTGCTTCGAAAGACTCGTATCACGGT
GATTTTACTGCCACACCTCCGGGTATGAGTTGGCAAACGCACTTCAAGTCCTTTGCGGGA
ACCAGTGAGATGAATAACTCTTTTTTCAACCTGCATGATGATAACTCCGGCGGCGCTGAG
TCATTCTTAACGAACAACAACATGCCGTGGGCGATCAACATCCGTGACGAGTGGGATCAT
CCGATTGAAAACGTCGACATCAGTAAAGCGTATCCCGATTTCCCAACTTGGGTAACCAGC
AGTGGCGAGTCAGAAACAACGTGGTACCAAGCCTCAACCGCTAACAAAGTAATTCCTGCA
ACTCAGCAGTAAGGAGCCTGACATGAAACATTCTACAAAACTGCTTATGACGACGTTGAT
TTCGGCATTAACCGTAGCTTGTGGAGGCGGCGGTGGAGGTGGTGGCTCAACTACGCCTCC
GGCACCAACACCGACGCCATCGGTTCAGGTTCTCGACAATACGGCTGACATCGTGGCGGA
ACGAGACTTCTCATTCGATATTGGTGAAAAAATCACCTTGTCTGTGAATTATACCGGTTC
GACCGAGGGGGCGTTGCACTTGTATTCGAAAGCGGCGTATACCACCGCAAATGGCGATGT
GATTGCCGACCCGACATCTCGTATCACGACGTTGTATCCAAACATGGCGGGTGACGTAGA
GCTCGAAGTGAATGGCAACTGGACACATCTTTATGCGCAATGGGTGCCGATGAGTGCGCA
AGAGTCTGAGCAAAATTGGTCAATTGCGCTAAACAATTCCAATAACAACTACCACATAGA
TTTTTAGAGTCGGACTTTGCGAATAGTGGGGAGCGTGTGCTTAAAAGGAGTTAAGCAACG
TACATAAAACTAGGGGAAGTCGCAGAGCGCGTTGCCACTAAACAGCAACGCGCTCTGTTT
TTCCAGATGAAAAACGAGTCATGTAGTAACAAAACGAGAGATTATTGGGCGTTTTGCAAC
TCTTCCAGACCGCCTGCATTGTGCAGATTTGTGAACCCTTGCGATTGCAAATATTGATAG
GCTTGGCCCGAGCGGTTACCACTGCGACAATACAGCACAATCAATTGATCTTTTTTGACG
TCTTTAAAATGTTTATCAAGCTCAGATAGAGGGAAATTCACCGCATTGTCTAAATGCCCC
TCAGAGAACTCTTGCGGAGTGCGCACATCGACGATCATTGCGCCTTGCTCTATCAGTTGC
CATCCTTGTTCCGCGCGTTCAGAAGCCGCTACGTTAGGAGCGAGCAACCCTAAGCTCAGC
GTTGCAAGAAACAGAGAAATTGCCTTTTTCATTCTTTCGTCATCCTTATCAAACTATGTG
TGCTACTGCGTAAAATAGCCTCCATCATAGACTCATTATGACGGATGGTGAATGAGAATT
TTTGATAGAGAATTTTATTTAGTTCGATAAAAAATTTTTATTAAATTTCCCCCTTGAACT
CCAATTTTTCGACCTTATTATTTTCATCGAAAACGAGCAGACGACTCGTTAATCCATCTT
TATGTTCAAACTATGTCTTTTATTTTTGGTTCTAAGTAGGAGGCACTTCAAATGAAAATT
CGTCCTTTAAATGACAAGCTAATTGTTGAAAGACAAGAGGTGGAAAATAAATCTGAAGGG
GGAATCGTTTTAACTTCTCAGTCGGTTAAAAAATCAAACCGCGGGAAAGTCATTGCTGTT
GGTTTAGGTAAACGCCTTGAAAATGGCGAACGCGCTGCGATGGAAGTCAAAGTGGGCGAC
CAAATCATTTTCAATGACGGTTACGGCGTGAAAACCGAGAAAATTGACGGCGCAGAATAC
TTGATTCTGTCCGAATCTGATGTGTTAGCAATCGTTGAGTAATTATTTTTGTAGTAGTTT
TTTGAGGAGATAATTATGGCTGCAAAAGACGTATTATTTGCTAATGACGCACGTCAAAAA
ATGCTGAAAGGTGTGAACTTACTGGCGGATGCAGTAAAAGTGACACTAGGCCCTAAAGGC
CGCAACGTTGTGCTTGATAAATCTTACGGCGCGCCAACGATCACTAAAGATGGCGTGTCT
GTAGCGAAAGAAATCGAACTGAAAGACAAGTTCGAAAACATGGGCGCACAAATGGTGAAA
CAAGTGGCGTCCAAAGCGAATGATGAAGCAGGTGACGGTACAACGACGGCTACCGTACTG
GCGCAATCTTTCATCAATGAAGGTCTTAAAGCGGTAGCCTCTGGCATGAACCCAATGGAC
CTAAAACGTGGTATCGACAAAGCCACTGAAGCGGCGGTTGAGAAACTACGTGAAATGTCT
AAGCCATGCAGCGACAAAGAATCCATCACCCAAGTGGGTAGCATTTCTGCAAACAGCGAT
CGCGCGATCGGTGAAATCATTGCAGAAGCGATGGAAAAAGTGGGTCGCAATGGCGTGATT
ACGGTTGAAGAAGGCCAAGGTCTAGACAACGAATTGTCTGTGGTTGAAGGTATGCAATTC
GACCGCGGTTACTTGTCGCCATACTTCATCACTAACCAAGAAAATGGCAGCGTAGAGCTA
GACAACCCTTACATTCTATTGGTGGACAAAAAAGTCAGCAGCATCCGCGAGCTATTGCCA
GTGCTAGAAGAAGTGGCGAAATCTTCTCGCTCGCTATTGATCATTGCTGAAGACATCGAA
GGTGAAGCGCTAGCGACATTGGTTGTGAACAACATGCGTGGCATCGTGCGTGCGACGGCG
GTGAAAGCACCTGGTTTTGGTGACAACCGTAAAGCGATGATGGAAGACATTGCGGTACTA
ACCGCAGGTACGGTCATCTCTGAAGAAATCGGCCTAGAGCTCGAAAAAGCAACGCTAGAG
CAACTAGGTAGTGCGAAGAAAGTGACCATCACCAAAGACACAACAACCATCGTGGGTGGT
GCAGCAGAAGCAAGCGCGATTGCTGATCGTGTGGCTTCGATTGAAAAACAAATCGAAACA
ACCACTTCTCAATACGATAAAGACAAGCTTCAACAACGTGTTGCGAAGCTTTCTGGCGGC
GTAGCGGTGATCAAGATCGGCGCTGCAACCGAAGTTGAGATGAAAGAGAAGAAAGACCGC
GTGGACGATGCGCTACACGCTACTCGCGCAGCGGTTGAAGAAGGTATTGTCGCTGGTGGT
GGTGTTGCCCTAACTAAGATCGCGAAAGAATTGGCGGATCTAAAAGGCGACAATGATGAC
CAAAACGTGGGTATCCGAGTTGCGCTACGTGCAATGGAAGAGCCTCTTCGTCAAATCGCA
ACCAACGCAGGTGACGAAGCTTCAGTTGTGGCGAATGCTGTCAAAGCGGGTGATGCCGAT
TACGGTTACAACGCTGCGACAGGTGAATACGGCAACATGATCGAAATGGGTATCTTGGAC
CCTGCGAAAGTAACACGCTCAGCGCTTCAATTCGCAGCGTCTGTTGCTGGCTTGATGATC
ACCACTGAAGCGATGATCACCAACCACGTTGAAGATAAAGAACTTGATATCTAACGTTAT
CAATCGTTAGTGATTAAGTAAGCGTTAAAACAACAATAACATTGCAAAACCTAAGCGGGC
TCGCTTGAGCCCGCGAATCAGTCATTTGAGGTAAGTGTTATGACCCGTTTGCCTGCGTTT
TCTTTCTCAATATCTGAGCCGGGCGGTAATGAAGCTTCGTCAACGTGGCCGACTGCTATT
CACTTCCCCCTCGTTCCAGCTGGGCCAGAGTTTTCGATCGAAAATGCTCTGCCTAAACGT
CCGACAGTGACGATATTCACTATCGATCTGTCTCAGTTACTTAAAGGGGACGCTCGGGTC
ATTCATTAACTGCATCGAAACAGCCAGCGTAAGTTGGCTGTTTTTTTTCATTTCTGGGTG
TAGGTCAAACTATTGATAATGTGAATCGTTTTCGTCACGTTGATGCAGTGTATTCAATAT
GTTAGCTTGATTTGGGACTGTTCCCAAGTAAGGTAATAAAATAATGAATAAGAAAATACT
GCTTCCCCTAATGTTAGGGATTTCCGCTACTGCTGCTGCTTCTGATAACAAGGTTGTAGA
AAGTGTCTTGATTGATAACATCGCGCTAGAAGGTTACGTGAAGAAAAGTTATGAAGTCGT
GATGCAAAGCGAGCCTGAGCTTTTCCCGTACGAGTTTCGTGGTAGCCGTGTGCAGATGAA
GTTACTGGTTGAGTTATTCCATAACTCAAAGAATGACAAAAAAGCGGCTCGCGTGATCAC
TCTAGGGAATGGTTATGTACCAGGTAAGCCGGGTGTAAAACACACTTTTGATGCAGCGAT
TGTTGACCGTTTTACTCAAAACTACCCAGTTGCGTTCGATTACAGCATCTATCAAGCTGG
TGGCACGCCTGTATTTAGTGAGGATTACTCACCGCAAAACGAAGCCAATGATGTTTCAGT
ATCGACAACCACGGTTGCACCGTCTATCGGCTTAACCGCGACTGCAACACCGGGCTCGGC
ACCAAGTTTTTCTGGCTCGTTGACGACCGATCTCGGTGTGGCTTATACGTCTCGCTACTC
AAGTAAGGATTACGTCACCGCAGCCAAGCCAAAAGCTTCCATGGAACGCGGTATGGGCGT
TAAGTGGACCACCTCTCTTAGCCAGATTTACACCAACGACTACCAGTATTACGGTAAATG
GGCGGGTGTTTACCACTACACAGGTTGTTCAAACGAAAACCTATTACCAGAAGAGAACTT
GCCGCGTTTGATCTACGGTTTCAAACCGAAATTCCAGTACGTGTTCACACCAGAATTTGA
GCGCGGAGAAGAGCCCAAAACGGAGATGATTGCACGAGCGGGCATGAAAGAAGTTGACGA
AGGTTTCTCTCGCAATGCGTGTAACTGGTACGATCAAGGCACAACGAGCCATTACACTGA
GGCGCAAATTCGCTTCACGATTGATTGGGATAAGCTCACCGTTATCACTCAATAAACGTT
TCACTTATCAGACTGAAGGTTTGTGGATTGTAATGCGGCTCCAGTAGCCGCATTTTTTGT
GTTCAAAATCTGACCGCAAACGTATTAAGCCTTTAAGCCCAGCATCGCGCCGAAAATGAC
CAAACCCGCCCCACATGCTTGATTGAGTCGATGCTTAATCTTCAACAAGAAGGCTTGTAA
TTGGGGGGACGTGAATAAAAATGCAACGATAGAAAACCAAATGCCGTGCAGCACAATCAT
ATAAATCCCGTAAAACAAGGCGATATGTTGCTGACTAGAATCGGGAGAAATCACTTGGCT
AAAAATACTCAGAAAAAACAGCATCGTCTTAGGGTTGAGTAAATTACACAGAAATCCCTG
CATGAAAAAACGCCACATTGAATACTCGCTCTGTTGAATGGTTTCTGAGTTTGACGCAGG
CTGCGAGGAGAATATTCCTTTAATCCCAAGGTAGACAAGATAAGCAGCCCCAAGGTAGCG
TACGAGATTAAATAACCATTCATTTTGTGAAATTAAGTAACTGATCCCCAGCATGGAGTA
AGCGATGTGGATGCTTATCGCCATGCTGATACCAATCGCACTGTATACGCCAGCTTCTCG
TCCTTGATTTAAACTGTTTCTTAATACCAAAACAAAGTCTGCGCCAGGGCTAATAACAAT
AAGCACGCCCAATAGCGCAAGAGTTACAAATTCCATATCGGTTTCCTGTTTGAATGATGA
AGTCTGTGATGTAGCGGAATTGTAGGCGTCTTTGTTACTGACTATAATCGAAAAATATTC
CCATATTGGTGAAAAAAACTCACAGATGCGTCACCTAAAATCTTTCTATGTCTTCCACGT
TGCGGCGAGCTCTTCAAGCTACACTGAAGCGGCTGACAAACTGAACATCACCCACGGAGC
CGTGAGTAAGCAGATCAAGCAACTTGAGCAATATCTGTCGCAACCTTTGTTTTTGAAAGA
GGGCAGGAAAGCCGTGTTGACGGCAGAAGGTGAATTACTCAAGACATACACAAAAACGGC
ATTCCAAACGCTAGAAACAGGCGTGAATACACTCATTCAAGAAAAGCATCAGCATCTTGA
AGTGTCTTGTGAACCGACATTAACCATGCGTTGGTTGATGCCAAGGCTTGCTGCGTTTAA
TGATGAACACCGTGCTGATGTTCGTTTGTCGACGGCGGGAGGCCCGGTAACATTAGGATC
AACAGGGCTTTCGATGGCGGTTCGTCGAGACGATTTTGCTCAGCAGCACGATTACAACAA
AACCATTCTTGTTGAAGAGTGGGTGGGGCCAGTATTTTCTCCTGAGTATTGGCAATCCAT
TCAAGACGATTTGGATGCAGTTCGATTGTTGAATAGCCAAACTAGACCGCATGCTTGGGC
GGATTGGCAGCAATCAACACGTTGTGAAACCTTCAACAGCAACACTCAGCAATCATTTGC
GCATTTTTATTTTTGCATACAAGCCGCGGTGGATGGCTTAGGCGCGGCGATGGGATCGTA
TCCTTTTGTTATGGACGATATTAAGCGCGGTAATTTGGTCGCGCCATTTGGTTTTGTGCT
ATCAGGTTGCAATTATGTTTTATTGAGCCAAGATAAAAAGCGTACAGAACTCGAACATAA
ATTCATCACGTGGTTACAAACGCAAATGGTAGAGTGTGTACCACTACCATCGCAGCAAAA
TACGCAAGGCGAATAGATAGGCGTAGAGCGTGATTACGTCAGTCAGTTTGATGGAAAAGG
GCTTAGGAAATTGGAAATGGAAAACCTCAATATTGTTGAAATCAAATCATTTGTTCCAGC
GAAAGATTACGCGCTCTCAAAACGTTTTTATGAGGCGATAGGCTTTGATATGGCGTCAGA
CTTCGGTGATGTGGCGTACTTCTCTCAAGGCAGTTGCGCGTTTCTTTTACAGAATTTTTA
TGAGCCAGAACACGGCAACAACTTCATGATGCATTTGCTCGTAGAAGACGCAGAAAGCTG
GCATCAGCACTTGTCCAAAGTGGGTCATGAAGAATTTGGTTCGCGTTTAACTGAGCTGGT
CGAGCAACCTTGGGGCATGCGCGAATGTTGTTTGTTTGACCCTAGTGGCGTTTTATGGCG
AATCGGTCAGAACATGAATACTGATTAACGCCCGTCCTCTTTTCATCACATCTATATCGC
GCAGGTATTGAGATCTCGATACTTGCGCGTTTTGTTTTTTGCTTAACCTTGCCAACGTTT
CTCGCGCACTCACGCCTTTTTCGAGGTGGTGTGTGATGGACTGACCCCAAAAAGCTCCTC
AAGCAGCATGGCTTTGAGTTCTGCTCTGACTTCTTCCCCACCGATTAACGCCAAAAGTGC
GAGTCCACCTGGTATGAGAATCACCATCAATATTGGTCTTAAAATATAAGAAAAGCAGAA
TATGGTCGGCAAGAAAATCAATCCTTGGCCTAGTTTGTTTAATACGTACATGAGCGATTC
CTTTTGTTTTTATATAAAAATTGAGCGTGCTCATTTTTTATAAATGAGCACGCTCAATTT
GTCAATGTCAGCCGCTCAAGGTATGATCCTTTCAGGCTCATTAAGCAGATACATCAATGA
CGAAGCGACAACAAACCAGAGACAAAATCCTAAAAGCCGCGTGGGCATCTTTTGCTCAGA
ATGGCTATGACATGACGACCACAAGGCAGATTGCGAGAGAAGCAGGAGTCGCCGATGGTA
CGGTGTTCAGCCACTTCCCGACCAAACTGTCGATTTTGCGCGAAGGGATGCTGACGCAAC
TGCAACAGATCAGCCAAGAGACGCTAGTCAGTGTGGAAGGTAAGACCGCTATCGACATTG
GTTTAGCGCTGACGGAGAAATACTATCGCTACTATTTTGCGAACGTCGAGTTGAGCCGAG
CCTTGTTGAAAGAGGAGATTTGGGATTTGGATTATTACCAGTCATTTAACCAAGCTTTGT
TTCAATCTGCGAGCGTAGGTTCTGTTCTTGAAGACAAAATGCCGTTGATTTTTGACTGCT
ACTTCATGACGCTAATCGCACATTTAAGCCGAGCAGAACCGGATGTTGAAGCCGCGCTTA
CAGATCTTCATACTAAGTTTCGGCAAATCATTCCCATTGAATCACTTGGCTAATGGCTAA
AAGTCGAATCTTAGATCCAGCATTTCAAACAATATCGGTTTTGATGAAGCCTTCTTGTTC
GAGCGTTCAAAGGTGTACAGGAGCGTTTATCGAGCGGTTGATTGATTCGGCTATGCTATC
GACGCGAGACAGGTCGATCTCATCCACCCCAACTTTTGGTGGTGATTGGATGGCTGAGTA
GTTATAGAGAAATCGATAAATCGCTTGCCACTGTTTAATGCGCTGCAAACTCAAGTGGGC
AGCGTAGCTTGGTGGTAACCATTGGGTATAACGGTTCCAAAACTCGCTGTTCCAATTCGG
GTGTGCCGGGATTAATTCATCTATCGATTCCGACAGTCTGGCGCTTTTTTGAGTCAGCCA
ACCCATCCCCACTTGCCAACTCCCATATTGATTTTGGATGTTTCCACGACGCCACGTTTC
ATCCCACCAACTCATCTTTTGCTTTGCATGATTTAAGCTCAGGTTTTCCTCACTTTGTCC
AATATGGCAATAATAGAGTTGCGTCGTGCCCCGCTTAATGGCGGAGGTAAAAGCGGTGAT
CGCTGCCCCTCGTAAAAAGCTTTCATGTTCGAGGACAAAGCGTTTCGGCACTTTGTTAGC
AAAGTATTTCGCCAAGTTTTGCATGTGCGCGTGCGCAGCAAAAACTGGGCGAGTGAGTAG
CACTTCTTTTGATTTCGCGTGCGAACCATCGCAGTAAGCGAGTTGGTCAAATTGGCTGCG
GCTAAGAATTTTGTCGTAAGTGCGCTGTGCTTGGAGAAATACATCTGATTCGTTTGGCAT
TTCTTCTTGCTGCGTTAATTGGTAACGACTTTGCTCCCAAAGCGGTTGAGGAATGACGTG
CTCTGACATCTCTGTCTGAGGAAACCAAGCGTTGTCACTGAGCAAAAGCAAGTAACCCGT
TTGGGCATCGGCGCTGCATAGTGTCCAAATATGCGCTGCACGTTGTTCTCGACCATGGTG
GCGAAAACCAGAGCGCGCCACTTGAACAAAGGAACGAGTTTGGATATTCGAGAACGATAA
GTGACGTTCGTATAAGCGACTAAAAGTGTCCAGCATACTTGCCAAACGTTCAAGATATTG
TGAAAAACGGCGATGATTCAAGCCCAATTTATACTGTAAATCTTTGGGTGAAACCTCGGT
CAATAGAGCATCAAGCAGTGGTTGGAGTGTGTGGGATTCTTTGTTCGGGTTCAGCAGCGT
TGCGGTTTTTTGACAGCAGCGACACTTTACTCTTGGGCTACCGACGGCGGTTCTCCCGTA
ACGTTGCCAAGCAGGTAATCGGCATTCGCAATGAGGCAATAGCTTCAACTCAAAGGTTTG
CTGTTGTAGTTGATGAGCCAATGCGAGTATCGGCTCGTTAATCAAAACCGGAGGATAAGC
ACCACACTCAGGGCAATGCCACGCGTCGTAGCCAAGCCGATTTGAGCGCGAATACAAACT
GAGATCAGGTACGCCGCAATTAGGGCAGCCAAATGATTTACAGCCATTGTATTCTCGACG
AAAAGTCATGGTGCTTATCCTTTGAGGTTATTTGTCAGAGACTCACTCTTTGACGCTGAC
ATCCACTTGGCGACCCAGCGCCGGAACGATAACGTCTTTCTTGGCTTTAAATTGGTCAAT
CAATACTTGGGTGACTGAATCACCTTGCGATTCAAACGTGCCTTTTTCAAATACATGATA
ACCGTCACCCCCGCTCGCTGCGTAAGAGTAAGTGGCCACTTTGTATGATTGCGAGTCGTT
CACTGGTTTGCCATTTACGTTCAGGCTGAGCAGGTGTTTACCTTGTGGTTTTGCGTTGTC
GTAGCGCGCTTCAATACCGGAGAATTGTGCTAGACCGTAAGGCAAGGTGTAGCTGTACTC
CAACAGTTCTTTCAACTGTACACCGTTGAGTTTTACGACGGAAAGTTTATCTGTGAATGG
GAAAAGATCCATTACGTTTTCCATCGTTACTGGGCCTTTGTTAAGGTCAACGCGAATACT
GCCCGAGCTGATCATACCCACATCTGCTTTAGCGGCTTCGCGCATCATATCTGCTACTAA
ATTGCCTACGTTGGATTCGCGGTAATAACGTCGGTACGCCGTGTCATTAATGGTTGCCAA
CTGCTGACCAAGCTCTGGGTATTGTTTGCGAGCATTGGCGATAAGATCGCTGGTTTTCTT
GTCGCGTTCAAGCTTGTCTGACTCGACAGGGATCAGTTTTCCGTCCAGCAGTTTTACGTC
GTGCTTTTCGGTGTCTACGGCAAATTTAGTGTAACCCAAGTATTTACCTTGGCCGAAAGT
GAGACCGATAACTGTACCCGTTTTTGGGTGCACGACAGGCTTCCATAAGCCATGGTCAGA
GTGGCCGCCAAAGATCACATCAACCCCTTTTAGCTTGCCTGCCATGTCGTAATCTTCATC
AAAGCCGCGTTGCACTTCAGGATCGGCTTCTTTGTCGGTTTGCATTGGTGCCGTTTTATT
TTGGTGCGTGAGCACGACAACCATGTCCACTTCGTCGCGGATCTTATCAACCCAGAACTG
AGTGGTTTTGATTGGATCGTCGATAGTCAAACCTTTGCGATTACCTTTCCACATAGTGTT
GTAGAAGGCATCAATGCCCATTACCCCAATCACACCGACACGAATGCCATCGCGTTCAAC
AATGGTATATGGCGAAGCAAAAGGCGCATTGTTTTGCTCAAACTTGATGTTGGCATTGAG
CACGGGGTAGGCGGCTCTTGGCATGTTCTCTTTCAAGGTTTGCCAGCCGTATTCAAATTC
GTGGTTACCGAGTGTTATCGCGTCGTAGCCCATCGCACTGTACAAATCGAAAGAGAGCTT
GCCTTGCGTTTTTTTCGCGAGTGAACCAGTGAAAATGTCCCCCGCATCGAACAAGAAACT
GGTCTCCTCTTGCGCGCGGGTTTGTTTGATCAGTGTGGCAAGGTAAGGAATACCGCCAAT
GCGGCTAATGTCTGGATTCCAAAATGCGTCAACGGGCTCATAAACGCTTTCAATGTCGTT
GGTGTGCAGCAACGTGACGTTGCGAATTTCCGCAAAGGAAGAAAATGACACGCCGATAGA
GAACGCCGCTAACGCATACAGCAACGGCTTTTTAGAAAATGTCTTCATAGTTGATCCGGT
AAAAGTTGAGTAAGAAGTAAGGTTTCGCGAAACAGAGCAACTTTAAAAAAGCACGTAACT
CAGGCGATTGAATTGGATCACATAAATTCATGTCAGTAATCGCTAATTGACGCGGAATAT
CATTTTGAGTGGGCGTTGAGTGCACAGAAATAACAACGCAGTTGGGTGAAAATTAATCGA
TATGAGATAGTGGACATATTGATGCGTATCAGTGAAAGCGCGCATAAAACAACAAAAACT
CAGTTGGATGAACTCAAGGAAGAACGATGAAAAACAACGCATTTAATGCACTTTTGGGGA
CAGAGTTACCGATTATTCAAGCCCCAATGGCTGGCGTGCAAGATAGCCAAATGGCCATTG
CTGTGAGTAATGTTGGCGGGCTTGGCTCGTTACCTTGTGGAATGTTGAATAAAGACGCCA
TCGTTAAAGAACTTCAACTTATTCAACAGGCGACCAATCGACCGTTCAACCTCAACTTCT
TTTGCCATGAAATGCCGAAATACGACGCTAACAAGCACGAAGAGTGGCAAAAAACGCTGC
AACCGTATTTTGCTGAAGTTGGTGTAACCGTACAGGCTCAGCCAAACGCTCCGACAAGGA
TGCCTTTCAATCATGATATTGCTGACGCGATTGAACCATTTGCACCACCAGTAATCAGTT
TCCACTTTGGTTTGCCTGCCGATGACTTGTTAGCGCGAATTAGAGGCTGGGGAGGGAAGA
TCCTTTCGACAGCGACCACTGTGGATGAAGCACTGTGGCTGGAAGCAAAAGGCGTTGACG
GCATTATCGCTCAAGGCTTGGAGGCTGGTGGACACCGAGGCATGTTTTTATCAGATGATT
TATCTACTCAATTAGGCTTGATGGCGTTGTTACCGCAAATCGTCAAGCGTGTGAATTTAC
CTGTTATTGCAGCAGGAGGAATTGCCGATAAAAACGGTGTTGAAGCTGCGCTAAAGTTAG
GAGCAAGTGCCGTGCAGGTTGGCAGCGCCTATTTGTTGTGTGATGAGGCAAAAACCTCGT
CTTTACATCGATATGCGATTGCCAGTGAGCGCGCGCAGCATACGGCGGTGACTAATGTTT
TCTCGGGCAGGCCAGCACGAGGCATTGTGAATCGCGCGATGTCGGAGCTAGGCTACATCT
GTGAGTCTGCGCCGAAATTCCCATATGCATCCATTGAAATGACTCAGTTAAGAGCGCTTA
TGGAGAAGCAAAACCGAGATGAATTTACGCCGTTGTGGTGCGGACAAAATTCGTCGGGTT
GCAAAGAAGTTTCGGCAGCAGAAATGACACTGTCATTAGTGGAAGGGATTGATTTGAATT
GATGTATTCAATGTGCGTTTTCAATAGATAGAGCCCTTTGGGGGAAAGGGCTCTTAGGGG
GAGGAGCTTAAGGTTTAAGCTTTCACAAGAGTCGCTGCGGTACGCATCGCTTCTTTCGTT
GAACACTCAACAACGTTTGCTTTTGCAAAGCGGTGAGCGTCTTTTACTTGGATATCGTGA
GCTAGAATAACCAGCTTCGCGTTTGCTACATCTAGGTCAGTGATGCGGTTCTGGATACCG
TTTTGACCTTGAGTTTCTACTTTGATTTTCAGACCTGCTGCTGCACCTGCTTTCTCTAGT
GCTTTCGCTGCCATGAATGTGTGTGCTACGCCAGATGGGCAACATGTTACTGCTACGATG
TCGTACTCGCCTTCGCCGGCTGCTGGAGCCGCTTGAGCTTGCGTCGGTGCTGCTTCTGCG
ATTTCGTCTTCTGCTTCTTCTTCAGCAACTGGTTTCCAGAAGCCAACGATAACTGCTGTT
GTTAGTGAGCCTAGTGCGATACCTACAACGTACATTGGGATGTTGCTTGATACAGGTGCT
GTGATTAGACCGCCCCATGGTGCGTGTAGTAGTACGTCTGTTAGGAAGCCGAACACACAG
CCAACGATACCACCAGCAACGATTGAAGGAAGAACGCGTACTGGGTCGTTTGCTGCGAAT
GGGATAGCACCTTCAGAGATACCGATAGAACCCATGATTGCTGCTGCTTTACCTGCTTCT
TGCTCTTGCTTAGTGAACTTCTTCTTGAATAGGAATGTTGCTAGTGCCATACCTAGAGGA
GGCGTACAGATTGCGATACCAACACCACCCATTAGCCATGGTTGAGTATCAACTTGAGTT
TGAGCGAATAGCGTTGCTACTTTGTTGATTGGACCGCCCATATCGAATGCAGTCATACCA
CCAAGAATCGTACCTAGAACCACTTTAGAAGCGCCAGCCATAGAAGCTAGGAATTCGTTC
ATAGAAGCCATGAAGCTCTTGATTGGCTCACCGATACCCCATAGAACGATACCTGCAGAG
ATAAGCGTACCAACAAGTGGGTAGATGAAGTAAGCGCCCAACGCAGTCATGTTAGCAGAA
AGAGGGATCTTCTTAAGTTGGAATACCACACCACCAGCGATGAAGCCCGCTACGATACAA
CCAAGGAAGCCGCCACCCATGTCAGCCATGATGCCAGAAGAGATCATCGCTGGAGCAAGT
GCCGGTTTGTCTGCAATTGAGTAACCGATGAAACCACCAAGAATAATTGGGAACAGCACC
AGACCTTTAATACCGATATTAGAAATATCCGCCAATAAACCGTCCGCAGGAACCGCACCT
TTACCTGATGCCATTACCGCCAGCGCCAGTAGTACACCACCCGCAACGATGAATGGAAGC
ATGTGAGAAGTACCGAATAAAAGGTGACCTTTCATGGTACTTAGGATTTTTTTGAAATCG
CTATTATTACTAGCTTGAGCTGTGATTGTACTCATAATTTCACGCCTTATGAATTAATTA
AAATATTTAGTATTTGGTTTTCGTCTTTTGCGTTATGAATATCTTCAATAAACTCTTCGC
TAAATTTACCGAATAATTCTTGAAGAACATAAATATGGTGGTCGGCACCGTTATCTGGTG
AAGCAATCATGAAGAATACGGTCGGTTTGACTCCCTCTTCGTCGCCATACTCGATGCCTT
CGTGCTTTACGCCAACAGCGATTGCAGGCTCTGTCACCGCTTTGCTTTTTGCGTGTGGGT
AAGCGATGCCGTCCATTGAAGTCACGCTTAATGCTTCACGTGCTTCGATGTCGGTTAAAA
AAGCCTCTTTGCTGCTGATTCGATTATTTTCGAATAGCATTTGCGCTAGCTCTTCAAAGA
CTTCTTTTTTATTATTTGCTTGAAGCTTGCCTTTAATTAAATTGACGTTTGTTAGTTCTG
TAATCATTTTTTGACTCATTGGTACTGAAGTAATGAGGCAAATTTAATTAATGAAGTGGT
TTTCGGAAATAGTAAAAAAAATACAATAACTATACTTTTGTATCACCCAAGCTTAAGTGT
GATAGCCGTCATTAATAACGCAGAATATTATAAAATTTATTATGTGATTTATATTCCAGT
TATTTGTGGTGGCCGCTGTAGTTACAATAATTAAACGTGAGTGAAGGGCTGGTGGATATC
TATTCGGTGACGATTGAACCGACAAATCGGCTCAATCTTGAGGAAAATCGTATTCGAACA
GTTCGTTGATGATGGAAAGTAGCCACTTAAACATCGGGTTGCTACGGTTTCGATAATGCA
TGTAGAGCTCGATTTCCTGAGATTCTGACACCAGTGTTTCGACAATCGATTCTGCTAATG
TCAGTTTTGAGAGTCGTGGGTGATGATTTTGTAGCAGATACATGGACGTGGGAAAGAGAA
CATCACTAGTGGCGGTAATTTCTAAAAGCGAGGCGATAGACTCAGATCGAAAGGCGACGT
TGAATCCAAGTGTTTGAGATTGATCGAGTTGAATGATGCGAGGTTTTTTCTCGTTCCAAT
CTGGCACGATCGCACTGACGATAGGGAAAGAGGCAATGTCTTGCACCGTGACGATCTTCT
CCGTCAGAGGGTGACCTTCTCTCGCAAAAATTTGGAAATGATCATTGGCTAAATATCGGC
GAGAGATTTCTTTCGGAACGTTATTGAGGCTGTAGTTGATGCCAAGGTCAATGTCGCCAT
TCACCAGCCGGTTTAACGTTGTAGGCCCCCAGTTCTCGATGCTAAAAACCATGTTTGGAG
CCAGTTTATTTATCTTTAAGTAAAACTTCGCGGGCAAAGAGACGCCAAAAAAGTTGTTGA
TCGCAATTCGAATATGCGCAGCATGAGAGCCTGCATCAAAGTCATCCAAACCTTCGAGAA
CGATGGATAACTCGTCAATAATTCGAGGTAAGTTGTCTGCCAGTAGTTGACCTTTTCGAG
TCGGTTTTAAACCATGCCGAGTGCGAACAAAAAGCTCATCGTTAAAGTGCTGGCGCAGTC
GAGATAACGCGCGGCTGACTGCTGGCTGAGTCATGTTCAGTCGTTTGGCAGCAAGCACGG
TTTTCTGTTCTTCTGCGAGCACGATAAAAACCTTCAAGAGGTTAAGATCGAGCTGATGCA
ATAAACCTTTCGTTAATTTTCTGGATGGGGACATCGTTGATTACGTGGCTCAAATAGTGG
TTTTTATACCAGCTAAACGTACCACACTTGTGGCCGTTTATTTATGCTCTATTTGGTATA
GTTGACATAAACATAAGTCAATATCACCAAAGTGCTGTTGGAAGTAATGTGATTAGGAGA
CGTGTTGATTTCTTAAACAGGAGCACATTATGAACCTAAAAGCGGTACCCAAAGCGCTAT
TAGTGACCTTACTTGCGTCATCTTTACCACTTTCTTCCGTCGCTTATGCAGCGCCGAATG
CCAATGAGTCCTCTCTTGTTCAACAGCAACGGGAAGGTAACTGGCCCACGCAAAACGAAG
CGGAAAAACTCGTCCAAGAGTTGTATTACCAAAGAGCCATTAGTGCGTACTACCAAATGC
AGCCTGCTATGAATGTGATTGGCATGCGTGATGGTTCGGAAAGTAAGTTTGGCAAGGGTT
ACAACGTGTTGCCAATTTGGAAAGACCGAATGGATTCGAGAACGTTAGTTCCGACACCAA
ATGCGGATGTTGTCTACTCTATGAACTATCTCGATCTGAAAGAAACAGGCCCGTTGGTTG
TCGCTGCGCCGCCAAAAGTAATTGGCATGTTCACAGACTTTTTCCAACGAACGATCACTG
ATGTCGGTTTGATTGGCCCAGATCGTGCTCGCGGTGGCTTGTATTTGTTGCTCCCACCGA
ACTATGACGGACCTGTACCGAAAGGATATTTCACATTTACATCGAGCACCAACAACGTGT
TCTTGTTCTTTAGAACCGTCATGAAGAAAGGCGAAAACGGCGCTGACCCATCAGATGCTG
TCAAGATTGCGGAACAGACTCGTATTTATCCATTGTGGGATGAAGAGAAAAACATCCAAC
CGATGAAATTTCCAAACGCTTCTGGTCAACGCATCAACATGATGTACCCAACCGACTTCT
CTTACTGGGAGAAAATGAAACAGTTTGTGGATGAAGAGCCAATTTCTGCCATCTCTCCAG
AGCTACGAGGCGTACTTGCGTCGATTGGTATAGTAAAAGGTAAGCCGTTTAATCCCACCG
TTGAAGAAAAACAACTGCTTGAGAAAGCGGTAAAAACCGCTCCTAAAATGATCACCGCGC
AGCGCCTATTGGGCCGCAAAGACGAACGTAATCTTTACTACAAGGATCGTCAATATGAAC
GAGCTTGGGCTGGTGCGACGTCTGAATACATGCAGGAGTCATATTTGGACATTGACCAAC
GTGCCGCTTTCTTCCAGTATGCGTACTCTTCAGCGCCAGCGATGGTGATGCGTACGATGA
ATGCAGGCTCGAAGTATCCGTTCACTGTGCGAGATAGTAAGGGTGACATTCTAAATGGTA
GCCATCAATACAAGCTTCATCTGCCTGCAAACCCACCAGCAAAACTCTTTTGGGCTGTGA
CACTGTACAACGTAGTGGATGGCACCATGCCAGAAACATCGCAGTTACTCCCTTCTAAAA
ATGGTTTTGACAACATAGAGAAAAACACAGACGGTTCAATCGATTTATATTTTGGACCTC
AGCTTCCTAATGGCGCACCAGAGTCCAATTATATTAAAACCATTCCGGGCAGAGATTTCT
TAACCGCAATTCGTTTGTACGGAACGGGTATTGAATTCTTTGACCAGACTTGGAAGCCTG
ACGACGTGTTAAAAATCAAATAGAAAGAATCAATATTTATAAATTTATTTGATGGTTTAC
AGAGGAGTAATTTAATTGCTCCTCTCGTTATTTTTTACAACCAAAAATGATGGCCATTAT
TTAGTCTATGTAACGATAATGATTAGGTCATAAAATGAAAATCTTCGCTATTTCTCCAGT
TCGTGAATCCTGCCGTTACTAAATCGGATGATTCCGTACTACAAGGTATGCTGGAGCTAC
TTGTCGCTTACACTCAGCAGGCTACTTGTTCTTATATTTATGCAGCAGGTCTAGAGGGAT
GTGGCAGTAATCGTTTGGGAAACGAGTGAGCCTATCTTGATGCTCTTCGTCGCTTGGAAC
GTAGTTTTTTAGTGGTAAGACTTCAACCGCAATCTTATCGGCATCGTCTCTTGTTGCTAT
AAACGATTTGGCGATTTCAAGGTGCTTGGTATCACGGCTGTATACGCCGGTACGGTACTT
TTCACCAACATCGTCCCCTTGCTTGTTGATGCTATATGGGTCGATGATTTCAAAGAAATA
GCCCATTAAGGTTTCAACCGACACTTGGCTTGGATCAAACTCGGTGCGAACGCATTCTGC
GTAGCCATCGTATTCAGATTGAGTGTCATCCGTTTTTCCATTTGCTCGTCCAGCTTCGGT
GCTGATTACGCCCGGAAGGTGGCGCATAAATTCTTGTACGCCCCAAAGGCAGCCGCCTGC
GAAGTAAATTTCTTCCATCATTCTATCCTGAAAAACTTTGCGCCATTATGAACAACACCG
TCATGCAAACACAACTCCTACCATAAAACAGGAACAAGGTTGCAGTGATTTGCTCTCTTT
TTCATTCAAGTCGTCCTCGTTAGATTTGATGCCAATGCCAGCAATTATTGAATCACAAAT
ACTTACGAAGAGAGGCAATATGAAAATAGAACATGTCGCGATTTGGACAGAGCGTTTGGA
AGAGCTGAAAAGCTTTTATGAGAAATATTTTAACGCCGTATCCAACGATAAATACTACAA
TCCGAAGAAGCATTTTTCGTCTTACTTTCTTTCGTTTGAAAGTGGTGCTCGATTGGAGTT
GATGTCGATGGAAGGAGTGACCGCCTGTGAAAACTCTCACTCGATGCAAGTAACAGGGTT
GGCACACTTTGCCTTCGCATTAGGATCAGAGCAGGCCGTTGACCAAATAACCAAAACCTT
GGTGGAAGATGGTTATCAAAGGATTGACGGGCCGAGATACACTGGCGATGGTTATTACGA
AAGCTGCGTATTAGATCCAGATGGCAACCGTATTGAGCTTACCGTTTAACGCGACTTAGC
TTATTGATCCTGTTCACAGGCTGCTTTCATATGAAAGTATTCGGGCGTATACTGCAAGCT
CATCAATAAGGAGCGAGCCTGTGAATCCAAGACAAAATGAAATCCTGCAATTAGTGAATG
ACCGTAAACGCGTTCAAGTCACGGAGCTTTCTGACATCATCGGCGTGTCGGGCGTGACCA
TCAGGCAGGATTTGAATTTTCTTGAGCAACAGGGCTACTTAAAGCGTGTTCACGGCGCTG
CTACCGCACTGCAAAGTGATGATATAGATACCCGCTTAGAAGTGCGTTTTGATATTAAAC
AAACACTTGCTAACAAAGCCGCGGATTTGGTCGCACCGAATGAGACGGTGCTGATTGAAG
GGGGCAGTGCAAATGCGCTATTGGCTCGTACGTTAGCCGAGCGTGGCGACGTGACTATCA
TTACGCCATCGGCCTACATTGCGCATCTTATCCGCAATACATCGGCCAACATTATCTTGT
TGGGTGGCGTGTATCAGCACCAAGGCGAAAGCCTCGTTGGCCCGCTCACCAAACTCTGTA
TTGAAAACATTCATTTCAGCACGGCTTTCTTAGGTATTGACGGCTTCCATCAAGATACTG
GCTTTACTAGCCGAGATATGATGCGTGCCGACATTGCAGAGGCCATTCTGGCAAAGAAAA
GACGCAATATCGTACTGACGGATTCCAGCAAGTTTGGTCAGATTTATCCTTCGTCGATTG
GCAAGACAAACGAAATCTCAGTGTTGTTAACTGACAAAGCCGCTCCGAAAAGCGACCTCG
AACAGTTGAGAAAACTCGGCGTTGAAGTGGTGTTGGGTTAACAACACAATACCGATGACT
CAGAGACTCTCTGACCACACTGCAAACTCGTTTCCGCTTGGCTCCGTGAAGTGGAAACGA
CATCCGCCCGGAAACTCGAAAATAGGGCGGATGATTTGTCCGCCAAACTTCGCTACTTTT
TCTAACGTGGCGTGAATATCAGAGCTATAGAACACCAATAGTGCTGCGCCGTTTGAGGTT
TGACTGACTTGTTCTGCCGAATAAAATCCGCCATCCAAACCTTGGCCAGAAAAGGCCGCG
TAGTCAGGGCCGTAGTCGACAAATTGCCAACCAAAAACGTGCTCAAAAAACGCCTTAGTG
GCACCGATATTGGGCGTACCAAATTCAACGTAGTTCAATTTTTCATGTTGATGCATGCGA
TATCCTTTCTGCTTGGTGATGTTCATTCAGTGTAATCACTCTCGCTACGAGATTCTCATG
CTTTTGGTTTGTTTTTTTATCTAAATAGATGAAAAACGAAAACTTTCATCGTTTATCCCT
ATCAAATCTATCGCCAATTCCCATTAAACAAATGGAATCTTTGAAGATATATTCTTCGTG
GGCAGAAAAGAGCTTTTGAATATCCATTTACCACTCGTGGACTAAATGGTTAGCACGCAT
TGGAGAGCAACCATGCAGATGTCAAAAAGCTTTTTATTAATTACAGTTGGCTTAGCCAGC
ACATCTCTACAGGCGCAAACCCTGACAAGAGATAACGGTGCACCAGTCGGTGACAACCAA
AATTCAATCACAGCAGGTGAAAACGGCAGCGTATTGCTGCAAGACGTTCACCTGATCCAA
AAATTGCAACGTTTTGCCAGAGAACGTATTCCTGAGCGAGTTGTACACGCTCGTGGCACG
GGTGCGCACGGTGAATTTGTTGCGTCTGGTGATTTTAGTGATTTAACGGTATCCGCTCCT
TTCACTGAAAAGGGGAAGGTAACTCCTGTTTTCGTTCGTTTTTCGACCGTTATTCACTCA
AAAGGATCGCCAGAGACGCTGCGTGATCCACGAGGTTTTGCAACCAAATTTTATACTGAA
CAGGGTAACTGGGATCTGGTAGGGAACAACCTGCCTGTGTTCTTCATCCGTGATTCGATT
AAGTTTCCGGATATGGTGCACTCTCTGAAACCGTCACCAGTGAACAACGTTCAGGATCCA
AACCGATTCTTTGACTTTTTTAGCCATGAACCAAGTGCGACTCACATGCTGACTTGGGTG
TACAGCAATCTTGGTACGCCAGCGAGCTATCGCACAATGGATGGCTTTGGCGTTCACGCT
TACAAGTGGATCAACCAACAAGGTGATGCGAACTATGTGAAGTTCCAATGGAAGAGCCAA
CAAGGCATTAAGAGTCTTCGTCCTAATGACGTGACGGAAATGCAGGGTAAAGACTTCAAT
CACCTTACGAATGATTTGTATGCCGAAATTGGTCGTGGAAACTACCCTAAGTGGGATCTG
TACGTGAAGGTGTTGTCGCCAGAAGCGTTAAGCAAGTTAGATTACAACGGCCTTGATGCA
ACCAAAGTGTGGTTGAATGTACCGGATCGCAAAGTGGGCACCATGACGCTTAATCGTCTG
CCGGAAAACTTCTTTTTAGAAACCGAACAGTCGGCATTCGCACCTTCAAACCTGATCCCA
GGTATTGAGCCATCGGAAGACCGTTTGTTGCAAGGCCGTTTGTTTGCTTACGCCGATACT
CAGCTTTACCGCTTAGGCGCGAACTTGTTCCAGCTGCCAGTGAACCGTCCGTTAACGTCT
GTTAGTAATCATAATCAAAATGGTTTGAGCAATAACGCGCAGCTGAGCAATGGGGACGTA
AATTATGAACCAAGCCGCAAGCTTAACTTGGCTGAAGACAATCAGTTTAAAGCGGTAGAA
ACCAAGCTCGTCGGTACGGTTCAGCAAAAAGCGATCAGTAAACCACGAGATTTCTACCAA
GCTGGCGTGTTGTACCGCAGCATGAATGAGCAAGACAGAAGCGATCTGATTGCTAACCTA
GCAGGCGACCTGAATAAGGTAATGGATAAAGACATCAAAGCGACGATGGTGAGCTATTTC
TATCGTGCAGACAAAGAATACGGTTCGCGTCTTGCTGAAGCGACCGATACCAATCTCTCG
CAAGTGAAAAACAAAGCGATGATGTAAGGCGTAAAGTTTTGGCCTGCGGGAGAAGTATCT
GCTCTTTTCTGCCCGAAAATCAGGGCTCTCGTAGGCCATTTTCTGTCATTTTTAATGAGG
ATGGGTGAATGAAAAACGTATTCTTGCTCAGCTCTGTACTATTTTCTTTGGGTTTATCTT
TTAGCTTGTTTGCCTCTCAAGACAAACTCGAAACTCAATATCAATCCTTAGTAGAGCTAT
TTTTTGATGCTGCGCGCATTGGTAACAATGAAGTGGTTGAAACCTTTGTATCGCAAGGTT
TCCCGATTGATCAGCGCAACAACGAAAGTTACACCGCGCTAATGGTGGCAGCATATCAGG
GTAATAAAGACACGGTAAGGTTACTGCTCGACTCTGGAGCGAATGCCTGTTTACAAGACA
AGCGTGGTAACACAGCCCTGATGGGGGCGCTGATTAAGCGCGAAATTAGTATAGCGAAAG
ATTTGTATCAAGCGGAATGTTCGCCCGATTTGCGCAACAAAGCCGGACTCGACTTAAAGA
CGTTTGCAGAGATTTATGGCCAGTCGGAAGTGTTGAAATCTCTTCAGAATAAATAGAGCA
AAAACAGATCAAGAAAAGCCAAGCAAGCAAATGATGAGTAAGACGCGATCCCAAAATAAG
CAAATAAAAACGGCCCAGAAATCAGGGCCGTTTTTACACAAGGAAACCGGTTAATTACGC
GAAGCGCTCAACAATAATGTCATCGGCATTTGCAACAAACAGTGCGCCTTTTTCTTTCAT
CTCTGCGATCACGCTGTCGACCGTATCTGGCAGAACGGCGCGAGTTGCAGCTAGATTCAC
AATCACCTTAAAGCCGAGATCTAACGCTTGCATAACGGATTTCTTGACGCAGAAATCGAG
CGCTAGTCCACCAACTACGACGGTATCTATTTTATTGCATTTCAGAAACTCATTTGCGCC
CGTAGTTTTGGTGTCAGCCACGTCATGGAAGAAGATACCGTAAGGATGCGCGTCCGGATC
CATCCCTTTATTGACTTGGAAATCGTAGTCAAGCACTGGAGGTAACCCATCCAGAAGCTC
TACGCCTGTTGTGCCAAGCACACAGTGGCGATTCCATTTTACGTCGACATTTGGCAAGCC
AACGGGCTCTAGCATGTTCGCGGGCGTTTCTGCATCCCAAGCGGCTTTTGGTGGGTGCAA
GTCACGGCTTACTAGCTTCAAGCGACCTTTCGCATGGTTTTTTAGTAGCTCCGGCACGAT
GTCCAATGCGCCTGCTACAGGTAATTCATCTGGACAAAGCTCACTAAAGCCTTTCTCTGG
ATCAACGTCGATCACGGCTGTAGTTTGATAGTTAACTCGAACAGTCATGGCAGACTCCTT
GTCTGTCTGATTGTTTGCGTTTAGCCACGCAAACAGTTTTGAAAAAAGGTCACTTCATCG
CTTGTCAGCGTGTACACCATGGCTGGCTTACCGCCTTTGCCTTTGTTGGTGGACGCGACT
TTGTTGGTCGGCTTCAACACACCTGAGTCGATCAAACGGCGTTTTATGGTCATGCGGCTG
ATGTCGATGCCAAATTCTTGATATGCAGAAATGATGTCAGCGACCAAAAATTCTTTATCC
AGTGCGAACAGCAGCACTGATGTGTACTCAATCGAAGCACGCAGTTTCTGCCATGCTTTT
TCGATGGTTTTCTGGTGATCAAACGCTAGGGTTTCTTCCCCATTGAGGATCGCCTGCAAT
GGGAACCATTTGAGCTGACACTCGGGCACGCCAGCATTGTTGATTTGCTCGACGTTATTG
CGGTCAACCAATGCGTAGTGGGTGATGTTTAAGCTCCAATCTTCCGGATCGCGCTTAGGA
TCACCGTCGATAAACGCTTCGCTGAAGTGACGAGGATAGGTATGAATCTTCTCGCGGCAA
ATGCGTCGGCGCGCCGCTTCAAAGTTTTCATCTGCCGGACGTCCGCCTTCGCTGGTCAAG
TCTTTATCAAAGACAAACCCGCCCGGTAATGCCCAGACACCATGGTAAGGCCGATTCGGA
TTTGAACGTTTAATCAGCAACACTTCCAATCCTTTATCGGCACAGCCAGATAGCCTGAAT
GGAATAATGTCGACAGTTACGATCATGGTTGGGTCCTAATATTGATTTGTAAGTAATCTA
GCGCATAACAAGTGGTCAATCAATGGGTAAGTAACGAGTTGTTAGAAACATTGTCGACGC
TGTTAACGAAATCGATTGAGCATAACAATGCCTATAAATCTGACTTATTCACAATCAGTG
CTGAATTTTTAAACGGGAAAACCATATAAAAAAGAGTGGTTAGTAACAAAAGTTGACAAA
CTAAAGATGGGTGTTTATTGTTTACGCAAATTAGTTAGTAACAAAAAGTTATATACCCAC
GGAAGGGCATGTAGAAGGGCTCCGAATGACGACCACACTATTTTCTTCTCGCATCATTCA
AAGTGCATTGGACTTTGATGTGTACAAAGTAAACATGATGAGTGCTGTTGCCGCGCTTTA
TCCTGATGCGATGGTGTCATACAAATTCATCGTGCGTAGCGAAGAAGATCTGTCTGAATT
GCTGCCAGAGGTAAAGGCAGAAGTTCTTAAACTTCAAGATGTTCGCTTTACTGAAGATGA
AATTGCGTACATGAAGCGCGTTGCGCCGTACCTAAAGCCCGAGTTTGTCGAAGCGTTACG
TCACTTCCGTTTTAACCCGCAAAGCGATGTCTCTTTCCATAACAAAACCATGTCGGATGG
CTCAAGCCAGTTACGCATTACAATCAATGGTTTGTGGAAGGAAACCATTCTGTATGAAAC
CATCATCATGAGCATTGTGTCGGAAGTTCGCAGCCGTCAACGTTGGTCAGATATCCCGTT
CGAGCAGTTCCAAACTGTATTGGAAGACAAAGTTCGCTATTTGAAAGCCGAACTAGAACG
TCGCAACATTACTAACTTCAAATTCGCAGATATGTCGACGCGTCGCCGTTTCTCTTTTCA
AGCGCAGCGCACCATGCTGGAGTACTTAAGCAAGGAATTGCCACAATGCTTGACGGGAAC
CAGTAACTACCATTTGGCGAGAGAGTTAGATCTTACCCCAATTGGCACGGTTGCTCACGA
GTGGTTTATGGGTCATCAAGCGTTAGTAAATGTACGTGATTCGCAGAAAATTGCCCTGCA
ACGTTGGCAAAAAATGTTTAATGGCGCACTGGGTATCGCACTGACGGATACCATCGGAAT
CGATGCATTTCTCAAAGACTTCGATGAAGAGTTGAGTCATGCGTACGTTGGCGTTCGTCA
CGACAGCGGTTGCCCATTCACTTGGGGCGAAAAGATGATTGCGCACTATGAGTCGCTTGG
CATCGACCCGATGACGAAGACGCTAGTCTTTACGGATGGTTTGAACTTCGAGCAAGCGCT
AGACATTTGTGAGCATTTCCAAGGCCGTGTGCAAGTGAGCTTCGGTATCGGTACGTCGCT
GGCAAATGACATGGGCAATTACGTTAACGATCAAGGCGAGGCGTATCAGCCGCTTTCCAT
CGTGATTAAAATGGTGACCTGTAATGGCTCTCCAGTCGCTAAGATCAGTGACGAGCCAGA
AAAGGCAATGTGTGAAGACATTTTCTTTTTGATGAATCTTAAACGTCGTTTTGAACAACC
GCTTGATTTAAATGAATGTCGTAAGCTCATTGATCGCCTCGAAAGCGAAGGGCAGAACTA
CCTTATTGATGCGTAAACACCACGCTTTTTAGCTCCTTTCTTGATAATCACCCTCTATCG
TTTCGATAAATTTATATCGGTAAACGAAGAGGGTGATTTCGTTATAGTAAGTCTTATATC
AATCTTTGCTCCCTTGCGTTTTTTGACTCTCTAGAGGCTATGATTGATAGATACTCCCAA
CGTTGCGGCATTGTGGAAAGTGTTCTTTCGCAGAGCATTCACTTAGCCTGATCACATAGT
TTATCTATGCGTTTATCTGCTTTTTCATGACTTTGGGCTTCACGTAATAGCTTGAATCAG
GAGTCAAAAATGAATTTAGTTGTACATTTGCAAAAGAAAGCGATAAGAAAACACGGCTAT
GAGATGGCAACACGCCAAGCCTGGAAATGCGGTATTAAAGCGAATCTCGTGCGACGTGTC
ATTGGCTTGTTTAAAGGCCAAATCGTCTGTGTGGTAGAAGGGTGCCGCGCCGAGTTATCT
TCAGTTGTTAACAATCAACTGCATGATGAAGAGAAGCAAGGCCGCTACGTATTTGTCGGC
GGTGTGTGCTGGGAACCAAACAACATCATCGCCCCTGGTTTTCCGGATTTTATGTTCATG
CATGTTCGCAATTTGAGTCATCGTCATAAGTACCTCACAGACGACGAGCTGTTTTTGAGT
TTGGCGTAACTCAAATGTCTTTAGTGATGGTTTTGCCTGAGTGCAAACCATCACCTCCCA
CAGTGAATAGCGCAAAACAATAAACCTCAGTGATGTGAATTGGCCTCAATTAACCTCTCG
CTGAGATTGTTCTGACGCTCTCTTTATAAAACACCGTTTTTTTACTCCGTAATGACAGAG
GCTTTGTTTTCGCCTGATGTGAATTTCTCTTCGCGATTTACTATACCGTTCATCAAAGCA
AACCATACTGGGATGTAAATCATGAATATGAAATCTATCGCAATTGCAACGGCAGTTGTT
GCTGTACTAGCTGGCTGTAAAGACAAAACGCCACCAGCGCCAACTCAAGCAAACATTACT
TTGGTGGAAGCGGTCACTGAAACTGTGAAAAATCCTCACCAAGTATGTAAAGACGTGGTA
GTGACTCAGCAAGTTGAGCCAACAGATGACAACAAAATCATCGGTACGGTAGGCGGCGCG
GCAGCTGGTGCAGCACTAGGCAACCAAATTGGTGGCGGCTCTGGTAAAGTCATCGCAACC
GCAGCAGGCACGATCGCAGGCGCATTGACGGGTCGTAAGATTCAAGAAAATGTGCAGAAG
GGCGATGTAATTACGACCACGAAGAAGCAGTGTCACACCGAATACACGACTTCTGAGAAG
GTGGTAGGTTACGACGTAACGTATGAAGTGGCTGGTGCACCAACCACAGTTCGTATGGCA
AGCAAACCTGCGACGAAAACTTTCCCAATCCAAGATGGCAAAGTGGTTCTGCCACAATAA
TCTACACTTGAATTGAGTGATAAAGACAAGCCCTTTGGTCTGATAGATGAAAGGGCTTTT
TTGCATTCATCGTATTTTCATTTTTTTGCTCGCAAGAATGTGTAGCTAGAACCCGCTTAA
ATTTCTCTGCTCGATACAATAGAACCTTTGAAAATACACACGGAATCAGCATGGAAGATT
TTTACCTAAACAGTCGAGGTTTGGCGGGTTATTTTGAGGCACAATGGTTCGATAAATTTG
TGGAAGATAAGCAGGTTGATGCGATCACCAGTGAGTCGAAACTTGTTCCACTTTCTTTTG
CTAAATCATCCCATTGTTCGCAAGTGGCGGATTTTATTACTCAAGCGGTATCGAAGAATG
GAAAACCGCCTCATGCTTTGCTTGAGGTTGGCGCTGCGTTAGGTAGAAACTATTATGAGT
TAGTTCAGCGATTAGATAGCCTAAAACAAGCAACGCTTGTTGAGCCGTCAGGTATGTTGT
TGAATGGATTGAAACAGTTGTTGGTGGAAGAACAACAGGTCGAGCTGACTTATATTCATG
GGCTCAACACGTTCAAAACTGTTGAGGTAGATAATCGAGAGTTAGTGCAAAATTGCGCAC
ACGTCGATTTAGAGTTGATTAATCAACCGTTAGAGAAAGACACCGTCTCTAAGTTTTACG
ACTTGGTGGTGTGTTTAAACGTGCTGGATCAGTGTGAATCGCCATTAAGAGTTATTAACG
CGTTGAAACAAGCGACGCAAATCGGTGGCGTACTTGTTGTTTCCTGCACATATCAATGGA
ATGCTAAGCATATTAAGGATCGGGCAGAAGCAGTCGATGACATCAAAGCGTATTTTGGTG
AAGACTGGCGTTTTGTTTCTGAAGCCGAGCACGAATATAGAATGCGATTCAATGAACGTT
ATGCCATGCAGTTTTTATCTCACGTGGTTGCCTACGTAAGAACAACCTAGCGGCTTATTC
GATTCTTGATACCAACAAAAAAACCGAGCACAGAAAGCTCGGTTTTTGTTTTGTAGGCTT
TATTAAGCAACGTGTGCTTGTTGCTGCTCGTGCTCCTTTTGAGCCTGAAGCTGAGCATGT
TCTTTCTGCTTGCGACGCTCGCGTTTCGATAGCCAGATCAGTGGCACCACGATCATCACT
GTACCGATGGCCATGAAAATATCTGGTATTTCACCAAACCAAATAAAGCCAACGACAACC
GCACCAATCAAACCGCTGTATTCTGCACTCGCGATTTTGTTGCTATCGATAGAACGATAC
GCCAGTACACAAGTCGCCGCATAGATCATAATGAACAAACTGGACCCTGCCGCGACAGGA
AACGCGTCCCATTGCCAAGGTTGATCCTCAATAAGCACCAACAGCAACGCAACCGGAATA
CCGGCCAAGTTGGTCATCAGCAAGGTTTGCATCACTGATTGGTTTTTTGGCAACTTACGA
ATCAACAGATTGTTAATGGCTAACGTTAACGCGACCACAAACGCTGAGATTGCTGCCCAA
TCAATTTGATCCGGGCGAATAATCACCAAGACCCCTGCAAATCCCATTACCGCCGCAGCG
ACCGATTGTTTAGATAGCTGTTCACCGAAAAAAATCGCAGCGAGAGGGAGCATGATCAAT
GGCGCGGCATAAAAGATCGCGTTCGCAGTTGCGAGCGGCAAAGATGAGATCGCCATGACC
ATAAATACAGCACCCAACAGCCACACGTGAGCACGAACCGCATGCCATTTAAATCCTTCC
ATAAAGTTGGTTTGTTTTGCTAACAAACAAACAGGAAGGAGGAACATAACCGCTGATATT
TGTCGAAAAAAGACAAACTGAAACATCGGCACTTCATTCGCGACACTTTTGATCAAAGAG
TCCGAAAGCACCGCAATAAGATTCCCGACAATTAATAGCAGCATTGCTGCCCCGACAGAT
GTGACTTTCACATTTTTCTCCTCATTCTTTGCCAAAGATTAGGTGATGTCATAGGATGAA
GTGAAGTGATATTTATTAGTTTAAGTATGAGATTTTTAGATAATGAAATTGCCACCATTG
CGAGCGGTTCACTGTTTTGAAGTTGTTGCGAGAAATCTGAGTTTCTCCCTTGCTGCCGAG
GAGCTTAACGTGACGCAAAGTGCGGTGAGCCATCAGATTCGTTTACTTGAAGATTATTTG
GGCGAATCGCTTTTTATTCGCCAAGGTCGCAAGCTTTCACTATCGAATACGGGCGCGCGG
TATTTAGAAGACATCAGCCCGGCTATTAGCTCAATTGCGATGGCGAGTCAAAAGGTGCGA
GAAGGGGATAAAGGCAGTATTCGGTTAGCGATTTACAGCTCGTTGGCAGTGAAGTGGTTG
ATCCCACGTTTGGCAGACTTTAAGCGCTTGTATCCTGAAATCGACCTCACACTCAATATG
GTCGCGGGCGATCCAGAGCAAACGGACAGCGTGGGCGACTGCTTTATTACTGTGCAAAAA
CCGAAACGAAACTATATGGCGGTTAAGCTTTATGCTGAAACGCTGTACCCAGTTTGTAGC
CATAAAATTTGGAAAGAAATCCAAGACCAATCTATCCCCGACGCACTGTGGCAATATCCC
ATTCTCTCTACAGATTCTATTTATCGTGAACGAGGGAAAGATTGGGCCGAATGGTGCAAA
GCGGGTGGTTACACGTTACCAAATGATGTCGATGTTCAGCATTTTAGCCACATGCTCTTG
GCGATCGAGGCAGCAAGGTACGATCAAGGCATCGCGTTTGCCAATGACTTCATGTTGAAC
GAGCGAGATAAAGCACAAGACTTGGTTTACATCCCATCTCATGGTTTAGAAACCGGCGAC
AGTTTTTATTTTGTGCACAAGAAGAACCGAGCAAAGCAGGCCGAGATCGTTAAACTGACC
AACTGGTTAAAGCAACAGTGTCTGTAATTAAGATTAAATATTCTTAATTAAGAAGGAAAA
TAGAAAAGTTGTGTCTAATTATTTCGTGTTTTATTGAGTTTTTATTCACTAACATCTCGC
TCGGTTTAACGCCAAGCGAGATGGATAACGCGACATGCTTAAGGAAGGGCGATACACAAA
CTCAATAATAAAACAGGCAGTGAAATACAATGTTAAAGAAAACATGGCTAACAGCAGCCC
TTCTAGCAACTTGTTCTATGGCAAACGCCGCTCCTTACATTGGTGCATCGATTGGTAAAG
CAACGTTTGATGATATCAGTGGTTCAATCAAATCAAATACCTACAACGCAAGCGAGAAAC
TTGAAGTTAAAGACAACGAAAGTCTGTCTGGCAAAGTTTTTGGTGGTTACACATTCAACG
AGTACATCTCTCTTGAAGGTGCGATCGGTGGTTACGACGCTCTGGACGGCTCTGTCGTTA
CCGTTGGTGACATGAAGTTTTTGGCTATCCAACCTAAATTAACGCTGCCAATTGGTGACC
GTTTCAATCTTTTCGCGAAAGCGGGTCTTTCTTACTTCAACGCGGAATTTAAAGTAAGCA
ATTCTGTGCTAACTGGTGACGAAGGCCACACGACGTTTTCTGAAACGACAGTAACCGGAC
TTTACGGCTTAGGTGCTGAGTTCGCGATCACAAAAAATCTAGCACTACAGGTTGAATGGG
AATACATGAAACCTGAGTTAGACGTAGCGAAACTCGGCAGTGAAAAAGTCACCGTTGAAG
CAGAAATCAGCGCGTTCTCTGTCGGTATGAGCTACCGTTTCTAAGCATTTTTATTCAAGT
TCTTTGGGCTTAACCCAAGCGGTGTGCTGTTGTTTGTTCAGTTAAGCCCTCAGTTTGAAT
TCATATAGATATGACACAGGAAGTTTGGTCACTAAGCTTCCTGTGTTATTTTTGGTTTTT
AGAAAAACGCTCAGGAAGCACTGTGAACGATGTAAATCTTAGATATTTAGATTTTCTGCT
CAAACATTTTGAACCGCATAAGCATCATTTAGTGACGCTTAGCGAACTCGAATCTGTGAT
TTGCACGTCCAGACGTAACGTTTCCATTGTGATGAAAAAGCTGGCGGCTTACGGTTGGGT
GGATTGGCAACCGGCGATTGGGCGAAGCAACCCAAGCCGCTTGAGTATCACCATTACTTT
GCAACAAGCGATGACCGAGTTTTTGGTGGAAGAGCTTGCCAGAGGCAGAATGAATTCGAT
AACAAAGCTTATCGATTGGTTCGGCCAAACGGCGGTTCGTTCGCTTACGATTGCATCGGA
AAAAGTGAACGAGCTGAATGAGTCTAAAAACGCCATTCTTATTTCTTCTTATCCGTGGGT
TTCAAATATCGATCCCGCAGAGACCTTCCGTCATACCGAATTACATGTGGTCAAAAGTGT
TTATGATGGGCTGCTAACACAAAACTCCAATGGTGGCATCGAGCCCGCTTTAGCGCATGA
ATGGAAAATGGAAGAAAACGTCATGACGTTATGGTTAAGGCCGGGTATTTTTCGTCATGA
TGGTGAGCTTCTGAGCATAGACGACGTGGTTTGGAGTTTAGAAAGACTCAAGCAAATTAA
AGGGCCGGTTTATGAGCTTTGGCAATGCATTGAAACCGTTACTGCCGAAACTCCGAACTG
CTTGAAGATAGTGCTCAAACGCGCAAACCAATTCTTTCCATACATGTTAGCCACGCCACA
TGCCTCAATATTGTGTCGAGACACGGCCTCTTTTGGCTCGGGTTATTCATATCATATCGG
TACTGGGCCATTTCGAATCAGCAGCTGGAACAAAGAGAGCATCACGCTGCAAGCGCACAA
AGAGTATTTTTCTGCACGCGCGCTTTTGGATCAAATTACGCTTTCTCACGGTGATGTTCA
AAACTTAAATATGCTGAGTTTCAATCAAGTCTCGGATCATGTTGAGATTGAAAAAATCAG
CGCATTTTCCTATCTCACCTATCGTGAGAGGCGAGATTCGCAACTGACGAAACAAGAGTG
GCGCCAGCTTGCCAACTATATTAATCAGCAGAAGCAGCACCATGAGCCACAAAGTGCCGT
CGACAGTATTCAGTTATCGCCTCTTGAGCCTAGTTGTGGCGATGAGACAGCGCCAACGCT
ACAAGGTAAAGTCGTGCTTGCTGAACCGATATGGACTATCCCGAGCCTGATGCGACATTC
TGAATGGTTGCATGAGGTGATTCGTAGCACGGGGCTAGAGTTAGAGGTTATCAAAGTGGA
AGACATTAGTTTTCCCGAGTCAGTTTCACACTTGGCGGATTTATTGTTCATTGAAGAGGT
CATGGAAGCGCCATTTGAATATGGGGTATTTGAATGGCTATCGGTGGCGACTGGCTTACG
TTTTAGTTTCGAACAAAACCAGATGGAGCGTCACCGCGAGCAGCTTCAAGAAGCCATTGC
CTATGAACAACCGATTTCTCATTTGCTGGGTATTGAAGAAGCGCTGCGCGCGCAATATGT
TTATTTGCCTTTGTTCATTGGCTACGAAGAAGTGACAAAAACTCAACAAGTTCGGGGCGT
GCAAGTTAAGAATACAGGCTATAGCGACTTACACCGACTTTGGCTTGCTCACAGTAGTTA
GCCCGTTTGATGCCAATCGCATCATCATATTCTAGAAAGCAAAAAAGCCATCAGTACGAT
GGCTTTTTTAGATTTTAAATTAAAATCTGAGTTAGAAGTTGTAAGACACGCTTGCGCCAA
CAACCCATTGGTTTGCGCTATCTACAACAGATGAATCACTGATACCACTGCCTAGGCGAG
TGTATTGAGTTGTTTGGTTAATTTGCCAGTTGTCATTAATTGGCATAACCAGCTTGTAGC
CCAGACCGTAGCTTACCGTTGCATCACCTTTGTATGCTTTGCGGTTTGCCGTCGCTTCAC
GATCTTTGATGCCAAAGTAGTAATCTACGTAGTCTTCACTTTGATAAGTTAGGTTAGCAA
AAGGAACAAAATCAACACTACCGAAGTTCATGATGTGGAAGTACGTCGCGCCCGCTAAGT
AACCTTTGTATGCGCCGCTGATGTCGTGTTGTAGGTATGTCGAGATGACGTTGTGCTCAT
CTAGAGTGAAATCGGTATTTAGACCTAAATCAACCGCTAAACGACGTTTTTGTGTGCCTT
TCAAGCTCTTTGCTACATCGCCATCACGAATAATGCCGCTGCCTACCACGTATGCGCTCA
TGTTGATCAGATCGTTGGTTTCACCCAAGAATCGGTAGTTGATGCCGCCCAAATCTGCGT
TGAAGTCTTCACCGTGGTAACCACCGTTTAGAATTGGTGCAGTATTGTGTTTTTGATCTT
TAAATAGATCACTACCTTGAGCTACGCCCACTTCCGCAATCCAACCACCTTGGTTGTTGT
AGATGTTGCCGTTACGGATGTATGTGTCACCTGCCGTTGCGGTGCCAGCTGCTGCCAAAG
TTAGTAGTGCGATAAGTGTCTTGTTCATTTGTATTTCCTGTACCGTTTATTTTATTTTGA
ACAGTGTACAAAATGGTGTTGTAAGCCTCTATCAGCAAAGCGTATGGAAATGTATGGCTT
TCGGTGATTTCGCTTTTTGCTTAATGACAAAACAGTATGGTTGGGGGAAGGGAAGGTTGA
GGAGGACAAAAAAACCGAGCTTGGGGAGGCTCGGTTTTCAACATCTATCAGGTCAGAGTG
ACGATTATTGTTGCTTTGTTAGGTTGTAAAACGAAGCTAATTCGCCAGTTGCTTTCTCAC
CGTTCATGTCTAGCATCATAAGCATGTTCTCGCCTACGAAGTATTGGTTTGGTGCGTCTT
CGTCGGTCAGCGTTACGATGCTGCCGTTTTCATCCCATGTGAAGTGGCCTTCTGATTTGA
ACTTGCCATCTTCTTTGTCTTGGTAGTTTTGCTCAAGCACGTAGCTGCCATCTTGATTTA
GCGTCAGAGTTACGTCGATGCCTGCGCAATCAGCACATGGTAGTGTGCCTTTGTAAACGC
CATTCCAATCTAGCGCGTTTTTCGCGTTGTGCTCTGAGTCTACAAACGTTTCTGTGGTGA
TCACTTGTTCTTCTTCCACTGGTACTGCATCGACAGGCAGTTCAGTGTCAGTGACTTCCA
TTTCTACTGCTTGAGGAGCTTCAACTGCACTTGTTTCTACTGGTTTCTCGTCTTGACAGC
CTGCAAGAATAATTACCGCACCAGTTAACGCCAACATTGTCTTTTTCATTTTATCCCTCT
TTAAATCAAGATTTTGTATGCCGTTAATATTAGCCCTGTTTCCGACGTTTACGTCATAAC
AAAGCAATAGAATGATCTATCTGTGTCAATAAAACCGGTGTTTTTGGCGCTATCCAAGCG
TCGCGCCATGACTTGGAGACAAAGTAGTCAGAATCATCAAACGCATGTAAATGCTTGAAT
TGTAGGACTGAGTATTGAGTTGGATTTAAGCAAGTGGCAATTGAAGATGCGTTGTGGTGT
GAAAACAGTCAGCATCTTATTAAATACGATTTTTGCAAACTTAGATTATTAGCATATGCC
AAAAATGTTATTGGCATATGCCATAATTTGGGCGTAACGTAGCACAGTGTTTGAGAGGGA
CGATAATGGCAAGACCAAAAATAGAAAGAAGAATATGCGGCCGTGCAGCGCACCATTGTT
TCAAGCCCAATGGCGTGCCATTCCATCAGTTGGAGCAAGTCGCCATATTGCCAGAAGAAC
TTGAAGCACTGCGCTTGGCTGATTTAGAGGGACTCAGCCAACAACAAGCCGCAGATCAAA
TGGGCATATCTAGACAAACTTTTGGCAACACAGTAAAAAGTGCGCGGTTCAAGGTCGCAA
AAAGTTTAGTTGAAGGTCATGCATTAGTTTTTCCGAATGAGGAGTCAAACTTATGATTTA
TGCTATTCCTAATGATGGTGAGCGGGTGGCAAACCATTTTGTCAAAGCGCCTTACATCGC
TATTTATTCTGATACTGACGGAATGCTTAAAAACCTAGCAAACATCGCTGCAATGCCCCA
AGCTGGCTGCAAAGCGAAGTCCCAGCTTATCCAATCTTTACAAGACTACAATGTAGAAGC
TGTGCTGGTGCGCAACATCGGCGAGCGCGCATTAGAAAAGCTTTTGCACAGTGGCAAACA
AGTGTTCAGACTTTCAACGCGCAGCTCATTGGAAGATGTACTTGCCGTTCCGAGAGAGCC
ACTGACAGACGCATCGCAAGGTCGTCCATCAACCAATCATCAGAAAAAAGGTGGATGCGG
ATCATGTGGCTGCGGCGGTAAAAAAGCCAAACCCTCGTTGCTAGCACGCCCAAAACAGGC
TGCTGCATTATTCGCCGCAAAATCGAGCCCAGCTATACTTAGCGTAAAGGCGTCGATTAA
AAAGGCAGGTTAGTATGGTTTGGTTGTTTACCTTTCTTGGTTTTCTCGCGATTATTTTGT
TGATGTCGCTTGGGGTTATCTTTCATAACAAGCGTATTAAAGGAAGTTGCGGCGGTTTAA
ACAACGTCGGTGTCGACAAAGTATGCAACTGCGAAACCACATGTGCAGAGCCTGAGCGTC
ACTTGTATCAAATCTCAGAGCCTAACTCATCACCTGAGCGTTAAGGTTTTTGGCCCATTG
CGGCAAGGTTTGTCGAAACCAGTCCAAATATTTGCTGGTCTGCGGATTTTTTCTGGAGAC
CAGTATGTTGACTACCTCGACGACGATCCACGCTTTTGCTATTCCGATATCACGCGCCAA
TTCTGTTGTTTCACCTTTCTCGGCGAACTTTATATACCTGCCTGCCACCTTCAAGTAATC
ATCAGGTGTGCCCATGCCTTCGATGAGCGGCGCTAAATCTATCGCGACATGCCCTGTAGA
AAAGCGTTCCCAGTCGAACAGCACTAGCTCGCCATTTTCGCGCTGTCCCCAGTTTCCTGC
ATTCGAGTCTCCGGAGATCAAGTTCTGTCCATCGAAAAGGTGCGCCGATCGTTGTTGGAG
GTTGTGGAAGAACTGTTCTGTCTCTGAGCCCAGTTCAAGTGTAGCGAGTGCTTGTTGAGT
CGCTTGTGGTGTCCACTGGTGGCGGTGATAAACACCATCTGATGTTGGTGGAAGTTGGTG
CAGTTTGACGAGTTGTTCAATGACTCGATCATCTTCAAGCAAGAATGCTTGATCGACTGC
GTGGGGAACGTATTCAATGTGCAGAACGTTTTTCTGGTCGTCGAATTGAATCAAGCGCGG
TACGTGTATTCCAAGCGCGTTAAACTGTTCGGCATAGCGTTGATAAAACGCCACTTCTAT
TTGAGTAGGGTTACGTTTTTCTATTACTTGGACGCCATCTTTTTCGATGAGAAAAACTTT
GGCACTGCCCATTTGGTTGAGTTCTTGCTGCGACACCGGACTTCCTGTCTTCATGTAGAG
AGAGCTCACCTTAATCGCTGCACTCACGTTTGCCAATAGCCACGACAAAGTGCCTCAAAA
ATATTAAATGCAACTGTTTAAATATGATTTTGCTGTGAGTGTCTAAATTTTACACAGTCT
CGTCTGTACTCCGATAAATTCGTTCTACGCTTACTATTCGTCTTAATAAAGGAGAACCAA
AATGGCTGTAATGAAGCAGGATATTCCAAATCGTGTAACGGTTTACCATGACAATATCGA
CCAAGAACAAGAGCTGAAAAATGCTATGCTGCCAGAGAAACCGCGCTACTTTAACGGTGC
TCCGACTTACAAAGCGAACAGCATCGAAGAGTTTGAAAGCAAAATCAGTCAGATAGGTTT
GTCTCTCGATAAATAATTTTTCTTTTACCTAAAAGCGCCTTCAACAAAATGAGGGCGCTT
TTTTATTTATGTGATTGATTTGAATCGTAGGGAATTAACCTTGTTGTGCTCTGCCTTGGC
AGACCTGTTTTTGCACTGCTGGTGGTGCGGGCTCGTAATGGCTTAAGGTCATACTAAAGC
TGCCTTCGCCACCGGTGATGGAGCGTAATCGACGAGCGTAATCTTGCAGCTCGTTTACTG
GTGACTTGGCTCTGAGTAAGGTGAAGCTGCTGTCGATTGGCTCGGTGCCTTCGATCAAGC
CTCGGTTTCCAGATAAATCTCCAGAAACATCGCCAACGTTCGCGGTTGGGATGTGCAGTT
CCATCTGGACTATGGGTTCTAACACAATAGGATCGGCGTTGTTAATCGCATCTAAAAAAG
CTTTCTTACCTGCGATGACAAACGCAATTTCTTTCGAATCGACGGAGTGATATTTACCGT
CATAAACGGTGACTTCCACATCCTTAATTGGGTTGCCAGAAATCGCGCCTTCCTCTAACG
CTTGCAAAATACCTTTTTCTACAGCAGGAATGAGCGCGGTTGGAATGGCGCCACCCACCA
CTTTGTTGATGAACTTAAATCCGGCACCACGTTCGAGTGGACGAACCTTCAATTGCACTT
CACCAAACTGGCCTGCACCGCCACTTTGTTTTTTGTGTCGATAATGCCCTTCGGCAGGTT
TGGTGATGGTTTCAAAGTATTCGACGCTTGGTTGGCAGGTTTCGACGTCCAGTTTGTACA
CGTTCGCCATCTTTTCTAATGCGACTTTGAGGTGAAACTCCCCTTGGCCGCTGATGATGG
TTTCGTTGGTGCGAGCACGATGTTCGATGCGCAGCGAAGGATCTTCACTGGCGATTTTAT
TCAGTACATCTCCCAATTTTTGCTCATCTCCACGCTTAAGAGGCTTCAAGCACAAAGAAT
ACATGGAGTCAGGAAGGTCCAACGTTTTGAGTTGAACACCATCTTCTTCGTGAGAGTCAT
GAACGATTGAATCGAATTCGAGATCATCCACTTTGGCTAAAACGCAGAAGTCGCCTGCAA
GCGCACGAGGGATCTCGGTTCTATCTTTGCCCTGCAGTTGATATAAGTGCCCAACTTTAA
ATGCCTTGTTGCTTTCGCCAATATAAAGCTGGCTGCCCGCATTGATTTCACCCTGATACA
CACGTAAGTAGGCAAGTTTTCCCATGTATGGGTCGACGCTGACTTTGTACACGTGTGCGA
CGGTGTGTTCTAAGGTTTCGCAATTTACTTTGATTTTTTTGCCGTTCTTTTCCAGTAGAG
GAGGGTTACCCTCGTTTGGCATGGGCATGATCTCCGACAAGGTACGTAGCAGCAGCTCGA
CGCCCGCCCCGGTTTGTGCTGAGACAAAACAGACCGGAATCACATGTCCAGTTCTCAGTG
CTTCTTCAAACGGATCATGCAGTTGCTCTGCGGTGAGCTCGGAGCCTTGTTCCAGATACA
GTTCCATCAGTTCTTCATCGACTTCGATGACTTGGTCAATTAAGGTCTCATGAGCTTCAT
CTACCGTTACAAGTAAGGTTTCTCGTCCCAATTCTGGTTCGAAATAGCAGTCAACTACAG
ATTCTCCGTCAGCCGAAGGTAAGTTGATCGGCAAGCAGTGGTCACCAAAATGCTCAACGA
TGTTCTCCATCAATCTTTCTAACTGATTACCGTGGTTATCGAGCTTATTGATGATGATCA
TCTGACATTTTTGCTGCTCTTTAGCAAAGGTGAATAAGCGATCGGAAGTTTGGTTTAGTG
GTGTTTGAGGGTCGATGACAAGGGCGGATGTTTCAACGGCGGGAAAAACGCTGATCGTAC
GGCCAAGTAACTCGTTTTGTCCCGGAGTGTCGATGATATTGAGCCGGTGTTTATTCCAGC
GCAGTGCGACTGGCGTTGCTTCAATACTGTGTTGATATTGGATGGATTGAGGGTCGAAGT
CGGTAACGGTATCGCCTTTTTCTACGCTGCCTAAATGGTGCGTGGCATCGCAGGTGAAGA
GCAGTTTTTCTATCAGCGTGGTTTTACCGGTCCCGGTTTGGCCGACAAAAGCGATATTGC
GTATTTTGTTGATAGGCATAGAGCCTCCTTGCAAGATGGCGTGAAAAACCTACGAATTGC
TAGGAAGTGGGTTGCTATAGAAACCCACGCACTGCATTGGAGTAGGGCGGGATTACCGCC
TATTCGTCTTCCATGTCATTTTCCGGATGACTCGATGCATAAGACCACCTTCTTGGACTA
CTGTAATCTTAGCATGCCGTAATAACCGTATAATTTATGTGACTTATTTCATGATGAGGC
TGATTGTTTTTTAATCGAGATCATAAACTCAGAGGTTCTGACTTTTCGATCAAAACCTCG
GGATTATTTAGGCTATTTGGAAAGAACGATTTCGCCGTCGCGATAAACTAAGCTCGGCGT
TACATCTTGTCCGAGCAACACCGGGCCATCAAGATCGACAACGCTTGCCTGAGCAGCAAT
GGGTAACGCAGCACGCATCGCCAGCGACGTCCCCAACATACAACCGGACATGAGGCTAAA
ACCGAGTTTTTTTGCATCGTCGGCCAGCAATAATGCTTCACTGAGCCCGCCTGTTTTATC
TAGCTTAATATTCACCATCTCGTATTTTCCAAGCAGTTGATGCAATTGCTCTCTGGTGTG
ACAACTTTCATCGGCGCAAAGTGGAATGGGGTGCGGAATGCTGGCGAGTACGTCGTCGCA
GTCTTGTGGCAACGGTTGCTCGATCATGGTGATATTAAACGGTTCGAGTTGAGCAAATAC
CGTCGCGAGGTCGAGGCTTTGCCACGCTTCATTCGCATCTAAAACAATTTGCGCGTGCGG
CGCGGCATCGCGTACTGCTGCAACGCGCTCAATCACGTTTTCACCATCCAGTTTTACCTT
AAGCAGTTTTGCGCCTTGGCTAAGGTAAGCTTGCGCCTGTTTTGCCATCGCTTGCGGCGT
GTCGATAGAAACCGTCATCGCCGTCACAATCGCCTCGGGTAACGTAAAGAGGTCGTGAAC
CTGCTGCTTGTGGCTCAAAAGCGCGCGAAGATGCCAAAGGGCGCAATCCAATGCATTTCT
TGCCGCTCCTGCGGGCAATAACGATTGAAGCTGGCTTTTGAGAGCCATCACATCAGCTTC
GCCTTTGGCGTACAAACTTTGCAGTTCATGCGCGGCGTGAGAAATCGCCTTAATCACCGA
TTCAACCGATTCACCATAACGTGGGTATGGTGTGCATTCTCCTTGGGCGATCATGCCTCG
ATGTTCAATTGTCACGCGGACTACGTGGCACTCTGTCCGACTGCCGCGAGATATGCGAAA
TGGTGTCGCCATGGCAATCGTGACAGGTTCTACATGAATTTTCATCTCACTAGTTTTCCC
TAAACCGCAGTTATTTTCTAAACCGTAAATGTTTCCTAAATCGTAAGGATCTTATCTGCA
ACCGCATCAACGCCAAAACGCACAGGGTCGGTGACGGGCACCTGATATTTGTCGCTCCAA
TCCTGGCATAACTGGGCAGCATCTTCTTCGTTGATCGCCGAAGTATTTAAGCAAATACCC
ACTAATTGAGCTTTTGGATTTGTTAGGCGAGCCGCGGCCAGATTCGCTTCTATCGTTTGT
TCAATGGTTGGCAAGCTCGCATGTGGTAAGTTGCGGATGTGCGGGCGACCAATCTCATGG
CACAGTACCAGAGCGTCCGCTTGTGCGCCGTGAAGTAAGCCCAAACTTACGCCAGCAAAC
GAAGGGTTAAATAACGAACCTTGCCCTTCGATGATGTCCCAATCGTGGTCAGTGAAGTCA
GGGCTGATCGCTTCTACTGCGCCGGAGATAAAATCGGCAACTACGGCATCAATTGAAATG
CCACTGCCTGCGATGAGAATTCCAGTTTGACCCGTTGCTTTGAACTCTGCGCGACAGTTT
TTACGCTTTAATGCGTGTTCAATGGCGAGGGCAGAGTACATTTTGCCAACGGAGCAATCT
GTTCCTACAGTAAGTACTCGCTTGCCTGCGCGAGCTTTGCCATTGCCGACCTTGAGCGGG
GCATCATAATGGCGAACATCATACAGTTTGGTTAATCCGCGTTGTTCTAGATCGGCAAGA
GGAGCAAATTCCGCCAAACGTTGGTGCATGCCCGATGCAATTTCAAATCCCATTTCTGCC
GCTTCAAGTAAGGTTGCTTGCCAAGCTTCGGGAATGACTCCCCCCGGGTTTGCTGTGCCA
AGTACCAGCGTTTTTGCTCCTTGCTGCTGCGCTTGTTGTAGTGTCATGTTGGTTAAACCA
AGCGATACGGTTTCTGGCGTCAGGCGGATTTGGCCAAGACAAATCTCAGGTCGCCATTGG
TAAATGCCACGCGCGGTTTTTGCTGCGAGTGGATCGGTTACATCGCCAAGAAAGAGTAGG
TAAGGTTGAGCAATTTGCATGATGGTTCCCTTCGTCATCGTTATTGCTCATTAATGTAGC
CAGACTGATTTAGGAAACCGAATGCTTATTTGTTAGGCAGGTATAACTTCAAGTTATACC
TTTAAACCATCTGTTGTTTTAGGGCGGTGATAAATTGCTTTGTCGCAATGGATTGAGGTG
TGTGCTCTGCGAATAAAATAGAGACAGAGAAGGACATGTTTGGCTCCAAAGCATGCACGG
ATACGGCATCATCTTGGCGATATTGTTTTGTGGTCCATGGGTCTACAATGGCGAACCCTG
CTTGGTGTTTCACCAGTTCAGCCGCCGCGGAGTAGCTGCGTACAGTGATGACATGTTGAT
AATGCTCGTCACGCGCTGACAAGGTTTGATGCAACAGCAAGCCCAGAGGGTCTCGGCTAT
CTAAACCGATAATGGGTAAATCGTGACTGATGAGTTCTTCTAAAATGACGGTTTTTTCTG
CGGGTATCGCTGCGCTTTTAGGAGCGATCAGTGCTAAGTTTTCTTTCAATAACACGTGCC
CCATGAGCGCTGGTGGTGTTTCTTCACCAAAAGCGATGGCGACATCCAATTCATGTTTCA
GCAACCCGGAGCACAGTTCATCGCGATTGGCCGTTAATAGCTCAAAGGAGATGCCGTGCT
CTTTCGACAACAACGCGACAGTCGGCGCTAACAAGTGCGCGGCCAAAACAGGCGGAGCAC
CGATTCGTAAATGTTGAGTTCCCTGTTTGACTTTGTTGGTCAGAGAACGAAATTGTCCAA
GTTGCTGATAGACTTTTTCTGCCTCTGGCAATAAGGCTTTGGCTTCTTGAGTGGGAACGA
GGCGACCTTTTACGCGTTCAAATAAAGCGAAGCCCAGTTGTTGCTCTGTATGGGCGAGAA
CTCGAGTGACATTAGGTTGGGAAACGTGCAGTAAGCGAGCAGCACCAGACACCGTTCCTG
CTTGCATAATGGCGTAAAAGACTTCCAATTGTCTTAAGTTCACTGCGATTTCCCTCTGCT
CATGTTGGTCGCCTCAGAATACCCAACCTTGCTGATGAGCGATAGAGGCAAAAGTGCTGG
TGTAAAAAATAGGAAGACGATGTTGGTTATCTTCTTATCTCGCTTTTTCAATTTCTCAAC
TTCTTAATTTCTATGCTTCACTTTGCTGCTGCATGAAGGGGCAGGTCGTTAAACGGCTCG
ACGTCTCGGCTGAGTAATCCCATCAAAACTACTGCTAACACCATGACAACAGCTGCTATT
GCAAAACCGTATTGTGTTAGCTCGTAATGACTCAACATCGCGATTAACACGTAACTGAGA
GATTGAATGGTGGTGGCAAACATGCTGATGCCGCCATCGACGCGACCTCGTTGATGAACC
GCTACGGTGTGATGCATCCAGTTGACTCTCGCAATGCGATTTAGCGCGTTAAATACGCCA
AACAGCGCCGTAAACAACAAGATGATTAGAGGGGGCATCGCAAAACTCATTCCGATAAAC
GCTAGAGATACCATGACCATCGAAGCAAACATAATGTGGCTATGGGGAGCACGGCTTAGC
ACTTTGGTGACAATGAAACCTGTTAGTAACGAGCCGAGACCAAAACTGATGTTGAACCCT
GCAAACCAATCGCCAGAGATGCCTTGTTCAGAAAACCAAATCGGCACCAATTTGCTCAAA
TACGTCAATGCAGGATAAGAGAGGCAAGAGAGCAGAATAAAGCCATAAAAGCGGGGTTCG
AGACGGAATATTTGTTTGCTCTCTTTGAGCTGTGCGATGAAAGCAACGGACTTTGATGCC
CTCAATTGTTGGGTATACGGCGTCAGAATATAAAACATCGCCGCCAAAGCGGATGCGCTG
GCCGCAAACAAAGCAAACTCTTTCATGCCCCACATTTCAAGCAAAACAATACCCAGCGCG
CCAGCTCCGAGGGTTGTGGATTGCATTACAATTTCTTGCTGACCCGAAATTTTTGCGTAT
TCGTGATGCTGATAATTTTCTTGGGTGAAGGCGTTGTTGGTTGTCCATGCAAAGTTACTC
GAAACCCAGTACACCAATTGCGCAAAAGCCAACAGCCAGTGGGACTCAAACCCTAACCAA
TAAGCAATGAACACCACCAAAGCCATGCCCGATTGAATCCATTGATTGAGCACGAGTAGT
ACTTTGCGTGAATGTCGGTCAACTAAAGTGGAAAAGAAAGGCGTTGCCAGAAAAGAAATC
GCGGTGCAGCTCAGAGAAACTAAAGCGACGAATGTGCCCATTTTGGGCTCGGAAAGCATG
ACCCATGGCAGTGCCATCATGAACAAGCCAGAGGATATACTGTCGAAGAAGCGGCCAGCT
AAGTACGGCTGAGTTTTATTTTTCATTATGTTTGCCTCAAATTCCCAATGGATTTCAAAA
CGTTGGCTTCTAGCGGTGCTGTGTTTGTCAACCAAGTTATGCGTCCTGAACGCAATATTT
CGAGACCGTCTGGGTTTAGCGTTATTTAAGATGGTGTAACTTTAGAACCTCAAGTAAACT
TGAGGTAAAGCTTTTTTTAACAAAATAGAAACACGGGAAGTCAAGGATGGAAATCAGCGT
AGGAGAAGTGGCAAAACGTTCTGGAGTGAAAGTCTCTGCCCTGCATTTTTATGAACAAAA
AGGACTGATTTCGAGTTGGAGAAATCAAGGCAATCAGCGCCGCTACCACCGCAGCGTTTT
GCGCCGTGTCGCGGTGATTAAAGCGGCTCAGCAAGTTGGGTTATCGTTAGAAGAAATCAA
ACATGCGCTAGATGAGTTGCCGAAACATCAAGCTCCGAACAAAGAGCAATGGGAAGTCAT
GGCGAGTCATTGGCATGAACAGTTAGAACAAAAGATTCAAAAACTCAAAGCCTTACAAAA
CGATTTGGGTGGATGCATTGGCTGCGGATGTTTGTCGTTAGAAACCTGCGCACTGCGAAA
CCCAGAAGATGTGTTAGGCAAAGATCACTCAGGTTCTAATTTGACCTTAGAAGAAGGGGC
GTAAGCGTTATTCTTTGTCGAAACTGTCCACCACAATCGCGCCCATCGACGCTGGCATTG
TGATGACGATAACGCGTTTTATCGCAACGATCGGGTCAGTAAAGAGTGGCAACTTGTCGA
GACAAAATAGCACCAAAGCCACCACGATAGCGGCGATGGAATAGGCGATCACAACGCGAA
ATACAAAGATGGGAATGCGCTTTCTAATGTGGCTTTGAAAGACGCTTTGATAAGCGAAAA
AGCTGAGAAAAATCACAGAAAGGCTTAACAACATGAGCAGGTTTATCATGGGTAAGCTTT
CACCCAATCGCCATGCTTCTTCCGAAAAAGAGATAGGCACAGCAAGGGCAAAAGCGCCAA
CTAACACTTGGCTGGCATCTTCAAGATTAAAGTGGCTGCTCATGTTGTAGGTTCCGTTAT
TCGTTGTTATTGCTCAGCTGCAACAGCTTCTCGAATCGCTCGTTACCGTGCAGCAATTCA
AGATCGCGTTCTTCTGCCAACAAATCGCGAATTGAAGGGCTGTAGTCAATGGCGCGTTCC
AGATCTTCAATCGCTTGTTCCTCAATCCCTAATCGAGAGTACGCACAAGCGCGTTGGTAA
AGCGCAGGGCCATTGGTGTAATCTACCTCGAGCACTCGGTTACATATGCTTAGCGCCCAA
TGGTATTCGTTGATTTCCATGGCCGCATCGGCTTTGTAAGTCAATGCTTCAAGGTCACCA
GGTCGAATTACCAAGATTTCGTCATAAATCTCAATACGCTGTTCCGGCGTTTGCGAACTT
TGAGCACGTAACCACAAGTTGTGGATTTCGTTGATCTTTTCAATCTCTTTGTTGTTTTCA
CTGATGATGCGAGTTTTGCGTTTTAAATCTCGCTCCAGCGCAACAAATTTCTTTTCATAT
TCTTGAGCGATTTTTTCCAATCGCTTGTCCGCCATTTCTTTTGTGTTGTGCTTAAACTCG
CGCAGCGACTGCCAACCTACAAAGGCGATCAATGATGCCACGCCCGCGATGATGTAGAAG
AAGTACGTTACCGTCACATTTGCGTAGTTCAGCGATTTATCCGCCACCGTTAATTCACGA
TCGGTGATCTCGGTGATCATTCGTTTTTCAAGGCTTTGGTAATCCTGACGTAAGGATTTA
AGTTCATCTAAAATATAGCGTTCCATTAACGGTCTATCTAATAGATCTGATTCAGAATAT
TTTTCTTCGGATGCCAGAGTCGGGGGAGAGAGAATCAGGGAGAAGAAGAGGGCAATAAAT
AAGCGCATAAAACGTCCTTTTGCGTGAAGAGTACAGATAGACCCTGCAACCATAGCAAAT
CGAACAAACGTTTAGCAAAGTTATTACAAAAGAAATGCTTGTCACGCTTTTGCGCAACTT
TTATGGCTCAGGACAAAAGTTTAAGCAGAAAGACGGGTTTGTGAACGGTAAACTCTTTGG
TCAGTTGTTCTTTGTTTTACAACTGGTTATGCTCGTCCTTAATTCTTTCTCAAGTGTGAT
AAGTGCATGGACGCAAAAGCAAAAAACTACTTAAATCGGTATCTTGATTCGCTCTCCCCA
GAGCAGAAAAGTGCTATTCCATCAGTCAGTGCTGACTACTATTGTGCCGATGAATACAAC
GCGAATGTGTGCGCCGAACTCGTACGTATTGGGCAGAAAACGGCATCGTGCAGTATGGAG
TTGTGGTACAGCGAGCACGGGGAGTCGATGCCAGAGGTCGGGCATTTGCAAGTTGTCACC
AATTGGGACGGTGAGCCTGTTTGTGTAATTCAAATGACGGACGTGAGCACCTGTCGATAT
GATGAAGTCACCGCAGAGTTCGCCTATGCAGAAGGCGAAGGTGATAGAACGTTGAACTGG
TGGCGTGACGCGCATGCTGCATTTTTTAAAGCCGAGTGCGATGAGTTGAACGTCGATTGG
CATGAGCAACGTTTGCTGGTTCTAGAACGCTTTAAAGTGGTTTATCCATTTGAATAATCA
GCGTTGAGTGACTAAAAAACAGCACCGAGTTTGGTGCTGTTTTTATTCCTGCGTTCAGAT
TAGCGTTTCACTGCCGTGACGCTGAATACATGCCAATGTTTAGGCGTCCCGACTATGGTG
GTGCCATCTTCATCTCTTTCATGCATGGAGACGATGTCATAGCCTTCAAAACATTGCTCG
ACTTGCTGGCGAGTGAGTGAGGTTAGATGAGCATGCGAGTTTGAATCAACCCAAGAATCG
TTCACGCCTAAAAAGTCTCCGCAGAAAACACCACCTGATGGCAAAGAAGAATCGATTTGA
TTCCACACGTTTTCAAAGTGCGCTTTTGGGCAAAAGAACAGGCTGGCGCTAGCAATAAAT
AGGGTGCACTTAGGGTAATCAAAATCGCTGAAACACGCTTGCGAGATGGAGAAGTTCGAC
TGTTCAGAAAAACGCGTCTCACAGGTTTTTATTGCATCTGAGTTGTTGTCGAATGCGTGA
ACACGAAAGCCTTGTGCGAGAAGAAAATTGGAGTCTCTCCCTGTACCGCAGCCAGCGTCA
ACGGCAATTTTCTTTGCTAATGTGTGAAATTGTAGGGCTTTCTCTACATTGACCCTGTGT
GGTTGTTGAGCGACTTTTTGATAGTACGGATCCCATGAAACTGACATTGAATTTCCTTTT
CGTTATAAAAAACGCCATTCAAATTTGAATAGCGTTTTTGCTGTCTTTGAAGCTAGCCTA
CACAACTCTATTTTTTGCGGCGCTAACGAAATGCAGAGAATGTGACCAAGTTAAAGTTGA
TCTTCTATTGGTAAAATGCCGGAGAACCAAGCGCCTAATCGGCGAAAAACGCCTGCTTCG
GGTTCCGAATCATATTCCTCACCAGTTTTGGTGTTTGTCCAAACAATGTCTCCGTCACGT
AGAGTGAGTCGATAAGCGTTGTCTTTCAGTTGGCTGGGTAATTTTGCCAAGAACGCTTGC
ACGTATTCCGGTTGTTCAATCACAACGGCCATTTCGGTATTCAAAGCCGCAGATCGAGGG
TCCCAGTTCATAGAGCCGACGAACAGTGTTTTGTCATCAATCGTCATTGCCTTTGCGTGC
AAGCTCGCACGGCTACTGCCCGTTAAGCTCCATTTACTCTTGAGCTTCGCGCTGGATTTC
ACTTCCCAAAGTTTGATGCCAGATTCGAGCAAATCTTCACGATATTTGGCGTACCAGCCA
TGAACGGCAAAGACGTCATTCGACGCAAGGCTGTTGGTTACGATGGTGATGTCGACACCT
CGCTTAGCTGCATTCGTCAGAGCTTTTGTGCCAGCTTCTGTTGGGATGAAATAAGGCGAG
ATGAGCACGAAAGAGTGCTCAACACTTTTTAGTAGCTCGGTTAAGTTTCCGACTAATTGG
CTATCGTGTGTCGTGACTTTATCTGGCAAATCGAACCAAACTTGTCCATCACCCCAGTAC
AAGTTCAGTTTGCCTTGTTTGAGGTCTTGATACATATCCAAGGCGGTAAAATCGTATCGG
CCAGAAGAGAATTTCTCTTGCAAGTTCAGTTTGGTGACTTGTTTTTGAATCGCGGCATCG
GAGACGCTTTGAGACTCTGGCGATATCCACTCCATCGGCACGGCGTGTACGCTGTTCCAA
TAAAGATCAAACTGATCCGCCGTTTGCTGCACGGCTTCCCCGTAGAGCAGTAAATCGAAG
TCGCCGAACTCTACTTCTGATTCAAAAGAGAAATACTCGTTACCAATATTTCGTCCACCG
ACAATCGCAGAGACACTGTCAGCAATCAGCGATTTATTGTGCATTCGGCGGTTCAGTCGT
TCGAAGTCACTGGTTAACGCAAAGATTCGTGCAGAGCGGTATTGATGAGGATTGAACAGG
CGTATTTCAATATTGGGGTGCGCATTTAGAGCCGCCATGACGTTGTCGTTGCGTTTTTGC
ATGTCATCAAGCAGCAGCCGGATTCTGACGCCTCGTTTGGCTGCTTCGTACAAACGCCAA
GTGATCAGCTGGCTGGTTTCGTCACCGCGATAAATATAGTACTGAAGATCCAAGCTTTTT
TGTGCGGACTCGATGAGAGAAGTACGAGCAAGAAGGGCATCGTGTCCTTGGTTGAGCGGG
TAAAAGCCAGTGATGGTTTTAGGATCTTTGCCATAAGCTTCAAAGTAATGAGCCAGAACC
GAATCTTGTTGATAGCCGAAATGGAAAGTTGTGGATTTCTCACTTGGCTGATTTGATTCG
ATTGATGAGCATGCTGAAAGCACTGAGAACATGGATGCGAAAATGAATTTGGAGAGCGTA
TGTAACAATGTACATTTCCTTGTCTTACAAAACCTTACTGTATTGAAGTATAGACATAAG
TGCTTTCAACGTGCAGTTATCGCGGCTAAAGAACGAGTGTTTAGTCAAGTAAATCCATGA
AGTGAGATCATACTGCGGGAAGAAAGCGGTATTGGGCGCGTTTTTCTCCTAATTTCAGTT
TATTTTTATGGCGCACAAAATCATTTATTTTACTTATGTTTCTTGTTGTATTGGTCATTA
TCACTAAGATCTGGCGATAATAACCAATAGCGCTCTGTAATAAATTAATTGAAATATATA
ACCATATGAATTTATTGAGGTAAATGTTTGGCACAGCGTTTGCCTAGAGACAAAAGAAGT
AAGTCAGCACAACTTGCGGAACTGGTTAATTTTTTGTTAATTTTATTAACTTTGAATAGA
CGGTTATTTGTGGCTAGTCACCACAGAAAAACGCAGCTCTCTTACTTTACTTGAAATTGG
CCTCAGCAAGCAGGCAACGAACACGGGTTCCTTGCCTTGAACTGCATGATTTCGTTTCAA
GTTAGTTGAATGATGTAACGGCCACACACCATGTTGTTAGTCGCTACAGAAGTACAAATA
TCTTCGTCTATTTCAGATGCAATGAACTCACCGATTGCTCACAGGGAGTACTTGCTAACT
CATTGAGCATTATGCTTTTTGATGTCGCATTTAGGTTGAAAAACCAACACGAGCATTCGG
CTGAATACAACAATAAAAAAGGATTTTTGATGTTAGCAAAACCCATAGTACGTTGGCTTT
TACCCTTCGTTGTCGTCGGCGGATCTTACGCTGGATATGCCGCGATTGCAGCGACAGCAC
CGGAGAAAGAGTCAACAAAAGAAACCATAACCGAACCCACAGTTCGAGCCTCTTCTCTTT
TTCCTACTGACCATAAAGTCGTGATTACCAGCCATGGCGAATTGGTTCCATTCGAAAAAA
CACACCTTTCTGCTCAAGTCAGCGGTGAAGTGATCAGTTGGCACCCTAATTTTGTAACCG
GTGGCATCGTGAAGCGTGGGGAAGTGCTATTCACGATAGAAAGCGATAATTATGAAGCGG
CCGTACTTCAAGCTGAAGCGGGTCTGGCTAGCGCTCGTGCATCGTTAATTGAAGAACAAG
CAAAAGCGGAAGTGGCGAAACGCCAAGCGAAGAAACTTAGCGACAAGCAAGTCACCGATC
TGTACTTACGTAAACCTCAAGTGCTTAGCGCGCAAGCGCAAGTGAAGTCTGCTCAAGCCG
CTCTCAAACGTGCAAATCGCGACTTGGAAAACTGCCGAGTGGTTGCGCCATATGATGCTT
TAGTGGTCGAGCGTGATGTCGGTGTGGGTCAGTTTGTGACGTCGGGATCTCGTGTCGCCA
CTTTGAATAACATCGAAGTGGCGGAAGTGCATGTTCCAATTGCTGGTTTTGATAGTGCGT
TTTTGCCGGAGTCAATCAAAGAGCTGACAGCAACCGTAACTCAGCAAGGCATTCTCTCGA
CCACACGTGAAGGTAAAGTCGTTCGCGATTTGGGAATGATTGATAGCGCCACGCGCATGA
TCAATATGGTGATTCAGGTTGAAGACCCTTATGGCATAGATAACCAGCAACCGCCAATCA
AATTTGGTTCTTACGTAGAAGTCAGCTTTACGGGCAAAGAGCTCAAGCACATCTATCGTC
TTCCACAAGAATTAGTGAAAAACCGCACGGTTTGGGTCGTCAACGATGAAAATCAACTTC
AGCCTCGCACTGTCACAGTGTTAAGAGTGGAGGGAGAATTCATGTTGGTAGGTGAAGGTT
TGGAACAAAGTGACCAATTGGTCCTGACTCTTCCTGAATACCCGCAAAAAGGCATGGCGG
TTCAAATTGCAAAAAAGAATGACGACTCCGAAACCGTCGTACAGTAAGTAGGAGTTTGTC
ATGGAAGATACGAATCAAAAGGGCATCATTGCTTATTTTGCCAATAACCCTGTGGCTGCC
AACCTGTTGATGGTGTTTATCATCATCATGGGTATAGTGAGTTACATGTTTATCCAGCGT
CAGATGTTCCCGAATATCGAAGTGAACTACATCGACGTTCGCGCGACTTATCCAGGTGCG
TCTCCTCAAGAAATTGAAGAGAGTATTTTGGTCAAAGTGGAAGAGTCGATCAAAGACGTT
ACTGGCATTAAAAAAGTGGTGTCACGAGCTTCTCGTGGCAGTGCTTATATTTCTATCGAA
GTTGATGTCAACGCGGATATCAAGCGAGTGCTTGATGATGTGAATCAGCGCATCGATACT
ATTTCTAACCTGCCTCTTGGCATGGAGCCCATCAATGTCTATCAGGTTGAATGGCGACAA
GACGTGATAGAAATGGGGCTGGTGGGGGACAGGCCTCTTGAAGAGCTTAAGCCGATTGCG
AAGCAGATTGAAGATGAGCTTCTGCAGCTTAATAACGTCATGTTGGTGTATTTAAGTGCG
CCAGAGGAAGAGATTGCGATTGAAGTCGATCCCCTCGTGCTGCGTAAGTATGACCTAACG
TTGAATGACGTAAGCAATGCCATTCGTCGTTACTCGGCAAACTTCTCGGCGGGCGAAGTC
AAAACAAACTCCGGGATGATTGCGGTTCGAATCGAGAACCAATATTACCGTGGAGATGAG
TTTAGAAATATTCCCGTTAAGCTAGGTGCCAATGGTGCCAAGGTATTGTTGCAAGACATT
GCCACCATCAAAGATGGTTTTACCGAAGAAGAGCGCTACTTCGAGTATTCAGGTCAAAAT
GCTATCTACATGTCAGTCGAAGCGACGCGCGATCAAAACATCATTCCGGTTGCTCAGTCA
GTTCGTAACTACATCGAAGCCAAAAACAAAACTTTGCCGAGTGATGTTCAGCTAAAAATT
CTGGTCGACATGACGTATTACCTAAATGGTCGTCTCGACATGATGCTGAAAAACTTGCTG
CAAGGCGCGGTACTTGTCGCGATCATGTTGACGATTTTCCTACGTTTCCGTTTGGCGATG
TGGGTAATGATCGGCTTACCAGTGTGTTTCCTGGGTGCGGTAATGATGATGCCAGCTTTG
GGTATTACAGTGAACATTGTCTCGTTGTTTGCTTTCATCATGGTGCTCGGAATTGTGGTG
GATGACGCCATCGTAATGGGAGAAAGTGCGTACAGTGAAATCGAAGAAAAGGGCGGCGGT
GTCGAGAACGTGGTACGCGGTGTCAAACGTGTTGCTACGCCTGCGACATTCGGTGTTCTG
ACAACGATTGCTGTATTCGCACCATTTTTGCTTTCGAGTGGTATTGATAGCGCTTTCTTT
TACGGCATTGCTGGTGTCGTGATTCTGTGTTTGATCTTCAGTTTGATTGAATCAAAGTTG
ATCCTACCAGCGCACTTGGCGCATACCCATTTTAAACCAGTCAAACCTGGTGGATGGCGA
GATCGTTTCAACCAACGTTTCTTCGGCTTTGTAAACGGCACTTATCGTAACTTCGTGAAA
GCCTGTACGCATTGGCGTTGGACGGTATTTGCTGTGTTCTGTGGTTTGTTGCTGATCAGT
GCTGCATTGGTTAAATCCAACTATGTGCGTGTTATCCCTAACCCGAAAGTACCGACGGAT
TACCCTGCGATTACTATCGAGATGAATGACACGGTTTCTAGTGAGCAAACCATTGAAGCG
TTGAAAATCATCGAGCGTGTCATGCAAGAGGTCGAGTCTCAAACTATTGCTGATCATGGG
CAAGGTATGATTCGCGATGTGCTTTCTTACAATCGAAGCCGCACCGAAGGACGAGTGTTA
GTACCGCTTGTAGATGAGGAAATTCGTCCGTTCAATACCTTTGAACTTGCTCGACGCTGG
CGTGAGGCGATGCCTGTTATTCCGGGGATGAAGAGTATCAAGATCCGCGAACAAAGTGCA
GGTGGTGGCGATCGTGATGAGTTTGGCTACTTACTGTTTGGCTCCAACATCAATGAACTT
AATCAAGCAGGACGTTACTTGATTGAACGTTTACAGCAAGAAGAAGGGTTGTACGATATC
TCGTCATCCATTGATTCAGGCAGCAAAGAAGTGCTTCTTTCTCTTGCGCCTGTTGCGTAC
GATCTCGGTCTTGACTTGACCATGATTGCGCAACAAGTCGGCGGCAGTTTTTACGGCGGA
GAAGCACAGCGTTTGATTCGCGACGGTGAAGAGATCAAAGTCATGGTTCGCTATCCTCAA
CTGACTCGTGAAGCGTTTTCTTCATTGCGTTACGCTGTCATTACTACGCCAGCAGGCAAG
AAAGTGATGCTGGGCGATGTAGTGAATATCAGTGAGCAGCCTGGGGTTAGCACAATTCGT
CGTGAAGGTGGTTATCAAACCGTTTATGTGTACGGCTCTATTGATGAAGAACTCGTTGAG
CCACAAGAAATTGTGAAAATCATCGACGATAGTATTTTGCCTGATATGAAGAAGCTGCAC
CCAAGTGTCAAAACAGAGCTGGGTGGTGACATCGAAGAGCAAGCCGCGCAGCGCAACGAA
CAAATCATGTTCTTTGTGGCAGGGATGATCATTGTTTATATCTTGCTTGCCGTACCATTG
AAGAGCTATACCCAGCCTCTTATCGTGATGTCTGTTATCCCGTTTAGTTTAACAGGGGCG
ATTTGGGGACATTTCTGGTTGGGGCTAGACATTAGCATGATGTCGACATTCGGTTTGATC
GCAGCCGCAGGTGTGGTGATCAACGACTCGTTGGTGATGACAGATTATGTGAACCAAGTC
CGAGAGAAAGGAATGAGCATCAAGCAGGCGGTGGTTGAGGCTGGTTGTGCACGTTTCCGA
GCGATTACGTTGACATCCATCACGACCTTTGCGGGTGTATTGCCTATTATGTTCGAAACC
AGTCTACAAGCACGTTTCGTAATACCAATGGCCGTCGCTTTGGGCTTTGCTGTGCTGTAT
GCCACAGTCCTGACGTTGGTGTTAGTGCCTTGTCTGTATCTAATGCTTGAAGATATTAAA
AACATCTTTCGAGCGATTAAGCGCTTCTTCCAGCGTGTCATTGGTCGTTTTAGAAAGTCG
TCAGTATCTTCAGATATTTCTGCGAATACATCGAACTAGCATCTCTTTTCTTAATAATAA
ATAGCAGCCTTCTGGCTGCTTTTTTTATGCCGAGGATTTAGGCCTGAATGACTTTAGATG
AATGTTTGAGGCACACGTTTTGAGCCGATAACTGTGAGGAGAAATGGCGCTCTATACTAT
AGATTAACTGAATGAAATTTGCCTTTGGATTTGCTTGGTTAATTTAACACTTGGGGTGCG
AAATTTACCATGCTGATATAAATATAAAAACGAACGTTTAATTAAGTTGTTGAATTTAAA
TGATTAAAAAGTTGGCATCGTATGTGCAATATATAAATTGTAACCAAAATGAACTGCTAA
TCCTCAAGGAGCTTATTATGAAAAGCGTAATTCTATCTACTCTAGGTCTTATTGTTGTAA
CTTCATCGCCAATCGCTGCTGCTAACACTTTAGACAGAGAAGAGTGGAGCTCAGATTTAC
GTCAGCACTTTTCTGAAATGAAGCATGAAGCTGTAGCAGATATTCAGCAAATGAACATAG
ACGCAATTGATGCGCGTGATGCTCGAATCGTGAAAAACATCAAAGATGAGCAGGCACAGC
TGGTAAAGGTGAAGTGCCGCAAAGACGAAGCGAGCAAGTCATAACCTCCGATTGTGAACA
ATCAATAAAATTAAAATGATGTATCCAATACGAGTTCGACGCTAGTTAGCAGTAGGCGTT
GACCTTGTTGCTCTACTTGCCAGCCTTTCAGGCTAGCCTTTTTGTTACAGGTGTACTGTA
TAATTAGTATCTATGGATAAGTATCTCAATAATTTCTAGTTCAATGGTTAAGTGTCTCTT
GTTTCAAACGAGATTTAAGGCACTTAACCTTTATATCAATAGATGTATATATCTAGTGAA
TTATCATCAAGTATAGGGATGAGTGTAATTTTTAAAATTGTTGTTTTCATTAAATTGGAG
GCGATGCTATATATTTGAAATTTCGAAAAGATCTAGTCTCCTTTTTATCCTTCATCATAC
CTTAGTATATGTCCCACTTTTATTTGAATAGGGATTCGTAATGACTTGGGAGTTTATTGA
AAGGAAAGAGGCTTTTGATTACATTGGGCTAAATAATAAATCGGTTAATGAAATCGAACA
ATTCTTACATGGGCGAGTGAGAATTTCGGCTGCACTCTTTAGCAATAAAAAGCTGTATCT
ATCAAGACAATCTCTCATCATGCTTGCGTCTCTAAATGAGTATGATCAGAAACAAGTTAT
CAAAGAAATGTATTTTCTTTCATCGAATCCAAGCGCACCGTCGGTAGTTAGACATAAACG
TAATCCATTGCTTCGAATATTTCGCACCAGATATCCCTTCAAAAATTACCATTACCTGTT
AACTTGCATACTTATAGATGGAAACGTTGTAATTCATGATATTGCATTTGATGAAAGATT
GCATGGCAAGGAGATCGGAAGACATCCAGAACAAAGAACCCAGATGTACCATGTGAAAAA
AATAGAAGGTAGAAGAAGTGAATACGATGGAACACAGAGTAACGAGGAAGCGGAGTTACT
TTTGGCTGAGTGGGATCATGCTCAGGCACGCTCTACACATCAAGTTAACACGCTTCACGC
CTCGGTAAATGGAATGCTGAATGATTATGAGAAAGCAGCGACATTAATGGGAGTTCATAC
GCAGGTGGCGCATACCCAACGAAGATAGGGAAAAGTGCACAGCAGCTTGGCTTGAAGATT
AATTACACGAAAACCAGGACTAACCCTTTTGATATTGTCCCCAACATTGCTGCGAGGCAA
ACTCCATTGTCGACAAGTAGTCTCGTCCGTTGCTGTAAGTTTTTAGGATTGGTGATGAAT
GGAGAGGTCACAGAGAGCCCACATACATTACCCTATTTTGGTGTTGAATCCTATCGAAGA
CAACTGATGATGTCTGGTACTAACATGGCTAGTAAACGTTTAAAAGATATTGATACATAT
TTAAAGAACAAGAGATAGAAATATGAACTTTATTAAAATGTGTAAAGATGGTTTTAGAGG
AAAGCCGGATTTCTCTAACTTATTACATAATGCGTTTAAGATAGATGACTTAGTACTGTC
ATTTGAGTGTCCGAATAACATTTATGAAGGACATGTACACCAGGATCTTGTTAATTTAGA
ACAGTTCGATGTTGAATCAAAAATAGAGAGGCATGAAAGGTTTATAAAGTTAGCTACGGT
ATGCTTCTTGTTTCATAAAGTAATGTTAAACCCCTTGCTTCCTGTTAATAAACAAGGTGG
TTTATATATTAGGTTAAAGGTAAAATCTGCTGGTGAAGGTATTAATAATATTAATCAATT
ATCTTCATTTTTAGAAAGGGAATATTATGAGTTTTACCATGCATCTGAGCAAAACGAAGG
CTCTATGCGGGGGTATCATACAGGCTTGATGAAAGATGTGACTGAACGTGCGAACAAACA
ATGGGGGGAGAACCCAGAAGGTGAAGACCGAAAAAGGGAAAAAGAAGAATATTTAATTAG
AGGTTTTTTAAGAGGTTACCCACCAATAAAGTGTGAGCCCGTTAAAGTTGGAAAAAATAA
ATACTCAAAATACTTAGAAGGCAACCTGAAGTATAAGAATGAATTACGAAGAGTGTACAA
TTTACCTATAAAAAATGAATTCTATTTGAGCATAGAGTTTTGGTATAAGTACGAATCGAT
GTTCGCCAAGCAGAAGTTTTTAGATTGGGTGAGAAGTGCCGATGAAACTTTTGAAAAAAA
AGTACTAGAGTTACTAGATTTGTCGCCACTTATCGATTCCTGTACGACCGCTAGGATAAA
GAGGTTGGGCGAAGACACTAATGCAAAGTAATGCACTTCAATGTAAAAATAACTTCTCGG
GTGAAAAAGGGCTTCAAACTAAGAAGAGATACATTCATTTAGATGAGCTTGAATGTCCCA
TTGGATATAGGCTTGGAGATAAGCTTGCCACAAGCGAAAGACATAACATGTAGTTAGTTT
TAGTAATATATATTGCTATGTTACTTCTATAATTCTGGTTGTTAAGTTTGAATGCACCTT
GAGGGGGAGTATTATTCTCGTTGTCCGTTTTTATTATATAATTCATGGAATATTATGTGT
AAATTTTCATTGTTTTTAACAAGTCGGCATGAAAAATACTAATTTGTTAGCAGAGTGTCT
GGTACTAATATAGCTAGTAAACGTTTAAAATATATTGATGCATATTTAAAGAACAAGAGT
TATAAATATGAGCCTTATTAAAATTTTTAAAGATGGCGTTCGAGGAAAACCAGATTTTTC
AAACTTGCTACATAATGTATTCCAGATAGATGACTTAGTATTGTCATTTGAGTGTCCGAA
TAATATATATGAAGGGCATGTATACCAAGATCTTGTGGAGTTAAAAAAATTCGATATTGA
CTCAAAATTAGAACGGCATGAAAAGTTGATAAAATTAGCTTCTATTTATTTCTCATTTCA
AAAAAAAATATTAAACCCTCTATTACCTATAAATAAACAAGGTGGTTTATATATTAGGCT
AAGGATCAAGTCTGCCAATGAGAATATTCGATCTGTCAATCAGTTGTCTTCATTAATAGA
AAAAGAGTATGTGGAGTTTTATCATGCTCTAGAGTCTCCTGAAGGATCTAAGAAAGGAGA
TCATACAGAGATGATGAATGATGCTATCGATTACGCAAATCATCGCTGGGGATTAGAGCC
GATAAACGAAGAAAAAAAGAGAGCGAAAGAAGAGTTTCTCGTAGGGGAGTTTCTTCGCGG
CTACCCCCCAATTAAATGCCAAGCTATTGATGTTGGAGAGAAAACTTACTCAAAATACGT
AGAAGGTAACTTGGAGTATAAGAAGGACTATCGAAGAGTTTACAATTTGCATATCAAAAA
CGAGTTTTACTTTAGTATCGAGTTTTTATACGAAATCGAGCCTATGTTTGCTCAAAAGAA
GTTTTTAGATTGGGTGAGAAGTGCTGATGAAACCTTTGAGAAAAAGGTGTTAGAGTTACT
AGAATTGTCTCCGCTTGTTGATTCGTATACTACCTCCAAGGTAGAGAGATTGACGAAACA
AAACTGATCCTGTGCGCTCTGACTTTAACTTAAAGAAAAAAGCCCGCAAAGAATTTCCTC
TGCGGGCGTAAAAAGGGCACCAAATTGGGTGTCTATTCATTTTGGAGGTGGTCGAACGTC
CATATAAAACTGACAATAGGCTTGGTGAAAGGCTTACCACCAGCGCGACCAACGGAGCTA
AAGTTAACATTGTTGTAATCATTGTTAAAATGTTAATTCTTCAATCAATGATTTCATTAT
CGTTAGTCTTGATTGTGAATATGTTGTTCGACTGTACGCGCAGTGTGCATAAACTCAGTT
TTTGATAACCAATTGACTCATAAATTAAGTTTTGCCTATTTGTTTTTGTTATATAAATTC
GCTCTCAGCATGTTCTCAATCTTTCATATCTCAGATTAAGGTGACATAAAGTCCTTGCAT
TTGTTAATGATGTGTTTTGTTTTTGCACGAGAGCAGCAGCGTGTGTGAGTGGTAGGTTGT
GCTCTTAGGTGCGATGGTAATTAAAGCCAAGAAAGTAAAAGAGCAGCCTATTTCGTTCTT
TTACTTTGTTAAGATTCGCTTGAGATGTTGACGGCTAATCCCAAGACAAAACCGTCCAAT
TGGCGTTATCTGCGCGTGCTTTTAATTGAGGGCAAGGATTCACCAAATATGCGTAATCTG
CGTATTCGCATAAAGGTAAATCATTGATGGAGTCGGTGTAAAAATGGACTTCAGAATAAG
ATTCTGGCTGAGCATCTAACCATGCTTTCAAGCGTATAACTTTGCCTTCTCGATAACTCG
GAACGCCTGCAATTTCAGCGCTGTAGCTGCCGTGCTTCTCAACCAAATCAATTCCTAATG
CGACGGGAATTCCTAATCGACGGCCGACCGCTTCGACTAAGAATGTCACGCTCGCAGAGA
TGATAACCATATCGATGTCATCGCGATCCAACTGTGCTATCAACGTTTTGGATTGCTCAA
ACTGCTTAGGCAGGATGTGGTGCTCTACACACTCTTCTACCAACGTATGGACGTGTGCAA
CGGGCATGTCAGCCAATGGCGCCATACAGAATTCTAGGTAGTCCTCCATGTCCATTTTGC
CTTCTGCGTACAAGGCCATTAAGCGCTGATCTTCCTCGATGAAGTTTGGTTGCGTTGCTA
TGCCTTTTTCAACTAAAAATGCGTTCCAAATCATCGCACAGTCGGCGTTGATTAGAGTTT
CATCCATATCAAAGACGTACAAAGGTTTGGACATGTTAGGCTCTCACTGGTTGAATTTCA
TTAAGGTTAAACAGCAGCTCTAGTTGACTGCCGTTAGCTAGTAAGCGTTCGGATGAACGG
TTGAGCAAATCGACCGTAAGATCGCACTCTTCGACGCATACTTGGTAGCGAATTACATTG
CCAAGCAGTTGGTGATTTTTGATGGTTCCCATCTGCGGTGCAGAAATATGGTTTCCGTAT
TGGCGACCATGCTCTTTCACGTAGATGGACTCTGGACGAATTGCCACCTTCCATTCGGTA
TCGATATTAAAGAGTTGTTTGGCTTTGTTAGCATCGACCAAGTTGTAATGCCCCATAAAC
CCAGCCACAAATTCATTGGCAGGGTGAGTGTAGATCGCTTCTGGTGTGCCGGCTTGAACA
ATTTCCCCTTTGTTCATCAAAAAGATTCGATCAGACATGATCATCGCTTCTTCTTGGTCA
TGAGTCACAAAGATGGTAGTTAGGTTCATCTCTTTTTGTATATCGCGGATCTGTTGGCGA
AGATGCTTACGGATCTTTGCATCCAGTGCCGAAAGCGGCTCATCAAGTAAAAGAATACGA
GGTTTAACCACGAGCGCTCGGGCTAATGCCACACGCTGACGTTGGCCTCCAGAAAGTTGG
TGTGGGTAGTGTTTTTCTTTGCCTTTTAAGTCAACTAACTCTATGACTTTTGTCACTTCG
CGTTGAATTTCATCAGAGGCGAGTTTCTTCATTTTCAAGCCAAAGGCGATGTTGCCCTCA
ACCGTCATGTTTGGAAACAGCGCGTAAGACTGAAAAACCATGCCGATGCCTCTTTCTTGT
GGCACTTGGTGGGTGATCTCTTCGCCATTTACCCAAATTTCACCACTATCAACCGGATTT
AAACCCGCAAGACTGCGAAGTAGGGTGGATTTACCACAGCCGCTAGGCCCTAAAAGCGTG
ATGAACTCGCCTTGTTCGATAGCGAATTGAATGTCTTCAAATACCGTATTGTCACCAAAA
CGTTTGGTGAGGTTTTTTGCGGTTACGTAACTCATTATTTGACTCCTCGGCTGAAACGAC
TTGCCAACCAAGTCAGTAAGAAAATAAACAGGAAATAGGTCATGACGAGCGCAGATGTGA
AGTGGCCGCTGGTTTGACGCATGTTGTACAAGTAGATTTGTAGGGTTTCGTAGCGAGTGC
CGACCAAAATATTGGCGAACACGAACTCTCCTAGTAAGAATGAGAAGGAGAGGAACAACG
ATGCCATTAACCCTTTCTTTAAATTGGGTAAAATGATCAACAAAAAAGCTTTGGTCGTAC
TTGAGCCAAGCAAGTGCGCGGCGTCCATCAAATCATGTAAATTGATGGCTTCAAAGCTGT
TGGAAATGGCGCGATACATAAATGGCAATGCGATGGTGAAGTAAGTGCCCACTAAAATCC
AGGGGGTACCGATGAGGGAAATTTCGCTGTCAGCATAGAGTTGAAGAAGGCCCACAGACG
AAACCACGGGTGGTACTGCAAATGGCAGCAAAATCAGGATATTCATCAGTTTGTCGAGTT
TCGGAAAGTAGTAAAACACCACGAAAATCGCAGGCAGTATGAGAACAACACTCAGTGCTA
GTGCTGAAAGGCCAATAAAGAGCGAGCGACCAAACGCCTGTAAGAAGCGAGGATCCGTAA
GCAGTTTAATGTACCAGTCAAAAGTGAAACCATCAGGCAGAATCGTTGCGCCCCAGCGAG
AAGAGATCGAGTAAATGAACGTCGCTAGAATCGGGATCAGCATGATTCCGACGATGGTGT
AAACGACGCTTTTATGGAATCGAGAATTTATGTCTTGCATGGTTTACTTCCTGCTTTTCT
TAGCTGCGTAACTTTTGGCAATCAGCCACTGGTTAATCACCGTAATAAACGCCAACAGCG
CCATTAAGATGACCGAGATGGCGGCCGCTAAATTTGGCTCTAGGAACAAATCACCAGAGA
CCAAACTGGCAATACGAATGGTAATGACGTTGTAGTTACCAGAAGTGAGCGCATAGACGC
TGGCATACGCGCCGATCGCATTGGCGATCAAAATAATGAAAGTGCCAAACAGGGCAGGAG
AAAGCACAGGCAAAGCCACTTTCGCCCAATATAGCGCAGTTCTTGCCCCCAACAGTGCAG
CCGCCGCTTGCCAATCATCGCTCAGCGCATCAAAAGCGGGATAAAGCAGTAAAACAGCCA
GTGGGATTTGGAAGTAGATGTAAATCGCCAGCAAGCCCCATTTGCCGTACAAGTCAAAAT
CACCGAGCAAACCATATTGCTTGAGCAACAACGTAATCGCCCCGTTTGTGCCTAAGATGA
TGATGAAGGCAAACGACAGAGGTACGCCTGCAAAGTTGCTGCTCATGTTGGTGAAGGCAA
TCACGGCGTCTCTTAGCTTACTGTTTACTCGGCGTAAGGAAGAAACCAACAGCGTCGCAA
TGGCGAGCCCGAAAATGCTCGACCAAACGGACAGCCATAAACTGTTTCCGAATGCTTGCA
GCATGAACGCAGAATCGAGTACTTCGATGTAGTTATCGAGAGCGAACTCTCCATCGTAGA
TAAAGCTGTTAAACAGCACCCAAATCATGGGCGCGAGTTGAAATAGGTAGAAAAAAAGTG
CAAAGGGAACCAGCCAGAATGCGGGTTTGATGCGCTTAAGCCAAACGCTTGTCGTTGGTT
TCGCCGCGCGGCTCGCGCTTGGTGATAAAACAGAACTGCTCATAGTGCTAACAACGCTTG
CGTGTAAGGTTTATTGTGGTCAAGGTTTAACAACTGACAAACCGTGCCACAAATCTCGGT
TTGTTTAACGTGACACTCTTGATGTGTGAACTTGTCGCCAATCACAAACATCGGAACTTC
ACGCTCTTCAGGGAGAATACCGCCGTGAGAAAGATCGTTGTTCATGCCATGGTCACTGGT
GACGATGATCTGATAGCCATCGGCCAACCATTGCACGATGTAATTGGAGAGAATGATGTC
TGCACCACGTGCTGAGTTGCGGTATTGGCGAGAATCCAATCCGTGCTTGTGACCCATGTC
ATCAATGTTCATTGGGTGGATTAGTAAAAAATCAGGCTGGTGAGTGCGACGCAAATGTTC
CGCGTCTATGAAAAGCGCTTCATCAGGATAATGATCCCAATGATAGAAACAGCCGTGCTG
AATATTCATTGTTTCATCGTTCGTAAAACGATCGCGAATCGGCTCAAATGGGGCGCGGTT
ATAGAGCTCGCTCACCCAGTGGTAAGCCGCCGCCGCCGTCACTTTGCCTTGCGATTTTGC
CAAACTAAAGATGGAATCATGATTCGACAGACGAACGATATTGTTGTTCACAATGCCGCT
TTCTACGGGGCGAAACCCAGTTAAAATGCACTCATACAGTGGGCGCGACATTGAAGGGAG
TTCACATTGCACGGGGTAAAGCGTGGCGCGCATTTCTGGTCGTGAATGACCATGTTCTAG
TAGACCGTTTAGGTAGCCCATACAATTGCGGGCTACCTGATAGTTCAGTCCATCTAGAAC
AACAAGGATAACCTTATTGCTCATGATAAATTCTCAATACTTCTTGGAGGGAGGTTACTG
TTGGTGAATCAACACACTTTCTTGCCATTGACGTGGCAGCTTACGTGCTGATTTTTCCCA
TGCAGAGAAGTCGGTCACTGGGTGAACGTTGCTGTACTGGTCATTTGCAATCAGCTTGTC
TTGCACAGATTTTGGCAGAGTAATACTGGTGCGAATTGGACGTGCGTAACCTTCTGCTAG
GTTGATTTGGCCTTGGTCACTAAAGATGTACTCACGAGCCAATTTGGCTGCGTTTGGATT
TTTCGCGTATTTGTTGATGATGGTTGTGTAACCAGAAATCACGGAACCATCTTGTGGAAT
CGTGACAGTAAAGCGCTCGCGGTCAATCTTGTCGCGGTAGTTCAGCGCGTTGAAGTCCCA
CATGATCGCCACTTCAACTTCGCCTTTTTCTAGGTTGGCGATGTTCGGATCGGTAAATGA
CAAGCGACCTTGTTTCGCCAGTTCAGCAAAGAACTTGATTGCTGGTTTAAGGTTCGATTC
GTCACCACCGTTGGCAAAAGCGGCTGCCAAAACCGCGTTGTTCGCTTGCGCCGCAACGCC
TACGTCTCCAACCGTCACTTTGTAGTCACCTTTGAGTAAGTCACCCCAAGTTTTTGGTGC
GTCTTTGACTAGGTTGTTGTTTGAGATAAAAGAGATAGTGCCGGTGTATGCCAGCGCCCA
GTGGCCATCTTTATCTTTCGCCCAATCGGGAATGTCATTCCAAGTGGTCGGTTTATACGG
TTGAGTTACGCCTTTTTTCACGGCAACTCGCGCAAATGCAAAACCGACGTCACCGATATC
TGCGGTCGCATTTTTCTTCTCTGCTTCGAATTTCGCGATTTCTTGTGCAGAGCTCATGTC
AGTGTCTTGATGTTTCAAACCGTAGTTTGATTGCAAATCAGCCCACGTGTCTTTCCAGTT
TGCCCAACTGTCTGGCATGCCCACACTGTAAACCGAGCCTTCTTTTTGAGCGGCTTTTAC
TAGGGATTCTACATTGGCATCCGCTGAAAAAGCAGGCGCCGATAATGTTGCTGTAATTGC
GGTGGCTGCAAGCAGTTTGGCAGGCACGGCAGTGGAACGGCTAAGCAAAGTTTTCATTGT
CTCTATCCTTCTGGACTAGGTCAGTAAGTTCGCTTTTTATCCTATGGGGGGAATGTGACG
GTTTGGTGCAGATAATTTGACAGTTATGATTCACTTCTGTGGCGTTTGTATTTCATTTGA
TGAAGAAGTGAGCAGTTTGACTTGTCATATTTCTGTTACTTAAGCCGCTTATGTTGTTGA
GAAAATATCTATTGGACTAGGTCAGAATGAAAGCAACAGGTGCGGGCCAGTTAGGGACGC
AGTTAGGAAAAATTAAAACCAGCTTGAGACAGCAAATTCACTCTGGCGTGGTTTCTCAAG
GGCAAAAACTGCCTTCAGAAAGAGAGTTAAGTGAGCTGTTTTCTACCACCCGAATCACGA
TTAAAGATGCGTTAGTCTCGTTGGAAACTGAAGGGCTGATTTATCGAGAAGAGCGCCGTG
GTTGGTACGTGTCTCCTGAGCGAATCTGCTACAACCCGTTGTCGCGTTCTCACTTTCATC
AAATGATTCGTGAGCAGCATCGGATTGCAGCCACCCAACTGGTCAGTGTGCGCAGTGAAA
TGGCGGCAGGGGATTACGCCAAAGCGCTTGATATCGAGCAGATGACGCCAATCCACATCA
TTGAGCGTTTGCGTTGTATTGATGGACGAGCTGTGCTGTTTGTTGAAAACGTTCTAAAAG
CGAGTTTGTTCGATGGTATTTTGGCGGAGAATCTGACTATGTCGCTGACGGGCATTTACC
GTGAGAAATATGGCTACGAGACAATGCGCTGTCGATTCGATGTCATTCCAACGTCAGCGC
CAGCACATGTGGCGAAAGCATTGAACCTGACTGAAGGACAACCTGTACTGAAAATTTGTC
GCGTGAACTACAAGCAAGATGGCGAGCTAATGGATTGCGAGTTGGAATACTGGCGACCTG
ACGCGGTGATGATTCGCATAGACAGCGTGGGATAAACAGCAGAATCAAAAAGAGCCCAAT
TAAGGGCTCTTTGCATTTTATGGAGTTGGATATCTAAAACAGACTTAAACCAAACCTTGA
TCCTTCGCCATTTGATTGGCAATGCCCGGCGCTTTCAAAATACTAGGTAGCAAAATGAAA
GATACAGGAACTGCGGTAATCACAATGAAGGATTGCAGCGCAGTGATGCCGCCAGAACCC
ATAGAAATCAGCGCGATAGCCACAACGCCCATCATCAATCCCCAAAACGAGCGAATCACT
GCGTTTGGCTCGGCAGAACCTGTCATTACCACACTGATGGTGTAGGTCATCGAGTCACCA
GTCGTAACGATGAAGGTGGTGGTCAAAATCAAGAACAGCACCGAAATGATCATTGGAAAT
GGCAGTTCACCAGTGATTGCAAGCAATACGGCTGGAAGGTTGAAGCCTTCAAAAGCCGAA
GAGATCAATCCCGGATTCGCGAGCTCGAATGCTAAACCGCTACCGCCCACGATGCTGAAC
CAAAAACAGGTGATCAGCGGTGCAGCAATACTGATGGACAAAATCAATTGGCGAATGGTA
CGGCCACGCGAAATACGCGCGATGAAGATTGCCATCATTGGCCCGTAACCAATAAACCAA
CCCCAGAAGAACACCGTCCACCAGCTTAACCAGCCAGTGTCACCGCGATAAAGCGCCATC
GGGAAGAAGTTATCCACCATGCGGCCTACGCCTTGCACATAGCCATCAATAATAAAGCTC
GTTGGGCCAAAGAACAGGATGTAACCGATCAGCAGTACCGACAGGATGATGTTGTAACGG
CTCACAAGTTGGATGCCTTTGCTTACGCCACTTAGCGCCGAAAGCGTGTACATCACGATG
GCAGCGACAATCACCATGCTTTGGGTAATGAAGTTATCTGGGAAACCAAATAATGAGTTC
AGCGCGTAGCTGATTTGCAAACCAAGAAAGCCAATAGGGCCGATAGTACCAGCGGCAACG
GCGATGATGCTGCACGCATCCGCCAGGTTACCAATCCAGCCATGAATCGCTTTGTCGCCA
AAGATTGGGTAAAGCAACGTGCGTGGTTTAAGTGGCAAGCCTTTGTCGTAGTGCAGGTAC
ATCAAGACGATGGATGAAAGGCAACCGAGAATCGCCCAAGCCAAAAATCCCCAGTGCATA
AACGACTGAGATAACGCATTGATTGCAGAAGTTTTTGGTGAAGCTTCACCATACAAAGGT
GGCGCTGTAACAAAGTGAGCAATTGGCTCGGCAGCAGCCCAAAAAACACCACCACCAGCG
AGTAGGGTGCACAGTACAATCGACAGCCATTTAAATGTGTCGATGTCTGGTTTCGCTAAG
CCGCCCAAACGTACATACCCTGTACGACCAAACGCGAGAGCCAAACCGATAAGGAAATTG
AGAAGAAGCAATACTTGCCAGTAAGCTCCGAAATATTTTGTCGCAAACCCAAAGCCTGCG
TTAACCATTGCGGTTAGAGATTCGGTGTTCGTCAATGCAAGCAGAACGAACAAACTGAGG
AAGCTACCACTCAACCAGAATACTGGATTGGTGAGTTCGAGGCGTTTCAGTAGGGAAGGG
GGATGAATGGCAGAATAGTCTGCTTCCTGAATAGGAGTATGGGGGGCGGCATTCGTCATA
TTTGACATAATTACTTCGCTTTTTAGGGCTCGGAAGCCGTGCATTTCCCCTCACATCAAG
TCGATGAAAAGTGTGAGGATGTTCAAAAAGCCGCTGATGGTAACATGTCGAGATAGCGAA
TATAACCGTAGATTTAGATTAATTTTTAACACTTTAGCCAAGCCTCTGATTTTTTTGCAG
AGATTTTGACTGAAATTTTAGCGTGAAGTGCGCCGCATTTCGTTTGTAAATGACATTCCC
CTTATTCTTGTAGGGACTCATCAGAATTACATTGAGCCAACCTGTTCTAATAAAAATTAA
AGGTCTTACCCTATGGCTCAAATTGAACTTAACGGGACGTGGCAACTTACCTCACCACAG
CGTTCAGATATCGATATTCCTATGAATTTACCCGGCGATAATGTCTCGGCATTATTGCAA
GCAGAGCTCATCCCCTATCCTTACTTTGCTGACAACGAAGCCAAAGTCCGCTGGATCGAA
GCGTGTGATTGGCATATTGAACGGCAGTTTGAAGTGGGCGATTCCACGCAGCGCGCTTCT
CATATTTGGATGACGCTGACTCGCGTTGACACTTTGGCTCAGTTCTTTATCAATGGTGAG
CGAGTACTAACTAGCAGCAATATGTTTGCCCAGCAACGTGTGGATATTAAACCGTATTTA
AAACAAGGTACTAACACAATTCGGGTTGAGTTTGCTCGGGTGGATTTAGAAGGTATCGCA
AGAGCAAAAAAACTGCCATTTCCTATTCCATCGGCAATGGGCAACAACCAAATTCCACAC
ATGAATTTGATCCGCAAAACACAATGCCATTCTGGATGGGATTGGGGCATTTGTTTGATG
GTATCGGGCATTTACGACCCAATCCAAATCGATGTAGTGACCGACATTTGGTTAAAAAAT
GTCTCAACCGAGCAACAATGGCAAGCCGATGGCAGTGTGATTTTAGACGCGCTGGTGGAA
GTGCAAACCGACAACCAAAGCCATCATGTTACCGTGGAATTTGATGGCGAAGTTCAATTC
ATTCAAATCGAAGGAAGTGGTCACTATCACTGCCAGTTCCATGTTCAAAAGCCGCAACTC
TGGTGGCCTGTAGGTTACGGCGACTCGCATCTGTACACCATTTCTGTTGGTTGTGGTGAG
CAAACGCTGTCGCGCAAGATTGGACTTCGTCAGTTGAGCTTAAATAGTCAGGCAGATGAA
CATGGCTCTGCGATGGAATTTATCGTCAATGGCACGCCTATTAATGCCAAAGGTGCGAAC
TGGATTCCTGTCGATGCGATGCCGGGGCGAGAATGTGAACACCGTTATCGAGACCTATTG
CAAAGTGCGGTTGATGCCAACATGAACATGATTCGCGTGTGGGGCGGCGGTCAGTACGAG
AGTGAAACCTTTTATAATCTTTGTGATGAACTCGGTTTGCTGGTGTGGCAAGACATGATG
TTCGCCTGCTCGTTGTACCCATCAAACGACGAGTTTTTAAAAGACGTAGAAGAAGAACTT
CGATTCCAAATTCCTCGTCTTAAAGCGCATCCTTCCATTGCGCTTTGGTGTGGCGACAAC
GAAGTGATTGGTGCCATTGGTTGGTATGACGAATCTAAGCACAACAAAGTAAAATACACC
GTCAATTATGACCGCCTCAATCGCATGATTGAACAAGTGATTACTCAGCAAGATGATTCG
CGCCGCTTTTGGCCGAGCTCTCCCTGCAATGGCGAGTTGGATTTTGGTGACGCATGGCAC
GATGATAGCAAAGGCGACATGCACTTTTGGGATGTATGGCATTCGGGTAAATCATTTAGC
GCGTATCTAAACATCAATCCTCGTTTTTGCTCTGAATTTGGCTTCCAATCTTGGCCGTCT
TTTGCGGAGGTGAAGCAGTTTGTACCCGAGCGAGACTGGAACATCACTTCACCAACGTTC
GAGCAACACCAAAAGAATCCTCGTGGTAACAGCATCATCACTGAGATGTTTACTCGTTAC
TTCTGTTTTCCATCGGGCTTTGAGCAGATGTTGTATTTGAGCCAGGTGCAACAAGCGATG
GCCATCAAAACCGCGTGTGATCACTGGCGCGCGATTTCTCCAATTTGTCGAGGCATGCTG
TATTGGCAGCTCAATGACAACTGGCCCGTCAGTTCTTGGTCAAGCTTAGAGTACAGTGGC
CGTTGGAAGCAGTTGCACTACCATGCTAGGCGATTTTTTGCGCCGCAGTATTTGGTATTT
TCCGAGCATACAGGCAAGTTGAGCCTGCATTTGCTCAATGATGCCAAAGATCCCGCAAGC
GTCAATGCACAGCTCAAGTGGGTAGATTGGCAAGGGGAAGAAAAGCAATGTTGGAGCTTA
GAACAAACGGTCATAGCAGACAGTAATACGATTTTGTGGCAATTGGATGAATCGTTTGAG
AAGGATGAACTTACGTCAGGCTTCTTCTATGTTGAAGCGCAAATCGGTGAAGACAGAATA
AGCAACACATGGTTTTGTTCTCATGAGCTGAAAACTTTGCCGATGGCGAAAGTCAATATT
GATGTCTCGATTGAGGGCAGCCAAATTACTTTGGTTGCGGATAAGCCTGCTTTCTTTGTG
CATGTGGAGTGTGATACCCAAGGTCGTTTTAGTGATTCCAGCCTCACTCTTCTGGCGAAC
CAGCCTGTAACGATTGAGTTTTTGGGAGACGATCTGGACGCGATGTCGACATCATTACGG
GTTTACCATTTGATGCAGTAAACACAAACTCAACGTTGAAAGGGGGCTTCCATGCTCCCT
TTGTTGTTTCACACTAGAGTAAATTACGTTTTGCCCACGTAATGGCCTGCATGCGGTTTT
TGACTTCGAGCTTGCGGAAAATACTATAGAGGTGCGATTTCACCGTGTGCTCACTGACAA
AGAGCGAATCGGCAATATCAAGGTTTGAGCCACCCTGACACAGTGCAGAGAGCACTTGCA
TCTCACGACGGGTCAGTTCCATTTCGAGTTTCGTTTCTAGCTCACCGACGGTATTGTTTA
GGCTCAATAGGTGGCCAATCAGTTGATTGAGAATATCGCGAGAGAGCCAATTCTCTCCGT
TCAAAATGCCTTTTAGCCCCGTCATTACCTTGTCGAAATCATCCTCAAAATAGAACAAAC
CTTTCAAGTTTGACCAAGTGAGTAAGCTCTCGATCCGCAGATTCGGTTCTGCGTTGACCA
ATACAGTCGCATCTACGTGCTCTAACTCACTCAGTGTTTGTTTGACCTCTGGCAATTCAG
GGAGAGAGCTATCGACTATCGCTACATAGTGTTCATCGCGGGTGCTAGGGAAATTGACGT
CAGCGCCTCGGGTTAAAAGTACGGGTTTTTCTAGGTTCTGTTCAATAGCGGTTTGCAAGC
CGCGACCTTGAATGTTGTTGAAGGTGAACAATAAGACGGTGTTGTTGGTTGTGTTGGTAT
TCATCATCAATGAACCTCCTGTCGAGACTGCATAAACTCATTTCCTACTTGATGAAAGCG
ATAGAGCACCAGGTCTAACAGCCCATCAAAGCAATATTTCACCATGGGGTTTCCGAAGAT
TTGTGTGGCGGGGGCTCTAAAGAACGTAACTCGCCGATGTTGATAGAAGTCCCGAATAAA
AATGTCGAAGAGAAGTTGTTTAATCACGGGCTCATGAACCGGGAAATGGATGATCGTATT
TCCCATGACTTGGAGAATGTCGGTGACTAAGTACTTCAGTATCGAGCGCCCTAAATGCCA
AAAGCTGAGAATCCTAAATTCAGACCTCAGCTCTTGATAAATCAAATGGCCAACCAACAT
GCCTTCACAGTAGTAGAGGCGGGCCTTGCTGGGGGATTCATTGAATTGATTGAGCGTGTC
TTCTATTCCGCCGGGCGTGATCAGTTGTTTGTGTACGGCGTTAATTTGCTCATATTCCGT
CAAACTGATTTGGCTAAGGGCGCAATTTTTCACATCGGTTACACGGTATTCGTAAACAAT
GTCTTTAAAGCTCAAATAGATGCTTTTGCTTTGTGAAGCTTTGACCCGTTTGTATTCGCT
GGAGGTGTATTGATACTGCTTGCCGATGTAGTGAGCGAAAGCAAGCCGCTTGAGCAAACT
GGGCGTTACTTTACCGCTTTCCCACTGGCTTAATGTGGGTTGATTTAAGCTTTCAAAAGC
GCTGTAACTTCGGGCTAGCTCATCCGCTAATTGGCCTTGAGTTAACCCCCTTTCCTTTCG
AATAGCAGCCACTGCATGCGAAAATTCTAACTTACTAACCATATATCTACGTCCTGAAAT
TATTATATTTTTGAGTGCTTCTCAGCGGCTCGGACCGAGCCAAAACTTTATGTTCTTGAT
CTTTTAGTGAGGTACATCATTTGGTCAGCATGTTGAATTAAGGAATCGCTACAGCTTCCT
TCATGAGGAAAGCGAGCCATACCAACACTTAAACCGATGTGAACGTTTTGAAAATGGATA
AAAATGGGTGCACTGCATGCGTGATGCAGCAAAGACTGAAACTGTTCTAACTCCTTGGTG
TCTTCGATGTTTGGCAGGCACAGAATAAACTCATCGCCTCCGATGCGTGTCGCGAACTGG
CCGTCGTCTAACAGATGCAAAATACGTTGGGCGGTGATCTGCAACACCTTATCTCCGGCG
TCGTGACCAAATTCATCATTCACGGCTTTAAAGCCATCAAGATCGATGTACAACAGAGTA
AACGGTTGGGCACGTTGAATCTGTTGTTCGATCAGTTGATTGCCTTTAAAGCGGGAATAG
CACCCAGTGAGCTCGTCGATTTCGAGCAATCGTTCAAGCTTTTCCACCTGTTCATATTGT
GTTTGCCAAATGCCATGCCAATAACACTCGATAGAGCGTAGCCCTTTGTAAATAAACAGG
TTGAACAAAAATAAAAACGTACTTTGAATGAAAAATTCTTTTAAAGCGTGGAGTTTAAAA
GGGTCATTCCCTGCCGTTATCAAATCAATGTAAAAGCAAAAAGTCATTGATAAGGCGTAG
GTAAAGAACGACCAAAAAACACCGAACTCAACCATGGTCAAAAGTAGGTTGATCGTCACC
AACGACGAAAAAAGAAAATGTCCGCCTAAGAAAAAGTACAGGTAAAAAGTGAGGGTGTAA
CCGAGGATTAGGGCAATGACGACAGATTGATGTTTTTGCTCGAGCGTGAAAGTTCGACTT
GCCCAAAGGTAAGTAAAACAAGTGCTCGCGGATAACACGTAAGGAAGGTATACAACAAGA
TTAACCCCTCTGATTGCACAAGCGAATAGGGTAAAAATAATCCCCAAACTTGTAGAGCGC
ATGTAGTAGCGCGTAAAAATTTTGGTGAACTGCGTTCTGTCCATCGTTATGTCTCTTAGG
AACAGCAAATAATGGGCAGTCAGGGAGAGAAGTCTGTATGGACTGAGTGTGAATGGAGGA
CGGGAGAAACACAGAAAGTGCGCCGTTTAGGTTGGGAAATGCTGGGCGCATATGCTTTCT
CGGGCGTTGTTCTCGTCTGCATGCGACACTGCATTTCATAAAGTTGCTCGATACCTACTG
CCGTTTTTATAAACTATTCTATGAGGCAGCATGGCATAAAACTATACGGTTTTCGGGAAA
ATGCTCCGATCTCAATATGTCCGCATAAAAAGTAGGTTAAAAGCCAATTTATTGAATAAA
AGCTATAACTTAAGTGTTAGGTGGGTTGGGATAAATGGTCTTAAAGTTAAGGTTTTTACC
TAAGCTTTTGATGAACGCGGTAGCCAACAACGTAGCCAATGTAGAATAACGCAGCGAGCG
TAATGAATGCTGTGACGTAGGCAAAAATGCTATTCAGCCCTAGCCCGAAAGCCAGTGTAA
ATGCGATGCCGTTCACTGCTTCTGCAGGCATCATGTACCAATCAGCATGAACGGAAGATC
CGAAGAGGAGAAATGTGCAAAGTAAAACGATCGTGCCGCCGAGCAAGCCGACCCATCTGC
TGTTGTTCATGTTGTAATCCAAGGGTTACCGAAGTAACGTAACAAAATATTTCAGAGCCA
GCATTATACAACCGAGAGAGGGTATAGGTGGTAGAAATATTTGCCTCACAAACTAAGAGG
CCATCTAAGTGGCCTCTTTTTAACCGATTTAACGGCATCCGTTATGATGCAAAGGTGTGA
GGCTTGTAAGAAACCTAACCTTTGGCATTCGTTTCGGGTTGTGCTTCTGGTTGTAGCGTC
CAATCACCACCAAGTGATTTGTAGAGCGCAATCGTAGCTTGTGCGGTTTGTAACTTTGCC
GCGACTTGCTGATCTTGCATCATGCGTTGCTGACGTTGCGCATCTAAAACCGATAAGTGA
TCAATCAAGCCTGCTCGGTACAGTGACTTGGCTTTGTTGACGGCGTTATTGGTGGCTTTC
AATGCATCATCGATTCGGCGCTGATTTTCTTGGCTGCGACCATAAGCAAACAGCGAGGAT
TCGGTTTCTGCCAAAGCCGCCTCTACCGTATGTTGATAAGACAATGTCGCCGAATCAAAA
CGCGCTTGGTTGATGGCTTCAATTGCCTCGCCACGCCCCCCATCGAACAAGTTCCAGCTT
ACGCCTGCCGCGCCCATCCAACCGAAAGAATCGCTACTGAAAAGATCGTCAAAGCTTGAC
GCCGACAACCCCGGAGCGCCCGTCAAAAAGAACTTCGGATATTGATCAGCAACGCTTGCT
GCTAACTCTCCATTGAGCGCGGCCATTTCGCGCTCGGCTAAGCGAATATCGGTACGACGT
TTAAGCAAATCGGAAGGTAAACCAACCGGCACCATGTCTTGCATGACAGGTACACTATGC
TGCTTTGACAGGCGAATTTCGACTTGCGTTAGCGGTTCACCAAGCAATACTGCTAAACGA
TGTTGGTGCGCTTGTTGTGCAATCTCTAACTGCGGAACGAGCGATTCCATTGCCGCAAGT
GTGGCCTTCGCTTGGGCTAAATCGAGATCAGAACCGTAGCCGCTGCGCACGACTTTCTCG
ACGAGGTCGAGTGTGCGTCGTTGATCTTCTAAGTTCGACTTTGCCAACTCAAGGCGCTCG
CTTGCGCCTTGGTATTGCAAGTAGTTGTGAATCAAATCCGCCGTGATCACTGTGTTCAAA
CCGCTTTGATAAATCTGAGCTTGTTCGAGACGAATATGCGCCGCGTTTGCTTGGCGGTCA
ATGCGCCCAAACAGATCAACTTCCCAAGCGATACTCGCGCCTGCAAATACGCCATCGTGC
TGATTATCCATTAGGGTGACGTTACCAATTTGAGGTGGCAGACCCGATACGGAATCACTA
AGTGGATTCAATATCGGACCGAGTGAAGAGTCATTTTTACTGAACTGATAGTTCATGTAA
CCCGCACCGAGACTAATTGTCGGCACCTTGAATGACTCCACCATGGCTTTATAGTTGTTG
GCCATTTTCACCCGCTCGGCCGCCACTTTCAGCGGAATGTTTTGGCTCTGCATGTCTTGA
ACCATTTGATTCAACACCGGATCGTGAAACTTAGTCCACCAAAACTCAACGTGTTGTGAA
TCGGTACTCAACCCTGCATTTTCGGCGTTCAAGTAGGTTTCTGCCATGCTGGTGGTCGGT
GCTTGGTAGTCTGGCCCCACTGCACAGCCCGCTAAACTTAGGGCTAGAACGACAGGCGTT
AGAATGAATTTTTTCACGATGACGCCTCCTCTAGCTCAGCGTTGGTTTGTGTGGATGGTG
CTTTTTCTTTGTAAGCAAGGCGATACAGCGCAGGCATGACAAACAGTGACAATATGGTTG
CGGCCGCCAAGCCTCCGATGATGGTTGCCGCCATTTGGTCAAACAGCAGATCTGACAGCA
GCGGGATCATGCCGAGAGCGGTCGTTAACGCACCCATAGAAATGGCCATAGTACGGTTGA
CAGTGGCTTCTTTGATCGCGTCAGACAAGCTCTTGCCATTTGTGCGTTCGAGCTCAATTT
GATCCATTAGTACGATGCCATTTTTGATGATCATCCCGGTCAATGTGATAGCTCCGATTA
GCGCCATAAAACCAAATGGTTTATCGAACCCAAGCAGAGCAAACACAGCCCCTGATGCTG
CCAGTGGTAGCGTTGCGAGGATGATGATTGGCTGCTTAAAGCCGTTGAACATCGCGACTA
AAATGATCACCATGATCAGCATTGCTTTTGGTTGCTGCTTCATGATGTCGGTGACCGCTT
TGTCTTCATCGTAATATTCGCCGCCCCATTCCATGCTGTAATCCGCCGGAAGTTGGATAG
CTTCAATCTGATCTTTAATGGCGTTTCTAACGTTCGCTGGCGTGGAGTCTCGGCTCACAC
CCGCTTGAACAGTGATGGTTTTCACGCGGTCGCGTCGCCAAATCATGCTCTCTTCGGTGA
CCAGTTCGAATCCATCCACCACTTGACCAAGCGAAACGCTGTTAAAGCCAAGTAGAGAGC
GCACAGGTAGCGTTTCTAGTGACGCCATGTTTTGCGATGTGCCACGTAACTGAATTGGAA
TCAACTCATCATTCTGGTTCATTTGTCCAAGCGGCATGCCGTCTGACGCACGTTTTAGCG
CGAAAGCGACATCGGCGCGGTTAATGCCTGCTTGACGCATTTTGTCTTGGTTTAGAATCG
GCTTGAGCACTTTGCTTTCTTGGCGCCAATCATCGCGAATGTATTTTGCATCAGGGTTTG
AAGCAAAAATCGTTTTCGCTTCCGCCGCTAGTTGATGCAATACGGTTTCATCCGGACCAG
AAAAACGCACTTCAACCGCGAACTTATCTTTGGTTGCCAACTTCAGTGCTCGGAAGCGAG
GTTCGGCATCCGGAAACGCCTCTTTTAGCCAATCATCACCACGCGTCACCAAGTAACTGA
TGCTCTCGTAGTCTTTGGTGTTGATCAGAATCTGCCCGTAGGCAGGGGCGAGCGGCTCAG
GCTCTACCGTTACCGAGAAGCGAGGCGCACTGGTGCCGACATAGCTAGAGATACTTTCCA
CTTCTGGTTGTGCGACCAACCATTCTTCAACTTTGCGCATGTCTGCCGAGGTTTGTTCAA
TCTTGGCACCATTGGGTAGCCAGTAATCGAGAAACACAATTGAGCGATCCGACTGAGGAA
TAAAGTTCACGGCCACATACGGGATTGCCACGGCGGTGACTAAAATCAACGGAACCAAAG
CGGCTAAAGCTTTACGCGGGTTGTCCACCGTCCAGAATACCAACTGTTTATAACGGCTCG
GTTTGGTCTCTTCGCTGTTAGCTTTTGGCTTGATGAACATCCACGCCATTAATACCGTAA
ACGTCATCGCGACGATCCATGAAAGCAACAGTGACGATGCCACAATGTAGAACACAGAGC
TCGCAAACTCGGCGGAGTCGGTTTTGGAGAACAACACTGGGCTTGCGCCCATAATCGCGA
TGACAGTTGCACCTAAAAGTGGCACGGCGGTTTCTTTGACGGAATCAATCGCGGCGCGAG
TTCGCTCGATACCTTTGTTGAGCTTAGCGATCATCATATCGGTGATCACAATGGCGTTAT
CCACCAACATGCCCAGTGCGAGAATAAACGTACCTAGCGAGACACGGTGCAAATCGATGC
TGGCGATGTTCATGTATACAAGCGTGAGCAAAATCGTCAGGAGCAAGCTTGCGCCAACGA
TGGTCGCACTCTTAAAACCCATGAAGACCAACAACACCACAAAAACAATCGCGACACTTT
CAAGCAGGTTGCCAACAAAGTCGTCGATAGACTTTTGTACTTCTTCAGGTTGATAAGCAA
CGGTCGAGATGTCGACACCCAACGGCAGCGTTGCTTGGTAGTTAGCGATGATGTCTTGAA
TCGTATCGCCAAGTGACACCACGTTAATGCCTTGAACTGGGCTCACCGCTAAGGTGACAG
CGGGCTCTCCGTTGTAGCGGTTTTCTGCCAATGCTGGTGTTTGATAACCCATGGTGATGT
CGGCGATGTCACCAAGACGAATCAACCCCGAGCCAAACTCGCCGGTGCCACCATTGATGA
TTAAATTGCGAATGTCTTCTAGAGACTGAAACTCACTGGTTTGCGCAATACGAATACGCT
CTGTACCTGCATCGAATTTTCCCGCTTCGAACGTGCTGTTTTGTGTGCTCAGTTGGTTCC
AAACTTGTGCGATCGACAAACCATATTGAGCCAAGCGCTCGTCTGGCATATCGATATGTA
CAACGCGAGGTTGAATGCCGTGTAGCTCGATCTTTTTGATGCCGTCGACGGCTTTGATTT
GGCGTTGCAGCTCTTCGGCGTAGCGACGTAACTCTTCTGGCGCAGCATCTGTGCTGTGGA
TAGAGAAAAGCATGCCGTAGACTTCAGAGAACTCGTCTTGTACTACGCTGATCTGCGCGC
TGGAAGGCAGCTGCAGTTTTACATCGTCCACTTTGCGTCTCAATAAGTCCCATTCCTGCG
GAAGTGCTTTGGAATTAAGGCTCTCTTTGAGGTCAACAAAGACCATAGACAAACCGGGGC
GAGACAATGATCGCAAGCGATCCAACTCTGCCATTTCCTGCAACTTGGTTTCCACGGTAT
CGGTGACTTGGTGTTCGACTTCTTCGGCAGACGCACCCGGGTAAAGGGTCACGACTACCG
CAGTTTTTACTGTAAAGCTCGGGTCTTCCAACTTGCCTAAGTCGAAGTAAGAATAGATGC
CAGCGATCACGCTCAATACGGTAAAGAACAGAACGAACTTACGTTGGCGAATCGCGAATT
CAGCTAAATTGATCATGGATTCGCACCTACAAAGTCTTGATGGTCAGGTTTGGGGCGGCA
TCGCCCTCGCTCAGATAATGGCTACCGCTGATCACCACATAATCGCCTTGCTCAAAACTT
CCGGTCACACACGCTTGGTATGCGTCGATAGAGTCAAGGTTGACCGGCTCTGAATGAATA
ACCGCATCACGAACCACATTCACGTGTAGAGTTTGTTTCTCACCCAAAATTGCAGAGTAA
GGAAAGCAATGGCTTGAGTGACTGGTGTTGAGCGCGGTATTAACCGTGACTGCTTTACCG
TTGAATAGCGCACTGGAAATCGAATCGATGTCTAGCGTGACGGTATAGGTTTGTTTGAGC
AGGTGCTTCTTCGGCGCGATTTCTGCCACGGTTGCTCGGTAGGATTGCTCCGAATCATAC
CAAGTCAACGATGCTGGCTGACCTAGTGCGAATTGCGCAATCATATTTTCCGGCACGTCG
ATGTCCACTTCCCAGCTGCCTTCTTGCTGAATTGACACAACACTTCCGCCCGGCAAGGTT
TGTTCATGTGGATCAACAGAAACGTCGGCAACAATGCCAGTGAATGGTGCACGTAGAGTG
GTGTAACGTAGGGCATCTTTTGCACGTTGGATGTTTTTCTCAACCACTTTGACGGCAGAG
AGGCTACGTTCGTAGCTGCTGATGGCTCGGTCTAAGTTTACGCTGGCAATGGCATCATCA
GAAGTCGCTTGTTTTACGCGCTTTAACTCGGCTTTCGCGAGTTTGTGGGCTGATTGCGCT
TCTAACATGCGCGCTTGTAATTCTTCTAGTGAGACTTGGTAGTCGTGCTTGTCTAGCGTG
GCAATGACTTGGCCTTTTTCTACCACGCTGCCTTTATTTACGAACACGCTTTCCACGGTG
CCGGGTACACGAAAAGAGAGTGAGGCGGTTTCTTTTGCTTTTACGATCCCGCTGAATGAT
TTGTTGAGTTCTTCATTCCTTTCATTGACTTCAATCACTTGAACGGGTCTGGATGCGCTT
GGCTCCTCAACCTGAGGTTGAGCTTGATTACAGCCGAGTAGAGAGAGCGCGATAGTGCTC
AGCGCAGCGGTTTTGATTTGATGATTCATAAGATGGCTCCATAATTTCGGCGCCATCTTA
TAATTCACAGATGTTCAGATAATCATGCGTGCGCATGATTCAATGTCACAAATTTTATGA
CAATAAATGCAAACTACAAAAGTTTTGGGATTTTATTGCACAAATGTTCAATAAGTAACC
GGCTGGCTTGGTTCAGCGTTTTCGGTTGAGGATAGAGCAACCACCCCGTTTCTTCCGTGA
CAGCATATTGAGACAATACTTGCACCAATGCACCGGATTCGAGCTCATTTTTTACCAACA
GTTTTGGGATATAACTGATGCCGCGGTCAAGCACTGTGGAGCTTTTAATAAAGCCGATGT
TGTTGGAAATGAGTTTTGGTTTGAGCGCTACGTTTTGTTCCTGAAAATGCCAAAGGTTGT
CGACATTGCCATTTGGCCAACGAAAACAAATGCACTGATGATCGCTCAATGCTTCTAATG
TGGCGGGCGTGCCGTGAGTTTGAAGATAGTTCGGTGAGGCAACGACACATCGGTCTAGCG
TTAAGATCTTTCTCGCGACAATGTCTGAATCAAACAGCATACCGCCGTGCAGCGCGATGT
CCAACCCCTGCTGAAACATATCAATAAAGCCATTGTTGATATTGCGAATGTCGAGTTCGA
CCTGCGGGTATTGATCCTGAAATTCAAACAAAATGGGTTGAAGATGTTCATAGGTTTCTG
GCAGAAGGCCAAGTTTGATTTTGCCTCTGACCTCGATGCTTTCGTTACTGGCTTGCTGGT
TTGCCGAATCAAGCAAGGTGAGTACTTTTTGTAGATCTTGGTAGTAGGCATCGCCTTTGT
TTGTCAGCGAAAGGCTGCGAGTGGTGCGGTGAAAAAGTTGCGTTCCGAGGTAACGTTCCA
GTTCTCCAATGCGTCGACTAACATTTGCTCGTGGCAAGTCCAAAGCATTGGCTGCCGCTG
TAAAGCTGCCAAGTTGGACGACTTTGGTGAACAGTTTTAGATCGTCAATTTTCACTCTTG
AACTCCATACTCTTTGAGTGCCGTGCTAAACCCTGACACTCTAGAGTATTGATGTGTGGT
ATACAAAACTTATTATTAATTATCGAAATATAAATAAGGACTTCAACATGTTGAGATTTA
TACAACGTCGCCGCATTAAGAAAGTGATTAAGCTTATGAGTACCAGATTGATGGTGGGAT
ACGGCAGTCGTGAGTACTTTTCCGTCGGTCAGGTAAAGACGAGCACCAGCGAGTTAAGCG
CGTGCCAACAAAAAATTGCGTTGGCGTTGTATGCGAATCCGCAAGATCTTGATTTGGAAA
ACCAACCGGAGTTGCAAGCCATCCGCTCTGATGTGGCGCATGACTTCTTCGCTGGTGTCG
ATTATACCGCTCAAGATGTGCTTCATTTATTCGGTGCTGGTGGCTGGAAAGGTGGTCGAA
TGGAAGATGGAATGTCTCATCATTTTGGTATGCACAGTCGCTATTGAAAATGCGCATTAA
TTTTATAAATTCGATAAATATTTTTGCTGTTAAAGATTAATTAAATTTTCTTTCAATTGG
GTAACAATTACCTAATTATGCACCCGAATCCCAGCGCGTCGCTGGACTGGTTGGATTGCA
TACCATGAAATTAATCATCAAAGGATTGGGGCTGAGTGCTCTTGTGCTCAGCATGTTTGC
TCATGCAGATAGCAAAACGTTGAACGTTTATGCATGGGGTGGCTATTTGCCGGAAGCATC
GTTAAAAGCGTTCGAAAAACAAGAAGGCGTTACGATTAATTATTCGACCTTTGAGAATAA
TGAATCAATGTACACCAAGCTAAAATTGCTAAAAGGTTCTGGTTACGATGTGGTTTTTGC
TTCTGCGTACTTCATTGAAAAAATGGGTCGAGAAGGGCTGCTTTCGAAAATAGATCACGC
TCAAGTGCCAAACATGCAAGACACAATGGACGGCTTACTCGGCCAAGCGCACGATCCGAA
AAATGATTACTCTTTGCCTTATATTTGGGGCATTACCGGGATCAGCTACAACGAATCCAT
GGTTGAGCAACCAGTGACAAAATGGGCTGACTTATGGGAGTCGCAATACGAACAACAAGT
CATGCTCATTGATGACGTTCGCGATGTGTTCGGTATGGCGCTGAAGAAAAATGGCCATAG
TGTGAACACCAAAGACGAAGCAGAAATCAAACAGGCTTTCGATTCTTTAGTGGCACTGAA
AAATAACGTATTGCTGTACAACTCAGATGCACCTCAAGTCCCTTACGTGTCCGGTGAAAC
ATCGGTCGGCATGCAATGGAACGGCAACGCATTCCAAGGGCAGGTTGAAATGCCTGAGCT
GAAGTTCGTGATGCCGGAAGAGGGCGCGGTATTGTGGATGGACAACTTCACTATTCCGTC
TGGCAGTAAAAACAAAGCATTGGCGCATAAATTTATTAACTTTATGTACCAATCAGAGAA
CCAAGCGGAAATCGTGACCAGTTTGGGTTATGCGTCGGCAACGAACGCTGGGCGTGACAA
ATTGCCAGAAGAGTTGAAAAACAACCGTACTATTTTCCCTTCATCAGAAGACATGAAAAA
AGGCGAGTTTATTAATGATGTTGGCGCAGAAACGTTAGCGATTTACGAAAAGTACTGGCA
ACGTTTAAGAACGCAATAAGCGACGTCTTTGCCTATTGTTAGGCTTAAAATCGTTCAAGT
TTGGATTCCCCTCATCACGAAAGTGGTGAGGGGAATTTTTATAGGCTTTGTACTGCGAGT
GTTGCTACGCGGCACGCTTTACGAGGCAGAAGTGCTTTTTACCGCGTTGCAGTAACCAGT
ATTGATCGAACAGTGGGAAGCTCAAACTCGGGTTATCAGCCGACACTTTTTCTCCGTTTA
CACTGATGGCGTTGTTGCTGATGTGTTCGCGTGCAACACGCTTCGAACTTGCTAACCCCG
ACTCAATCAACAGCTCAACCAAATCTTGTTGTGCGCTCTCAATGCTTGGTAAACCGTCCA
ACTCCAATTGTTTTAATTCACCCAAACTCAGTTGTTGCACATTACCGCTGAATAAAGCTT
GAGTGATGCGCTCGGCACTAGCTAGGCCTTCTTCGCCATGAACAAATCGCGTCATTTCCT
CAGCGAGAATACGTTGTGCTTGCGGTTTACCTTGGCTTGCTTGGTCTTGCGCTTCAATGC
TGGCAATTTCTTCGCAGCTCAAGAATGTGTAGTAACGCAAGAAGTGGTAAACGTCGGCGT
CTTCTGCGCCAAGCCAGAACTGGTAGAACGCGTAAGGAGAGGTCTTGCTAGGATCTAGCC
ATACTGCACCACCTTCAGTTTTGCCAAATTTGGTGCCATCGGATTTGGTGATCAGCGGCA
GAGTTAAGCCAAATACTTGCTCACCATTTTGACGACGAGTTAAATCGATCCCGCTAACGA
TGTTCCCCCATTGGTCATTGCCACCGATTTGCAAACGGCAACCGTATTGACGGTTTAGCT
CGGCAAAATCGTACGATTGCAGCAGAGCGTAGCTAAATTCGGTGAAGGAGATACCTTGGT
CAGGGCGTTGCAGGCGTTGTTTTACCGATTCTCGGTTGATCATAGTATTGATCGAGAAGT
GCTTACCCACATCGCGGAAGAAGTCGATCACATTGATTGCTCTCATCCAGTCAGCGTTGT
TCACCATGATCATTGGCTTGCTCAATTGGTGATTCATCAACTGTTGAATTTGGTTTGAGA
GATCGTTAACCCAGCCTGAGACGATTTCCGCTGAGTTCAGACTGCGCTCAGTCGCTTTAA
AGCTTGGGTCGCCAATCATGCCCGTTGCACCACCGATCAGGGCAACGGCTTGGTGTCCGG
CATCTTGAAAGCGCTTAAGCATAATCAAAGGCACGAGGTGGCCGATGTGCAAGCTGCCTG
CAGTAGGATCGAAGCCGCAGTAAACGGTTTGAGGTTGTGAGAGAAGTGTCTGAATTTCTT
CCAAATCGCTGGCTTGTGCAATCAAACCACGATCTTGTAAATCTTGCAGTAATGGTGTCG
TCATTCTTTTTGTCTGTTTTAGTGGTTGTTGTATTCAGACTAAAACGCGACACCTTTTGT
CGATATATCCCTAAAGGGATAGTTTTCTATTTTGAGTGCATGATCAGGTGGTTGAGGAAC
AATTGAAACAGCTCACTCAACGATGAAACATTAAGCTGAGAATAGATGCGCTTTCGATGG
TTTTTTACTGTGCCTTGAACAAGATGAAGATGCGCAGAAATTTCTTTAGTATCAAATCCT
TGAGCAAGGAGAGAAGCGACTTCCTGCTCCCGTCGAGTCAGTGACTCTATGCCAAATGAG
CTTAACGCCTGCTCAATGGCAACCTTCATATTGCCTGTGTAGGCGTCTGGGCGAACTACG
GGCTCTGATAAGTTAAACTCGGCTTGTTTCCAATGCTGTTGGCACAGCGATTGAAGAACA
GAAAAATGCGAGCGCAAGTTGTTGATTTGCGCGGCAGAGAAGCGTTTACCTTCACGCAAG
CAGCCAAAATAGAGAATTACCCAACGACCGGATTCGATTTCTACCAGCATGCTGAGTTCA
TCTTTCCAACCTGTTTGATCGTAAAACTGCTTTCGATACGTTTGATATTCGATGCCTTTT
TTCGCTACATCTTTTAGGGTGAAGATGCCTTGTTGCTTGTGTTGGTTGAGGTTTTGGAAA
AACGGATCGTTTTGAAATGAGTTGGTCAGGTAACGTTGAAATAGCAACTCACGTTCATTT
TCAATCGAGTCATATAGATAGATCGGGTGTTTGCCTTCTCGGTAACCAAGAATGATCGCG
CAATCAAAATCGAAAATTGAGTGAATCACGCTCATCAATTTTGGGGTGAAGTTAGGCGTG
TTTAAAGCAGAAATTGCTTCTGCGAGTTGCGCGTTAAAGTTTTGGTTAGGCATGCGATCA
TCGAGTTGACATGATTTAATTTTGCGCAAGCATAACCAAAAGCAATCCAACGAGAAAGGG
AAGTCACCATCTTCTCGTGACTTCCCCCTAAAAAGTTGCTCAGGTACTCAGTTTTGCGTT
CTCGATTGTTAATTCTATGATTTTTAATGCTCAGATTTTTATCAATTCCTGTGAAACCAT
TCGTTGTTGTGAAGTGTTTTCAATCAGAGCAGGTAAATTACTGGGCGTTGGTGAGCTCTT
CATTTACCCAGTATTTTGAACCAGATACGTTTGCATCGATAAGTAAGCCTTTTGAGTTGA
GCTGATAAACGGCAACGCCGCTGTTGAACTGTGCAGAGAACTCTTCGGCATCTTCGCCTG
CAACTGCTGAAGCTTCGCTGGTTGCTTCCCAGCCTTCGTTGACGAACGTATCGAAGTCCT
GCTTGCTTTCAAACAAAACCACTTGCTGATAAAACTTGCCGCCGAGCCCTAGCGCAACCC
CCATACCAAACATGTTCATGTAGGTGCGTTTTTCGGTGGTCTTATCTACTGCCACACCAG
AGCCTGAATTAGTGTGGAAAAGCAAAGAGAGCTTGCGAGAATCAAAAACGGCGTAGCCGT
AAGCTTTATCGTAAATCGCTTTCGCTTCTGGTTTTTCATTAAAGAGTTTGAGTAAGGTGC
TATCGGCCATCAAATCAATCGCTTGACGCGCTTCTTCTGGCGTGTCGCCTTCCATCAACT
CATCAATTTTTTTGTCTGCGGCATCTATCCATTCTTTGCTTTTTTCGATACTGGCATCTG
TCCATTCGCCAGCCGTATTGATTGCTTCTTCGGACCAATTCGTGAAATCTTGCCACGCTT
GTTTTGAAAAGGCTTTTGTGTCGTCCCAAACATCTTGCGCAGTATCCGAAACCGCTTCGC
CTAGCTCAGACATTTTGTTGGATATCTCGTCCCAATCTGCATGAGCAGGAGAGGTGAGTA
ATATAAGTGTGGTTAAGATAACGATCGGCTTTTTCATTAGAGCTCGTCCTAAACGTGGTC
GGTTTTATTTCATTTTAGGTGAAATTTGGGATAGGGAAAATTGACGATGATTCTAGGTTG
GGATTGACGTCACGAACTCACGTACCCTTGACAAGGGCGTGATAGAAGCCCAACAAAAAA
GCCCTCAAACCGCAGCTTGAGGGCTTTGTCTCGTTGGTTTAGGAGCACTTGTGTTAAGTG
GCTTCCTTTCGGCAAATTACTTGCTAACTTTACCTAGCTGTAACCAAGTGTCGATAACGG
TGTCTGGGTTGAGTGAAACAGAGCTAATGCCTTGCTCCATCAACCATTCCGCCAAATCTT
CATGATCTGATGGGCCTTGACCACAAATACCTACGTACTTGCCAGCTTTGGTTGCGGCAT
CAATCGCCATTTTCAGCATGATTTTCACCGCTGCGTTACGCTCATCAAATAGGTGAGCCA
CATCGCCAGAGTCACGGTCTAGACCAAGCGTTAGCTGAGTCATGTCGTTTGAACCGATAG
AGAAGCCGTCGAAGTACTTCAAGAATTCATCGGCAAGCACTGCGTTTGATGGCAGTTCAC
ACATCATGATGACTTTCAGACCTTGGTCACCACGGCGCAGATCAAACTTCGCTAGCAAAT
CGATAACCGATGCGGCTTCGCTTGGCGTACGCACAAATGGGATCATGATTTCAACGTTCT
TCAGACCCATTTCGTTACGAACGCGTTTGATGGCTTGCGTTTCTAGCTCGAAACAGTCTT
CAAACACTGGAGAAATGTAACGAGACGCGCCACGGAAGCCTAGCATTGGGTTTTCTTCAT
GCGGTTCGTACGCTTTACCACCAACCAAGTTGCTGTATTCGTTCGACTTAAAGTCAGACA
TACGAACGATGACGCGTTTTGGCCAGAAAGCAGAAGCGATGGTTGCGATGCCTTCCGTCA
GTTTGCTTACGTAGAAATCGATAGGATCTTTGTAACCACGAATGCGCTGTTTGATTTCTG
CTTTCAGCTCATCGCTTTGAGCGTCAAAGTTCAACAGTGCTTTCGGGTGAATGCCGATCA
TCTTGTTGATGATGAATTCAAGACGAGCAAGACCAACACCTTCGTTTGGAATTTGTGCGA
AGTCGAACGCGCGATCAGGGTTACCCACGTTCATCATCACTTTTGTTGGCAACAGTGGCA
GTTCATCAACAGAAGAGCGTTTTACTTCAAAATCCAAGTCGCCTTGGTAAACGTAACCTG
TTTCACCTTCTGAACAAGAGACGGTTACGGTTGCGCCATCGGTCAGTTTGCTCGTCGCGT
CGCCACAACCAACGATAGCAGGAATACCCAGTTCACGAGCGATGATTGCTGCGTGACACG
TACGTCCACCACGGTTAGTTACGATCGCCGATGCTTTCTTCATCACTGGTTCCCAGTCTG
GGTCAGTCATGTCTGTGACAAGCACATCGCCTTCTTGAACCAGTGACATTTGGTCTAGAG
AATCAACCAAACGTACTGGGCCTTTACCGATGCGTTGACCGATAGCACGGCCTTCGACAA
GCACATCGGCTTTGTTGTTCAGTTCGTAACGTTCAATCACGTTTTGTTCTGTTTGAGAAC
ATACGGTTTCTGGACGTGCTTGAACGATGTACAACTTGCCGTCGATACCATCTTTTGCCC
ACTCAATGTCCATTGGACGTTGGTAATGCTTCTCGATGATCATCGCTTGTTTAGCCAGCT
CTTTGATCTCTTCTTCGTTTAGAGAGAAGGTGTTGCGCTCTTCTTCTGACGTATCGATGA
TATCAACTTGCTTGCCGATCTCTTGGTTGTTTGAGTAGATCATTTTGATCAACTTTGAAC
CAAAGGTTTTCTTAACGATCGGGTGCTCACCCGCTTCAAGCATTGGCTTGTGAACGTAGA
ACTCGTCTGGGTTTACCGCGCCTTGAACGACCATTTCACCTAGGCCCCAAGACGATGTAA
TGAACACGACTTGGTCAAAGCCAGATTCAGTATCTAGCGTAAACATAACACCAGAAGAGG
CTTTGTCTGAACGAACCATGCGTTGGATACCCGCAGATAGCGAGATACCACGGTGGTCGA
AACCTTGGTGTACACGGTAAGAGATCGCACGGTCGTTAAATAGAGAAGCGTAAACGTGCT
TTGTGGCTTCTAGTACTGCGTCGATGCCTTTCACGTTCAAGAACGTTTCTTGCTGACCAG
CAAAAGAGGCATCTGGTAGGTCTTCCGCTGTTGCAGAAGAGCGAACCGCTACCGAAAGCT
CAGTGTTGCCTTCGATAAGTTCTTCATAATTATTGCGAATTTCTTGTTCAAGATCCGCAG
GGAAAGGGGCTTGTAATACCCATTGACGGATGGTAGCGCCTGTCTTACGCAGAGCTTCAA
CATCGTCAACGTCCAGTTCATCAAGTAATTGGTGAATACGCTCATCCAAACCTTCGTGGT
CAAGGAATTGGTTAAACGCGTATGAGGTTGTCGCAAAGCCATTTGGTACTGATACGCCAA
CATTAGCAAGGTTAGAAACCATTTCGCCAAGTGAAGCATTTTTACCGCCGACTTTGTCGA
CATCATCCATGGATAGGCCATTGAACCAGAGGGTGTTCTTTTGCATGTCTTTCTCCAGAA
ACATTGCAGCTTAGTAGGGGGACTTAAATCAATCCAAACAAAGTATTTGTCTCAATTGAT
GTCAAAGGCAAACGATTACGTTCTGGCTTAAAAAAATTCTGACGAATTTTAAAAGCTGTG
GGGAACCTAACTGAAAGCCAAACTGGTTTATTAATATTATGTTTACCATCCTACTCAAAA
GATTTTGAAAAATTAAACAGAAATGCAAATAAATAACCAAAGTCGTGATGTGTTCTATGT
TTCTGACGGTACGGCGATAACATGTGAGACATTGGGCCATGTTGTTCTTGGTCAATTTCC
TTTCATTCCTAATGAAAAAACCTTTCCTTTTGTAGAAAGCCAAGACAAAGTTGCGGATGT
TGTTAAAGAAATTGAAACATCCTACCAACGCAATGGCGTTAAACCGTTGGTGTTTTTCTC
GATTGTGGTGCCTGGTGTACGCGAAATGCTGCTAGAAGCTCCGGCATACAGCTACGATGT
GCTTGAAAGCATTGTACAAAAGGTGCAAGACGACATTCAGATGGCACCTGCCCCGAAGTT
GCAGCGCTCTCGCAGTGTAGGGAAAGATTCCGATACCTATTTTGACCGTATTGCGGCGAT
CGAATACACCTTGGCTCACGACGATGGCATTACACTGAAAGGCTTGGAACAGGCGGATAT
CATTCTGCTTGGTGTATCGCGCAGCGGCAAAACACCAACCAGTTTGTACATGGCGATGCA
GTTTGGCTTGCGCGTGGTGAACTACCCGTTTATTGCCGAAGACGTCAAGATGATGCGTTT
GTTGCCAGAGTTCGAGGTACATCGCCACAAACTGTTTGGCTTAACCATCACACCTGAACG
TTTGAATGAGATTCGTGAGAATCGCCTGTCGGGCAGCGACTATGCCAGTGAAGAGCAATG
TAAGTTGGAGTTGGACACGGTTGAAGCTTTATTCAGAAGAGAAGCGATTCCTTACATCAA
TACGTCGTCATTGTCGGTAGAAGAAATTTCAACGCGCATTCTTGAGAGAGCCGGGATGAA
GCGTCGTTTGTTCGGCTAGTCACTTGGAGGAGAGGAGGTTGCGATCAACCTCCTCTTTAC
GTATTACTGGTTATCAATTATCAACTTATATAGTTGTTCCTTAGTAGTACTGGAACATCT
TCTGAACGTCTTGATAGTTCTTCGTTTGGGTGAGTGACAACATCAGCAAAATACGTGCTT
TTTGTGGGTTTAGCGTGCCTGATGCAACAAAGCCGTATTTATCATCATCAATTTCCGCGT
CCAAAGTCGTTGAGCCAGTTGGCGTGCGAGAGCTTCTGACGACAACAATGCCATCTTTGC
TCGCTTTTTCTAGCTCATTAAAGACCGTGTGGTACAAGTTACCATTACCCACACCAGCAC
TCACAATACCGTCAAACTTGGCATCAACCAAGGCTTTGACTGGCAAGCTCGACGCATTCG
CATAGTTATAAACAATGCCCACTTTAGGTAGTGTGTTGAGTTTTGATACGTCGAATGGGG
TTTCTGTGGTGTGTTTACGTTCAGGGCTTCTTTGGTACTTTGCATCGCTGTTGTGAATGT
AGCCAAGAGGGCCAAAATTTGGAGATTGGAACGTACTTACCGAGGTGGTGTTGGTCTTCG
TTACATCTCGCGCATCGAAAATGGTGTCATTCATTGCCACTAGTACGCCGCGGCCTTTTG
AGTCTTCATCGGTTGCAGTAACAACAGCATTGTATAAATTGACCGGGCCATCGGCACTCA
TGGCAGTAGATGGTCGCATCGCGCCCACGATCACAACGGGCTTGTCGCTCTTCACCGTTA
AATCAAGGAAGTATGCGGTTTCTTCCAACGTATCCGTACCATGAGTGATGACGATACCGT
CAACATCATCTTGAGCGAGCAGCTCGTTAACCCTTTTCGCTAACTTCAACCATACCTCAT
CGTTCATGTCTTGAGAGCCGATGCTGACGACTTGTTCACCAGAAATATCCGCAATGTTGG
TCATGCTCGGCACAGCAGAAATTAATGATTCGACGCCAACTTTACCTGCGGTATAGTTCG
ACTCAGTGGCAGATTGACCTGCGCCAGCTATGGTGCCGCCAGTCGCGAGGATTTTGATAT
TAGGAAGATCGGATTGGGCGAACGACAAAGAACTGAGGCACAAACCAAGGGTAATCGTAC
TGAGGCGGAAAAGATTTTTTGTCATGGGAATCACCTGCTTTTAGGTTAGATGTTGGTTGG
GGAACAACCTCTATCCTAAAAACAGAACGGGAGAATTTTTGAGCACAAGCTCAACAAGTT
GCAGATGAAAATCGTGATCAACTAATCACTTAAAGAATATCAAATCAACCAGTTAACCTA
ATTAACGTGCTTCTTTAACAAGTGAGATGTACCAGCAACCTGTTCAACATTGAACGAAAT
ACCAGTGATGGATCTGTAAGTAAGAAGTGAGGGCGTGTTTTGCTAAGAGATGTAAAGGGA
AGGAGGATAGGAGTTAAGCTTTTAGAAGATTAAATGGCCTGCAAACATAGCGCAAAAAAA
AAGCGGCTTTACCCCGGAACAGATAAGCCGCTTGCCAATGATGTGCGATACCAGTCAGAG
TTGGTATCGTTTCACATCTTATCGCATAATCATTTGTTCACGACCTGGACCAACAGAGAC
CATTTTTACTGGTACGCCCATTAGTTCTTCAATGCGTAGAACGTATTTCTGTGCTGCTAC
TGGTAGCTCTTCAAACTTACGACAACCTGTGATGTCTTCGCTCCAGCTTTCCATTTTCTC
GTAGATTGGTGCTAGTGCTGCTGTTTGAGGCCAGATTGGGTTTTCGCTGTGGTCGCCTTC
GTAGCCAACACAGATTTTTAGATCGTTAAGGCCTGTCAAACAGTCTACTTTCGTTAGTGC
AATTTCAGTTGCTGCTTGCAGTTCAACGCCGTTCTTCGTAGCGACTGCGTCGAAGTAGCC
CATATCGCGTGGACGACCTGTAGTTGCACCGAACTCGCCTGCAAGTTCGCGGAAAGCATC
TTGCTCTTCCATTGCAGTGATCAACGTACCAGTACCTACTGATGAGCTGAATGCTTTTGC
AACCGCAATAACGCGTTCAGGACGAAGTGCCGGAAGACCACTGCCGATACCCGCGTACAT
TGATACAACGTTAGAAGATGTTGTCCAAGGGTACTCACCGTAAACAAGGTCACGACCCGC
GCCAAGCTGTGCTTCGAACAATAGTGTTTTGTCTTTTGCTTGTAGCTCTTTTAGAGGAAG
CGTTACGTTGCAAATTGAATCGCGCCAAGGTGCAGACACTTCTAGCAACCAGTTCGCCAT
TTCTTCAGCGGTTTGTTCGAACTCGAACGTCGGGTAAAGCGCACGCAGTTGTGGCAGTTT
CCAATCCATCATGAACTGAAGGCGTTCAACCAATACTTCTGGTTGCTTCAACCAACCAAC
AAGAATGCCTTTCTTCATTACGCGGTCACCGTACGCAGGTGCAATACCTTGACGAGTTGA
GCCGTATGCTTTGTCGCCTAAACGCTGTTCTTCTAGCGTATCTTCTAGTGCGTGTAGAGG
TAGACACAGTGTTGCGCGATCAGAGATGCACATATTCACTTTTACGCCCGCTTCTTCAAC
TTCCGCAATCTCCTGAGACAGCAACGCAGGGCTGATAACCATGCCCGGACCTAACACTGC
CAAACAGTCAGGGTTGAATACGCCACTTGGAAGCTGGTGCAGCTTGAACGTACCTAGGTC
GTTAACCACGGTGTGACCCGCGTTGTTACCACCTTGGAAACGAATGCTCGCAGAAGCTTG
CTCTGCCAAAAAGTCAACGATGCGGCCTTTGCCTTCATCACCCCAGTTTGCACCCACAAC
AACGATAGACGACATAATTTAATCTCCAAAAACAGATGCAAAAATCTTAAGGTGTTCGCC
ATAATAAGAGAAATTAATTATACTCATTAACTTGATAAGAATCTCATATCGGAATTGGCA
ATGTTAGATTTGAACTGGCTGCGAACCTTCGTAACTCTTGCAGAGGTAAAACATTTCGGC
AAAACAGCGACGGAACTGCACATGACGCAACCGAACGTAAGTTTGCATATCAAGCAGTTG
GAGCAGGCTACGCGCACTAAACTGATTGAGCGAAATCCTGTGCAGTTGACGCAAGCGGGG
AAGCGTTTGTTAGCTACGGCGCAGCGGATGCTTAATGAGCTGCAAATTTGTCAGTCGGAT
CTCAATGCTATCAACGATCTTACGCAGGGGACGCTTTCTATTGCGGCGAGCGATATCGTT
TCACGTTTACTGCTTATCAAACCATTTCAGCAATTCAAAAGTGAATACCCGGGTATCGAT
TTGGCATTGTTCAATACCACGTCTTCTCAAGCGGTGGATTTGGTGAAAAGTGCGCGTGCC
GACATCGGCTTTGTTATCGCACAAAAAGAGAGTCAACCGCTGCATTTTACGCCTCTCACG
CAGATTCACTGGTGTGCGTTTGGCGATAACATTTTTGAGTGGCAGGACAATCGAAAAGAG
AGCCAGACGCTGATTCTGCTAGGGCACGATACTCGAACCCGAGAGCTGATTGATGCGTCT
TTACCTGAGTTAAATCTGCCTAAGCATCGCGTGATGGAAGTGGGCAGTGTGGAAGCTCAA
ATTGACTGGGCTGAAGCGGGGTTTGGGACTGCTATTGTGCCGGATTTCTCGCTCGATCCG
AGATTAAAGCTTTCCCGAGAAGTTACGCCTTTGCCAAGTTTTCCAAACACTGATTTCGGC
TACATCGTGCGTCAAAATCAAGTGTTATCCAAAGCGGCAAAACAATTGTTGGCTTGGGTT
GGCGAGAATGTGTCGGTGGTTGAGGGCTAAGACGATGAAAGAAAAGGCGGTGAAAGAGAC
GAAGATTACGATTTCGCTCCCATCCTTGATTCACCGTATTGGTGGCGACCATGCCAAGCG
AGCGAAAACACTCGCAGCAGAAAAACAGTGCGATCTTAAGCGAATTAGGCGATCTCGTAA
CTGGCAGATCTCAGGCGAGGCTTTGGATGTAAAAGCGTTTTTAGATCATCTTAAAAGCGA
AGAGGCAGAGGTGATGCGCTTTGCGATCAACAAGATCGAGCAAGCTCTACTCGCTCACCA
AGACAAGTTGGAACCTTTGGACGTGAAGTTGATACGTTTGGTGAGACAAAACCCAAACAT
CACCTTAGCGGAGTTGATGGCAGAAACGAACTGCACGTTAGTTCAAGCTCGCACGGCACG
ATTTGACGCCGAGTTGCTTTAAGATTGGTTTGTGGTTTACTCACTTTAATGGCAGATGTT
AGGGTACTAACCAAAATAACTCACTAAGACCATTTTATTATGGATATTTGGAAGCTTCTC
CTTTTTATTCCTGCTTGCTTCGCTCTCAATATGGCTCCAGGCCCAAACAATTTATTGGCA
ATGAACAACGCCCGCTGCTACGGATTTAGGGCCGCATTTGTAGCCAGTTTAGGCAGAATT
GCCGCTTTTTCAGCAATGATTGCGTTGTCGGCATCTGGCTTGGCCGTGATTTTGTATACG
TCAGAAATGTTATTTTTGGCAATAAAGCTGGTAGGGGCGCTGTATCTACTTTGGATTGCA
TTTAACCTTTGGCGTTCAGAGTCCAGCCCGATCTCTGATTTGGACAACTCGCGCAACTAC
GCAGGACTTGCGAAACAAGAATTTACGCTTGCCGCTGGCAACCCGAAAGCGATTCTTATT
TTTACTGCATTCTTGCCGCAATTTGTTGATGCCAATGCCAACGTTCAAGAGCAGTTCTTT
GCACTTGGCTCAACGTTTTTGATTTTAGAAATGGTCGCCATTTCAATCTACGCAATCTTT
GGTTTGTATTTAAGACACTGGTTTTCAAACCCGAAAATGGCGAAACGTTTCAATCGCGGG
TGTTCACTCTTTTTGACTGTCTCTGGTGTTAACTTGCTGATAAGTAAGCAATAACGACGT
ACATTGTTCTGTCACTCATTCTATAAAAAAGAGCCGCTTGATGTTAAATCAGCGGCTCTT
TTCTTTAGTTTATGTGTTGCTGGTTGTTTACCACATCAAATCATCTGGAACGACGAAATC
TGCGTATGGATCGTCTTCTGCCGGAATATCAGATTCTGCTTCTTTCTGTTCGATGATGAC
GGATTCGTCACGTTGAGCAATTTTATTCGCTACTCCGCGCGGAATGACAACGTAGCTTTC
ACCGACAATAGCAATAGCCAAAATGCCTTTGATCAGCTGTTCGCGGATAAGTGAATCTAC
ATAAAGTGATTTCACTAGTGTACCGTGCGTGAAGTTGTATTTGATGTCGCCATCTTTTAG
CTCGATCTTGTTCATCTCAATCAGTTGATTGATTTGCGCTTTGATCTCTTTGCTTAGACG
CTCTGCGTTTTGTTGTTGGCTTAGCTGTTTGTCTCGCTCTACCTGCTGGCGTTTACTCTC
TTCAACCGCCGCTTTAACTTCGCGTGCTTGAACGCGTGATTTCTTTGAGCCTTTTTTCGC
TTTCTTTAGTTTTTTCTCGTTAACTAAGCCCGCTTTTAGCATTTGTTCTTGAAGGGTAAG
TTTCGCCATGTTTAATCCAGTTAGTGCGCAATTTTCTGCATTTTAACCAGTCATTCTCTG
CAAAGAAAGGGGAGTGGCTTTTTAAGCGAGAAAAGCCTCAAGAATTGCCAACAAAACATG
GTCTGCTCACCCGTTTAACTCTGCTTATCTAGCCGCCATTTTATCTAACCGCCATTGCCT
TGGCGATTTTCCCGTCCAGCGACGAAAGTGGCGGCTGAAGACCGCAGTTTCTGCATAGCC
CAGTTGCAACGCGATATCGGTAATACTCTGAATATTCTCACTTAAACGCTGCTCAGCGAA
ATCCTGACGCACTTGCTGCAATAGCTGTCGATAACTTGTGCCCTGCTGTTTCAGCTTGCT
TTGCAGCATTCTCGGATGCAGGTCCAATGCTCTTGCAACGCGCTCAACGCTGCATTCTCC
GGTTGAGAGCAAACGACCAATCATGTTTGCCGCTTGGTCACTGAGATTGTTGGGGTAACG
GGTTTGCAGCTCTTTGAGGTGCTGTTGAAAATGGCGCTCTAGTGCGTCTTCATCTTGGTG
GTTCTTAGCGTTAAGTAGACTCGCTTTAAGTAGGATACCGTCAAACTTATCACCGAAACG
CAGTTTGTTCTGCTGGGCAAATTCGCTCTGTTCTGCCTCGAAGCTGGCGTGTTGGGTGAG
GTGTAAAGAGAAGTGGCTTGCTTCAATATCAAGCAGACTGGCAACAAACATGGCTAAGTG
CGACACACTGAGCTGCATCAACTGCGCGATACCGCGTTCGCTGTGCACATCAATACTGAG
CGACAACCGTACCCAATCATCTTGTGGCGTCATGTTGAGAGTAACGCCTGACGAATGCAG
ATAGAGATAATCATTCACCCGCGCCAATGCATCACCGACCGTTTCTGCGCGAGAAACCAA
CATCGGCAAATCGCCTAAACTTTGAAGGTTTTGGCGCTCAGCGAGTAACGCACCAAACAA
CGGTTGCTGACAACGAGCAGTCGCTTCCTCCAGCAATTCCGCCAACCTTGGATAAGCGAG
ATAGGTATCGGGATCGCGAAATTGCGCCGCAGACAGCCCGACGGAAGCCATAATCTCAAC
CGGATTCTGCCCTAATTCGGAAACCAAGCTATCAAATTTATCGGCGGCGCCACTTCTTAC
GATATGCATGTCTCGATTTTCAAATGTTAACAACTTGTAAATCGCAATATATCAAATTTA
CTTCGCAAAAGGTCAAGTGAGTGTCAATGAGTTGATCTAAGTTACATTTTGATAACAACA
ACACATGGACGAGAAGCCGTATGGAACTTATCAATAAAACCGCGATTGTCACCGGCGCTG
CGGGTGGAATTGGCCAAGCCATTATTCACAAACTGCTGGAACAAGGCGCGAAAGTACTTG
CTGTCGATATTTCAGAACAATCACTGCAAATGTACACAAGTTTTGACTCAAAGCAGTTGG
GAACCTTTGTCGCGGACGTCACCGATTACCAACAAGTTGAAGCTATGGTGACGTGCGCGG
TCGAACAGTTTGGCTCGCTTGACATCATGGTCAACAACGCAGGCATTGGCGCGCCGAAAC
CTCTGCTTGACCACGACCCAATTGCCGATTTTGAGCCGATCTCAAAGGTCAACCAAAATG
GTGTCTACTACGGCATTCTCGCCGCTGGGCGACAATTCCAAGCACAAGGCACACCGGGCG
TAATTCTTAATACATCGTCGGTTTACGCACAAATGGCGTCTGAGATGACTTTTACCTACA
ACGTCAGCAAAGCAGCGGTCGACATGATGACCAAATGCGCCGCATTAGAACTGGCACCAT
TGGGTATTCGTGTTTGCGCCGTCGCTCCGGGACGTGTTGATACTCCGATGTTAAGACAAT
ACGACGAAATTGGCCTGTGGAATCACATCCGTAAAGAGCAGATGCGCCAAACCTTCACTC
AACCAGAAGAAATCGCCAACGTGGTGACGTTTTTGGTCAGCGAGAAAGCCAACTGTATCA
ACGGTTGCACCGTCAGCGCATCTGATGGTTTCGAGAATTTTAAGTACCCACTCATGGGAT
AGGCGAGCACGCCCCATTACAGCAATAGCGAGGATGTAAGTTATGTCATTACCAGAAGTT
ATTCAGCATCAAGATTTCCTATTAACTCTTAATACTAATGAAGAGTCGATCATAAAAGAC
GCGTTACCGGGTGTTGATGTTTACCCGTTGTTTCTAGACCCAGAAAACGGTACTTGGGTG
GTTCGCGCCAAATTCAAACCGGGTATCACTCTGCCTAAGCACTACCACACAGGTGTGGTG
CATTTCTATACCCTGAGTGGCGCTTGGCACTACATCGAGTATCCAGACCAAGTCCAAACC
GCTGGCAGCTACTTATATGAACCAGGCGGTTCGATTCACACCTTCCACTGCCCTGAAAGC
TCAGGCGGTGCCGACGGATTTATGGTGATCCAAGGTGCAAACATTAACTTTGACGAAGAA
GGTCACTTCATCAATATCATGGATGCGGGTTGGATTGAGCAAGTTGTTATTGCAACAGCG
AAAGCACAAGGGTTCACCGCGCGCTACATCAAACCGGGTGCGATTGCTGGCCTCAGCGAT
GAGCTAGCGGAGTAACCCCATGCAACAGATGAACAGTATCGTAATGCAGGATGGTAGTGT
CCGCCTGAAGCAAGTCGAAATCCCCAAACCCGCTGCGGGACAAGTGTTGGTTCGTAGTCT
CGCCTGTGGCATTTGTGGCTCCGACCTTCACATTACTCGACACGCGGATGAGGTATTTGA
TGTATTCCACCAGCTCGGGTTGATGCCTGATGAAGCCGGTGAGCACGCTCAAGTGATGTT
GGGGCATGAGTTCTGCGCGGAAATTGTCGAATACGGATCTGACACTCAACAGATGTTGGC
TGTTGGTAGCCGCGTCACCTCAGTGCCGATGTTGCTCAGTCAAAATGGCGCGGGCGTTGG
TGTTACTCCGGGTACTTATGGCGCTTACTCTGAGTACTTCCTGCTTGATGAAGCGTTATT
GCTACCTGTGCCAGACGGAATGCCGTCTGAGGCGGCGGCATTGACCGAACCACTGGCGGT
CGGTTTGCACGCGGTCAATCGCAGTGAAATCGAAACGGAAGAAACCGCGCTGGTTGTCGG
TTGCGGTCCTATAGGGCTGGCGGTGATTGCTGCACTGAAACAACGTGGTGTGAGCAATAT
TCTTGCGGTCGATCTTCAGGAAGAGAAGCTGCAACTTGCCAGCGAGTTTGGCGCAAATCG
ATTGATCAGCCCGACCAAGGAAGACGAGATCGCCGTTGGTGAGCAGTACGCGATGAACTC
ACGTCTGGTCATTTACGAGTGTGTTGGCAAGCATACTTTGATTGACGATTTTCTGCGCCG
CGCCCCTGCCCGAGCGCGAATCGTCATCTCGGGTATCCATACTACACCCGCAATCATTAA
CTACGCGTACGCGACGGTAAAAGAGCTCGATTTGAGATTCTCTTACTACTACCAACCGCA
CGAGTTTGAGCAATGCCTACAAGCGATTGCCGAACATAAGTTGCCTTGGCAGAAAATGCT
CACCGCCAAAGTGGGAATCGACGGTGTCGAAGACGCATTTACACAGCTAATGACACCAAA
TGACCACATCAAAGTGGTGATCGAACCTTGGCGCAGCGGCGCGTTAGAAGTGATTTAACT
CTTAGCCAGCTTAAGCCAGCCAAAACTAATTTTAGTTTGGTGACAGCCCCAACCGTAGCA
GCTAGGTTGGGGCTTTTTTTGTTAGGCCTGTTCTGCGCATTCCTGTTGCAGAGCAGGGTA
ATCGGTGTAGCCTCGTTCGTTTCCGCCAAACAACGTTGAGCCATCGAGTTCTGCCAACGG
ATGGTGATGTTGCAAGCGAGAGACTAAGTCTGGGTTTGCTACGAATGGTCGTCCGAATGC
GACAAGATCCGCATAGCCTTTCTCTAACACTTCGTTTGCTCGTTGAGGATCGTAGCGACC
TGCGACAATGATAGCGTTGCGAAAGCGCTTTCTAAGTTCGATTCGAAACGTCTCGGGAAT
CGTTGGTGCATCGGCCCAATCGGCCTCGGACAAGTGCAAGTAGGCAATGTCGCGCTCCTG
TAGCTGTTTTGATGCCTCTAGGATCGTTGGCACGATATCTGGGCAGTCCATATCTTTAAA
CGTAATGAATGGTGCCAATCTCACCCCAACTCGATGCGCACCAACAGCGGCGATAACTGC
ATCCACTACTTCGATAAGAAAACGGATACGATTTTCTCGTGAACCACCGTAGTTGTCTGT
TCGATGGTTTGAGTTGGTTCTTAAGAACTGATCGATCAGATACCCATTCCCGCCGTGGAT
TTCTACACCATCAAAACCCGATTCAATGGCGCGCTTGGCTGCGTTCGCGAAATCACCGAC
AACTCGGTTGATATCCGCTTGTGTCATTGCGCGAGGCTCAACACAATCGACCATATTGCC
GTTGCCTTGTTCATCTGCAATCCAAACTTGCGTCTCTACCGGAGCGAGCGCAGATGGTGC
GATAGGCTGTTCACCATTTTGGAATGTTGGGTGAGACACTCTGCCCACATGCCATAGCTG
ACAAAACATCGCTGCGCCTTGTAATTTGACCGCTTGGGTCACACCTTGCCAGCCCGCCAC
TTGCGCATCGGTGTAAACGCCAGGTGTGAACGAATAGCCTTGAGAATCGTCCGAAATTTG
TGTGGCTTCGGAAATGATCAGCCCGGCAGAAGCGCGCTGTTGATAATACGTTGCCATCAT
CTCATTCGGGATGTTGCCCGGCTGAGTGGTGCGTGCGCGAGTCATTGGTGCCATGACAAT
GCGGTTTTGTAGTGACAACGCTTTCAGTTGAGCTGGTTCAAACAGCTTATTTGTTCTTTG
TTTCATGATGCGCTCCTTAGATAAGTACTGGCACGTTGGTCGCTTTACGAGCGGTTGCCA
TCCAGTGAAGTACGGCTGGCTCCCATTGCACTTCGGGCGCACTGAAAAAGCCGCGTAGAA
TGGAAAACATAATGGCTTGATCAACCAGTGACGTTTGCTTTTCTGAACTTAGGTTGAGCA
AGGGTTTAGTTTGTTCTATCAAGGCGGCGACTTCTTTCGCAATCGCAGGTGTATCGTTAA
TCAAAGCTTCAAAATTTAACGCTTCGGTTTCTTTTTTTGCACGCCATGCTTGTTTAGCTG
TTTCTGTTGCAAATTCCGGTAACGTCATGTTTGACCAACGCGGATACCCGACTTTTTGTA
GCGGTAAAAACGCTTGTTTTTGCCAGTCTAAAACCGGTGTTGAGGGTTGGCTTTTTTCGC
TGGAAGATGCCAATTCAAGGAAGTAGTTGATGATGTCTAAGCTTTCCGCCATGGCTTCAC
CATCGTCTTTGATCAAAAGAGGAACTTGTTTTGCGCCGATAAGGTTTGTGGTGGTGCTCT
CGTCGTCATAAGCAATGTTGATGACATCGAGCTGAATATTCAGCATGCCTGCAACAAAAC
GGACGCGGGCGCTAAAGGGGCAATGTTCATAAATGTACAGTTTCATTTTTTGTTTCCTAT
CTCTTGGCTGGGCAGGGCGTGTTGTTGTGCGTTGTACAGCGTTACGGCGTTTAACTTTGC
CCTGTCACATAACGTTCTGGGTCTAAACAATGTCGATAGGGCCAGTATATGGATTCGATT
TAATTTGATAATTGGGTAATATCTGAATTGATTATTCAGTTTTTCCAAATAATAAGGGCG
CGAAGATGGATAAGTTTTCGGATATGACGTTGTTTGTCAGCATCGTTAAACATCAAGGTC
TGGCAGCGGCGGGAAGGGAGTTAGGTTTGTCTCCGGCGACGGTAACGGCAAGGCTGCAAG
CGATAGAAGAACGCTATGGCGTAAAGCTGCTCAACCGAAGCACACGCCACGTATCACTCA
CGGACGCAGGGGCAATGTACCATCAAGCTTGTCTGAACATCATTGATAGCGTGAAAGAGA
CGGAAAACTTACTGCAAACGGGTATTTCGGAAGTGCGCGGAACGTTGAAAATTTCAGCTC
CACGAGATATTGGCAAACAAATTATTTCGCCGATGGTGTCGGCTTTTTCTGAGCAATATC
CGGATGTGACGCCTTATCTTTATCTTAATGACAATTTATCGAACTTGGCTGAATCGGGGC
TCGATTTGGTGATTCGTTACGGCGAGTTAGCGGACAGCAATCTCATCTCGCGCAAGCTGG
CATCGAGTCAACGTGTGCTGTGTGCGTCACCTGATTATTTGTCGAAGCAAGGTGTCCCAA
ACTGCCCACAAGATCTCGCGGTTCATCGCTGCTTAGCCATGGTGCGCAGCAATGAAGAAT
TAAAAACGTGGCACTTTAAAGATGAAGAGTCTCACCAAACGATCACGGTCACGCCAAAGC
GCTTTTCTGATGATGGTGAAGTGATTCGACAATGGGCGTTGGACGGTGCGGGGATTGCGT
TGAAATCGATTTTAGATATTCAGCAAGACCTAAAACAACAACGTTTAGTAACGGTTTTGG
ATGGGTATATGAAAAACTTCAGCGCCTTTTCGCAAGGCGCTGAAGCGGATCTGCATGTCA
TTTATCAGAGCCGCCAATATCAACCGAAAAGAGTTCGCCTGTTTTTGGACTTTCTAGTTG
AGCAATTTAGCGCGCTGAGTGATGCCAGCAATCAGCTCTAGATGCGATTCAGAGGTTTCT
CGGCGGTGGCGATAAATCCCGACGGTGCCAGGGTTTGGTTCTTTTTCCATGGTTAAGCAT
CGTAAGCCAAAGGATTCCAAATACGGTTGCAGATGGCGAGTATAAGACATCACCGCGACG
CTTTCTTTCAGTACATCAATGCTGGCGAGCAGAGAATCCACTTCGTAAGTCGGTCTGTCA
TCCAGTTGCTGCCTTTCGCGTTCATTTTGTTTCGGGATTGGGTTATCGATGACGTGAGCG
AATTTCTTAGCGTCATAAGTGACCGAAAGAGCGGGGTATTCGTGCAGCATCTCTTCGGTG
ACGGTTTTCCCTAGAAGTGGGTGGCTTGGGGAAACAAAATAGGCATCAACCGTTTGAAAT
AGTGGAATAAACGTAACATCGCATTTAGACGACAAGCCGACAATCTCGTGGCCGATGAAG
AATTCAATCTGTTCGTTGATTAATGAATCCATCAAGCCTAAGTGGTTGCCAAATTCGACG
TGCGTAGATGCCGAAGGCTGCTTGGTCAGATGTTCATTGAGTGCTTGTTTGACGAACAGC
GGCCACCACGCATCGCCAGTACCCATTTTAATTTTTCCGACTTGGTACTGTTTCCGTTCA
TCAATGCTTTGCATCATTTGGTTGTATTCATGCTGCATCGCGTTGCTATGGCGATAGAGG
ATGCGTCCGTATTCGGTCAACACCATGCCATTAGGATGACGTTCAAACAGCGTCACGCCG
AGATTCTCTTCCAGCTTCTTTAAATTGCTTGTTACCGTTGGCTGGCTTAACCCTGCCATT
CTTGCCGCAGCGCTGATGCTTTGGCAGCGTGCAACCAGTAAAAATTGCTGCAGAGATTTG
TCCATTTTCTTTCCCCTCTAAGAACGAGGGGTATTTTGCACAATTTCATTTATAAATCAC
AAATCTGTAATCTCATTTGATTGAAATTATGCGCATTTCATAGATCTACATCACTGTTGG
GGTCTGACGTATAGATGTTATCTATAGCTCGCTCCTGACTTCCTATTTTCCCCTCAAAAA
GGTGTTCTTTAGACTGTCGCCAAAACAACAATCTAAGGGATGAACATGAAACCGAGTTTT
ATTGCGCTTGCTGTCGCGTCTTGTATTGGTCTTGCTGGATGTGGGTCAGATTCCTCTGAT
GCGCCAGTGTCAGTCGACAAACCAATTATTTCAGCCGACTTATATTTACGTGGTTTAAAT
GGGGATTGGGGCACGGCAGAGCATGCCAAGCTAAACTATTTGGGTAATAACGAGTACGAA
ACCGTACTGCGCGTCGCTCGAGGTAGCAATCAGTTCAAGATTGCTGATCCGGGTTGGCAG
ATCCAATACACCTATTTTGAGGAGCCCGCGGCGTTCGATAAAGCTCAAGAGTACCTGCCA
AAACCAGACACGAATGAAGCGTGTATGAACGATGATTGCAACTCTGAGATCACGTTTGAA
GACAAAGGGTATTACAAGTTTTCTGTGAGCTTTGCCGATGAAAGTCGCGCGACAATGACT
GTGACGAAAGCAACGCAAGAAGAAGCGGAAAAATACTACTCTGATGCGATTCTCGACCCT
GCAATGGTGCATGAAGGGCATCAGAGTAAAGAAGTGAAACTGTTCGCCAATTACGATGAC
TCGAGTGATACCGTTATTTTCTCGGTGAAAGATCCTAAAGCTGAGCTGCGTGAATTTGGT
ATTTCAACGACGACAGAATTGCGTGATGCGCTCGACCAAGGCTTAGTGATTAATGAACAA
ACAGGGCCGCGAGTGGTGTCGGGTGATGTCGCGTTTGACGCGTTGTTTGCGTTGACGATG
AAAGAGCTAGACCAGCTTGCCGTTTCTGAAATCAAAGACGGCAATTACAACTACAACAAC
CCAATCAAAGCGGAAGTTTTTGAGACGGGCGCGAAGTGGCATTACGTATGGACTCGTGAT
TTGGCGTACGCAGCAGACCTTTCGCTTGCATTGATGAATCCAACTCGCGTGCAAAATGGT
TTGAATTTCAAATTGTCCGCTTTCCGCGATACGACCGATCAGCAATACGATGGCGAGCAG
ATTGTGCAAGACACGGGCACTGGCGGTAGCTGGCCAATCAGTACCGACCGCACGACTTGG
GCGCTTGGTGCAGAACGCTTACTTTCGGCATTGGATGGGGAAGAGTACAACCAGTTTGCA
GAGCGCGCATATAAAGCGATCAGTAATACACTTGAAGCCGATCGCCTGGCGGCTTTTGAT
GCGAAATCTGGTTTATACACTGGTGAGCAATCATTCCTTGATTGGCGTGAGCAAACGTAT
TCAACGTGGACGCCAAACGATGTCAATGCGATTGGTAGCAGCAAAGCGTTATCGACAAAC
GTGGTTCACTACCGTGCAATTCAGCTCGCGGCTAAGTTGGCAGAGAAGTACGATTCAACC
AACGCGGTCAAATACACCGATTGGGCTGAGCAGTTAAAAAACGCTATCAACGAGCAGTTT
TGGAATGCCGAACGCGGTATGTACGTGAGTTATTTGTTTGATAATGGCAAAGACATCGCG
GTCGACAAATACGACATGTTGGGCGAAGCGCTTGCGATCATCAGTGGTGTGGCAAGTGAT
GCGCAGGCGAAACAAATCATGGCCAATTACCCACACAGTGAGTTTGGCGTGCCGGTTTAT
TTCCCTCAACAACCAGACGTGCCTGTGTACCATAACCGCGCAATTTGGCCATTTGTTACC
GCGTACAGCTTGCGCGCCGCGCATCAAACACAAAACGTGGCAGCGGCGAACAATGCCATT
CAATCGTTGGTTCGTGGTACCGCGACCAACTTATCCAACATGGAAAACTTAGAGTGGCTT
TCTGGTAAGTCATTCATCATCCATAGTGATCATGGCGAAGATCCGAGCTTGGATGGCCCA
GTGATTAACTCTCAGCGTCAGCTTTGGTCTGTGGGTGGCTACTTGAACATGGTGGTAGAG
ACCCTATTTGGCATCCATACCGAAACAGGTAAGTTGGAAGTGAAGCCATTTATCACAAGC
TGGGTGCGCAATAACTTGTTGGCTCAGTCTGAACAAATCACGTTGGAAAACTTTGCTTTC
AAAGGAAAGAACTATTCGGTAACCATTGATTTGCCTGAAGCAAGTAAAGATGAAACAGGC
TACTACCCAGTTGAAAATGTCACGATGGACGAAAAGGGGCATTTCCACGTGACACTGGGC
GCACTTGTGAATGTAGATAGCAGCATTACTTTAGTTTCTGGGGTGAAACCGTATGTGAGT
GAAGACAGTCGCGTTTATTCTCCGCAAGAGCCAACATTGGTGGTAAAAAGTGTTGATAAT
TCGGTTTCGATTGACGTTACGAGCAAGTACAACGTGAACTTGTATCGCAATGGCGAGCTG
ATTCAAAAGAACGTGATTGCTCAATCTTATTCCGATACGCCAACAGGTTTTGCTTGTTAT
TTGGCTGAAAGCATTAACGATAAAGGCTTCCGTTCTAACCCAAGCCAACCGGTTTGTGTC
GGTGAAGAGATCCGCATCAAACTTGATGGCGAATATCAGCCACTCAAAGACAATGTATCG
GTGGTTACGGTGAGCAAAGACAGTGGCATCGTAAAAGGTGCAGAGTCGTTTACAGCGCCT
GTAACGGGCACTTACCAGTTCGATGCTTGGTACAACAATAACCTAGGGCAACTTAATACT
GGTATCACGAACACCGTGAAATTGTTAGAGGTATTGGATGATGCAGGTAAGGTGGTTGGC
CAAGGTTACTTGCAAATGGGCCATATTGGTGAAAATCAAGGTATGCGTTACTCAACGCCA
ATTGAAGTAGCGTTGGAGCAGGGGAAAACTTATCAGATCGCGCTGAAGGACCACTTCAAT
ATGAGTTACCTCACATCGAATGAAACCTACATCTACGCTGGTGGTATTGAGGGTGAAAAG
AACGAAGCGCAAATCGCAGATATTCGAATCACACCTTTAATGTAGGCTGTTTTAACAAAG
CTGTGTTCTAAAAACGGTGTTCTAAGAAAGACAAAGCCGCTGAGATTATCAGCGGCTTTG
TTGTATTTGCTATCGGGGCTGTTTGCAGATTAGTTTGCGGCCTGTGGACGAGGCTTACGA
CGCTGGCCTGATGGTTTGTTTCCTGCAGGCTTAGCATTGTTTGGCTTGCGGTTACCAGAC
GGTTTACCAGCGTTGCCACTCTTATTACCGTTTGGTTTATTTCCACTCGGTTTATTGCCA
TTCGGCTTGTTGCCGTTAGGTTTGCGGTCATCTGGTTTACTGTTTGCACGACCTTGGCCT
TCACGGTTGCCTTTAGGCTTGCCCGCACCGCCTTGGTTGGTGCTGTTTTTGTTGCCGTTG
TTACCACCGTTGAAGCGACGTTTAGGTTTGTTTGCGTCATTGCCCGCTTTCTTTTCGGTT
GCCGGAGCGTTTTCACCCGCAGCATTTGGCGCTTTTGGTTTTTTCGGCTTCTTAGGTTTT
TTCGGTTTGATTGGGCGCGTATCCAGTTTAGATTCAGGAACCACATTGGTTGGCGCAAAA
CCTTCCAACTCTTTACGTGGTAGCACTTCTTTAATCAAACGTTCAATCGCAAACAACTCA
GATGCTTCTAGCGCACACACGAGTGAAATCGCTTTACCTACTTCGCCCGCGCGGCCAGTA
CGACCAATACGGTGAACGTAGTCTTCTGCCACTTTAGGTAGCTCAAAGTTCACCACTTGT
GGTAATTGCGGAATATCGATACCGCGTGCAGCAATGTCCGTCGCGACCAACACACGAATT
TCACCCGATTTAAAATCCGCCAGTGCTTTGGTACGTGCGCCTTGGCTCTTGTTACCGTGG
ATGGCTGCAGCAGGTAGGTTTTGTTCTATAAGGAACTTCGCCAGGCGGTTTGCGCCGTGT
TTCGTTTTCGTAAACACCAGCACTTGCTTCCAATCGCCGTCTTTGATCAATTTAACCAAC
ATCGGTGCTTTCTTCTTCACGTCTGCTGGGTAGATGCTTTGCTCAACCGTTCTCGCCGTC
GAGTTCGCCGGGTTCACTGAAATCTCAACAGGGTTGTTCACCAAGCCTTTCGCAAGGTCG
CGGATTTCATCCGAGAAAGTCGCAGAGAAAAGTAGGTTCTGACGTTGTTTTGGTAGCAGA
GCTAGGATCTTACGAATGTCACGGATAAAGCCCATATCCAACATGCGGTCTGCTTCATCC
AGCACCAGAACTTCTAGTTGGTCGAACTTCACCGCATTTTGGTTGTACAAATCCATCAGG
CGGCCTGGTGTCGCAACCAACACATCCGCACCTTTGCGAAGACGCAGCATTTGCGGGTTG
ATCTTTACACCACCAAAAACAACCGCACTGCTTAGTGGAAGATGACGGCCGTACATAAAC
ACGTTTTCTTGCACCTGAGCCGCAAGTTCACGCGTTGGCGTCAGGATAAGTGCACGAACT
TGGTTAGCACGAACGCGAGGGCCATTCGATAAACGCTCAAGAATCGGTAGCGTAAAGCCT
GCAGTTTTACCTGTACCAGTCTGCGCTGCTGCCATTACGTCTTTCCCTTCCAAAATAGCA
GGAATTGCTTTTGCCTGAATTGGCGAGGGAGTGTCGTAGCCCTTCTCTTGAATAGCTTTA
AGGATTGGAGCAGATAGACCTAACGAGGTAAAACCCATATGTATGATTCTCAATTGTAGA
GTTAGATAACAACGCGCCGAAAACAAATCAGTGCGAAAAGTGCGACATTCTGAGGCTTTT
ACGCGCAGGCTTCAACTAATTCCGTCATGGATAAATATTTGAACTGGATCTCATTTATTT
TTGGCAGGCAAAAATAGGTGCTTTACCTAAACTTAGCTTGAGGTTCTAGAGTTGCATTAA
GAACAAAAAAACAAGAACCCAAAGGAAAACACATGAGCAGTTATGTAGAACACGCCAATA
TCTCAGTTGTCGACGCACAAAAGATGATCCAATTTTTGACCGCGGCTATCCCTGAATGGA
AAGTACGCGGCGGCGGAAAAATAGATAATTGGTTTGGCCGACCAATTGAATGGTTTCACG
TAGGTGATGATCATTCTTATATTGCCATCTCGTCGGGAGGAAAAGGCGACGCTACTCATT
GGACATCACACTTCACAGGTTTTAAACACATAGGGATTGTGGTTCCGGATGTAGAAGCCC
TCATCGAAAGGCTAAGCAAAGCAGGTTATGAGCTCGACCACCGAGGCGACGAACACCCAT
TTAGAAAGAACGTCTACTATATAGAAGACCACGGTATGCTGTTTGAGTTTATCGAGTACT
TCTCGGAGAAAGGCAGCGAACGAAATGACTATAATCAATAAGCGTGATATTTCGATGTTT
TTCGTCTGATAAGTAAACTAAATGATTGGATTTATTTTTGTGTTATGCCCTCCATTTTTA
TCAAAATTAAGCTAGTAATATATAACTAAGTCTCAGATTTGATACTGACTGCTGTGATTA
AATACTGAGCAGGATGGAACTTGACTTATACAAATAACAATTAGCTTGATGTGAATACAA
GGACCTATTTCGGCATCAATTTCGTCGTATATCAGCTTGCTTAAAAAGGTTTATCATGCT
CTTTCTACAACATTGTGCTGTTTACAGCTCACCCTTCTCTTTGCTGAATGAAACACTAGC
TTTAACTTACTAAGTTATAGCTAGTTAGTAACTTATTCCTATTGTTCGATTGGGCAAGTA
GCAAATTTATGCTGGCTTGACATTTTTGTGCGCACTGATTTTGGTTGGTAGCAAAGAGAG
TTTGCCTCACTCTGCCGAGGTCAAAGATATAAGTGTGCTCTCAACTTTGGAAAATATAGG
AAGGTTTTATGGTATCTAGTCCTATATTTTATTGTGATGAGCAAATATTTTGGTCGTGAG
AATTAATGCAATGTCATTAAAAAATAAAAGTTTCTATTGGGTAGGCGAACCGCCAACAAG
TAATTTCTGTGAGGGAGTTATCTTAGTTAATCAGATCGAAGAGGTCCCAGTTGGTTTGGG
GGGGATGGTGTGTATTTCCTACCAAGACACTCAGCAGACAAACCATGCGTTAAAAGCATT
TTTTAAAGAGAAAGGACGTTGGTCATGGGCGGTTTATGTCACTGTGGAAACTCCTTATTC
TCGATGTATTGCCGACGGTGTATTTGAAGAAGTAGAGTCAAAAAAAGTTTGGCGATCCAT
TCAAAGCAAGATCGACTCCATTGACGAACCGGACGTGTTGGACCCGTTGATTGGTTGGCT
TGGAGTAAATCGTCAGCGTCGAGTGAGCGCTTTAAAAAGTTTAGAGTCTACGTCGATTTA
TTCGTTTCCGATAATTGACCTTCTGTTTCCTGATATTTATTCCACTTATCGATACGTACT
CTCCGAGCAAGGCCGGGGAGTATTAGAGCCTGAAGCGCTGATTGACAGAATTCGTGTTTG
CTCCCATTGCAATAGTGGACACTTGAATTATGTAGAAGTATGTCCTGACTGCAGCAGTAT
CGATATTGATTCTCAGAGCTCTTTACACTGTTTCACTTGTGGTCATGTTGGTGAACAACA
TAGCTTTCAGCGTCGTGGAAAGCTTGAATGTCCAAAATGTCTGACTCAGCTACGCCATAT
TGGTGTGGTCTATGACCGTCCGCTTGAAAATCATGTGTGCCATAGTTGCTCTAGTTTGTT
TGTCGAGGCTGCTACCATCAGTCAATGTTTGAGCTGTGATTCAAAGATCAAAGTCGAAGA
GCTTGTTGTTCGTAAAATTTATCAATATCGACTTGGCGAAGTCGGTGAGTACATCTTCCA
GCACGGAAAGTCTATTCAGGCTCCTGAGTTATCGATTAAAGGAAAAGTCGAAGTCAGCTT
TTTCCAAAACCTACTGGCGTGGCTAAATAAAGTCGCATTGAGACACAAAGAGCAGCACCT
TCTACTTGGATTACACTTACCGACGATTGATGAATACGGTAAGCAATATGGTGATGCCAA
ATTATTCTCGTTGATGGATCAACTGACGCGCCGTCTTAGCGGCTTGTTTCGAGATACGGA
CATATGTTGTCAGTACAAACAGGATGTGTTGCTTGTCCTAATGCCAAACACGACCAACGC
AAGCTTGTCCGTTTTACAGCAAAAATTATCGGATTTGGGTGATCTTGTTGAAGACGAAGA
ATTTGAGTTGGACGTATTTGCTTGGGATTTGCCTGATCCGGTCATTGAAGGTGGTGTTTC
TGTTTGGATCGAATCGTTGATGGGTGAGATCTATGCTGCAAGATAGTCTCGTTTTACTCG
ACTATCTTCGAGGCATGCTTCTTCACAATGAAGAACTATGGCTATTGTTGTTTCCAGTAA
TGATCATCATAGAGTTGCCGCTGTATTTGTTGGTGTTAACAGGGATATTTCGTTGGTCAT
ATATGCGAGAAGAGCCAGAGTTAAAACGATTTCCATCAGTAAGCTTCGTTATCACTTGCT
ACGGTGAGGGAGAGGCGATTGGGATCACCATCGATACGTTAGTTGAGCAAGTTTACCCAG
GTCATATTGAAATACTCGCAGTGGTTGATGGGGCGGTGCAAAACCAAGATACCTATCAAG
CCGCATTAAATGGTGAGAGAAGACATACAGGTGTCCGTAATCGTAAAGTTCGTGTCTTGC
CAAAGTGGCAACGTGGAGGCCGTGTTTCGACATTGAATGCCGGCTTATCGATGGCCAGCG
GTGAAATTGTCATTAACGTAGATGGAGATACCTCATTCGATAACGACATGGTTTTCACCA
TGATGAAACAGTTTGCGGATAAAAATGTGATTGCTAGCGGTGGTGCGTTAAGAGTTCGCA
ACCACAACGCCAACTTACTAACCAAAATGCAATCCTTGGAGTACATGCTGTCTATGCAAG
CAGGTAAAACAGGGATGGCGACGTGGGGTGTGCTCAATAACATCTCTGGCGCATTCGGAG
CGTTTCGAAAGAACCTTCTTAAGCAAGTTGGGGGGTGGGATACGCATACTGCAGAAGATC
TCGACTTAACCATGCGTTTGAAGCAATACAAACGTCGTTATCCTGATAATAAGTTGGCCT
TTTCGACGCATTCCATCGGCCATACTGATGTACCAGATACGTTGAAAGGTTTGGTATTGC
AACGACTTCGTTGGGATGGAGATTTATTGTTTTTATTTTTGCGTAAGCACAATGAGGGGC
TGTCTCCACGTTTACTTGGTTGGGGAAACTTTGTATTCACTTTGGCTTATGGCGTGATTC
AAAATGTTCTATTACCGCTGCTCGTGGTGATATTTAGCATTTATATGGTGATTGTCTATC
CACTTAAATTTGTATTGGCGTTGATGCTAATGCTCTATTTTGTCTACCTCTTTTTATCTG
CTCTGATTTTTGTTGTCTATATTGGGCTTGTATCAGAGAGAAAAAAAGAGGATCTGAAGT
CAGCGAAATGGTTATTTCTTTACCCTGTCTACCAGTTTTTCATGCGTTTGATTACCGCTT
TCTCAATGGTTAACGAGGTTGTGAGGAGAAGTCATGAAGAATCAAGTATGGCACCTTGGT
GGGTATTGAAGCGAGGTAAAAAGTTTTAGTATGAAAGTTAACTTTCACTTAGATAAGAAA
AACAAACCGCAGTCTGAGAGCGGTATGAAAGTCGTCTATGGACAGGCAAAACGTGGCGGC
TATCGTCTTCGTTGGTACCTGATTTTAGCCATTGTAGTCAGTCCACTCTTGTTCATGGCA
TATTACTTGTTTCGAACTCAGGTGTTAGTGACAGCGCCAGCGATAATTACTTCTTACCCA
TTAACGGTAACCGCAACTCGCTCAGCGATTGTTGGCCCTATTCCGGTCAATGTTGGTACG
GAAGTAGCTCAGGACCAAGCGCTCTTGCTGTTAAAAGACAACGCTCTGAACAAGGAGATT
GATTTTATAAAAGAAGAGTTGATTAAATTGTCTAAAAATCAGGTTCAGAGTACGGATGAA
CTGTATAAAAATGCGATTGGAAGTTCTGAAGATGGCTTGAAAAAAGTACAAGAAATTCAA
AAAAAATATGACGTGTATAGAAAAAAGGGACAGGTTTCAGAGGTCGATTATGCTGCAATT
GTTAGTGTAAATAACTCTTTGAGTAATCAATTGAGTAGTCAAAAAATTGCTTACGTAGAT
GCGATGCGCGATTTAGAAGAACTGGAGCTTGCTGGTCCGGTAACTCAAGAGTACCGATCA
TTAATGCGTGAATTGGTAGTCAAACGCGCGCAACAAGAAAATTTAACTTTTCGTTCTCCT
ATGAAAGGGCGAGTGCTCGATGTTCATGTACACGAAGGGCAAAATGTCTCTGAAAATACT
CCCTTACTTACGATCGCTCGCAATGTTACGCCGGAGATAACCGCTTTCTTAAACCCGAAA
TATCTCCAATACAGTAAGATGGATACTAAAGCGAAAGTTGTATTTCCTGATGGCAGAAAG
TTCAGTGCAACGGTATCGAAGCCGGTTGAAGTGGTGAACAAGCTGCCTTCTGAACTGCAA
AGCCCATTCGAAGGTCAACCTGCGTATTTGAAGGTGACGCTGAGTTTTGATGAAGCTCTA
GAAAAAAGCCGTTGGATTGAAGGTGTAGAAGTCGAAGTTCGCTTTTAATATCATTAAACA
AAAAGGAGCTTTTGCTCCTTTTTGTTTACACCGATTTTTACTCAGTTTTTGCATGCGTTA
AAAACGCACTCGTCAATTGCTGAAAGAGTGAATCTACCGATGGGCGATCGGATATATGAT
GGAAGAGCGGTGTGTGGACATCACCACGAATATCATCGTCGTGACCACAAAGCTGATTAC
ATAATCGTACTGGTTCGACAATCTTCTCGACGTCGGCATCAATCAGAATGCATGCTTGTG
ACAATACCACTTGTCCGCCGCCTTTTTTAAGTAAAACACGCTGCGCGGTTCCCACGACTT
TTTGCCCGCCAATGTTGAGGTTGTATTCGCCATCGCAGTAGGAATAAGGCGTAGCATGAA
CATCCACTTTCACGCCGAGCTGTTCAAAGAAAACCGTTAATATCGCACATAAATCGAGAT
ACGCTTTTTTGATGTTGTAAGGCTCACCTTCTGGCCAGTGATAGATATGGGATAGATTAA
TAATACCCGGTACCTGAGGGACTGGTGCACCACCGGTTTTACGAGAAAAGAGCTTCCAGC
CAGACGTATTTAACGCATGTTCCAATTCATTAGACACTGGCCATTTCTTGCCCGCGGGAA
GCACGAGCGTCGGGCTTTTTACTTGCCAAAGTAATAGCACTTGCGAGAGTTGGTTGGATT
GAACTTGTTTAATGAGCTCATCTTCTTTTTCAAATGCATCAGCGACTTCCGTAGTTGTGA
AGCGAATTAGCTTATTCTTAGCAACCAAAACTCTATCCCTCGTGTGTATTTAATCGTTAC
TGTTTTATCTCAGATACGGTTTTATTGCTAGGTCTGTGATTGCGAGGTTTTTGCTCGTTA
GATGCGTTGCCACTTTTTGGTTTTTCCGTTGTCCATTAGTTCTACTTGAACGCGCGATAG
AAATATTTTGTTGGTCATCGCATAAGCAACTCATAAAATCCGCCATCTATAAAATTTTTT
GGCGATATGAATATGAAAAAGCGAGTGATGTGTCTCGCGTTAGCGGCATCATTAACGGGG
TGTGTGACGTTCCCAACTCAAGAATCTGAGCAAGTACAGGTGCTTTGGGATAATGTGAAT
GCGATTGAAAATTGTGAACTGAAGGGTACCGTGATCGGCTCAGAAGGGCACTTTTACGAC
TACTGGCTTCACGCAGATAAAGACATGGTATGGGGGACGCTAAACCAAATGCGCATCAAG
GCGGCAGATTTAGGCGCAGATACCTTGTATTTATACCAACCGTTAAGCTTTTCTACGTCA
GTGACGATGTTTGCAAACGCATACAAGTGCAAACAGTAGCGATTTGCTTGCTCATAACTG
AAAGACAGGCGTCGCTCGCCTGTCTTTGATGCGCTCAACAAACATTGGCTTGTTCGTTAT
GTTCTCTCTCGCCGTTAATTCACATTGGCTGTTGCTACCGCGATAGAGTCGGAAAACGAC
AGCGTGAAATCTTGCTCTGTATTGAGCACTATGGCCGGAAACTCTAGGCTTAATAGCGCG
TGTGGCGCGACTTCCGAAGCAATACTGGTGACGAATTTTCGAGTTTCTCCTGGAGAGATC
GACAAGCTGTTTCCACCTTTGGATGAAAGCTCAGCAATGCCCATAGTTTGCAGCGTGTTG
CCTGCCGTATCAGCCAGATGCAGTAAAGATTCTGACTTATAGACCAACTCTCCACTTTCG
GTGCGATAGGCGCTAAAAGTGTTGAAGTTTGGCTGTAATGAACCTTGAGAACCTACGTTT
GTGACGGAGAACATCACGTTAGAACCATCAAAATTCTCGACTTTCACCAACACGTTACCG
TCTTGGTAACGAGCGGCTGCCGCAGCACTTGCTTGCTGTTTCTGCCTCTGTTTTTCTTTT
TCAATGTTGCTCAATTGGTTTTGCTCGTTTGCTAGGCGGTTTTCAGCCATTGCATACGAT
TGATCCACCATTGCCAACAGCGCTGGGATTGAATACAGCGTTAGACCTTCCAAATGGTCA
AAGTCGATTTTGGCATGCTGAGTAAGTTCGTGATTCGAGAACTGGCAGTAGCCATCAATC
AAGCTAACGAACGCGACTTCAAAAGTGCCCTGTAATCGGCTTACTTCCTGTGCGGCTTTT
TCTATATCTGAGCGTACTTTTCGGATCTCTTCCAACGTTTTTTGTGGCAAACGTCCATTG
GGCGACACGTCATTGGACACCGAGACCAGTTCTTCGGTTACAAATGGATTGTTTTGGGCT
GGAATCACCGTGGTGATGCGGTTGGATTTGGTGATGTCTTCACCCAATAAGACCATCATT
TTTTGCGATACGGCGGTTGTGTTGCCCGCTAATACGTCACTACAGTTTGGAGACGTACTC
GCATACGCGGCGAATGCGGTAAAAAGTGAAAAGATAACGGACCAGCCAGTGGTGACGAGT
CCTGTCGTGGTTCGAGTGTTCATCCTGATAACCCCTCTGTCATTTGGTGCGATTCACTGA
CGTAATTGCCAATCAAGCGACTGGCTCGCGACATTCAGAATGGTTTTGGTCAATCCTTCG
TAGTGGGTATGCCCGCAGATGCTTTTTAGTCGTTTTCTCAATCGCTAAGCCACGACTGAG
TAAAGTGTCTGAAATTGAGAGCATTAATGCTGCGAAGTTGATGTCTTTTGTCTGAAAGAT
AGACGTAACTTTTCTAACCATCAAATACGTGATTAGGTTCTCATTTTTATATGAGTGATA
GGATCAAGAGAAAACAGGCACTTACTGTAGAGAGTTGATTTGAAGGAAAAATATAAATTT
TTTTGGGGAACTTTTTTGATGCTGCCTTTGAGACTTTTTTCGAATCTCAAAGGCAGGTTC
TAACGCGCGGTACTCAATTACAAAGCGTTAAGTACATCCGCAAGTCGAGTGACAGCCGTC
GTCAGCTCTTCTGGTGTGGCATTGGTAAAGTTAAGACGCAGAGCGGCTTTTACCTTGGAA
CCTTCCGGATAGAATACCGGGCTTGGCACCACAGCAACCCAGTTTGCGAGTAGAGTTTTC
GCCAGTTCGAACGTGTCGCATTCTGGAATTTCGACCCAGACAAACATGCCACCATCGACA
GGTTTTAGTACGCAACTTTCTGGCAGCTGCTTTTGCAGCTCAGCAAACATGACATCGTAA
CGCGATTTGTAAAGCGCACAGATGGTTGAAATGTGTGTTTCGAAGTTGTCATGCTGAAGT
AGACCATGCAGCAACGCCTGCATAGGAATACTAGAGTGCAGATCTGCACCTTGTTTGATT
TTGATGAGTGGCTCAAGGTAACTGCGTTTGCCCGTTACCACACCAATACGCAAGCCTGGT
GAGGCGATTTTGGAGAATGAACGCAGCACGATGGAGTGCTGCGGGCAGAAATCCGAAACC
AGCGGCAGTGCTTCACCAGAAAAACGCAGCTCGCGGTATGGTGCGTCTTCAATGAATGCA
ACGTCGTATTGGATACAAAGCTCGGCAACTTTTTGGCGAGTCTCTAGCGCCCAGCATACG
CCCGTTGGGTTGTGAAAATCGGGCACGGCGTAGAACATTTTTGGTTGCTGTGTGGCAAAG
CATTGCTCGAGTTCTTCAAGGTTTGGGCCACACTCGGTTTGCGAAACGGTCACGATGTTG
GCTTGCACTAAACCGAATACTTGCATAGCACCAAGGTAGCTTGGCGCTTCCATCACTACT
TTATCGCCCGGATTCACGTACGCACGCGCGATCAAATCTAGCCCTTGCTGAGAACCCGTT
GTGATCATCGCCAAATGAGATTCTGGTAGCTGGTAATAATCGGTCAAAAAATTAAGTAGC
GGTGCGTAGCCTGCTGTTGCGCCGTATTGAAACACCTCTGGCATGTTCGCGAGGTTTTCG
AGCGTCGGTTTCATTAAGTCGATCGGGAAGGTTTTTTCGTCCGGTAAGCCACCCGCAAGA
GAAATGACGTTCTTATCGCTCGCTGCTGCGAGGATCTCTCGAATGTAGGATGACTTAGTT
TGTTGTAATGACTGTGCGATTTCCATGTGCTGTGCTTCTCGTAATTGTCTTTTTTTATGT
CAGAAATAGTATAGGTAAATTGCCAAGCTTGGTGTGTCCATTTATGCTGTTAAACATGTC
CATTTATGCTATTTGAGCGAAAGTTTACTCCGTGAGCCATCAACAAGTTTCCAGAATCAA
TGACGTGCTGTTTTACATTCACCAGGACATTAGCAGAGATTTATCAGCTAAAGAGCTAGC
GGACGTAGCAGCCTATTCTGAACAACACTTCCATCGTATTTTTAAAGATGTCGTGGGGGA
ATCCATCCATCAATATATCCGCCGTACCAGAATGGAATACGCCGCCAATCAACTGATGTT
TGATACCGGCTCATCGGTGCTAGACATTGCTAACAAGTGCGGCTTTAACTCGGTATCTTC
TTTTAGCCGAGCGTTTAAAGCGACGTTCGCTATGTCACCTGGTGCGTGGCGAAAGCATGA
TTTACAAGTCGCAGAAAAACCGTATTTGAAGGATCCGGAAGTAGCAGCGGGTTATCATCG
GGTTGCGAAACGCGAGTTGCCAGAACCAAAAATTATAGAGGTCCCACAACGCTTTGCGGC
GTATGTTCGACATGAGGGCTATAACCGTTCCATTCGCAATGCGTGGCTGATTTTGAAAGC
GTGGGCAAGTTCTGAGAATCGGGACTTTTCGGTTCAATATGGTTTGCATCACTCCAACCC
TGCTTGGGTTGAGCTCGACAAGTGTCGTTATGTGGCTTGTATGGCGATTGATAGGCCGCT
CAAAGTACGCGGTGTCGTGAATCAAATGACGATTCCGGGTGGTTTACATGCTGTTTTTCG
CTTAACGGGAGTATATGGTGAGCTTCTTCCTCAACTGAGTATGGTATTAGAGAAGTGGTT
GCCTAACTCAGGCTTTAAGCAACGTTCCACGCCCGCTTATGTTCATTATCTTAAAAACCA
TTTCCTCAGCCATGATGAGGCGTTTGAGCTGGATTTCTATCTACCCATCAGTTTTTTCTA
AGCATCAGAAACACGCGGCTTGGCGAAAAGAGTGCAGTCGCATGGGACGAAAAGGCAGAG
CCCAAAACAAGCTCTGCCTTATTTTTAGAATCTCTTGATAGGTGGTTAGAAATCGGCATC
CGTATCAGCACCAGCCGATACCGTTAACCCACTTGTTGCTTGATAAATACTGAAGGTTTC
TCCGGCGACAATACCTTCTTCCGAGTCATCATTTGCAGTGCAGGTATAGCCAACCGAGTA
GGTGCCGGGTTCTACAAAACCAAACTCGTATTCGTAATTGACTTGCTCTATATCCGGAAC
CACGTTGGCTGCTGCAATTGGTGTGGCTTTCCCGTCTTCGCCAGCAAATGGCCCCATGTC
CTCTTTGGCGACGCTGCCTTCATATAAGTAAACGGCGTGCGCATAGTCGTTTGCACTGGA
CGTATCAATTTCGCAATCTGCGTAGGTTTGTGCGGCGACATCGCCCTGAATTTCACCTGT
CGTAACGGTGTTGATCAAGGTCACCGAAGTGCGCTGAATACTGTAGCCTTCGTTTTGACC
CGTTCCGTCTTTTAAGCCTCGACGCAGATCAAACTCGACTACGAATTCATTGTTATCAGG
ATTAACCGCAAAGGTGTTGTTAAAGAACAATACCCCAGAGTTAGGCTCTTTACCCACGCC
TTGAGGGCAAGCACCATCGCCTTTGACGGTCAGTGGGATTTGATTTCCTGTCGCTTCGTC
AATCACATACGATGGGTAGTCGGGGTGAGCGCCATCATTGGCAAACACACACAACTTATA
GTTGCCAGAAGGAATCACTTCATCTTCAACCAGCTCTTGGACATCACTGCCTTGATAGTT
GAGCAAGTTAACACTCAACGGCAGAGGATCTTCACCATCAGGAATTGGATCGCCGTTTTC
ATCCACGTAATTGCCTTCTTCATCGGTTTTATACACCTCAAAAATTTGTGGTGATCCGCC
ATCAAGAGGAAGGAAAGCGACTTTGCTGTAAGTGATGACCACTTCGGAAACGTCGTCTAT
AGGCGCATCAGAGACGGATAGAGTGACAGGGGTTGTCGTGGTGATGGTATTACTGTCAGA
GTTACAGCCAAAGAGTGCGACTACCACCGCTGCACCAACTAGGCTGAATTTTATGGTGTT
CATTGGGGTTACCTTCTTAGTGGGAAGTCTATTAAATGTAGTAGAAAATGATGAGATTTT
GACCAGGAGACGGGGGCTTTTGAATACCAAATAGTTAAGATATTGTAAATTAAATACGTT
GCGTAAAAGTGTGGTCAACTCGACGATATCACCCCGAATGAAGTGCTATGGTTAATATTG
AATTGCTTAAAAAACAAGCAGAGCAAACATCAATAACGCCACTCAAGAGGTCTCTATGTT
AGGTGAAAATCACTCATTAACCCATGAATTTCCGGAACATTTGGATACCATCACTCAGCT
TAGCCAAAACGATGCATCATTTGCTGAAAACGTTAAAAACTACAACGCACTCGATAAGGA
GATTCGTGTATTAGAGCTGCAAGGCAGCCCGATAGACGACCACGCCATGAATGTGCTCAA
GCATAATCGAGCGGAGCTAAAAGACTGGCTGCACTCCCGAATTATGGGTTCTTAACCAAG
CAATGAGTATCGGCTCGTATTAACGAGCCGATTTTAGAAGAGGGAGGGGCCAACAAATTA
ACGAGTTGTAGTTGTCAACGATTCGGATACCACAAGATCTTGCTTCTTCCGTACTTTTAT
CTGCGACAGAATCACGCCGGAGATAACCATCAAGCCGCCGATAATATGGTACACATGAAT
TTCTTCACCGAGCAGTGTTGACGCTAAGGCGACAGAGACCACAGGCATTAAGTTCATGAA
CATGGCGCTGGAGTCTGCACCAATCAAATCTATTGCTTTTACCCACATCAATGGAGCGAA
AATAGACGCTGCGATACCAGCATAAGCGATCAGTGGAAGCGCCTCTTGGCTAGGAAGCAG
TTGTTCGCTTGAAAGCCACAGTGGAGTCAGCATGATGACAGAGAAGAAGCCTTGCATGTA
AACCAATGTTAGGCTGTTAAATGGCATTTTCCAACGTTTTAAAAGCACACAATATGCGGC
ATAAACTAACGCGGCCAGTAACATTAAGCTGTCGCCTTGCGTCATATCTTGATGCAAGAA
GTAGGTGACGTCACCGTGCCCAAGCATAAATGCTAAACCACCAAGTGAAATTACCCCACC
GACAATGCTCAACATAGAAACCGATTTACCCAATAGAGGGACGCTTAAAAACACGCTGAT
CAAAGGCACTAATGACGTAATCAGCGCCATGTTTGAAGCCGTTGTAGTTAAGCCTGCGTA
GTAGCCTAACGACTGGTTAAGTACCATGCCGAGTAGGGCTAAAAATGCCAGTTTAGTCAG
GTATGGGCGAATCACATGACGCTGTTTGATTACGGCTGGCAAGCAAAATGGCGTTAGGAG
AACCATCGCAACAAACCAACGATAGAAGCTCATTGCGCTAGGTTCAATCGTGCTTGCCGC
CACTTTGTTTACGATAGAATTTCCACCCCAAATCATGACAGTAAAAAACGGAAGCAAATA
AACCATGAGAACCTCATCGCACAATAATTGATGGCGCTAGTCTGACAGGTCTTTATAATG
AAAAGTATCTCTTAAAAGACATCGTAAGCGATAGGAAGACAATTTTGAAAAAGAGTGCGA
GAAATCTTCATCCTTCATTATCAATTGATCGTGCGCCATCGGATGTTTTTATGAATTTTG
AAGCGTTTCTTTCCAACACGGAAACCCGGATTCATAGCCATCCTTGGGGGCAAGTGCAGC
TGATCAGCGGTGGGATTTTGGAAATGGATGCGGAGGACACACGATTTTTAGCGCCACCTC
ATTTGGCAATTTGGGTGCCAGCGGGCATTCGTCATACCAGCTACAACCGAAAACCAATCG
AATATTGCTCATTGAATATTGCTCCAGAGCTGACGGCGCATTTTCCAACCAAAACCAGTT
TAATTAAAGTCACACCCATCGTTTCTGCCATCATTGAGGACTTTCGTCAGCGTGACATTA
ACGTCGCGCAGAGCGATGAAGACAAACGCTTGGTGCGAGTGTTGTTGGATCAACTGGCGA
AACAAGAAGTGGAACATCACTTTTTACCGACAACCGACAACAAATATCTTCAGCCAATCT
TAAAAGCGGTAGAAGAATCGCCAACCGATGAAATCAGCTTGGCGGAGTGGGCGGCAAAAG
TGCATACCACAGAGCGCACGTTAGCGAGACATTGCCAGAGTGAGTTGGGAATGAGCTTTA
CTGAGTGGCGTTTACGTGTGCGGTATTTGCACTCGATGGAGTTGCTACGCAAAGGGCAAA
CCGTAAAAGAAGTCGCGCTGACGTTAGGTTACAACCAAGCCAGCCCTTTTATCGCGATGT
TTAAGAAATACTCCGGCATGACACCGGAGCAATATAAGAATCGCTTGTTATAGCTGAGCG
AGGATGTAATCCAGACCACCCACAACAGCAGCGACTTGTGCATCATTGCACTCTTCGTCC
GTTACTTTCGGGCTGTCTGGGTAAACTTCTGTGGTGGTGCCGTAAACGCAATTTGTTACG
CCGCCACACAGACCCAGTTTCACCATTGGGTAGTTGATAACGCCAAATTGTACAACTGGT
GAACCAATGATCTCGCCGTGTTCATCTGCTGGTGCAATGTGAGTCACTTTTGCAACCGAC
TCAATGACTGCTTTTTGGAAATCAGGTTGAGGGTTCTCAGTATCTCCCACGGTGTAAAAG
CCATCTGGGATCATACCTTCAATGTACTCAATACCATCACGAGCGGCTAAGGCAGGACGA
AACTCAGTTTCGTCAGAATCTGTCGTCTCGTGTAAATCAATGTGCATTAACACGTCGCCC
AATGTCGATACGAGCTTGATCAAGTTGGCTGACTCTTCCGCTGGGCTATCTGCATAGAAA
GAGCGGTTTGGATCAATCGCGTTTGGATTCCAACGGTTGATGACTTCGTAACCCCAAGGG
CTCACGCAGGGTGCCACTACAATATTGAAGTGCTCTGCGTAACGCTCTGCTTCTGTTTCT
ACGAATTTTAGCGCGCCGTGTACGCCGCTGGTCTCGTAGCCATGCACACCGCCAGTTACA
AGAACAATCGGTTTTGCTGAGTCCCAGTTACGTGTTTTGATGCAAAACAGTGGGAAGCGA
GCTTGGTCGTAAGAAAGCGCACCATATTGTTCTACATCGAAACGGTCGCGTAACGCATCA
ATTTTGCTGACTACTTCTTCTTGGTAGCTGCGTTTTACTTCGCGCTGTGCCAGCCACGCT
TTACGTTCTGCTTCGCCCCAAGGTTGGCCTGGGGTACCGATTGGGTAAGAGTATCCGCTT
TTCATCTATACTTTTTCTTTTGTGTGCTGAAAGGTATGACAAGACTAGACCTGTCTTATC
TTATCGGCAATACAAAACACCAATTGTGACGGTATTCTTTGCAAAATCATCACTTTGCCA
AGGGGTTTAATGGTGTTACATTTTGTTACTTACTCAATTTCATATAAGAGATAAAAAATG
GCTGGAGCAAGTTTACTCACACTGTTGGATGATATTGCCGCGGTATTGGATGATGTTGCG
TTGATGTCAAAAATGGCGGCAAAAAAAACCGCAGGTGTATTGGGTGATGATTTAGCGTTA
AACGCTCAGCAGGTCTCGGGTGTCGCATCTGAGCGAGAAATTCCAGTAGTTTGGGCGGTG
GCCAAAGGTTCATTTAAAAACAAACTGATTTTGGTGCCTTCTGCATTATTGATTAGCGCA
ATTATTCCTTGGTTGATCATGCCATTGCTACTAATCGGCGGTTTGTTTCTCTGTTTTGAA
GGGGCTGAAAAAGTACTCGAAAAACTGTTTCCACACTCACATCCCCATGAAGAAAAAGAA
GAGTTGGTCGACACGGGAGAGTCGTTAGAGGAATACGAAAAGCGAAAAGTTGCAGGTGCG
ATTCGAACCGATTTTATTCTCTCAGCGGAAATTATTGTGATTGCGTTGGGCACCGTGACT
GGGGCGAGTCTTGTGACGCAAATCTTAGTGGTGAGCTTAATTGCGGTCATCATGACCATT
GGTGTTTATGGCTTAGTAGCAGGCATCGTGAAATTGGATGACTTGGGCTTCTACCTTGAA
ATTCGCTCAAAAGGTAAGGGCTGGATGGCGAAAGTTGGCAGTGCTTTAGTTGCTTTTGCA
CCAAAGCTGATGAAGTTGTTAACGATTGTGGGAACTGCGGCGATGTTTTTAGTCGGTGGC
GGGATTGTAGTGCACAACGTACCCGCCATTCACCACTTTGTAGAACCGATTATTATGAAC
TTTAGTGGTCATTCGGTTGCTACAGCGATTCTGCCTATTTTGCTTAACGGCATTATCGGC
TTTGTGGCGGGTTTGATTGTAGTTGCTGTTTGGACGGTGGTAGAAAAGCTTCGCGGTAAA
TAATCCACATATAAAATGAAAAAGGGCCATGCTGTCTCTAATGCGGAGAACGTCATGGCC
CTTTTTTATGCACGTTATTTACGTGAAGCGATTACTTCACTTTCCACTCAATTTGTTCGT
TTGCACGAATAGGCACAACGATGTCGTTGCCAAATGGCATAGATTCAGGAACATCCCAAG
CCGATTTTTCTAGCGTCACCGTATCTGCGTTGCGCGCAATACCGTAAAAATCAGGACCGT
TGAAGCTTGCAAACGCTTCCAAGTTTTCCAACTTGCCTTCTTTTTCAAAGACTTCTGCAT
AAAGTTCTAGCGCCGCGTGCGCAGTGTAAGAACCTGCACAACCGCAAGCCGATTCTTTCG
CGCCTTTTGCATGCGGAGCAGAGTCGGTACCTAGGAAAAACTTCTTGCTACCACAGGTTG
CGGCTTCGATTAGCGCTTGCTGGTGGGTGTTGCGCTTTAGAATCGGTAAGCAGTAGAAAT
GAGGCTTAATGCCCCCGACAAGCATGTGATTGCGGTTGAAAAGAAGGTGGTGAGCAGTAA
TGGTAGCGGCAACATTATCAGACGCGTTGTTAACGAACTGTGCTGCGTCGGCAGTGGTGA
TATGTTCTAGAACGATTTTAAGATTAGGGAAGTCATTAACGATAGGAGCGAGGACGGTAT
CAAGGAATTCTTTTTCTCGGTCGAAGATATCAACGTGGTGATGAGTGACTTCTCCATGAA
CCAAAAGCAACATCCCGACTTCTTCCATGGCTTCGAGAACGTGGTAAATGTTCTTCGCAT
CGGTCACACCAGAATCTGAGTTAGTCGTTGCACCTGCTGGGTAAAGCTTCGCTGCGACAA
TTTTACCGGTTGCTTTTGCTGCGCGAATCTCTTCTGGCGTGGTGTTATCGGTTAGGTAAA
GCGCCATCAGAGGTTCGAATTGTTCGCCGTGCTGCTCTTTCAGAATTCGATCGCGGTAGG
CAAGTGCCATTTCGGTATTGGTAACAGGTGGGACGGTGTTTGGCATGATCAGCGCGCGGC
CATTGTAGCGGCTGATATCGCGAACGGTGTCTTTTAGAACTTCACCATCGCGTAAGTGAA
CGTGCCAGTCGTCAGGACGAGTAATAGTCAGTGTTGTCATTAATTGCTCCCACCATTGAA
AAGTTGTCTGATTGGAGCCTAAACGCTGCATTTGCCTTTTGGAGCAAACGCTTGCGCTTA
GGCGACAGGATGATAGAGGAATTGCCCTCACATTTCATCCCATTTTTCACTTTTCTACAG
AGTAGGAGTGTAAGTGGTTACTTCATCGTTAACCAAAGTGCGTGAATCGTACCTGGTAGG
AAGAAGAAGAAAGTTAGGATCAAGTTGATGAAGAAGTCTTTATTCAGACCTTTTTCCATG
TAAATCGCTACCGGTGGAAGAAAGATACACAGCAAAATTAGAATCAGTTTTTTTGTATCC
ATGGGTAAAGCTCCAAGTCAATGAATGGATGTCGTCAAAAATATGGCGCATTATGTGTTT
CGTATCACACTTTATCAAATGGTATTTGGTCAGAGCAGTGTTAAAAAATGTGAATTCTGA
GTGTAGTAAAGGCATCTCAGTAAATCCAAGTCGTTTTCTCTCTTAACGGTTTGATTTTGG
GATAAATGCTAATGCGTGAATCTGCATCTTAATGTCATTTAGGTATACAATACTGCAACA
ATTAACGATCACCCGTAGGAAGAAGGCTATGTCGCAACCCGTTTTATCCCAAATCAATGT
TTTTCCGGTTAAATCAGTCGGAGGTGTGTCGCTTTCGTCCGCATGGGTAGAAAAACAAGG
GTTGAGTTTTGACCGTCGTTTTATGATTGCCAAAGCCGATGGTTCGATGATCACTGCGCG
AAAGTACCCTCAAATGGTAACCGTGAAATCAGCGTTGCTTGCCGATGGGGTGGTGTTCAG
TAGCTTGGGAATGGAACCACTTAGAATCCGTTATCAAGATTTCAAAATGCAGAAAACACC
CGCAACGGTTTGGAAAGATACCTTCACCGCTTACACGACTACCGATGATGCGGATGATTG
GTTTAGTCAGGTATTGGGACAGCGCGTAGAGTTGCTTTTTAGCGGTGAGCAATCCAATCG
TGTCCGTGAAAAACTGGGACAAAATGTGAGTTTTGCTGACGGCTATCCAGTGTTGGTGAT
CAGCCAAGCTTCGCTAGAGGAATTGAACAAAAGAAGTTCTGAGCAACACTCCATGGATCA
GTTCCGCACAAACTTAGTCGTATCTGATACCAAGCCATTTGAAGAAGATTCTTGGAAGCG
CATCCGAATAGGGGAAGTGGAATTCGAATCTCTCAAACCTTGTGAGCGTTGTATTCTTAC
CACGATCAATACTCAACGTGGCACTTTCCGTGAAAGCAAAGAGCCGCTCAAAACGTTGCA
ACAGTTCCGAGCCAATGAACGAGGTGGTGTGTTCTTTGGACAAAACCTTGTGGCGAGCAA
TGAGGGCATTATTCGCCAAGGCGATAAAGTTGAAGTGCTCGAATATAAGGAGCCGGAATT
TTATCCGGACAACTCACCTGTGCGCATGACGCTGACGTGTGTTGAGCGTGAAGAGATTGC
TCAAGATTTCGTGACCTTATGGTTAGAACCGAGCAAAGGTTCTTTACCAAACTACTTACC
GGGCCAACATTTGCCGATAGAGGTGGACATCAATGGTAAGAAAATTGGTCGTCGATATAC
CTTATCGTCTAGCCCATCTCGCCCTGGTCGCTATGCTATCTCCGTTAAGCGTATTGCGGG
TGGCCGCGTGTCGAATGCCTTGTTAGACAACCTACAAGTCGGTGATGTATTAGAGGCAGA
AAACCCAGATGGTCAGTTCCACCTTAAAACGCATGATGCGCAGCCGCTACTATTGCTGTC
GGCGGGCAGTGGTGTTACTCCAATGCTGTCGATGGTGCGCTATCTTGCAGACCACAATCA
ACTGAATGACGTGGTGTTTTACCATCAATGCCGTACTGAGCACGATATTCCATGTCGCTC
AGAGTTAGAGCAATTAAAACGCGAACATTCAGGGCTGGAAGTGAAAATCTGTTTAACGCA
ACCAGCGGTGGATTGGTTTGGTCTTAAAGGGCGTTTAAGTCTGTCTCATATCAAGCAAAT
CAAAGACGTTGAACAACGCCAAGTGTTTGTTTGTGGGCCTGATGGTTTCATGCAAAAAGC
CAAAAACTTATTGTTGAAGAAAGGTTTGCCAGAGGCACATTATCACCAAGAAGCCTTTGG
TGTTTCTGCTGTGCAAGCAAGACCAGAAAAAGAGGTTGAGATTGAATTCAATGGCTTGAA
GATCCAAGGCAACAATCAAAAAACGCTTTTGGATCAGATTGAAGATGCAGGGAAAGTAGT
GAGCAATAGCTGTCGTGCTGGCTTGTGCGGTGCGTGTAAGGTACAGCTCACATCAGGACA
AGTTCATCACCCAGATGTACCAGCCTTGACGGATGAAGAACGCGCAATGGGAACGGTATT
GGCGTGTTGCGCGATTCCAGAAACGGATGTCACGGTAACGGAATAACCGAGAAGGTGCGG
TCACTAACCAACAAAAAACGCTGCTAATTTTAGCAGCGTTTGGAGTTTTAAAAGCGAGCA
AAAAAGATCACTTAGTCGTAAATCGTTGGGATTGGCTGACGCTTGTGCTGAGTTGCCTTG
TAAATCGAAACCAAACGATCGACAACTTGTTGAGAAACTGGCTTACCTTCTAAGAAGTCG
TCAATCTGCTCATAAGTTAGGTTTAGTGCATCTTCATCTGCTTTCTGCGGTGCCAGTTCT
TCTAGGTCTGCGGTTGGCACTTTCTTCACTAACACCTCTGGCGCGCCCAACGTTGCGGCT
ACTTCGCGCACTTGACGTTTGTTCAAACCAAATAGAGGGGCAAGGTCACACGCGCCATCA
CCAAATTTGGTGTAGAAACCAGTGATGTTTTCTGCAGAGTGGTCAGTACCTAACACCAAG
CCACCGACGTAACCAGCGATCTCGTATTGAGCGATCATGCGAGCACGTGCTTTTACGTTA
CCTTTTACAAAGTCTACTTTTGCCGCGTCTTCTGGCATTAGCCCTGTGCCTTCTAGTGCA
ATATTAGAAGCGGCATGCATACCATCAACACCTTGTTTGATGTTCACAGAGATAGAATGC
GTAGGTTTAATGAATGACAACGCCAATTGCGCTTCATCTTCGTCTTTTTGCTCACCGTAA
GGCAGACGTACTGCGATAAACTGGTAATCGTTGCTGCCAGTTTCTTCGTTAAGTTGGTCT
ACAGCAAGTTGGGCAAGGCGACCTAACGTGGTTGAGTCAACACCGCCACTGATGCCAAGC
ACAAGTGACTTACAACCTGCTTCTTGTAGCTTACGCTTAATAAAAGCAATACGGCGTTCA
ATTTCGAAATGCGGGTCAATTGACGGCAATACACGCATTTCGTCACGGATGGATTGTTCC
ATTTAGGGTTCCTTTTCCTGCAAATATCTTAGACACAAAAACTGCTTCGAGTGATCATTC
ACCAAAGATCAAACAGTGTGACGTCGTTATCGAGCTAAAATGGTGATAAACCATTCAATT
AAGGCTCGTAAACGTCGCTTTAGTGTCAAAAGCTCTAAAGATTAGTAGTATCATACCGAA
TTCATCAGATTAGAAAACTCTCTTCAACCAGGTAATCACCGGATATGAAAAAAATCGCCA
TTTTTGGTAGCGCATTTAACCCTCCTAGTTTAGGTCACAAGAGCGTTATCGAGTCTCTGA
GCCACTTCGATCTCGTGCTACTCGAGCCTAGCATTGCACATGCATGGGGCAAGAATATGT
TGGATTACCCAATTCGGTGCAAACTGGTTGATGCCTTTATCAAGGACATGGGGCTTTCTA
ATGTTCAACGCTCAGACCTAGAGCAAGCTTTGTACCAACCGGGACAAAGTGTGACGACCT
ATGCGTTATTAGAAAAAATTCAAGAAATCTACCCAACTGCCGATATAACTTTTGTCATTG
GTCCGGATAATTTCTTCAAATTTGCTAAATTTTATAAGGCGGAAGAAATTACGGAACGTT
GGACTGTCATGGCGTGCCCAGAAAAAGTTAAAATTAGAAGCACGGATATCCGCAATGCAC
TCATAGAAGGCAAAGATATCAGCACCTATACGACACCAACTGTCAGTGAACTGTTGCTCA
ACGAAGGCTTATATAGAGAAACATTATCTGGTAAATAAGAGGTCGGTTTTCATGGTCAGA
GTAGCCGTATTTAGTGCATGTGCGCTGCTTGTGGTGACGCAAGCTAACTCCGCATGTAAC
TATCTTTCTGATCGCTCCGTGGTGTTTGAAGACAACACCATGCCCATCTGTGAAGAAATT
TTTGATACTGTTGGTGTGCTTAGTACTGATACCTTAGATTGGTATGCTGCTGAAGCGACA
GCAGAAGGACCAACAGAAAACTACTGGGAAGAGTGGGCAATAAAATCGCAAGACATTCCG
TTTCTTACTCAAAACGTAGACAAAAACTATTTTGGTCTTGGTATTTGGATGCCAGAAGAG
CTACGTGAAGAAGAAAACAAAATGACCACAGAAGAGTGGCTTCGCAGCCATGGTCTCATG
TTCAGCATCGGTTTTGGTAATAAAGCTGATGGTGAGCCAAGAATGCGCTTCGACTATCGT
TGGCACGAGTATTACGACGCCGACTGGATGATGCAAATTGAAGTGCCATTTTAGTTCATC
GTTTTCACCAATCGTTCGATGTGTGTCGTGCTTGGGTTTACTTGGGGAAATATGTGACCC
TACGTGAGGCAAAGAATAAGAAAAGGGCGTACCGCAAAGTACGCCCTTTTCGATCTTGTG
TGAGTCTCGTGTGAGAAAACGCTATACACCGCTGACTTATAGCGCCTCACCAAACACTAG
AAAGCAAAGCTGTTCGTATTCTTCTGTGTTGCCAGCAAACAAGTGCTCAACAATTTGAGA
TTCCTTTTTCCCAGACAACTTCATTTTTCTTGCTTCGCGCAGCGTAAGCACCAAACAAAG
CTCTCTCGAAATGCGAGCTTCGAATCCTGGCTTCCACTGATTGATTGCTTGGCTGAGTGC
CGAGTTTGATAGATTTGGTGAAATCGCCAGTACTTCGTGTTTAACCACAGCGAGCAAATC
TAACTGGATATCAGAACGCGTCTCCGTCTTCGCCAACTTTTCAATTAAGGCTTTCAGCAA
AATTGATGGTTTGATAAAACCGGCCTGTTGAGCAAATGCATCATTCAAACGCACAGAAAA
ATCACAACGATGGACATGAGTGTTAGGTAAAAAAGTGAGTGAGCTCAAACATCCTTGAGG
AATCCAAAAATACTGGCCGGGTTCAATGGCATACTCTTGCTTACCCAATTTGATGATCGC
TAATCCGCTTACGACAGACAGTAAACTGTGCTTTAGCGATTTTTTACGCGCGGCAACGTT
CAGAAAAGGGTAATTAGCGTCGTGAAATTCAATAGCGTAGTTCATTATGATCACCAGTGT
TTTTGGGGCGCTAAGGGTAACGCTAAACCTAAACGATTCCAACCAGCTAACCGTAATTTT
TAGCATGAGAAATTGTAGCCTAACTGGTATGACCATGTTAAAAGTATGGGTTGAAATGCT
GCGAGGCAGCAAAACTATGCGTAAAATGTGCCAGCTTTTTTTGATATGTAATGAATAATG
ACTGCCAATACCGATCCTTATATTGAAATTCGTCCTTACAATGACGAAGAAATTCCAGCA
GCGCTGGATCGTCTAATCCAAGATGATGAATTTATCACTGCGATTCTCGATCACCGTTTT
GAAAACAAAGCGAAATGGTTCAAAACGCTCATGAGTCCGTTCCTTCGCATTTACCTAAAA
GCGAAGTGGAGCAAACTTGACTCCGTAGAAGCGATCCAAATCGAGGTGAAAAAATACCTT
CAAGATACGTTGAATAAGACAACGGATGGCGTCACGTTCTCTGGTTTAGACAAACTGGAT
AAAAACACCTCCTACTTATTCGTGTCTAACCATCGCGATATCGCAATGGACCCCGCTTTA
GTTAACTACGGTTTGTACCAAAGTGGTCACCGCACTGTGCGTATTGCAATCGGCGATAAT
TTGCTGAAAAAACCGTGTGCGACAGAGCTGATGCGTTTGAACAAGAGCTTTATTGTTAAG
CGTTCTGCAAAAGCGCCACGAGAGATGATGAAAGCACTTGGACAGTTGTCTGGCTACATC
AAGCACTCGCTGGATACGGGCAACTCTATTTGGATTGCTCAAAAAGAAGGGCGCGCGAAA
GACGGTAACGACTTTACAGATCCTGCGATCCTAAAAATGTTCCATGTTGAAGGTCGCAAG
CAAAAGGTCGCGTTTGGCGAGTACATGCGCTCGTTAAAAATTGTGCCGGTCTCGATTGCT
TACGAGAACGATCCATGTGACATCGCTAAGGCAAAAGAGCTATTTGAGAAAGCAGAAAAC
GGCCGTTATGAAAAAGGCGAGTTTGAAGACATCGAAAGCATCATCCAAGGCATTGTTGGT
TACAAAGGCCGTGTTCATGTGGCATTTGGTGACGTGATTGAGCAAGAGTTTGAAACGCCA
GAATCGCTAGCGAATGAAATCGACCGTCAGATCCACGAGAACTATAAGTTGTATCCGATC
AACTTGCTCGCTGCAGGTCGTGAAGATTCAAGCATTATTACAGAAGCGGTGAAACGTCAG
CTTGCTGATAAGCTAGAACAGCTACCAGAAGGCGCAAGACCGTATCTTGTTGCGAGCTAC
GCTAACCCAGTGAATAACCAAGATTAGTCGCTGTGTATGCTGCCCAAATGAGTTGGGCGC
ATTCCAACTACTCCAATGAAAAACACCTCGTATTGAACGAGGTGTTTTTGTCTCTGCGTA
TCTTTTTTTGTCTATCCAATTAGCGCGCGACTGCGCCACCTAAGGTCAGATTCTTTGGCC
ACTTGATTATCTTATTGCCACCCAAAAAGATGTTGCCTTTTACCGTCATTGTGTCGGGAA
ACTCGGTCAGGGCCGAACCACCAATGTAGAGGTTGCCATCGACCACCAAGCCTTCTGGTA
GCGCTTTCAGTGGCGTTCGGATCACACTCAAATCACCTTTTACTCGAAGTTTTTCCGGAA
GTGTTTTTAACGGAGTATCGGTCAGGTTCAAATACCCACCCAGCTTTACCCCTTTGGGCC
AGCTTTCAACCTTACTACCAAGTAAGTTAGCGTAACCTTTGATTTTTACGCCCGACTTGA
TTGTTTTCAGGGCGCTATTTTTCGCGTCTAAGCTGCCACCAACATCTAAGCCCTTAGGCA
GCTGAGTAATTGGCGTTTGGGAAATGTCCACATTCCCTTTTATGACCAAGCCAGATGGGA
GTTCAGTGTATGGCTTGTTTCGAAGATCTAGATTGCCATAGTTGTCGATATGGCCAAATT
TGGAATAGTAATCGAGCTCGTAAGCACTAGGAGACGAGCTAAATGCAATTAACGCGAGGG
TGAAAGGGATGAAACGCATAACGATTACTTTCCAATAAAAAACGATAAAAGCATAACCTA
AAGAGTCAGTGACGGCTATATCGGCCTGAGCTTAACTCGCCGTTGTTCGTAACGACGTGG
AGGAATATCTGAGAATTAGAAGTAAGAACAAATTGCTAGAATATGAGATTCTGCCAAGAA
CCTGAAATACTTCCTTGCTAGTATTGTTCGGGCATAAGGGGATATTCATGAAGTTTAAAA
GAGTTTCTATTTTTACTCTGAGCGCCATGGTCGCGCTATTGTCTGGTTCAGTTTTTGCCA
AATCTTACAGTACGCCGGAGTCAAAGGCTTTGGTGGTTGCTGATGGTAAAATAGGCCAGC
GAATTTGTTACTACGAAGATAAAGCCTATACCGCTGGTGCGGTAATCAAAGTCGATGATG
TGCTTTTGGTGTGCTCTGATGAAAACGACTACGAAACCAATGGGTCGTTAAAGTGGGTCG
TGTTGAAGCAAAAGAAGTGATTTAGATAAGAATAAAGCGAGCTCGTTGCTCGCTTTAAAT
TGAATTAACGCGCTAGAGAGCGAGTTTTCAGTTCAAAAATAAGCTTTTCTGCACTTACTT
CAAACTTGAATCGAGCGGTTAGCTCTTTAGATTCTTCTGTCAGCTCTGACACATTGTATT
CAACGCCAGCGCAGACTGATTTAGCTAGTTCGATGTATTTCGCTAACTCAGACTCTAATG
CATCTTTAGTCTCTGCGAAAATCGTTACGTCAGCAACCTCGTCGCCTTCTTTGATGATGA
AACCAATCTCACCAGCACAGCCACAAGCTTCACATACTTGGCTTTCTTCTAATTCGACAC
TCATAACGAATCCTCTTGTAAAAACTAAGGGTATTCTAGCAGGTATTTGATCTGTATCTA
CAAAAATGAGCAGTTTCGTATAAAAATACAACAGTATGTTGTTTTGTTAATTGCCGGTTA
ACGATTGGGTGAGTAAGTCAACAATAACGTTAATGTGATATGTATCAACATTTAAGAGCA
ATTAACCAACATACTAACGAGATTTGGGTCAGGCCAGTTGAACTAGGGGTAAATTTATAA
GACTATTTCTTGATTGATTATTTCTACATAATTATCATTCTTGGTCTTTGAATAGTTTCA
ATGAATAATTTGGCGCAAGGTTTTGATGCAATTCACTTTTCGCCTGATTTTAAGCGACGT
GTATTGACACAAATATCACCGTAAATTGCACGTTACGCAGTGCAATTTCGTTATGATTGA
GGGCCTAACGTTACGTTAGGAAAGCACAGTACATAATGCTGAGGATGATTTCATTCTGGC
CTCATTTAATTGTGAGTTAGATGGATTTACAAAGAGAAGAGCTTAAGTATGCCAAAGCGT
AGTAAAGAAGATACCGAAATCACTATCCAGAAGATCATGGATGCCGTTGTTGATCAATTG
CTAAGACTTGGTTACGACAAAATGTCGTATACGACGTTGAGTCAGCAGACAGGTGTATCG
CGTACAGGTATTAGCCACCATTTTCCTAAGAAAACGGACTTCACCGCAGCACTAGATGGT
CGTATCTTTAAAATGTTTATCGAACATCTAGAGTTCGAAAAAGGTTTAGATGCGTTTTCA
CAGAGCTGGATTAAAGCTTTAGAAGACTCTGAATTCTTAGCGATTTTACGACTACTATTC
CATCACATTGTTACGTCTGAAAGCGCTCACGAATTTGCAGCAAATGGCATTGATCGTCTG
TACAAAATGGTAGAAAGCCAGTTTGGCTCAGGTGGAGATAAAGAACTGGAATGGTTGATT
GGACGCTCGCTGATTCAAATGAGCAAATAATCGCAAATTACAAAAAGCCCCGCTAATTAT
TAGCGGGGCTTTTGCGTTTCTGAGGGGAAATTTAAACAAGTGAGTGACAGAGCCGGCTAG
TGCTCGAAAGCGCTTCTTAAAGAGGCTCTGCGCCTCTTTAAGCTATGCCGCAGCGTGGAC
TTGAGGAAAGTCCAGAGTCGGATGTTTTGTCACGATAGAGCGATACCCATAAACTTGTTC
AATACGTTCGGGCGTTAGGGCCTGCCAAGGGTTGCCATCGCATACAAGTTTGCCGTTATG
GAGCAACACAAGTCGGTCTGCGTATTGTGAGGCTAAGTTCAAGTCATGCAATACGACAAC
CACCGCAGCGTTCTGCGCTTTTGCCGCCTCACGAGCAATTTTAAGCGTGTTGTGCTGGTG
GGCGAGATCCAGTGCCGACGTCGGTTCGTCCAACATCAGAATCTTTTTGTCACCAGATTG
ATGCAGTTGCGTTAGCACTCGAGCCAAGTGCAAACGTTGCTTCTCTCCGCCTGAGAGGGC
AGGGTACAAGCTTTCCGCTAAGTGCAGAACATCGGTTTTTTGCATGTAGTGTAGGGCAAG
CTCAGTCGTTTCTTTGTTTGAAAGTGACAAAGGGATCGCACCGAGTTCGACCACCTCTCG
TGCCAAAAATGGAAAAGTGAGCGTGCTGTGCTGTGGCAGCATGGCGAGGTGCTTTGCTAT
CTCTTCAGGTTTCCAGGCTTCTTTAGGCTCGCCAAAATAGTCAATCTCGTTGTGTGATGG
AATCTCACCACACAGAAGTTTAAGTAGTGTACTTTTCCCCGCGCCGTTTGGCCCCAATAA
CGCCGTCACTTCGCCGGCACGAATATCGATGCTGATGTCATCAAGTACTACTCGATGGCC
GTATTTCATTGAAATATTCCGGCCAGATAAAACCACGTGATTCATTACAGAATCTTCCCT
CTTTGCTGGAACAGTAAGTAGATGAAAAATGGCGCACCGATGAGCGCAGTTACGATTCCG
ACAGGTAATTCGGCTGGTGCTAATAACACTCGCGCGATCATGTCTGCACAGGTCAGCAAT
AAAGCTCCCAACAACGCCGAAATAGGTAACAGTGTGCGATGATCTGGGCCTGCTAGCATG
CGTCCGAGATGTGGGATAACCAAACCGATAAAGCCGATTGCCCCGCAGATACTTACGGTG
ACACCAACGCCTACGGCGGAAAGCAGAATGAGCTGACGCTTCAATTTTTGTACCGGAACG
CCCAAGTGGCGAGCTTCTGATTCACCAAGTAATAATGCGTTTAAAGACATGGCTTTTTTG
TGAAACCAGAAAAGTAACACCACGAGAGTCACTGAAGATAAGCCAATGCCCGCCCAGTTT
GCGCCCGCAAGCGAACCCATCGACCACAACGTTAAATCGCGCAGCATTTGGTCATCCGCA
GAAAAGTTGAGAAAGCCGATCGCGGCACCTGAAAGTGCACTGATCGCCACGCCAGCGAGC
AGCATGATCGTGACGGACGTACCAAACTTATTCGTACCGAGCCAGTACACCAGCACCGTT
GTCAGAGCACCGCCCAGAAAAGCAAATAATGGCAACGCTGCTAAGTTCATGAGTTGAGGG
TGGTTTTGGCTAAACTCAGCAAAAACGACGATGGCAAAAGCGCCACCCAACGCCGCACCA
GCAGAAACCCCAATAATGCCGGGTTCTGCCAATGAGTTTCGGAAAAGCCCTTGCATGACC
ACCCCACAAATTGCGAGGATTGCGCCGATGAACATACACAAAATCGTACGAGGCAGGCGA
ATCTCATTGATAACGAGTTGAATGTGCGGTGCCAGCTCTGAATGCGCGCCAATTAAGCCG
CGCAGACTGTCTGTGAAACTGATGTTCATCGGGCCGACGGTTATAGAAGCGATGGCGATA
AACGCTAAAAATCCAGACAGCGTAATCAGCGTGGTTGATAAAGGAATACGTCGTAACAGC
ATCGAAAATCTCTATGGGTAAAGCAAGGCATTGAGACGTTTAGCCTCTGACAGGCTTTTT
AGTCCCAAACCGCCAACCAAAGCGTGTCCATCAATGGTGATGATGTTCTTTGTCTGGCCT
GCTGGTGTTGCTGCAAGTAACGGCATCGCCTTTAAAATGGCGTCTGCACCGCCCATGGTC
TCATAGCTGCGGCCACTAACTAAAATGACATCGGGTTGCATCTCTACCATCGCTTCGGTT
GACAGTGGTTTGTAAGAGGTTAGTTTTTTCGCCGCAGGATTATCACCGCCTGCTAACGCG
ATGATGGCGTCTGGCGTGGTATCCAAGCCTGCAACATTGGCTGGGCGACCTTCGTGAATA
AGCAAAAACAGCACTTTCTTTTTAGCAGAAGGTGCAGGCTGATTCGCTTGCAAAGATTCG
ACTTGCGTTTTTACCTCTTGCTTCAAGTTTGTTGCTTGAGACTCACGGTTCATGATCGTT
GCAATCTGGTCGATACGATGCAAAAGCCCGTCAACGTTGGCTTCTGTATTGACTATCTCG
ACATCCACACCTGCCGACTTTAGTTGACTTAAGGTGGTTGTTGGGCCCATTTCATCAGAG
CCAATTAACTTGGTTGGGCTCAGTGCCAACAACCCCTCTGCTGAAAGTCGGCGATGATAC
CCAACGTCGGGTAACTCCATGCCTTGCGGCAAAGTACTGGTTACATCAACGGCGACCAAG
CCGTCTTTCGCGTCGAGCGCAAGTAATAGTTCGGTAACGGCGCTGCCCGCACTGACGACG
CGTTCTGAGTTTGGGGCGTTGTTGGCAAAAAGGTTCGTGCTTGCAAGTAACAGAGCGGCA
GCAGTCAACGCAGTGCGCACTGGTGATAATGTGTTCTTCATGAAAATGTTCTCAGTTTTA
TGTTCTTGTTATGGCGACTCTTCAGTGAGCAATTGAGTCGCCTGAATTCCGTTTTCTTGC
AAAAAGCCAAGAAGCTGAACAAGTGATTGAATATTGGCTGTTTTTTCTGCACCAATCACA
ATAGGTTTATCGGTCGATTTACTCTCTTCTAGCAGCGCGAGAGTGAAGTTTTCCCAATCG
ATGTACGTTTGTCCGTTGATCGCCCAATAAGGCTCATCCTTGAGGATATTAACGGTAATC
GACTGCTTATCGACCTCTGCAACGGCCTGAGAGTCGGTGCTTGGCAGCGCGACATCTAAT
GAATCGAGTTTGACTGCGGCGGTAAGCATCAAGAAAACCATCACAATAAAAATGATGTCT
AACAGCGGTGTTAAATCTGGTGTTAAGCCGTTGCGGTTATTGTCCTGTGGTACTTTGATC
ATGAAGCTTTCGCCTCAGCCGTTTTGGTGACACTTACCGTTGTTTTTATTTTTTCTGGAG
ACACGTGCTGCAGGGAAATGCCTTCAAGCCACAAATTCACGTAGTTGAGAGTATGCTCAA
GTTTGGCGAGTACGCGGTCAGCCCACAAACCGATGATTTGTGCGCCAGAAATAGCAGGTA
GGGCGATGATCAAGCCTGCGGCCGTTGTCCGCATGGCTAAACCCAAGCCGTCAGCCAAAT
CGTTAGGTGTGATGTTCCCAGTTGAAACCGCGATGCCTTTAAACATCTCAATCAATCCCA
ATACTGTGCCGAGAAGACCAATTAGCGGGCTGATCACGCCGATCAACGTCAGAAGGCGAA
GACCAGAATGCAGTTGATGACGCTTTTCTTGCAGCCACATGCCAGCCGCGTCTTCACGCA
GCGATTTAGCGAATGAGTGGTGAGCCAATAGCATTGCTACACCGCGATAAAGTAGGGGAC
GCTTTCCCGACAACTCATCGGCCAGCGCTTCAATATCTCGGCTGTTGGTTGGGTCTAGAC
TAGCCAAATGTTGACGAATGGCACTTTTGCCAACGCCAAGACTGATGAATACTTGGAAGA
GTCGTTCCGCAATGATCATGACGGTGAGTGCCGAGCAAATGATCAAAGGCCATGTCATAA
GACCGAACTGAGTTTGTAATTCTTGTAGTTGTTCCATTATCCTTCCAACTTAAAACGAAC
TGGTATTTGTACTCGGTGAGCCACTTTTAGCCCGCCTAAAATATGTGGTGTAAATTGCCA
TTGTTTAATGGCACGCAGTGCTGAGGCATCCAGCGACTCGGTGCCAGACGATTCAAGCAA
AACATGTTTGATTTGGTTGCCATTCTCATCGAGCCATACCTCATACAAGGCTGCGCCTTC
GATACCGCGTCTTTGTGCAGATCTTGGATAGCGGGGCTGCGTTGGTTGACTCACAAACGT
TGGTTTGTCGACCAAAATAGGCTGAGACGTTGCCCCTTTGGATTGGCTCGCTGATGCAGT
TTGCTGAGTAACCGTATCTTTCTTCACCGGTTCTATTTTTTTCTTCGGTTCAGCTTTGGG
CTGAGTTTCTTGCTTGGCAACCGTTTTGGTTGGTTCCACTTTCTTAGGTTGCTTAATTGG
CTCTGGCTTTTTCTCGACCACCTTTTTCTCGACCACCTTTTTCTTCACCGCCTCTTTTTT
GACAACCTGCTTCTTAACGATCTTCTTTTCAGGCTCAGGCTGCTTTTGAGGCTGTGGCTC
TTTTGGTGGTTCCACATTCTCTGGTGTGGGCTTTTCGAGCGTTGGCGGTGGTGCAGATAC
AAGGTTGAGGCTTACCGAGCTTGCTGGGTTTCCAGCAGGCATTGCGAACACTTTGTTCTC
TTGCGAGACAAAAAGAAGTGCGGCATGAATGACGAGAGAGGCGCCTCCTGCAATGACATA
TCTTTGTACGTTCACGGGTTATTCTCGGTAGAACTATGAAAACTTGAGGCGATTATTACT
TACAATCGAAATAAGATCAATTATCAATTGCATTATCATTACGGTCAAATTATGATCCTT
GCAGTTTTTTTGAGATTAGCCTCTATCCCTTATGTGGTGGGGTTTAAGTGAGTATATATG
AGCGTCGATATTGATAAATTTGACGAATCAGTTCTGGGCAGCGATAGCCCTGACCCCCTG
AGATTTGCTTTTGTGAAGAAGCACTCGGCTCATGCTGGCGGAGCGAGTGTGCCAGTACCG
CCACCTCAACAAGCAGGGCTTTTGTCGAGCATTACTTCTGACCAAAACGTGAGAAACAAC
AAACGCTGTTTGTACATTCACGTACCATTTTGTCGTGTTCGCTGCACTTTTTGTAACTTC
TTTCAGAATGCGGCCAGTCGCAAACTTGTCGATGAGTACTTCGCTGCCTTAATGCAGGAG
TTGAAGGAGAAAGCTGCACTTCCTTGGACGCAAAGCGGTATCTTCCATGCGGTTTACATT
GGTGGTGGAACGCCGACCGATCTTTCTCCCGAACAAGTTCGCGTGCTGGGGCAGGCCATT
CATGATTATTTCCCTCTCGCGTCTGATTGTGAAATTACTTTAGAAGGGCGCATCAATCGT
TTTTCCGATGAGTTGTATCAAGGTGCGTTAGATGGCGGCTTTAATCGCTTCTCTTTTGGC
GTGCAGAGCTTCAACACTCAAGTTCGTCGCAGTTCAAAGCGTCTTGATGATAGAGAAGAC
GTACTTAAACGCGTTTCGGAACTGGCGAAGGAAGACAAAATCCCAGTCATCATCGACTTG
TTGTACGGCTTGCCTTATCAAACCAAAGAAATACTTGAACAAGATCTTAACGATTTTATG
TCGACAGGCGCGCATGGCTTGGATTTGTATCAGTTGGTCGTGGGTGGAACTGCGCCAATG
CTCAATCTCGTTGAAAAAGGCAAGATCCCACCACCAGCGACGACGCCAGAGAAAGCGGGC
ATGTATGAACTGGGTGTGAACTTTATGGCGAAGCACCACATGAAGCAGTTGAGCGTGAAC
CACTGGGCCGTCGATAACCGTGAGCGTAGCCTATACAACAGCTTAGCCAAGACGTACGCA
GAAGTGTTACCGATTGGATGCGGTGCTGGTGGCAACATTGGCGGCTACGGGATGATGCTG
CACCGTACTTTAGACACCTACATCAAAGCGGTGAATGAAGGGCAAAGTACGATTGCGATG
ATGATGAAGCACAGCCCATTAGAGCCATTATTTTCAGCGCTAAAATCCGGGTTTGACCGC
GGCATTGTTCAGGCAAGTAAACTACCGGTGTTTATGGGTAGCGATACGTTCGATTTTCTC
ATGCCGCTGTTTAAAGTATGGCAAGACAAAGGCTTAGTTGAGCTTCAAGAGCGAAGCTTA
GTGCTTACTTTAGCGGGCAGTTTTTGGGCCGTTTCGTTAGCGCAAGCCTGTATTCAGGTA
CTGACATCAGAGATGAACGAAAGCGTGCCAAAAGTATCCAATAATTAATGAAGACAAATT
GAAGAAAAAGATGGAAAACAAAATGGAATCAATCAAGCAACAGGTAGAAGCTCTATTGGA
ACAAGAACCTCAACTTCTGCCTGCCGCAATGGCAGAGCGTTTAGGTGTGACAGAATTTGA
TGTTGTCGCAGCACTGCCGCAAGAGATGATTGCGATTGCTCCGGGCGAACAAGCGCAAAC
AATCCTTGAAAGCCTAGTTGGCTTTGGCCCAGTGACGACGATCATACATTCCTTCGGCTC
CATTTTCGAGGTGAAAGCGCCTTTTCCGAAAGGCAAAGTTGCGCGTGGTTATTACAACCT
AATGGGGCGAGAAGGTGAGCTGCATGGTCACCTCAAATTGGATAACGTGAAAAATATCGC
GCTGGTCAGTAAACCGTTTATGGGACGTGAAAGTCACTACTTTGGCTTTTTCTCTGAATG
CGGCAGCAATATCTTCAAAGTGTACTTAGGGCGTGATGAAAAACGCGAACTTATTGCTGA
GCAGGTAACGGCGTTTCGTGCCATGCAAGCTGAGCTAAATCAGTAACAAAGACAGCCAGT
CGTCGCGGCTTTTACATTCAAGAACGTGAGAAGTCGCGACCACGAACATACATAACCGAA
CTAGAATTCGGGACAAATAAATAGAAATAAAGTCAGGTATCAATATGGATCAACAAGTTA
AACAAGAGCGTTTGCAAGGCCGTCTAGGGCCAGAGATTAAGGAATTTCGTCAGGAGCGCC
GTACTTTACAGCTTGCAACGGTAGACAGCGAAGGCCGTCCGAACGTAAGTTACGCGCCTT
ATGTTCAGAATCAGGAAGGTTACTTCGTTTTGATCTCTCAGATTGCTCGCCATGCTCGAA
ATCTGCTAGAAAATCCAAACGTTTCACTGATGATGATCGAAGATGAAGATTCATCCAAAC
AGCTTTTTGCACGTAAGCGTCTGACGTTTGATGCGGTCGCAACGGTTGTTGAGCGTGATA
CTGAAATGTGGCAATTGGTCGTTGGTCAGATGAAAGCGCGTTTCGGTGACATCATCGACG
GTCTAAGCCAGCTTGAAGACTTTGTACTGTTCAACCTTAAAGCTGAGAAAGGTTTGTTCG
TAAAAGGGTTCGGTCAAGCGTATCAAGTCTCAGGCGATGACTTGGTTGATTTTGTGCATC
TACAAGAAGGCCACAAGAAAATCGAAAACGCCTAATGCGGACGTCGTTTTTATGATTACT
AAGAGGGAGTTAGGTTATACTGACTCCCTTTTTTACATTGGAACAACAGCATGAGACCTG
TAAGCAAGGAACTGAGCGAGATCTGTTATCCCTTTATTTACGAAGATAGCCCTGTGTGCG
ATTTCGAGATCACCGCAGACGAGTTGTGCAGCCGGATTGGGTTGGTGCTGTCGATGGAAT
TGGACGACTTCAGTCGAGATATTCTCACGCGCCTTCAGCCTAATGTTTACCATCTCAATG
GTTCGGTGCGTGGCAAGTTAGCGATTACAGAATCGGAAGTTGAAGAGCTGAAAGCAGACT
ATGAGGCCATAAAAGCGCGCATAGACGGTGGTTTTAAAGGTTTTGTGCTGCCGGGTGGCC
ATGCTACGTCTAGTCAACTGCATTTATGCCGCTGCCAAGCAAAGAAAACCGTTCGAGCAC
TTGTCGCGATAGAGCATGCTGGGAAAAAGCAACCAGCGCCGATTCTGTTCCGTTACGCCA
ACTTAATGGCCAATGTCATTTACAGCTTGGCTTCTTACATTAATCATATTTACCAAGTGG
AAGAAACTGAGTTTGTGTCTCGCAGCTACGCTATGCCAAAGAAGTAAACGCTGTAAACAA
GTCGTTTTAGTACACGCGCCTTAAGCGTCGCAGTGTCATCAATAGTCAGCAATAAATCGT
TGAAATGACGACAAAGTGATAACGATTTCGAGTGGCTACAAAACCACATATTATGTTCAG
TTAAACGTGCAGTTAAGAAGCCATGGCATTGGCTTCTAGCTCTTTTGCCCCGCGGAGCAT
AGCTTCGATGAGCTCACCAGCATTAAACTTTTCTAACGCTTCGTGAGCGCCAACTTGATG
CGCTCTATCGACACATATCTCACTCGACAGTGAAGTATGCAGAATGCGGTACGAGTGATT
AAGAGCTGAGTCATTTTGCACTTCAAACGCTAACTCGTAACCATCCAACCCCGGCATTTC
AATATCACTGACCAGAATATCTATTGGGCGGTTTGCTTCTGCCTCATTTTTCATCAACTG
CAGTGCATCTGAGCCATTTTTACAAATTTGATAGGAGATATTGATGCTATCTAGCGCGTC
ACTTAATTGCTTACGCGCAATTGATGAGTCATCCACCAACAAGATATTCAGTGCTTTGAG
GCGTTCACGCTCTACATCCGTCAGCATCGGGATATTCGCGTTTTCATACTGCGGATAAAT
TTTAGAAAGCAGTAGCTCGACATCGAGCATTTGAACTGTTTGATCGCCATAACGAGTGAT
ACCCGTTACAAAGATGTTTTTTCCAGCACTTGCTGGTGGTGTTTCAATGGCTTTCCAATC
ACATTCGATGATCTTCTCTATGCTACGAACCATAAACGCAACCACAGTGCGTAAACAGTC
GGTCACGATGAGGTAGCAGTTTTTGTATTCTTCTTGCGTAATTGGACGAAAGCCAACCGC
AGCTGACATGTCGATAACAGGAACGGTAAGATCACGAATGGTCACCGTACCAATCACATG
GTGATGGGAATACGGGATTTTTGTGGTTGGCATGTAGGGTACAATTTCACGAACTTTAAG
TGTCCCTATTGCGAAGTTTTGTTGCAGGGTGAGCTTAAACATCAACATACCCTGAGATTG
ATTCGCCTTACTAACGACTTTTGCCATGAAATAACCTTATAAATGCCACCGATTTGTGTC
TAATCATATCTTATAAAGCGACAGCTTCAACCGTATAGGAAGTAAATGTGAGCTTTTTAA
GCAATCTCTTTATAAATCGAGGTCAATATTACCCGTGTTGCACAGGTTTTCATCACCTAG
CCAAGTGTTTTTGGGGGAAGCCATGGCCTAAAATGGGTAAGGTGGAGAAATGTTTGGCGC
AAACCGGTGTATTCGGTAAACTTGCGCCACCAGAATAGTGAGAGATAAACACATGGCAAA
CACAGCAGCCGCATTGCACATTCTTGTTAAGCACAAAGAACAAGCTGAAGACATCATCAA
GCAATTGAAAAAAGGCGCTAAATTCCAAACACTAGCGAAAAAATATTCAACTTGCCCGTC
TGGCAAACGTGGTGGTGACCTTGGTGAGTTCCGTCGCGGTCAAATGGTGCCTCAATTCGA
CAAAGTTTGTTTTTCTGGTGAAGTGTTAACTCCGCACTTGGTCAAAACAAAATTTGGTTG
GCATGTGGTCAAGGTTCTCTACAGAACATAGCCTCTACCCAGAGCTCATGAGCTGACTTT
CGAGTTTCTTGAACGCCAGTACATACGAGCAGAAATCATGGTAAGCACGAATTGGCTTAC
CATGATTCACTTACTTCTTGCCCAAAATCATTCAGAGTCAGAAACTCTATTTAATTCCTT
TCACACCATTACTTCTAATAGCTTCAAGCTGACTGTAAATAGACAACGTATCTCAATAGC
AACCATTACGTTCCCCAAAAACTTAGTCTTTAACAAACATAAGTTGGAGCGACGACCGTT
CTCCCTTTGGCTTACCTTGAGAAAACAACTCATACAAGATCAACGAACACCAACGCGTTG
TTAAATTAATGTTTAATAAGTGAGGGTTTTGTTGCTCTTTTACTAATGTCTAATATTCCT
ACCGGTAGCAACACATGCTTAATAAGTGCAAATCAATAAAGGTGCTCGATAGCAGCTAGG
GTGTGGTCTCGTATTGGTCGAAGGTTTGTGTACCTCGCGAAACTCTAGTTGAGATGGTTC
AGCTTTGAAACGTAAAAAAGGATAACTCAATGTCTGACTCAAGTAAGACTTTTTACAGGG
ATGTGCGCAAGAAACCGCATGAATTTGAAAGCCGAGAAGACTTTCTAAACCATGATTTAA
CCGTTATGAGCTTTCGTCGCTGGGGTATTCATTTGCCATCGCGTGATTACAGTATTGAAA
TCGAAGATTGGGTACCAGCGTTAGCCGCCACCATAGGCAAAGTGGTTATGGTGACCGCCA
TGGTTGCGGCCTTTGCTGCTCAGTTTGGTTTATCTCCGGAGTTCGTTGCAGAAAACGTGC
GTTACGAACTGCTTATTGCAGGTGCTCTGTTCGTTATCCTGTTTTCCGCCATCCTAAACC
CGAACGCAAACTTAGCCGGTACTCATGGCCCAATGATACCGCTGATTCCTATGATTGCTG
CCGCTGGCGGGCATCCTCTGGCTCTCGGCTTGATGGTCTGTGCGTTTGGTTTAATTCTCG
CTTTTACTAAGGGCGGTTCAAAGCTCATGACCCTGACTGGCATTGGGGTTAGAGGTGGGT
TGCTGATCTACCTTGGCGCAGTGGGATTGATCGGACAAATCAATAAGACAGAAGCGTGGG
CTGCAAGTACCGACCAAGGTTACATCTCGTTTGTGGTCATTGGTTTAACGGTTATGGTTT
ATGCCTACTTAGCCAAGATCAACAAACGTTGGTTGGCTATCCCACTGTGTTCTGCGCTAG
CGGGTATTGTCGCTTACGCGATGGGCGCTGAGTTTGCTTTTACCACTGAGCCTGGCCTGC
CTAATTTCAGTCCATTCTACTGGTGGGGTGAAAATACCGGCTGGCAACTAGGTTGGCCAA
CGTTAGAGCACTTTATTGCTGTTACGCCATTTGCTCTGTTAGCCGTCGCTATGTGGTCTC
CTGACTACCTCGGTCATCGAGTTTTTCAAGAACTTAACTACCCAAAAGAAGCGAAAGGCG
TACTAATGGATGTCGACGATACGATGGTCGGCGCGTCTATTCGTCAGGGGGTTGGTTCAC
TACTAGGTGGCGGCAACTTAGCCTCTTCTTGGGGCACGTACATGATTCCAGCCGCAATTG
CCAAACGTCCTATTCCTGGCGGCGCGCTGTTAACTGGCTTAATGTGTATTGCCGCAGCGG
TAATTGGTTACCCAATGGATCTCGCGATGTGGGAGCCTGTGTTACGCGTTGCGCTGATTG
TCGGTGTGTTCTTACCACTTCTTGAAGCGGGTATGCAGATGATCCATAAGCATAAAGATT
CACTCAGTGCGGGTATCTGTATTTTTGCTTGTGCATTCGTTAACCCTGTGTTCGGCTGGG
CAATAACTATGCTGTTGGATAACCTCGGACTTATCGGTGACCATGAGCGCGCTAACGAAC
TATCGGGTAAAGATAAATACCTGATCCCTGGCGTAGCCTTTATCATTTGCGCAGGTTCCC
TTGCTGTCGTTGGTCAGCTTCCGGGTATTCCCGCTCTAATTAGCTAATAGACGCTCGTTC
TAAAGGCATAGATGGTAACTATCTATGCCTTCTCTCGTTCCCACTCTACTCTTGTCCAAA
GTCCATCGGATATTACATAAGACTATTGGTTCACTTCTTTAGTGCTGAGTTAAACTCGAT
AAAGAGGGGGGAAGCCAATTTTCACTTCAGCGCCCTAGTCATTTGGAAATGGTGACTTGA
TGTTGATGTAACTTGTTTGTTCCCCAAAATGAGCAGAAACCAACGTCGAAGTGGATAATA
GAACCCAAGATTTTAAAATACTTAATCGAATGGAAGGTAAGACTTCACTCCTACGGCTAT
TAATAGCATCAAGGTGGGGGGCTGTTCATTCCTTTGCTTTAAATCGTTCAACTTGTGCCA
TACAAGCTCTTTATCGTCTTCTTCAACCACATGATTTTAGGATTCTGGTTATTGCGCTTG
TGCCAAATCATCGTAAATGGAATCAGTAGCTTATGCTGATAATCTTCCGCAATGGGGATA
GGTAACGCCACTAAGTTGGGGTGAAGTTGCTTGCAGTATCGCTGACAATATTTTGGTGCA
GTGGTTAACATTTGATGGTCGGGCTTTTCTGCAACAAATAAAGCTTGCTCGAAACTCGCC
ATCGTTAGGCTAACGTTTCGAGTGTGTCCTTGCTCAGCCAAGATCTCATCCAATGCCCAA
CTGTCATTTTTCTCCCATGCTACATTGATGTGGGCATAGCTTAAGAAAGTATCCAAATTC
CACTCTTGCTTGAGTGCAGGATGATCCTTGCGGACATACACCATAGGTAAATCCGAGAAC
AGCACTTCGAAATTAATAAAATACGGGAGCAGTTCTAACGATTCTTTGGAGCGAGGATGG
CTTTCTCGGCCGGTAAAACCAATATCCACTTCACCGCTGGTAATGGCATCTAACGAGTCG
TAATCCCAGTTATGGAACTTCACCGTTGAGTCTGGATAAAAATCATGGATTCGTTTGGTC
AGTTCATCCGCCATGATGAGTGACAATGGCGACTCTACTCCAAGATGAAATTTCACTCCA
CTTGGCGCATCATCACCTCGGTGTGAAACTATCTGGTTACCGATCTGCATCCAGTCTGAC
AAAAGCACTTGCACGTTTGTCGCGAGATTTGTTGGCTTTAGGCCCTGCGGCGTATTCACA
AAAAGCGGGTCATCAAACCAAGCCCGCAATTTGCCTAATGACTTACTCACGGTTGAGGGA
GTCACATTAAGTTTTTTCGCCGCTTTAGTAACACTCTGCTCTTGCAGTAGCAATTGCAGA
GTGAGCAGTAAATTAAGATCAAGTCGGGCAAGAGATTTCTTCATGAGGCTCACTAACGTT
ATGATTTGGAAATAATAATATTATGGAGAGTCCAATAACGCCACTAGCAACCAACGCTAT
GATTAACATCATCACGGCCGACACACCTAACGTAGCCATTAACCAAATGTAAAGTGCAGA
CCAAGAAACCTGCCCTATGCCAAGCATAGAGCTTGCCAGTCCAGCTTTGCGAGAGAACTG
GCTTAACGCTTGACTCATTGCCACACCAAACCCCATTGAGAAACCCATGCTGATTAGCGT
GAAACCTACCATATAGAGTGTCGAGCTATCGCCATTCAAGTGAGCCGCGAGAATAACGAT
AGCCGACAGCAAAGTGGTTATTTGTGCTGTGAACATTAATGTAGTTTGTTTGAAGTAAGA
CAGAGCAAATGGGACTGAAAACGATGTCGTCATACCTACCATAGCGAGCAGTGCCATCGC
GATTGAGTATTCGGCTCGAGTAAAGCCAATCGAATCCATTACGATCATTGGTGACGTATT
TACATAAGAGAGAATGGCTGCGACGCCTAAAGATGTATAAACAACGCGCGAAATGAAAAA
ATGGTTATAAAGCGATTCGTTCGTGTCTTCACTCACATCTAAAAGAGGGCGCTTAGCTTT
TTTGGGCAAGGTTTCTTTTAAGACAAAGCAAGCAATTAAACCTATCGTAATACCCATCAT
GGCCATGGCGGTGAATAACACAGGCCAAGGAAACTTAATCATGATCAGATTTCCGACCAC
GGGTGCAAGTACAGGGATAGAACAAATGATTCCATTGAGCATCGACAGTACCTTGGCTCG
CTTTTGCTCATCTAAAGTGTCGCGCAAAATGGCGAAGGCCACTACATAGCAACATGCGGC
CCCTACACCTTGGAAGAAGCGCATTATTAGAAAGCTATCACTAGTCTCTGCCGAGCCCGC
AAACATTGAAGCAAGGGCAAAAATCACGGCTCCGCACATGGCAACAGGCTTACGACCAAA
ATAATCAGCTGCTCGCCCAACAAAAATCATGGTCGATGCTAGGCCTGCAAGGTAAATAGA
AAAAGCAATATGAAGTTGTGATTCGCTTGCAGACAGATCATTCGCAATTTGTGGCAAAGC
AACCAAGTAGAGATCTATCGCAGTAGGATATAGCAACACAAAGGCGAAGCTACACATCAG
ATATCGGGATAAATTAGTTTGTTCCATTACTACCTCGCAAAGGAATTGGGCTTACGAGGA
TGATATGCAACATTACTCAATTTAGCGCGTTACCTTTCTGACAACAGGTATTTCCATATA
CGACATCCGCAACGATTGTGACTATAGCAGTCACATTTATACTGAAAAGAGGCGTGGTAT
CATGGGGCGAAAGCAATTTATACAACCGAATCTACAACATTAGCTAAATAGATATCGAAA
TGACAGACGTTAGTGGCTAGGGGATACAAACACCGTTGATCCGAATTACACAGTTTAGAC
TGTTTACCCTAACTGATTTTTGTCCAAGGGCGTTCTGATTCAGATCTCGGCAAACACGTC
TTTTTCCCTTTCCAAGCTAGCACGCTAATCTGTCATACTTGACGCATGAGTTTGCGCCCT
ACTTTTCTAATTAGTGTAGTGTCTACTGAACGAGGTTCTTGTCCTTAATCATGTCTAATC
AAGGTTTCTTGCCATCAGTTGAATTGACGAATTTACGTTCTTTGTATATCTTGTTTAAAA
ACCAGCCGATTCACTCACAGAACGTGAACACTAGTATTAATAGTCAAGGTAACCAAGTAG
GTAAAAGACTAGGGGTAGCTCCTATTACTAGTTGATGAGATCTCAAAAGAGCCATTGTGA
ATCCTAATTGAAGTTATCCCTCAGGGAAGCTTCGCTGGATGTCTTGAGCTAAAAAGACAC
CCAGCATGTAATTAGGATATTACTATGCCTTTAAAAACACTTCACACTTCTTCAGAAGCA
AAAAAGCACTATAAAAGTGTCTCTTACGAAACCCTATTAGCAAGCTGGCTATTACAAGAC
GGCTGGGAAGTCTTTATGCCCATGATCGATCATGGTATGAAGACAGATGTACTTATTTCT
GACGGGAGCAAATTCTACCGCATTCAAGTAAAGTCGGTAGAGTGCTTCGATGAAAACACC
GTTGTGACCGACCAATGGCAGGATGCACAGATTGATTATGTAATATACTTCTCAAGATGC
GCTAATTGGGGATACATTGCTCCGCCCTTTAAGGGAAAGAGGAGGGTTAATCACATTGAG
CATGTAAGGTTTCACCAACACCCCAAGAACTTTCTCAAAGCTTTTGGGCGAGCTTAATAA
GCTCTGCTCGGAATGAAAATCGTGAACAGTTAATCGGTAACATATTACTGCCCCATTCAG
TGTTGACGATGTTGTTGGTTAACACTACATGTGAGCTGATTTTCCTTAAATTTTCTAATC
CTGTATTTCGGTTTAATTTGATTAAGATAGCCTCCTTAGATTCGATTTTTACAGCTATGC
TTTAATCGCTATAATGCTACTTTCTATAGTCACTTGTTGGATTTATGAAAGTTAGTTTAA
GTATCCGCGCGTATACCAAGCGTATGAGACGCCATGTTCATCATGGCTTTCACCAACTAG
TGTTGCCTACTCAAGGTAATATTCATATCGATATGGACGGTTTTAACGGTAAAGTGTCGG
TCGGAAACTGCATCGTTATTCGCAAGGGAGTAGCCCATGGCTTTAATGCCGACGATGCTT
CCCGCTTTATCGTCGTAGATATTGAAGAGTTACCTTATCAGTTACTTGACGAAGCCATAG
TCTTTTTCTCAGTTACCTCTCCTTTACTAAGCTTTATTCAATTTGCGGAGAAGCAGCTTG
AATATCAGGTAAATAGTAAGTTGGAAACATCGATCGTAGGGACCTTATTCTTATTACTGG
AGCAACAGGAGTTGTCTCAAACCATCGACTCACGAATCCGAGCTGTACAATCATTGATCT
CAGAACAGCTTGAGCAGCCACTGACAATCACTGTTTTAGCTAATGCCGCCTACTTGAGTC
CCACACAGTTTAAAAAATTATTTAAAGACAATTTAAGCATAAGCGTGCATAAATACATCA
CTTTGCAGCGTATGGAGAAAGCCAAAGCTTTACTGACTCATACGGATCTCCCTGTTCAAT
TGATTGCCGAACGAGTTGGATATAGTGATATTTCGGCTTTTAGTCGAAGGTTTTCAAAAC
ACTTCGGTGTTTCACCAAGAGAGTTCTCTCGAACTTGATTTAAATAGTCTCTTCAAACAA
CTATTCCGTCTTTTTAGCAAACAATCTTCCTTTCTTTTCTTTTATGCTTTCTACCCAGTA
AACGCTTTTAACTAGGCAGAAAACAATGGCTTATTCAGATATGCCCGTATTGGTTATCGT
AAAGCTATGTTTATCGTTATTAGACACCTGATTTAAATAGGAAAGAAAATGAAACACATA
GAATGGAGTGACTTTCAAAAAATAGATATTAGGGTTGGTACCATTATTGAAGTCGAGGAT
TTTCCAGAAGCTCGTCGACCAGCCTATAAATTAAAAGTCGACTTAGGTCCCGATTTAGGT
GTCAAAAAATCCAGTGCTCAAATTACAGATCTTTATACAAAAGATGCACTGTTGGGTAAG
CAGGTGTTAGCTGTTGTTAACTTCCCGCCAAAGCAGATTGGTCCAATTATGTCGGAGTGT
CTCGTTACAGGTCTACATTGTCCAAACGGCTCAGTTGTTCTTTCTACAGTTGATATGGAG
TTGCCAAACGGTTCAAAGCTGGCTTAACAAAACTCTAAGCCTTCAAAATATTTCTCCTAA
TCTGACAGAAATGTTTTAGACCAATAGAGATAACGCGTTTCTGTCCAAAAATGCGTTTAG
AACGCTCTTCTCTTCCCAAATTGATGTGGTGACAGTGTTTTACCGACCAGAAACATTTTT
CTGCTTTTTCAAAGAACATAATTAACCCCCGCCCATTTCCTCACCGTTGCTATCGGTCTA
TTGCATGCCTTAGATATCTCCCTTATTGGTAAATTTGTCAATAGACTTCTATTCTAAGCT
AAAAGGTTTTGATGGGGGCTGAGTCGTACCCGCTGCCGTTTCATCTGGCAAATGGAGTTC
CTCAGTCAAGGAAGGGACTTATCCAACACGGAGTATAGTGCCATGCATCATTCATTATCC
TTGCCGATTTTATTGTTGTCGTCTGCCATTGTGCAGGCGGCGGTTCCAGAAAGCCTTGCT
ATACCGCCGGCTTACCTCGATAGTCATCCTCATCCCGTTCATACAGCTCCACCTCCGGCT
TATGCCGTGGATCGTATTCTCGTTAAATTCCGTCCCGGTGCAGCGGCGTCTGACGTAGGG
GAGTTGATGCGTGAGAGCAGAGCCAAATCGCTCAAAGTCATTTCCGGCATTGATGTGCAT
GTCTTGCAAGTACCTGTTGGAACAGTGGAAGCGCAGTTAGCCCGTTTTAACCAGAACCCG
AATGTGTTGTATGCAGAACCTGATATCAACCACATTGTTCAGTATGTTCCCAATGAAGGT
CTCGGTGGAAGTATCTATGCTAGTGACTACTTTTCTGAGCAGTGGGCGCTCAATAATACT
GGGCAAGTACATTCTACCGTGGTGAATGACCCACTATTTGGTCCGTATCTGGATGAGGCA
TCTGGCTTGCCTGGTGCAGATATCAATGCTCCCGAAGCTTGGGATATGACGAAAGGTAGT
TCTGCCGTCAAGATAGCCATTCTCGATTCCGGTATTGATTGTCGTATGGCAGGGGATAGC
GTGAGTAGCATTGAGTTCGGGAACGGAAAATGTGTTGAGCAGCAGAAATTTGTCACCGAT
TATCAAAGTGATACGTTAGAGGACGTGGTTGGACACGGCACCCATGTCGCTGGTATTGCG
GCGGCTCAGACAGATAACGGTATTGGTATTGCTGGAGTCGGTTTTAACAGTTCTGTTGGC
AACCTGAAGACGTGCTACGAATATCTGATTTATAGCTGCGACCCATTTTTTGGCTGCTTC
CTTATCGCAGCGACGGGGGTATGCCCGCTATCTTCCTCCATTGATGCGATCACCTATGCT
GCCGATAACGGCTACCACGTGATTAACATGAGTTATGGCTCTGATGAAATCGATGAAGAG
GGCAACCCGATTAACTTAGTCGGTTATAGCCAAGCTGAAAATGATGCCGTTAACTACGCT
TGGGGGAAAGGCGTGTTGTTAGTGAGCGCAGCAGGGAACGCCGGAGACCCGATAAAGAAC
TACCCCGCAGCTTATGACAACGTGATTGCCGTAGGTGCAACGGATGACGATGACAATCGT
GCCAGTTTTTCTACTTTCGGTAGCGATTGGGTGTCGCTAATGGCACCCGGTGACAGTATT
CTCTCGACGATGCCAAATGAGCAGTGTGGTACCTTCGATTACGATAATGACGCCTGTCTG
CATTGGCAGTCGGGTACATCCATGGCCAGTCCTCATGTTGCTGGCGCAGCTGCGTTACTT
TGGGCATACAAATATGCAGATCAGTTATCCGATCCTGCAACTTGCCAAGATGCTTCTGGC
GTACCTTGTAACCAGATGATTCGTATGATGTTGGAACAAGGAGCGGATCCAATAGGTGCT
GATGGACAAGATTTACAGAGCGTTTCTCAATACGGACGACTTAATTTGGTGGGAGCTCTG
ACTGCAACACCTTCGGAACCGCCACCACCTCCTCCTCTAGTCGTTAAGGCACCAGAAGCT
CTTTCCATCTCGATCAACAATAGTATTGTCTTTCTCAATTGGAACTACTTGGGAGATAAA
GATGCCATTGCAGGCTTTAGAGTCGAACGCGAGAATTGGAATGCAAAACGTAATCGATGG
CAAAGCCTAAGCAGTTGGGATGTTCTCGACCCTACGGCCACGACGTTTGAAGATTCCAGC
GCCAATGGCGAAGTGCATTATCGTGTTGGCACCATTCAGAAAAGCGATGGTTCTTTGTTC
TGGAGTGGATGGAGCGATAACATCACGGTTGCTGGTTCTGGTGGTGGTAAGGGCGGCGGA
AAAGGTGGAGGTAAGCCGAATAAATGATCGCCATGAAAAAGGCCCGAGAAGAGGGCCTTT
TTGTGTTTTTAACTTTTTATGTTTTCCATATCGAACAGAGATAAATACGGCACTGTGGCT
AAAGATTTGCCACGAATTGTTTATTAAACTCAGCGTTTACTTTATCGCTTAGCTGTTCGT
ATTTTTCGCTCAACGCAATTTGCTGCGCTTGTAGATGAGTTGGGTTCTTAGCAAGATCAG
AGGCATGAAGTTGGCTCATCTCCTCCATAAAGCCGCTAGTTAGCTGGCTGAAGATCGCGT
CTTTACCGATAATAAAGCTCGCAAAATTCTCTTTCACGAATGCTTGTTCATTCGGGTTTA
AGTTTTCTAAACCCAGACGTGCTTGGTTAGCAGAGGTCACATCATCAAACGTTGCGTTAG
CTGGGTTCGTGCCTGGCTTCAGGTAGGCGGCATCATTTTTAAAGTCATTGGCATTTTGAG
TAAATGCGTTTTCAATCAACTTTTGAGAAAAGCTTCTGACTTCGAATGTTGACTGCACTG
GCTTATGGTCGCTGACATTCTCAAAACCCTCTGTGATAACACTGGTTTGGTGGTTCTGTA
AGTTGCCCGTTTTGTTGGTTAAACCAGTATTATCCAGCTCACCGAAGTCAGGGCGATCTC
GGCCTTCTTTCTGCTTAATATTGCCAGTGTGCTTATCTAACTGCATGTAAGTATGGCTAT
CGAGTGGTTTGAACTTAAAGCCATGTTTCGCTAAGTGCGTATCATCGTGGGCAATTGGGT
CGTACAGCACATCAGAGCCTTCAGCAACGCGCTTCTCACGTTCATTGAGATCGCCAGTGA
TCAGAACTTCCTCATTTGGATTAATGCCTTCCATCAACTTGTTGCCTTCGAACTCACGTT
TGACTTCTTTGTTGGAATCCAGGTGTGCAGAAATGACGTTTAAAGGTTGTCCATTGATCT
CCAAAGCCGTTTTCACGCCGCCTTTATTACCCGTGATGCCCATGAAGAATTCCATGTTTC
GTCCACCGATGCCGTGACGATATTCAGACTCATTTTTCACGTTAATATCGACGCCATCTT
TCGCAAAAACAGACATCGAAGTGTAGCTGATACCTTCACCAAGCCCTTTAGTCATGACTT
TCATTTTGTTTTGGCTAAGCAGGTTCATGCCATCGAGTTCTAGGTCGTTAGCAAGCAATT
TCGATTCTTGTTCGGCAAATAAGACCACATCATAGTCACCCTTTTGGATAAGGTTTTGGA
AGTAGTTCTTCGTCTCTGCAGGCATCTTTTGGTTGGCTTGGTTGTACGTTAACGTCAGGA
CCTTAACGTTGCCGTTGTTCTCTTTTTTGTGCAGTTGTTGGTTCATCAAGTTCAGTTTTA
AGTCGCTGTTTTTCGATGAATCGGTTTTGCTAAAAAAGAGATTAAAAAAGCTGCGATTTT
CTTTTTGTTTGAGGCTAATTTCACCATCATTGCTTTTGGTAACGCTGTATTCTTTACCAA
ATACAGAGCCAAATTTAACGGTATCGCCTTCTTTCGCATTGGTTTTGATATTTTGAATAT
CTGCGAGGTCTAAATTACCTCGATGTTGACTATTAATTTGAATTGTCGACATAAAATAAA
CTCATTTCTAAACATGGTCGTTTTTAGCGGGATTAAATGAAAATCCCAGCAGGTAATTGT
TCTGGAATTGCTTCTTCGTTATCGGTTTGTTCAATGAAGAGGTGCCACTGCTCAATTTTT
TCTAGCAGTTGTTGGAATGTGTTTTGAACATAACTTTGAGGCTTATTAGCTAACGAAATA
ACCTTATAAACGGTCAGTCTGCGGCTGTCCGGCATTAAACCAACACCGAAACCACCTCGA
AATGGTTCTAGCGCGTGTTCACCGATTGCAATTGCGATGGCTTCTGGCAGAGGTGTTGGC
AACTCAACAGGGCTGGTCAACGACATGTGCAAATTGATGGTGGTTTCGTTCTTAAATATG
GTTAAGAAAAGCGCTTCATCATGGTCATTTGTATTCGATGACAGTTCGCATTGAAATAAT
CCGTTTGCATCGAAGTTCGCGTCGTTACCTAAAAAACTGATGCTTTCTTGGTAGATATCC
ATTGTTTTCCCCTCAATCTAAAAATTTATTATGGTTATTACTCATTTTGGGAAAGAGTAT
AAGAGTGAGGGTGTGGAAGGATATTGAGTATGGGCGTAAGTTTTTATTTTTATCGTATCA
ACACGGACCACAACTAGAGGGCGGCGACCTGTTTAGTTCGTCTGAGAGTGGTTTGTCTGA
ATAAAGTATTCATCTTTTATTCATGGCTCATGTGAAGAATAACCATGTCTTTTACATGGA
GAAAGAAGATGGACGCGAAAACGAACAATGCAATCTCAAAATCAATGATGTTTTTCCATT
GGGTTATCGGGCTTGGAATGATTGCGGTACTCATTTCTGGTCTAGTTATGGATGATGAAT
CAAACAACTTACTTTTTAATGCTCACATGTCATTCGGACTTTTAGTCTTAGCCTTGAGCG
TGCCTAGGTTAGTTGGGAGACTCATTGCGGGTATGCCAAAACCTATGACTGAAAGAAGTA
AATTTGAGTCTATCGCGGCGGCTGTGGTTATGTACTCTCTTTTGGCCTTAACTGTGGTGT
TGCCTTTGTCTGGCATCGCGGTTTCTGTAGGAGAAGGGTACGGCCTGAGCCTGTTTGGTT
TTGAATTAGTGAGTTCTGGCAGAGAAATACACATGCTGAAAGAGTTGGGCGAGGGGATCC
ACGAGTTTAGTGGTGAAGCGTTGTTGCCATTCCTATTGGTTTTGCACCTTGGTGCCAGCT
TTATGCATCACTTTATTAAGCAGGACGGAACGTTGCTGAGAATGTTGGGCAAAGCTTGAT
AAGACAAAACTTGATAAGACAAAACAAGAATGTGCTTCGAAGGTTTCTGAGCAACAAAAT
GGCAGGTAAGTGATACCTGCCATTTTTTATATAAGCGAAAGGATGCCTAATTGTTAGATT
AGGCTTCGCTTTGGATGACATCAAAATCGGTCGGCGTTCATCACTTTGGTCCACGCGGCG
ACAAAGTCTTCAACGAATTTTCCTGCGTTGTCATCTTGTGCATACAGTTCGGCATAGGCT
CTGAGTATTGAGTTTGAACCGAAGACAAGATCGACGCGGGTCGCTGTCCATTTTACATCT
TTAGAGCGACGGCTGCGGATTTCGTAAAGGTTTTCGCCAACGGGTTCCCACGTGTAGTTC
ATGTCGGTTAGGTTAACGAAAAAATCGTTGGTAAGTTGGCCGACTCGGTCTGTGAACACA
CCGTGTTTGCTACCGCCATGATTTGTGCCAAGAACGCGCATCCCTCCGACGAGCACCGTC
ATTTCAGCGGCAGATAACCCCATCAACTGGGTGCGATCCAACAGCATTTCTTCTGGTGTT
ACAACGTAGTTTTGTTTGAGCCAGTTTCGATACCCATCGTGCAACGGTTCTAACACCTCG
AAAGACTCAATATCCGTCATATCCTGTGTTGCGTCGCCACGTCCTGGAAGGAAAGGTACA
GTGACGTTAACACCCGCAGCGCTGGCGGCTTGCTCAATACCGACGTTACCTGCTAATACG
ATCACATCAGCGACGCTAGCTCCCATATCTTTCGCGATGCTTTCCAACACCGGTAATACT
CGGGCTAGCCGCTCTGGCTCGTTACCTTGCCAGCCTTTTTGTGGCGCTAAGCGAATACGA
GCGCCGTTTGCGCCACCACGTTTGTCAGACTGACGGAACGTGCGTGCACTGTCCCAAGCG
GTTGTGACCATGTCACTGACCGATAACCCACTGGCTGCGATTTTGGCTTTTACCGCGTCT
ACATCGTAGTTTGCGTTGCCGTGAGGAACCGGATCTTGCCAGATGAGGTCTTCTTGCGGG
ACATCAGGGCCGATGTAGCGAGCCTTAGGTCCCATGTCTCTGTGCGTTAATTTAAACCAA
GCCCGAGCAAAGGTGTCGGCGAAATAGGCCGGGTCGCTATGGAAGCGTTCTGAGATTTTG
CGATACTCCGGATCCATCTTCATCGCCATATCGGCGTCGGTCATGATTGGGTTATGCCGA
ACGTTAGGGTTTTCAGGATCGACCGGTTTGTCTTCCTCTTTAATGTCGATAGGTTCCCAT
TGCCATGCGCCGGCTGGGCTTTTTTTTAGTTCCCAATCGTAATTTAACAGCAGATGAAAA
TAGCCGTTATCCCATTGCGTTGGCTGGCTTGTCCATGCGCCTTCAATCCCACTGGTGACC
GCGTTGTTGCCTACGCCGCGGGTTGTCTTGTTTAACCAACCTAATCCTTGGTCGTGAATG
TCGGCACCTTCTGGCTCTGGGCCTAAATTGGCTGCATCACCGTTACCATGCGCTTTACCT
ACGGTGTGGCCACCAGCGGTTAGGGCAACGGTTTCTTCATCATTCATTGCCATTCGAGCG
AACGTAACTCGTACGTCGTGCGCGGTTTTGAGTGGATCCGGCTGTCCATCGACGCCTTCT
GGGTTGACATAAATTAAGCCCATCATCACAGCGGCGAGTGGATTCTCTAAATCCCGTTCA
CCTGAATAGCGGCTGTTAGGGTTGTTGGTAGGTGCCAGCCATTCTTTTTCTGAGCCCCAA
TAAATGTCCTTTTCTGGGTGCCAGATGTCTTCGCGCCCGAATCCGAAGCCGAACGTTTTC
AACCCCATGGATTCATAAGCCATCGTACCGGCATACGCAATGAGATCGGCCCAGCTCAGT
TGGTTGCCGTATTTTTTCTTAATCGGCCAAAGGATACGTCTTGCTTTGTCGAGATTAGCG
TTATCTGGCCATGAATTTAGCGGGGCGAAACGCAAATTACCGGTGCCCGCACCGCCGCGA
CCATCTGCGATTCGATAAGTCCCTGCCGCATGCCATGACATACGAATCATCAAGCCGCCA
TAATGTCCCCAGTCAGCAGGCCACCATTCTTGGCTATCGGTCATTAGTGCGATGAGGTCT
TGTTTGAGTGCAGAGAAATCGAGTTTTTTGACTTCTTCTTGGTAATCAAAATCACTCGGC
ATTGGACTTGTTTTAGCGTCGTGTTGATGCAAAATGTCTAGGTTGAGCGACTTCGGCCAC
CAGTTCTTTTCTGTTCTGTCATTGGTGGTCATGGAGCCATGCATTACGGGGCATTTGCCT
GCGGAATGCGCTTTTTCTTGTGTCATGTTAATTCTCCCATTCTTGCGTTTTGCGAGTGCT
AGTCGTTACAGCTGGTGAACAAACACGGGCATCCGTTATTAATTAGTGATGTTTTAATAC
AGAGCATTATCCTTAGGTCGTTTCGCTCGGCGTTATTTCTGCAGCGATCGTAACATCCAT
GCTGTTTTTTCATGGATGCGCATTCTGTCCGATACCAACGCCACGCTAGATTCGTCATCC
GCTTGTTGGGCTAGTTTTAACACTTTACGTGCGGTCTTTACGACTTGTTCGTGATTGTGC
GTGAGTATGTCGACCATTTCCGTCGCGCTCGGAACGCCTTCAACCTCTTCAATTACACTG
AGTTTGGCGAACTCTTTAAACGTGCCGGGTGCGGGAACGTCCAGTGTGCGTATGCGCTCG
GCAATCTCGTCTACAGCCGTCGCAAGTTCGGTGTAGTGTTCTTCGAACATGAGATGCAGT
TCTCTGAAGTTCGGGCCTTCCACATTCCAGTGGAAGTTGTGCGTTTGCAGATAGAGCGTG
TAAGAATCTGCCAAGAGCTGCTTCAAGCCCTCTGCGGTGCTTAATCGGTGCTCTCTATCA
ATGCCGATATCGATGTGCGTCATGCTAGCTTCCTCTTATTCCATCTGGTTTCACGACTTT
TTGTAAGCCGTCAGCAAACAACTAAAAAAAGTATTGGATAGATGTTCTGATTTGTAAAAA
TGATAAAAATGAATGTAACGTTCGGAAATTTTGATTACTGAATGGAAGGCGTTGTCTATA
GCAAATACCAACGCCCACAAAGCACACCGAGGTAACGGCGCGCTGCTGGGTTTAAACGAT
TTTGATTTCGAGATTATTTGAGAGATTGCTTCGCGATACGGGAAAGCGCTTCGAGACTGG
AAACGTCCACATAGTTTGGGCGAAACGCGAGGGCTATTCTGCGGTGGGGGCCGGGCTCGT
TTAAATGCACAGCTGATAATACTGGGTAGTGCGTGACGAGTTGTTCCAGTGCCATTTCCG
GGATCAAGGTTGTGCCCATTCCACTCATTACCATTTGAATTAACGTGTTTAGGCTGGTGG
CACGGTATTCCTGATTGGCGGTTTGTTCAGAGAGGCGGCAGGCATCCAAAATATGATCTT
TGAGGCAGTGGCCTTCTTTAAGCAGCATGAGGTTGGTTTCTTGGAGTTCTTCGGACGTAA
TGCTGCTTTTGTCTGTGTGCATTTGCCCATTGAGCGCGACCCAGTAAAAGTCTTCTTGCC
AAAACTCCAACGTTAACAAGCCGTCACAAGGGTAGGGGATGGCCAGCACGGCCGCGTCAA
TCTCACCGCTGTGAACCATGTCGACAAGGACATGCGACTGTTCTTCGACGATGTCTATTT
TCGCGTTGGGGTACTGCTCTTTTAAGGTGAGTAACAACTTTGGCAGAAGATAAGGTGCAA
TGGTCGGGATCATGCCTATGGACAACGGAAAGCAAAAAGGTTCGCCGCAACTGTGGTCAA
GGTGTGCCATGTCTTCCAGTTGAAGCATAATGTTGCTGGCTTTGTCCAAAACCTCACGAC
CAAGTGGCGTGACGAGCACTTTTTTATTGTCCCGCTCAAAAATCTTAATGCCTAGCTGAC
GCTCCAGTTCACTGACGCCTGTGCTCAACGTTGATTGGCGAACATGACACAAATCGGCTG
CTTTACGAAAATGCAGCGTTTTTGAGACAGCCAAGGCATAAGATAATTGTTTTATCGATA
GCATAGCGTTTATCCATCCGTTGAGTCTTCTCGTCGTTCAAACTTCTCGTTCTAATGATC
AAGCTTAGAAGATGGCTTTTTGTTGTTCGAATTTCCCTAACGTTGTTCCTGCCTTTATCT
ACCATCCTTTCGCTCGGCATTGCCGTTCGATTCTGAGCGCGACTTGTTGTACTTGGTGAT
CAAGATAATCGGTCGAGCTCACCATTTGTCGCATGTCTTCAACAAAATGAGCGGGGCGAA
TCATCCGCAAAGTGTTTGCGTTTTTGCAAATAAAGTCGACACGCGGAATGCCAAACTCGT
CCTCGTATTCAATGATGTAAGTGGCGGCGGTTTGGTGATTAAGTTGTGTGTTGAGCTCGA
ACATCCAATTGAGATATTGCTCTTCAATCCAACTTGAATAGTGCTGCTGGAAATAGTTTT
TAAGTGATTGATAGTTAGCACTACTGAAATGGTGATATGTATTTCGTACTGCCGATTGCG
GCTCACTTATCGTTGGTATGTACAGTTCTATGGGTAATTGATAGGGGTAGCGATCGTGGC
TCCAATCTTCGATCACCGATTTAACGTGATTCAAAATGTAGTGCAGGGCGCTGAACAATC
TCGCATAAACGAGGCGAGACCCGTAGAACAGGCGTAAATGTTCACCATTGTATTGATTGA
TGTAATTGAGCGGAATTTTATAATTCACGCTCAAGTCGTCTTCACTAGTTGCAGTGACCG
GATCATTACTTTGCAACAACCAGTGTTGGTGCTTGCGCCAAAAGGCAATGTCGGCCGATA
GCATGTCCGGCCAAGCGGTGATCGGGAGGTGCGAACGATTGGAGTCACTAAAAGATATGA
GGTCGTTACCCTCACCGTGCAGTTTTTGTAATTCGCTATTGAGCTGATAAATCGTGTTAG
GGTCAGCTTGCTGCCATAGGCGCTGCTTTTCTTCTTCACTATTACTTTCTAAGTACCCAG
GCAGATAGCGTTCATAAAGTCGTTCTTCTAACATAACTACTCTCTGAAAAGGCATCTGTT
GATAGAAAGTATATACGCAGAAATGGGAAGCACAGTTCTTTACGATGTCTCATGAAGCCG
ATAAAAGCTCTGGATGAGATCGTGACGAATGCGCCTCCTAAGTACTTGATGAGCAACGTT
GTGCTTATCTCGATTATGATAAATGAGCTTGTAGTCAATAAGTTGGTTGTTTATCGGGCA
GGGCAATATTTTCAGGTTGAGGGCGTCTAGTAATCAACGCGTAAAGTCGTTCAAGCTGCC
GTTGTCACCACCACAAACCGCTCATCTTGTCCCCATCTTGGTTCCGCATTCATTAAGTTG
AGCTCCAACGCCGTTTGGTATGGGTCAACGTCAAAATGGTCGCTTACTAAACCCCAGAGC
ATCCAGTTGATTGCGGTTTCATTTTCAGTAAGCTCTTCGAGTGGCGCTCGGAGGAAAAAG
TATTCATCCAAGCCATCGTCACCAAGACTGCCATAGATAATGTTACGTAGCTCTCGATCC
AAATCATGTTGGAGATTGATTGAGTCGTACAGTTGTTCTTCTGTTGGGCCATTCTCATGG
CGATAAACATTGCGTTTTGACTCTTTGCATAAAGTACCAGAGCCTGTTTCAATACTTACG
TTTTTTTGCGAGTGTTGTTCCAGTGCTTGGATAATTTCATTCTCTAATTGGGCGAGTTTA
CTCAGCAAAATTTGATCATCGGTGTTGTGCTCGTGAGTAGTCATTTTTTGAAAAGCCTTT
ACTCTCTCATAGACTGAATTCCCGTGAGTAAGCGCTGCAAAGCACTGCTCTCTGAGTGTT
TCATTGGCTTGCCAAATGCCTGAGTAGAGCCCGTAGTCATATCGATACGGTGGAAGATCT
TCAGTATCTTCGCCTAATATTTCTCTCCAGTGCCTTTGCCACTTTTCATTTTTTTCTTGT
TTTACACTTGCGTATTGGCTAACCCAATGGTTACGAAGTGTTATGCCTACAATGGCAAGA
GGCCATGGAGCGAGCAAGTAAAAATAATAGTGAGAAGAGTTATCCCAAAAGTAACCGTAA
ATATAAATACTAAATGCAATCACCCAAGTTCCCATAGTGCAAACAATAATCCCTGACATT
ATCGATGATTGGCGTTTTGTTTCTCTTAATGTATTACCTTCCGCACATAACCAAAAAATG
CCGCCAAAAACAAAGGCAAACGTCATTAATAAGTAAGCAAGCCCCGCTCCTAAAAATCCC
CAAAGTGACATGGTTTCTGATCCTTTTAAGTCCCACTTCTTTCTGGTGTGATGGAAGGGG
ATATGTAGTCCTAGTTCAGTGCCGTGATTTGCTCGATGCAGGTTTTACTCTCATTGATAT
TACGTTTCGACAAAAAAGGATGATGTCATTATGCAATAGAGTATTAGGCACGACGTGTGG
CGAGAATTTACCATCATCCATTGCTCTCAGGTATGTGTTTTGATGCTTATTTGGTTCATG
TCTCATAATGAAAACTCGTTTTCAATGGTTCTCAGTTGAGCTAATAACTAACTTTTTGGT
CTGGTGCGATAAATTTCATTTTTTGAGTCACTTTTGACTCATATTGCCTTGTTTAGGAAA
AGGTAAATTAATGTTTTTATTAATAATTATTGAGTTTTTCTTTGTGGGATTGGTCCCATT
AAATTAGAGTAATAAGTCTATTTTTGGGATCGGTTTCATAAATTTTATGATACTGATTTC
ACTGTTTGAGCTATAAGGAATATAAACCCCACTCAATTTATTTTTATAATCAATGAGTGT
TGTTATGTCTCATATCCGTTTTTTCCCGCGTCATCGTTTGGCGCTTGCTTGCATGCTAGC
GAGTGTTTCTAGCTTCTCTTTTGCCCAAAATCAGTGTGCTGTTGCTGATTTACAACAATC
GCGTGATTTGGCCGCTGCCGTTTCTGGCGCTGAATATGATTGCTACCACGCTTGGTTCTC
TGCGCCTTCAGCAACGCTGAATGATATTTATAGCGAAGCAAGTTTAAGCCGCATTCAAGT
CACGTTGGATCAAGAAATTGCACGCTATCGTGGTGAAGCAGAACAAGCTCGCGTTCTAGA
AAATCTAGGCGAATTTGTTCGTGCGGCGTATTACGTTCGTTACAACGCTGGCACTGGCAC
ACCTGAGTTTTCAGAAGCATTGAGTCAGCGTTTTGCCCAGTCAACGAACCTGTTCCTTAA
CAACCCTCATGCTTTGGATCAAGGCCGTGAGCAAGTTGGCGCAATGAAGAGCCTGACTTT
GATGGTTGATAACGTGAAGCAGTTGCCGCTGACCATGGATAGCATGATGGCCGCGTTGAT
GCACTTTAACCGTGACACCGCGAAAGATACCCAATGGGTTGATGGCCTGAACAACTTGTT
CCGCTCTATGGCAGGTCACGCGGCGAACGATGCGTTCTACCGCTACATGGCAAACAACAC
TCACCATATTGATACGTTAGCGCGATTCGCTTCTGACAATGCATGGGCGTTAGATACAGA
TGCAAACTTTATCGTTTTCAATGCATTACGTGAAACTGGTCGTCTACTTGCGAGCCCAGA
TCAAGAAACCAAACGCAAAGCATTGGCTGTCATGCAACAAGTGATGCAGCGTTACCCATT
GGGCAGTGAGCACGACAAACTGTGGCTTGCCGCCGTTGAGATGATGAGTTACTACGCACC
TGAGGGTTTGAATGGTCTAAACCTAGAGCAAGCGAAGCAAGATCTAGCAGCACGCGTGAT
GCCAAATCGTTTCGAATGTCAGGGACCTGCCATCATTCGCTCTGAAGATCTCACCGATGC
TCAAGCTGCGAAAGCGTGTGAAGTGCTTGCTGCGAAAGAAGCAGACTTCCATCAAGTTGC
GAATACTGGCAATCAACCAGTGGCGGATGACTTGAACGATCGTGTTGAAGTCGCGGTGTT
TGCAAGCAACGACAGTTACGTTGATTACTCTTCATTCCTGTTTGGCAATACAACGGATAA
CGGTGGTCAGTACTTAGAGGGGACTCCGTCAAGAGCCGATAATACGGCGCGTTTCGTGGC
TTATCGCTACGCGAATGGCGAAGATCTATCTATTTTGAACCTTGAGCACGAGTACACTCA
CTACTTGGATGCACGTTTCAACCAATACGGTTCATTCAGCGACAACTTAGCTCATGGTCA
TATCGTTTGGTGGCTGGAAGGCTTTGCGGAATACATGCATTACAAACAAGGTTACAAGGC
CGCGATCGATCTGATCCCAAGTGGCAAACTGAGCCTTTCAACCGTGTTTGACACCACATA
CTCGCACGATAGCAACCGCATTTACCGTTGGGGCTACTTGGCGGTTCGCTTCATGCTAGA
AAACCACCCTCAAGATGTAGAGAGCTTGTTGGCGTTGTCTCGTTCAGGTCAGTTTGCACA
ATGGGCGCAGCAGGTTACTTTGCTTGGTCAACAATACGATGCGGAATTTGAGCGTTGGTT
GGATACGTTAGAAGCGGTAGTTGAACCGGAGCAACCAGGAACGGATCCAGAAGAGCCAAG
CGAACCAACCGATCCTGAAGTGCAAGTGACGGAGCTGGCGGCGAACCAAAGCCTTCAACT
GAGTGGCGAAGCATACAGCGAAAAACTGTTCTACGTTGACGTGCCTGCTAACACCGTTCG
CTTTAATGTCTCTATTGAAGGAGCGGGTGATGCCGACCTTTACATGAGCTACAACAAAGT
GGCGCATTACTACGACTTCGAAATGAGCCAGTACGCGGACGGTAGCAATGAAGAGATTCA
ATTTGCGCCAGAGCAAAATGGTTACGTTAAAGCTGGCCGTTACTACATCAGTTTAACCGG
GCGTGATAGCTACGACTCCGTAAACCTTGTGGCAGCGTTAGAAGTTGAAGCGCAAACGCC
ACCAACACAAGTGCAAGACGATTTAGCTCCTGTGGTTTTGGAATCAGGAGAAGCGAAAGT
GCTAACGGTTCATCAGCAGCGTTATGCCGCTGTTTATGTGCCTGAAGGCGTGAAAGAAGT
ACGCGTTTGGATGTCGAGCCAATCAAATGCGAACGACCCTTACGGCGCAGGTAATGTGGA
CTTGTACGCAAGCCGTAAACACTGGCCGACAGCAGAGCAACACGAGTACGCATCAAACTA
TGCGGGTAGCAACGAATATCTTGCTATCCCAGTGACTGAAGCGGGCTATGTGCACTTTTC
TCTTCAAGCCCCTCAACAAGGTGATGATGTAGAGATGCTGGTTTATTTCTTCTAATCGAC
GTTAAGTTAGTTTCGTAACACAAAAAAACACGCCGCCATTTTTGGCGGCGTGTTCGTTTT
TCCTGCTTTTGGTTGTATTCAAACAGTGTTAAATGCCAAACGTTTGCATGATTTCGAGAT
ATATCTGTCAATTTTTGTCGAAAGCGTCTCAATTTTGTGTTGGCATATCCTTCTCACATA
ATCTTTTTTAGCGCCGCGTTCTGTGACCTAGCTTCTGATTTGTGGTTTCTAAACGGATAC
AATATATATGCACCCCGTGCAATAAAATTAAAGGGAATGACATGAAAACGCTTATTTATG
ACACGTTGATTAGCCTTGCAAGCCAAGAACCAGAACAACATGCACGTATCCGACAAAACC
TATATGAACAGTTGGATCTGCCGTTCGATAAGCAACTGGCTTTGTACTCTTGTGCCCTTG
GGCCTGCGAGTTCAGGTAAGCTTGAGAGCAGTCAAGGTATCAACAACGCTGTGGATTGCG
CCGTTAAACTTCTGGAAACACCAGAACGCTAATCTACTTCGTTGTCTTTATCACGGCCCA
ATACCCCAAGGGCCGTTTTTGTTTCTGCGTTTCCTCAACACACTTTTCGACGCCAATCCC
TTCTCACCAAACGTGATCTAGTTGCCAGTTTGCTTTTCTTAACTATTTGTTACGTCAACG
CATTTTATAACCTACTCATTTACAGCGAGCGGGTTAGGGCGTACATAAGGTTTTGTTGCT
TGGTATTTGTTTTTGGATTTTATGTAAATAAAAACAATAACTTAGTTTTATCTTGTTTGC
GGATGGCAAGAGCTGTCATCGACTGGAGGAGATTCACAGACTCTCATTGTGCTAGGCAGG
GCGTATCTACGCCTTGATTTTCAGCCTTGAGTTAAGCGCAAAAGGGTGAGGGCGTATCGC
GAATAGCTTTTATAATTTCGACTATTGAGTTCATTCACACAAAACAACCAAACAAGTAAT
CGTGAGTGGAAACGAGTAGGAGAACAACATGAGTGGCTTACAGGAAACGCAATCAGCAGG
TGCAAACGTGATTTTGCACGCCTTTGATTGGAAGTACGCTGACATTGCCCAACGAGCAAA
TGAAATCCACCAGCTAGGTTATGGCTCGGTGCTGGTTTCGCCACCAATGAAAAGCGCCCA
CGATGAACGTTGGTGGCAGCGCTATCAACCACAAGATTACCGTGTTATCGACAACGCGCT
CGGTGACACCCAAGACTTCATCTATATGGTTCGTGAGCTCGAACGCGTAGGCGTTTTGGT
ATACGCCGATGTGGTGTTTAACCACATGGCTAACGAAGCACATTTACGCCGTGATCTGCA
ATATCCTCGTCAGGACGTGTTAGATCAATACCGACAAGACGAACATAAATACCAGTCTCT
GAAGCTTTTCGGCGATTTATCCAAACCGCTATTTAGTGAAGAAGATTTTGTTGAAGCGTT
TGGTATCAAAGACTGGAAAGATAAATGGCAGGTCCAAAATGGCCGAATTACAGGTGGACC
AACCGATCCTGGTTTACCAACCCTTCGCGTTTGTGAACATGTTGTCGAGCAGCAGCGAGC
TTACTTAAAAGCATTGAAAGCGATAGGTGTGAAAGGCTTCCGTATTGATGCCGCGAAGCA
CATGACGCTTGAACACCTAAAACGCGTATGGACAGACGATATAACCCAAGATGTGCATAT
TTTTGGGGAAATCATTACCGATGGCGGTGCAACAGAAGAAGAGTATCAACTGTTTCTTGA
GCCGTATTTACAAGAAACCCGTTTAGGTGCGTATGATTTCCCGCTGTTTTCGACCATCTT
TAAAGCATTTTCAAAAAAAGGCAGTTTCAAGTCTCTGATTGACCCTTACTGTTTTGGCCA
AGCACTTTCAAACGGTCGAGCCATTACTTTTGTGGTGACGCATGATATTCCCAACAACGA
CGTCTTTCTCGACTTGATAATGGATGAAGAGGATGAGTGGATCGCTTATGCCTACATTCT
TGGTCGCGATGGCGGCGTGCCTTTGGTTTATACCGATCTGGATACCAGCGGCATTAAGAA
TAAAAATGGAAAGCCAAGATGGAAAGACGCTTGGAATGATCCTCGTATGGCGAAGATGAT
TGCGTTCCACAATGTGACTCATGGCGAATCAATGACGGTACTGGAAGGGAATGACGATAT
GCTAGTGCTAAAACGCGGAGAGAAAGGCATTGTAGTGCTAAACAAATCCACGCGCGCACA
ATCGCTATCGCTAAAGACAGAGTGTGATTGGTTCGATTTGATGTCAGATCAAAGCGTTAA
AGCCGGGATAGAACTGAAGGTTCCGGCAAAGTCGTTCATGTTATTGGTGCAAAAATAAAA
GCGGCGACAGAAGACAATAAAAATGAGCTCAATAGGAGCTCGTTTTTATTTGAATCGTCA
AAGCCGTTATTGGCATTCATTCACGCAACATTCGGCACGAAGAAAGTCGATGACATCGTC
CAAACATTCGTATTCAGCAACACAAAAAAGAATGCGGCCTTCACGGCGCTGAGTAATGAG
TCCTGCAGAGGCTAAACTGGAAATATGATGAGAAAGTGTGGATGCAGGAATACCGAGTTT
TTCTTGCACACCGCCTACCGCAATGCCTTTATAGCCCGCTTTAACGACTTCTTTATAAAT
GCATAGACGGGTAGGGTGCCCTAATTCTTTTAATGCTTTAGCGACGGCTTCTAGCTCCAT
ACTGACCTCTAAACTGACCAACGTTAAATGTGTTTCGATAATAGGGAAACTCGCCTTGAA
TGCCAACTTTTCTGGTTTGACTCTGTGTGATTTCAGGCGAGTTTCATACCGACTCATACT
GTGATGACAAAAATTGTCTCCTCCAATGAGACAGATCAATCTTCATTATTATTTCACCCC
ACGTTTAAACTTCCTCTCCTACACTCTTTGATGAGTTGTCAGTTGGCAGAACAAGGAGGC
GGCCATGATTGCAGTTCATCGAGATTATTGTTTGTCTAGCAGTTCAGAGTTACACGCGCA
CGTGAAAGTAAACCCTGTTGGAAGATTGGAAGTTGAAATTATCGAACTTGAAGAGCGTCA
TACGACCGAGTTTGATGATTTATCTTTTGAAAGTCGTGGGTGTGAAACTCGAATTTGTGG
CAAAGAAGACGCAACCCCGTGGCAGTTCAATCTTGCAGTTACCGACGCGTTAGAGCTTTC
TCATTTAGTTGAAGAAGCGAATGAAGAGTATGAGATTTTGATGAATGACCTCATGTAACT
TTCATGCTGGATGAAAGTCACTGTGGTGATTTAGGGCGGCGTGCTGACGTACAACCGACA
AAAAAACCTCCCAATGGTGGGAGGTTTTTGTATTTCTGTTTTGGCGTTAAATCGCTTCTT
CTTTTGGTGGCGTAATATCTTGCACGTTTTCACCGTCAAAGTTTTCAGCGTAACCTTTTG
GCGGTGGCGTCCAGCCACGTTCAGAACGCGATAACTTATCGTGACGATCTTTGCGCATCT
CTTCCGCCATTTTCTCTTCGAGCAGGATGAATAGTTCGCGGAAGTTGTTATCGAAGCGCT
CACCTTCCGAATCGTCTTCCCACGCTTGATATAACATTTCAGATTTACGAGCTTCTACGC
GCTTGTAAGTGTCTTTTTGCTGTTCAACAAAGAATGGGTGAATGCCTAACGCTTTCATGG
CGTGTCCACCCATTTCCAGTGCCGAGTGATAAGTTTCCGATTCAATCACATCTGCGCCAG
CTTGACGCAGCAAGTAACCATGACCGCGGTCGAAAGCGCGTGCGATGATTTTCACTTTCG
GGTACGTGTGCTTCACGTATTTCACCAGTTCCACACTCGACTCTTGGTTATCAATCGCGA
CGACCAACGCAGCCGCATGCTCGATACCTGCCGTGTGCAGCATATCTGGTCGGGTTGCGT
CACCAAAATAGGCACGAGTGCCAATCTGGCGCATGTTATCGACTTGGTTGGCTTGATGGT
CAAGCACTACCGTTGTTACGCCGTTCGATACTAATAGGCGATTCACAATCTGACCAAAGC
GGCCAATACCAGCAATGATGACTGTGCCGGTTTCTTCAATCGTATCGCTTTCGCGTTCAT
TCGATTGGGTTTCAAAGCGAGGCAAAATCACCCGATCAAACAGAATGAACAAGCCTGGTG
TCAGGAACATTGAAATCGCAACCACCAGTGCAAGAGTTTGCGAGAGTTCAAACGGAATGA
CGTGGTTTTGCACAGAGAAGCTTAGCAACACAAAACCAAATTCACCCGCTTGAGCCAAGC
TTAGGGTAAACAGCCAGCGGTTGCTACCTTTAACTCTAAATATCAGCGCGAGAATAAACA
GCACCAAGGCTTTCAATACCATCACGCCAATGGTCAGCGCCATGATCAGCCAGAAATCAC
CAAATAGAACCGAGAAGTTGATTCCCGCGCCAACGGTAATAAAGAACAGTCCCAGCAATA
AACCTTTAAATGGTTCGATGTTGGACTCTAACTCGTGGCGGAATTCACTGTTCGCCAATA
CAACGCCAGCCAAGAAGGTTCCAAGCGCAGGAGACAAGCCCACTAAACTCATCAGCGCAG
CGATGCCAATCACCAGCATGAGCGCGGTCGCCGTAAAGATTTCTCGCAAACCAGAGCTCG
CCACGTACTTAAGTAACGGGCGGCTTAAAAAGTGCCCGCCAACCACAACAATTGCAATCG
ATGCAGTGATGACAATTCCGTATGCCCAGCCCGGCAAATCGGCCACGAGGTTTAAATCGT
CATGATGCTGCGCAGCAGTTTGAACGGCATTTTGTGCTTGTTCGACTAACTCCGGCAGGG
CCAACAATGGAATAAAGGCCAACATCGGGATAACGGCGATATCTTGAAAGAGCAGAACAG
AAAATGCGTTTTTACCACCTTCTGTTTTGGTTAGCCCTTTTTCGCTAAAGGTTTGCAGCA
CAATGGCGGTTGATGACAGCGCGAAAATTAGGCCAATCGCCAGAGCAATCGTCCAAGGCT
GCTCAAAGTACAAGGCGATACCCATAATCGCGGCGACAGTGCCGCCAACTTGCAAGCCAC
CTAACCCCATCAAGCGATTACGCATCGCCCACAGCATTTTAGGTTCGAGTTCTAAACCAA
CAAGGAACAGCATCATTACAACGCCAAATTCCGCAAAATGTTGGATGGTTGTGGTCTCTT
CGCCTACTAGGCCGATAATTGGGCCAATCACCACGCCGGCAATTAGGTAGCCCAGTACAG
AGCCTAAACCTAAGCGTTTTGCTAACGGAACCGCGATAACGGCGGCTACAAGGTACACAA
AGGCTTGTAAGAATATTCCTGTCATGACGCCTCCTTGATGAGCTCCGGCAATGCACTGTT
AAGTTTAATGAGCGAAGCGGCGGCCTCGACATCCAATCGGTCTTCGACCAGTGCCGTTAA
GAGCTTTTTATAGCGTTCAATATGGCGCGGGATACGACCTTCTTCGGCTGCGGTACGCGA
ACCAAACAAAGCAAGAGGCGCAATATAGTGCATGCCCGTGAGTGCGGACATTTGCTCGAT
AGGAGCGAGCAGTTCCCGAATCGTAAAATGGTTGTAGCCTTCGGCTTTGTAGGCTTCTTC
TTTGCCGCCGGCAGAAAGCACGCACAGCATGGTTTTGCCTTGCAGTTCGGTTCCTTCGGT
GCCGTATGCAAAGCCGTATTCCAACACCAAATCTTGCCATTCTTTCAAAATCGCTGGTGT
TGAGTACCAGTAAAGCGGAAATTGGAAAATCACCACATCATGTTCACGAAGGCGTTGTTG
TTCTCGGTCGATATTGATGTTGAAACGAGGGTACTCACCGTACAAGTCAACGCATGTCAC
GCCTTCGATTTTTTGAGCTTCTTTGAAAAGTGGAGTATTCACTTCTGAACGATGCTGGGA
AGGATGAGCAAAGAGAATCAGTACTTTTTTATTTGTCATAGGGATCCTTGCTTTCAGCAT
GGCCTTATCCGAATGGAGAAGGTGGGTGAAGAGACTGACGCGCTATGTCCGTCTCGGTCA
GTTACAAAATGTAACGCATAAACGTTAACCTATCTACCATGTAGGAATAGATAAACTGAT
GAAGTATTAATAAAAAACCACCAAACAGGTTGGTGGTTTTATAAAATGAGACAATATCTC
TGAGCCCTTGAGGCTATTTCATGATCACGCCAATTTATTCGTGAATAGGCACCACTAAAA
TATCAACGGGTGATTTGTTGATTAGGTGTCTTGAGTAAGAAATGATTTTGCTCCAGAAAT
CTTGGTGGTGACCACAAATCAACAGATCCACTTCTTGTTCTTTAATGGTGACTTCCAATT
TATCAGCCAAATCACCCGTGCCTACAAAGAAATGTTTAAGTGGGTAGTCCATATAATCAC
TGAATGTTCTTAAACATTCCATTGAATGCTCATTCAACGGCCTTTGATCCGGGTTCTCTT
TAATGTCTACAAGCTCGCGATAGATTTCTCCGTGCGTACCATCAATATGGATAAAGGAGA
TATCGGAGTCGAGATAGTTTGCCATTGATACCGCTCTGTCGATAAGCACGGTGCTTTCAT
CTGACAGTTCGAGTGCAACAAGGATATGTTTGTATTTCATAACCACGCCCTTATGTGGAT
TATCTTTACCCTAAGCATAGTATGGCTTGGGCAAAAATTGTGTTGATAAGATCTCGAAAT
TGTTCAAAGTTTTGTTAAAAAGTTAATACGATATAACAACTTGCTGTGAAACTTTCTCTT
TGTACTCATTTGGTTAGAAAGCTTGCGTTTTGAACAAAAAAGCCGCTACACTTTGCGCAT
CATTTCTCTAGGAGATTACGCCAACATGAAGAACTAAACCTGTCATCCATATTTTTACTT
ATTTTTTGGATCTGCAGGGTTAGTAGGCGTAGCTCACTTTCCGATATTTCTTTGCAACAA
GACGACTTTCTGATTTGACGTTTATCGTCGAGCTTTACATAGAGCTTAATGCGTTTGTGC
ACGCGTTTTGTTGCAATCTCAAATCATAGCTACGGCTGTTGTCCCTGTCATACAGGAGGC
AAATTATGCCAGTTTTACAAGCTTTTAATGTTAGCCATCAGTTTGATAATGGCGAGACGC
TATTCCAGTCTATTTCTTGTTCCATGACTAAACGACGTGTTGGTTTGGTTGGGCGCAATG
GCATCGGTAAGTCGCTTTTGGCTTCCATTTTGGCAGGCGAAACTCAGCCTGCCAGCGGTG
TTGTGACTTCTCCCTCTTCTTTCATGATGTATCGCCAGCAGCCGTCTGATCTGCTTTCAG
GTCAGCAATCGATCGCCCAGTTTCTGGGAACAGACTCGGTCTTGCATGCTTTAAAGCAGA
TTGAACAAGGTGATGTTTCTGAGCATTGGTTCGAACTGGTTGGCGAACAGTGGGATATTG
AACTGAAACTCAAACAGCAGCTTGCTGCGATGGGCTTGCCGCAAGACCCTGATTTCTCTT
GTGCTCGGCTCAGTGGTGGTCAGTTGGCACGTTTGCAGTTATGGCAGTTGTTTGAAAACG
AAACGGAGCTTTTGATTCTCGATGAGCCATCCAATCACCTCGATACCGAGGCGAAACAAT
GGTTGATAGAGTCTATGACGCATTTCGGTGGCGCGATTTTACTCATCAGTCACGATCGCG
AGCTGCTTCGAGCAATGGAGGAAATTTGGGAACTCTCGGGCCTAGGCTTACAGGTTTTTG
GTGGAAATTATGATGTGTATGCCGAGCAAAAACGCACTGAGCTACAAGCGGTCGAAAGGC
AGTTAGCGCAGGTCGATAAACAGAAAAAACGGTTAGCTGAGCAAGCCCAGAAAAATCGCG
AAAAAGCAGACCAACGCGCCGCGCAAGGGAACAAACTGCGCAAAGACGGCAGTCAGCCCA
AAATTTTGCTTGATGGCAAAAAGGATAGCGCGACCGCCAGCGCCTCAAATCGCAATAAGA
ATGAGCAACTCAGACAAGTGCATTTACAAGCCAAAGAGCGGGCGTTGCAATCGCGACATG
AGCAGCTCAAAGCGCAAAAGTTTTATCTTGCAGATAATCCGAACCGTTCGAGAAAAGTGT
TGTCGATACAAGAAGGTATATTGCCTTTTGGGGATTCTACTCCTATCAATTTGCAGATTT
TTGCGAACGATAAAGTCCATCTCAAAGGGAAAAATGGATGCGGAAAGTCAACCTTGTTAA
AGACGTTGCTTGGCGAGTTGTCGTTGCTCAGTGGTGAGCTGCAAGTGAATACTCCCTTGT
ATTATCTCGACCAACACTTTGGCGCAGTGAATCCAAATCTTTCGTTACTTGAGAACGTAA
TCGAGACCTGCCAAGAGATGACGGAAAGTGAAGCGAGAACCTTACTGGCGGGGATCGGTT
TTCGTCGAGACGCTGTGTTTCGGTTGGGATGCGTACTAAGCGGTGGCGAGAAGATGAAGC
TCGCAATGCTGATCGTCAGCCATCAACACTCCCAGCCTTTGCTGCTGCTTGATGAACCAG
ATAACCATCTCGATCTCGAGTCAAAAATAATGCTTAGTCAGGCGTTAAATACATACAAAG
GTGGATTTGTTCTGATTAGTCACGACCAAGATTTCGCTTCTGAGTCTGGGGTTTTGCGTC
AAATCGAACTGACTTAGACGAAAGAGGGTAAACGCCATCGTAGCTCTTAAGTATTGCTCC
CAAGCTCTACACCGCCACTTACCGGTATGTAGAATTGGCAGGAAATGAGGGAGTTAGGAT
GGCTTTCACAACTCGTTTAATGAAATTAGATTCATTTTGTCGATATATAGTAGAGTTCTG
ATGTATTGCACAAAAAGACAACAGAAAAATAAAAAGGAATTTCATGAAAAAGAACCCCCT
AGCATTCGCAACGGCTCTCGCACTCGGAAGTGTGTTGTCTGTGGCGCATGCAAATGAAGC
GGCGCAATCGTCGGTTGAACAGGTAACCCCGAAAGCCATCACGTATCCAACCACACAAAA
AGTGGATGTTGTCGATGACTACTTTGGTACAAAAGTGAGTGATCCTTATCGTTGGTTGGA
AGACGATCTCAGCCCAGAAACCGCAGAATGGGTGAAGGCACAAAATGCAGTGACGTTTGA
TTATCTGTCGAAAATCCCTTACCGCGAGCAGATTGAAGAGCGCATCACTAAGCTCATGGA
TTACGAAAAGCAAAGCCAACCGTTCAAAGAGGGTAAGTTCACTTATTTCTACAAAAATGA
CGGGTTACAAAACCAAGATGTGCTTTATCGGCAGTTAGGTGATGGTGACGCAGAAATTTT
CCTCGATCCAAATACTTTTAGTGAGGATGGCACCACATCGTTAGCGGGAGTGAGCTTTTC
ACGAGACGGTTCTTTGGTCGCATACAGCATTTCGGAAGGCGGTAGCGATTGGCGCAAAGT
CATTGTGTTAGACACAGCAACCAAAAAGCCCGTCGGTGAAACGCTGGTGGATATTAAGTT
CAGCGGCATCAGTTGGCTCGGCAATCAAGGTTTCTATTACTCAAGTTATGACAAGCCACA
GGGGAGTGAACTCTCCGCGAAGACAGATCAACACAAACTCTACTTTCATAAACTTGGAAC
GAAGCAAAGTGAAGACCAGCTGATTTTCGGCGGCTTTGAGGAAGAGAAATACCGTTATGT
TGGCGGCTATACGTCAGATGATGAACGCTACTTGTTTATCTCAGCCAGCGTATCGACATC
GGGTAACAAACTGTTCTTTAAAGATTTGAGTAAGCCAAACAGCCCGCTTAAAACCATTTT
AGATAACACCAGTTCTGATACTTGGGTAATAGACAACCAAGGCACGAAGTTGTACTTGGT
TACGAACCTTAATGCGCCGAACAAACGCGTCGTGACGGTGGATGCGAGTCAGCCGCAGCC
CAAAAATTGGAAAGATTTGATCCCTGAAACAAAGAACGTGTTACGTGTTTCTACCGCGGG
TGGCAACTTGTTTGCGAGTTATATTGTTGATGCGATCTCGATGGTGAAGCAATACGACAT
GAACGGTAAACTCATTCGAGAAATCAAATTGCCTGATATTGGCAGCGCATACGGTTTCTC
GGGTAAAAAAGATGAAACCGAAGTCTACTATTCTTTCACCAACTACAAGATGCCCAGCAC
TACGTATCGTCTGAACATCAAAGATGGTGATAGCGAGGTGTACTACAAATCTAAAGCGCC
ATTTGATCCAGCTTTGTATGACTCTCGCCAGGTGTTTTACACCTCAAAAGACGGAACAAA
AGTGCCGATGATCATCACCTATAAAAAAGGGACACCGATGGACGGCAGTGCACCAACCAT
CCTATATGGTTATGGTGGTTTCAACATTAGCCTCACACCATCTTTTAGCCCGACACGTGC
GGCTTGGTTGGAGCTTGGTGGTGTTTACGCGGTAGCGAACATTCGTGGCGGTGGGGAGTA
TGGTAAAGAGTGGCACAACGCTGGCATTCAAATGCAAAAGCAAAATGTGTTTGATGACTT
TATTGCGGCGGCTGAATTCCTAATTGATGAAAAGGTAACGTCATCAAACAAGTTAGCCAT
TAACGGTGGATCGAATGGTGGCTTGTTAGTGGGGGCAGTTATGACGCAACGTCCAGAGCT
ATTTAAAGTGGCGCTGCCAGCAGTCGGCGTACTGGATATGCTGCGTTACCATACTTTTAC
CGCAGGTGCTGGTTGGGCGTATGACTACGGTACGGCAGAGCAAAGTAAAGAGATGTTCCA
ATATCTGAAAGGTTATTCGCCAGTGCACAATGTAAAAGCGGGGGTGGAATACCCAGCAAC
ATTGATTACAACGGGTGATCATGATGATCGTGTTGTTCCTGCTCACTCTTACAAATTTGC
TGCTGAGTTGCAGTCAAAACAGGCGGGTTCAAATCCGACCTTGATTCGCATCGAAACCAA
TGCAGGGCATGGTGCTGGCACACCAACGCGTAAAATAATTGAGACAAATGCAGATATTTA
TAGCTTTGCACTGTTCAATATGGGGATAGAGAAACTCCAATAGTGCGAATCGTTTGCGTT
TTTAGTTAACGAAATGCATTGGTGCTTTTGCACTCGAAAATAAAAGGAGATCACAGAGTG
TGATTTCCTTTCAATTTATTGTGGAGTAACTATTCTAAATTGACCGCAAGGCTAATTAAA
TTAAGGTATTTGCAATTTATTACAACTCTCTTCTTTACCTGAAGAGTAATATACGATACA
AATAAAACTTGATCGCGATCACCTAACACCATTGCACTCCTTATTTATATGGTAAATTTA
ATTAATCATTTGTTCTAATGATAATTGAATTTTCATAAGTTTTAATATTCCCTTCTTCGT
AAAGGTTACCAAATTTCAAGTTATATAAGATATAAGTAGCAGTGATTGAACTTTTACGAC
GCTTTATTTTATTTTAATTAAAACGTCTAATGTTTCGTCATTATTAAATTTGCTTTGATA
ATTTATATTATCCAAAGCGAGTTGTGTTGCTTGCTATTTATGATGATCTCATGACGTGAA
TAATTTTATAATCATTAAAATGGATACAGTTTTATGAATTTAGTGAAACCGTCTGTTGTT
ATCATGGCAGCAGCCCTTCAACTCGCGTCTTCTGCTTATGCTCAGACAAATAATGACGAA
GAACTACAAGATATGTCTGACCCACTTGCGGTTTACACCCAAGCGGGCTTTGGTATTACT
GACAAAGGCGCGAACATCAAAATAGGTCAAACTTACCAATCTAGCCAGCCTGGCACCATG
GCGATGAACATCATCGAAATGAAAGGCATTGGTGGTGAGCTATTTGGCATTCGCGACAAT
GACGATCCAATGTATGCCAATGTTGATGACAGCATTGACTCTTTTCGACTACGTAATTTC
CAAGTAGAAGTCGCAAAAGGTCTAGGCCGTCAATTGGATGTAAACTACGATGTTGATAAC
GATAAATTAGATGCATCTTATAGCTTTATTCAAGGCCTACCTAAGTTTGGCATGTTGCAG
TTATTTCCTTTAGCTGGTGCGGGTGTCACTATTGCTAATGATTTTAGTGGTGATAACAAA
GGTTATGAAATTCCAGGTACTTTCACCGTTGTCGGTATGTACTCAAAAATTGAATTAACC
GATAAAATCTGGATTAACTACAACCCAATGTATATGCATACATTGTCAGGGTCTAGTCAA
TATAAAGATACTTATTACGCGGGTGAAGATAATATCTTAACTCATGAGTTTGCGTTGTCT
TATCAAATTAATCCTCGCGCAAATATTCGTTACTTTGCAAACTGGAATGAGCACGTTAAT
TTCGGTGATGGTGATCACCGTATCGAATTTAACTACCAATTCTAACTCACTCGTTTATTT
CCAGAATAGAAAGTGTGTTTATCCATATATTTAAATATTTAGGCTAGGGCACTTTCTACA
TAAAGTAGGTTTATCATGAAAGCCAAATATAAATTTGCGTTGGTATCTATTGCTATATCT
TCTGCATTACTATCAGGATGCAAAACTGGCGATATCGCAACGAAAACTGCCCAAGCACCC
TCTGTTGAAACCGTTACTCTAACCGAAACAAAAATCACTCCTTATCATACTTTTATCGGT
CGAACTGAAGCGGTAAATGACGTTGATATTATGCCTCGAGTCGGTGGCGAATTAACCGCG
ATTCATTTTAAAGATGGCGATATGGTCGAAAAAGGCCAATTGCTGTTTGAAATCGACGAC
CGTCCTTACAAAGCGGCACTGGCGTATGCAAAAGCGTCGTTGCAAAAAGCAAAAGCACAA
CTCGTTCAAACTACGCGTGATGCAGAACGTGTGAAGAAACTCATCAAAGATAAAAGCATC
AGTGAGCAGCAATACGATGACGCCATTGCCGCGCACGCCGCAGCGATTGCTTCGGTAGAA
GAGGCGAAAGCGACGCTGGTTTCAGCAAGGCTCGATCTTGAATTTAGCTCTGTGCGTGCT
CCTTTCTCTGGCCGCGTGGGTTTCAGCAACTTCCGAGTGGGTGACCGTATTTCGAAAATT
CAACTCGTTCCTCTTGTTTCGATCACTCAAATCGACCCAATTCGCTTTGGCTTTGATGTG
GATGAGAAGCTCTACCGCCGCGTAAGAAGTGCGATTGATGTGGCTCATCGTAACGATGAC
AAACTGGATGTTGATTTAACACTGACGCTTTCAGACGGTTCATTGTATCCACTTGATGGC
AAGATCTACGCCGTTGGCAACAAGATCGATTTAGAAACAGGCTCAATTCGAGCAGAAGCA
CAATTCGATAACCCAACTTACGCGCTTATGCCGGGTGAATATGGCAACTTGACCATCAAG
CTGCGCAACAAAACCATTGATGGTTTGCTTATCCCATCGGCGGCTGTTCAGCAAGACCAA
GCGGGTGACTACGTCATGGTGGTTGGTGATGATCACGTGGTGTCTCGTCGTAACGTTGAA
CTTGGTCAGACCTACGGTGTGAAACGTGCTGTGCTGACTGGCTTGGCGGCTAACGAAAAA
GTCATCGTCAATGGTCTACAAAAAGTGCGTCCGGGTGCAACGGTGAAAGACGTTGAACTA
CAGAGTGAACAAGGCTGAGTGAGTACTGATGTTAAGTAAATTTTTCATTCACCGGCCGAA
GTTTGCTTTGGTGATCTCACTGGCGATGACATTGATGGGTATGATCGCCCTGAAAGTCTT
GCCAATTTCTGAGTATCCTCAAATCTCTCCAACGGTAATTACGGTGAGCACCATGTATCC
GGGTGCAAACGCGGACGTGGTTAAAAAGACGGTAGCACAACCGATAGAAGCCAAAGTCAA
CGGCGTTGAAGACATGATTTACATGTCTTCTGTGATTGGTAACGATGGCTCATATACATT
GCGTATTTACTTCCGAGTGGGCGCAGATGGCGATATGGCACAGGTTCGTGTGAACAACTT
GGTGGCACAGGCGACGTCGTCTCTACCACAAGAAGTAAACCAAATCGGTGTGACGGTTAA
GAAGAAATCTTCCGACATGCTGGGCGTTATCACACTGCGTTCCCCGAAACAGTCTTACGA
CAGTATCTACCTTTCTAACTACGCGGATCTCAATATCGTTGAGCGTCTAAAACGTATCGA
AGGTATGAGTGACATTACGCTGCTGGGTAAGAAAGACTACTCAATGCGTATTTGGTTGAA
CCCAAATAAACTGGCTACCTTGAAGCTTTCTGCTAGCGATGTTATTGGCGCAATTAAAAC
GCAAAACATCCAAGTGGCGGCGGGTAAGATCGGTGGTATGCCAGCTCCGGGTGACCAGCA
ATATCAATATGTTTTGCAAACCAAAGGTCGCCTTACTTCTGCGGAAGAGTTCGAGAACAT
CATCATCCGCGCGAGCAAGAAAGGTTCTTTGATTCGCTTGAAAGATGTGGCTCGTGTCGA
AGTTGGCGCACAAGGTTACGAAGCTGATGGTCGTATGAATAACGAACCAGCCGCCGTTCT
GGCCTTGTACCAGTTGCCGACAGCGAACGCGCTAGACGTGATGGAACGCGTGAAAGAGGC
CATGAAAGAGTACGAGAAATCGTTCCCAGATGATTTGGTCTACGACATCGCGTATGACTC
TACCGAATACGTAGAGACATCGATTGATGAAGTGTACGAGACGCTGGTGATTGCGGTACT
TCTTGTAACCTTCGTTGTGTACGTTTTCTTGCAGAACTGGCGAGCGACCATCATTCCAAC
CTTAGCGATTCCTGTTTCCATCATTGCGACGTTCGCAATCATGGGCGTGATGGGCATGAC
CATCAACACCATTTCGTTGTTTGGCTTGATCCTCGCCATCGGTATCGTGGTGGACGATGC
GATCATCGTGGTGGAGAACGTGGAGCGGGTTATCCATGAAGAGCATTTAGACCCGATTCC
GGCCACGATCCAAGCTATGAAAGAAGTGACGGGTCCAGTATTGGCAACAACGCTTATTTT
GTTGGCGGTATTCGTACCGGTTGCGCTATTGCCGGGTATTTCTGGTCGAATGTTCAACCA
GTTCGCGGTCACCATCTGTGTATCGGTGCTGATCTCTGCGATCAACGCATTGACGTTAAC
GCCAGCGCTTTGTGCGTTGATGTTGAAATCTACTCACTCGCAACCTATTGCGCCTTTGCG
TGCGTTTAACCGAGGTTTTGAAGCAATAACGCGCAAATACCAAGGTTTAGTTGGCTTCTT
GAGCCGTCGTATTGTGCTGAGTATCGGTGTTTATGGCGCGCTTATTGCGGTGCTGGCATT
TGCGTTCATGACCGTACCTTCTTCTTTCGTTCCGAACGAAGATAAAGGCGTGTTCATGGT
CGAAATGCGTTTGCCAGACGCAGCAGCATTGCAGCGCACTGCACCATTAATGAAGAAGTA
CGTTGATGAGCTAAAACAGATGGAAGGTGTGGAGAACGTGGTTTCGGTTGCGGGCTTCTC
GGTAATTAACATGGCGTCGATTCCAAACTCGGGCATGTTGATCATCAAACTGGATAACTG
GAGCAAACGTAAAGACCCTGAGCTACACCAACGTGCGTTGATGAACAAAGTTAACCAAAT
GCTGAACTCAACGCCAGATGCCGCTTCGTTCGTTTTCGCGACGCCGGCAATCAAAGGCAT
GGGTGCGGTAGATGGTTTCAACCTTGTGCTGCAGGACAACTTGGGCCGTTCTCCACAAGA
GTTGGCAAAAACAACCGCTGATTTTGTTGCCCAAATCAACCAACTGCCTGAAGTGGCGCG
TGCGTTCTCGATTTTCCGTGCGAACATTCCGCAACGTTACATCGATATTGACCGCGATAA
AGCGATTTCGATGGGCGTACCGTTGAATGAAATCTTCAGCACACTGCAAGCACAGTTGGG
TGGCGCCTACATTTCTGACTTCAACTTGTTTGGTCGTTCGTACCAAGTCAAAGTGCAAGC
AGAAGAGCAATACCGTGACAACATCGACGACATCGACCATCTGTTTGTTCGCTCAAGCTC
TGGAAAAATGGTGTCACTGGCAACGCTAGTGAAAGTGAAGCCGATCTTCGGCCCTGATAC
CTTGTCTAACTACAACATGTTCAGTTCTGCAACCGTGAACGGTGCGCCAGCGCCAGGTTA
CAGCTCGGGTGATGTTGTAAAAGCCATTGAAAAACTGGCTGCGGAATCTTTGCCAAGTGG
TTACTCGTACGAGTGGTCAGGCATGACTTACCAAGAGATGAAAGCAGGCAACATGGCGCC
AATCGCGTTCGCATTGTCTTTGCTGTTCACCTACTTGTTCTTGGTGGCTCAGTACGAAAG
TTGGACTATTCCTGCTGCGGTAATGATGGCGGTTCCAGTCGCGATTCTCGGCGCAATGGG
CACGCTACTGCTGGTGGGACAACCGTTCGATTTGTACGTGCAGATTGGTGTGGTCATCTT
GATTGGTATGTCCGCCAAAGTGGCGATTCTTATCGTGGAATTTGCCAAAGTTCTGCGAGA
AGAAAAGAGCTTATCAATCATTGATGCTGCCCAAGAAGCTGCTCGAATCCGTTTCCGTGC
AGTACAGATGACTGCGTTCGCCTTCATCTGGGGGGTATTCCCGTTGGTGATTGCATCGGG
TGCCGGTGCGGCATCTCGTCACTCACTGGGCTTTGCGGTATTCGGCGGCATGATTCTTTC
TACGTTTGTAGGCACGTTGCTGACGCCAGTGTTCTTCGTGATGATGCAATCTCTGCGCGA
GAAGTTTAAGCGAAAGAAACCCTCTGAACTTGAGGTGAGCGAGCAATAACGCTGATTTCA
ACCGACTGACTCCACAACACCCCCACGCTGTGTGCGATTGGCCAATGCCTTTCATTGATA
TACAACCACCGTCGCAGCGTGGGTTCCCCTAACAATAATAGGTTTTAACATGAAAAATCT
TTCAAAAATCGTCGTAGCGAGCTCTCTACTGACGTGTGCTGCTGCGCAAGCGGGTGGGTT
ATACCTTTACGAAACAACAGCATCGGATATTGGTTTGGCATCCGCTGGTATGGCGGCTCG
TGCGCAAGATGCCTCAGTAATGGCAGCAAACCCGGCTGGTCTGGCGAATGTTTCTGGTAA
ATCTTTCTCTGGTAACCTGATTGGCCTTTACGGTGACGCGCAACTAGACACGATGACTGG
CGATGCGGGCAACGTGATTGGTTTTGTTCCTATGGCGTCGGCATTTTACAGCCAACAAGT
AAACGACAAATGGACGCTGGGTATTGGTCTGTATGGCAACTACGGTCTTGGCCTCGAGTA
CGAAGGTCTTTTGAATAATCATTTAGATATTCCTACAGCAACGACACAAGCGTTGACCAT
TCAACCTTCCGCTTCTTACCGCATCAATGATCACTGGTCTGTGGGTGCGGCGCTTGGCAT
TCAGTACGGTATGTATGAAGTGGAAACGAAGGGAGCCCTGAACTTCAATGACGAAGACCA
AGATACTCAGGTCAACGGTCGAGTAGGTGTGCTTTATGAGGCAACACCAGGCACTCGTCT
TGGTCTGTCTTACTCTTCTGAAACCGAATTTGAATTCGACAACAGCAACTCCATTGCTCC
GCAACAACTGATCTTCAGTGCTTACCATGAAGTGAATGATGACCTAGCGGTGATGTGGAA
CGTGAACTGGCAAGACTGGAGCGAATACACAACCACGCTTAAGGCTGCAGAATTGGTCGA
TGTAGAGACACAAGACACTTACCAAATCGCATTGGGTACTCAGTACAAACTGAATGAAAA
AATGATGTGGAATGCAGGTTTTGCATTCGATACCAGCATGTATGAAAGCCAATCAAACGG
TGACATTACCGTTCCTACTGGCAAGGCGTACCGCATTGGCACAGGCATTGATTACAAATT
GGATTCAGAAAACTCAATTGGTTTCGCGTTTGAAGCGATCTTGATGGAGTCTTCAGAAAC
AGAAACGCCACGCTTACAAGCTGGTTTTGATGAGCCTGCTCTGTACTTCATGAGCATGAG
CTACAACTGGAAAAACTAATCATTCCTAATCGCTAAAACGCCTTCCTTACAGGCCATTCT
ACCCTAACTACCTGCACTGGATGCTGTCATGCCATCTAAGGTAGTTAGGGCGCTTCTGTC
ACATCCAGTGAGTGATGATTCAAAAAGTATCTGCGCAGCTAAGTGCGGGTATTCAACATC
TCAAAGGACTAAAAAATGAAAAATAAACTAGCGTTAGTGTGTACGACTTTGTTGGTCAGT
ACGCTGGCTCATGGTGCCGAGCATCGAGTAAAAGACAATAAAAACAAGTTGGCGGATGAC
CCAACAAAAGTCATCACGAAATTTGGCGCGTCGTACGCAAACAACTACGATTTTGATGAT
CAAAACATCTCATTCTCGGGCTCACTTGCGCTTGACCAAGCGCGCAAAATCAACCTGCGT
ATCAATGATGATGCGAGCGAGTGGCGTATTGGTGGCTCGTGGTTGTTTCCGGTCGGTATC
GTGAACTTCAACTTCGGTAAAAATGAATACGTAAACGGCGCGGATCAAACCAACTACAGT
GTTGGTACCTTTATGCCGCTAAGTTATTTCGGGATTGAGCCAGCAGGCTTCCAAATTTTC
CCAATGGCAGGCTATACGTACAACACTGGTGATGTTCCTGTTTGTGACGGTGCAGAAAGT
AGCCACTGTAGCGAGCCTAACTTTACGGGCACTCCAAGTGCAGAGAATGGCTTCAATATG
ATGAGCTCTTCAGGCAGTAGCGGTTACGTTGGTGCATTTGCGCTGAAATCGTTTACCAAA
GAACTGACGTTAATCAGCTTCGCCGCGGGCACTTACGGCTCAGAAAACAGTGAAGGAGAG
AACTACAAAGGCTTCTTTGGTGGTATCGGCCTTGGTTACCTTGTGAACAAACGCCACTCG
TTTAACGTAATGACGTTTGTCATGGACAACAACACCTATCTGGATGAAGCAGACAAGCGT
GTTGCGGTATCGTACCAATATCAATTTGAATAATGGAAACACAGCGCTAATGCGTTTGTG
ACGTCTAGTCCGTCAACACAAGCAAGCCTGTGATTCGAGCGTGTCACTGACATTATTTCA
GCCCTTGCTCAGCGATGAATACTGAGGAAATTCTCTAGCAGCAATGCGAGAGATAGCACA
GCATGAATAACGCCAGTGATAACGTTCAATCGGTTTACGATTGTTCTTCAATACTCTTCT
GGTATTGATGTTTCAAAACGTACATGCGCTTCACGTCACGATAGCTGCCATTAATGAAGT
ACTCTTCGATAAGATGGCCTTCCTCAATAAAGCCGCACTTTTTATACAGATGGATGGCAA
CTTCGTTCTCAACCGCAACCAATAGGTAGATTTTGCGTAAGTTAAGGATGGAGAAAGAGT
AATCCAATGCGCGATGAATCATTTCCATCGCATAACCACGGCCTTGATGGTCTGGCGCGA
TGATGATTTGAAATTCCGCACTGCGGTGGATGTAGTTGATTTCAATCAGCTCCACCAAAC
CAATCAAAATGCCGTCAGCGTCTTCAACGACAAAGCGTCGTTCTGCGTCATCGTGAATGT
GTTTACGGTAAAGTTCTTCGAGTTCGTCATAGGACTCGTAAGGTTCTTCAAACCAGTAGG
CCATGATATTGCGATTGTTGTTGAGTTCGTGGATAAAACGCAAATCAGAGCGTTCTAACG
CACGCATTTTTAGGCCTTTTTTCATCCTACTTCTCCAATGAGTGGGAGGGGAAATCCTCC
CCGGTTGATGCTAGAAAATCTTAACGTATCTTAGGGAAAACACCTCGCATATTTTCATCA
ACTTTGTCATTTGTATCAACGGATATTTGACCTGCGTCAAACTTTGTAAGTTGCTAAAAT
CATTAATAATACTCGTTAATCCAGACGATAAAAAAGCTGATTAGTAAGGGAGGCTGATTT
CATATTAAATACCGCGCAACGACTTCGTGTCTTAATCTAAACAAACAAGGTATTCAATAT
GTTTTCAATCGGTGACGTAGTAGTAGCGACTAAAGGTGTCGAGCAAGGCGAAATGGTTGT
TACAGGTTTAAGCAGCGGCGGTTTTTACGCTCACGTTAAAGCTGGCGAAAAGACGCTAAC
TTACCCTGCTAAAGATCTTAAGAAAGCATAATTCAATTTGCTGACTTCTTAATCCCAAGT
CAGCGCAAGGTGATTCACTCCTCATCTTGAATTTACTTGGGAATCGCAAAGGTAGCGCAT
CAGTCGCTACCTTTTTTATTGTTGATTCATCATCTCACTCATTGCTCATTCGAAACGCCT
TGATGCTCGCTGTGGTTGATTTCTACGCGATTTCTCCCGGTTTCTTTCGCTTTGTATAAC
GCTAAATCAGCACGTTTCACTAACGGCTCAAAAGAATCATCCAAGCCACACACTTGAGTT
ACCCCAATACTGGCGGTGAATGTCATATCACGCCCTGAATATCGAATCGTCGTGGTTTCT
AAGGCATTTCGGATGGTTTCTAACGTATCCATTGCTTCTTGAGAAGAACGGCTTCTCAGG
ACGATAGCAAATTCTTCACCACCGACACGAGCAAGCAGGTCGCATTCTCGTAAATGCCCT
TTAATGGTATTGGCAGCATGGATGAGAGATTTGTCGCCAGCGTCGTGCCCGAACTTGTCA
TTCAGTTTTTTAAAGTTATCTAAATCCAAAATCGCGACGTGGAATTTGATCCCTTGCGTG
CGAAATTCAGAAAGGCGATGCTCAATTTGACGCATGAACTCTCTGCGGTTTGGAATGCCA
GTAAGATCGTCTGTGGTGGCGAGGTGCTCCATTTTCATGATCTGAATATGCAACGCAATG
TTCAACGCTATCCAGTTGGCAATGCATTGCAATTGTGCGGCTTGTTCCTTGGTATAAAAA
TGGGTTTGATGATGCGCGACGTTAAGCGTGCCCAAGCACATTTGACCATGCATCAGCGGC
GCATCCATACACGTGCCCATACCGCTGGAGGTCAACATGACGCAATCTAGCTCGTCGGAT
TGAGAAACGTCGTCACAAATGATCAGTTGTTGGTTTTTGAACACACGCCCGACGAAGGCT
TGATCAATCGGCACGAGAAAATCGGCAGGAATCGCTTTGTTGCCGGAAAAAGAGTAGACC
TTGAGGTAGTCACTGTTTTCGTACAGCGTAATGCTGGTGCGGTCAGATTCAAAAATCCGA
TTGATCCATTCTGCGACAGTATCGAGCACCTGCTGTAACGTCTGTGATTGAGCCAAAAAG
TGAACAAAGCCGATCGGTAAACATATTGGGCTTTCCATGTTTTGCGTCGACAAGTCATTT
GGGTCAAAAGTTCTTTCAAGTCTCAATAGCCATCTCCCTAGACATTCCTCTAAATGTAAA
CAATAAGTAACACGCAGCTATTTTCAAGAAAAATACGTTCCTTTAACAGAGTATGGTTTA
TTTCTCGCCACTTGTGAGTGTCAGGTTGCTTAATGTGAGCTTGAACTCATGTCTAAACCG
ATAATTTTTATGCCTAATTAGCAAGAGGTGACCATTCGGTAAAGCGTAGCGAAGACAGCA
AGAATAAGAGAGATTTGTTAAACATTTGAGAGCGCAGGTAAGAAAAAGCCCCGCTGAATG
AGAAGGGCTTGGTTGCTCGAGTTCGAGCTTAACTTTCTTTGTAGTGCTCTAAAATCAGTT
GGCTGATTTGCGCGATCAGTTGATCGCGAGCTTGAAGCGAAAGGTCGGTGTCTGTGACGT
AAATACTGATGTAAACCGGCTTGTAGTTGTCTTTCCAGATCATCGCGCTAATGCCGCGTG
AACCGTAGTTACCTGCGCCAGAGCGGTCTGCAATCGACCAGCCTTTTGGCAGAACAGAGC
GCATGAGCGAATCCGATACTTTGTTGTCTTGCATCCAGATTTTCAGCTGTGTGCGTGACT
CGTAAGATAGGGCGTTATCTTCCATCAAGGTGTGTAGGGTGTTTACCATGGCGTTAGGCG
TTGTAGTGTCTCGCTTGTCGCCCGGTTTTGCTTCATTCAAACGGGGTTCCAATCGGTCAA
GTCGCGTTGCTTTGTCGCCAATAGATCGCAAAAACAGCGTGACCGCTTTAGGACCACCAA
TTTCATTTAGCACTAAGTTCGCGGCGGTGTTGTCGCTCATCAACATGGCGGCTTCACAAG
CGTGCTCGATACGTGTGCTTTGTCCGGCCAGTTTATCCATCACCGGAGACCAAACCACAA
TATTGCGTTCATCGATTCTCGCTGTGGCATTTTTGTTGAGTTTGCCGCTGTCCATATCGC
TTAGCATGGTGGCACACGCTAACGTTTTGAATGTGCTCATTAATGGGAAACGTTCGTCTC
CGCGATAATCCCAACGCTCGTCCGTTTGTGTATCCCAGACTGACACTCCAATTCGCCCAG
ATGTTTGTTTCTCGATGAGGGAGATGTCTTCGTTTAATTTGGAGGCGTAACTAACAGTTG
AGCAAACCATCAGCCCAACCAACAGGAATAACTTTTTCATGCGTGGTGTTCTTCGTTCTT
TTGGTTTTGATTCGCACTTTGGCGATGTTAAGCAAACTATAACGAGTGAATACTCTAACC
ACTGTTAAATCCCTGTCGATTTTCTGTAGGATTCTGCGCAATACCTCCAAGTTTGTTATT
GACCTTAGGTATATTGTGGGTTTACTCAACTTTACGAATATTGACGTTGCATTACGCTAG
AAAAACTAAACTAGAGTTGTCGTCAATTTGAGAGTGATGTTCATGAAAACTGTACGAAAT
TTTGTATGGATGATAATTGCCGCCGTGTCTGTGTTGTGGTGGATGAGTGAACCGCAACTG
CTGTCCTCGACCCAACTCTTCCAATGGCGTTCCGCGCTTATTCAATATTCTGGTGTTTTG
TCGTTGGCTTTGATGTCTATTGCGATGGTGTTGGCGCTGCGCTTACCTGTGATCGAGCAA
TGGGTTCACGGGATGGATAAGGCCTATCGTGTGCATAAATGGCTCGGCATTGCGGGGGTT
AGCCTCGGAGTCGTGCATTGGTTGACGTATAAAGTGCCAAAATGGTTAGTGTCGGCAGGA
GCGCTCGAAAAACCAATCAAACACACCGGGGTTGGGCCTTCTGGGAACAACTTTGTCGGT
TTAGAACTCTGGGTCAAAGAGCTGCGCGATGTGGGGCTTGGTTTGGGGGAGTGGGGTTTT
TACCTGCTCTTAGCATTGCTCGTGGTGTCACTGTGGACGGTTGTTAAATACAAGCCATTT
AAGTTGTCGCATCGTTTAATGGCGGCAGTGTATTTGATGATTGCTGTTCACTCCGTTTTG
TTGATCAAACACGCGTACTGGGGTGAGCCAATTCATTTCGTTGCCTTGGGCTTTGCCTTG
ATGGGCTCTGCAGCTGCCGTTTATAGCTTGCTTGGTTTTGTCGGACGAGCGAATCGCCAT
CCCGCCAAAGTGGTGTCGACTCGCTACTTCCCTCAAGCGCGAGTGATGGAGCTGACTTTG
ACGCCAAGCAATAACGGCCAAGGAAAACCTTGGCAAGGACACAAAGCTGGGCAGTTTGCT
TATGTTCGTTTTGGTAATGAAGATCCGCATCCGTTTACGATTGTTTCAGGTGAGCATGAA
GCAGAGGTACGCTTTTTGATCAAAGAGTTGGGTGATTTCACCACGGATTTGTACCACAGG
GTTAAAATTGGTGAAGAAGTGATGGTTGAAGGCCCTTACGGACGCTTGGCGTTTGACGTC
AATAAGCCGCAGATTTGGATTGCGGGTGGTGTTGGGGTCGCGTCGTTCTTTGCCATCTTA
GCGTCACTCAAATCGCTAAAAACGCATCCTCTTGTGCATTTGTTTTACTGCACGCGAGGT
TTGGACAGTCATTTAGTGGACGAGTTGTGGAAAATGGCACGTCTTGCGCAAGTGAAGCTG
AACGTGATTGATACGGCGGTGTCTCCTCGACTTAACGTAGAGCGTATCGCGAGCGAATGT
GGCGATTTAGCGCGTTATGAGTTCTATTTCTGCGGGCCTGAAGCTTTTTCGCAAACACTG
AAAAAAGAGTTGAATGCTTATCGCGTCGATACCGAACGTCATTACCATGAAGAGCTGTTC
GTCATGCGATAGTGGCAGGGATGAACGAAACAAAAAGGAGCTGAGTGCAGCTCCTTTTGT
CTTATTGTATTCATGTCTAACGTATTGTCATTGTTAGGTTATCTTTTTTAAGCCGAAGCC
TACTTATAACCTTACAACTTCACTTTTTTGACCATGCCAGCTTCTGCGTGGCCTGGAATA
TTACAAGCAAACTCTACGTTGTTGTCTCCGTGGAAGTGCCACAAAATCTGTTTTGCTTTA
CCCGGTTCTACGGTGACAGCATTGCCTGAGTCGTGCATGTGATTTCCTGACATGTTTTTC
ATCATCTCACGGTGCTCAAGTTGCTCTGCTGCAGAACCGATGGTGAACTCATGATCGATT
TTGCCCGTGTTCATCACCACGAACTGCACAACGTCGTTCGGTTCGATTTTTACGTCTTTC
TTGAAGGTGATCTTCATGTCATCGCTCAAAATTACATGGACGACTTTATCCGGTTTTGCC
CCATTCGCAGGCATACCCACTGCTGACATTCCTGCCATACCTTGCATGTTGGAGTGATCC
ATTTTTGAATGATCCATCGGCATCTCGTCCATGTTCATGTTATCCATCGACATCGAACCA
TGGTCCATTTTGCCGTGATCCATGTTGTCGTGGTTCATGTTCGAGTTATCCATTTGTGCG
AATGCGCCTGCTGATACCATGGTTAGAGCAAGAGTGATAAGTGTCTTTTTCATGTTGATT
TCCTTTACTGTCAATGAGGTAGTGCGCCATTGCAGTTTGTACAATGGCGCTTGTTGTTTA
TTTCTCTGGGTTTTGAGTTTTGTTGACTTCTCGCTGCTTCCACAGCTTGAAAATTGCTGG
TAACACCAGCAGAGTCAGTAGTAGGGCAGAGGCCATGCCGCCAATCATTGGTGCAGCAAT
GCGCTGCATGACTTGAGAGCCAGTACCTGAGCCATACATGATAGGGATAAGGCCAATGAT
GACCGTGAGAACCGTCATCATGACCGGACGCACACGCAGCCCCGCGCCTTCTCGAATGGC
ATCGGTTAAATCATCAATTTGCAGAGCTTGTTGGTTTTCTTCTGCGTGAAGTTTTTTGTG
GTGCCACGCTTGGTTGAGATACACCAGCATGATGACGCCTATTTCCACCGCAACGCCGGC
GAGGGCGATAAACCCGACCCCCACGGCGATGGAGAAGTTGTAGTTGAGGTAGTGCATCAA
CCACAAGCCACCAACCATCGCTAAAGGCAAAGTCAACATGATGATCAGCACCTCACCTAC
ACGGCGGAAGCTGAAATAAAGCAACATCATGATGATAACCAAGGTTATCGGTACGACCAC
ACTCAAGCGATCTTTCGCGCGTTCCATGTATTCGTATTGACCAGACCAAGCGAGCGAATA
GCCAGCAGGGAGCACCAGTTGGTCAGCCACTGCTTGCTGCGCTTCTACCACGTAAGAACC
AAGGTCGCGGCCATCGATATCCACAAACACCCAGCCGTTAGGACGTGCATTTTCGGTTTT
GATCATCGGCGGACCGTCTTCGTAACGAATGTCGGCGACATCAGCGAGTGCGATACGCGC
TCCATTTGGTGTCACTAGCGGTAAGTTTTGCAGCTTAACCACAGAGTCACGGTAGTCTTG
CGGGTAGCGAACGTTAATCGGGTAGCGTTCCAAGCCTTCAATGGTTTCTCCTACATTCAT
ACCACCAACAGCGGTTGAGATGACTTGCTGAACGTCTTTGATGCTCAATCCATATCTCGC
GGCAGCGCGGCGTTTAATGTCGATTGTTACGTAACGGCCACCGGCTACACGCTCGGCATA
AACCGATGAAGTGCCGCGAACGTTGTTCAAGATAGGTTCTAACTGCGCGCCAATCTTTTC
GATCTCTTTCAGGTCTGGGCCTGCGATTTTGATCCCGATTGGCGTCTTAATGCCCGTCGC
AAGCATGTCGATACGCGTTTTGATCGGCATTACCCACGCGTTGGTTAACCCCGGGAACTG
CACGAGATTGTCGAATTCTTTGCGCAATGACTCTGTGGTCACGCCTTCACGCCATTGGTC
ATGAGGTTTGAGCTGAATTACCGTTTCAATCATGGTGAGTGGTGCTGGGTCGGTGGCGGT
TTCTGCACGGCCAATCTTGCCCCAAACCGTTTTGACTTCCGGTACGGTTTTGATCAGCTT
GTTGGTTTGCTGAACCAACTCACGTGCTTTACCGATGGAAATGCCCGGGTAGGTGGTCGG
CATGTACATCAAATCGCCTTCATCCAATGGTGGGATGAATTCGCTGCCTAGTTGACTAGT
TGGGTAGTACGCCGATGCCAATAGGCCGAGCGCCAGTACGATCATCGCTTTCGGATATTT
CAAGCTCAGATTAAGCAATGGACGATACAGCGCAACCAGACCACGGTTCACAGGGTTCTT
ATGTTCTGGCAGTATTTTACCGCGAATAAAGTAACCCATTAGAACTGGCACGAGCGTGAT
CGCAAGTGCTGCCGCTGATGCCATGGCATACGTCTTGGTAAAGGCGAGAGGAGAGAACAT
CTTGCCTTCTTGACCTTCCAGTGCAAACACTGGAACAAAGCTTAACGTGATGATAAGCAG
CGAGAAGAATAGGGGAGCACCCACTTCTTCAGCGGCTTTGCCAATCACTTGCCAGCGGTT
CTTATCCGTGAGTGGCGTTCGCTCAATGTGCTTGTGGACGTTTTCTATCATCACGATGGC
ACCATCCACCATTGCACCGATGGCGATGGCAATTCCTCCGAGCGACATGATGTTGGCATT
AATGCCTTGAGAATGCATCACGATGAACGCTGCAAGAATGCCTACAGGCAAGCTCAGGGC
GATAACCAATGAAGAGCGAATATGGAACAAGAACAGTGCACAAACGATGGCTACGACGAT
GAACTCTTCCGCTAATTTCTTCCAAAGGTTGTCGACAGCTGCATTGATCAGCGTAGAACG
GTCGTAAGTGGTGACGATTTCAACGCCATCCGGCAAGCTACGCTGTAAATCTTCCAGCTT
GTCTTTAACTTTGCTGATCACCTCACTCGCGTTTTCGCCATAGCGCATCACGATCACGCC
ACCCACCGCTTCCCCTTCGCCGTTAAGCTCAGAGATGCCGCGACGCATTTGCGGACCTAA
GTTGATGTCAGCAATGTCGCCCAATAAGAGCGGTGTGCCTTTGTCGGTCACTTTAAGCGG
CAGCGATTTAATGTCTTCGATGCTGGTCAAGTAACCGGTGGTGCGAACCATGTGCTCAGC
TTCAGCAACTTCAACTACGGATGCCCCCGTTTCTTGGTTGCCGTTTTGAATCGCCATGTT
TACTTGTTGCAGCGTTAAGTTGTAAGCACGCAGCTTCGCCGGATCAATCTGGACTTGATA
CTGCTTAACCATACCGCCTACGGTTGCGACTTCAGAAACGCCATCGACGGTTTGCAGTTC
GTACTTTAAGAACCAATCTTGCAAACTGCGCAGCTCGGCAAGGTCATGTTGACCCGTTTT
GTCTTGCAATACATAACTGTAGACCCAGCCCACACCCGTAGCATCTGGGCCTAAGGTTGG
TTTTGCACTTGGTGGTAATTTAGGTGCAACTTGGCTTAGGTATTCCAAAACACGTGAACG
TGCCCAGTACATGTCGGTATCGTCGTTGAAAATAATGTAAACGTACGAATCCCCGAAGAA
CGAATACCCACGAACGGTTTCTGCACCCGGTACGGCGAGCATCGCGGTGGTTAGCGGATA
AGTGACTTGATCTTCCACCACTTGAGGTGCTTGACCCGGGTAGCTGGTTTTGATGATCAC
CTGAACATCAGAAAGATCCGGAATTGCGTCAACAGGCGTATTCTTTACACTGTAAAGTCC
TGCTAAAACAAGCATTAAGGTCGCGATCAAAACCATAAAGCGATTGTTGAGTGACCAGCG
GATAATTGCTCCAATCATAGTTAGCCCTCGCTCGCTTCAATTTGTTTCAAAACGTAGTCA
GAACCTTGTTTTTCAACTAGAAATCGGACTTTCTGACCTTCCTTGAAACCGGATAAATCC
ACTTCATCACCCACAGAGAAGTTCATTTCACCGGCATCCCAGTTCCATTCTGAAACCGGA
AGGTGATTGAGCGTGATCATGCCAAAATCCGCCATTAGCATGCTGATGTCTCCCGTTACC
CAAACGTCAGTCGCGAGAACGGTGTCATCGGCTTTGTAGTCAACGATTTCGTATTGACCC
GACGCGGCTTTTTGAATTTCGAACTCAATAGCTTGGCCCTTTTGCAGCGAGCCCATATCG
ACGCCGTCAGCGAGGGTAAAGTTCATAACCATCCCCGGCCAATCCCACTCTGGTACGGGC
TGGTGGTTGATGGTCAACATGCGATGGTCTTTCATCACATCAGTGATTTCGCCCTTCGTC
CAAGCCGTTTGCGAAGTGGCTTCGGTCGGTGATGAAATGCGTGATAGATCAGCCGTTTGG
CTCGATTCTGAATCCAACATAAAGTGAGCCGAGGTTACGATGCGATCGTCTTGAGTCAGG
CCTTGTAGTACCTCGATTTTGTCGTCAGCTTCACGACCGACTTCGATGCGCGTTGAGCGG
TATTTGCCGTCTCCCTCAGACAGCACGACGCGAGTCATACCCCCCGAGCGGATAACGGAC
GACTTTGGAATGGTTAACACCGCGTTGTCGCTGACAGGTTGTAAGGCAATATTGGCGAAC
ATGTTCGGTTTCAGCTCGCCATTGGGATTAGAGAATTTAAGACGAACACGAAGCGTGCGC
GTTTTAGGATCCAAAATTGGATACACATAATCGACGCTGCCTTGCCACTCTTTACCCGGA
ATCGCATCCAACGTCATAGTGGCGTCGCTGCCTGCTTTCATCCAGTGAGCTTGGCGCTCA
AACACTTCGGCATCCACCCATACGTTTTCAAGTGGGCCCGCGCTGATCACCGCTTGAGCA
GGGGATAGGTAACCACCTTCACGAACGTTCAAACTCGCGATGACGCCATCTTCCGGAGCT
TTAATTTCAATAGTTTGCGATGCTTTCCCGCGTTGAGTAATGGCTTTGATTTGAGAACGA
TCAACACCAAGTGTCACCAAACGTTCTGTCGCGCCTTTCACTAGGCCACTACGCCCAGTT
CGGTAGGCGTTCAGCAGCTCTTCTTGTGCTTTGACTAGCTCAGGAGAATACAGCGTGAAC
AGCACATCGCCTTTGTTGACCTTTTCACCCACGGCATTGATGTAAAGCTTTTCGACCCAG
CCCGCCACGCGAACGTTGGTTTGCCACAAATGACTTTCGTCAAATGCGATATATCCGACA
GTTTCAATCCTAGGTGAAAGTTGTTCTAAAGAGACTTGAGCGGTTTTTACACCTAAGTTG
TTTTCAACTGATGGGTCAATTTTTACCGTGCCGGGTTTGTCTTGTTCACCTGCGAGATCT
TCGGCGTACACTGGGATCAAGTCCATGCCCATTGGCGATTTGCCCGGTTTGTCGCGCTTA
TAATTTGGATCCATTGGCGCAACCCAATAGAGTGGCTCGTTTGAGCTGCTTGCAGCGCTA
CCGCCTGTGCCGCTCATGTCGTGGTTTGCACCAGATAGGTACTGATTAACGCCAAACCCT
AGTGCCCCGCCAACAAGCAGAGCGATGGTTGCTATCTTGATTGAATTTGAACTCATTCCT
AATTCCTTATTTTCCCATGAGGTATGACAGCGATGTTGATTGTTTATTGGTGTGCATTCG
CCATCGTCCCCAAACTTGGGTTCTCTCATGTTTTTGTTTTAGTTCGCGTTTGCTTCAGGC
GTGATGTTGGGTGCGGATACTTGATATTCGAAACCACCCAATAAAGCTGCTAAGTTGCTG
TTTACGATGTTTAAATCGGTAATAAGACGTTGCTGTTCGAGCTTTAGCGCCAGCTCGTCT
GTGCTTGCCATGATCACGTCATTAAACTGTGCGGTATTGTTTTGATAACCCCTTTCTACC
GCGTGAATACGAGCTTGAACTTGGGGAAGTAAGGTGGATTGATAACGCTCTAAACGCTGA
CTCAAGTTGGCGCGATCAACCAGCAATGTGTTGACCTTCGCGTTCATCTGAGTCAGTAAC
GTATCTTTTTGTGAGCGAGCAGCACCCACTTGATACTGCGCGGCGGCTAAGTTGCGGTCT
TGGCGATTGCCAGTGAACAGGGGAATGTCCATTGTTAGATACGCGCTCACCAAGTCCGAT
GCAGGTTCGCCTTTCATATTGTTGGCTTGACGATAAGCGTACATCACTTCCACACCGAAT
TGAGGCGTGTAAGCTTGCTCTGCAATGTCCACTTGAGTTTCATTGGCAGAAATACTTACG
TCTGCCATTTTCACCATCGGGTGCTCACTCAACTGTTGGTAGTGCTTGGTCGTTTCGCTA
TTTGCAGACAACTTTTGGTTCAATGACGCCCAAGTCAGTGTGTTGCTGGCTTGAAGTGTT
GAGCGTCCGTTTTGGGTATAGGTATTGAGCCAGTCAGAGCCCAACCATTCTGAGAGTTGC
GAGACCAAACGGCGCTGCATTTGTGCGTTGGCTTGCAGCTTTTCATCCAACTTACTCACT
TGAAGCTGTGCATTCAGTAAATCTTGCGCTTCACTTTTTCCGATTGAGTAATTGGTTTGA
ATGAAGTTTTCCATTTCCGTCATGAGCCGACGGTTTTCTAGCAAAATTTGCTCTGCTTTC
TGCTGATAGCCCAGCTCCAACCAAAGCTGAGTCATGCTGTTTGCCACTTCAAGCTCCCGT
GCGTGAACTTGCAGAGACAAACCATCGGCTTGTTGATTGGCTTTCTTTTGTTGAAGATCG
AGCGTTGAGCCACGTTCGAACTGTTGCATCAAACCGACGGAGATATTGGTCATTGGATCT
TCGTCAAATTTGAAGCTATCGACAGGCAAACCACCAAACCCGACTTTCAGTTTCGGGTCC
ATCAAAGTTGCGCTGGCTACGCCTGTTTCGCGCATCGCTTCCGATTGAGCATAGAACTGT
TTACGGTTGCCATCGTTGCTCAAGGCAATGCTAATGAGGTTTGCTAGCTCATTGGTTGAT
TGGGCTTGGATTGATTGAGCTTGCGCTTCTTGTTGTGCTTTCGTATTGGCTGGCGATTGT
GCCACCACATTGAAAGCAGGTAGGGCAACCAGAGCCAGTGAGCATACTGGTGCCACTAAG
CGATTTGGGTTGAATTCCATAATTTACATCCAAATTGATACCAAGCTCTTTTGCGTTTCG
GGAACGATTGAACCGAGCGGGAGAGCGTTGGTATTTGCCAAACGGATGACGTGCTTTTTT
ATCGCCAAATAGCAGGTAACAAATGGAGTTACGAGCGAATAGCTGAGGTGAGCACGCTAT
CAGTTGGGCGCAAAGAAACTGCCTGCAAAGGGATGCAGGGTCGAATGCTTTGTATGGATT
AAACTATCGGAGGCCGATACAAATCATGGGTGACTTGTACCACTGGTGCGGTGATTTCTG
AGGCAATGGATGCGCGATAAGCCAGTGGGGATAGTTGGCTGACAGGGGCTGGTAACGGGA
CGAAAACGAATGAACAAGATGCTGTGCAGCAATTGTGGATCATGCCGGAGCCATCAACAC
AGCTCATGGTCATTTCTGTAGAGTCGGAGCTCAACGATGAGGCCATCTCCATGCTCATGC
TCGGGGAGCCGCAGTGATCGTTCGCGCTTGCCATTTCTGTCATGTGTTCAGGCATCATAG
CGCCACTCGACATCATTTTGATACTCATTAAAGGCGCGCTGTTAACCACGCTAGATACCA
GCAGTATCAGCGTTGTACATAACGTTAGCCAAATTGTATGCAGTGATTTAAGGCGCATAC
GGAGTCCAGTCAAAATGAGTGTAAATAACGAGTAACCGCTTAATAATAAAGGTTACCCTA
GGGGGAAAGTCAAGCATTCACCCCCAAGTAAGCGTGAGATATTTGGTGCATCTTGGGATC
GGTTAGACATATTAATCGCCAATAAATATCTCTTTATTGAGTTTTTTGTCACACGAACTT
TCCATGGTAGGGGTTATCCTTATAGAATGTAAGGTTTAACGTGCCTGCTTCGGGGGTTGT
ATGATAGAAATTGTCATCGATGGAAAATATAGAATTGTAGAAGAGGGGCTAACCCTTCTG
GAAGCAGCCAAAGTGTGTGGGGTCGAAATCCCTTCACTGTGCGGAATGAACAAAAGTAAC
GAGAAAATTCCGTGTGATTTGTGTGTTGTCGAAGTGGAAAGTGGCGGAACTAAGCGCGCC
TGTGATCTCAAAGTGTACCGTGGTCTCAATGTCGTCACACAATCAGAACAACTGAGTGAG
CACCGCAGAAAAGCGCTCAACCGAATCATGACGGACCACTACGCCGACTGTGAAGCTCCA
TGCAAAACGGCGTGTCCTGCTGGGGTAGACATCCAATCTTACCTCTACCATATCTCACAA
AATGATCATCAAAAAGCGATTGAAGTGATTAAACGCACACTGCCAATGCCGTTGTCGATT
GGGCGCGTGTGTCCGGCATTCTGCGAAAGTGAGTGTCGCCGTTCTTTGGTGGATGAGCCG
ATTGCCATTCGCCAACTCAAACGCCATGCCGCAGACGCAGATTTAGCGGCGCATGAAGCG
TATGTCCCAGAGAAAAAACCAGCGAAGCATCGCAAGATCGCCGTTGTTGGTAGTGGCCCC
GGTGGCTTAACGGCAGGTTATTACTTGTCGAATGAAGGTTATGACGTCACCGTATTTGAG
TCCATGCCAAAAGCAGGCGGTTGGCTACGCTACGGCATTCCTGAATATCGCCTACCCAAA
GACATTCTAGACAAAGAAATCGAACTGATGTGCCGCAACGGCATGCAAGTTGAAACCAAC
AAAAAGCTTGGTGTTGATTTCACGCTGTCTCAATTGAGTGAAGACTACGATACTGTCTGT
TTGGCTGTGGGGGCGTCTCAAGCGGTAGAAATGAATTATCCTGGTAGCGACTTGGACGGT
TGCTACCTCGGTGTTGATTACCTGAAAGATTACGTTACAGAACAAAACTACGTTACGGGC
AGAAAAGTTGCCGTGATTGGTGGTGGTAACACTGCGATCGACTGTGCGCGTACGGCGCGT
CGTGCGGGTGCCGATACCACTTTGATCTATCGTCGAACTCGCGACGAAATGCCGGCCGAA
GACTACGAAATCGTCGAAGCTGAACATGAGGGCGTGAAGTTCCATTTCTTGACGAATCCG
GCGGAAAACATCGCGGATGAAAACGGCCGGGTGAAGGCAATTCGATTAGAGCGAATGGCG
TTAGGTGAGCCAGATTCGTCTGGTCGTCGTAGCCCGAAACCAACGGGTGAGTTCTTTACT
GAAGCATTTGATACCGTGATTGCAGCGGTATCGCAAAAGCCGGATCTCAGCTTCTTAGAA
AACGATGAGCTGTCCATTCCTCTAACGCGTTGGAACACATCTGAATCCGATGCGCAAACC
ATGCACACGGGTACGGGCAATATCTTCAGTATCGGTGATTTTCGTCGTGGTCCTGCAACA
GCGGTTGAAGCGGTGGGAGATGGGCGAGTTGCGGCAAAAGCGATTGATCTGTTCCTCAAT
GGAGATATGGCGGATATGCCGAAACCTGCGTTCAACTCTCGTAAAGAGAAAAAACTGGCG
CAGGTTGACCCACTTCATTTTGAAAACATCCAAAAAGTTGCTCGTTCAATCATGCCGGAG
TTGACTCCAGCGCAGCGTGAGCAGAGTTTTGCTGAAGTGGAACTGGGCTTTGATAACGAA
GAGGCCATGAAAGAAGCGGCGCGCTGCTTAGAGTGTGGTTGTCAAGCGAACACCGACTGT
GCCTTGCGAGATTACTCAACGGAATATCATGCTGAGCAACATTTCGATGTTTCCGTGGAC
GTTTCCTCTGCTAGCGTGATTGGCCATCAAGATTGGCTCGATTTACGTGCGAAAGATCTT
CGTCATAAATACGAAGTAGACCGCAGTTCTGAGTTCATTGAATTTGATGCTAACCGCTGC
ATCAGTTGTGGTCAGTGTATTCAAGCATGCCGCGAGCAAGCGGTACATGGTGTGTTGAGT
TTTGTGTCGGATAAAAATGGCCGACCAGCTTTAAGACCAGATGATCGTCCACGATTCCGC
TCCGATGAAAAAGGCGCAAGTTGCAGTGGTTTGACGCTCATGGGCAATTCAAATTGCGTG
CAATGTGGGGCGTGTGTTCAGGCATGTCCAACGGGCGCGATGGTGGACAGCCGTGACCGC
TCTCAAGGCAGAACCGAACAGCTAAAAGCCGTCGATACCATTTGTACCTATTGTGGTGTG
GGTTGTAAGTTGACCATGTTTGTCGATGAGCGACAAAACAAAATCCGCTATGTAAAAGGT
GCGGATTCGCCAGTTAACCAAGGAATGCTGTGCGTGAAAGGCCGTTTTGGTTTTGATTTC
ATTAGCAGCGAAGAGCGTTTAACGACACCACTGATTCGTAAAGATGGTTGGTTGCAGCCA
GCAAGTTGGGACGAAGCGATTCAGCTAGTGGCTTCGAAGCTTTCGACCATCAAGCAAGAT
TTTGGTAGCAACGCACTGGCCGGATTCTCTTCAGCGAAAACCACTAACGAAGATAACTAC
GCGTTTCAAAAATTCATCCGTCGTGAACTTGGTACGAACAACGTTGATCACTGCGCACGT
TTGTGTCACGCATCAAGTGTGACAGGGCTTGAAGCATCGTTGGGGAGTGGTGCGATGACC
AACGACATTCCAAGCATTAAGCATTCCGATGTGATCTTTATTATCGGTTCTGACACCACA
TCTGCGCACCCGATCATCGCTTCGCACATCAAACAGGCGATTCGTCATCACGGGGCACGC
TTGATTGTGGCAGACCCGAAACGAGTGGACATGGCCGAACATGCAGAGCTGTACTTAGCG
CATCGTCCGGGTACGGATGTTATGTTGCTCAATGGCGTGATGCAGCAAATCATCAAAAAT
GGTTGGTACGATCAAGAATACATCGAAGAGCGCGTCGATGGCTTTGATACCTTGCTTCAA
GAGGTGATGTCGCCAGCGTACAACCTCGACAAAGTTGAGTTAGTGACGGGCGTAAAAGCG
GACGATATTTTCGCGATGGCGCGAATGATTGGTACGGCAAAACGCACCGCGGTGTATTAC
TCAATGGGTATTACCCAGCATACAACAGGGCACGACAACGTTCGTTCGATTGCAAACCTG
CAATTGTTGTGTGGCAATATCGGTATTGAGGGTGGTGGTATTAACCCACTGCGCGGTCAA
TCAAACGTGCAAGGTGCGTGTGATATGGGCGCATTGCCGAACTGTTATCCGGGATACCAA
AAAGTGTATAACCCGATTGTTCGTCAGAAATTCGCGATTGAGTGGGATGCGCCGAACTTA
CCTTCTGAGCAAGGGCTTACCCTAACGGAAATCATCGATGCGGCGTGCAAACGAGAAGTT
CGCGGGATGTACATCATGGGCGAAAACCCAGTACTGAGTGATCCAAACCAAGCACACGTG
ATTGAAGGGTTGGAAGCACTCGACTTCTTGGTCGTGCAAGACATCTTCCTCACCGAGACG
GCGCAGTACGCCGATGTGGTATTGCCTTCTTGTTCATTTGCGGAAAAATCCGGTCACTTC
ACCAATACTGAGCGACGCGTGCAGCGCGTTAATGCGGCAGTGAAAGCGCCGGGTGAGGCG
AAAGAAGATTGGTGGATCATTCAAGCGATCGCAAACGCGATGGGCAGCGATTGGCATTAC
CAGTGCGTTTCTGAAATCACTAGCGAGATCGCGCGTGTAACGCCGCAATATGCAGGGTTG
CGTTGGGACGCGATCACGCCGAGCGGTGTTCAATGGCCAAGTAACAAGAACAATCCAAAC
GGTACTCGTATTATGCACCAAACCCAATTTACCCGAGGGAAAGGGCAAATGGTGGGCGTG
CCGTTCCGTTATGCAGCCGAGTTGCCTGATGAAGAGTATCCTTTGGTGCTTACAACAGGG
CGTGTGCTAGAACAGTTCCATACCGGTACGATGACACGCAAAACGAAAGGGTTGGATAAC
CTTGCTGGGCCAAGAGCGATGATCAGTGTTGAAGATGCCGAAGCAATTGGTATCCACAAT
GGTCAGCGCCTAAAAGTGTCGACTCGTCGTGGCAGCATCGAAATTGATGCGTTTGTGACC
AAGCGAATGCAAAAAGGCGTCGTGTTTATTCCGTTCCATTTCGTTGAGTCGCCAGTCAAC
CGCTTGACGACTACGGCAACGGACCCGCATGCGAAAATTCCTGAATTCAAAGTCGCAGCG
GTTAAGATTGAAATCAGTGAAACGGCCGCTCAACCAGAGCCTGTCGAGGAGGCGGTACAC
CACGTCTAACATCAACGCTTCACGCACTGGCGAGTTGAGAAATTGCATTTAAGCTTATGA
TATGTAATAGCGAAACGAGCAGTGCGTGTGTCGAGCGTTTTTAAGTGGGTCATATTGCTT
CTACCCGCTCTTATTTGGCTGGCGGTCAGGCAAATTGAACATATTTGGTGGGCGGAGAAT
CTTACCTCGATTCCCGCCTTCATTGTGTTCACTTACGTTATTTTAGCCTCGGCGTTTTTT
ATCGCTCGCAGATGGTTGCAAAGTGCATTTTCTGCCTTTGTCGCTATTTTGTTTGTCTCG
TTACTTGTTCCGCCGCAGCGCAGTCATGTGGCGTCTTGCTCGCACTCGTTGAGCGTCATT
CAATTTAATCTTTTTTACGAAAACTCAGACATCAATCAGTTCATCAACTATCTGTTGAGG
CATCCTGCTGATTTGGTGGTGATGCAAGAGCTGACGCCGCGAGTTGGTAGCCTCTTGCAC
ATGTTGGATGATGTCTATCCGCATTATTATGGTGGCCAACGTGACGTAGGGTACCCATCA
AATTTGATGATTCTTAGCCGACACCCGATCACGGAGGTTTCGGTTTATCGTGCGCCAAAT
GGACAAGAAGTCATCAGAGCGGTTTGGTTGCCTAAAGATCAAGCACCGATCACTTTGTTT
GCGGCTCATCCTCCGTCACCAAGAACCAGCGAGCTTTGGCATCAAAGAAATGCGCTGGTG
CGAACCATAGAAACGCTGACCGCGCTTTATCCCGAACCAGAGGTGTTGGTTGTGGGGGAT
TTCAATCTTTCCTCGGTTAGCCCTCGTTTTTCTACGCTGTTCCCGAGTTTTCAAACCGCG
CCAGTGACGAGCTGGCCAACCAACATCAAAGGCATAAACGTGCCAGAGCCGATGATGATA
GGTATTGATCACTTGTGGCTAAAATCTGAGCAAGGACAGCGAATCATCTGCGCTCGTGAA
TCGTCTGCTTTACCACAAGGCTCAGATCACCGCATGGTGACAACCCAGATCGGTGTGCAT
ATTCCATAGTTAAAGCCCTTAGAATTTGTCGTGTTTCATAAGTAAAACCGGTACTGAGCT
TGTCATAGAATTGACTGTCTCTGACGATCCTCTGTTATTTGAGCAAGTTCTATAACCTAA
ACTTTGCTCGCTTCCTATACTGAATTAACGAAGCAGAGTTTTTATAACAACAAGAGGCAG
CTTGCATGACAAGAACAACCTCATTTGCACTCGTTCTATTACTGATGTGCGCATACTTTG
GTTACAACCGTTATTACGTGTATCCGCAGCAGTTGGAAACACAGGCCAAATCCATGTTGA
TACAAATGGCAAATCGCGAAGAGTGGATGGATGTGTTTGAAATGATGAACCGCGTAGAAG
CTCACAAAGGGCATTTAGAGCTTGCCGCGCATGTTAAATCCTCTGATGGCAAACGTGCTT
ACAGTGAAGGGTTCATCACCTATACCGACCGAGACGGGATGGTATGTAAAGAAGTGGTTT
TTAACTTCAAAATTAACTCGTTGAAGAATTACAGCATTTCTGACTTACGCGATTGTTCTT
TTGGTGAATATTACTAAACCGAATCGTGCCATTGAGCATTGCCTGCAAGACATTCAAATT
TCCAAACAAAAATAGCCTCTTTGTCGAGGCTATTTTTGTTTCTACGGAAGAGAAAAATGG
GCAACTTTAATCGAGCGATTTCTTAAACCTTAGTGATGCGACGACCAATCCAAATACGGT
AAACCCGAGCAACCAAAGGGTATCTCGCCATAAGTCCATCAGATCCGCCCCTCGCAACAC
AATGCCTCGAATCATACGCATAAAGTGAGTGGCGGGCAGGGCTTCTGAAATCCACTGTGC
TGCGACTGGCATGCCCTCGTAAGGGAACATAAATCCAGACAGCAGAATTGAAGGCAGAAG
AATGAACACCGTCATTTGCATGGCTTGAAGCTGTGTTGTGGCGATGGTGGATATGACCAA
TCCTAAAGTTAAGCTGGCGGCGATAAACAACAAGGTTCCAAACAGAATTTGGCTGATTGC
ACCGTTAATCGGTACGCCGAAAATCCAATGTCCCAACCCTAGAATGATGAAAACCTGAAT
TAAGCCGACAAAGATATACGGCACGATTTTCGCCACCATTAGCTCTATCGAGTGGATGGG
CGTGGTGATTAATAGCTCCAAATTTCCCCGTTCACGTTCTCGTACAATCGCGGCACTGGT
GAACAAAATCATCGTCATGGTGAGAATCACACCGAGTAAGCCGGGTACGATGTTGACCGC
AGAACGCCGACTTGGGTTGTAGTAGAGTGCGACTTCGAATGTTTTGCTTGGCTCTGGGCG
AATCTCGAAATCAAAATCGGTTAATGGCATGGTTTGCAACGACAATATTGCCGAGCTGAT
CATGGTATCTGACCCATCCACAATCCATTGCCCAAGCTCTCGACCTTGCATCATGCGTTG
TGTGAGATCGCTTGGCAAAATCAGCACGGCGCGCACAATACCATCTTGAATCGCTTGTTC
GGCCTCTTGCGCGGTGGCATAGGTTTCTTTGATATCCACCACTTGAGTGACTTTTACGGA
CTGGGTAATGATCCGCCCGGCGGTGCTGCCACTTTGGTCGACAACACCTACCGGAATGTT
GCGAATGTCCGTATTGATTGCGAAGCCGAACAGCAAAAGCTGGATAAGCGGAATCATCAC
CACCATGCCAAACGTGATTCGGTCACGGGAAAGTTGGCGAATCTCTTTGATCATGACGGC
TTTCATGCGAGCGATAGGTTTCATCATTGGCGGCCTTTCCCTGTCACGCTGACAAAAACA
TCTTCTAAGCTTGGGCGAGCGTGGTTCATTTCAGCGTTTTGAAGTTCGGGAAACGTCTGC
TTTAACCATTCAATCGGCTGCTCGACATGCTGGTGGATAAGGATGCGTAAACGAATCCCC
AACTGCGCCGCAGAGCGAACTTCGTCACGTTGAATCAGCTTTTCTTTGAGTTCACGAAGT
TTGTCGGCTTTCACCTCAATGATATTAACGCCCATCTGTTCCATTAACTGTTCGGGTTCG
CCATCGGCACGAATTTCGCCCGATTCCATGATCGCCAGACGGTGGCAGCGTTCCGCTTCG
TCCATGTAATGCGTGGTGACCAAAATCGTCGTACCTTGATCGCACAAGTCGAACAACTGC
TCCCAAAAATCGCGTCGATTTTCGGGGTCAACGGCGGATGTCGGCTCATCCAAAAATAGC
AGTTCGGGTTTGTGCATGGTCGCGGCGGCGAGTGAAAGGCGCTGCTTTTGACCGCCACTC
ATGCCGCTTACGCGCTGTTTGCGCAATTGATCCAACCCGTAAGTGGTGAGCTGCTCTTCT
ATCCGCTCTTTCAGCGACTTGCTGCTTAAACCAAAAATTTGCCCAATAAATTCGAGGTTT
TCTTGAACGGATAGGTCATCGTACAACGAGAACTTTTGTGTCATGTAACCAATTTTGAGC
CGCAGTTGTTCGGATTGCTTTGGGATTTCTAATCCAAGCACATCCACACTGCCTTCGCTT
GGGCTAAGAAGGCCGGTGAGCACACGAATGGTGGTCGACTTACCACAACCATTTGGCCCC
AAAAATCCGTAAATGCTGCCTTTGGGCACGTTGAGTGTGATGTTATTGATAGCAGTAAAG
TCGCCGAACTTTTTGACCACATTTTGAGCTTGAATTGCATACTCGGTCATTGGCTTACTC
CACCAAATCTACTTGGGCAGGCACACCTGACGGCAACGTTTTTGCAGACTCAGGTAAATC
AACTTCTGCTAGATACATCAACCGTGAACGTTCTTCTTCGGTTAGTGCGAAGTAGGGCGT
GAATGAAGGCTCACTAGCCACCCAACGAACGGTGCCTTGTAATGGATTCTCAAGGCCATC
GACATTTACCGTCACGGTTTTCCCAGGAATAAACCCGATTCGATAATCGGCAGGAACATA
CACTCGCGCATACGGCACGCGGTTGGCTTGAATCACGGCAACCACACCGTTCACTGGTAC
GCGTTCGCCAAGATTGTAAGGCAAATTATCGAGCGTACCGTCACGCGTAGCCGTGATGGT
GAGTTCTGCCAGTTTTTGCTCTTGCAACGCTACTTCGGCTTTTGCCGCCATTAAAGCGGC
TTTAGCTTGTTCGATGTCTTCGAGGCGAGAACCTGCGGTGAGCTTACTGAACTCTTCTTT
TGCTGAGTCTAATTCGGCTCTCGCCGAGTCCCTTGCCGCAAGAGCTGAATCTTTTTCGGA
TTGGCTGATGAGTTTTTTACGCACCAGTTCTGCTTTGCGTTGATAGTTTTTCTGCGCTTC
GGTGAGCTGCGCTTCCGCTCGGGCTACGCGAGCCGATGCAGCAGCAATGTCTTCTGGGCG
TTCACCATTGGTCAATTTAAGCAAATACGCTCCCGCTTTGGCTTGCTCGGCAACGGCGTG
CGCAAGAACGGCTTGTTGATTCTTGGTATCGAGCTGAACCAACACTTCCCCTTCACTGAC
CAAGCTGCCTTCTTTGACAGGAAGGGCTCTAATTATCTCATTAGATGTGGCGGTAAACGT
TACGCGGTCACGCTCTAAGGTGCCAAGCGCTTGGTGCGTGTTATCTTTCGAACAGGCGCT
TAAAAGGGCAATAATCAATGTGCCAAAAATGATTCGCTTCATAGTGCGGTGCTTCCTTTG
AAGAAGTAATGCATGAATAGATAACTTGCGAACGGGAGCGTGTTGATTGAGCCCGCCAAC
CCGTCGCTAACCGCCATCCATAACGATTTCTTTTTAGAGCTTAGCATTTTATCTACAAGC
GATTCTTTTTAAATAGAGAGGCTTAGCGTTGGAAGAGGGCTATGAAGGCCTCAATTTAAA
GAACCTTGACCAAGCTCCGGTTTTTATCGGCAAATGACATTAAAAAAGCCCAGCGATGAG
CGCTGGGCTTGAATAGATAAGAATGACGTGAGTGACTATGCAGTTTTGAACTGACCGACG
ATCTCTTGTAGACCTACCGCCAGCTCACTTAAATCGCGACATGCAATTGCTGTTTGGCGT
GAACCTGTCGCCACTTCACTAGAGAACTGGTTGATGTGTTCCACGTTACGATGCAGCTCT
TCTGTTACCGAGCTTTGCTCGCTGCAAGCACTCGCAATTTGAATGCTCATTTCAGCAATG
TTATCTGCGCCTTTTTCGATTTGGTCGATGGTTGCACCGGCTTTTTGTGCTTGCTCAACG
CACTCTTGAATCAAATCGCTGCTGTTATTTGTTGCTGAAACGGCACTCTTCGAACAATTT
TGCAGTTTAGAGATGATCGTGATGATCTCTTCGGTTGAAGCTTGAGTGCGGCTTGCTAGC
GTTCTCACTTCATCCGCTACGACGGCAAAACCACGGCCTTGTTCACCAGCGCGCGCAGCT
TCAATGGCAGCGTTAAGCGCAAGCAAGTTGGTTTGTTCCGCGATGTCTTGGATAACGTCA
ACCACAACACTGATGTTAGACGCATCTTGTTCCAGTTCTGTCACCATGTTGCCAACCGAT
TGAATCGCCAATGATGCTTCGTGGATTTGGTTAATACATTCTTGAACGACACCGCGGCCT
TCTTTCGCATCGTGAGAAGCACTGTTTGCCGTTTCTGACGCGGCTTCGGTGTTGCTGGCG
ACTTCATTTACTGTCGCTTGCATCTCGTTCATTGCTGTTGCGATAAGGTTTAGCTGAACT
TGTTGTTCATCCATGCCTGTTGAAGTCTGTTCGGAAATCGCGCTCACTTCTTCAATAGCG
GTGCCTACTTGAGCTGTGGTTGACGAGATACTGTCGACCAAAGTAAGCAACTTCGCTTGC
ATATCAACGCAGGCATCTGCCAAGGTGCCAAGCTCATCATGGCCAATTTTGTTACGTGGA
AGCTGGTAAGTTAGGTCGCCCGACGCGATTTTCGACGCCATGTTTACCACGTAATTTAGT
GGTGTGCAGATCTGTTTGGTTAGGAATAGGCCTAGCGTAAAACTCAATGCCAATAGCGCG
ACGATAGCAATAATGCTGTAGGTGATTGCGCTGCGCACTGCTTCATGAGCGCTAGCAATA
TCTTCTTGTACGTAGGTTTGGTTTAGTTCCACTAAATCACGAATCGCATCGGATAATTGT
GTGAATGTAGAAAATCCGTTTAACAATGTTTCATTTGCTTCGTCGATTTTATTATTCAAT
AGCAACTTCGCGTATTCATTGTTAAACGCACTGTATTTAACCCAGGCACTTTTTACTTTA
TTGAAAGCGTCTCGGTCGCGTTGATCCCATAGTCCTTTCTCATATTGGTCTAGATATTTA
TCAATTTTCTGTTCAGATTTTTCTAATCCGGCTACCCATTCCATGAATTGAGGGTGATTG
ACATTGGTTAATAAAGAGAATTCATCCTTTCTTAAAATTCCGAGTTCAATTTCGGTATTT
TTTACGAGCAATACGCTAGGTACGGTGGTTTCAGAAAATACGGTAAGTTTTCCTTCTATC
ATCTTGATTTCATATGTAAAGAAAACGGAGAGAGCGATAACAGATAACGAAATGATCAAA
ATCAGCGCACTGATTTTATACTTGATACTTAAATTAGAAAGTTTCATAGACTCACTGATA
ATGGGGGTTTGAAAGGCTCGGAGTCTATTACTGAGATTTGAAATATAGTGTGATTAATGT
CTCAAATAAATTTATCGTGAATAAAATTAAGTCGTAATCTAAATGTTCATAATTAAAATA
AATCTTTGTTATTTATAAAATTAATTATAATTTATAAATAAATGGAAATTAATAATGTGT
TTCAATTTGGTGTTTATAGGAAAATTAACTGTTACATGATTATTATTTATTTTATCCCGA
TTTTTGTTTCTTATTATAGCGTTTGCTAATGAAACTTAGATCTTGAACATAAAATACATT
CTTCGTCTTTAATATAACACTTGAAAGTAACCGTAAGTCGAGGCTTTCATGCTCAAGTCT
GACATACTGTTTAAAACGCCAAACCACTTTAACTGCAAATGGCGATGTCGTTGCGGTTTT
AAATGAGCAATTGCTTCACATTTTAAGTGGCTGATTCGTAAAATGGATTGCGGTCTGCCA
TGACAATAGGCAAGGTGTTGAATAATACGAATCACTCATATAAGGCCATCCATGACAACA
ACTGGTCACGTGCATTTTTATATTGGCACTTACACCAACCCACCGAGTACGAGCACGGGC
ATTGCGCGTCTATCGTTGAACACTGAAACGGGTGAACTGACTCGGCTTGACGATGTTGTA
GTTCAACGTAATCCGTCCTATCTCACGACTACCGAACACGGGCTGTATACGTTTAGCGAA
ATGGATAGAAATGAAGGTGCAGAGCTTGCGTTTTTTCGCGGTAGTGAATCCGTCTCTTTG
CCGATTAATGGCGATTATCCGTGTCATTTGGATATCAAAGAACCGTTGTTGGCGGTTGCT
AATTATGGCTCTGGAAATGTTAGCGTATTTCAATTGGATCGCGATGGTAAACCGCTTGGT
TTATTGGCGGATTTATACGTTGATGGATGCGGGCCGAATTTAGAGCGCCAAACTTCTCCT
CACGCTCATCAAGTCACGTTTTTAAAGCACAGTCATCAATTGGTTGTCGTAGACTTAGGC
AGCGATAGCGTCCTTATTTATGATTACGATGCCCAGCCGCCGGATTTTTCACTGTCGCAA
GTGATTCATTTGCCCGCAGGTTCGGGACCGCGCCATGTGGTGTTTAACCAACAAGAGTCG
ACAGCGTATGTGGTTTGCGAACTGTCAGAAACCATGATTGTTCTGGTTAAGCACCAAGAT
AAGTGGCTTATCTCGAATCAAACAGAATTATTAGAAGGGGAAGAGAATCAGCAAGCGGCG
GCGGCGATTCGTCTTTCGCAAGATGAAACGTTTTTGTATGTCTCTTGCCGAGCTCAGAAC
AAAATCAGTGTGTTTGATGTGTCTGGCGATACGCCAAAAAGGCGAGCAGCCATTCACTGT
GAAGGGGTTTTTCCACGAGATTTTGTGTTGTCTCATGATCAAAAGTGGTTGCTGGTTGCC
AATCAACATTCCAACAATGTGGTGAGCTTTCGTCGCAATCCTCAAACAGGGGAAATTACT
GCAACGGGTTATGACTGTGAGATAGGCTCTCCAGTGTGTATTGTCGAACAACCTTTGTAA
CGATTAACGCTGAAACAACAGGAAATAGAAAAGCCTAGCGGGCGGCTAGGCTTTCAGGAT
AAAAACAGTTAACGCCAATCTTCAACGTACAGTTAGACGTAAATTTTGCCTTTCATATAC
AACACACCATCACCAGATACTTTGACGCAATTTTCTTTGACTTCGCAGTACAGAACGCCA
CCACGCGCTGATGCTTGATACGCCACTAAAGATGCTTTGCCGAGCTCTTGCGCCCAATAT
GGTGCTAAGCCTGCGTGGATTGATCCTGTGACAGGGTCTTCATCTCCGCCGTTCGCTGGC
CAAAAGTAGCGAGATACAAAGTCGTATTGACTGCCTTTTGATGTGACGACGACATCGTAA
GGGGCGAGTTGTTTCAGTTGGTCGGATCGATATTGAACATCGAAAATGGTTTGCTCATCT
TCCACGATGACGAAGTAAGCTTGTGGGCTAAGCAGTACGTGTGTTATCTCGCAGTTTAAT
CCCTCAATTAATTGCGTAGGAATGGCGTTGACGGGGTGTGGCGCTCTTGTCGGAAATGTC
ATTTCAATCTTGCCAAGTGCGTTCTTAATTACGGTTAAGGTGCCCACTTTTAATGTGTGA
AACTCAATACTTCCTGTAACGCCGAGTTGATCGAACAACACCATGGAAGCGGCGAGCGTT
GCGTGTCCACAAAAGTCGATTTCTGTAAGTGGTGAAAACCAGCGTATTTCATATTGATTC
GTTCCAATCGTTTTAACAAACGCGGTTTCAGAGAGGTTGTTTTCCGCTGCAATGTTTTGC
ATTAGCTCTGGTTCTAACCACTCTTGTAAGGGTACGACTGCGGCTGAGTTGCCTTTAAAT
TGCGTGTCTGTAAATGCGTCAACGACGTAGATATCCAGTTCCATTTTGTCTTCCTTGTTC
TCTGAGCAATTAGTTAGCATAAACCAGATGCAACTCAGAGAATAAGAAATTTATGCTTGA
ATCTTAAAGTGTCAAAATAGACGATGATTTTATATTTTGTGATACTTATTGATGTGTCTT
GGCCTGTGTTGATGAATAGACTTGATTTGAACTCATTGAAAGGAATAAACACATGAAAGC
GATTCACAAGTCTGTTTTGGCCCTCAGCGTTTTGGTTATCGGCTCTGCCCACGCTTTTGA
ACTAACGAGCAAAGATATTCAAGAAGGTCATCCAATGGCGAAGACATTTGAATATTCAGG
TTGGGGATGTGATGGTGCGAACCAGTCTCCACAACTGATGTGGAAAGACGTTCCAAAGGG
TACGAAAAGTTTTGCGATTACCGCGTACGATCCTGATGCACCAACAGGCAGTGGTTTTTG
GCATTGGATAGCGTTTGATATTCCAGCCTCGGTTAACGAGCTGCCTCGTGGCGTTGATAT
CAGTAAGCTCGGCGGTAAGGAGTCTCGTATCGATTACGGTACTACTGGTTTTGGCGGCGC
ATGTCCTCCAGAAAAAGATGGTATGCACCGCTACCAGTTTACCGTTTGGGCCTTGCCAAG
TGACAAGTTGAACTTGGATGAGAACACGCCAGCGGCGGTTGTGGGATTCACGTTGAATAG
TGTCGCATTGGACAAAGCGAAGTTAACCGCCACTTACACACGATAATTGAATAAGAAAGG
GGAGAAGATGAGCCACCAATATCAAGTCACGTTATTTCGTGCGGAGCAGCAGCAAAAGTT
GCGTAACGTTCGGATTCATTCCCCGAGTATTATCCAGATCATTAAAGGGAGTAAGCGTCT
GTTTTGGAAAGACGAAGCGTTCGATATTCTTCATCCTAATATCATGCTTTGTGAAGCAAA
CGCTTCGCTGAATTTTGAAAACCTTCCTCAGCAAGGGCGTTTTCTCTCTCGAATGTTCAG
CTTTCACTGTGTACCGAGTGATGACATGCTGGAGCTGAGTATGAGCAATGTGCTTGGCGA
AAATGTACCCGCGGTGGAGACAGATAAAGCGTTGCAAGCAACGCTGAATGCGCTGTTTTC
TTTTGAGCAAGAGAGCTTGAGTGAAGCGACGCAACGTTATTGGGTGTTGGGGTTGTATCA
GCAGTTAGCGGAAAGGGGATTATTGCATCGACTTTTTACCAGCTCGAACACCTCATTTAG
CGAAAAACTCAGTCGCTATTTGTCACGCTCTCCGGGCGATGATCATCCTTTGGAACGGGT
GGCTGAGCGTTTTGCTATGAGCCGAGCAACGTTGATACGCAAACTCAAGCAAGAGGGTAC
TCAGTATCGCGAAGTGCTGGCAGAAGTGCGCTTAAATCACGCACTCTACCTGATACAAAA
TGGTTCATACAACGTTGCGTTGCTCGCGCAGTTGTGTGGTTATCAATCGGAAGGGCGTTT
TAGCCAACGCTTTAAAGGCAAGTTTGGTTTAACGCCCAGCGAGTACATCAAAACCGTTGC
CAGTTAGTACCTAGCATTGCTATTTGGCTCGGTCTCAATGTTTCCCATTTTAGCTTTTGT
ATTTGGTTTTCATCCGCAGTGCGACGTTAACCAAAGCAATCAGAACCGGAACTTCGATCA
ACGGGCCAATTACGCCAGCGAATGCCTGGTCGGAATTCAGGCCAAATACAGCAATGGAAA
CCGCAATGGCCAACTCAAAGTTGTTACCCGTTGCCGTAAATACGATGGAGGCATTTTTAT
CGTAGGGGATGCCCATTCTCTTCCCGATAACGAAGCTGGCAAAAAACATCAATACGAAGT
AGATCGCTAGTGGGACTGCCACGCGGAACACATCCATTGGCAGTTGTAAAATCATCTCAC
CTTTGAGGCTGAACATCAGCACGATGGTGGCGAGCAAAGCGATCAAAGTAATGGGTGAAA
TTCGAGGAATAAACACATCGTTGTACCACTTCTCACCCTTTGCAGCGACTAACCACTTGC
GACTGAGAAAACCAGCAAGGAAAGGAATTCCTAAGTAAATCAATACGCTTTCTGCAATGT
CACCCATGGAAATATCAACCACAAAACCTTCGTAACCAAAGAATGGTGGAAGTACCGTGA
TGAATAGCCAAGCCATAACGCTGTAAGTCAGAATTTGAAATGCGCTATTTAATGCCACTA
AGGCCGCGCCATATTCTTTGTTGCCGCCGCCAATATCATTCCACACTAAAACCATAGCGA
TGCAGCGTGCAAGGCCAATCAAAATAATGCCAACCATGTAACCCGGATGATCACCAAGAA
AGGTTAAGGCAAGAACGAACATCAGGATTGGACCGATGATCCAGTTCATAACCAGAGACA
GTGTGATGGCCTTTTTATCTCTCGTTACCGTTCCCAATAGACCGTAGTTCACCTTGGCGA
GTGGTGGGTACATCATCAAAATCAAACCAATGGCGAGCGGTACGTTCGTACTACCAACGG
ACATCGCTTCGTTCCATTCTGCTACTTGCGGGTAGACTGCGCCTATCCCCACGCCGATGG
CCATTGCGACAAAAATCCAGACCGTTAAGTAGCGGTCAAGAAAGCTCATTTTTTCACTGG
CACTATTTAAAACTTCAGTCGTCATAGTGGTCTCTATTCGTTTATCGTCGAAAGGCGATG
TATTAAGTTATAGTTTATCTTTGCGCGCGTGGAAAGCGCGCAACGTGTCTTAGCTAAATA
AATCGGAAAACTGAGCGTTAAACACGTTCAGTTTTTCACGTTGAATACGGTAACAAACCT
TTGGCGGGTTGGGTTCTGCACTGATAAACCCGGCCTGTTTTAGAATGCGTAAGTGTTCTG
ATACAGTCGATTGCGCTAAACCTAACTCAGAGACTAAATCGCTATTTAAGCAGCCGCCCA
TGGTGTCTAAAGTGTGAAGAATATGCAGAATGCGTAAGCGAGCAGGATGAGACAGCGCTT
TCGCTTGAGCGGCGAGTGCTTGTTCTTTATCGAGTTGTTGTTGCGTGGTTTCAAAAGCAA
TTTGGCACGTTTCGTTGCATTTGTTGCTCATGAGCAGACCTTTATAGTTAATCGTCGAAT
TGCGATTAAGTGTACGTGTGCTTTTTCTAAGGCGCAACTGTTGAAAGGAGAATTGAAGAT
AAGTGACGTCAAAAAATGGGAAGGGATGATGTCTCGCAAATATTTGGCGGACTAACAAAG
AATTCGGTCAAATGGCAGCAAGTAAAGAAGCAGAACTTAAAGATACGACGAATTGGGGGT
GTGGTATCAGGAGCTAAGTTCTGCTTGGGGGTTAGGTTGTGAGCAATTTTCTATATTTCC
TGCGAGCCAAATCAGTATGGTGAAAAAAGGGGAGGTAAAAAAGAGAGTAGATTTCTTCGC
TTTATTCCTGATAAGACCAAATAGGTGGGTTTTTCCTACAATATAGGGACAAAATGCTAG
TAAAAGGGGAACAAAGTGTTTGGAAGTTTTCTTATTTTATTGCCGCCAAGTTCAGTAAAA
TACGCCTATTCAATGACCTCCTAGAGTTAAGGTACGTGCGGTGTCTGATCTCAACTTATT
TCGTTATTACCAACGCTTGCTCTCTTTTGGTGTTGGTAATGAAGCAAAAACTACGCTGCA
AGAAATCGCCGATTTGTTGTTTACTTCGCCTCGTCATGCGCGCAGTTTGCTGGCGCAGAT
GCAAGAGATAGCGTGGTTAAGTTGGCGACCAAAACCGGGACGGAACCAACGTTCAACATT
GTTGTTAAATGTTGAACTCAGCGCGCTAAAAGAAAGCCTTGCACTAGAGCGGATCAAGCT
TGGTAAGTACGAGAAAGCGCTGTCGATTCTGGATGAAGATGAAGCTGCATTTGGGCGACT
CCTCAAAACAACGTCGGGCGCATCGGTAAAAGAGGGGCGGCTCAATATTCAGCTGACCTA
CAAACGCATGTTCGAGCGTGTTGTTCCTCATCAATTGCAGCGAAGCAGTGAGCGCTTTTT
GCTACGCCAAATTTATTGCTGTTTGGTATCAAGTGATTATTACGGGCGTGTAAAACCAGA
GCTGGCGCACCATTGGCGATACGATGAGCAAAAATTCGAATGGACGTTTTACCTTCGCCC
CGGGCTTACCTTCCATAATGGCAACCCAATCGATGCCGACACGGTGGTGAGTTTGTTTGC
CAAATTGAGCTCACTAGAATACTACGAGAAAGAACTCGCGCATGTGGCAAATGTGACTGC
GCCAAACCCTCTCAAAGTGGTGTTTACACTTAACCGACCTGACTTGGGTTTTGCTGGGCT
TATTTCTGGCGTGAAATATGGCATTCAACCCGTAAGTCAGGTGAACGTTGCGAACAACAA
GTTGGTGGTAGGGAGTGGGCCATTTTCCGTCGTTGAGCACAGTGAAAACCGTTTGAAACT
GCAAGCGTTTGATGGTTATTACGCGTGTCGAGTATTAACGGATTTGGTGACGATCTGGAT
CGTCAACGATGAAAAGATGGAGAACCCATCGCTCGCTGCGAATACTCTGCAACCACAGCC
AGTCCTTGTTGATGACATGTGCGGTCACTACATGTCGACACCGAACAGTGAAACATCCCC
AGCGAATAAACGCAGTCGAACGGAAGACGGTTGTTTGTTCGCACTATTTAACCATCATGC
GAAGCACGCTTTGTCTCAGGCTCAGCGCCGATACATCAGTGATTTGATTCGACCGGAGCA
GTTAGCCGAAGTGATGAAGAGCGAAAAGATCAATTTTGGTAGCGTCGCTGCTTATAACTT
GTTGCCAAACTGGAAACCAGTGTTGCGCCCCTTTGGAGATGTGGTCAAGTTGCCAAAGCT
GATCACCATCGCAGGGTACAATTACACGGCGCTACGTCGGTGTGCACGAGCGATTTCTTC
GCGTTTAGAGCGTGCGGGCAGCCGAGTGGAGATCGTTATGTACTCCTACCGAGAACTGAG
CGAGAAAGCCAAAAACGGCACGCTTGATGAGACTCTGGTTGTCACCAATATCAACTTGGA
CGATAACCGTCATGCGTCCGCGTTTAGCAACTTCTTTAGCAATGCCGTGCTTTACCACAC
TTTAGGGGCACAAAATGCAGCGTGGTTGGATGCTCAAATGGAAAATGTCCGTGCATTCTC
ACCGCTTGAAGATTACTTGAGCGCGTTAGAGCCGATCGCGTCCACATTGATTAGCGAATA
TTGGATTGCACCGATGTTCCACCATACTCAGACGCTACGTTTTCAAGGGGTCTTGGAAGA
TGTCGCACTCACAAACTGGGGATGGCCAGACATTCGATCCGTTTGGTCTGCGGACTGATC
AAAACCGCCTTAATGGCGGTTTTTTTGTGTCTGCAATTTGGTGAAAGCCAGTGACGTTTT
TATTTCTTCTAGCCAACAAATGTGATGTTTATCTACGTTTGAGTGCGAGCCATCAAGAAA
TAGCTCGAAATGAACTTTGAAATTAATCACGAATTATATTGAGTCAATAGGTCTAATGTG
ATCTGATTTAAATAATGTAACTTTAAGAATATTGTCGAGAAAGTGATTTTATTCAAGATT
CGTCTATTGACTTGTTGCTCAAATAAAATTTGTAGATTTTTTACGTGCGGGATTTTTGAG
ATCTGTCCATTTAAACAAATTGACAGGCTTTAAAGTGTGATTCGAAGCGCAAAAGTAGCT
CGGTTGCGCGGTTGGGACTCTGTTATTGATAATTAACCCATCAGATGACGAACTGTTGAT
AGGGTTAAATATGCTGTACGAGTTAATCGACCACGAACTAGTAGATGTAATTAATGATCG
CGCTTACCAATGGCAAGATGCGGTTAAAAAGACCACTCAATACCTAGAAAATAAAGGTTA
CGTCTCCCAGCACTATGCTGATGCGATCATCCGTTCAACGCAAGAAAACGGTCCTTACTA
TGTGTTATGCCCTGGATTGGCTATGCCTCATGCCCGACCTGAAACTGGCGTTTTAAAAAC
AGGCTTAGGCATCCATATTTTCCCATCACCTGTTGATTTTGGATCGGATCTCGGTCCGGC
CAATATTCTTATTACCTTAGCTGCGAAAGACTCTGATACCCACATTGAGGTGATTCAAGC
GTTGAGCGAGATGTTTGTGGATAAAGAGAACATTGCAAAACTGGCACAGGCCTCTTCCAA
AGAACAAGTGCTAGACATAATAAAAGCATACTAAAAGGAACATAACGTGAAAGCAAACAT
GCGAGCCAATGTGCAAGCCTTCGGAGGTCATTTGACTGCCATGGTGCTGCCAAATATCGG
AGCCTTTATCGCTTGGGGCTTTATTACTGCACTTTTTATTCCTACGGGTTGGATGCCAAA
CGAAGCCTTTGGCGAACTCGTGGGGCCAATGATCACTTACTTACTGCCACTTTTGATTGG
TTACACCGGTGGTCAGATTGTTGGTGAAAAACGCGGCGCGGTAGCGGGGGCTATCGGTAC
GATGGGCGTGATTGTTGGGGCTGATATACCAATGTTTGTTGGCGCAATGATCATGGGCCC
ACTGAGCGCTTGGGTTGTGGTGCAAGTGGATAAACGTATTCAACACCGCATACCTTCTGG
TTTTGAGATGGTGGTCAACAACTTCTCGTTGGGTATCGTCGGTATGTTGTTGTGTTTGTT
CGCCTACGAGATTGTTGGCCCTTCGGTCACCGCAGCAAACTTGTTTGTGAAATCAGGCAT
CGAAGCGTTGGTTGCAACGGGTTTCCTGCCTTTGTTAGCGATCATTAACGAACCAGCAAA
AGTGTTGTTCCTGAACAACGCCATTGATCAAGGCATTTACTACCCACTAGGCCTGCAAGC
GGCCGCAGAAACGGGCAAGTCCATCTTCTTTATGGTGGCGTCTAACCCAGGCCCTGGTCT
TGGTATGCTGCTGGCCTACGCGAAGTTTGGCCAGGGTTTGTCTAAACGTTCTGCACCAAG
TGCCATCATCATTCACTTCTTTGGTGGTATTCATGAGTTGTACTTCCCATACGTACTCAT
GAAACCAATCATGATTGTGGCAATGATTGCTGGTGCGGCGACAGGCATCGCAACCTTCAA
CCTATTCGATGCCGGTTTGGTCGCGGGTCCAAGTCCAGGCTCTATCTTCTCTTACCTTGC
TCTAACTCCGAAAGGTAGCTTCATCGCGACCATCGCAGGTGTGACAAGTGCAACGATTGT
CTCTTTCTTGGTAGCAAGTGCGATTTTGAAAGTGAGCAAATCAGAAGAAAAAGAAAGCGA
GTTTGAGAAATCAGTTTCTGACATGAAAGAGATGAAAGCGGAAGGCGCAGTTAAGCCAGT
TGCAGCTGCGACGACGCAAGAGCCGAGCAAGCCAATTTCATTTGTCGCATTCGCATGTGA
TGCGGGTATGGGCTCTAGTGCAATGGGCGCATCGACCTTCAAACGCAAGCTGGTACAAGC
TGGGATAGATATTGAAGTGAAGAACTTTGCCATCGAGAAAGTCCCGAGTGAAGCCGATAT
CGTCGTGACACACGAGAGCTTAGAAAGCCGCGCAGTCAACGCGACAGGTTTACCAGTCGT
AACGATCAAGAACTTCCTCAACGACCCAGCGCTTGACGAGCTGATGGATAAGATTAAGCA
ACAAACGGTCGCGGCTGAGCAACCAGCCTAACAATGCAGTTTGGGGCGGCAGGTATCGCC
CCAATTAGGAGAGAAATCATGGTACAAACAACGGCAGCGGTTATCTGTGGTGAGAAAAAC
GTTCAATTAAGAACCTTTGATTTACCAAACATTTCAGCCGACGAACTTCTGGTTAAAAAC
ATTTCAAACAGCATTTGTCTATCCACTTACAAAGCAGCATTGTTAGGTAGCAAACACAAA
CGCGTTCCTGAAAACATTGACGAAGTGCCAGTGATGACAGGTCATGAATACGCAGGTGTG
ATTGTTGAAGTTGGTGAGAATCTAAAAGATCAATTCAAAGCTGGTGACTACTTTGTTTTG
CAACCTGCCATGGGCTTGCCAACAGGCTACTCAGCAGGCTACAGCTATGAGACATTTGGT
GGCAACGCGACGTATTCCATTATTCCTAAAATTGCTATCGACCTAGGTTGCGTACTGCCT
TACCACGGCGATTACTTTGCTGATGCGTCTCTGGCTGAGCCAATGTCTTGCATCATCGGT
GCTTACCATGCGAGTTACCACACTACCCAATACGTGTACGAACACGATATGGGCATTAAA
GAAGGTGGTGCGTTAGCGCTACTCGCTTGTGCTGGCCCAATGGGTATTGGTGCGATTGAC
TACGCGATTAACGGCCCTGTAAAGCCAAAACTGATCGTGGTGACGGACATCGACGCTGCG
CGTTTAGACCGAGCTGAAAGTCTCATTCCAGTTGCAAAAGCTAAAGAGCAGGGCGTAGAA
CTGCACTACGTGAATACCGCTCAAATAGACGATCCGGTCGCGTATCTCAAAGCACTCAAC
GGTGGCAAAGGCTACGACGATGTAATGGTCTACGCGGCGGTTGCTCAAGTGCTAGAACAA
GCCGATGAGCTACTTGGCAATGATGGCTGCCTCAACTTCTTTGCTGGCCCAACGGATAAG
AATTTTAAAGTGCCGTTTAACTTCTACAACGTGCATTACGAATCAACCCATATTGTAGGG
ACGTCCGGTGGTTCAAAGGGTGACATGGTGGAATCTATTGAGCTTTCCTCGCAAGGCAAG
ATCAATCCATCGTTCATGATCACACATGTTGGTGGCTTACAATCTGCGCCACATACGATT
CTGAATCAGTTGGATATTCCGGGCGGTAAGAAGTTGATTTACCCACATATTGACCTGCCA
TTGACGGCGATTGATGACTTTTTATCGTTGGCAGATCAAGACCCGTTCTTTGCGGAACTC
GATGCGATTTTGTGCGCGAACAACTATGTGTGGAACGCACATGCAGAAAAAGCGTTACTT
GAGTTTTATGACGTGAGCTTAACGGTTTAGTTGCAACGAACATGTGTGGTAGCCTTTGCG
CTGCCACATAATGGAGAGGTCATAAGACGTTGTCACGTGAAGACGAATTACTGGAGAAAT
TGGATGAGTGTGAAAATGCCACTGCGTTCCTTCAGGTTTCTAACAAAATAATTAACCTCA
AGTTAAAAGCATTACTTCCGAGTGTGTTCGTCCAAGACGACTTAGTGAAGGAGTATGCTG
TGGATCCGTTATTGAGAGAAGATGGGCCATTGGTCACGACCGATGTTGTCTCCAAGTTGA
TGTTTGCGATGGGAAAAATCTCATTACAAACTTATGCAGACATAGGCTTGTACGATCAGG
TATTGGAGTATGTGGTTACTCAGCCTGAAAAGATCGCGTTTACAGATGATGTGATTTATG
ACTTCATCAAAAACCAAGCGGTACTCTCTTCTCAGCAAGACTGCTTTTATCTTGAGTCGA
TCAATCAGCTAAAGTTCTCTTCGTTTGAGTCCTTTTCGCAAATGAGATACGAATCTCTTA
TCAAAACAGTGCTCAAGCTGTCGTGTGAAATGTTGATAGAAAGAATCGAAGAGGAAATCA
ATCAGTAAGGGTTCACCATGAAAGTGAATTTAAACGTCAGTGGCTTCGAAACCGAAGCAA
CCTTTCCCGATGCCGACGTAAAACGAATCCATCAGCCTCTTATCGAAAAATTTACTCGCC
TCTATCATGAGAAGCAGGAACGCATAGTGGTGTTCTTGTGTGCTCCTCCGGGCAGTGGCA
AGTCGACACTCGCTGCATTCTGGGAATACCTGTCGGAACAAGATGAAAGCCAAGAGCCTT
TACAAGTGCTGCCGTTTGATGGTTTCCATTATCCAAATGAGATCCTCGACAACAATACGA
TTGAACGAGATGGCGAGCTCGTGTCTCTGCGCAGTATTAAGGGGGCCCATCAAACATTTA
ATCTGACGGAGCTTATCGACAAGCTCAAACAGCTCAAAGTGAAAGATCCGAAATGGCCAT
ACTACGACCGCAATTTGCATGATCCAGTCGACGACGCCATTTTAGTGAATCGCAATGTTG
TTGTGGTTGAGGGGAATTGGTTACTGCTTAATGAACCGGTGTGGAATGAACTGCATCGTT
TGGCAGATTTTACCGTCTTCGTCGATACACAGGCTGAGTTTCTGCAAGAACGCTTAGTAA
ACCGTAAGATTCGTGGTGGCACCGCACCAGAAGCCGCATTAGCGTTTTATTTAAACTCAG
ATGCCGTAAATGTAGATAAGGTTTTAAATCATTCAATTCCAGCGGATCTCACGCTGTTTC
TCAATCAAAACGGTTCGTTCGAAATTCGATAATTTGTCCACAATTTAGGAGGTCACCATG
GATATCGTCGTTGATAGCCACACCCATACTATTGCCAGTGGACATGCCTACAGCACCATT
TTAGAGAACGCATTGGCAGCCAAGAATAAGGGGCTAAAACTTCTTTGTACCACCGATCAT
GCTCCCGAAATGCCAGGAGCCCCTCACTACTGGCACTTCAACAATCAAAGAATTTTGCCC
CGCTTTTTGCATGAGGTCGGTATTCTCCGTGGCGTTGAAGCCAACACTTTAAACGTCAAA
GGCGAGATCGATCTTCCGCTTTCCTCTGATCAACATCTTGATTGGGTAATTGCTAGCTTT
CATGAGCCCGTTTTTAGACCCGCAACCGAAGCGGAGCACACTGCCGCGCTAATTAACGTC
ATTAAAAGTGGCAGAGTGGACGTGTTAGGGCACTTAGGTAATCCCAATTACCCATTTGAT
ATGGAGCAAGTGTTGCGTTGCGCTAAATCCCACAATGTGGCGATTGAGGTGAACAATACG
TCTCTCACAGGTAAGAGCCGAAAGGGCAGTGATGCGCGCTGTGATCAAATTGTTGCCTTA
GGAAAAGAGATTGGCGTGTATTTCAGTACCGGCTCTGATGCGCACTTTTGCGAAGAGATT
TCAAAACTGGATCTCGCCATCGAATTGCTGGAAAAACATGGCGTGGAGAAGGACAAAATC
CTAACGACTTCAACCCGTCGTTTCTTGAAGTTCTTACTACTCAGAGGTAAACCACGCATT
CCTGAGTTCGACGCGTTTTACTGATGTATGTGCATGAATAATCAAAAGTAGACCCCGCCA
ATCGGCGGGGTTTGTATTAGTTATGTACAAACTTGATTACTTACAAAGGTGACTCAACGA
CTACATATTTACGATCTGCCCTAAGTGGCGCAAACCATGTGTCTTGGTATTTGAAATAGC
TTTGCCCGTCTATCACTATCGTCTGCTTGGTGTGGGGAAGTGAGTCAACAATTTCGCCAA
GCTTATAAGGACTTGGGGTTTTCTTAGTGATCGTTTTGCTTGTCTCTGTTGTCGTGGTGC
TCACTTGGTTAGGAGAGGCAGAATAAGAGTTGGGTGAGGTTGTCACAGTACTTAAGCTCG
TTGTTGTTGACGCTGAGTTAGGTAAAACATCACTACCACTGATGACCGTGTAATTTCCGG
CTGGTGGGTTTTGGACATACACGTAACGACTGCCGCGCTGTTGATAATAGGCGTCTTGCA
CAATGGCATAGGTCACTCCAGCGAAAATCGCAAACGTAGCGATGCCAACCAGATCGTTAT
GGTAATAGTAATAACGACCACGATAAGGTGGATACCAATAACCAGGTCGCACATAAATGA
AAGAGGAATGGTATCGTGGCGGTCTTATTACGACGGGTGGACGATGGTAGTAAGGCGGTC
TGTAGTCGTGTGAAGGGCGATGGTGATGCGGCGGCCGAATCGGTCGCTCCGGACGATTTA
CAGGATGACTGTGGTGCTTATTGCCCGGTTGAGTAATGGGTTTCACCGAATGTTGCGGAT
GAGGTTTTGCCTGTAATGTTGTTGTGCCAAGTATCATGACAAACACACTGGTCGCAAGCC
CTCTGAAAATTGATATGTAGTTCATAAAACGCCTCCCCTTGATATTGGAGAGTAGGGTGC
TCAAAACATAAGTATAACAGAGCGAAACAATTAGGAAGCGTTAGGATCTGAGCGTTGTTC
AAGTACTAGAGACAAGAGGCGCACCAGTAGGGACTGTGCTTCAGGTGATAGCAGCCGAGC
AACCGTCACCAAATCTTCTGCGGTCACGTGTTCTATCCCTCTAATATCGAGCGCGATATC
GAGGTCAGTCAGATTTAGAGAGCGCAAAATAGAGCGGTATTGCGAAAGTTTGAGATCCGA
TTCACCTCGCTCGATGCGTTGGTAGGTTTTGACGCTCATCCCCGCAATATTTGCCATTTG
TTCACGCGACAAACCGTGCTCTTTTCGTCTAATTATGAGCGCTTCAACGATAGGGTCTAC
GTGCATGGCTTCTCCAGATAGGACTGTTTTGACCTAATCAACGCAAGAAGTGGACCACTT
TAACCACCCTATCTTTACCCGATTTTAAAAAGGGTATAAGAATGGCGTTCTAATTAAATG
TGCAATTATTTCAGTCAGTTCTTATAAAAATGGAAAAGCATCAGTCATATAAATCAATTA
CAGCAAAAGTCTCTATTCGCAAAATGCAACGCATTTTAGATCAGCTGCTGAATGAAATTG
ATGAGAAACACCGCGCTTCAAAAGAGAATGTTGTGACATTGACTCGGCAGTCACAGCATC
GTCTGATGAGCTATAAAGAGCTTTATCTTCACCGTGAGGCTATAGCCGAAAGTGAGCTGC
TGTTGGCGTATGAAAGCATGAGTGATACCGAGAAACAGATAGCTGATATGGGGCTATCAG
AACTAACTTATGCCATTGAAGCGCTAGATAGAGCGTGCTAACGCATTGCACAATATCGTC
AACGATTGGATTGTGTTGAATAAAGGGAATAATAAACAAAGAAGGGATGCAAATGCTGGG
GAACCACACCCAGCATTCGGACACTCATTTACCTAAATTTTCGAACCGTAAATCAGTGTT
TAGAGGTATGTGAACCGAAGCGAGTCGGTACGCAGCGAATAATAGCGATATTGTCTGATC
TAGGCTACGTCCTTGGAATCTAATACCTTAATCTAAACTGTAAATTAATTTGTACACACG
CCAATAATTGAGCGCTCCAGCACGTTCTTTTTCTCATTAAGCGATAAAAGACTAACTAGC
GATGAAAATAGCAACATATCTATTGCTCTAGCAAAGGGTTGTTAAAATATATCGCTGTAA
GACTGACCTTTTGCTTTTCAATCGTCCTAGTTATGCCTTACAATCTTTTTCGAACCAAAT
CCATTCATAAAGAATGGGGTTGATGATTCCAGATGAACGATTTTGCTTCGAACCCAAAGT
TGTCACATCTCATCAGCCATTAACATCGCCCAAAACGACTCCCGATTCATTCATGTGCAA
TTGAACTAACCACCTTTTGCTGCATGTTTCTTGTGACAGGGGTTCTTGTATCCATTTTCT
GGCTAAGAGAGAAGTAGGGTCGTTTTGTGTCTGTGCTCTGGATGCTGCACAGCAGGCGAG
AGATAAACGGATTGAATTTAGAGGTATTAACCGTGAACCTAAAACTTGTCGGCAGCTCCC
TGATCGTTGCAGGTACTGCTCTTGGCGCTGGTATGCTTGCCATACCTATGGTGCTTGCTC
AATTTGGCCTCCTTTGGGGCACTCTTCTTATGTTGTTCATCTGGGCTGGAACGACTTATG
CCGCTTTGCTTCTACTTGAAGCGAGTTGCAAAGTCGGTGGTGGCGTAAGTATGAACGCAA
TCGCCCGCGAAACACTTGGTAAAGGCGGTCAGTTAGTGACTAATGGTCTGCTTTACGCGT
TGCTTGTTTGTCTATTGATGGCTTACATCATTGGCGCTGGCGATCTAGTGCAAAAAATCA
CGGCATCAGTCGGCCTCTCTGTTTCCACTGTTTCTAGCCAAGTTGGCTTTACCATCTTAG
TGGGTCTGATTGTTTCTGCTGGCACTGGTGTGGTCGACAAGCTTAACCGTGGTCTGTTTA
TCGGTATGATTGTTGCGCTTGTTTTAACGCTGTTTGCTCTTGCTCCTAGTGTTTCATTCG
AAGGCCTAAACGAAGTCGTGAGTAGCGACAAAATGGCACTGATCAAAACCAGTTCTGTGC
TATTCACCAGTTTTGGCTTTATGGTCGTCATTCCTTCGTTGGTGACTTACAACAAAGAAG
CGAGCAAAACTCAGCTGCGTAACATGATCGTTGTCGGCTCTACGATTCCTTTGGTTTGTT
ACCTATTGTGGTTGTTTGCGGTTGTGGGTAATTTGCCGCCACATGAGCTGGTACAGTACT
CAAACGTCACTGAACTTATCTCGGTTCTTGGTCAACAGTACAATGGCTTGGAGTTTATTC
TGTCCATGTTTACTGGTTTGGCGTTGCTAACTTCATTCTTGGGTGTGGCAATGGCGCTTT
ACGACCAAAACGCGGACTTGCTCAAAACCAGCAAGCCAGTGGTATTCGTCACCACATTTA
TTCTGCCGCTACTTGGTGCTGTATTTGCTCCGGAACATTTCTTAGCAATTTTAAGCTACG
CAGGCATTATTCTTGTGTTCTTGGCGGTTTTTGTTCCATTGTCGATGACAATGAAAGTGC
GCCGTGTACCTGTCGAAGACAACAGCGTTTATGAAGCTGGTGGCGGTGTGATGGGCATGA
GTATGATCTTCCTGTTTGGCTGTTTCCTACTATTTGCGCAAGCTGTGTAATACAAGCACA
TTGAATACATGAGCCGCCCGTTGAAAAACGAGCGGCTTTTTTAATGGCAATGACATAAGT
TTTACGAGAGATGACGGCTTTGACGTCGTGCTGATAATTGTTCATAAGCTCTGACCGAGA
GGTGATACTCCTTAGCGAACAACTGACATGTGGTAAGCAGATGCTGACTAATATAGTGAT
AGTTATATCGATAAGGGGAATCGTTGTGTCAAAGCAATTATCTGTTGCCATGGTTGGCGT
TATGCTGTCTTTGGGTGTGTTCAGTGCGGAAGCGATGGCAGATCCAAAACACAGACACGG
TCATAAACACGAGCATCATCATGACCATCACCACCATAAACGTAAGCACAAGCATAAACA
CCGACATCATGATGTGATTGTGGTGAACCCAAGGCCGCCAAGGCACCAATACTACTATTA
CGACCGCATTCCTCGTAATAGCACTTACATTCAAATTGGTAACTTTACGTATTTAAAAGT
GGATGACCATTATTATCGTCGTTCAAGTGACCGATATATCCATGTAAAACTATAGATACA
AAAACAGCGAGCTAGGCTCGCTGTTTTTGTTGATGAAAGACCTAAACCGTAAAGCGATTT
AGGATTTCATCCTGCTTGCGTACATTGTCGTGTTGAGATTGCATCGCTTCGTTAGTGCGG
TTTGCAGAATCAGCAACTTGAGTGGATAGGTCTTTAATATTGACCGTGTTGTTGTTGATT
TCTTCCGCAACAAGGCTTTGCTCTTCTGCCGCAGAGGCGATTTGCAAGTTCATGTCTGAG
ATACGTTGAATCGCATCACGAATGCGTTGTAGCGCATCATTCGCCAAATCGGCTTTTTCT
ACCGCTTCTACAGCACTGCCTTTGCTTTGATGCATCGCGCTTGCCACTGAAGACGCGCCA
GATTGTAGCTGTTCAATCATGCTGCGAATTTCTGTTGTCGATTCCTGTGTACGTTGTGCC
AGTGTGCGAACTTCATCGGCCACTACAGCAAAACCACGACCAGATTCACCTGCGCGTGCA
GCCTCGATTGCAGCATTCAATGCAAGTAGGTTGGTTTGGTCTGCAATATCGTTGATAACT
TTAAGAATCGTTTCGATGTTTGCTGTTGCTGACTCTAACACTTGAACTTCTTCAACAGCC
AAATCGATGCTGTCTGAGAGCATATTAATGGTTTGTGTTGATTCGCTCACCACTGATGAG
CCTTCAATGGTTGCTTGATCGGCTTCTTTCGCAGCGCTTGCGGCGCCTTGTGCGTTGTTC
GCAACTTCTGTCGCGGTGACAGACATTTCGTGCATTGCGGTTGCCAGTTGCTCCAATTCT
TGAAGCTGAGTTTGAATGGCACCAGCGGAGTCGCGTGCGCCTTCTGCCGTGATTTGAGTG
CCAGTAAGAATCTGATCAGAGATCGATTTCGATTCAATGATCTGCTGCTGAAGATTTTCC
ATGAAGGTGTTGAAGTTTTTCGCTAGCTCAGAAAACTCCTGATCGGTGTCAGTTTCTAGG
CGTTGCGTTAAATCACCTTTGCCAGATGCGACGTCTTTAATTGCCGTGTTTAGTGTATCT
AGCGGGCGCATTAGGGTTCTGATCAGAAGTGTTAATGCGATAACTGAAGCAAGTACAGCG
ATGATTGAGTAAATGATCGCGCTATTACGTAGCTCTCCAACCACTGAGTAAGCTGCCGTT
TCATCAATGATTGCACCCACGTACCAGTTCTCACTTGGGATATGAGTAAGGCTAACCATG
TAAGGATTGTTATCAACTTCGATGTGTTGAGTCGCCTTATTTAAGTCAACTTGCGGTAGG
TAGCTATTGAGCTTTTCACCGTTGTACTTACTTTGCGGGTGCGCAATCGTCGTGCCATCG
TCAGTGACTAAGAACAAGTAACCAGCATCAAACAGGTTCACTTGGTTAACTAGGTCGGAA
AGGGTAGTTAGCTCTAGGTCGTAAAACATGCCCGCTAAGAACTGACCGTTTTGTTTTACT
GGCGTACCAACAGAGATGATCACATTCTTAGATGAAGCATCAACATAAGGGTCGGTAACC
ACCAAATCGCCTTTGTTTTTGGCTGCGATAAACCAAGGGCGTTGGCGAGGATCATAATCA
GGCCCTGCATCCCAACCGTCGTCGTTTTCAATCACGAAGCCATTACTTTCGTAACCAAAA
CCAATCGCTAGGAAGCTCGATTTCGGAGTTGGCTTTTCAAGAATGTCTTTTACGTATGTG
CGGTCGTTTGGCGATAGTTCTATGATCTCTGTGATCGAGCGTGCGAGATCTTTCTTCGCG
TTCATTTCAGATTGAACGGTGTTGCTCACGCTGGTCAAAATCTCTTTAACGCTTGAACTG
ATGTGCTCCTGAGTTTGAGAACGAATCGTCATAACTTGTTGCGTCGATAGTAGCGACACA
GTAATTAGCAGCAAAATTGAAGAGGCGGTGACAACCTTATGTCTGAATTTCATGAGTTTT
CCTCTAAGTCTCCCGGATAGTTTTCTTCTGCTTCCACCTCTTTTTGGGTTCGGGTGAATT
CGGCAGAAAAAGAAACCTGTTGTGTTTGATTACTTTCTTATCGACATCTTTATCAAAAAC
ATGAATCCATTTGTTGTCTTTTTTAACCAAAATTAAACAAAATGGTGGTTTGAGTTAAAA
CTTGTGAGTTTGATCTGATTTGTGAGCCATCTTAATGAAAGCGTCATAATGAAAGGAATT
GCTTAAAGAGTACTGCTGTTAACAGGTTTGATTGAGGAGTTTAGTAAAGTTTTATGTATT
ATAAATAAGCGTTTATAGAGGTTTTTTCTTTGTAAATTATAGAGTTTACGTTGGGAGGCG
AAGTTAAGTGGGGAAGTAAGCCAAATTTTAGTTGTAAAAAAGGCCCCGACAGAGCGGAGC
CTTTGTGTATGCTTTGATTTTAGAAAATCAGATGCGCAACACCAGCAATCACAGGAAGTG
TAATCAGCGTACGCAGAATGAAGATAACAAACAGTTCTACGATGTTGACTGGAATCTTGC
TACCTAGTAGTAGTGCACCAACTTCTGACATGTAAATCAACTGAGTAACAGACATTGCTG
CGATAACAAAACGAGTCATTTCGTTGTCGATAGATGCCGCTAGAATCGCAGGGATAAACA
TATCTGCAAAGCCAACCACGATAGTTTGCGATGCTTGTACCGCTTCAGGAATTTGTAGCA
ACTCTAAGTAAGGAATGAATGGCTGACCAAGGATCTCAAACACTGACGTGTATTCAGCAA
TCACTAGTGCAACGGTACCCAAACCCATAACCACAGGCAGTACGCCAAACACCATATCGA
TAGCGTTGTGCACACCTTCTTTGAATACGGACTGAACAGATTTTACTTCTGCAGCGCGTT
TTAGAGCTAAGTCCATGCCCCAAGAGAATGTCGTGTGACCTTCTGGCACTGCATCTACAT
CTTCTGCTGGCTTGCTGCCGTCAATGTAGCGGTTTTTTTTCAGGCTTAGAGGCGGCAAAC
GAGGAATGATAACCGCAGCCACGATACCTGCTAAACAGATAGCTCCGTAGAAAGGTAGGA
ACAGGTGTTCAAGTTGAACCTGAGCAATAACAACTAAGCTGAATGTGATCGATACCGCTG
AGAACGTTGTACCAACAACTGCCGCTTCACGTTGAGTGTAGAACTTGTTTTCGTACTGCT
TGCTTGTCAGTAGGATGCCCACACTGCCATCACCCAACCATGATGCCATACAGTCGATCG
CACTACGGCCAGGTAGGTTAAATACTGGACGCATTACTTTACTTAATAGCGCGCCAAATA
GCTCTAGAAGACCGAAGTTAAGTAGTAGAGGAAGCAGAAGGCCAGCAAAAATGAATACTG
CGAATAGCGTTGGTAGAAGACCAGTTAAAACAAGGCCGCCGGTGTTTTCTTCCCAAATCG
CTTTTGGACCTACTTGGAAGAACGTCATCAATACCGCAGCACCACCGATTAGGCGAACAA
CAAGCCAAAGTGGAGACGGGTTGAAAAGTCCGTTTAAGAAACCGTTACGAAGGATCGCTG
CTGGCTTGAAAATTTTACAAAGAACAGAAGCGACAGCCATGAAAGCGATAATAGCGGTAA
CGATAGCAATAAGTGCATCGCCAAGTAAGGCAGGAATGACTTTTGCCATGACTGCAACAG
GGATAGTGAGGTCGCCATTGTAAGAAATAGGCGCCATAAACAGCAGAAGACCGATTAGGG
ATGGAATGAAGAACATCCAAAAGTTGCCCTTAGGTGCTTCAGTAGCATTGGTGTTGTTAT
GCATAGTTTTCTCGTGTTACTACTAGTCAATACTCGCCATATTCCATGACATAAATATTC
ACTAAACATCCGTATTTAATCACAGTGATGCGGAGGGTACCCGCAAACTGCATCCATTGC
AATACTATTCATTAAATACATGTAGTTATTCAGCCGATTTATCGGATAAATTGCCAAATA
ACGCCATTGTGTATATGAAAATGTTGCGCGTGTTAGAAAATTGTAGCACGAGAGGTGTGC
TGTGCAGATTCTTATGGGGCGCAGTGTGACTGGAATAATAAAAAGACGGGCAAATGTGAT
TACGATCTCACGTAAATTACCTTGGTTTTTAGGCTTAACCTTAATAGTACTAAGGGCTAT
AGAAGGCTGTATTGAGTGTTATATAAAGAAAGTTGAGACAGTCGAAGGTGGATTGGAATG
AAGCAGAATCGCAACGGATTCATGCATTGATGGCTGAATCCGTTGCTTGAAATTAAGCGT
TTTGGTTGCGACTGATGGAGTAAAGGTAAGCCCAGTAAATTAGCGCGATACCAAAGGCTA
AAATTGCAGGAAATACCAGAGCATACAAGCCATAAGCCATAAATAAGGCAGCGCCGACGC
TCCCGCCTAGTAAAAAACCAAAGAAGATGAATAGAAACAACTTAGCTTTACGGCGGTCAA
ATTGACGTCCTCGTAAGCTCTCACCAATCATAATGCCAAGGTCGGTAATGATCCCCGTCA
TGTGTGTCGTTCGGACAACTGCGCCACTAAAAGTGGTGATCATCGCATTCTGCAAACCAC
ATGCTGCTGACGCTAAGTATTGGCCGTAGGAGTCGCCCTCGACCAAGAAGCCTAAACTTA
ACAGTAACAAACTCCCTTCAATACAAAGTGCCACACCATAGCGTCGGCCAAGCTTTAAAG
CGCTACTCTCAATAAAGAAGCCGCTAAACGCAGAGCCAATCAAAAAGCTGAATACGATAA
AGAGCAGGTGAATGGAATTATCCATACCTGTTAATAGGCTATTCCCTAGCTGAGTTACGG
TTCCGGAAAGATGCGTTATCGCTTGATGTTGAAAGCCGAGAAGACCAACGGCATTGACGC
AGCCCGCGAGAAGGGCAAGTAGAAACGCGCCATATTCCACCCAACGAGGAAGTCTGGAAA
TCACAATAAAACCCCACCAAATGTTAGGAGCAGATTATAACGCTCACACTGAGTTACGAA
ACCTTTTCCTGTTCAACTCGGTTGATCATTCTCAAAAAAATCTCATTTATAGAGCTTTTG
CCCAGATAATAACAAGCCAATAAAGGGGGATTCCCCTCTATTGAATGTGTTCCATTGTGC
ACTCGAAACTCACCCAGCCATGTTTCCTTTGCTCATAAATCGAAACTTTTGGCTCATGAA
ATTCGGTGTTATTGAAAATTCCAACGGGAACAACAACGATTTCGGGTGCTGCGGATAACA
ACAGTTGCATCGTCGTGCCACAAGCAGGGCAAAATTCGTATTTCACTTCATTACCATCGT
CACTGATTCTGGTGTAGTTGGTCGTGTCACCATCTAAAATGACCTGCTCTTTATCGAATT
TGGCCTGGACACCAAAAACGCTGCCTGTTCGTTTCTGGCATTCAAAGCAGTGACAAATAG
AGGTTCGCAGAGGTTCATCTTTACAGCGAAGTTGAACTAAGCCACAGGCGCACTCTCCGG
TGTGAATTATGTTTGTCATCGTTATTACCTATCGATTGCCCACTAAACAGTTTATACCTA
AATCCGCTCGAGTGATTTCACGATACTTGGTTCATCGAGATTTGAGTGTATGCGGTCATC
CTATTGGAATTGGTATATACTCCGAACACAATTTTTAGAACAAAAACAAGGAAGTCGCCA
TGGCTCGCAGCAGAATTCTGCCAATTCCACTCATTCTTCTTATTCCTATCGTGCTATTAG
CGATTGTTATCATTGCTGGTGTGTATCGCTTTAGCTTGTCTGATGATGAAATCATGGCCA
AGTTTCCGCAAGCAGAGGTGCAATCTAATCCTATCGTTGCCGAAGTGTTGGGAGTGCAAG
CGAAGAATCCGTGGACAATTCAAGTACCAGAGCAAAATGCCGTCTCTTTTTTAGAAGAGT
GGGACAAGGAGAATGGCTACCTGATTGGTCAGTATGATGCAGGCGCGACAAAGGGGCAGG
TTTTGGTACCGACCGCGTTTATCGCTCAACGTAAAATCAACAAAGAATTTTGGATTGCGG
CGCCGATGATTGTTACGACTCAAGGCTCAGGGGCATTTTATTATGTTGGGTTGTTTAAGT
TTGATCCGATCCCGAGCCGAGTGGTGTTGCTAGACAGCGTGTTTATTGGTGATCGAGTTA
AATTTGCTCAAATTAATTGGCAAACGGATACCAAAATCGCTATTTCATTCCTAACGCATG
GCGAAAGTCAATCCATGGCAGATGAGCCAAATCAATCAAATTCAGCCACTCTAACCCGTG
TAGGTAATAACCTACATATGCAACAGTGATGAATTTTTTTTGACTTCTGTAAAAATTAAG
TGTTTTCTGCGCTAGATCTCGAAATTTCATAGTGATTTCTTATACGGGAATGCATAAGCT
ATGAGCCTTGTTTGAAAGGAGATAGTAATTCCCGTGTCTACAAATGAAATTACAAAACGG
TTGCCGAATCTGACAAGTCGTAGAGCGCTACTGTTATACTCCTTGCCAGTTTTAGTTGCG
ATAGGTGTTTCTCACTCTCTCAAAGAGTCATCTTTAACTAAAACCATCGCATTAAACCTG
CCAGAATCGCAGGTTGTTGAACGAATTCTTGATGCGACGACTGCGGAAGTCGTCACTCCA
CCTAATTTTGAGTATCAAATCCAAGCTGGCGATAATTTAAGTACTATCTTTAGCCAACTC
GGTTTCGGTTACAGTTCATTAATGAAAGTAATGGAAACGGATTTGAACTACCTTGCACTT
GATACCTTAAAGCCTGGTAATACGCTGCGTTTTTGGCGCAATGATGCCACAGGCGAGCTA
GAAAAAATGGAACTGCAATTTTCGATTGCAGATAAAGTGGTTTACCAGCTGAACAGCGAT
GGTGGCTATGACTTTACCGATATTTCCATTCCTGGTGTTTGGCGTCAGGAGCCGCTAGTT
GGCGTAATTCAAGGCAGTTTCTCTTCTTCTGCGAATCGTTTAGGTCTGAGTTCTGCAGAA
ATCAGCCAAGTGGTGAGCTTGCTAAAAGAGCAGGTGAACTTTGGACGTGATCTTCGTGCG
GGTGACCGATTTGAAGTGGTTCGTCGTTCACAAACTATCAACGGTGTCTCAACTGGCAAG
AATGAAATCGAAGCGATCAAAATCTACAATCGTGGTCGTGAGATAACCGCGTATCTTCAT
ACGGATGGTCAGTTCTACAACGCGAAAGGTGAAAGCCTACAGCGTGCGTTCCAACGTTAT
CCTGTGAGCCGTAGTTGGCGTATCAGTTCTGGATTTAACCCGAATCGTTTACACCCAGTA
ACAGGCCGTGTTGCACCGCATAACGGTACTGACTTTGCTGTACCGACTGGCACGCCTGTA
GTGTCGACGGGTGATGGCACCGTGATTATGACACGTAAGCACCCGTATGCGGGTAACTAC
GTTGTTGTTGAGCACGGTAACAAATACAAAACGCGTTACCTGCACCTAAGCAAGATCTTA
GTGAAGAAAGGCCAAAAAGTTTCTCGCGGTCAGCGTATTGGCTTGTCTGGTAAAACAGGC
CGAGTTACTGGTCCACACCTTCATTATGAATTGATCGAGTACGGACGCCCTGTCAACGCG
ATGCGCGCGAATATTCCGATGGCGAGCTCTGTTCCTAAGAAGGAGATGGCAACCTTCATC
GCGAATCGAGATGAAATGGATAAGCTACTAAAAAACAAAGAGAAAGCGGTTTTATAGCTG
TTTAGGCTCTTAATCGAAACAAAAAGACCAAGCAATTGCTTGGTCTTTTTTATGCGCGTT
TGACTTGTCTATCGTTAATCATGTGTACCAATTCATCGACGTTGTGTGGGCGAGAATAGA
AGTAGCCTTGAATATAATGGCAACCCATGTCGATAAGCTTATTTAACGCCCTGTCGTCTT
CTACGCCTTCTGCAATTAAGTCGACATCCAACAGTTGAGCTAACTGGGCTATCAGATACA
CCACTTGCTCTGACGTTTTGTTCGAGAGCATATTGCGCACAAATGTGGCGTCAATTTTGA
TGCTGTCGATAGGGTAATTATGAATGTAATTTAAGCTCGAATAGCCGGTGCCGAAGTCAT
CCAGTGCGACTTTAAAACCAAGATAGCGAAGTGAGTTCAAAACCATCTGCTCGCGTCCAC
TTTGTGAAAGCAAAACGGTTTCAGTGAGCTCTATAACAAAGTCCGAAGCATCGTGACCGT
ATCGCTCGAGCAAGGTTGTTAGGTGGTTGATGTAGCGGTTTGAATCGACCAATTCGTGTG
CAGAGCAGTTGATGGATAGCTTCACGGTATAACCGAGGTGAGCCTCTAACTCTTGCTTCG
CAATACATGCTAACTCTATGATTCGCTCACCTAATTCGATGATTAATCCCGATTGCTCGG
CCGCTTCAATAAACTCCGCAGGGGAGATGTTGCCATACACACTGCTGTTCCAACGAGCGA
GTATTTCAAAGTAATCCCAGCGATCATTGTTTACATCAACAATCGGTTGTAACACCACGT
AAAGTTCATGACTTTCAGTAATGCTCGTGCTTAATTGAATGCGCATCGCTTCAATCAGTT
GCGTTTGACGATGATAAAGCGCACTTAAGTGTGTGTCGTAATGTTGAATTCGTGTGTCAC
GGTGTTTTTTGCAATCTTTCAACGCTAAGCTGGCATTTAGGATCAGTTCATCACTGTTGA
GCATGTGAACAGGCGCACGTGCAATGCCAATGCTCACGGTAAAAGAAATACGATTGGATT
TGTCACTGTAACCAGCTTCAATTTTATCGAGCACTTCCTGACATACAGCCACGGGATCTT
CATCGTAAGTAATAAAGGCAAACTCGTCGCCAGCAACGCGAAACGCGTTATTCGGGGAAG
ACAAGCTCTGCTGAATCGCATTTGCAGTAAACTTGATGATCTGGTCACCAATGTAGTTTC
CGTTGATGTCGTTTATCGATTTGAAGTTGTCGATATCCAGATACGCCAGATTAAAAGGGC
GGGTGGCTTGCTGCGTTAATGTTTCTAGCGTATCTGCCAAACAGCTGCGGTTCAACAAAC
CGGTGAGGTTGTCATGAGAGACTTCGTAGCTAAGTTGGTTTAGGAGTTTGTCCGAACGCT
CGCTGACCCATTTTTCACGAAGGCTATGGATAATCACATTGGCATAAAAGCGATGAAGTT
CGAGCACATCTTGTGCTTCTTTCGCGTGAATACTTCGAGTAAAAGTAGACAGCAAAATCC
CAAGCACTTCGCCACTTTGTGTTTTCAACGGTAGGCCAAGGTAAGCTTGAACGCCATCAT
CCTGAAACATCTGGTCTTCAGGAAAGCGTTTATAGACCTGATCTTGGTAAAAGATGTGCT
CGCCAATGTCTTTCGCGACTTTTTCACATGGAGTGCCCGACAGGTGGTAACTGAGGTTAT
CTGAGATCTCTCCGCCACTTGCAAAGGAAATGGTGTGCGCAGCATGTTGAAGATGAGCCA
CTTCAACAACGCATGTACAATGACTCTTCAACTGTTGATGGATATCTAAAGTCACTCTGT
TGAGCAGAGCGCTCCCATTGAGCTTCAATATTTCATCAAGCTTTTGGACACTGATTTGTA
CATGATCCATTAAACACGTTACCTAGCCGTTATTAATTTCATATCGTGCTTTGATAGTTG
TGCGACACGACGACTTATAATTTGATATGCATCAAGTAAACTATCGTTTACTTAAGGAGA
TTTTTCAAACTTTGAATCCCAACAGATAAGGAATTAACACTAATAGGTGAGTCTAGTAAG
ACTAGAGTGTTATCAAAGTTTGAGGCATTAATTTCAAAGTAGTCGCTTACTCACACATTT
AACAAGAAAACTATCAAATTAGATGCGTTTTTCTTCTTCTAAACGGGATTTTAGATAGTC
GAGGAACAATTGGGTGCGTGTGTGTTGATAATCCAGTTTTGGGTAATACGCATACACCGT
AGCCTCGTCGGCTGTAACATCCGGCAAAATAGGCACTAGCGCCCCGGATTTTAAATCGTC
TTTGATCATTACGTTATTGGTCATCAAGATACCCATTCCGCGTTTTGCACCATGAAACAG
AGCTTCAGGATTGGTCGTTGCGAAGTTGCCTGACAAGCTCACTCTTTTCCCTCGGTTGGT
TTTGATCTCTCTTGCCGGTTTTTCTCCCCAAATCAAAATATTGTGTTTTGTCAGCTCTTC
AACATTTTGTGGCGTGCCGTATTTTTCTAAGTAACTCGGCGCTGCATAAAACTGAGCTTT
GTGTTCGAACAGCGGGGTGGCTTTAAAGCTTAATGAATTGAGCTGTTCTAAATGACGACT
GATGAATAGATCCAAACTCAGTTCCGGCAGTTGACCGGGTAGCGTCGTGGTGAGTTGCAG
AGTGATATCGGGGTATTTTTCTAGAAAATCATCAAGGTAGTGGACTAAAAACTTAGAACC
TACCGCCAACGTTGCGCCAATCTTTAACAGACCGGCCGGAGACTGGTTTACTGAGCGAGT
TTCATCTAACACGGACTGCCAAGAGTCAAGTTGCACTTTGGCTCGCTCGTAGAATAGGGC
ACCAGCTTCGGTTTGACTTATTGAACGAGTGGTACGCTTGAGTAACTGGACGCCAATTTT
GTCCTCTAACCACTGGATACGCTTGCTGATGGCAGAGCTTGTCGTGTTGAGCTTCCGTGC
GGCTGCATTGAAGCTGCCTTCTTCGATAACTCGAATGTAACTTTGTACACTTTGAATCCA
ATCCATTAAGTCCTCCGAGGAAATAATTCCTTTCCAATTTAGCTGATTATCATCGTTGAG
TATCAAATATACACTGTTTGCAATAAGTCTGTAATACAAGTGGGAGGGGAATAGTGCGTA
AAACACCGTTGTTACTTGCGATGATGATCATTGCTACTGGCCAGGTTGGCGTCAGTATCT
ATCTTCCCTCTTTACCGCTCATTGGCCATGACCTTAACTTGCCACAACCTTCGATTCAGA
GTTTGGTGACGCTATTTTTGGTTGGTTTCGGTGTGTCACAGCTATTTTACGGTCCGCTTT
CTGATGCCATTGGACGACGACCGGTGTTTATTCTCGGACAAAGCATCTGTTTAATCGGTA
CCGTCATTTGTATCGTCTTTGGCGATAACATTTCTGCACTTGAGGCAGGGCGGTTGCTGC
AAGGATTAGGAGCCGGCAGTGCCTCTGTTTTAGGGCGCTCAGTGCTACGGGACAGTTATG
ACGGTATGCAGTTAACGAAAGCTTTGTCGTATATCTCTGTCACTGCTTCTGTCATGCCGA
TTGTCGCGCCTCTTTTTGGCGGATGGATTGCGTACCACTTTAGCTGGCAAGCGGTATTTG
TCTTTGTGCTGCTTTACTTGTTGGCGATATTTATCCTTGGCTACTTGGTCCTGCCAGAAA
CGCTGCCGTATCCAAAACGCAAGTTCGAGGTAAGGCAAGTCATGGTTAATTACTTCTACT
TGCTAACAAACAAGCAAGTTATCGGGAGTGCCAGTTATAACTGGTTAAGCTACCTATCTG
GCTTAGTAACATTGTCGTTATATCCATTTTTGATGCAGCAAGAATTGGGTTTAACCGCGG
CTGATTATGGTTCTTTGATGATTATCCCATCAGCTGGTTTGTTGATGGGGAGCGTCGTCC
TCAATTTGATCAATAACCGTTATAAAGCACAGCAAATACTGTTGATGAGCTTTGCGATTG
TCGCGCTTTCTGGGTGTTTACTGTTGGTGACGCCGTTTACGGTTGCATCGTTACTGGTCG
CATTCACGTGTTTGAGTTTTGCGCAAGGGATGTCTTTTCCGGTTTCGATAAGTTTGTTGT
TGTCTCCGCATAAGCGGCAAGCCGGGGCAGTGTCTGCATTGTCTGGCTCAATTCAAATGT
GTTTAGCGGGTTTGTTTGGTGGCTACTTGGTTGAAAAGTGGGTGACGGATCAGCATCAGC
TAGGCATCTTTTATTTATTTATCGCTCTAATTTCTTGCATCGTACTGGTGGTTAGCCAAT
ATCGAAGGGCACCTCGTCAGACTGCGCAGCCGGAAGCTTCCAGTTGAATGTTCTAGCGAA
GGGAAATGTACTTGCAAGGTTAGTGGCTCCTTTCTAAAATGCGCAGCTAAATTAAGTCAG
GCTTAGTGAATGACTTGAGTAAGTCGCGCTGAACTTGTTTCAATCAAGGAACAAGGTTTG
GCGCGGTACTTTGATTCAAGCTAGCGCAGTAGTTTCTGCAAACTGACAACTCGCTCTCCA
ATCGTTAGGTGAAAGAATGCAACAAGACGAATTTGAAACACTGGTAAAAGAAATTACCTT
GCAAGAAAACATGCCAAAGGCGCTAGAACTACTTAAAGCGTGTGAGGAAGAAGAAGTTGC
ACAAGCGGCAGAATCCCTAACTGGTCAGTTTGGTCTTGCAGAAGTTGATGGCGAAAAACG
TATTTACCACATCACTCTACAAGAAGACGAGTCCGGTGTAGAGCAAGAATATGTTGAGCA
TGTCATGAATGAAGGTGACAACATGATTAAGTTTGCAGCTTGGTTTTTTGAAACTTTCTT
TGAGATCAAGCAGAAAGACACCTACATGGCTGCAGGTAAAACTTACCAGCAACCGAAGCG
ATAAACAGGCTTTCTAAAAAATCAAAAAGTACTTCCTGAAAGAAAATTACAAAATAAACG
TGACGTGCATCTTGTTTTTGTCTTGTTGTGGTGTAAAATTACAACATAGTTAAGTCAATA
CATTCAGGAGAAGGTCATGGGTAACGAAATTGGTGGTGTTTACATTGGCCAGATGATTGC
AAAAGACGCGATGCACAAAGCGCTTTACGGTAAAGCGAAGAAGAAAAAAGCTTCTATTTT
TGCTCGTGTTATGAAAAAACTGGCGAATTAATGCAGAAAAGCCCTGATTGAAAAATCAGG
GCTTTTTGTTTCTATCAACCAAATATTTATACGGTCTTTATGCTAGTGCGATAACGACTA
TGCCGATTGGCTTGGTATTTCTACGACGTTATTCGGCACCTTGTCTAACCCCTTTGCGGC
TAACCACTTTTCTAGGTTATCTGCGCCTCCGACGTATTTTCCCTCTAACCAAATTTGCGG
CACGGTCACTGGTGTTTTCTCACCGATGATCGCTTTAACCTCTGGGATCATTCTATACAG
GGCAGCGCTGTCTTTGACGACATCGTGATACTCGTACTTAATACCAGCATCTTCGAGTAA
CTGTTTAGCTTTGACGCAATACGGACAAGTGGCTTTTCCGTAAACGATGTTGCCTTTCAG
TTCATCACGTTTTACCCACTCCGAAATGACCGATTGCACGAGCACGCCTCGGTTTAGCGC
TTCCCCTTGGCTCACGACTTTACCTTCAACGAGAAGAATAGGGGCGTGCCATGCACCGAC
TTTCAAAGGTTCCCACCAGTGAGATAACCAATCTTTCACTTCGAGTTCGACTGGTACATC
CGCCAATTCGTTCGCGAAGGTGTCCACTAAAATATCTTTGGTTAGCGTACATTCGCCGCA
TGGGATGTTCACTTTGAACGGCCCCCAACTGCCAGCCCAGCGATAAAGTGTGATTTTGAT
TGGTTGTGTCATAGGGTGTTCCTCATTTCCTTTCCTGAAAATATAGAACTCAAAAGCTAG
ATTTTTCTTTCAACTAACTTTGTCTTTTTTGCTTCCCAGTGCGTGATGAATGCAATCGAC
GCCACAATAATCGCAGCGCCTAGCCACAAACGACCAGGAGGCACCCATCCAAAGACCATC
CATCCAGCCAGCACATTTAAAGGTAGTTTAGCGTGATCGAAGGGTTGAACGAAGGAAGCG
TCCGCAACTGCGTAAGCTTTCACAATCGCCCATTGCGCTAATGCTGTTAGTGCACCAGCA
AAAAGAAGGATCAGCCAAATAGTCCAGTCACTAGGCATGGTAAAGCTTGGTATCGCTAGC
ACAATATTGAAAGGCGTGATCAGTAACAACAAGTAAACCACCATGGTAGACGGTGGATCG
TTTACCGACATTTTTTTCACCATCAAAGAATACGCCGCCCAAAAGAAGGCCGCCCCAACA
GGCAGTAGAGTTGCCCAAGTGAAGGAGTCTGACCACGGCTCTAAGATGATCATGGCACCG
ATAAAGCCAGTTAGTGTGGCAAGCCAGCGTGCGGTGCCCACTTTCTCTTTCAAGATAAGC
CCTGAGCCTACGGTCGCAAACAGCGGAGAAGTCATTAGCAGCGCAATGCCTTGCCAAATC
GGAACAGGGTAAGCGAGCGCCCAAAGCCACAGTTGGATACCGATAACAGAGAGAAAAATA
CGAAAAGCGTGCCAGCCAAAATGTTGAGTTCTCAAAGAGCGTCGAATGCCTAGCGTTCTT
AGATAAGGAAGAATAACGAACAACGCGATCGCGTATTGAAACAATGCAAAAGTGGTGGAA
GACACACCAAAGTGGATGCTTGCGATTTGGGCAAAGCTATTCACGATGGCGAATGCCAAT
CCTGCAGTTAGCATCCAAGAAGCACCTTGAACAGGATGATGATTCAATTGAATATTTCCG
GTTTGAAAGAGGTAGACGGATAATACGTCCTAAAGCTTTTTGCGCAAATAAAAAAATGCC
TCCCAGAGGGAGGCGACATTACCAATTCAAAGGACGTGCCTGTCATTACAGGTACAAAGA
ACGAGAAGCACAAACGCTGCCATGCATTTGCATTTCTAGTATTGCAGAACACGTGCCAAT
TTTTATCTTTATGATTTATAAGTATTTTTATTTTATGGCGATGCCAAGGTTAGAAGGTAT
GCACTAAGTCAGTGATAAATTGCATTAAAAGAGGGCAGAAGTGGTGGCTCTGAGGCTCGT
ATTTTTTAGTGGAGCAGTGAAGGGGTAACAGAATAAAGATGAAAATTCATTGCTTTATCT
GTGAGCACCACAAAAAATGGCCGACAAAAGTGCCGGCCAAGTGGACTCGCTCTTAGGACA
AGAGTGAATTAGAAGTCGTAACGTACACCTAGGCGTAGCGTATCTTCGCCTTCAGTCACT
AGACCAGATGTTGCGTCTTTCACTTCATCAAGTTGGTTGATGTAGTAAGAAAGGTAAGTA
CGGAAGTTACTGTTTAGTTTGTAGTAACCAACTAGCTCGATACCTTCAACTGAGTCGTAT
TTTGAGCCGTTGTCTGGATCGTTTTCTTGTGCAGTGTAAAGTGCTGCTAGCGTTACTTTG
CTTGCTACTTTGTAGCTAGCAACCAACTCGTAAGCAGTAAAGTCTTCAGAATCTGTTAGT
GAACCTTGAGAGTACGTACCCGCTAGGTATAGGTTATCTAGAGAGTAAGCGATACCACCT
AGGATTTGGTCTTCAGAGTTGTTCTTATCTACGTCGCCGCCAGAGTAAGCCAGACCCAAA
TCTAGACCCATTGGCAGAGAGTACATACCAGAGATGCCGTATTTGTCTTGGCTATCACCA
GAGTTTGCTTGGTAAGTCGCTTGAAGTTGTAGTGCATCAAACTCACCACGGTATGCGAAT
ACGCTGTCTTGCTTATCAGAAGAAGAATCAATCACTTGCTGAACGCCAGAAAACTCAGTG
ATATCCGTCATGTCTGAGATGATCACGGCAGCCATGTCTTGACGGCCTACAGAGAATGCG
CCAACGTCAGTATTTACACCAGCGTACATGTAACGGTTTTTGAACTCGCTTTTACCTGTC
TTTTGTTCTGCTTCGTACACACCGAATGCAGACATGCCGTTGCCGATGTCAGTTTTACCT
TTAAGGTTAAGACGAGCGCGGCTTTGGTCTTCCATTGAGCCTTCTACTTCCGCACCATCT
GAACCGATGAAGTCGCCACGAAACTCAACGCGACCGCCAACTTTTAGCTCAGTGCCGTCG
TTTTTGTAAACTGTTGCTGCGAAAGATGGTGCTGATACCAATGCTGTTAGAATTGCAGTA
GTTAGTGCTGCCTTTTTCATTTTCTTATTACCCTAGTTGTAATCGATGGGCTTACTTGCC
CGATGTGTTGATGACGCTAAGGTAAACCGCGAAAATGAAAGATAGATTGCTATTAAGTTA
TGATTTTATTGCATTTTTATTTCTGGCACGTTTAAGCGCCTCTTTAGAAAAGGTGCATAA
CTAGAAGGGTTTTAGCTTTTTTTAGCTTTTTCGTGCTTGATTACTGACCACAATTTTTCC
AAAAAGTTCCTGAAGGTGTTTTAAATTCACAAATGTAAGCAAATATTTCTTAATCATCTG
GCTCGATCATTTAAGTTTCAGAGGGTTATGAGATTTCGTGATCTTGCGCGTTACAAAACA
TTTCAATTTGTAAGGTTATCGACTGAATGAATGATAAGTTAGCAATCTAAACGTTTGCTT
TCATTCGGTTTCTTATAATTTTTCACTCGGTTGCCGAAGAGTCTTCAAATAAAGTGGCGG
CAGTTGTTGCGCAAAGGTAATTCAGTTTTGGCGGAAAAGATGCCCCAAAAAGCCTTTGTA
TACACCCGAAGCATTTGGCGTTTATTCGTACATAAATCCAAATGCTCAAGGTGCAAATCG
ACTAACCGACTAATAAATACATGGACTTAATAAATGAACAAAAAATTCCTAGCGGCAGCA
ATCGCAGCTGCAACATTCGGTACTCAAGCAGTAGCAGTGGAACTTTACAATAACGATGGC
ACTACGTTCTCTATTGGTGGCCATGTGTCTGTTAACCTGAACGGTTCAGAGCAAGGTGAT
ACTGACGTAGGCACAAACTCTCCACGTATCAACTTCACAGCAACTCAGGATCTAGGTAAT
GGCTTTACTGCTGACGCTCGTGGTGAATGGGCACTTAACTACCTAGATGGCGGCGAAAAC
TCATTCAAAACTCGTCTTGGTTACTTAGGTCTGACTCACGATACATACGGTCGTGCAGTG
GGCGGTACGCAGTGGGCACCTTACTACGACGTAGCTGGCGTAGCAGATATGCCAATTGCA
TTTGCGAACGACTTTATCTATGACGACCACGGCAACCTAGGCACTGGCCGCGCAGAGAAA
ATGATCTCTTACCGCAACGCAATCGAACTTGGCGAAGCAGGCAAAATTAACGTTGGTCTA
GGTTGGCAAGGTACGAACGAAGCGACGGATACGCACACATACGATGACCGCGTACAAGTT
GCAATTTCTTACGCGATCATGGGCGCAAAAGTGGGTTACACGTACAACGGTGGCGACTTC
CAAGATTCAGCGTACATCGGTAAGCATTCAGCTGAATCTCACCTAGTCTCTGCGGCATAC
GGTTCTTACGGTCAAGGCTTGTACCTAGCAGCGGTTTACGGCTCGAACGAAAACATGAAC
TTCGACGGTAAAACTCGTCTAGCTGAAAGCGACGCGTACGAAGCGTTGATCGCTTATGCA
CTACCTAATAGCTTAAATCTGAGCATCAACTACGAAATGGTTGAAGGCAAAGACGTGAAA
GGCGCGAAGACAGAAACGGCTCGTGAAGAAATGGCGCTGCAAGCAGAATACAACTTCACA
CCTAAGTTTGTGGGTTATGCGGGTTACCAGTTTGACTTGAACGACGCTAACGACCGCAAA
ACTGATGACAAATGGGCACTTGGTGCACGTTACTACCTATAATTGTCATTACAGTTATCG
ATTCAAAAGCCAGCATGATGCTGGCTTTTTTCGTTTTTTCGAAGAATCAACATGCGTTTC
AAACTGATGACACAAAACATAAAACGGGCTGAATGTCTTATTTTCGATACTTCAGAGCGC
GTTCTAGTGTTGTTCCATCAAAAGGTTAGATTATGATGATGTTTTTGTTTTGCAGGGAAG
ATCAATGAGCGTCATTCAAGTTGAAGAAAAGAAAGTAGAAGTTGGAAAAGTGCTGTGTGT
TGGACGTAATTACGTTGAGCACATCCATGAGTTGGACAATGCTATTCCAGAACAAATGGT
GGTGTTTAATAAACCTTCTACCTCTGTATCGACGATCTTACGCTCATTTCATCAAGAACC
TTTGCATTATGAAGCAGAAATTTGCTTTCTAATCAAAGACGGTCAATACGCCGCCGTGGG
TTTGGGGCTAGATCTGACGAAACGCGGCCTGCAATCTTCTCTCAAAAAGCAAGGCTTGCC
TTGGGAGCGAGCAAAAGCATTTGATGGTTCTGCGGTTTTTAGCCGCTTTGTGCCTCTTGA
AGGCATTGATATTCATGACCTTAACTTAGAACTATTGATTAACTGTGTTCGTGTGCAAAA
AGGCCACGTACAGCAGATGCTGTATCCGCCATTTGCGATTTTGGATGAGCTAAGTAGCTA
CACAACTTTACAAGACGGTGATGTGGTAATGACGGGAACGCCGCAAGGGGTTGGCGAAGT
CCATCAAGGCGACGTCTTCCTTGGGCGTTTAAAATGTGGCGACGTCACCTTGTTAGAAAT
TGAGTGGGTGGCTGATTAAAGCCAAATGCGCAAAAGAAGAAACGCCACCATACTGACAAC
CGTCGTTAAGAGAACATTTTTTGTCAAATAGGCGATCAACGCAGCTAATGTCGCAGCCAA
TAAAAACGGGTTTTGTACGCTGACACTGAGTTTCCCTTCGGGGATGAAGACAATCGGCGC
CCAGATCGCGGTTAAAACGGCCGGGCTTGCGTAGTTGAGAATCTTTTGTGTGCGCGTGCC
AAGCTTTAATGGCAACTTCGGTTCGAGAAACAAGTATCGGCTTGTGAACACCAACAGCGT
CATGAGTAAAATTGACAGCATAATCATTAGCGTTTCTCCTGCACTTGTTCGACAAAATAG
CCTGTTAACATGGCTAAAATGCTCGAAATCATCAAACTTCCTTCTACTTGGTAATAGGTC
AACGCGACTGAGCCTACCAAAGCCACTACGACGCTAGAAAGTACCGCTGCATTTTTAATC
GTGGGTACGACAATCGCGATAAAGGTTGCGGCTACTGCAAATTCCAACCCCATTTCATTC
AGTTCTGGGATTAGGCTACCCGCCACGATGCCTGTCAGCGTCGCAAGGTTCCAGAACAAA
TAGAAGCTCAATCCGGCCCCAAGTGCGTACCAGCGATTAAATTGTTCGTCAGAATGATGG
CCAGCAATGGCAAACAGCTCGTCGGTTAACAGAAAACCAAGCGATAGCCGCCATTTAAGC
GGAAGTGGTGCAATTTTACTGCGCATGGATACGCTGTAGAGAAAATGTCGTGAGGTGATG
AAAAACGTGGTGAGCAACATAGTGGTTAACCCCGCGCCCGCTTTTATCATTCCCATCGCG
ACGAGCTGAGCGGAGCCCGCGAAAAGAATCGCGGATAACGCTTGTCCTTCTAGTGGGTGA
AGCCCTGTATCGATCGCGAACGAACCTGCCAGCAGTCCCCAAGGCAATACGGCAATACTC
AACGGCATCATTGCGAGTGTGCCTTGCCAAAATAAAGTGGCTTTTGATTCTTCTTGTAAC
GGCAAAGTGTTATCCATTGTTTGTTCTTAATTGTTTTGAAGTCAGGCTATCAACGTAACG
TGGTAGAGACATCTCGCCTTGTACGATATTGCGGATTTAGCTAAAGCGAAGATATTGGCC
CGGCGTGACGCCCATGGCTTTCTTAAAGTGTCGATGCAGGTGGCTTTGATCATGAAAACC
ACATTCTTGTGCGACATCAGAGATTCTCTGCCCTTGTTTGAGCAGCTTTTTCGCCATACG
TAAACGTTGTTGGATCTGGTAAGCATGAGGCGGAAAGCCAAATTGCTTTTGAAATTCGCG
CAGTAAGTGAAAAGGGCTCAGCCCAGCCAGTTTCGCGAGTTCTTCCAGCGACACATCGGT
TTGTGGAAAGTCTTCTAAAAACTCCTTTACAAGCTGTAACTGTCGTTGCGCTTTGGTGGA
TTCTTTTAGTGGTACGCGGTGAGTGCTGTGTTTACTCGCCAATTTGATCAACGTGCCGTA
CACCAAGGTTTCTCGCAGCAGTCGATTGTCCGATTTTTCTAGAGTCTCAAACACCAAGCG
CAATTGGCTTGCCAGTTCGGGATCATAAACCACAGGTTGAGGGAAATAGGGCAGCGCGAT
ATTGGGTGAGCCAAGCTCTTGCCCCAAGGTTTGAAATTGTTCTGGCACAGGATACATTGC
TTTGTATTCCCAGCCCCCCTCGGTTGCTGAATGGCCGTTATGCACTTCATCAGCGTTAAC
TAAGATAATGCTGTCTTGTGGTGCAATGTGGTTGCCGCCAGTGCGGAAAAATTGTTGAGC
GCCTTTTTCGATCACACCAATGGTGTAGCCTTCGTGACTGTGCCGAGAGAAGTTCTGCTT
TTCATACTTAGCATCTAGCAGCTCCAAGCCACCAAGTTCTTGAGCAATTTTGAATGTCGC
GATTTCCTTGTTCTTTTCTTTCATTGTTTCCAATCTGCTCGAGAAGTTCGTCATACGAGT
GTAACGTATCCATCGTGCTTATTTTTGTACAAAATTGCTATTCAGTATCGTTAAAAAAGT
TAATTGTTTTTATATGAGTGAATTGGTGATTTATCCTTTCTAAATATGGCTACATTTAAA
GGTATTTAATCTGGTCGAGTTTGATTTATTGGTATAAGATTCGCCGCCTTGTTGTAGAAA
ACCTGTTCCATCATGATCGATTTAGCTGTACTTCCTATTTATCTCACGGCGGTTATCGCC
TTATTGCTTTTGCCTGGCCCTGATATGTTGCTGATTGCGAGCTCAAGTATGAGCTACGGC
AAAAAGGTTGGCCTATTTGCCAGTCTGGGGAACGCGACGTCTGGCCTTATCCTTACTTTA
CTTGCTGCGATGGGGGTTTCAACCCTGATTGCGATGAGCCCTGTGGCACTCAAAGTACTT
CACCTTTTAGGTGGTGCGTACCTACTTAAAATGGGTTGGGATTGCTTGAGAGCAGAAGCT
TCATCTGCTCCAGAGCTTGATCAAAAAAATAAGATGGCATCGACCTACTATCAACGTGCA
TTAATGAGCAATTTGCTCAACCCTAAAGCGTTGGTCTTTTTTGTGATGTTTTTGCCTCAG
TTCGTTTCGAGCAATATTACCGCTTCATCCGGCGAGCAGATGCTGGCGCTTGGTTTGTTG
TTGAACGTTCTTGGCCTTTTGTTCAACCTGTTATTGGTAGCGTTGGCTGGTACATTAGGG
AAAGGGTTGCTGGAGAATGAGAAGTTCCGCACTTACCAGCACAAACTTATGGGGTTGGTG
TTTGTGATCCTCGCTTTGTGGATGTTGAGCAGCTTCGTGCTATAAACCTATCAAATTCAA
TCGGAAAGCCAGCAATTGCTGGCTTTTTGTTTTAGGATAGAAACGTTTTCCAAGGAGAGG
ATGTATGAAACTTGAATTTTGTTTAAACCCAGAGCAAGCTGATCTTGATTGCGTTCGTGA
TGGCATTCGATCATATAACCGCAAGCACTTACCTGGAGGAGAAGTGAATGCGGTGGGCTG
CTTTGCAAAAGATGAAGACGGCAAAATTATTGGCGGCCTTACTGGGGAAATGTTTAAAAA
TACGGTTTTTGTGGAGTTCTTGTGGGTGGACGCAGAAAGCAGAACATCGGGCTTAGGCAG
TAAACTGATGGCAATGTTAGAGCAGCATGTGAAGCCGTATGGCGTGACTCATATTTATTT
AGATACTTACAGCTTCCAGGCGCTCGATTTCTACCTCAAATTGGGCTTTGAAAAAGTAGG
GCAGTATTCCGGTTATCCGGCTGAGGGAATCCACAAATACTTCCTCCAAAAAGAAATCGC
AGATTAGTCGCTACTGATGTTTAGCTTGTTAGGAATCCAGAAAAAGAGGCGCGAACAGCG
CCTCTTTTAGTATGTAGTCATGAGCTTGTCATGACTACTCGTTGAGAGGGTTACAAGCTT
TTTTGGTGTGCGTCGATCAGCGCGTTCATTTTGGCTTCCGCAGCTTGTTGTGCTTGCTCG
TAGCTCATGTTAGCAGGGAAGTCACTGATGACTTCGTAGTAACATTTCAACTTAGGCTCA
GTACCAGAAGGACGAACGATTACGCGGGATTTGTCTTCGAGATGATAAATCAGCACATCA
CTTGCTGGTAAATTAATCGTCTCTTCTGAACCATCCTCAAATGTACGAACGGAAGTTTTC
AAGTCCTCAGTAACCGATACTTTCTTGCCTGCAATTTCGCTTGGTGGATTTGCACGTAAC
TTGTCACCAATTGGTGGTGAGTTTGGATCCAACGCAATACTACGCTGAGCGTTAAAGTAA
AAACCGTGTTGACGGTAAAGCGCTTCCAACTTGTCCCACAGTGTTTTGCCTTGTGCTTTG
AGCTTTCCGGTTAATTGCGAAAACGCAACAATCGCGGACAAACCATCTTTATCCCACACC
TTATTGCCAACGGTGTAGCCAAGCGCTTCTTCGTAAGCAAACAAGAACGGATATTGCTCG
GTTTCTTGGCTCATCGCGACGTTGGTTAGCCATTTAAAGCCTGTTAGCGTTTGGTAATAC
TCTGCGCCATGCGCTTTTGCGATGCTGCTCAAGAGGCGAGATGACACGATGGTGTTACCG
ACCAGTGAGTTCGGCTGTTGCTCTAGCAAGTAATCACCAAACAATGAACCAACTTGGTCG
CCAGTTAACATTTGGTATTCACCGTCTGGGCGTTTTACGGCGACGGCGAAACGATCTGCA
TCTGGGTCGTTTGCACAGGCGATATCCGCATCTACGGATTTACCGAGCGCCATGACCATG
TCCATGGCCCCTGCTTCTTCTGGATTTGGGAAGTTAACTGTAGGGAATGTGCCATCAGGT
TCGCGCTGCTCCGCAACACTGGCCACTTTTTTAAAGCCAGCGTCAGCAAGTAACGTTTCT
GCCATGTCTGCGCCAACACCGTGCATCGCAGTGTAAGCGATAGAAATATCGGTGTTGCTA
TCAGGAGTCAGCAGAGCATTTTCGTTCATGGTTTTACGGTAAGTTTGGTAGTAATCATCT
TCCAACCAAACCAGTAAGCCTTGTTGTTTAGCATCGTCTAAAGACATCAACGGCAGAGGC
TTTGTGGTCGCTTCATCAATTTTTTCCGCGATGCCCGAGTCGTGAGGTGGAATGATTTGC
GCGCCATTTTCCCAATACACTTTGAAGCCGTTGTATTCGGGTGGATTGTGGCTAGCGGTT
ACAACAACGGCCGCTGCAGCATTCATTGTGCGTACACCAAAAGCAACAATAGGCGTTGCC
GCGACTTGGTAGGTTAGGTAAACCTTGATACCGAGTGCTGCTAAGACAGAAGCAGTATCG
TGCGCAAACTGTTTAGAATCTGGTCGGCCATCGTAACCAATAACAACGCCGCGACTCGCT
GCATCTTGCACTTGTTCAAGCAAATAGTGGCCGAGACCTGTGGCAGTTTCTTGAATCACC
AAACGGTTCATTCGGTTTGGACCTGCGCCCACTTTGCCACGTAGACCCGCGGTACCAAAG
GCAAGACGGGAGCCGAAGCGGTCAGAAAGTTCTTGTTCATTATTCGTATCAACGAGGTGC
TGAAGCTCTTCACGAGTTTTAGGGTCAGGATCTCGCGCTAGCCATTGAGTAATTAGTGCT
GTCATATCTTTCATTCCTTAGCAGGGGGAGCCTACTTGTTTGGACACTTTTTCTGAAAAA
GTATCCAATGTTTTCTTTTACTTTAATGTAAATGGTTCTCAATTCCATTTCAAAGAAGGC
AATCGATAAACCGAACTTATTTTTCCTGTCTGAACAAAATTTAATCACATTTAATTTCTT
GAAGAACTTTGGAACTATAACTAGCCTTTTAACATAAATATAACAAACTGTGTCGAAATC
GTATTTTTTGTGATTTTTCGTAAAGTTGTTCGATATTTGCAATGGGACGCAAGGAAGCTC
GCGCAAGCGTAGCGGCTGAGCAGAGGAGAGATCTTTTGAAAAGATTAGCGACTACTCTAG
CCATACCTCTGAGTGTGATTTTAATCACATTCTCCTCCTACGGTTGGTCAAAGGACAATG
AACTCAACATGACCAAAGGGGTCACGGCGATAAGCGAGCAAGTGTATGAATTACATATGC
TCATTTTCTACATTTGTTGCGCGATAGCCTTAGTTGTTTTTGGTGTTATGTTCTATGCCA
TCATTCGTCATCGCAAATCAAAAGGTGCAGTTGCCGCGCATTTCCACGAAAGCACCAAAG
TGGAAATTATTTGGACTGTAATCCCTATCATCATTCTTGTCGCGATGGCGATTCCCGCAA
CGAAAACTTTAGTCGCAATGGAAGACACTAGCCAATCGGATATCACCATTCAAATCACAG
GTTCGCAATGGAAGTGGCATTACAGCTACTTTGGTGAAGATGTGGAATTTTTCAGCTTGC
TCGCAACCAGCCAAAAGCAGATTGACGGTTTAGAGATGAAAGGTGCGCATTACCTACTTG
AAGTGGATAACCCGCTCGTGCTCCCTGTGAATCGTAAAGTGCGATTTTTACTGACCTCAG
ACGATGTGATTCACTCTTGGTGGGTGCCTGATTTCGCCGTGAAAAAAGATACCATCCCGG
GTTTCATCAACGAGGCTTGGACGCGAATTGATGAGCCGGGCGTTTATCGTGGTCAGTGTG
CAGAGCTTTGTGGACGAGCTCATGGCTTTATGCCAATCGTAGTCCATGCCATGCCGGAAG
ATGAATTCGATCAGTGGCTCTCGGGTAAGAAAGAAGAAATCGCGATGCAAAAAGCTGCGG
CGCAAGAGGCGCTAACCCAAGACTTGTCGATGGATGAGCTCATGGTGCAAGGCGAAGCGA
TTTACTCGGCGCGTTGTGCTGTTTGTCACCAAGCCAATGGTGAGGGTATTCCGGGGGCGT
TCCCTTCGATTAAAGGCAGTCCTGTCGCGACAGGTGATATCGCCGAACATATCGGCGTGG
TTGTTGATGGCCGCGCAGGGACGGCGATGCAGTCTTTTGCTAACCAACTTAGTGATCAAG
AAATTGCTGCGGTAATTACCTACCAACGCAATGCTTGGGGAAATGATACTGGCGATACGG
TTCAAGCGGCCGACGTCAATGCCTTTAAGGCACAAAAAAGTGCCAAGGAGGAAATATGAG
[truncated: 4,792,627 more chars]
