# Supplementary material for: Genetic Diversity and Population Structure of Vibrio parahaemolyticus Isolated From Clinical and Food Sources
Source: Front Microbiol. 2021 Jul 27;12:708795. doi: 10.3389/fmicb.2021.708795 (PMC8353399; doi:10.3389/fmicb.2021.708795)
Supplement: Supplementary file 8 [file Data_Sheet_8.ZIP › original files of sequencing results8/VpL83.fna]

>contig1
TGCTGTTGCTGTTGCTGTTGCTGTTGCTGTTGCTGTTGCTGTTGCTGTTGCTGTTGCTGT
TGCTGTTGCTGTTGCTGTTGCTGTTGCTGTTGCTGTTGCTGTTGCTGTTGCTGTTGCTGT
TGCTGTTGCTGTTGCTGTTGCTGTTGCTGTTGCTGTTGCTGTTTCAGTTTCTCCTCCACA
ACCGACAGGTTTTTCTTCGCTGCTTCAAAATCAGGATTTTCTTTAAGCAGCTTTTTGTAT
TGCTCAGCAGCGTCTTCTAACTGACCATTTTGCGCTAACGAGTTCGCTAGGTTATAGCGG
CCGGTTTGTGATTGGTCATTTGAAAACGCTTTAATGGCCGCTTCGTAATCGCCAGTTTGG
TAACTTGCCGCGCCTTGCCAACTTGGGTCAGTGAACAGGTTTTTGGCTTGTTCATATTCT
CCCCGTTTATAGAGATTAGCCGCTTGCTGATCTGCATTTAAGAACGGGTTGGCTTGTGCA
CCTGGAGTCCAAGTCATTGGAAGCAGCGCTGCGACAAATACCCAAATTACACCACGGCGG
AACAGGAAAACGGTAGGTAGTAGCAGTAGAGGCAATAGCCAAAATCCACCATTCAAACGA
GAATCGGTTTTGACTTCTTGGTTCTGTTTTGCTGCCAAGTTGTTCCCAGTATTATTCGTG
TACGCTGCGATGCTATCCACGTCTCGGTTGTTGTGCTGAATAGGAACAAACATACCGCCC
GTCTTGTTGGTTAGCGTTTGTAGGTTTTTCAGGTGTGTTTTGGCAACAACGGTCGAGCCT
TGCGTGGTCTTAAGAAGCGAGCCGTCGGGTAGGGCAATCGGTGCGCCGTTTGCCGTGCCG
ATTGCAAGAACCGAGACTCGTATGTTTTTACCTTTAACTAAATTCAGAGAGCGGGCCAAT
TCTGAATCATCAAGATCATCGGCAAGAACCACAATGTCTCCTTGGTTTGCACCTGCTTGT
GAAAATTGACTTAACGCCAATTCGATCGCAGCAGGGAGGTTCGAGCCTTGGAATGGCATC
AGCTCTGGCGACAAGTTCTCGATGATACCTGCTAGTGTACTAGCATCCGTCGTTAGCGGA
CTCAAGCTGTAAGCATCGCCTGCATAGGCGATCAATCCAGTCGCCCCCTCTTTCCACTTC
GGCAACAAGTCCAACGCTTTGTAACGTGTTTGAGTAAGGCGATTGGGTTTGATGTCGCTG
GCGTACATCGAGCGAGACATATCTAGCACTAGCATGCGATTTTGGCTTAGCTCGAAGCTT
GGACGTGTATTTGATTGCCAGCTCGGCCCAGCGAGCACTACGCAGGCAATCGCCCAAGCC
AAGCCCCAAATCGTAAAATAGGGTTTGGACTGGGTGGTCTGCCCAAGCATTTTGGCGAGG
TGCGGGGCAATCAGCGCGGATTTTTTCGCTCTAAATTTTTGATTAATCAGGAGTACGAAG
GGGATTGTTATCAGTCCCAGTAACCAATATGGGTTAAGGAAAGTAAACTCAGCCATGTTT
TCTCCTTAGTAGGAACAACAACATAGAAAGCACTAAAGCGGCACTCAATGGGTATGGGAA
CCATTCGGACTGAGGCCGCCAAGTTTGGGTATCGCTTGATACAGGTTCCAGTTTGTTGAT
TGTGTCGTAGATCTTTTCAAGTTGTTCGGCGTCTCGCGCACGGAAGTACTGCCCGCCAGT
CATTTCTGCAATCTTCGTGAGCGTTTGTTCATCAAGGTCGGCTGCGGTGTCGACCTTACG
AGTCATAAAAAAGTCTTTCACCATCATTTCGCCAGCACCTACGCCGACGGTATAAATAGT
GGCATTGTATTTCTTCGCAATCTCAGCCGCTTCGATTGGATCTAACACACCAGCGGTGTT
ACTGCCGTCACTGAGCAAAATCATCACGCGCTGGGGCGCATCGCTATCGACAAAGGTTTT
TGTTCCTAAGCCGATACCATCGCCAATTGCGGTTCGTTGACCAACTAGGCCAATTACGGT
TTGCTTGATTTGTTGGATAACGGTTTGTCGGTCAGCCGTCAGTGGCGTTTGTAAGTACGC
GTGGTCACCAAATAGAACTACTCCAAGCCGATCACCTTTTCGCTTCGCGACAAAATCTGA
TAGCACTTTTTTCACGGCAGAGAGTCGGTCGATGTACTCGCCATCTAAGTTCATGTCCTC
TTTTTGCATGGAACCTGAAAGGTCAACCACCAGCATTAAGTCTCGGTACTTAGGTTGAAA
CTCGACAGGTTCGCCAAACCAAACTGGTCTCGCACAAGCGATGACCAATAATGTCCAAAC
GCCCACAGCTAACGATTTTTGTAGCCATTGTTTAGGTTTATGGCTGTTTTTGCTTTCTGG
CAAATACGCCAGTTTGATTTCTGCTTGTCGAGTTTCTTCAGGAAGAAGCTTGTAAATCAG
CAGAGGTAAGGGCAACAAAAAAAGTGCCCACCACCAGACAAATTCAATGTTTAACCATTG
GGAAAGGTCTGTCATGAGGGTTTGCTCAGTCACGGGTGTTTGCCTTTTTCTTCGGTGGCA
AAGCGTGAGTTATCCAAAAGGCACAATCGTCGATCAAATCTTGATGTTGCTCTTGAGACG
ACTTTTGATATAACGCGGCTTGCCACTGTTGTTGTTTGTCTACGAATCGAGTCTCTTTGG
TATGACTGTCGAGAAATTCATACCATGCCATTCCAGTTAACGGGGCGATGTCTTCACGTG
GGAAGTAACTCAATGCTGCTTGACGCAGAATTTCCAGAGCAGAGGAAGGTGTATGAGGTG
TGACTGATTGAGTCAAAAGCTTTAATGCCGTTTTTTTGGCAAGTAAGCGCTTTTTACGCC
ATTTTGCATACAAATATACACCTAAAACAAAAAGAACGATCGCCGCAAGCATTGCCCACC
ATCCCCACGCAAGTGGGAACCAATCCGGAGCGTTCGGCAAAATCAAAGGTTCAAGGTTTA
GGCTTTGGTTGTTTGTTGTCATTATTATTACTGCTTTATTGAAAACTGCTTTGTAAGGCC
TGTTAGCTTAATTGCTGAATCAAAGGCCAACCACTTGATAGCGTGTTAAATGGAATAGCC
ATCGAATGACACTGTTGTTTGATGGATTCTTGGTGTTGAGTAAAATGTGTTTCGAGCGCT
TTTCTTTGTCCTGTTGAGCCGAAGTTGAACCATTGGCTACGACGGCCATCAGAGGCTTTT
GCTTGGCCACGAAAGTCGGTTTCTCCTCTTTCCAATGGGTCGTAAAACTGAATGGCTCTC
ACGCTGTTGTGTTGTTTAAAGCGACGCAGTTGCATTAGCTCTCTTTCTTCTACATGTGCA
AAGTCACTGAGTAGAATCAGTTCACTGCCTTTTGGCGTGAGTGTGTGGAGTGTTTCTAAC
ACTTGCGAATATGGCATTGTGCGAGTCTCATGATTTGGATCTTGAGTCAACTGCGCGTTA
TGGGTATCAACGACCGCATTGAGAATCCGTAGCCCCTGTTTTTGCAAAGAGGAAGGGCGA
AATTCTAAGCATTGGTGTCCATCATCAATCACTGCGCCAATACGATCTTTTTTGGCTAAT
GTGAGCCAAATAAGAACACTGGCGAAATGAGCGAGTTGTACTGACTTCAATACGTACTTT
GAGCCAAAGTAAAGGCTTGAGCTGAGGTCGAGATACAAAATCACCGCTTGTTCTTTGTCT
TCCGCAAACAATTTAGTGTGTGCTTTTCCGGTGCGCGCTGTGACTCGCCAGTCGATGCTG
CGAATGTCATCTCCGGCTTGATACTGGCGCACTTCCATAAAGTCCATACCACGACCTTTT
TGTCGGCTCGTATGGTTGCCGCTCATCTGCGACCAAATGCTTTGTGCCGGTGGCAACCAA
CGTACCGACTGCGTGCGATATTGAAGCAGTTCTTCCAGTGTTAATGTCACCCCATTCGCA
TGAGGCGGTAATGGATGGTTTGCAGACATGTCACTCACCCGCTTTATGCGCTGCCAACCA
AGCTTAGCAACTTATCGATGACTTGATTTGCCGTTACGCCTTCTGCTTGAGCGTGGTAGC
TGAGCAATAATCGGTGACGTAACACTGGGTACGCCATTGCTTGGACATCTTCAGGAGAGA
CAAAATCACGACCTGCTAACCAAGCATGAGCACGAGCGCATCGGTCAAGGGCGATGGTTG
CACGCGGACTGACACCCATTGCTAGCCATTTATCCAACTCACTGTCGTATTCGCTTGCTC
GGCGTGTTGCCATCACCAAACGCACAATGTATTGCTCAATGGCTTCTGCCATGTGGATGT
CGAGCACTTCTTGGCGCGCGGTGAAGATGTCTTGCTGACTCAAGCTTGGGCGCTCAATAG
AGCATTCACCTTTTGCTTCACCACGATTGATCCGCAAGATCGCTAATTCATGTTCTGCAT
CTGGGTAATCCACTTCTAAGTGAAGCAAAAAGCGATCGAGCTGAGCTTCTGGAAGAGGGT
AAGTACCTTCTTGTTCTATCGGGTTTTGCGTCGCCATGACCAAGAATAGCTCAGGCAGTG
CGTAGGTGTGGCGACCTGCGGTGACTTGCTTTTCTGCCATCGCTTCAAGCATTGCGGCTT
GTACTTTGGCTGGCGCACGGTTGATTTCATCCGCAAGAATGAGTGAATTGAAAATCGGCC
CAGATTGGAATGTGAACTCGCCCGTTTCTGGGCGGAAAATATCCGTACCGGTTAAATCGG
CAGGCAGCAAATCTGGGGTGAACTGAATGCGATGGAAGTCGCCTTCTACGCAATCAGACA
GTGATTTTACGGCGCGAGTTTTAGCAAGTCCCGGAGGACCCTCAACCAAAATATGCCCGT
CAGCAAGAAGGGCGATCAACAGTTGTTTAACCAGATCATGCTGGCCAATGATCTGAGACT
CTAAATAGTGCTGAAGAGTTTCGAAGTTTGATTTATGCATGCTTTGGACTCTCGATATCC
ATTTGATTTTCGTTTTGAGTATTGGTCATTGCCAATCAGGAAAAAGTTCCTGTTCGCTCT
CGAAATTTATCTTTTCAATATTGGGGCAAAGAAAAGGATTGCAAGCGAAGAAAAACGCTG
AAAGTGCTTGAATGACAGGGTGTTACATTTATTTTGCATAAGATAGTGAGAAATACCTCT
AGTTTTGTTCGTTCAGGTCGATATAGGTTCCATGCTGTGTATGTCACAGAGATATGCACC
TGATAGCCACTATCTAGGATGCCAATAACAAGTGATTCTTTTAAAAGGTCCGAATATGTT
GAAACTTCATTCTCTGAGTATCAAACAAAAGGTTGTACTTGGTATTACTTTTGCTGTTCT
TGCATCAACCATTATCGTTGGTGTGATGGCTCAACGCCATGCGAGAGACGTGTTAAGTCA
CCGCCTGATTGATATTGAGTTGCCAGCCATGCTGCAACAAATTAATACTGAAATTGACCG
CGAAGTTGTGCAAATGCAGCAAGCGGCGAAGCAACTAGCAACAAACGAATTTGTTGTCGA
AGCGCTAAAAAATACTGATCACCCACAGTTTTCTGAAACGCAGCTTGTTCAGCAGCTAAA
CAACATCAAATCTCAGTATGGATTGAATGACGCATCGGTCGCAAACCGTAAAACGGCGTA
CTACTGGAACCAAAATGGTTTCTTGCGTCAGCTAAACCATTCGCAAGACGCGTGGTTCTT
TGGTTTCACCTCTTCGGGTCGCGAAACATCAGTGAGTGTTTTCCAAGAAGCTAATGGTGA
AGTGAAAATGTTCACTAACTACCAAGACTTAAACGGTATCTCGATGTCGGGTCTATCTAA
GTCGATGGATGACATGGTGTCACTTCTAAACAGCTTCCAAATTGAGGACACAGGTTACGT
GTTCTTAACGAATGAAAAAGGTGACATTCAAATTCATCGTCAACAAGGCAAAAACAAAAC
GTCGATTGCGCAGCTTTTTGGCAGCAACGCGAATCAACTGCTGAGCAAAAACAGCTTCAA
CCTAATTAATGTCGAGTTTGAAGGTAAGGACAATTTCGTCGCGAGTTTGTATGTGCCGTC
CATGAACTGGTTTGTTGTTGGCGTCGTGCCTGTTGACGAAGTGTTTGCTGACCTCAATGC
AACTGGCCAAAAAATGATGATCACAACCATTGTAGTGGCATTGGTGTTCATTTTGATGGG
CGTATTGCTTGCAAACAGTATCACTAAGCCTATTCGATTGATTGCAGATCGCTTTACCGA
TCTTGGTCAAGGCGAAGGTGATTTATCACAGCGTATTGAAATTCGTGGCAATGATGAAAT
CGCGCAGCTTTCTAAAGGTTTCAACGGATTTATTGAAAAAATCCACGCAACCATGAAAGA
AGTATCTTTGACGAGCGGTGCACTGAGTCAAGCCGCAGACAGCGTGTCGAGCAAAGCAAC
GTCAACGTACGATAATAGCCAAGAGCAACGTGACCAGACGATTCAAGTGGTTGCAGCGAT
TAACCAAATGGGCGCGACGATCAGCGAAATTGCGTCTAACGCAGCGACGGCAGCCGATAC
TGCAAACCAAGCGTCTGATAATACTCAGACGGGTCGTGAAGTTGTGATGAAAGCGAAAGA
AGTGATCAGCCGTCTTGCTGACGATGTGGAAACGACAAACATCGTTGTGACACAGCTTGC
TTCTACAACGAAAGATATCGGCTCTATCCTTGGTGTAATCCGCGATATCTCTGAGCAAAC
AAACCTGTTGGCACTGAACGCAGCGATTGAAGCGGCACGCGCAGGTGAGCAAGGTCGAGG
CTTTGCGGTAGTTGCAGATGAAGTTCGTAACCTAGCGTCGCGCACTGCCGATTCAACGGA
AGAGATTCAACGTATGATCAACCAGCTTCAAAGTGATGCTCAGGACGCAGTAAGCGCGAT
GGAAGCTGGCAAAGCTGTCACATTTGAGGGTGTGGCTTCGACGGATGAAGCAGTAGAAGT
GCTGGTGAATATCTCTGAACGCATTACGGATATCTCCGATCGAAACACGCAAGTTGCGAC
GGCAACGGAAGAGCAATCTACCGTGGTTCATACGATCAATCAGAATATTGAAGAAATCAA
CGCGATCAACGAGATGACAACTGCAACGGCGGAAGAGTTGGCTGGCGCAAGCCGCGATCT
TCAAGAGCTTTCATCTCGCCTAGATAAGATGGTTGGTAGCTTCAAACTCTAGAGTTGGAT
AGAATAGACGAAGTTGAACAGTTTAATGACTATATTTAGGTAAGTACTATGAACGACTTC
GAAAAAGAACTAGCGCAGATTTCTCAAGAAGCTGCAGAGGAGCCAGAAGTAAAGCTGCCT
TCGCTAGAAGAGCAAAAAGCCATTGCGGCTGAGCTTAAAAAGCTAGAAGCAGAAGGTAAG
TTAACGCCAGAAATTTTGGAGCAATACTTCGGCAAGTTTAATCAGAAAAATTCTGTTCCG
GTTCATTAATAAAAAGGGAGTGTTTACTCCCTTTTTTCATTTGTAAAATTCATCATTCCT
TCAATTTACTAAGTCACAAGCACGACTTCTACTCATCATTTTCTAATCGGATAACTTTTC
TCCTACCATTTCTCCCTACATCATGTTGTGACTTAAAAATTATTGACACTTCAATGGTTT
ACTAATTAGTACTAGGGATTTTCATACTTGACAATGCTCCCGCTCTATCTACTCTATTGC
ATATTTCAATCTAAACTACTAAAGGAATGCGAGCAGGATGGAGCATCAAACTACAAGGAA
TGTCATCTTAATTACGGAGGGCAGTCTACAGTCATCTCTCTTAAAGGATGTTTTGGAAAC
GAAGCTCGGTATTAACGTTCTACTGATCACTCCCGAAAATCTTGCTAGCCCATTTGTTAG
AAATCGACCTATATCAGCGATTGTCCTAGATTACAGCGTTATCACAGATGAAGTGTTTGC
TCGTTATATGGAATTTAAAACCCCCCATTTAACTGGAACGCTTGAAATCCTCATCAACTG
TGACAAATCTATCTCAACGGATGAACTGTTTGTTTGGGGGGCGCTTGCTGGTATTTTCTA
TACCTCAGACGACATACAGACCTTACAGACGGGCATTGATAAGGTTCTCCAAGGCGATAT
GTGGTTCAGTCGTAAATTTGCACAGCAGTACATTACTCATTTGCGTCGTCATAGTAGGCC
GATTAATAAGAACGTTCCAGCAATACTGACTAAGCGAGAACAACAGATCATTACGTTTTT
ATCTATGGGGGCCTCTAATCAACAAATAGCCGAACAGTTATTTGTAAGCGAAAATACAGT
TAAAACGCATCTCCACAATATTTTTAAAAAGATTGATGTAAAAAACAGAGTACAAGCACT
GATTTGGGCAAAAGAAAATATTTCAGACCACTCTATAGAGATGGTTTGATTTTATAAAAA
ATACCTAACTAATTTAGTGCATACGTATATTTTTTTAAAAATAGCCTTAGTTAAAAGTGT
TTCTTTTATGAGAAACACTTTTTTTGTTTCTGTTTTTAATAAATTAGTAATTCAAAAAGG
TAGTAAATAACTTTACTCTGTTGTCTAGCACTTAGATATGAGCTTGAGTGCTGATAATTA
ACTACGAAATTAAGAATCTTAAGTTAATGAAAGTATGAGAAACATTATGGAACAGTACAC
GGAAAAGCCTGAAATCCTAATGCTCACTCAACAAAGTTTACAGAGTGAAAACTTTAAGGA
AATGCTTTCTAAAAATACAGAAACGAAGATAACAATCATCGATGCTAAAAACCCTAGCTA
TCATGAACTCATCCCAGATCGTTACTTTTTATTGGTTGACTTTTCAGTTGATACACCTTC
AGACACTTTAGTTTATCTAAAGGATAGCAATAAAGTGCTAGGTACTATCATGCTTAATCT
GGGTTATGACTTAGATACCGAAGAGCTAGCGTCTTGGCCTCATGTCAAAGGCATATTTGG
TCCATTGGACTCTATGGAAAAGGTTTGTCGAGGATTAGGGGCCATTGTTAAAGGAGATAA
TTGGCTATCAAGAAGACTGTTGGATCAATTGGTAAATTATTACAAAGGAAAAGAATCGAA
TAACGTTTCAGAGCCTGCAATTGAAGTAGAACTGACACGACGCGAAATTCAGGTTCTTAA
AATGTTGAAGGAGGGTGGTTCAAATATGGAAATAGCTGACTCACTCTTTATCAGCGAACA
TACTATTAAATCGCATCTATACAATATTTTTAGAAAGTTAGAAGTGAAAAATAGGACGCA
AGCCACAAGTTGGGCAAAAAGAAACCTCTAGTACTAGGAATAACTGCATGTAATTAAAAG
AAAACAATAGATAAAGTACTAAGTTTTATATTTATAATTAAAAGGTCAGTTAGAAATATC
ATCCCATATTCAAACTCATTCTTATCCACTTGGCTATTAGACTTCTCATGTCTGGAACGA
ATCTCATCAGACGTGGAATAAAAGGTCTATTCAATAAATAAGCCAGAGGGAATAAAAATG
AGCACAAGTGACAATGACACGTATCTAGGCGATGCAGGCGCAAACAACAATATCGCTGAT
TTCGATGGCGGTGATGATCTGTTTATCGGTTATGGCGGTAATGATTTATTTGTTGGTGGC
GGCGGTGATGACTACATCATTGGCGGCGCGGGCAATGATCGTCTAATCGGTGGTGCTGGT
GACGACGTCCTGAGAGCTGGTACGGGAAATGATTATCTTGGCGGAGGTACGGGAAATGAC
TTGCTACTAGGTCTTCTCGGCGACAATAAACTGAACGGCGGCGTCGGGGAAGATATCCTT
GTCGCAGGTTCAGGTGATAACGTTTTAGTTGGTGGCAGTGACAGCGACAAGTTTGTGTTC
ACTGACAAGTTTGGTGGTCATGGTGAAGCGAAGGTAGTGGATTTCACTATCGGTGAAGAC
TCGCTTCACATCATTAGTGACACTGTGACAGAGTTCGGCGATTTAACTTTCAGCTACGAT
GCGGCTGGCAATGCAGTATTTACTGACGGCGCAGATTTAACCGTTAAGCTGATTGGTGTT
ACTGAAACAGATATTAACACCTACGGTGCCGATTTATTTGTTATTTAAAATCTAGTTTAA
GGCGCTAGTCATCTAGCGCCTACATCATTCGATTAAAGTGGAAGTAATCGTGCAGAAAAC
AGTTTTCAAAGAAGTCAGACAAAAACTATGCACGCTTGCAGGTTTGCTGATAGGTTTTAG
TCTCTTCATTAATTTACTCGTACTTGCTATCCCACTTTATATGTTGCAAGTGTACAACCG
AGTCATCTCATCTTATTCGACTGACACCTTGTTGCTTCTTACCATCATCGTGTTGGCGGC
TTTGTTTACTATGTCCATTATCGATATTGCTCGTGCACAGATGAGTAAATCGTTCGGATT
TTGGATGGACGCGAAACTTTCAGTGTTCATGCTTAAACGAAGCATTCAGTATCAATCGCA
TACTGGAAAGAGTTACACCTCTCAGGTTCTTCGAGATATTCAAACCATAAAAAGCTTTTT
GAGCAGCCAAGCCCCTTATCCTTTGTTAGACGCTCCCTGGACACCACTGTTTATTTTGTT
CGTCTATCTACTCCATCCTTTGCTTGGGCACATTGCGTTGCTTGGTTCTGTCGTTCTGTT
TAGCTTAGGTTTGATCAACGAGTTGATGACGAGAAAGACGATGCAAGAAAGTGAAGTTAG
GGCCATTTCTCATATTAGTAGTGCAGAGTTAGCGACACAAAACGCCAACTCTATTTTAGC
CATGGGGATGATGAACGCATTTTTAGAGCAGTGGCAATCGCGAGTACAGAGTGTCAGTGT
GCTTGAAGAGCGAGTTGCCGGAAAATCGATTTATATGGCTAACTTTTCTAAATTTGTTCG
TGGCTCTTTGCAAATATTTTTACTCGGCGGTGGTGCATGGTTGGTTATTCAGCATGAAAT
CACGGCGGGTGCGATGATCGCGAGCTCTATTCTGATGAGCAGGGCATTATCGCCGATGGA
GCAAGCGATAGGAACATGGCGCAGCGCGATGTCTGCGCGAACGGCTTATAAACGGTTAAA
GGAGATTGATGCGATTGTTCGTCAAGACGAATCTGACATGCCGTTACCTAAACCGAAAGG
CCATTATGAGTTAACCGGGCTCACTTACCGTCACCCGGGTGCGACTGAGCCAGTGCTGTC
TTCTATCACATTATCAATCCCGCCGGGGGTGTCCGTCGGAGTAATTGGCCCTTCTGGCAC
TGGCAAATCGACATTTGCTCGCTTATTGCTTGGTAACATTCGGCCTTTAGCTGGAAAGGT
GACTTTAGATGGCATGGAAGTGTCGACTTGGGCATCTGAAGATCGAGGTGTTCACGTTGG
CTATTTGGCCCAAGAGGTGGAGCTATTTCCAGGAACCATTCGTGAGAACATCGCGCGTTT
TAAACAAGAAGATCCAGCGAAGGTGATCAAAGCTGCACAATTAGCAGGTTGTCACGAATT
AATCCTCAAAAAGAACAAAGGTTACGACTTCGTTATTGGCGAAAATGGTCGTGGACTGTC
GGGTGGTGAACGACAAAGGATTGCGCTAGCACGAGCTGTCTATGGTGATCCTTCTATCGT
CGTCTTTGATGAAGCAAACGCCAATCTAGACGGAGAAGGTGAGGCTGCGTATCAGCGTCT
TATCGCTCATCTAAAATCTCAGGGCTCGACCATTGTGGTTATCGCCCATAATCCAAGCAC
ATTGAGGCAAATGGATCGATTGCTGTATTTAGCTGATGGCCGCGCCAAACTTTATGGTGC
TCGAGATGAAGTGTTGAAGCGTTTAATGGGTGAGGACAGAACGGATATTCCAAGGGTGAA
AAATGAGCAATCAGCAGCCAGTCGTTAACGAACTTCCCGCGGAGAAAGTCTACCGTTTCA
GTTCAGATGCTAACTTGAGTTTCAAAAAGCCAATTTTGCTCGGAGTTGCAACGTTAAGCT
TTTTCCTAGGCGGTTTAGGATATTGGGCGGCTACCGCAAAGTTAGAGAGTGCTGCTATCG
CTTATGGAGATTTGTCTGTTCTAACCAAGCGGCAAGAGATACAGCATTTAGAAGGCGGTA
TCATTGAAAAGCTGTATGTTCAAGAGGGCGATTTGGTAAAGAAAGGCCAGCCGCTTGTTC
AATTGTCGCAACGTCAGCCAATGGCCAAGTTAGATGCAGTTAGTGGTCAGTACATTCACA
CGCTAGCGAAGGAAAACCGGCTGAGTGCCGAATTGGATGAATTAGCGGATATCTCGTGGT
CTGGTGATCTAGAAGCGATTCCTCGTGTAAACATCGTAAAAGAAGCACAGTTAGTGCAAA
ACAAGATCTTTACTGCCAGAAAGCGTTTTTTTGAGAGCAAGCTTAGTATTATTGAACAAA
GTATTTCTGGTGCGAGCTTAGAGCTCGAAAATCTTAAGCAAACCAAAGTCATCGAAAGAG
AACGCCTCAACTTTATTGAAGAAGAAATTGCAAGTAACCAAGCTTTGGTCCAGAAGGGGT
TTTCTGGCAAATCCACTTTGTTGCAACTCAAACGGCTTGCCGCAGAGGTTCGCAGTACTC
TAAGTCAGCTTGATCGGCAATCTTTAACCGTTGGGAAAAGGTTAGACGAGAACCAAGCCA
AGATAGAAGAGTTAAAGCTCGAAAGATTGAATGAAATCGTCGAAGAGTTGCGGAATACCA
AAAAAGAAGTCGTTGCCATTCGTGAAGAGTATCGATCTGCTCAAGATGTGGTGGCTAGAA
CTTCAATCAATGCGCCAATCTCAGGCCGCGTAGTGAACATGCAAGTGTTCACTGAAAAGG
GGGTTATTGGTTCAGGACAAACGTTGTTAGAGTTAGTGCCTCAAGATGATAAGTTGCTTG
TTGAAGCAAGAGTCAATCCGCAAGACATTGACTTGATCAATCCAGGACAACAAGCGCATG
TACGATTAACCGCTCTGAATGCACGAACATTGGCTCCTCTCGATGGCACGGTGCTGACTG
TTTCTGCGGATAAATTGTCACAAGAAAACCAAGATGACTATTATCTAGCGCGAATCTCAA
TTTCTCAAGATGACGTTGCTAAGTACCGTTTGACATCCGGAATGAACGCCGAAGTACTCA
TTTTGTCTGAGCCTCGAACACCGCTGAGTTATTTGATTAAGCCATTGACAGAAAGCATGA
ACCGAGCATTTCGAGAAGAATAGGTATTCTGTCTTCGCAGAAGTGGATTAGCTGAACGTA
TTCTCTATAATTTCATTCTCTACGCCTAACGGGGAGTATATAACTTTAACTGATGTATCG
TAGGTAGAGTAAGGTTATTTAAAGATATTAGAGCAAGTAATGTTCATATTTTTATTTCAT
TACGTTTACATTTTACGAAGCGCACTGAATCGACGTGCCTTTATCGTATTTAAAGAGAGT
GAACACGGACAACTGACAGAATAATTTGTTATGGTTACCCATTACTATGCGAAAGATAAT
AAGTCTGTAACAAGGGAGCTGGGTAATGGAGAAAGTGCAGTTGGTCGTCGATTTTCTTCT
CACGCACAAAATGCTGTTTACCACATTAATTTTGTTTTTTATGTGGTTGGTACGTCGTTC
AATTTTGTCGATGATTCGCGGTGATCATGCCTTTTTAACCGAAGATCAACGCAGTTGGAT
GTCGAGAACCAAAAACGGTACGTTTGCGTTCACATTGCTGATCCTGTTTATCCTCTGGCA
ATCAGAAATCAGTGAGTTTGCGCTCAGTGTTACAGCGATTGCGGTCGCTATTGTGGTGGC
ATCGAAAGAGATCATTTTGTGTTTTACAGGCTCGATTCAACGTGCAAGTTCGCGCTCGTT
TCGAGTGGGTGATTGGATTGAAGTGGGGAAGTTGTGTGGCGAGGTGATCGAACACAACAT
GATGGCGACGGTGATTCAAGAGATCGATTTGCATCACGGGCAATACCATTACACGGGTAA
AACCGCGACGTTGCCGAATAGTATGTTTTTCACCTATCCGGTTAAAAACCTCAACTTCAT
GAAGCGTTATGTTTACCATAATTTCACGATTGTGGTGAAAGACTTCGTCAACCTGTATCC
GCTACTGACACCGTTAACGGACAAAATTGATGAGCATTGCAGTTACTTTAGTGATGTTGC
ACATCGTTACAATGCCATGATCGAGAAGCATGCTGGCGTTGATCTGCCGGGCGCAGAGCC
GCACATCCACATTTCAAGTCATATTAATGGTGAGCAGATTGTGCATGTGATGATCTTCTG
CCCAACAGATAAGGCAAACCATTTAGAGCATTTGATTCGTCAGGACTTTATGGAGCTTTA
CGAGCAGCGTTTTCCTGCTTCGAATGATGAATCGAACGACGCTGCATTCAACTAACTCGC
ATTAAAAGGAAACCCGCTGCTTCGGAGTAAACTCCCAAAGAGCGGGTTTCTTTTTTCGCT
TATCTTTACGCCAAGTTATCGGAACTTGCTTTTGAGCATCAGAAACAAGAAGTAGGTACT
ACCGATAATCGCGACTAACGTACCTGCTGCAATTTGGCTCGGGTAAATGGCGATTTGCCC
TAACCAATCCGCCCAAACCATAAGCGTTGCACCAATTAAACTGCCAACGAATAATTGTTC
TTTGACCTTTCTTGCTCCTAGCATCATCGCCATGTGTGGAGCGACCAAGCCAACAAAGGA
AACGGGGCCGACCGTCGCCGTTGAAAAGGCACACAGCAGAGCAACGATAACAAGCAAAAT
CGTGTTCGCAGATGATGGATTCAGCCCGCGCGCGTTAGAAAACGCTCGACCAATAGAAAT
CAGTGTTAGCCAACGTGACAACGCAAATACAATCGCTAAAAGCACCAACACGGAGATAAG
TAACACCAATGCACTTGTGCTGGTGACGCGATACGTTGAGCCCGTGAGCCAGAGCAAAAT
TTTGTAACTTTCCCCAGAGCCTTGCGCCAACGCAAACTGAACGAGAGCTTGTAATAGGGC
GCTAAGGGCAATACCCGAGAGTACAAAATTAGAAGGGTTAAAGTGGCTGCGTTTCCCGAT
AATGAGCAGCAGCATCAATACGGTCAGACTGCCCAGAAAAGCGACGCCCCAGTTAAATGC
GGCGAGTACAGAGCCAACCATCACACCAGTGATGATAATGGCAAAGGTTGCGCCGGATGA
CACACCGAGAATGTCTGGGCTCGCGAGTGGGTTGTAAACGATGCGCTGCAAAATGATCCC
GGCAATGGAAAGGGCAACGCCTACTGAAATCGCACTGATCATGCGTGGCCACCGCAGTTG
CCATTGGAACTCGCCAGGAATCGCAAACTCAATACCACTGATACCGTGCGTAACAAATGA
GTACGCCAGAATGCCGATGATCCCCATTACTGCAATGCCCCAAACTGCTGCGTTCGATAG
GGCCGTTTTTCCTTGGCTCATCGACAAGTTCAGCTGATCCGTAGCTGTCAGTTTCTTGCG
AGTAAACCAGATCAACGCAGGTGCACCAATGGCCGCCGCCGCCACACCGCTTGGGATGGT
TTCTTCTAACAACAAACTGAGATAAATCGCCGCAGAATCGGTGATAAGCAGCAACGCAGC
GCCAAGCAACATGCTGCTGATGAGTTCATCGCGTGGCGTTCTCGCACCCATTGCACGGGC
GATGTTTGGTGTTAACAAGCCGATAAAACTGATGATGCCAACCGCAGTGATTGAGGCTGA
TACCAGCCAAATACCCATCACCATTAACGCCCCAAACGCGGGTAATACCGCTAAGCCTCG
GGCTGCTGCGCCTTCTTGTCCCAGTTTCATTAGGGTCAGAATGCGTGGTGCGACAATCAA
AATGACGATTGCGATAGTAGAACGTGGCAGCAACCATTCAAACCAATCCCAACTGTATTG
TGAAAGGTCGCCCGCTCCCCACATAAAGATGTTTTGAGCAAACTGTGCATTGAGAATAAT
CAGAGCTGTCGCAATGGAGCCAAGCAAAATGTTGATGACCATGCCGGAGACCACTAAAGG
CAACCCCGTCATATTGCGCACACCAGCGATCGAAATGATCAAACCAAACGCCACCAAAGC
ACCTGCCATGGCAGCGAAAGCGGAGTAGTCGGCCACCCAGTCAACAAACCAAATGTTAAC
GATGACCAACGCAAGCCAAGCACCGGAAGAGGTGCCTAAGGTCAGCGGTGAGGTGAGGTT
GTTTTGCGTTAACTGTTGCATCAAGCTACCAGTCAGTCCGAGCATTGCACCAACCAATAG
CGTGATGCTCAATCGAGGTAACTGAGACTGCATAAAGAAAACATCACGAAATTCGCTGGC
GCTTTTTGGTTGAGTTAACAACTGCCATTGTTCACTCAACGACAAGCTCGTATCAATTTG
TAAGCTCAATAGGCTAAGCAACGCAATCAGCGCGACATAGCCAATGTACGGTTTCGTTCT
CATTGTTTTGGTGCCAGTTCAATTAAGCTGTCGGTAATGGCTTCTGCCATGTATTGCAAA
GACATCGCACCGCCGTAGGCCCACACCGCTCTTACCGAATTTACGCGCTGTTTTTTCACG
AATGGCATCGCTTGCCAAAGTGGTGAGCTGTTCAACTTGCTCTCTTGCGGGAAAGGCTGC
ACGTAAAGTACGTAGCTTTGTTCAAGGTTTTGTAAGCGGTTGATGCGATCTTGTTTGATG
CCCCAAGCGCGCGCAGAGACTTGGATAGGGTTGGTTAACCCAAGCTGCTCAACCACATAG
TCAGTGGTCGAATTTTCCGTCGATAGCAGAACAGAATTGGGCGTCGAGAAGCGCATCACC
AACACGTCTAATGGGGCAGAATAATGCTGACGAATTTTGTCACGCAGTTGTTTGAATGAG
TCATTGAGTTTTGCCAGTTTTTGTTCCGCTAACTCTTGTTTATCAAACAGCACACCTAGC
GTACGAAAATGCTTGATTGCGGTTTGAGCCGCGGCTTCGTTTTGCGAAAAATTCGGCAAA
TACACCACCGGCGCGATTTGTCTGAGCAGGGGAATCAAATCTTGCTGGGGAGAAGCTGCT
AGGATCACATCGGGTTTCAAACTCGCGATTTTCTCTAAATTAGGTTCGGCGCGAGTGCCG
ATATCCTCAATGGATTCTGGTGCGTAAGGATTCACTACCCACTGGCGATAACCCGGCAAG
TTAGGCGCAGCAATGGGCTCGATGTCCAACGCGAGCACTTGCTCCAAAATGTCCCAGTTG
AGAACCACGACGCGTTGCGGCACTTGCTCAAAAGTCACCGCTCCGTACGCATCATGAACG
GTAATGTCTGCGTTCGCTCGTGCAATCATCACTGTGAAAAGTAGAGTCGTGCAGCTTAGT
TGTTTGATAAATTGAACCATCATGGACATACCACCGCCACCTTCTGGCTAGCAAGTGTAT
CCCCGGGCGTTGGATGGTCAATGAGCTTAATTGGTGATTCGTAAAGTGCAGACAAACGCG
CTTCATCAAGCAGCATTTCGGCGTTGCCTTCAAAGGCAATTTGACCTTTTTTGAGCGCAA
CTATGTGGGTTGCGTAGCGCAATGCTAAGTTCAAATCGTGAAGGATCACGATAATGCCTA
CGTTCTCGGTTCGATTCAGCTCTGCCAGTAGCGCCATCAGTTGAAATTGATGGTGAACAT
CGAGCGCGGAGGTCGGTTCATCTAGGATCAAAATCGGTGATTGTTGAGCCAACAGCATCG
ACACCCAAGCGCGTTGGCGCTCGCCGCCCGATAAATCGTCCGCTAATGCTTGAGCAAACG
GAGCTACGCCAGTGCGAGCCATGGCTTCAGCGATAATCTGTTTGTCTTCAGGTTTCCAAC
GACCAAGTGCGCCACGCCACGGAAAGCGGCCTAAGCGCACTAGCTCTTCTACCGTTAAAC
CAGCCGAGGAGGGCAGCTTTTGTGGCAAATAGGCTATCTGCTTTGCCAGCTCTTTGGTTT
TGAGTGATGAAAGGGAAGTGTCGTTTAATGCTACCGTGCCTTTATCTGGTGACATTTGAC
CAGAAAGCAGGTTTACCAGTGTCGATTTGCCTGAACCGTTATGGCCCAAAACGACAGTCA
GTTCATTCGTTGGGATGTTAAGTTGGTCGATGCCGAGGATCTGACGTCCACCTCGAACGA
TCTCAATATTAGACAGTTGAAACATGGATGGCTCTCAGGAGAAAACTCCCCTCAAGAGAG
GGGAGTCGAAAGTTCAATTACCAGCGGTAGTTTGCGTTTAGCATGACAGAGCGAGACTGG
CCGTAGTAACACCAGTAATCGCAACCTGATACAAATTCTTTATCCAGAATGTTGTTCACG
TTTAGCTGTGCTTGCCACTGTGAAGTGATGTCGTAAGTGACCGACGCATCCCAAAGAGTC
ACTGAAGGAACGGTTAGGTTCGAGCTCTTAGGGTTATCTTTAGATTCGCCCACATAACGA
ACACCAGTACCGATGTTTAGACCTGGAATTAGGCTGTATGCGCTGTAGTCTACCCATGCC
GAAGCTTGGTGTTCAGGAATAAGCGCGGCTTGTTTTTTGCCTTTGCCAAAGCTTTCGTCT
GTTTTCGCTTTGGTGTAGGTGTAGCTTGCCATCAGTTTTAGATCGTCGGTTAGCTGCATC
GTGCTTTCAAGCTCAATACCTTGAGAAGTCACTTCACCCGTTTGTGTCGCGATCCATGTT
GATGGGTTGGTCACCAGCGCGTTCTTTTGCGTAATGTCGAACCATGCTAGGTTGATAAAG
CCATCCATAAAGCTTGGCTCATACTTCACACCCACTTCTACTTGCTCGCCTTCTAGCGGT
TTGTAAAGTTCATTGGTTGCCGCATCAATGGTGCTGATCACTTCAAACGACTGAGAGTAG
TTTGCGTAAGGTGACAAACCATTGTTTGCAAGGAACATCACACCCGCGCTGAGAGACAAC
TGACCATCATCACGAGATTCGTTTTGATCAACGCCTGCGCCTTTGCCAGAGTTTTCTGTT
TTCACCCAGTCGTAACGAGCACCCACGTTACCAATCCATTGTTCATGCAGTTTCAATTGG
TATTGCGAGTAGACACTTGCTTGAGATTTCTCAATCTCACGTTTCACGTTCTTTGAAGGA
TCAAGTGGATTGAAGTTGCCGTAAACTGGGTTCCACGGGTTGATGGTGCCAAACGCGTAG
TTGTCCTGTTCGTCGCCATCGGTTTTGTGGAATTGCAGATCCATACCGACGAGCACCGTG
TGTTCTGCGTTATCTGTCATCCAGTTGCCGACAGCATTGTTGTCGAACGTGATGCTCTGG
TTTTTGCCGTCACGGAATACAATGCCTTGCGTTAATTCTTCTTTCGCCGGATCGTTGTTT
GAGAACGCGTAAGAGCTGCGCAAGTACAACTCATTCGAACCGTAGTTGAGGTTTTGCGAG
AATGACCACGTGTCATTGATGTCGTGCTCTAGCAAATAACCTAGAGAGAACTGCGTGCGT
TCGTATTTATCGTAGTTTGGCTGACCAAGGTTAGTCGAAGGATCGATTTTGCCAAAGTTA
GAACCAATCAGAGTGCCTGCCGCTGGGAAAAATGGGTTGGTTGGCACACCGTCATCACGA
AGGTAAGTAGCCAAAACGGTCAGCATTGTACGGTCAGAAATGTCGAACTCGACGCTTGGC
GCTAGATAAAAACGCTCGTTGTTGGTGCCGTCCAGTTCGCCATCTTGGCTTGTCATCAGG
CCAACCAAACGGTAGCGGATTGTGCCATCGTCGTTTGCTTCATCAGCGATGTCAAAACCC
ACCGACTGGTGTTGGTTGTTGCCCACTTCCACTTTTACTTCGCCTTGAGGCGTAAACGTT
GGTTTTTTCTGTACTGCATTCACGATACCGCCTGGTGCCGATTCACCAAACAGAATAGCT
GATGGGCCTTTAACCACTTCCACACTTTCTAGACCGTAAGGTTCGACCAACCATGTGTAG
TAACCGTCGCGGAATAGGCGGTTGCCGTTTAGGTAAGTCGCAGCATCAAAACCGCGAACT
TTGAACCAATCGGTGTCGTTGTCGGCACCATAAGGCTGAGCGGTTACGCCAGATGTGTAG
CGTAATGCTTCGTCCAATTTTTGCGGTGCGCGAACGCGAAGTTCGTCTTCAGAGATAATA
GAAACGCTGCGTGGTGTTTCTGCCGCTGGTGTTTCTACTTTTAACGCTTGTGCTGTGACG
GTGATGGTTTCCATCGCGGTAACGTCATCTTGTGCGTTCGCTGAAAGCGCAACCACTGCT
ACTGTAGGCGCAATCGCGCAAACCATTGCTTTACGGATCGCAACGGTCAGTAAGTTATTT
TTCGTCATAAATACATTCCCGACAATTATATTTAACAAGAAGCTTAATTGTAATTATTAT
CATTTGAACTTTTGTTTCGGTATTTTACTGACTTTCGTATCAAAAGATAGTAAAACGTCC
GCAAATTTATTCGCGGTAACCAAAGTAGTTGTTATGTTTAATTGGTTTGAAAAACTGACC
CAACCCTTTCCCCAGATGGAAACCGAAAAGCCACCGAAGACACTTTTTGGCTTCTGTCGC
TTTTACACTCGTGGCTTTGAAGCCCCTTTACTTGTCATGGCGATATTCAGTGCATTGATT
GCGGTGACGGAAGTGACGCTCTTACGTTACATGGGCGAATTGGTGGATATTCTTGCCAAC
CAAGACCGTGCAACATTCTGGGTGGATCAAGGCGATCGCATGATGATGATGGTGTTGCTT
GTTGTCGTTGTGATGCCGTGTTTAGGCTTTGTGCACTCGATGGTGATGCACCAAACGTTA
TTGGGTAACTACCCGATGTCTATCCGTTGGTTGATACATCGTTACTTGCTGAAACAAGCG
GTTGGCTTTTTCCAACGAGACTTTGCAGGCCGAGTCGCGACCAAAGTGATGCAAAGCGCG
TTGGCGGTACGAGAAACAGTGATGAAGCTGGTGGATGTACTGGTTTACATCAGCGTTTAT
TTTCTGTCGATGATTTGGATGATGGGCGAGGCGGATGGCTTGTTGATGCTGCCGATTGTA
GTCTGGTTAGGCATTTATGTTCTGATCCAGTTCTACTTTATCCCACGAATGAAGCAGGTT
GCGACAGATCAAGCGGACGCTCGCTCGGTCATGACCGGACGCATTGTGGATTCTTACACC
AACATTTCTACCGTGAAATTGTTCGCACACTCGCAACGAGAGTTGGAATACGCAGAAAGC
AGCATGAAGCAGTTTTTGGTGACGGTTTACCGCCAAATGCGCATGGTGACTTGTTTGCTG
TTCAGTGTCGATGCCATCAACTATTTATTGCTTCTGTCTATCAGCGCTATCTCGGTTTAC
CTCTGGTTAGACGAGGCCGTGACGATTGGTGCCATTGCGATTGCCATCAGTATTGCGTTG
CGTGTGCAAGGTATGTCGAAGTGGATCATGTGGGAAGTTAGCGCGCTGTTTGAAAACATT
GGCACGGTAGTGGACGGCATCAATACGATTTCAAACGACGTTGAAGTGAAAGACGTGCCA
AATGCCAAGCCTCTGAAAATCTCGCAAGGTGAGATCTGTTTCGACAACGTAGGTTTTAAC
TACAGTGACGAAAAGGCGGTATTTGAAAACTTGAACCTGACCATCAAACCAGGCGAAAAA
GTCGGTATTGTCGGTCGCTCTGGGGCAGGTAAATCCACGTTGGTTAACCTGTTGCTGCGT
TTTTACGATGTGAATACGGGTAAGATTTGTATTGATGGGCAGGACATTTCGCAAGTCGAA
CAAGAGTCGCTGCGTCAACATATCGGTATGATCACGCAGGACACTTCTTTGCTGCATCGC
TCAATTAAAGAGAACATTCTTTACGGTGATCCAAGCGCTTCAATGGAGGCTGTGATTAAC
GCCGCTGAAAAAGCGCACGCGCATGACTTCATCCAAACGTTGAAAGATGAACAAGGCAAT
GCCGGCTACGACGTTGAAGTGGGTGAGCGCGGCGTGAAGTTGTCTGGCGGTCAGCGTCAA
CGTGTGGCGATTGCTCGCGTGCTGTTGAAAAACGCGCCAATTTTGATCATGGACGAAGCT
ACGTCTGCACTTGATTCAGAAGTGGAGTCGGCAATTCAAGAAAACCTTGAAGTTCTGATG
GAAGGAAAAACAGTGATCGCGATTGCTCACCGTTTATCAACGATTGCCGCGATGGATCGT
TTGATTGTAATGGATGACGGCAAAATCATTGAGCAAGGCTCGCATCACGAACTGCTGCAA
TTGGGTGGTGTTTACGCTCAGTTGTGGAAGCATCAAACCGGCGGTTTTTTGTCTGAGTAA
GATGCTGCCAAACAGCTGCATCTAAATGAGACTAAACGAAAGAGGAGCAAATGCTCCTCT
TTTTTGTGTCTGTCGTTATTGAATTTTTTACGCTTTTTTTACGCGAACTCCGAATGGGCT
TTTGCTAAAGTTTCTGCATCGAATTTTGGTTGATGTACTTTATGTTTGCTCATTGGCGAG
ATAACACATTTCTCTTTTCTGCCATCGTGATTGTTGGCGCGGTTGTGGCCTCATGGCTGT
TAGACCAACTGTTTGGCTCTACGGCTGCCGTCCTGCTGATTTTGCAGTTAGCAGTCGTGG
TGGTGGCGTTTCAATGCAACTCGCGATTCGCTTATGCGGCGGCGGTGATCGAAGCGCTGA
GCTTCAACTTCTTTTTCACGACGCCTCGTTACTCTTTGCAGATGTTTCGTCCGGAAGACA
TTTTTAATCTAGTCGTGTTTATGGTGGTGGCATTTATCACCAGCACCTTCGCGGATCTTT
ATCGTCGCCAGCAGGGCGAGTTAAAACAAACCAAGCTGCAAAATAGCATCCTGCTATCGG
TGTCCCACGACCTACGCACGCCGCTGGCAACCATTATTGGAACACTAACCACACTCAACG
AGTACATGCCCAAGCTCAATGACTTAGAGCGCAAAGAATTGCTCGACAGTGCGACTTCAG
AAAGCCACCGCTTGCATCAATATATAGAGAACCTCTTACAGGCGACTAAGCTCCAACACG
GCACATTAAAAATTACCAGAAAAGATGAGCCTATTGCGAATATTGTGCGGGATGCGGTTT
CTCGTTTGCCGAATTACACCGAGAAAGTGTCCATGAATATGGATGATGCCGTTGGCTATT
TGTCAGTAAGTCGTTCGCTCATCGAACAAGCGATTTTTAATGTGTTGGATAATGCCATGC
GATTTTCGCCAGAGAATGAATCTGTTGAGGTTTCTCTTTCTAAGCAGGGTTCGTCGTGCG
TGATTGATGTTCGGGACATGGGGATTGGCATCAAAGCTGAAGATGCGGAAAAAATATTCA
GCCTTTTCTATTCCGGCGCGAACAACAAATCGGCCGATTCAGGCACCGGAATGGGACTCG
CGGTTGCCAAAGGCATCATCACCGCACACCAAGGAGAGATTCAATCTATGCCAGTATCAG
AAGGGACGCTGATCCGCATTCGACTTCCACTCAATCAAGGAGCAGAGCAGGCGTGAGTTA
CAAAGTGTTAGTCGTGGACGATGAGCCTCGCATTCATACCTTTATTCGAATTTCGCTGTC
TGCTGAAGGGTTTGATTATATTGGCGCGAGTACCATTGCAGAAGCAAAAGCGTGTTTCGA
ATCGCATTCGCCGCACGTCATTCTGCTAGATTTAGGCTTGCCCGACGGCGATGGGACGGA
GTTTCTCACGACGCTTCGTCAGACGCATAAAACGCCAGTGCTAGTGCTGACAGCTCGCGA
TCAAGAAGAGGAAAAAATCCGCCTTTTAGAAGCGGGCGCGAATGATTACTTGAGCAAGCC
TTTTGGCGTAAAAGAGCTCGTCGCGCGCATCAAAGTGCTGGTTCGAGATTTGGTGGATGA
GCAAACCGTCGCTGATGAGCTGGTGGCTGGCCGAGTCAAAATCATCAAAAGCACTCACCA
ATTTTGGTTGGATCAGAGGGAAATTCCACTCACCAAGAAAGAGTTTTCTTTCATTGAACA
GTTGATTCTCAAGCCGGGAAAACTCATTGAGCAAACTCATTTGCTAGCGGTGATTTGGGG
AAAAAGTCATGTCGAAGATACTCACTACTTACGCGTGTTAGTGAGTCAACTACGCAAAAA
ACTGAACGATAGTGCTGACGAACAGCGGCTATTAAAAACCGAGCCGGGGCTGGGTTATCG
TTTAGTGCTTGAGGCGTCCAAGCACCACTAAATTCCAAATTTAATCAACGTTAATGCCAA
GGTTTAGTGCTGGTTATCGGCACTCGAACAGGATTCGTGTTGCCTATTTTCCGTGACGGA
GAATCAGTCTAGCCCTTAACGCATTAGTATTTTCTATACATAAAACACAGTTAGGTATTG
ATATGGCTCACTTTACAGTAATTGGTCTAGGGCGATTTGGCGTTGCCGCCAGCTTAGAAC
TTATTCATCTTGGACACACGGTAACGGGGGTGGATAGCGACCCGAAAATCGTCGAAAAAT
ACGTCGAAGAGTTAACGCAAGCGGTTATATGTGACGCAACAGACGAAGGTGCACTCAGAG
AGTTAGCGCTAGCGAACAGTGATGTGGTGTTGGTGGCGATTGGCGAAGACATGCAAGCCA
GTTTGTTGTGTACGCTGGCGCTGAAAAATCTGGGTGTGAAATCCATTTGGGTCAAAGCGA
GCACCAAAGCGCACCACACCATCGTATCTAAGCTGGGTGTACAACGCATTATTCATCCGG
AAGAGGAGATGGGCGTAAGAGTCGCGCAGGCACTCAACTATCCGATGGTGAACAACTATT
TGGAAATGGGGCATGGTTTGTATGTGGTGGAAATCCACGTTAAATCCAATCTGCACGATA
CGCCGCTTTCTAAGTTGATCAGCCGAGGCAGTTACAACATTCAGCCTATCTTGGTGAAGC
GCGAAGAAGCCGTCTACACCAATATCAATGATGAGTTTGTGCTTAATGAGTTCGACACGC
TGTTGCTTTGCGGTAGTCGCGCTGAGCTGAAATACGTCGCTCCAAGGTTGGTGTAACATG
GTTTTGTGGCATCCCTCTATTATCCCAATCGAGCGAAAACCCAAAGCGGGCAAAAAACTG
TTGGGCGCACCGCCGCTGATACTTAGCCTCAGCTTTGCGTGCTTGATCATTCTCGGCACT
GTCTTACTCAAACTGCCGATTGCCACCACAGAGCCCATCACTTGGATTCAAAGCCTGTTT
ACTGCGACATCAGCCATCACGGTGACGGGATTAGTTGTGGTGGACACGGGCACGGCGTTT
ACGCCTTTTGGGCAAGTGGTTATTGCCTTCCTGATTCAATGTGGTGGCCTAGGTTTAATG
ACGTTTGCCATCGTGACCTTGCTGGCTCTGGGCGGAAAAATTGGCTTTTTGGAGCGAGCA
GTCGCGAGAGAGGCGTTCAACCAAACTGACTCATCGACACTCATTGCCACTGCTAAATCT
GTATTGATGTTCGCTCTGCTCGTTGAACTTATTGGTTTCACTATTTTGAGCGTTTATTGG
AGTGAAGAGCTGGGTTGGAAAACCAGTTTGTTCCATGGTTTCTTCTACACCATCAGTGCG
TTTAACAATGCAGGTTTTGCATTGAGTGCCGATAGCTTAATGCCTTACGTGGACGACCCG
GTCGTTAACTTCACCATTACCAGTTTGTTCATTATTGGTGGTTTAGGCTTCTCGGTTTGG
ATTGACTTAAAACGCAATCGCCGTTGGCACCGACTCACCGTTTACAGTCGAATGATGATC
TTAGGCACGGTGATCATTAACGTGGTGGCACTTATCGCGATTTATCTGATTGAATATGAC
AACCCCAACACGCTTGCCCCGTTGAGCGAAGCAGGGAAATGGTGGGCATCGTGGTTTCAA
GCGGTGACGCCAAGAACGGCAGGCTTCAACACTTTAGCTATCGATCAGTTGGAAGATGCC
ACAACGGCGATCATTCTGGTGTTGATGTTTATCGGCGGTGGATCATTGAGCACGGCAAGT
GGTATTAAAGTTGTGACATTTATGGTGTTAGTCTTGGCAACTTACAGTTATTTGCGTCGT
GATGAAGCAACCTATGCCTTTCAACGCGAGATTCCCAAAGAGACCATCAGCAAGGCATTG
GCGCTGACTCTGATCTCGGTGGGTGTGACTTGGTTTGCCATATTCACGCTGTTACTGACA
GAGAAAGCGTCTATGTTAGACATTATCTTCGAAGCGGTCTCGGCACTGGGTACGGTTGGT
TTGTCGCGAGGCTTAACGGACAGTTTGTCCGAACCGGGTGAGTTAGTGATCATCTTCATG
ATGTTTATGGGACGATTAGGGCCCCTTACTTTGGCGTACTTCTTAGCCAGTCCAAGAAAG
AAAAAAGCGCGTTACGCGAGCACTAAACTGGCAATAGGATGATGAAACCGATGCGGCGGC
AAAGCATGTGGATGGCATGCTTTGCTGTTTGCTTGTGCATAGCATTATTACTAAGTTGTT
CATCGAAAGTTATATAAAAAGAGGAATAAATGAGCTTTATGAGTAAGTGGTAATTTCTGG
AATAACCACAAATTATATATGCCTTTTGTTTGTCGTGAAGGTCAATAATCTCATTGGATC
GAGCGATGTATAGTCGCTAAATTAAGTTGGCAACTTTTCCGTGCTGTTATTGGCATTTAG
TACCCATTGTTTGACCTTAATACGAAAAACGACACTACCCATCAACAATGTTTGCCTGAG
TTTCGGCTGTTGTATTAACGGCTGCATTTTCTGCAGTTGAAGATAACTACTTTACAAAAG
AACTCTCCATGCAAACTCGCCGCGAACTCTTCTTTGCCCCTTTTCAGCGTCTGGCTGTAA
TCGCAGAGCAATGGCGAGCTGGGTCTAAATCTTACTTAACAGACTTAGCTTCAATCGCGT
TACTGCTTCTCCCACTGACATTATCCAACGCGCTGGCTATTCTACTTGGTCACGCATTTC
GAGTGGCGGGCTTGGGGGATGTTTCCTTACTGCTTTTCCACCTTTCCGACATTTTGATCA
ACCTATATCCCACGGCATTTTGCGTGGTTGCTGCATATTATTTGTCGCACAAAGCCAATG
TATCGAGCGTGGTGCTTATCATTTATTCGCTGATCATGTTTTATTTGGTGTCGATAGAAA
ATGAAAGCTTATCCGCGACGTATACGTTGCCCAATAACTCTCTGTTGGCGCTGATCAGCG
CAATGATGTCGTATTTGTACTGCAAACATTTGAGAATTCAATTGCTTGAACCCCAAGCGC
TGGACTTTACTTCTCGGCTGTTTAAAGACGTTTTGCACTTTTTCGTATTTGTTCTTGTCG
CGGTAAGCCTGTCTCACGTCACTGCGGCGATCATGGTGTGGTTTAGTGGCGCAGTGCGCA
GTATCGGCGTCGATCCTTTAACGCTTGAAGGCGGTTTAATCTATCAAACCGTTTTGGGGT
TGCTAGGGGCGACAGGCATCAATGCTCACAACATGTTGTTTGGCATCAAGCAGCAGATAT
ACGCTGCGACCGAAGCCAACATGGCCGCTTGGCAAGCTGGCGAAGCATCGCTTAACGTTA
TCAGCCAAGGTTTTTACGACGCCTTTTTGTCTATGGGCGGTTCAGGAAACAGCGTCTGTT
TGCTTTTGTGTATCCTGATTTTTGCCAGAGAGCGCAACCACATCATGTTGGCGTTGGCGG
CTGCGCCATTGGTGATGTTCAACATTAATGAAGTGTTGCTGTTTGGTTTGCCGATCATCT
TTAACCCTATTCTCATCATCCCATTTGTGCTGGTGCCTTTGGTGAGCTTCGTGATCACTT
ATGCCAGCATTGCGTCGGGTATGATTGATCCTGTCGAGAAGATCGTGAATTGGATGACGC
CGCCGTTGATCAGTGGATATGTCGCAATGGGAAATCATATCCAAGGCACAATACTTCAAC
TGATAGTGATCGCGGCAGGAGTATTGATCTATCGACCTTTTTATCTTGCTTATGCTGGCA
AACACGCGAGTCAGTTCGGGTTGAACAATGCGCTGAATGGTATTGAACAATCGCTGTTTA
AGTCTCTGCTTAATAGCGTGAAAGATTCAAACATATACAGTATCAATAAATCATCAGCTC
AGAAGCGTTTGACTTCAATTCTGCGAGAAGGGGAGCTGGTGATGTTTTATCAAAAGTTAC
AATCGACCCAAGATAAGAGCGTGTTCTCCTATGAAGCGCTGATTCGTTACATCGATAAAG
AGGGAAAACTGTGCCCTCCAACGTTTATCAGTGACTTCCAAATGCTTGATGCCATGCCGC
TACTTGATAAGTTGGTCATCGAAAAAGTGCTGTCGGACATGAAAACAATGTCGTTATCGC
CGTCACGTCGAGTTGCGATCAATATTTCGGTTTCGACGATCGAACAAGCGGATTTTGTTC
AGCACTTACAAGGGCGACTTGAGCACTATGGCGTGTCCCCAGATTGGTTAGAAATCGAGA
TAACCGAAGAGGCGGTGCTAAACGATAAAGTGTCGTTAACCAATACGATGATCGCGCTGC
AAGCGTGTGGTATTCGCATTGCAATGGATGATTTCGGAACGGGTTATGCTTCGTTTCCGC
ATTTGCTCAAATATCCGTTTGATAAGATCAAACTCGACCGTTCATTACTGCTTGATGCCA
CAGACGAAAAGGGTCGCGAGTTATACCGAATCGTGGCTAAACTCGGGCACATTGCCAACT
GCGAAGTAGTAGCCGAGGGCGTAGAAACTCAAGCCGAATATGAGTTCGTCGCGCAATGTG
GCGTCGACAAAGTACAAGGTTTTTATCTGGCCAAACCGATGCCGATACAAGACTTATCGG
ATGAGAGAGCATGACCGGATTCGCCTAGTAAAAAGGGAAGCACGTGCTTCCCTTTAGTCA
CACTCAAATTGAATTCAACGATTATTTGAACTCAAATTTACCCTGCATGATCGCCCAGTG
ACCAGGGAATGAGCAGAAGAATGAGTAATCACCGCCAGCCGTCATTTTTTCCGTGCTGAA
TGTAATGCTGGTGCTTTCACCGCCACCAACGACTTTCGTGTGAGCGTAAACGCGCTCGTC
GTCTGGCTTCACGTAACTGTTATCTGCGCCAGCAGACATGCCGTCAGTGCCTACCGCTTG
GATGTTGGCTGTATCTGCGATGACAACGTTGTGCCCCATAGATTGCGCTGGCATTTTACC
GGTGTGGTTGAGCGTTAGCGTTACTTCCTTACAAGTTGCTGGAACACTCAATGTTTTGGT
CGAAAACTGCATCATATCGTTAGCATCAATAGAAACTTCACACTCGGCACTGGCTTGTGC
GCCGAAGCTCAATCCTGCCAGTGCCAAGGTTGCTGCTAATATACGTAAAGACATATAACA
CTCTCCATTTTGTTGTTTTGGGCTGACTTGGACTTTTTTGTCCAATAGTTCTCATTATCA
GCCAGTTTTAACCCGAAAAACGTGCTTCAATCGGTATATTGACGATTTGTTGCAAACTTG
TACTGGTTCGTTCCACTGATTGATCATTGGACTACCTGATTTTCTTTCGTGGCGTGAACT
GGCTCAATTCTCAATTCGTGTAGGTTGAGGGAGTCGATTCAATTAAGAGAGGAAATATGA
GATGGGTAAGAAACTAAGAGAAAGCCCAACGTCGACGTTGGGCTTTAGAACGTATTCAGA
GGAGGATTAGCGAGTCTGTTTAAGCTCGGCTAATACTTCGTGCAGTGAAGGCACGATAGC
GTGACCAAATTGTTTTACCTCATCGCAAGGTTCAACCAAGTCCGGAATTTGATAAGTAAT
CATGTTTGCCGCTACAGCGGCGCGAACACCGTTATTGGAATCTTCAAAGGCCAAACATCG
GCTTGGCTCTACATCCAGACGGTTCGCTGCCAGTAAATAGATTTCTGGGTCGGGTTTGCC
GTGGCTCACTTCGCAGCCTGTCGTTAGGTTATCGAAGTATTTACTTAACCCTGCTAATTC
CAGTTTGATTTTTGCCACTTCTTTCGCGGTAGATGTCGCGACCGCGATAGGTAAGCCTTG
TGCTTTCAACCACTCCAGCAACTCAACAACGCCATCTTTTACTGGGATGGCTTGGTGTTT
GACAACTGCGTTGTAACGAGTGCGCCATTCAAGATGTAGGCGGTCTAAATTCTCGCCGTA
GGCTTTGCGGAAAATCGTCTCAATTCCTGCCGCATTGCGGCCAATGATCGATAGGTAAAC
ATCTTCATAAAACGGAAGGTTTTGTACTTCACATGCTTCTTGGAAAATACGCATACAGAC
GCGTTCAGTATCAAGAAGTAAACCATCCATATCAAAAATAGCAGCTTGGTATTTCATTAC
ATTACAGGCTTGTTGAGTAAGGGAACACATTCTGGCATAAGTTAATCGGTTTTTCTCCTG
AAATTTAGGGTTTCCGCTTGGACTTGGGGCTCTTACATTGTCTTCATATGTGTTATTAAT
GGAAGCTATAAATGAGATGTGAACTATATTACATTTAAAAGTATAGGAATCTGGTATATA
TTATTCAGATAGAAAAACTCTAGCTGATATAGTTTATATTTTTAATTTACATTTTATTTT
TATCCCTAAACCACCTACTTCAGTATGTGGTTATCATCCGTTTCGTCTTTGCCTAATACC
CAAATTAATTACGTTTATTTAGTGTTAACCAAAAATAAATGAAAGCGCTCAAGTTATGAA
TCTTCAACAAACTAAATAGTTCTGTTTAGCGGTATTACTTTAAATGATGCCATAAATTTA
GTGTTGGAGGGTGAGGTGATACGGCGTTGCTACAGTTAGGTTCTGGTCTAGGCCCCCTTT
TAGGGGGCTCAAACGAAGCCATCTTCTTTATAAGGTGGTAATTTACTTGTATTATTTTCT
TTAAAAGTTGACTAATTAAGTTATTGATTTAAATTAATAATAAAATAACACCAAGTCACG
ATTGTTAATTACAGCATGTGTGTACCAACTCTTAGCTTCAGATATTTGTTGTTCAGACAG
GTCACCGAAGTCAACATTATCTTGGTAAATATCTTGATTCTTTATCATGAAAACAACAGG
AAAATCGTCAGGGAATGGGAATTTTACAGGATAATCAGTGTTAGTGAACGGGATGCTACA
GAAATCATTTATATCACATGGATACCAAGAGTTATTAGACAGGTAATGACCCGTTATTTT
ACATATTGCTTCAAGTAAGTAGGCATAGGCGTAACCTAAGTGACTGTATTTGATTTCTTC
AGATAGCATTTGCATCAGAAGTTCTTCTGCTCTAACGATTTCTCCATTACTCTTTAGCAT
TTCATTAACCATTTCAAATGGGGCTTGACATCTTTCGATGATTGCTTTTTCTAGTTCTGG
AGTACGTTCATTTTTTAGTACATTAAAAACCTTTTCAGTATCTAACGAATATACTGTAGC
CCCATATCCCATATTCTATTCTCCTAAGTTTAAATATAGTTAGTTGATGAGCATTCAACG
GTTGGATTATATTTTGATGTTTTTTAATAGTAAAGTTTTCATATGTTTTTTATCTTTAAA
ATAGGATTGTATTGTTTTGTTTTTATCTGAAATTCTTAAATTTAATACTATGTTTTAAAT
TTTGTTAGATTTGGTTCAAATAAATATATTTACTAATGTTATCTTTGTTTTTAATTCTTT
CTAAAGATGTGATTTGTCTCAAGACAACAAAATTATTAGAAAAATATCAACCCCGTTGGC
TAGAGAATCATAACTGAGAATGATGTCCTACTTTGTGTAGGTTTGATGTAGAAATAGGAT
TATCTTACTTGGTGATGAATACACCATAGGAGGCGATATTCGTTAGATTATATTTGATAC
CTAAGAGTTTCAAATTGTAATTGTTTAGCTCTAACTGACGTGTAATTGTTGTGCTGTCCA
CTTGGTTCTTTTCTAGAGCTTTTAGAATCATGTTTTTGTTATGTGTCAGTAGCTTGCTTT
AAACTAGTATCAGACAGTAAAAACGAATCTTTGATATAGAAATATTGTTCCTTCAATTCC
ATATACATCGATTGCGTTTGAGCTTTGGTCGGTATCCAGGTCGTTTTATTACGTGTTCTA
GTTCACACATGTTGCCTTTCCAAAAATAATCTTTAAGTGCTTGAACTATGGTTGGTGAGG
GGGAATACTATTCAGCCTCAACTACGCTACATGGTTGCTCTGCAAAGAAAGCTGCCAATA
GCACGACAGCATCTTCTCGTTTACGAAGTAGGGAATATGAAGAGGGAATACCCTAAAGTG
GAGATGCAAATCTGTTGTGAAACAATACGTTTTTACTTCTGCATGCTTAATACGGTTGGT
TGACGCTAAAATACGTGTGCATGCTCGAATATTGTATCAATAGTCGTGATCAAGGTAGGT
CCATTTTCTGTAAGTCCGCCACTATACCGATATTGAAATGAGCGATGATCCCACTTCAAT
ATCAACATTTGTCGAATAAAGATAAAAGCGGAGCTATGTGCAGCGCCCAGAAGTAAACCT
TTCGAGATTATTTAATTATTGCGTGAACTTATCGGGAAGAAGCGCACATTAAGTAAAAGA
GCAGAGACATTTCTCCGCTCTTTTCTGCTTATTGGTAGTCACTACACGTGAACTTAACCA
GCGATATCAACTGTAAGCCCGTGCAACGCGACCTTCGCAATTCAAGGTGTATTGTTTGGC
GTAAGCTGGGATGAAAACAGATTGGCCTTTATCTACTACACACGTTTCACCATTTGCGTG
TGTAATCACGAGCGGGGAATCTAGCGGCAACAGGATTTCTGCGGTTCTTACATCAAGTGT
TCGTTGGTTGGCCTGCTTTACAATCGCGAATTTGAAATCGTCGACGGGAATTGGGTATTC
CAACATGTCGTTGTTTTCGATTGGTGCAAGCAGTAGGGTATCGAATGGTTTTTCTTCGAA
GCGTGTACATGCAACGAGTTCTTTTACGTCCATATACTTCGGTGTTAAACCGGCACGTAG
CACATTGTCTGAGTTCGCCATGATCTCAAGCCCCGTCCCTTTCAAGTACGCGTGTGGCGT
TTCTGCATCCAAGAACATCGCTTCGCCTGGTTTCAGCGTGATAACGTTGAGTAGCAAGGG
CGCAAACAAACCAATGTCGCCCGGGTATTGCGTTTCTAACTCCAAGATCAGGTTGCACAG
AGGTAAGTCGGTGATGCGAGCTTGTGCCAATAGCACCGTCAACGCCATCTCTTTCTGTTC
GCCTTCCAATGACAATAGACCGGAGAAGAAGCTCGCCAAGCCTTTTGAAGTTTGATTGTC
GATAAGGTCATCCACCAAGTCTTGCAGCTCAGGAATCGCCAGCTCAGAGAAGAAGCTGAT
GATTTCACTTGTTGGGCGGAAGCCATTCATCGCTTGGTATTCGGTTAGCGCGTAAACCAA
TTCTGGTTTGTGGTTTGGATCTTTGTAGTTACGGTTTGCTGCGGTTAGGGGAATGCCTTG
TTTTTCTTCCAGTGCAAAACCTAGTTCTGCTTGTTGCTTGTTTGGGTGCACCTGAATCGA
CAGCGCTTTCTCAGCGGCAAGCATTTTAAACAGGTACGGAAGTTCACCAAAACGGTTTGC
GACTTCTTCACTCAGAAAAGCATTCATGTCTTGAGCAATCAGTGAAGAGAGTTTGGTCTC
CTCGCCGTTTACCGTCACCATTGAGCAACCGTTTGGATGCGCGCCCATCCATACTTCTGC
TTGTGGTTCGCCCGTTGGGTTTTCAATGCCAAACAGTTGGTTAACAGAAGTAGTACTGCC
CCAAGCGTAGTTTTGAATCACGTTGTTCATCAGGAAAAACGTCGGATGCGCAGCTTGAGT
TTGAATCGTTTGTGTATCGGACATCGTTAAATCAGACATAGAGTGTCACCATGAGAGAAA
ATCATGGCTTGGGCGACATTGCCCAAGCCATAGGAGCTATTTGGGGGAGGGGGGATTAAG
CGGCTGCTTGCATCATTTTTGCTTTACGTACTTTCTTCAACGTTACACACGTTACTGCGG
TAACCGTTGCGCCAGCTGCCATACAAATCAGAGCAAGGACTGGATGGTTCATCGCGCCAA
GTAGAGCGACAACTGGACCGCCGTGAGCAACGCTGTTGGTGATGCCGAATGAGAACGCCA
TTACTGCCGCCACCATTGAGCCAAGTACGTTTGCAGGAATCACTGACATTGGATCTTGCG
CCGCGAATGGAATAGCACCCTCAGAGATACCAACCAGACCCATTGCACCTGCTGCTTTAC
CTGCTTCGGTTTCTGATTCTTCGAACAGGTCGAACTTACGACCAAGCGCCGTTGCCAGTG
CCATGCCTAGAGGAGCAACAGGGATTGCACACGCCATCGCACCCATAAATTGAGTTTGAC
CGCTCGCAATCATGCCCACAGAGAATAGGAATGCGACCTTGTTGAATGGACCACCCATAT
CGAAGCCAGCCATACCACCAAGTACGATACCCAGTAGAACGACGTTACCTGTACTCATGC
TAGTGAGTAGCGCAGTCAGACCATCCATTAGGCTTGCGATTGGCGCGCCGATAACGAAGA
TGAATAGACCTGCGATGAATAGCGAACCTGTGATTGGTGCGATCATGATTGGCACCAAAG
GTTGGATGAATTTGTGGTAGTTAATCGACGTAATCCACTTCACGAAGTAACCCACAAGCA
GACCTGCGATGATGGCACCGATAAAGCCTGTACCAGCATCTGCGCCGTAGAAAGAACCAT
TATTTGCAATCCAACCACCGATCAAGCCAGGAGCTAGAGCTGGGCGGTCAGCAATCGCGT
AAGCAATGTAACCGGCAAGGATTGGGATCATCAGCGTAAAGGCAACCACACCGACGTTGA
GGATTTGGTTCCACATGCTGCCTTCAGGAATCGCCATGCCCGCTTCACTTGGCTGACCGC
CTACAGCAAGAGCAAGGGCAATCAACAGACCACCGGTTACGACGAATGGGATCATGTGTG
ATACGCCATTCATCAAGTAGCGATATAAGTCAGAACGAGCTTGAGAAGCTTTGTCGGCAA
CCGATGCTTGCGTATTGCCATTGGAATCAGCTTGGTACGTCGGTGCGTTTAACGCTTCAT
TAATCAGCCCTTGAGCATCACGGATTGGGGCTTTTACGTTGGTTTTAACCACGCGTTTGC
CCGCAAAGCGGTTCATATCGACTTGTTTGTCACAGGCGACGATGATGGCATCTGCACGCT
CGATTTCTTCTGCGGTTGGACTGTTTTTCACACCGATTGAACCATTCGTTTCAACCTTGA
TTTCGTAACCCATCGCCGCAGCACCTTTCTCCAGTGCTTCTGCTGCTAAGTAGGTGTGCG
CAACGCCCGCAGGACAACCGGTAACACCAATGACAAAACCTTGGTTTGCTGGAGCATCTG
TCACTGGTTGCGGTTCTTCTTTAGCAAGAAGGAGTGCCAGTGCGTCTTGGCTGTTTGCTG
CGCCTAAGAACGCATCGATGAAACCATCTTCAATCAATTTTGAAGACAGCTCTGCAAGTA
CTTCGATGTGGTGGTTATCGCCACCGTCTGGAGAGGCGATCATGAAGAACAGTTTTGAAG
GTAAACCGTCTTCTGCGCCGTACTCGATACCTGATTTGCTTACGCCGATCACAACCGCCG
GTTCAATCACAGCGGCGCTTTTCGCGTGTGGAATTGCCACGCCATCTTCAAATCCGGTAT
TACCTAATTCTTCACGTGCTTTTATATCTGCAAGAAATTGTGTTTGGTCAGAAATACGAC
CTTGGGCATGAAGAACGGCAACCAGTTCTTTAAATACGTCTTCTTTTGAAGACGCTTTAA
GATCAAGCTTAATTAAGTCTTCATTTATTAGTTTGGTGATCATTGTCGAACCCCTATAAA
TATAATTTTTATTTCAGGGTTATTTTTAAATTACTGAAAAAAAGACTGTAGTGAAGAAAA
AATGCATTTACTGGAGGATTGTAACCGACTAACTATAGTGTGATTTAGATCGTTCACTGG
ACAAATCTAGCTGCATATCTGTGACATGATGGATAAGAAGCTAAACGATAAATGAAATGT
GGCTTTGCTCCCATTTAAAAAGGGATTGAGTGTTGTTGATAGAGTTTTGTTACTGGAAAA
TTGATGCGTTAACTGGATTTTTGTAACATTAAAATGGAAGTGTGATTTTGCTCAATAGCA
CAAAAGTCCAGTCCGGTGTATATCTATAGTAAATAGCATCATTGATGCATATATAGAGTG
TGAAACAATGATTTTTCATGATTTAATTTCAGCGGTATTAAATGAAAGAGAGCCATTTCA
TAATATTTGGTTTGCAGGAGATTTTCATACGCCGCCTGAATTTAGCTATCAAGTTAATTT
CCCTCGCCTAGAGTTAGTTCTGGATGGGGAATATATTAATGAAATGGAAAGTCATGATCG
AAAAGTAACGCACATCGTTGCTAAAAAAGGCGATGCGATATTTATTCCACCTAACTGTTG
GAATAAACCAGACTGGGATACCGATTGCTCAGTGTTAAGTATTTTGTTTGGGCGTCGACA
ACTTGGGTTAAGTTTGGTGAGCAAACGCAAAGGTGAGGCAAACTTTTACGATATTCAAAA
GCATAGCATCCAAACACGCTCAGGATTTGCGATAGATAACATCTTAGAAGCGTTGAGCTC
ACTGGCTCGTGAGAATACTAAAAAACCAATGGATGAGCTTTTACTGCAAGCATTACTGCA
ATACGCGAAGACGATGTTGGATGCACCAGTCGAGCAGCAGTCACATAGCCGTGTGCAAGA
TCTCTATCAAGGGATTTGTATCTACATTCAAGAGAACTTCCATCGCCCAATCACGCGTGA
CAGCATTGCGTCGAGATTCAGTATTTCCTCGAACCATTTGTCGCGCTTGTTCCGTCAGCA
GGGGCACATGACTTTGGCAGACTACATTACTTGGGTACGCGTGGATCGTGCGAAGTTTAT
GCTCAAGAAATACAACTTCAAACTCAATGACGTGTCAGTGCGCTGTGGATTTAAAGACGT
GAACTATTTCTGCCGAGTATTTAAGAACCGTACAGGCAGAACGCCGACGGAATATCGTGG
TTCGATTTAAACCTTCAGTCAGAGTGCGTAAATCATAGAGAAGTTTAGGCGAGCAGCCTC
GACATGGCGTACATCAGCAGCGCTTGTAAGTCGACGCTGCTTTTTGTTAGTAGTAGGCGT
TCCGCCATTTGATCGGTAAGCAGATTTCGTGTGAGGTTAGTGGCCGCAATGATCTGTTCT
CTGGTCGGCTTTTCTGGCATCACCAGTGCTATAGCCAGATGAACATCACCCATCTTTGAA
GCCCAATCCATCGACTTGTCATTTGCAATAACGGCAATGGAAATATGGTCAACACCTGAA
AACATCACATGCGGTAGAGCGATCCCCGGAGTCACGCAAGTTGATGAACGTTCTTCGCGT
TTAATAAAAGCAAGGATCAGTTCGTCAGGATGAATAGGGTGGATCAGCTGAGCTAATCCT
TTAAGACATTCAAACTTAGTGAGCTCGGTATGCGCTTTGGCGTAGTGCCATTTGATTTCA
CAAGGTGGGCAAATTTGCGGTAAACGCTCGGCCAGTTGGCTAGAAAACTCATAGTTGATA
TGAGATCCCACCACCGTAAAGTGTTCAGCAATCATGTCTTTGATGACGAAGCAGGCCAGC
TCTGCGTCAATGCCAATCGCTGTGATTTGACACAAATCACCTTGTTGTAGACCTGCTTGC
AAAATCGCCACGGACTTGGTGAGTTCCGCAACACGATTTTGCGTTACATTAATGATATGT
AAGGTACTTTTGAACTTCTTTGCCACTCGATTGAGTGGCTGAGCAAGGTGCGCACTGGCA
TTTGCATTATCGACGAAAAAGGTGATTTGGTATTCGTTCATCTGCAAATTTAGTCGCGGC
AGTGGACGAGGAATACTTTGTCGACGTTCAGCAAAACCTCTTCAATGGGAATTTGAATTT
TGCGCGTCCCTTCGAATCGGCCTGGTTGTTCTATCTCAATATCCGACACAATCAAAACCC
GATCCGCTTGAGCGATATCGTGAGGAGTGAGCTGATTTTCTATCCCCATCGCACCTTGCG
TTTCTACTTTAATTTGCACGTTATGTTTTGGCGCAGCTTTCATTAGTGCATCTGCCGCCA
TATAAGTATGAGCGATGCCTGTAGGGCATGCTGTCACCGCTACGATTTTCATGTTCTATC
CATTTTATTTTTTGTGGATATTAGCACAGCCACCGCAGATTGAATTGATTTGAGCTGGAT
TAACGCAAGAGCTCTATCACAGTTTGAATCTCATGTTACATTAATCCAGTTAATGCACTT
TTAGTCCTATATATCAAAGGGTAGGCACTGGTTAATCTATGCCCAAATAAAATGAGTAGG
AACGCATACGAGCCAGGGGATCCTGTATCTCAAACTCACTTGGGTATATATTCGAGCGTG
AATATTGGAAGGTAAACAATGGACATCACAAACCTAATTGAGCTGGAAACGATATGTTTA
GATCTAAAAGCTCAAACCAAAGATGAAGCGCTCAAAGAGCTGGTCGAGATGCTAGAGGCC
GCCGGCAAACTCAATAGTCAAAGCCAGTTCTTGGCAGATATTTGGAAACGAGAAGAGATC
GGTAACACAGGATTTGATGATGGTATTGCGATCCCTCATGCCAAAAGTGATGCTGTAGCG
AAACCGGCTGTCGCGGTCGGGATCAGCCGCAGTGGGATTGATTATGGCGCCGAAGATGGC
GAGCTGTCCGATGTGTTTTTTATGCTGGCGTCTCCAGATGGTGATGATCATCATCACATT
GAAGTATTGGCACAAATTTCCACCAAAATTATCGAAGACGGCTTTGTTGAAAAGCTCAAG
TTGGCTCAATCGCGAGAAGAAGCGCTTGAGATGCTGACTGATATTCAAACCCAATCCAAT
GAATTTCTCCCAACTTCTTTAGAATTTGCATCAGAACCTCTGAGCCCTTGGGCGCAAAAA
CTTGGCCGCATTAAAGAGCACTTGCTGTTTGGCACATCCCACATGATCCCGTTTATCGTT
GCGGGCGGAGTGTTGTTGTCGTTGTCGGTGATGATCTCTGGTCACGGTGGTGTACCACAA
GAGGGCATTTTGGCCGATATTGCCCAAATGGGGATTGCTGGCCTGACATTGTTTACTGCC
GTGCTTGGTGGTTACATTGCTTATTCCATTGCCGACAAGCCGGGCCTTGCGCCGGGTATG
ATTGGATCTTGGATTGCGGTCAGTCATTACAATACGGGTTTTTTAGGTGCAATTGTGGTC
GGCTTTTTTGCTGGCTTTGTCGTTTGGCTATTAAAGAAAATTCGGCTACCAGACAGCATG
AGTTCGCTTGGCTCGATCTTTATTTATCCGCTAGTCGGTACGTTTGTTACTTGCGGCGCG
GTGATGTGGGTGATAGGTGCTCCGATTGCCAGCGCAATGACCACCATGAACGAAGTGCTG
ACGGGCATGGCGGGCTCAGGCAAAGTAATGCTCGGAACTGTGCTTGGGGCAATGACCGCG
TTTGATATGGGCGGCCCAATTAACAAAGTGGCGACGTTGTTTGCTCAAACCCAAGTGAAC
ACGCAACCATGGTTGATGGGCGGGGTCGGTATTGCGATTTGTACGCCGCCATTGGGTATG
GCACTAGCCACGTTTTTGGCGCCGAGTAAATTCAAGCGAGATGAACGCGAAGCGGGGAAA
GCCGCAGGTATTATGGGGATGATCGGCATCAGCGAAGGTGCGATTCCTTTTGCCGCTGGC
GACCCTGCACGAGTGTTACCCGCTATTGTGGCGGGTGGCATTGTCGGTAACGTGATTGGC
TTTATGTTCCACGTAATGAACCATGCACCGTGGGGCGGTTGGATTGTTCTCCCTGTTGTG
GATGGAAAAATCGGTTACATCATCGGCACGATTGCTGGTTCTGTTACCACCGCGTTGATC
GTGATTGCACTAAAGAAAACCGTCACCGAAGATGAGAGTTATACAGGTCATTCTCAAGTA
TATGGCTCCGTTCAAGGCGAAGGTGAGGCGGATGTTTTGGCGGTCACATCTTGTCCATCA
GGTGTGGCACATACGTTCTTAGCGGCGAAGTCATTGGAAAAAGCGGCTTGTGCACTCGGC
ATTAAGATTAAAGTCGAAACCCAAGGGGCGAATGGCGTCATCAACCGAATTACCGAGAAA
GACATCGAGAAAGCGAAGTTTGTGATCTTTGCTCATGATGTCGCGATCAAAGAACCGGAA
CGTTTTCGAAAAATAAAAGTGTTGGATGTGACGACCAAGGATGCCATGTTGAACGCTACG
GCTTTGTTGCAAGCACGTAGAGTGTCTTAGCATTTTACTTCTGAGAAATTTTTCCTTAAT
AACCCTGCTGACTGCTTCGGTTTTTACTCCAACATCGTGCTCCACTTTTATTTGTGCCGC
GAGTGAAGGATAAATTACGAGTAATGTTTTCAATTCTTTAGTAGCATGTTACAAAACATT
TCAGTCAGGTGAACTAAGGGAAGCGTGCAATGGAAAAACAACGAGTAGCATTTATTGGTT
TGGGTGTCATGGGCTACCCAATGGCGGGCTATTTGAGCAAAGCGGGGTATGAAACCAAAG
TATACAACCGCACCAAAGCCAAAGCTGATAAATGGGCTGCAGAATACAATGGCATTGCGT
GCGAGACACCGCGAGAAGCGGCAGAAGGTTGCGATATCGTATTTACTTGTGTTGGTAATG
ATAACGACGTACGCAGCGTGGTGTATGGTGAAGAAGGCTTGTTAGTTGGTCTCAAAGCGG
GCGCGGTTTTGGTTGATCACACAACAACCTCGGCAGAACTTGCTGTGGAACTGGCGGATG
CGTGTAAAAAAGTGGGCAATCACTTTATCGATGCGCCAGTCTCGGGCGGTCAAGCGGGCG
CAGAAAATGGCGTGTTGACCATCATGTGCGGTGGTGAACCAAGTGTATTTGACCATGTTG
CGCCTGTGATGGATGTGTACGCGAAACAAATCACTCTGCTGGGCGAAAATGGTCAGGGAC
AGCGTTGTAAAATGGTAAACCAAATCTGTATCGGTGGTATTTTGCAGGGCTTGAGTGAAG
CACTTTTGCTTGCACAAAAAACTGGCTTAGACATTGAACAGGTTGTCGAGACGCTGAAAC
ACGGCGCTGCTGGTTCATGGCAAATGGAAAACCGTGCCACAACCATGGCGCAAGACAAGT
TTGATTTTGGCTTCGCGATTGATTGGATGCGCAAAGACCTTGGCTTTTGTTTGGAAGAAG
CTGAGCGTGTTGGGCTTGAGCTTCCATTGACTAAGATGGTCGACGAGCAGTACGCAGGCC
TTCAACGTGAAGGGCTTGGTCGTATGGATACGTCAGTACTGATTAAGGCTGTAGCCAAAA
ATCAGTAGTAGATGAAGAACTCTTTGGTATCGAAGAGTTTGAAAAAGTCTAAATTGATCA
TATCGAATTTCTCTTAACTGGGAGGCGCAACGTGCGCCTCCCTTTTTATTTACTATGGAA
TATTTGCTGTGGGTTATTTCGCTAAACCTAACGCCAGTTCTAAGCCTTTGCCGTAGGCTT
CGTCCGCTTGGTAAGCGTGGGTGACGTGACGTTCTTTAATGAAGTCTGGCACACCATCCA
TCGCTCGTGCGGTGTTATCAAACAGCGCTTGGCGTTGCTCTTCGTTCATTAGTCGGAACA
GGTCACCTGCTTGGCTAAAGTAATCCTCATCAACACGATGGTCGTAATGGTCAGCATGGC
CGCTAATTCGCAATGGTGGCTCTGAATAATCAGGCTGCTCTGCCCACTCTTGTTTGTAGT
TTGGCTCGTAACCTAGTGTTGAACCGAAGTTACCGTCAACTCGCATTGCGCCGTCACGAT
GGTAGCTGTGTACCGGACAACGAGGGGCGTTGACTGGAATTTGGTGATGGTTTACACCTA
GGCGGTAACGCTGTGCATCTCCGTATGCAAACAAACGGCCTTGCAGCATTTTGTCTGGCG
AGAAACCAATTCCAGGAACGATAGCTGCCGGGTTAAACGCGGATTGCTCAACTTCTGCAT
AGAAGTTTTCTGGGTTACGGTTCAGCTCAAACTCACCTACAGGGATAAGTGGATAATCTT
TTTGAGACCATACTCTTGTTAGGTCGAATGGGTTGAAGTTAACTTCGTCGGCTTCTAATT
CTGGCATGATCTGTACGTACATTTTCCATTTCGGGAAATCCTGACGCTCAATCGACTCAT
ACAAATCGCGGTGATGGCTTTCACGATCTCTGCCCGCCAGCAGTTGTGCTTCCTCATCGC
TGATGTTCTTAATACCTTGCTGAGTTTTGAAATGGAACTTCACCCAGTAGCGTTCATTTT
CAGCGTTGATAAAGCTGAATGTATGGCTACCGAAGCCGTGCATGTGACGGTAAGACGCAG
GAATACCGCGGTCACTCATGACGATGGTTACTTGATGGAACGCTTCTGGGAGTGAAGTCC
AAAAGTCCCAGTTGTTCGTCGAGCTGCGCATGTTGGTGCGTGGATCGCGTTTCACCGCGT
GGTTGAGGTCAGGGAACTTCAACGGGTCACGTAAGAAGAAGACGGGCGTGTTGTTGCCGA
CTAAATCCCAGTTGCCTTCTTCGGTGTAAAACTTTAGGGCAAAACCACGGATGTCTCGTT
CTGCATCCGCAGCGCCGCGCTCACCCGCAACGGTCGTAAAGCGAGCAAATAGCTCGGTCT
TTTTACCAACCGCAGAGAAAATTTTTGCACGAGTGTATTTTGTAATGTCGTGAGTCACGG
TGAATGTGCCGTAGGCACCAGAACCTTTTGCGTGCATACGACGCTCAGGGATCACTTCAC
GATCAAAGTGCGCTAGCTTTTCTAGAAACCAGACATCTTGTAGGAGTTGAGGGCCACGTG
GGCCTGCCGTCATCACGTTTTGGTTATGAGCAACTGGGCAACCTGCCGCAGTCGTTAGCT
TTTTGTTTGTCATTCTTATTTCCCTCCAGGGATTCATCAAAACCTTAGAATCTGAAAGGA
AGATTATTACGGAAAGTCATGAGGTTAAAGCTGATAATGCTTATCAATTCAATAGGTGGT
GACTATGGCCGAAAAGTCACAGAAATCAGAATTGGACTACATTTTAGTTGTTGATTTATC
TTAGGATTTATTAGTAACAATCAAGAATAATTGGTAGGGATAGAAGAGGTATGAATGATT
GAATTTATAAATGAATACTTGCGCTCTATTTCGATAAAAAACGTCCCTTTGATGCGATTG
AGACAACGTTATTTGTCTTCAATCCAAGCCTCAAAGGGACGATTAAATTAAGCGTAGTTC
ACTTCAATTTGTTCGGCTTTCTCGAAAGCAGGGTGCGTCGCAAGTTGTTTACCGTAACGA
ACCATATTCGGGAATTGTTCTGCTAGGCCAAACATCTGTACTAACTCAACGATGAAAGAC
ATCATGATGTCTGCACCCGTCAATCGCTCTTCTACGAGGTAGGTTTTTCCTTCTAACGCT
TGTTCGAAGTAGCTCAATACATTCATTGCTTCTTTGTCGGCGTATGCAGGCAAAAACTGC
ATCGAGTTCGGCTCTTTACTGATGAATATTTTCAATAGCATCGGCAAAATAGCGGAGCTT
TCTGCAAAGTGCATCCATTGTAAATATTCAGTATGCGCTTTTGTACCACGCTTAGGGGCA
AGCGCTCCATCACTGTACTTTTCAATCAAGTATTCAGTCATGGCTCCTGATTCAATAATA
AACTCACCATCATCTTCAAGGAGTGGCGACTTACCAAGTGGATGAACTCTCTTTAGTTCT
GGCGGTGCCATGAAAGTCACTTTGTCACGAACGTAAGGCACGATTTCGTATTCCACGTTG
AGCTCTTCAAGTAACCAGATAATACGCTTAGAGCGTGACTGATTCAGATGATGAAGTTTT
ATCATTTGTTATCCCTTCCTTATTGCGGGTTGTTATAGTGGGTCGTTGATTTTTACAACA
AGCTTGCCAAAGTTTTTGCCTTCTAGCAGACCGATAAATGCCTCTGGCGCATTGTCTAGA
CCTTCTACTAGATGTTCGCGGTATTGGATCTTTCCTTCAGCCAACCACTGATTGATATCT
TGAGCGAACTCACCGTAACGGTGACCGTAGTCATCAAAAATGATAAAGCCTTGTACCTTG
ATTCGTTTCGTCAGTAGCTTACCCATTAGCAGAGGTAGATGGTCTGTGCCTTCAGGCAAT
TCTGTTGCGTTGTATTGAGAAATCAATCCACATAAAGGGATACGTGCACTGGTATTGAGA
AGTGGCATGACAGCTTCGAATACTTTGCCGCCTACGTTTTCAAAGTAAACATCGATGCCG
TTGTAGCATGCCTCTTTCAATTGCTGTGCGAAATCATCTGCTTTGTGATCGATACACTCA
TCAAAGCCTAAAACCTCTTTTGCGTAGCGACATTTTTCTTCACCACCGGCGATACCAACT
ACGCGGCAGCCTTTGATTTTACCGATTTGACCAACTGTCGCGCCGACAGGGCCCGTTGCC
GCAGCAACTACAATGGTTTCACCTGGTTTTGGCTGGCCAATATCCAACAAACCCATGTAT
GCGGTAAAGCCAGGCATGCCTGCAACACCCAGAGCGTATGATGGGTTTTGTGGCTCTTTG
CCCAATTTAATCACCATCTCTCCGGTAGAAATTGCGTAGTCTTGCCAACCCACGGTGTAC
GCAAGTACCCATTCACCCGCCTCATAGTCCGGGTGGTTGGATGCTTCTACCTGACAAACG
GTACCGCCAATCATCACATCGTCTAGCGCTACTGGTTCTGCATAAGATTCTGCGTCGCTC
ATGCGACCGCGCATGTATGGATCTAGCGAGAGGTAAACCGTTCTCAGCAGCATTTCTCCT
GCCTGTGGAACAGGTTTTGCTACTTCTTCTAGGCGAAAGTTTTCAGTTGTAGGAGCACCA
TGTGGGCGTGATGCTAGGACGATTCTACGATTGGTTGCGTTAGTCATGTTTATCTCACTT
ATAGATTAGACCGGTCGTCTAGTGTTCATTCCAAAATATCCCGCTCTTAGAGCGGGAAGA
TTTAGTGTGTTCCAAAAGGTTAATAGCCCAAATGAAACACGTGTAGGGTATTCATCTTAC
TTTAACGTTACTTGTTATGGGCAAGTACGCGTGTTTTGCAGTAGATGTTGAGTATAGGTC
AGGCTTTGCGTGAGCGCTTCCTGATCTTGATACAGTTTGTTCAGTAAGCTTGCGCCATTC
CAAAGATAATAAATCTGTCTGGCCAACAATGCGCTATCACCGTTTGGGATAGAGCCATCT
TGAATACCGACATCAATACACTCAGCCATAGCTTGAATGGTCTTATCAGCGCCTCGACGC
AGTGCGATACGCATAGGCTCCGATAAATCTGACACTTCGGCGCTTAGCTTCACTAACAAG
CATTTGTTTGCATTACAGACATCATCTTCTACTTTTACCATTTCTTCAAAGTAGCTCATT
AAGCGTTGGTAGCCATTGAGCTCGGTATTAGTGAAGCGGGCAGTCAATTGTTCAAAATAC
TTGTTGAAGTAATCTTGAATCATTGCCTCACCAAACTGTTCTTTAGATTTGAAGTAATGA
TAAAACGAGCCTTTTGGCACTTCGGCCGTTTTTAGTAGCTCTGAAAGTCCAACACTCGTA
AACCCTCGGGTAACAATCAATTCGTACCCGACGTCGAGAATGTGTTGGCGTGTGTCATTT
GTTTTTGCGTTCATGGGCGGTACTATAAGATGAATTAGACCAGTCGTCTAGTTTTTTTGT
GGTCTACATTTTGATCAATTCGTATTCGATAACAAACAGCTTATCGATATTCGGATAGAT
TTCTCGAATCAACTGTTTGAGTTTTGGCAATTCGATGGCTTCTTGTTCTGCGTGAAACTC
GTTGATTTCATCAAAGTTTAATGGCTCAACAGACAAGATCTTGATATCACAAACCTTGCG
GTCAGTTTCCAAAGTGAATACTTCTACTTCTGTGTTCGGTACATAGTGACTTTCTGATTC
GTCACGAATAGTGATGGTCTTTTGGCCAGAAGTGATCAATGGCGTGAGAAATTCGAAAAA
GGTAATTTTTGTTGGATGAGATGACATGAGGCTCTCTTTTCTCCGGGTTATTTGGCAAGA
TTATATACCCAAATAACCTAAAGGTGTTTGCCTAACAACAGGTGCGTCACCTGCCGGAGA
GTCTACGCACGAGAGCGAGATGTTCGAAAGAGGGTAATCGCTTTGGCACCAAAGTATCCA
AGGATCATACCAATCCAGTTGGTACTCAAATCGTCAAAGCTGAATGAACGGCTTTCAATA
AACAACTGGCTAAATTCTTCCGCTGAGATGATCAGCAGTAAGCAAAACAGCAGTCGAATC
CCGAACGCATCCATTTTGGTTGCGTGGGTAAAGCGAGGGAAGGTAAACACCGCGAGAAAA
CCAATCAACATGCTAAACGTAAAATGCAGCGTGCTTGAGCCTCCAACATAGTTTTCCATA
TTCAGATAAACGGCATGATTTAGCTCTGAACTCTTCCACAAAGAAAGGCCGATGGTCAGT
AGAGATATAGAAATAAAACCTAAACGTGCGATCGTCGAAGTCATCGTTACCCCATCGGAA
AGAAGCCTAAATAGCGTTTTACAAAATAGAGCGCGGCAAGGTTTTGGATCGCCATGCCGA
TCGCCATTGCCCACGCAGCCCCCAGAACGCCGTAGCTTTGGCTAAGAAACACCAAAAGAG
CGATGGAAATAGTGCCTGAACAAATCGTTATGTATTTCATCGTTCTCTCATGGCCACTCA
TTAGCAATAAAAATCCTACTGAGCCAGTAGCGATATTGACCATCTGCCCTAAAGAAAGAA
CAACTAACAGCGGAGCTGCCGCAAGAAATTCTTGACCAAAAAATTGCATGACGAATTCAG
GAAATAGGGTGCAAACTAAGACAGGAAGTAAAGCTGCGCCAATGTTTGCACGACAAGCCC
ATCGACTTAAATTTCGCAGTTTATCCAGCTTTCCCTCTTTAAAAAGAGAGGCGAACATTG
GGGCAACAACGAAGTTAATGGTAATCAGTACAAAGCCAATCAGTAGCGATGTTCGTTGCG
CTGCTGCTAACAACCCTAGCTCCGTGGTAGAAATGAAAAAACCGGCAATAACAATGCTTC
CCCATTGGAGGATATTGGTGAAAATGCTGCCAATCCACACTTGCTTCGCAGAGGAGATCA
GTTCGATATTTGTTGTCGGGGTCGGCTTTCGATATTGACCAGAGCTAAACCATTTAGTCG
TTGAAGCAATACTGACGATCAGACTGGCCAGTAGCAATGCCGCCATTAGGCTGTTGATGT
TTTGTAAGTGCAGTGTGCTCAGGCCAATAATGAACAAAACCATGAGTACACTGACGCCGA
GTTGAAGCGCGAATAGGGATGGCACCACCATTTTACTTGCTTGTAAAACACGGCTGTTGG
TTTGTCCTAATACGAGGAAAGGTACGCACATCAGCGCGAGCGTAATCGCCACTATTGGAC
TGTTGGTTTGATTCAGTTGATTTGGAAACAGGTAAAAGCCGACAAATAGAGTAACGGCAG
CCATGAAACAAAATGTGATACTGCGAGTTAAAGCCGTCCAATAGTTGTCACTTTGCTGTT
GAATATCTCCGTTGCTAAACGCGATAGCGTTGAATCGGACTAAAGCAACGTCAAAGCCTC
GCTGAGAAATAATGGCTGTGAGCGATACGAGATTGAATAAGAAGAAAAACTGACCTGAAG
TGGATGCATCGGTTGTGCGCGACACGATGAGCGTAAGCAAAAAGGCAAATAATGCACTGA
AAACTCGGGTGATTGCCGTTTTCATGCCGAGTGACAGCAAGTTCTTTTTGCCACTCGGCA
TAAGTAGCAGTTTTTGTTGAATGGTTTGAAACATTCTATTTCTCTAACTGTAAATGTTGT
TTAGAGCGAGGCGTTGTTTTTCTTCACTGAACGTCTCATTCAACTCGGTGGTGTATTGGC
GAAAATCAATGTCATCATAGTGGTTGATGCAATGTGTCATTTGCTTTGCCATGTCTTCTG
GTGTTTGCGCCAAAAAAGGATAGTTGAGATCTTTTGTGGCACCAATGGAACGAATCACCA
TAGGGAGGTGCAGCTTCGCGGCTTCTAGAATCGTTAAAGGCATACCTTCCCATGCGGCGG
TATGTAAATAGAGATCGGAGGCCTGCAGTTTCTTAACCACTTCATCGCGAGGAAGCATAC
CCGTTACTTGTACGTCTTCGGCTCTTAACGCTTGCTCTAGCTCTCTGTCTCCTCCTCCAA
TCCAAGTAATGTCTAATTGGCGATTGAGTGCAAATCGATTCAAGCAACGGAGTGTGTTAA
GTAAAAATTGAGGGTCTTTCTGTGGTGCGACGCGCCCTAAAACAACAATGTTCAATGCAG
CTTGATGGTCTCGGCCGACACGCGTCGCACTTTGATAAGAAACGTAGTTGTTCAGCAGTT
CCGCTCGTTTTGCTCCAATGCTAATGGCTAAATCACATTCGCGCTGACTGCAGCCTGCCA
CCACGTCAATTTTGTTGAGCATCACCTTTTCTAAAGCTTTGTATAGTTGGCGAGCGAAGA
CTGAAATGTCTTCTCGTTCAAACGCATAGCAGTGCGGGGTATACACCAAGCGGGCGTGGT
TGAGTTTCAAAAATCGACCTAAAAAACCGGCTTTGCTAGAGTGCAAATGCACAATATCGG
GTTTTATGTCATTGATGGTTTGATTGGCGTCTCGCACAAACTGCAGAAGCCCACCTTCCA
CCCATTTCGTTTGAGCAAAAACATCGTGATTGCTGTCTTTGGTTAAATCATTGTGACGCG
CTCTAGCAAGCAAAAAGTGTTCATACGGTTCATGTCGAGATGAATGTACATAGCTGTACA
GTGCAGTTTGAACACCGCCTCCAAAGGCTTCGGTAATATGCAGTACTTTTTTCATGCTGA
CTTTGTCCCTGGATTTTTTAACCACTTGGTTTTGAAAGCTTCTCGTTCTTGCTGTGAGTA
AATATGGCGATAAAGCGGTAAGTCATACATATAAAACAACTTAGAAAAATCGTAATGCTG
TTTAAAGTATTGGTGGATGTTGGAATACCATTTGTTCTTTGCTTCATTGCTGTTTTTCAG
AACAAAGTTGTCGACATTTAGGAAGTCTCCAATCTCTTTGTCAAGGGAACTCAGTTGCTC
GCACTTAATGAGAATGACGCTGGCTTTGTCATTGTTGAACGTGAAAAATGGTTGAGTGTT
ATCGATCTCTTGGCGCATGACATCGATGCTGAAGTTACGTTTTAGCTCGTTATCGAACCA
ATCTGCGAAGTAGTTCAGGTTGATGTAGTTATCAAAGCAATGCTCGAGATGCTTGTAGGT
CACTTCCATGTCGCGGTGGATGGCATCGTTCTTTTTGCCTTCGATAAATTGCAGGTGCAA
ATCTTGGAAAAAACGGGAGAAAACGGTCGCAATCGGGTCACGGATTAATGTAACGATCTT
GATTTGCTCGCGCTTTTGCAAAATGCGCTTGCGTTGATTCAGAACCAAGCGGTACATTGC
GCGATTTTTAAAATCGAAGAATTTACTCACATCCTTTTTGTTGTGGTACATGTGAAATTC
TTCATGATCGTCAAACGTGTGGATGTGATAGCTCGGAATGTTACGCGCTTCCAAAGTATG
CTCGATAGACGATGAGCCCACTTTCCCCATTTGATACACCAAGACGAAGTTATCAGCCCG
AAGTTCTCGGTTCTTTTCAAATTGTCGAGCGATAGAGTATTTCATTGATCAAATCCTTGA
TTATTAAAATTCGTGACTTTTATTGACTGGCAGCGAATGGATGACTGTCTGAGGTTCTGG
TGTTCGTTTTCGACTGATCATAACTGGCAACAAAAGTATCAAAATGATGGTGGTATTTAC
GGCAACGAAGAACACCATGATGAGGGCGTAAACCGCGAGTAAAAGACTTTTTCTGTTGTC
ATCGATACTGCGAAAACAAAATTTGATGAAAAGAAAGTAGCCTCCAAACAGAAACGCAAT
GCCGAGCAAACCGTATTCGATGGCGGTATCGAGCACAAAGTTGTGGGTGTAAATCGCTAG
TTCATCGTAGTTGAAGTAATCGATCATAAAGTTGGGCAGCATTTTGGCGCCCACGCCTAA
AATAGGGTGCTGCGTTAAGATATCCATGCCGTTTGCGAGTAGCAGCTTGCGGTGCAAGTT
GGACACCCATCGCGCTTCACTTTGGTTGGCAAACAAAATGTCTTCTTGAGTGATCTCCAG
TTTGTCGGCAAGAGCATCAAAACCGACGTAGAGTGTGGTAGAGACTGTTCCAATAACCAC
AAATGCCAACGCCAAGAGAAGCATCCATGTATAGGTTTCACTGATGGTTTTTCGCATCCA
GTTTTTAATAAAAATCTGATCGAGAAAAAACAGCAAACAAAAGCCCAGCAGAGCTTTTCG
TTCTTGAGATAAAACGAGTAGCGCAAATGCAACTAGCATTAAAAAAGGGAACAGGCGAAT
TTTGTCGCGATACAAATAGAGTAGCGAGCACAACACTCCAAATCCGTATTTACTGACTCC
GAGTAATTTAAATCCGCTTTGATAGCCTTGGGCGAAGTGCCATGCTGCGACTAGACCACA
GATGATAAAAAGTAGGTAGGTGAAATAGACCATCACTCGCTCATCATCAAATGCACCGTA
AGCGTAAAGTAAGCTCAGTAGACAAAGAATGGCTAGCCACTGAACGGTTTCGATCAATAG
TGGGGCCAAAGGCACTCTGTTCAACAAACCATTGATAAATACATATCCAGTAAACAGCAC
CAAGAATCCGATACATGGGTGCAACAGTTGCTTTGCTCTTCCTTCTAAAATGATCAAGGC
GATTAAGCCAACAGAAAGCAAACTTGCGATATCGGAAGGCGCAAGTGCCACGCCACCTAC
AGCGAATTTCACTGGGACAAAAAACAGTGCCAGAGTAATAGCTGCAAGGAGTGGAACGGT
ATTACTTATCGGTACAGAGCTGTTGGTAGATTCCATAATAGCCCTCTCGAAATTTGTCGA
TGGTGTAGAGTTTGGCTCGGTTGACGGAATAATGACTTGCCGAATTGTAAAGAGCCGCGT
CTTCGCAAAGCTCTGCAACCTTTTGTGCAAGCCGATTGCTATCACCGACTTCGAACAGAT
ATTCTGAGCTGCCGGTAACCTCATTTAATCCCGGAACATCGGACGAGAGTACGGGCAAAC
CTGCTGCCATCGCTTCTACGGCGGCGAGCCCGAATCCTTCAACGTGGGAAGATTGCACGT
AGATATCCATATCGCTGAGAAAGAGAGGGATATCGGATACGACTCCGTGAAAATGCACGC
GAGATAAAACGTTTAACGATTGAGCGAGTCGTTGAAGCGAGGCTTTTCTTTCTCCATCTC
CGGCAAGGTGTAAGTGGTAGCACTCAGGCAGTTTTGCGATGGAGTGAATTAACGTTTCGT
GATCTTTGTGTTCATGTAGTCGGCCAACCATGCCAATGTTGATGGTTGCTTTCTCGCTGA
GATCGTGGGCTTGTTTAGCCGCCATCGGGAAGCGATTTAAGTCGACGCCGTTATGTACAA
CTCGATACTTGTGTTGGTACCGAGGCATGAACTTCACCAATTCTTCTTGAACTTTTTCAC
TGATGCTAACGGTATAGTGGTGACCCCAATAGAGGACATATTCTATGAACTTAAACAGAG
GGTAATCTCTGCGTCGGTTGTAAGAACAGTGTTCTGTTTGAATGCGTTTTTTCCCGATCG
AAAGCAGCGCTAGGTAAATAGACGGATACAGGTGTCCGTGAACGAGATCTGGCCAGCGTA
GTAGTGACCATTTTTCCGATAGAGACAGTGTCTGCCAGTTAAAGCATTGGATTCCCTGTG
CGGAGAGTTGTTCCAAATAGTCGTTCTCAGCACACAACACGAGGATCTTGATTTCATACT
CGGGATTATGCTCGAGCACCAAGTCCACTAAGAACTTTTGCGCCCCACCATTTTGAGATA
GGTCGTTGATGATGTGTAAAATTTTTGTTTTCATCAGTGCGCCATTTGATACTTTTGTTT
GAGTTCGGAAATTTCACTTGAAGTAAAAAAGTGGGTCGTCAATTTGGATGACAACATTTC
CTCAATAAACTCGGGTTTAGGTTGATAGCTGTTTTTGAAGTCATTGATCAGCGAGGAGTA
CCATTTGTTGTTTGATTGGTTGTCGTGGACCACATCAACTGGATATCCGAGAAAATCGCC
AACGGTAGCTGGTGATTGCTTCAGCTTGTCACTTCGGATTACGAGCAGAGAAAAGTTGCC
TTGTTGGTAGGTTTGGCAACCAGCTTCATGATCGAACGGTTTATTGAACACGTCGATCCC
TGTTAGCATTTTGATTTCATTATCAAACCACTCCAAAGGGTAGTGGTGATTCATGTGCTC
TTCGAAAGCTTCTTGCAACAATTGCGGACGCTCAGATCGAATTGCACTGTCGTCATTTAG
GTATTTTTCTGCCATCCAGAAAGGTAAAGATTGAAAGAACATCGAGATATTTCTACCAAT
CGGCTCTCTCACCAATGAGATGATGCGCACGTCTTGTTTACGTTTGAGCATGTGGCTCAT
AACGCTTCGCTTGAGCAGACGTTTTACATAATGCTTGTTTGGTTGATGCAGCTTCGCCCT
CACTGGAGAGATCTGCTTGTTAGCATCAATCGCCATAAGGTCATGCAAATGAATCGAGTT
AGGAATCGACTTTTCTAACGCACTCGAGCCGACTTTACCCATTTGATATATCAGCACCGG
GCGTTCTTGGCTTTTTAATATCTGATACCAAGACGCATGTGGATTAGTAGGCGTATTTCT
GGACATATAAAGTCTCTCCTTCCTTAGCTTTTGCTTGAGTGATAAGCACGCCAAGAGACG
GTATCGAGTGTTGTATTTGTTTAGATAACGCGACATTAACCAGTGATGCTTTGGTGGACT
CGGAACGAATCACTGTAATGAGTCCGTTCGCATATTGGCCTAAGATGAGCGCATCACTGA
CCGACAACAGCGGTGGTGTATCGATGATGATGCGATCGTATTTATCTTGAAAATGGTCCA
GTAGTTTCTTGAAGCGATTGGATGCCAGCAACTCTTGTGGGTTGGGTGGAATCAGCCCAG
CAGGTAGTACATCTAAATTGGCGTCATCGATGCGAACGATACAATCTTTTATTGCGGTAT
CCATCGTCAATATGTTGGTTAAACCTGGCTGGGACTCAGGAATATTGAATCGTTTGGCTA
AAGATGGACGACGCAAGTCGCAGTCGATAATCAACACTTTCTCCATAGTCGAGAAGGACA
CCGCCATATTGATGCTGGTGGAGGTTTTGCCTTCCTCTGGAATCGCTGAAGTAAAAGGTA
AGATCTTTTGCTTAGTGTTGGTCAGCCTTAATAGCAACGACGTTCGAACAGAGCGACAAG
CTTCGCTAAAGAGTTTTTCATCTTTATCTAAGTAGGCGGTATAACTTACCCCATTTTTTC
GCAGGGTACGTTTTTTCACCATTGGGATAACCCCCAAGCATGTCACGCCTAGCTTATCTT
GAACATCGTTTGAAGTGCGGATGACTTCTCGCAACGTTTCTAAAATGATCACCAATGCAC
AAGCGATAGCAAAACCGAAGAATGTGGCGATAAGCACCAGTTTCATTCGTTGTGGCGCGA
CAGGAAACAGGGGAATGATCGCTTTATCAGTAAAGCGAGCGGTCACATTTTTGTAATCGC
TAGTAGCGCTGGTTTCTTTTTCTCGATTTAAGAAAGCTTCGTAAAGATCTTTGTTTGACT
CTACTTCTCGTTTCAATTGCTCATAGCGAGCCTTTTGCGAACCCAATGATTGGAAATCTG
ACTTTTTTCTGTCCAGTTCTTCGCGCAACATGTCTTCTTGAGCTTTCGCTGCAAGTAAGT
CTTGTTGCTTACTAAAAGAGATTTCGCGAATCAATTGCTGAGTTCGCTCTTGAATAGAGG
CGAGTTGCGCTTTCGCTTGGACCATTCGATCGTGTTTTGGTCCATAACGTTGCGCCAGTT
CAGAAACGTTCTTCGCAGCTTGGGCTTCGGAAAGTTTTAAATCACGAATCTGAGCTTGAT
TGGCAAACTCGTCAATGGACAGCAGGCTATCAAGATTCTGAGAAGATTTTCTTTTTAGTA
GTTGGATTAGGGTTTGCGCTTCGATGCGCTTATTGACAGCGGTATTGAGTTTACGGTTAA
GCTCTTCTAATTCGTTGGCGTAGATGTCGTCGATACCGTTGATATCAATCAGGCCTTCTT
TGAGCAAAAACTCTTGCAAGGCATGCTCTGATTTTTTTAAGCGCTCTTCGAGTTTTTGAG
AGTTATTAGTCAGCCATGTTGCTGCATTTTGAGTCACTACGAGCTTGGCTTCGAAGTTGG
CATCAATATAGGCCTGACCAACCGCGTTCGCGACTCTTGTTGCTAACTTTGGATCGGCAG
AACGAAAGCTAATTCGCACTAACTGTGTGTTTCGAACAGGTTCAATTTCAAGCTTTCTTT
TGAAGGCTTGAAGTGCTTGATAGTAAGACTCAGAGTATTGTGATGTCTCTTTTGGGCTAG
GAGAAACATTCAATAAATCTTGTACTATTGGGACTGCTTTGATGTCGTCGATTTTTTGTT
TTAGTCCACCAGAGCTCGTAAATTCAGGGTGTTGAGTTAAATTCAGTTCATTAATAACTT
TGTCGGCAATGTGGTTGGATTTCAGAATAGCGATTTGTGTTTGAAAGTACTCTTTCTTGG
TCGTATCTACGCCATACACTTCTTCAATTGACAGCGCACTTTTTTGCTCTTCTTGAATCA
ATAACGTTGCTGTTGCTTGGTAAATAGATGTTTTGGAGTAGATGTACCAAGTGCACGTCA
ATGAGAATATAAGCGTGAACGCAGCAATGCTAAGCCAGTTTTTTTTCAGCGTTTTAAAGT
GATGGCCAAAACGAATCAGTTCCACTTTGTTCATCTGGAAATTGTTGGGATGAGTTCCGT
TCATTTGATTACCTGTCACTAGAAGAAGCTCTGATCAATAAAGACAATGTCACCTGGTTC
AACCGTGCGCTGCATACTTACGCCTTCTACGGTTTTGCCAGTTTTGTGTTTGGTTAAGTT
AATGCTTTTACGTGAAGCTCTATCGGTGAGCCCGCCAGCTAGTGCGATGGCTTTTTCTAT
CGTCAGTCCTGGTCGATACTCAAATCCTCCGGGTTTACGAACTTCGCCATTGACGTAAAA
CAAACGGAAGTAATTGATTGTCACCATGACTTTCGGGTTGATCAGATAATCACCTTTTAA
GCCCGTTTCGATTTCGTATTTGAGCTGTTTTGGCGTTTTATTGATCGCTTTGATTCGTCC
AAGGTAAGGGTAATCAAAGTAACCATCTGACGTGATGAGGATGTTTTTAATAGAAAGATC
TTCCTCCCCGTAAACTTGCACTGAAATAGTGTCACCAGTATCGAGTAGGTAATCTTGTTC
GTTTGAATTCGCGCTAACAAAAGTACTGAAAAGTAGCAGAGCTAGGCCAATTAACTTGAA
TAATGGATTCATTAACATTCCTTGTTACAACGAAAATTGCGCGCTTAACGTCCAGACATT
TTGGTCGTAGCTATAACCTGAACGATTGGATGTTTTGTCTTGATATTGCCAATCCGCTTT
CAATTGAATCCAGCGTCTAATTTGATAATCAACGCCAGCGGAAAGGGTATATCGTTCGTC
ATTTCTCGTGATGCCGGTGTAATCATCTTCTTGATAAATGCCACCTAAACGAGTGGCTAA
ATAGCTGTTCCAATCGTGTTTGATATCTAGGCGATAACGAGTCTGTAAGTTGTAGTCACC
ATCTTGGTCAGGGTTGACGGCTGCTTGGGTAGTTTTGACCGTCACCAACGTTTGCTCTTG
TGGTAGCCATTCAAATCCGATATCCCAGCTAAAGCCTTTGAAGGTTTCTCGTTGTTCACT
ATCAAAGTCTTTAACTTGATAGCCAAGCCTTGCGATACCTTGGGTTTTTCCCGATATTTC
CCACTCAGCACCGGTGTAGTAAAAACCGGTGTCGCTGTCTTTTGATGCAGCGCGAGGGTT
TTTATTAAGGTACTCGGTGAAGACTTGTTTCGTCCCAACTAACCAATAGGTTTTAGGAGT
CGCTCTAAGGTAAAACTCAACGTGAGCGTTTGGGGCGCGGAAGTCGTTGTACTTAGTTTT
TGCGTTGGGCTTGCCAGGTAAACCGTTACGATAATTTTGGTAAGTTTTATCGCTGTAGCC
TAAGCCAAATTCGAATCGCCCTTTCGCACCAGCAGAGCCAAACACGTAGTTGGTTTTCAA
ATCATTACGGTAAAACTCGATAGGTGAATCGAGAAGGTTACCTTGTCCTTCAGTGATGTC
TTCACCGCGGATTTCATGCAATGCCTGAAAACGATAATCCACGACTAAACGATGACGATG
ATTGAATTCAAAAAAATTGGTGAACTGAAAGGTATGGTCATCGTAATCATTCTTATCGTC
CGAAGAAAAGCCCGCTTTTAGCTTGTACTGAATATCTGCGCGATATTGATTGCGCTCGAT
ACGTGCCAACAAGCTAGGCTCTAGTCCCCAAATGTTTACGGATTCTATATCTTGAGATTT
TTCCGCTTTGTTTATGTTGTCGTCGCCTTCGTAGAAGGCTTTGACCAATGGGATAAACTC
AATGCCAGATTCAGTTTGATACGCCATTGGCTCTGCTAATGTAGCTGTTGAACAAAGGGC
AAGCGCAAGTGCTGGAGTTGTTGTTTTCATCATCGCCGCCTTAGTACGCATTTGAGCCAG
TAAAACCTTTGAACACGGTAAGGAAGATGATTTTGATGTCCATCCAAACCGACCAATGAT
GGATGTAATCCAAATCAAACTCGACGCGTTTTTCCATCTTATCGAGTGTGTCGGTTTCGC
CGCGATAGCCGTTGATTTGAGCCCAACCTGTAATGCCTGGTTTGACTTTGTGGCGCAACA
TGTAGCGCGCGACAATCTGACGATATTCTTCGTTGTGCGCAACGGCATGAGGACGAGGGC
CAACGATCGACATAGTGCCTTGTAATACGTTGATAAACTGCGGCAGTTCGTCTAATGAGG
TGCGACGTAGAAAACCGCCAAACGGAGTAATACGAGGGTCGTTTTTCGTAGCTTGTTTGA
TGTTTGGCCCTTGATCCATCGTCGTCATCGAGCGGAACTTCCAAACTTCGATTTTTCGAC
CATCCAAACCATAACGATGCTGCTTAAATATTACAGGGCCTTTTGACGTCAACTTAATAC
CGATGGCGATAGCAAGCAGGATTGGTGATATCAACACTAAGATAATGCTAGAGAACAAAA
TGTCTTCGAAGCGTTTAATCCAGGATGAAACACCAGCAAAAGGCGTATCGAACACGCTGA
GAGTTTGAACTTGACCAATTTGATCCCAGCGAGAATGGAGCAGGTTGTAAGTAAAGAAAT
CCGGGATCAGATAGGTGTTCGCTGTGGTGTCGGAGAACTGGTTCAGGATGGAAGCAATAC
GCTCTTTAGCATGCATTGGCATTGCAATGTATACGTAATCGACCTCACCTCGTTTTGCTC
GTTCTAACGCTTGGTTTACCGCGCCTTTGATTGGGTATTCGGAGCTAGGCAATCTGTCGC
TAGAGCGTTCGTCATAGAAGCCGTCAAATAGAACACCATGCTCGGTGTGGTTTTGAATCT
CGTTGGCAAGGGTAATGCCGTGAGGGGTCTGACCGATGATGATAGCGGTGCGTGTGTTGA
AGCCCATTTTTCGCAAATAGGCCAAAACGGTACGAAAGGTTACTCGCCACGCCAACAGTA
ATGCCGGCGTAATAGTAACCCATAACGCTAAGATACTGCGGTCAAACAAAGGGTAAACTT
CGGAAAAGTAAAGCACCATGAAAAGTAGGGCGCTTGTCATTAACCACGACATGCAAACAA
TGAACATTTGCTCTCTAAATGAGCTTGTCCGCCATGAGCGATATAGGTTGCCGCTCTCCG
CCATAAACAAAAATGAAATACCCCCGACGAAGGACAAGATGACGTAGTCCTTATCCATCG
AGGTATTTGTGTCTTTCAATACTAGGAGCAGCATAAAGGTGACAATGACAGCAAGATCTG
AGAGGCGATATAAAAAAGCGAACTCCATCTCATAAGAACGAATTAGTCCTTTGTGTTTCA
TGACCTAGTTTCCCTTCTAGCACGCTACCGCCATTGGGGTGATTGCCCAATAGCCGTGTC
GCGAACGTTTTAATTGATGAGCAGAGACATTTCTATGAATGTTTCTGAATTTCTGTAACG
CATAAATTCGAAGGTAAGTTTAAAAATTCGTGTTGTTTAGGTAAGTGGAAATAAGAATGA
AATTTAGACCTTTGGCTAAGTTTTGCTGTTTAGGAAAAAGCTGGTACTTGCTAAGCAGGG
ATGAGGAAAAGTATTAAGAAGCGAGTTTGATTATAAAAACTAAGGTTTAATTTCTTGATG
GTCTAACGGATGACTTATTTACAGGGAAGTTAATGATTTAGTCTTGGGTGCGGAGTATGA
GTGATGAGTCCAGCGAGCGAGTGATGTCGGTCATTTATGTGGTTTTGATACAAAAAATCC
CTCTCAGGAGAGAGGGATTTATAACAACTATAGGTGAATAATTTATTCGAAATCTACGCC
ATTTTCTTTAAATAGACGTTTACAAGCACGACCATCACTATGGAATAGGTGACAACGGTG
AGCAGGAATACCGATTTCCAATTTATCGCCCGTGTCGACAGCTAGCGTGTCTGGTTGACG
ATAGATCACATCCGCGTCTGCGCCTTCTAGGTTTAGGTAAACCTGAGTTTCGTTACCAAG
CTTCTCTACGATCATCACTTCACCGTGAATGGTTGCGTCAGCTTCGGTTGCAGAAAGTAG
GTGCTCTGGGCGAATACCCAAAGACATACGGTCGCCACGGTTAACGGTTGTACCATCTAC
AGGAATCCAGAATGATACGCCGTTAGATAGCTGAACTTTAACGCGTTCTGATTCTACTTC
ATCGATGAACACGCTCATGAAGTTCATTTTTGGAGAACCGATGAAACCAGCCACAAAGCG
GTTCTGTGGGTAATGGTAAAGTTCAAGAGGTTTGCCAACTTGAGAGACGTAACCACCATC
TAGTACGACGATTTTATCCGCCATGGTCATTGCTTCCACCTGATCGTGTGTAACGTAGAT
CATGGTGCAGCCAAGTTGACGTTGTAGTTTGGTAATTTGCGCACGCATGTTTACACGTAG
CGCGGCATCTAGGTTAGACAAAGGTTCATCTAGAAGGAATACGTTTGGTTGCGATACCAG
TGTACGGCCGATAGCCACACGTTGACGCTGACCACCTGAAAGTGCTTTCGGTTGACGCTC
AAGCAAGTGACCCAGTTGTAGGATTTCTGCTGCGTGTTCAACTCGTTTGTCGATTTCTGC
CTTGTCTGCTTTAGCCAGTTTCAGACCAAATGACATGTTGTCGTATAGGTTTAGGTGTGG
GTATAGTGCGTAAGACTGGAAAACCATACCAACACCACGTTTGGATGGTTCGACGTCATT
CATGCGCTGGTCACCAATATACAAATCACCTGAAGTAATGTCTTCAAGACCGGCAATGCA
ACGTAGAAGGGTAGATTTACCACAACCAGATGGACCTACGAAAACAACAAATTCACCTTC
GTCAATCTGTAGGTCTACGTTTTTAGAAATCAGTACGTCGCCATACGCTTTACAAACATT
TTTTAACGTGACACTCGCCATGTAGCTCGTCCTCGATCAATTTTTTTATTATTCACCGCT
CATCATTATATGAATTATCTAGCGAGCAGTAACAGTAGGAATCGGTAAGTTATTGCGGTT
GGTAAGAAAAGTAGGGTAGCACTTCAATGAAATGTCCTAAATAGAAGTGCTACCCATCAT
AGCCAAGTACGAGTTTCTCTCCCCCACATTATTCGTGTTGTCTCCCCCGTGAAATAATTA
CCACAAACAACACCAATAATGACATTCCACTCGTCTGGCAATGCAAAACCAGCAAATCTT
TTTACCTAGCTAATAGGCACTGCTGGGAAAGGGTTCTTACCATCCACTCTTGGATGAATG
CAGTTTCTAAGATTGTGCTATCTGCTACATCCTCCTAATCGAAATAATTGTAGGGGGAGT
AGATGGGGAGGAGTAAAAAAGGAGGAGTAATGAAGCAGTTGGGCGGAAATCACATTATTG
CACCGCCTAAAGTTGAAACCGATCACAGGAAGTATCCATTTTGTGATTTGAGTCTCTTAC
CCTTGGCGATTTAGATCACGAAAATACGTCATAATTGTAAGGGCGTAGGGATTAGGAGGA
TGAGACATATTGGATTATTTCAGATGATATATGTCGAAATACGGCTGAACCTCAATGGAC
TAGCCCTACATCAAAAAATAAAAAGGATACGAACATGAAAAAGTTAAGCGCTGTAGCACT
AGGTACTCTTGTTGCTTTGGGTTCTTTTGGTGCTAATGCTGCCATCGAAGAAGGACAACT
TACTATCTGGATCAACGGCGACAAAGGCTACAACGGCCTTGCTGAAGTTGGTAAGAAATT
CGAAGAAGACACTGGTATCAAAGTAACAGTGGCTCACCCAGACGGCCTTCAAGATAAATT
CCCTCAAACTGCAGCAACAGGTGATGGTCCTGATATCGTATTCTGGGCTCACGACCGTTT
CGGTGGCTACGCAGAAGCGGGCCTACTAGCAGAAATCAAACCTTCTAAAGCAATCCAAGA
AGGCATCGTTGACTTTGCATGGGATGCAGTACGTTACGACGGCAAACTGATTGGCTACCC
TGTTGCGGTTGAGTCTCTATCTCTGATCTACAACAAAGACCTAGTTCCAAACCCACCAAA
ATCTTGGGAAGAAGTTGCAGCGCTAGATGCAAAACTTAAAAAAGACGGCAAGTCTGCAAT
CATGTGGAACCTAAAAGAACCGTACTTCACTTGGCCTCTAATGGCTGCTGACGGTGGTTA
CGCGTTCAAATACACTTCTGAAGGTTACGACGTTAAAGACGCAGGCATCGCGAAAGAAGG
CGTAAAAGACGCGATGAACTTCGTGAAAGGCTTGGTAGACAAAGGCGTTATCTCTGCGGA
TATGGACTACTCAGTTTCTGAGTCTGCGTTCAACCAAGGTAAAGCTGCGATGACTATCAA
CGGTCCATGGTCTTGGGGCAACATCGAGAAGTCTGGCATCAACTACGGCGTAACAACACT
ACCTAAGTTCCAAGGTCAGTCTTCTAAGCCATTCGTTGGTGTACTAACTGCTGGTATCAG
CACTGCGTCTCCAAACAAAGACTTAGCGGTTGAATTCCTAGAGAACTACCTACTAACAAA
CGATGGCCTACGTATGGTTAACAACGACAAGCCTCTAGGTGCGGTAGCGCTTAACTCGTT
CCAACGTGAGCTAGATTCAGATACTCGTATCGCTGCGACAATGGACAATGCGATGAACGG
CGAAATCATGCCAAACATTCCTCAAATGAACGCATTCTGGGGTGCGGCTAAGAACGCAAT
CATCAACGTTGTTGACGGTCGTCAAACTGTAGATGCAGCTCTTGCTGATGCAGAAAAACA
AATGACTAAATAATTCAGTAATACTTTTTTAAGGAGGGGGCAACTCCTCCTTACTTTTCT
ATATTTATTCTATATTCGCTAGCAGGTTCCCTATGCAGTCAGTTCAAGGTACAAATGCTA
TGACAGCACCAGAAGCCAGCCTTCCGAGCAGCAAAAAAGTGTTCATCAAATGGTCACTTT
TAGGCACAGTCGGCATTCTCAATGGCTACGCAACAATCCTAATGTATTCTCGCGGTGAGA
TTGCGTTTGCACTACTTACGATCATTCTTACCGCTTTAGCGTTGTTCATTTTCGGTAGTA
AAAAGACGTACGCACACCGTTACATTTACCCTGGTATTGCAGGGATGATTTTGTTCATCC
TTTTCCCTTTGGCATATACCATCGGTTTGGCGTTTACTAACTACAGCGCGAAAAACCAAC
TCTCATTTGATCGTGCTCAGAGCGTCCTGTTAGACAGAACTTACCAAAGTGGTGATAGCT
ATCCATTCACTTTGTACAACACCGATCAGGGCCACCAAATTGTGGTTGAGAAAGATGGCG
AGCTACTAGCAACTCCTGTTTTCCAACTTCAAGGCTTCTCAGAGACAGACTTAGACCTAG
CGCCTATTACAGAGGCGGCAGGCGATAAAGAGCCAATCAAAACCATCGTGAAGAACCGCA
CTGCGCTAAGTAGCGTTGACCTGCATCTTCCGAACGGTGATGATATCCGTATGAGCGGCT
TGCGTAAGTTCGCAGCAGTGGTTCCGCTCTACACGTTGCAAGAAGACGGCGAAACCCTTT
ACAACAACCGTACCCAAGAAACACTGCGTCCAAATATGGAAGTGGGTTACTACCAACCAG
TGGATGAAAACGGTCAGTTTGTTGGCAGCACAGTGTCTCCAGGTTTCGTAGTGAACATTG
GCACGCACAACTTTGAACGTGTGTGGAAAGATGATGGCATCAAAGAACCATTCATCAGCA
TCTTTATCTGGACTATTGTTTTCTCTGCGCTAACCGTAGTCTGCACATTGGTTATCGGCT
TAGTGTTAGCAAGCGTTGTTCAGTGGGAAGCGTTGAAAGGTCGTTCAATCTACCGACTAC
TACTGATTCTGCCTTATGCGGTACCGGCGTTTATTTCTATCCTGATCTTTAAAGGTTTGT
TCAACCAGAGCTTTGGTGAGATCAACATGCTTCTGGAAGGTTTGTTTGGTATCAGCCCGG
CATGGTTCTCTGACCCATTCATGGCGAAAACCATGATCCTGATTGTGAACACGTGGCTAG
GCTTCCCTTACATGATGATTCTATGTATGGGTCTGCTAAAAGCGATTCCGGATGATCTTT
ATGAAGCATCGGCTATCGATGGTGCGAACTTCATCACCAACTTCACGCGTATCACAATGC
CGATGATGCTGAAACCGCTGACTCCGCTATTGATTGCAAGCTTTGCTTTTAACTTCAACA
ACTTTGTACTTATCCAGTTGTTGACAGGTGGTGGTCCAAACATGATCGGTACATCAGAAC
CTGCGGGTTACACAGACCTATTGGTAAGTTACACCTACCGAATCGCATTCGAAGGTGCGG
GCGGCCAAGACTTCGGTCTAGCAAGTGCAGTAGCAACACTTATCTTCCTATTGGTTGGCG
CGTTGGCACTTATCAACCTACGTGTAACTAAAGTAGCTCAAGACTAAGGAGAGATTACAA
TGGCAATGGTACAAGGTAAGTCATTAAAGTATCGTGTTTGGGCTACTCATATTGCTATGT
GGGCATTCTTAGCACTGATTATTTTCCCATTATTGATGATCATCGCGATTTCGTTCCGTG
AAGGTAACTTCGCAACGGGTAGCTTGATCCCAGACAACCCAACGCTTGACCACTGGAAGT
TAGCGCTTGGTTTCTCAATTACGAACGCAGATGGCACCGTAACACCACCTCCATTCCCAG
TAATGACGTGGTTGTGGAACTCGGTAAAAGTTGGTGGCATCTCTGCAATCTTGATTGTGG
CGCTGTCTACAACATCGGCTTACGCGTTTGCTCGTATGAAGTTCAAGGGTAAGAACACCA
TCCTTAAAGCGATGATGATCTTCCAAATGTTCCCTGCGGTATTGGCATTGGTTGCTCTAT
ACGCGTTGTTCGACAAACTTGGTCAGTACATTCCTTTCCTTGGTTTGAATACGCACGGCG
GTCTGATCTTCGCTTACTTAGGTGGTATCGCACTGCACGTTTGGACGATTAAAGGTTACT
TTGAAAGTATCGATTCATCTCTGGAAGAAGCGGCAGCACTGGATGGTGCGACACCATGGC
AAGCGTTCCGTTTGGTATTACTGCCACTGTCAGTGCCAATCCTAGCGGTAGTATTCATCT
TGTCGTTCATCATGGTAATTGGTGAAGTTCCTGTAGCATCACTACTACTTTCTGATGTAG
ACTCGTACACACTTGCAGTAGGTATGCAGCAATACCTATATCCACAAAACTACTTGTGGG
GTGACTTTGCTGCTGCTGCAGTTCTATCAGCAGTGCCAATCACTGCAGTATTCTTACTTG
CTCAACGCTGGTTGGTTGGTGGTCTAACCGCTGGCGGTGTGAAAGGATAATCTCAAGTGG
TCTGAGATTGACAAGAATAACTAGAAAAGGGCGACCATATGGTCGCCCTTATATTTAGCA
TCGATATTACACTTTTGGTTTGGCCGCCGATCAGTAATATCCTGCTTCTATTGGCGTTAC
GCATAGCTGGCTGTTAGCTTAGTTCCTTACGATTCAATCACTAACAGTTTTTGTAACCAT
AACCTGAGTCTTGACTCAGGTTTTTTTATGCTTAATAAACACACAAAGAGTAGCGGCTTT
GCAATGGATTACACAGGGACGCCGAGGTGCCCTGCGAATCACTTCACATAAATACCTGAG
ATGGCGGGAAAGTATGAGATTTAGGTCTTACTAATGTGCGGTGTCGTGGACGTATTTACG
AGTAAGGACGTCAGTTTTAACGAGGTGAAGACGGGAAATGCTGAGTTACTTAAAACTCGC
GGCTAGACGGCGCGCAGCCAACGTATTGTAGCAGTGTATACAAGCTCTCTTGTTGTAGCG
CTACGCGACGAAACAGGTTGGCAAAAGTGGTATCGCCGCCGAAACAGGTCTGAATATAGT
GGTTAATTTCCGATTCGTTATAACCCTCGACGTACATGGTTCTTACCCATTGATATTCGA
CCGCTTTCAAATTGGTCAACGTCTCTTCACTTAAGGTTGTTTGCTTTAGTCTCAAGATCC
AAACTCTATATAGCTCCAAAATACTGGGTGGATTTAAGCAAAACAAGGTGACGGAATTAT
GACAATGTGTCACGAGTGTGAAGCAAATGGCCGAAGCATGACATTGCTTCACACTCTGAG
TTGGAAAGAGGGGTAGAGAGGGGCATTCGAAGCAGGAAAATTACTTAAGATATTTAACGT
GCGCTTCCATCTCTTCGCCAATTTCTTTACGCATATTCATTAAGCGAATAGCCGATTGCT
CTAGAGCCTTGTCTTCATCAGATTCAGGAATCCACTTCGGTACATCGGTAGGTTTACCGC
TTTCATCTACGGCTACCATAATCACGATACAGTGCGTAGTTAAACGATTTTTCATCTGTT
TTGGATCGCTAGCTTGAACATCAATGGCGATGTGCATTGAGCTTCGACCGGTGTAAATGA
CTTTCGCGCTAACTTCCACAAGGTTGCCAACATGAATAGGAGCAACAAAACGAATCCCAC
CCGCGTAGGCAGTAATGCAGTATTTTCCACTCCAAGCGGCACTACATGCATACGCGGCTA
AGTCGATCCATTTCATTACAGCGCCGCCGTGAACCTTTCCGCCAAAATTAACGTCGCCAG
GTTCAGCTAAAAAACGAAGGGTAATATCTCTTTGACCACTGCTCATCTGTCATTCCTTTG
TGAGTTATTGTTCTGACAATGTAGCAGCAAGCGTTTGTGACGGGAATAGGGCGAGCAACA
AAACATTAACTTTTGTTTGAGGTGTTGATACCAAAAAGCCACGGCTCTACTCCGTGGCTT
TTCTCTTTGTTGTTAGGCGGAAGTTGATGGTAGTTCTTGGCCGGCAAGAGTTTGCTTCTT
ACGTACTTTTATCTGCGACAGAATCACGCCGGAGATAACCATCAAGCCGCCGATAATATG
GTACACATGAATTTCTTCACCGAGCAGTGTTGACGCTAAGGCGACAGAGACCACAGGCAT
TAAGTTCATGAACATGGCGCTGGAGTCTGCGCCAATCAAATCTATTGCTTTTACCCACAT
CAATGGAGCGAAAATAGACGCTGCGATACCAGCATAAGCGATCAGTGGAAGCGCCTCTTG
GCTAGGAAGCAGTTGTTCGCTTGAAAGCCACAGTGGAGTCAGCATGATGACAGAGAAGAA
GCCTTGCATGTAAACCAATGTTAGGCTGTTAAATGGCATCTTCCAACGTTTTAAAAGCAC
ACAATATGCGGCATAAACTAACGCGGCCAGTAACATTAAGCTGTCGCCTTGCGTCATATC
TTGATGCAAGAAGTAGGTGACGTCACCGTGCCCAAGCATAAATGCTAAACCACCAAGTGA
AATTACCCCACCGACAATGCTTAACATAGAAACCGATTTACCCAATAGCGGGACGCTTAA
AAACACGCTGATCAAAGGCACCAATGACGTGATAAGTGCCATGTTTGAAGCCGTTGTTGT
TAAGCCTGCGTAGTAGCCTAACGACTGGTTAAGTACCATGCCGAGTAGGGCTAAAAATGC
CAGTTTAGTCAGGTATGGGCGAATTACATGACGCTGTTTGATTACGGCTGGCAAGCAAAA
TGGCGTTAGGAGAACCATCGCAACAAACCAACGATAGAAGCTCATTGCGCTAGGTTCAAT
CGTGCTTGCCGCCATTTTGTTTACGATAGAATTTCCACCCCAAATCATGACAGTAAAAAA
CGGAAGCAAATAAACCATGAGAACCTCATCGCACAATAATTGATGGCGCTAGTCTGACAG
GTCTTTATAATGAAAAGTATCTCTTAAAAGACATCGTAAGCGATAGGAAGACAATTTTGA
AAAAGAGTGCGAGAAATCTTCATCCTTCATTATCAATTGATCGTGCGCCATCGGATGTTT
TTATGAATTTTGAAGCGTTTCTTTCCAACACGGAAACCCGGATTCATAGCCATCCTTGGG
GGCAAGTTCAGCTGATAAGCGGTGGGATTTTGGAAATGGATGCGGAGGACACACGATTTT
TAGCGCCACCTCATTTGGCAATTTGGGTGCCAGCGGGCATTCGTCATACCAGCTACAACC
GAAAACCAATCGAATATTGCTCATTGAATATTGCTCCAGAGCTGACGGCGCATTTTCCAA
CCAAAACCAGTTTAATTAAAGTCACACCCATCGTTTCTGCCATCATTGAGGACTTTCGTC
AGCGTGACATTAACGTCGCGCAGAGCGATGAAGACAAACGCTTGGTGCGAGTGTTGTTGG
ATCAACTGGCGAAACAAGAAGTGGAACATCACTTTTTACCGACAACCGACAACAAATATC
TTCAGCCAATCTTAAAAGCGGTAGAAGAATCGCCAACCGATGAAATCAGCTTGGCGGAGT
GGGCGGCAAAAGTGCATACCACAGAGCGCACGTTAGCGAGACATTGCCAGAGTGAGTTAG
GAATGAGCTTTACTGAGTGGCGTTTACGTGTGCGGTATTTGCACTCGATGGAGTTGCTAC
GCAAAGGGCAAACCGTAAAAGAAGTCGCGCTGACGTTAGGTTACAACCAAGCCAGCCCTT
TTATCGCGATGTTTAAGAAATACTCCGGCATGACACCGGAGCAATATAAGAATCGCTTGT
TATAGCTGAGCGAGGATGTAATCCAGACCACCCACAACAGCAGCGACTTGTGCATCATTG
CACTCTTCGTCCGTTACTTTCGGGCTGTCTGGGTAAACTTCTGTGGTGGTGCCGTAAACG
CAATTTGTTACGCCGCCACACAGACCCAGTTTCACCATTGGGTAGTTGATAACGCCAAAT
TGTACAACTGGTGAACCAATGATCTCGCCGTATTCATCTGCTGGTGCAATGTGAGTCACT
TTTGCAACCGACTCAATGACTGCTTTTTGGAAATCAGGTTGAGGGTTCTCAGTATCTCCC
ACGGTGTAAAAGCCATCTGGGATCATACCTTCAATGTACTCAATACCATCACGAGCGGCT
AAGGCAGGACGAAACTCAGTTTCGTCAGAATCTGTCGTCTCGTGCAAATCAATGTGCATT
AACACGTCGCCCAATGTCGATACGAGCTTGATCAAGTTGGCTGACTCTTCCGCTGGGCTA
TCTGCATAGAAAGAGCGGTTTGGATCAATCGCGTTTGGATTCCAACGGTTGATCACTTCG
TAACCCCAAGGGCTCACGCAGGGTGCCACTACAATATTGAAGTGCTCTGCGTAATGCTCT
GCTTCTGTTGCTACGAATTTTAGCGCGCCGTGTACGCCGCTGGTCTCGTATCCATGCACA
CCGCCAGTTACAAGAACAATCGGTTTTGCTGAGTCCCAGTTACGTGTTTTGATGCAAAAC
AGTGGGAAGCGAGCTTGGTCGTAAGAAAGCGCACCATATTGTTCTACATCGAAACGGTCA
CGTAGTGCATCAATTTTGCTGACTACTTCTTCTTGGTAGCTGCGTTTTACTTCGCGCTGT
GCGAGCCACGCTTTACGTTCTGCTTCGTCCCAAGGTTGGCCTGGGGTACCGATTGGGTAA
GAGTATCCGCTTTTCATCTATACTTTTTCTTTTGTGTGCTGAAAGGTATGACAAGACTAG
ACCTGTCTTATCTTATCGGCAATACAAAACACCAATTGTGACGGTATTCTTTGCAAAATC
ATCACTTTGCCAAGGGATTTAATAGTGTTACATTTTGTTACTTACTCAATTTCATATAAG
AGATAAAAAATGGCTGGAGCAAGTTTACTCACACTGTTGGATGATATTGCCGCGGTATTG
GATGATGTTGCGTTGATGTCAAAAATGGCGGCAAAAAAAACCGCAGGTGTATTGGGTGAT
GATTTAGCGTTAAACGCTCAGCAGGTCTCGGGTGTCGCATCTGAGCGAGAAATTCCAGTA
GTTTGGGCGGTGGCCAAAGGTTCATTTAAAAACAAACTGATTTTGGTGCCTTCTGCGTTA
TTGATTAGCGCAATTATTCCTTGGTTGATCATGCCATTGCTGCTAATCGGCGGTTTGTTT
CTCTGTTTTGAAGGGGCTGAAAAAGTACTCGAAAAACTGTTTCCACACTCACATCCCCAT
GAAGAAAAAGAAGAGCTTGTGGATACGGGCGAGTCGTTAGAGGATTACGAAAAGCGAAAA
GTTACAGGTGCGATTCGAACCGATTTTATTCTCTCAGCGGAAATTATTGTGATTGCGTTG
GGTACCGTGACTGGGGCGAGTCTTGTGACGCAAATCTTAGTGGTGAGCTTAATTGCAGTC
ATCATGACCATTGGTGTTTATGGCTTAGTAGCAGGCATCGTGAAATTGGATGACTTGGGC
TTCTACCTTGAAATTCGCTCAAAAGGTAAGGGCTGGATGGCGAAAGTTGGCAGTGCTTTA
GTTGCTTTTGCACCAAAGCTGATGAAGTTGTTAACGATAGTGGGAACTGCGGCGATGTTT
TTAGTCGGTGGCGGGATTGTAGTGCACAACGTACCCGCCATTCACCACTTTGTAGAACCG
ATTATTATGAACTTTAGTGGTCATTCGGTTGCTACAGCGATTCTGCCTATTTTGCTTAAC
GGCATTATCGGCTTTGTGGCGGGTTTGATTGTGGTTGCTGTTTGGACGGTGGTAGAAAAG
CTTCGCGGTAAATAATCCACATATAAAATGAAAAAGGGCCATGCTGTCTCTAATGCGGAG
AACGTCATGACCCTTTTTTATGCACGTTATTTACGTGAAGCGATTACTTCACTTTCCACT
CAATTTGTTCGTTTGCACGAATAGGCACAACGATGTCGTTGCCAAATGGCATAGATTCAG
GAACATCCCAAGCCGATTTTTCTAGCGTCACCGTATCTGCGTTGCGCGCAATACCGTAAA
AATCAGGACCGTTGAAGCTCGCGAACGCTTCCAAGTTTTCCAGCTTGCCTTCTTTTTCAA
AGACTTCTGCATAAAGTTCTAGCGCCGCGTGCGCAGTGTAAGAACCTGCACAACCGCAAG
CCGATTCTTTCGCGCCTTTTGCATGCGGAGCGGAGTCGGTACCTAGGAAAAACTTCTTGC
TACCACTGGTTGCGGCTTCGATTAGCGCTTGCTGGTGGGTGTTGCGCTTTAGAATCGGTA
AGCAGTAGAAATGAGGCTTAATGCCACCGACAAGCATGTGATTGCGGTTGAAAAGAAGGT
GGTGAGCAGTAATGGTAGCGGCAACATTATCAGACGCGTTGTTAACGAACTGTGCTGCGT
CGGCAGTGGTGATATGTTCTAGAACGATTTTAAGATTAGGGAAGTCATTAACGATAGGAG
CGAGGACGGTATCAAGGAATTCTTTTTCTCGGTCGAAGATATCAACGTGGTGATGAGTGA
CTTCTCCATGAACCAAAAGCAACATCCCGACTTCTTCCATGGCTTCGAGAACGTGGTAAA
TGTTCTTCGCGTCGGTCACACCAGAATCTGAGTTAGTCGTTGCACCTGCTGGGTAAAGCT
TCGCTGCGACAATTTTACCGGTTGCTTTTGCTGCGCGAATCTCTTCTGGCGTGGTGTTAT
CGGTTAGGTAAAGCGCCATCAGAGGTTCGAATTGCTCGCCGTGCTGCTCTTTCAGAATTC
GATCGCGGTAGGCAAGTGCCATTTCGGTATTGGTAACAGGTGGGACGGTGTTTGGCATGA
TCAGCGCGCGGCCATTGTAGCGGCTGATATCGCGAACGGTGTCTTTTAGAACTTCACCAT
CGCGTAAGTGAACGTGCCAGTCGTCAGGACGAGTAATAGTCAGTGTTGTCATTAATTGCT
CCCACCATTGAAAAGTTGTCTGATTGGAGCCTAAACGCTGCATTTGCCTTTTGGAGCAAA
CGCTTGCGCTTAGGCGACAGGATGATAGAGGAATTGCCCTCACATTTCATCCCATTTTTC
ACTTTTCTACAGAGTAGGAGTGTAAGTGGTTACTTCATCGTTAACCAAAGTGCGTGAATC
GTTCCTGGTAGGAAGAAGAAGAAAGTTAGGATCAAGTTGATGAAGAAGTCTTTATTCAGA
CCTTTTTCCATGTAAACCGCTACCGGTGGAAGAAAGATACACAGCAAAATTAGAATCAGT
TTTTTTGTATCCATGGGTAAAGCTCCAAGTCAATGAATGGATGTCGTCAAAAATATGGCG
CATTATGTGTTTCGTATCACACTTTATCAAATGGTATTTGGTCAGAGCAGTGTTAAAAAA
TGTGAATTCTGAGTGTAGTAAAGGCATCTCAGTAAATACAAGCCGTTTTCTCTCTTAAAG
GATTGATTTTGGGATAAATGCTAATGCGTGAATCTGCATCTTAATGTCATTTAGGTATAC
AATACTGCAACAATTAAAGATCACCCGTAGGAAGAAGGCTATGTCGCAACCCGTTTTATC
CCAAATCAATGTTTTTCCGGTTAAATCAGTCGGAGGTGTGTCGCTTTCGTCCGCATGGGT
AGAAAAACAAGGGTTGAGTTTTGACCGTCGTTTTATGATTGCCAAAGCCGATGGTTCGAT
GATCACTGCGCGAAAGTACCCTCAAATGGTAACCGTGAAATCAGCGTTGCTTGCCGATGG
GGTGGTGTTCAGTAGCTTGGGAATGGAACCACTTAAAATCCGTTATCAAGATTTCAAAAT
GCAGGAAACACCCGCAACGGTTTGGAAAGATACCTTCACCGCTTACACGACTACCGATGA
TGCGGATGATTGGTTTAGTCAGGTATTGGGACAGCGCGTAGAGTTGCTTTTTAGCGGTGA
ACAATCCAATCGTGTCCGTGAAAACCTGGGACAAAATGTGAGTTTTGCTGACGGCTATCC
AGTGTTGGTGATCAGCCAAGCTTCGCTAGAGGAATTGAACAAAAGAAGTTCTGAGCAACA
CTCCATGGATCAGTTCCGCACAAACTTAGTCGTATCTGGTACCAAGCCATTTGAAGAAGA
TTCTTGGAAGCGCATCCGAATAGGGGAAGTGGAGTTCGAATCTCTCAAACCTTGTGAGCG
TTGTATTCTTACCACGATCAATACTCAGCGTGGCACTTTCCGTGAGAGCAAAGAACCGCT
CAAAACGTTGCAACAGTTCCGCGCCAATGAACGAGGTGGTGTGTTCTTTGGACAAAACCT
TGTGGCGCGCAATGAGGGCATTATTCGCCAAGGCGATAAAGTTGAAGTGCTCGAATATAA
AGAGCCGGAATTTTATCCGGACAACTCACCTGTGCGCATGACGCTGACGTGTGTTGAGCG
TGAAGAGATTGCTCAAGATTTCGTGACCTTATGGCTAGAACCGAGCAACGGTTCTTTACC
AAACTACTTACCGGGCCAACATTTGCCGATTGAGGTGGATATCAATGGTAAGAAAATTGG
TCGTCGATATACCTTATCGTCTAGCCCATCTCGCCCTGGTCGCTATGCTATCTCCGTTAA
GCGTATTGCGGGTGGCCGCGTGTCGAATGCCTTGTTAGACAACCTACAAGTCGGTGATGT
ATTAGAGGCAGAAAACCCAGATGGTCAGTTCCACCTTAAAACGCATGATGCGCAGCCGCT
ACTATTGCTGTCGGCGGGCAGTGGTGTTACTCCAATGCTGTCGATGGTGCGCTATCTTGC
AGACCACAATCAACTGAATGACGTGGTGTTTTACCATCAATGCCGTACTGAGTACGATAT
TCCATGTCGCTCAGAGTTAGAGCAATTAAAACGCGAACATTCAGGGCTGGAAGTGAAAAT
CTGTTTAACGCAACCAGCGGTGGATTGGTTTGGTCTTAAAGGGCGTTTAAGTCTGTCTCA
TATCAAGCAAATCAAAGACGTTGAACAACGACAAGTGTTTGTTTGTGGGCCTGATGGTTT
CATGCAAAAAGCCAAAAACTTATTGTTGAAGAAAGGTTTGCCAGAGGCACATTATCATCA
AGAAGCCTTTGGTGTTTCTGCTGTGGAAGCAAGACCAGAAAAAGAGGTTGAGATTGAATT
CAATGGCTTGAAGATCCAAGGCAACAATCAAAAAACGCTCTTGGATCAAATTGAAGATGC
AGGGAAAGTAGTGAGTAATAGCTGTCGTGCTGGCTTGTGCGGTGCGTGTAAGGTACAGCT
CACATCAGGACAAGTTCATCACCCAGATGTACCAGCCTTGACGGATGAAGAACGCGCAAT
GGGAACGGTATTGGCGTGTTGCGCGATTCCAGAAACGGATGTCACGGTAACGGAATAACC
GAGAAGGTGCGGTCACTAACCAACAAAAAACGCTGCTAATTTTAGCAGCGTTTGGAGTTT
TAAAAGTGAGCAAAAAAGATCACTTAGTCGTAAATCGTTGGGATTGGCTGACGCTTGTGC
TGAGTTGCCTTGTAAATCGAAACCAAACGATCGACAACTTGTTGAGAAACTGGCTTACCT
TCTAAGAAGTCGTCAATTTGCTCATAAGTTAGGTTTAGTGCATCTTCATCTGCTTTCTGC
GGTGCCAGTTCTTCTAGGTCTGCGGTTGGCACTTTCTTCACTAACACCTCTGGCGCGCCC
AAAGTTGCGGCTACTTCGCGCACTTGACGTTTGTTCAAACCAAACAGAGGGGCAAGGTCA
CACGCGCCATCACCAAATTTGGTATAGAAACCAGTGATGTTTTCTGCAGAGTGGTCAGTA
CCTAACACCAAGCCACCGACGTAACCGGCGATCTCGTATTGAGCGATCATACGAGCACGT
GCTTTTACGTTACCTTTTACAAAGTCTACTTTTGCCGCGTCTTCTGGCATTAGCCCTGTG
CCTTCTAGTGCAACATTAGAAGCGGCATGCATACCATCAACACCTTGTTTGATGTTCACA
GAGACAGAATGCGTAGGTTTAATGAATGACAACGCCAATTGCGCTTCATCTTCGTCTTTT
TGCTCACCGTATGGCAGACGTACTGCGATAAACTGGTAATCGTTGCTGCCAGTTTCTTCG
TTAAGTTGGTCTACAGCAAGTTGGGCAAGGCGACCTAACGTGGTTGAGTCAACACCGCCA
CTGATGCCAAGCACAAGTGACTTACAACCTGCTTCTTGTAGCTTACGCTTAATAAAAGCA
ATACGGCGTTCAATTTCGAAATGCGGGTCAATTGACGGCAATACACGCATTTCGTCACGG
ATGGATTGTTCCATTTAGGGTTCCTTTTCCTGCAAATATCTTAGACACAAAAACTGCTTC
GAGTGGTCATTCACCAAAGATCAAACAGTGTGACGTCGTTATCGAGCTAAAATGGTGATA
AACCATTCAATTAAGGCTCGTAAACGTCGCTTTAGTGTCAAAAGCTCTAAAGATTAGTAG
TATCATACCGAATTCATCAGATTAGAAAACTCTCTTCAACCAGGTAATCACCGGATATGA
AAAAAATCGCCATTTTTGGTAGCGCATTTAACCCTCCTAGTTTAGGTCACAAGAGCGTTA
TCGAGTCTCTGAGCCACTTCGATCTCGTGCTACTCGAGCCTAGCATTGCACATGCATGGG
GCAAGAATATGTTGGATTACCCAATTCGGTGCAAACTGGTTGATGCCTTTATCAAGGACA
TGGGGCTTTCTAATGTTCAACGCTCAGACCTAGAGCAAGCTTTGTACCAACCGGGACAAA
GTGTGACGACCTATGCGTTATTAGAAAAAATTCAAGAAATCTACCCAACTGCCGATATAA
CTTTTGTCATTGGTCCGGATAATTTCTTCAAATTTGCTAAATTTTATAAGGCGGAAGAAA
TTACGGAACGTTGGACTGTCATGGCGTGCCCAGAAAAAGTTAAAATTAGAAGCACGGATA
TCCGCAATGCACTCATAGAAGGCAAAGATATCAGCACCTATACGACACCAACTGTCAGTG
AACTGTTGCTCAACGAAGGCTTATATAGAGAAACATTATCTGGTAAATAAGAGGTCGGTT
TTCATGGTCAGAGTAGCCGTATTTAGTGCATGTGCGCTGCTTGTGGTGACGCAAGCTAAC
TCCGCATGTAACTATCTTTCTGATCGCTCCGTGGTGTTTGAAGACAACACCATGCCCATC
TGTGAAGAAATTTTTGATACTGTTGGTGTGCTTAGTACCGATACCTTAGATTGGTATGCT
GCTGAAGCGACAGCAGAAGGACCAACAGAAAACTACTGGGAAGAGTGGGCAATCAAATCG
CAAGACATTCCGTTTCTTACTCAAAACGTAGACAAAAACTATTTTGGTCTTGGTATTTGG
ATGCCAGAAGAGCTACGTGAAGAAGAAAACAAAATGACCACAGAAGAGTGGCTTCGCAGC
CATGGTCTCATGTTCAGCATCGGTTTTGGTAATAAAGCTGATGGTGAGCCAAGAATGCGC
TTCGACTATCGTTGGCACGAGTATTACGACGCCGACTGGATGATGCAAATTGAAGTGCCA
TTTTAGTTCATCGTTTTTCACCAATCGTTCGATGTGTGTGGTGCTTGGGGTTACTTGGGG
AAATATGTGACCCTACGTGAGGCAAAGAATAAGAAAAGGGCGTACCGCAAAGTACGCCCT
TTTTGATCTTGTGTGAGTCTCGTGTGAGAAAACGCTATACACCGCTGACTTATAGCGCTT
CACCAAACACTAAAAAGCAAAGCTGTTCGTATTCTTCTGTGTTGCCAGCAAACAAGTGCT
CAACAATTTGAGATTCCTTTTTCCCAGACAATTTCATTTTTCTTGCTTCGCGCAGCGTAA
GCACCAAACAAAGCTCTCTCGAAATGCGAGCTTCGCATCCTGGCTTCCACTGATTGATTG
CTTGGCTGAGTGCCGAGTTTGATAGATTTGGTGAAATCGCCAGTACTTCGTGTTTAACCA
CAGCGAGCAAATCTAACTGGATATCAGAACGCGTCTCCGTCTTCGCCAACTTTTCAATTA
AGGCTTTCAGCAAAATTGATGGTTTGATAAAACCGGCCTGTTGAGCAAATGCATCATTCA
AACGCACAGAAAAATCACAACGATGGACATGAGTGTTAGGTAAAAAAGTGAGTGAGCTCA
AACATCCTTGAGGAATCCAAAAATACTGGCCGGGTTCAATGGCATACTCTTGCTTACCCA
ATTTGATGATCGCTAATCCGCTTACGACAGACAGTAAACTGTGCTTTAGCGATTTTTTAC
GCGCGGCAACGTTCAGAAAAGGGTAATTAGCGTCGTGAAATTCAATAGCGTAGTTCATTA
TGATCACCAGTGTTTTTGGGGCGCTAAGGGTAACGCTAAACCTAAACGATTCCAACCAGC
TAACCGTAATTTTTAGCATGAGAAATTGTAGCCTAACTGGTATGACCATGTTAAAAGTAT
GGGTTGAAATGCTGCGAGACAGCAAAACTATGCGTAAAATGTGCCAGCTTTTTTTGATAT
GTAATGAATAATGACTGCCAATACCGATCCTTATATTGAAATTCGTCCTTACAATGACGA
AGAAATTCCAGCAGCGCTGGATCGTCTAATCCAAGATGATGAATTTATCACTGCGATTCT
CGATCACCGTTTTGAAAACAAAGCGAAATGGTTCAAAACGCTCATGAGTCCGTTCCTTCG
CATTTACCTAAAAGCGAAGTGGAGCAAACTTGACTCCGTAGAAGCGATCCAAATCGAGGT
GAAAAAATACCTTCAAGATACGTTGAATAAGACAACGGATGGCGTCACGTTCTCTGGTTT
AGACAAACTGGATAAAAACACCTCCTACTTATTCGTGTCTAACCATCGCGATATCGCAAT
GGATCCCGCTTTAGTTAACTACGGTTTGTACCAAAGTGGTCACCGCACTGTGCGTATTGC
AATCGGCGATAATTTGCTGAAAAAACCGTGTGCGACAGAGCTGATGCGTTTGAACAAGAG
CTTTATTGTTAAGCGTTCTGCAAAAGCTCCACGAGAGATGATGAAAGCGCTTGGACAGTT
GTCTGGCTACATCAAGCACTCGCTGGATACGGGCAACTCTATTTGGATTGCTCAAAAAGA
AGGGCGTGCGAAAGACGGTAACGACTTTACAGATCCTGCGATCTTAAAAATGTTCCACGT
TGAAGGTCGCAAGCAAAAGGTCGCGTTTGGTGAGTACATGCGCTCGTTAAAAATTGTGCC
GGTCTCGATTGCTTACGAGAACGACCCATGTGACATCGCTAAGGCAAAAGAGCTATTTGA
GAAAGCAGAAAACGGCCGTTATGAAAAAGGCGAGTTTGAAGACATCGAAAGCATCATCCA
AGGCATTGTTGGTTACAAAGGCCGTGTTCATGTGGCATTTGGTGACGTGATTGAGCAAGA
GTTTGAAACGCCTGAGTCGCTAGCGAACGAAATCGACCGTCAGATCCACGAGAACTATAA
GTTGTATCCGATCAACTTGCTCGCTGCAGGTCGTGAAGATTCAAGCATTATCACAGAAGC
GGTGAAACGTCAGCTTGCTGATAAGCTAGAACAGCTACCAGAAGGCGCAAGACCGTATCT
TGTTGCGAGCTACGCTAACCCAGTAAATAACCAAGATTAGTCGCTGCGTATGCTGCCCAA
ATGAGTTGGGCGCATTCCAACTACTCCAATGTAAAACACCTCGTATTGAACGAGGTGTTT
TTGTCTCTGCGTATCTCTTTTTGTCTATCCAATTAGCGCGCGACTGCGCCACCTAAGGTC
AGATTCTTTGGCCACTTGGTTATCTTATTGCCACCCAAAAAGATGTTGCCTTTTACCGTC
ATTGTGTCGGGAAACTCGGTCAGGGCCGAACCTCCAATGTAGAGGTTGCCATCGACCACC
AACCCTTCTGGCAGCGCTTTCAGTGGCGTTCGGATCACACTCAAATCACCTTTTACTCGA
AGTTTTGCCGGAAGTGCTTTTAACGGAGTATCGGTCAGGTTCAAATACCCACCCAGCTTT
ACCCCTTTGGGCCAGCTTTCAATCTTACTACCAAGTAAGTTAGCGTAACCTTTGATTTTT
ACGCCCGACTTGATTGTTTTCAGGGCGCTATTTTTCGCGTCTAAGCTGCCACCAACGTCT
AAGCCCTTAGGCAGCTGAGTAATTGGCGTTTGGGAAATGTCCACATTCCCTTTTATGACC
AAGCCAGATGGGAGTTCAGTGTATGGCTTGTTTCGAAGATCTAGATTGCCATAGTTGTCG
ATATGGCCAAATTTGGAATAGTAATCGAGCTCGTAAGCACTAGGAGACGAGCTAAATGCA
ATTAACGCAAGGGCGAAAGGGATGAAACGCATAACGATTACTTTCCAATAAAAACGACAA
AAGCATAACCTAAAGAGTCAGTGACGGCTATATCGGCCTGAACTTAACTCGCCGTTGTTC
GTAACGACGTGGAGGAATATCTGAGAATTAGAAATAAGAACAAATTGCTAGAATATGAGA
TTCTGCCAAGAACCTGAAATACTTCCTTGCTAGTATTGTTCGGGCATAAGGGGATATTCA
TGAAGTTTAAAAGAGTTTCTATTTTTACTCTGAGCGCCATGGTCGCGCTATTGTCTGGTT
CAGTTTTTGCCAAATCTTACAGTACGCCGGAGTCAAAGGCTTTGGTGGTTGCTGATGGTA
AAATAGGCCAGCGAATTTGTTACTACGAAGATAAAGCCTATACCGCTGGTGCGGTAATCA
AAGTCGATGATGTGCTTTTGGTGTGCTCTGATGAAAACGACTACGAAACCAATGGGTCGT
TAAAGTGGGTTGTGTTGAAGCAAAAGAAGTGATTTAGATAAGAATAAAGCGAGCTCGTTG
CTCGCTTTAAATTGAATTAACGCGCTAGAGAGCGAGTTTTCAGTTCAAAAATAAGCTTTT
CTGCACTTACTTCAAACTTGAATCGAGCGGTTAGCTCTTTAGATTCTTCTGTCAGCTCTG
ACACATTGTATTCAACGCCAGCGCAGACTGATTTAGCTAGTTCGATGTATTTCGCTAACT
CAGACTCTAATGCATCTTTAGTCTCTGCGAAAATCGTTACGTCAGCAACCTCGTCGCCTT
CTTTGATGATGAAACCAATCTCACCAGCACAGCCACAAGCTTCACATACTTGGCTTTCTT
CTAATTCGACACTCATAACGAATCCTCTTGTAAAAACTAAGGGTATTCTAGCAGGTATTT
GATCTGTATCTACAAAAATGAGCAGTTTCGTATAAAAATACAACAGCATGTTGTTTTGTT
AATTGCCGGTTAACGGTTGGGTGAGTAAGTCAACAATAACGTTAATGTGATATGTATCAA
CATTTAAGAGCAATTAACCAACATACTAACGAGATTTGGGCCAGGCCAGTTGAACTAGGG
GTAAATTTATAAGACTATTTCTTGATTGATTATTTCTACATAATTATCATTCTTGGTCTT
TGAATAGTTTCAATGAATAATTTGGCGCAAGGTTTTGATGCAATTCACTTTTCGCCTGAT
TTTAAGCGACGTGTATTGACACAAATATCACCGTAAATTGCACGTTACGCAGTGCAATTT
CGTTATGATTGAGGGCCTAACGTTACGTTAGGAAAGCACAGTACATAATGCTGAGGATGA
TTTCATTCTGGCCTCATTTAATTGTGAGTTAGATGGATTTACAAAGAGAAGAGCTTAAAG
TATGCCAAAGCGTAGTAAAGAAGATACCGAAATCACTATCCAGAAGATCATGGATGCCGT
TGTTGATCAATTGCTAAGACTTGGTTACGACAAAATGTCGTACACGACGTTGAGTCAGCA
GACAGGTGTATCGCGTACAGGTATTAGCCACCATTTTCCTAAGAAAACGGACTTCACCGC
AGCACTAGATGGCCGTATCTTTAAAATGTTTATCGAACATCTAGAGTTCGAAAAAGGTTT
AGATGCGTTTTCACAGAGCTGGATTAAAGCTTTAGAAGACTCTGAATTCTTAGCGATTTT
ACGACTACTATTCCATCACATTGTTACGTCTGAAAGCGCTCACGAATTTGCAGCAAATGG
CATTGATCGTCTGTACAAGATGGTAGAAAGCCAGTTTGGCTCAGGTGGAGATAAAGAACT
GGAATGGTTGATTGGACGCTCGCTGATTCAAATGAGCAAATAATCAAAAATTACAAAAAG
CCCCGCTAATTATTAGTGGGGCTTTTGCGTTTCTGAGGGGAAATTTAAACAAGTGAGTGA
CAGAGCCGGCTAGTGCTTGAAATCGCTCGTACATCGCTTCTTAAAGAGGCTCTGCGCCTC
TTTAAGCTATGCCGCAGCGTGGACTTGAGGAAAGTCCAGAGTCGGGTGTTTTGTCACGAT
AGAGCGATACCCATAAACTTGTTCAATACGTTCGGGCGTTAGGGCCTGCCAAGGGTTGTC
ATCGCATACAAGTTTGCCGTTATGGAGCAACACAAGTCGGTCTGCGTATTGTGAGGCTAA
GTTCAAGTCATGCAATACGACAACCACCGCAGCGTTCTGCGCTTTTGCCGCCTCACTAGC
AATTTTAAGCGTGTTGTGCTGGTGGGCGAGATCCAGTGCCGACGTAGGCTCGTCCAACAT
CAGAATCTTTTTGTCACCAGATTGATGCAGTTGCGTTAGTACTCGAGCCAAGTGCAAACG
TTGCTTCTCTCCGCCTGAGAGGGCAGGGTACAAGCTTTCCGCTAAGTGCAGAACATCGGT
TTTTTGCATGTAGTGTAGGGCAAGCTCAGTCGTTTCTTTGTTTGAAAGTGACAAAGGGAT
CGCGCCGAGTTCGACCACCTCTCGTGCCAAAAATGGAAAAGTGAGCGTGCTGTGCTGTGG
CAGCATGGCGAGGTGCTTTGCTATCTCTTCAGGTTTCCAGGCTTCTTTAGGCTCGCCAAA
ATAGTCAATCTCGTTGTGTGATGGAATCTCACCACACAGAAGTTTAAGTAGTGTACTTTT
CCCCGCGCCGTTTGGCCCCAATAACGCCGTCACTTCGCCGGTACGAATATCGATGCTAAT
GTCATCAAGTACTACTCGATGGCCGTATTTCATTGAAATATTCCGGCCAGATAAAACCAC
GTGATTCATTACAGAATCTTCCCTCTTTGCTGGAACAGTAAGTAGATGAAAAATGGCGCA
CCGATGAGCGCTGTTACGATTCCGACAGGTAATTCGGCTGGTGCCAATAACACTCGCGCG
ATCATGTCTGCACAGGTCAGCAATAAAGCTCCCAACAACGCCGAAATAGGTAACAGTGTG
CGATGATCAGGACCTGCTAGCATGCGTCCGAGATGTGGGATAACCAAACCGATAAAGCCG
ATTGCCCCGCAGATACTTACTGTGACACCAACGCCTACGGCGGAAAGCAGAATGAGCTGA
CGCTTCAATTTTTGTACCGGAACGCCCAAGTGGCGAGCTTCTGATTCACCAAGCAATAAT
GCGTTTAAAGACATGGCTTTTTTGTGAAACCAGAAAAGTAGCACCACGAGAGTCACAGAA
GCTAAGCCAATGCCTGCCCAGTTTGCGCCCGCAAGCGAACCCATCGACCACAACGTTAAA
TCGCGCAGCATTTGGTCATCCGCAGAAAAGTTGAGAAAGCCGATCGCGGCACCTGAAAGT
GCACTGATCGCCACGCCAGCGAGCAGCATGATCGTGACGGACGTACCAAACTTATTCGTA
CCGAGCCAGTACACCAGCACCGTTGTCAGAGCACCGCCCAGAAAAGCAAATAATGGCAAC
GCTGCTAAGTTCATGAGTTGAGGATGGTTTTGGCTAAACTCAGCAAAAACGACGATGGAA
AAAGCTCCGCCCAACGCCGCACCAGCAGAGACCCCAATGATGCCGGGTTCTGCCAATGGG
TTTCGGAAAAGCCCTTGCATGACTACACCACAAATCGCGAGGATTGCGCCGATGAACATA
CACAAAATCGTACGAGGCAGGCGAATCTCATTGATAACGAGTTGAATGTGTGGTGCCAGC
TCTGAATGTGCGCCAACTAAGCTGCGCAGACTGTCTGTGAAACTGATGTTCATCGGGCCG
ACGGTTATAGAAGCGATGGCGATAAACGCTAAAAACCCAGACAGCGTAATCAGCGTGGTT
GATAAAGGAATACGTCGTAACAGCATCGAAAATCTCTATGGGTAAAGCAAGGCATTGAGA
CGTTTAGCCTCTGACAGGCTTTTTAGTCCCAAACCGCCAACCAAAGCGTGTCCATCAATG
GTGATGATGTTCTTTGTCTGGCCTGCTGGTGTTGCTGCAAGTAACGGCATCGCCTTTAAA
ATGGCGTCTGCACCGCCCATGGTCTCATAGCTGCGGCCACTAACTAAAATGACATCGGGT
TGCATCTCTACCATCGCTTCGGTTGACAGTGGTTTGTAAGAGGTCAGTTTTTTCGCCGCA
GGATTATCACCGCCTGCTAACGCGATGATGGCGGCTGGCGTGGTATCCAAGCCTGCAACA
TTGGCTGGGCGACCTTCGTGAATAAGCAAAAACAGCACTTTCTTTTTAGCAGAAGGTGCA
GGCTGATTCGCTTGCAAAGATTCGACTTGCGTTTTTACCTTTTGCTTCAAGTTTGTTGCT
TGATACTCACGGTTCATGATCGTTGCAATCTGGTCGATACGATGTAGAAGCCCGTCAACG
TTGGCTTCTGTGTTGACTATCTCGACATCCACACCTGCCGACTTTAGTTGATTTAAGGTG
GTTGTTGGGCCCATCTCATCAGAGCCAATTAACTTGGTTGGGCTCAGTGCCAACAACCCC
TCTGCTGAAAGTCGGCGATGATACCCAACGTCGGGTAACTCCATGCCTTGCGGCAAAGTA
CTGGTTACATCAACGGCGACCAAGCTGTCTTTCGCATCGAGCGCAAGTAGCAGTTCGGTA
ACGGCGCTGCCCGCACTGACGACGCGTTCTGAGGTTGGGGCGTTGTTGGCAAAAAGGTTC
GTGCTTGCAAGTAACAGAGCGGCAGCAGTCAACGCAGTGCGCACTGGTGATAATGTGTTC
TTCATGAAAATGTTCTCAGTTTTATGTTCTTGTTATGGCGACTCTTCAGTGAGCAATTGA
GTCGCCTGAATTCCGTTTTCTTGCAAAAAGCCAAGAAGCTGAACAAGCGATTGAATATTG
GCCGTTTTTTCTGCACCAATCACAATAGGCTTATCGGTCGATTTACTCTCTTCTAGCAGC
GCGAGAGTGAAGTTTTCCCAATCGATGTACGTTTGTCCGTTGATCGCCCAATAAGGCTCA
TCCTTGAGGATATTAACGGTAATCGACTGCTTATCGACCTCTGCAACGGCCTGAGAGTCG
GTGCTTGGCAGCGCGACATCTAATGAGTCGAGTTTGACTGCGGCGGTAAGCATCAAGAAA
ACCATCACAATAAAAATGATGTCTAACAGCGGTGTTAAATCTGGTGTTAAGCCGTTGCGG
TTATTGTCCTGTGGTACTTTGATCATGAAGCTTTCGCCTCAGCCGTTTTGGTGATACTTG
CCGTTGTTTTTGTTTTTTCTGGAGACACGTGCTGCAGGGAAATGCCTTCAAGCCACAAAT
TCACGTAGTTGAGAGTATGCTCAAGTTTGGCGAGTACGCGGTCTGCCCACAAGCCGATGA
TTTGAGCGCCAGAAATAGCGGGTAGGGCGATGATCAAGCCAGCGGCCGTTGTGCGCATGG
CTAAACCCAAGCCGTCAGCCAAATCGTTAGGTGTGATGTTCCCAGTTGAAACTGCGATGC
CTTTAAACATCTCAATCAATCCCAATACTGTGCCGAGAAGACCAATTAGCGGGCTGATTA
CGCCGATCAACGTCAGAAGGCGAAGACCAGAATGCAGTTGATGACGCTTTTCTTGCAGCC
ACATGCCAGCCGCGTCTTCACGTAGCGATTTAGCGAATGAGTGGTGAGCCAATAGCATTG
CTACACCGCGATAAAGTAGGGGACGCTTGCCCGACAACTCATCGGCCAGCGCTTCAATAT
CTCGGCTGTTGGTTGGGTCTAGACTGGCCAAATGTTGACGAATGGCACTTTTTCCAACGC
CAAGACTGATGAATACTTGGAAGAGTCGTTCTGCAATGATCATGACGGTGAGTGCCGAGC
AAATGATCAAAGGCCATGTCATAAGACCGAACTGAGTTTGTAATTCTTGTAGTTGTTCCA
TTATCCTTCCAACTTAAAACGAACTGGTATTTGTACTCGGTGAGCCACTTTTAGCCCGCC
TAAAATATGTGGTGTAAATTGCCATTGTTTAATAGCTCGCAGCGCTGAGGCATCCAGTGA
CTCGGTGCCAGACGATTCAAGCAAAACATGTTTGATTTGGTTGCCATTCTCATCGAGCCA
TACCTCATACAAGGCTGCGCCTTCGATACCGCGCCTTTGCGCAGACCTTGGATAGCGGGG
CTGCGTTGGTTGACTCACAAACGTTGGTTTGTCGACCAAAATAGGCTGAGACGTTGCCCC
TTTGGATTGGCTCGCTGATGCAGTTTGCTGAGTAACCGTATCTTTCTTCACCGGTTCTAT
TTTTTTCTTCGGTTCGGCTTTGGGCTGAGTTTCTTGCTTGGCAACCGTTTTGGTTGGTTC
CACTTTCTTAGGTTGCTTAATTGGCTCTGGCTTTTTCTCGACCACCTTTTTCTTCACCGC
CTCTTTTTTGACAACCTGCTTCTTAACGATCTTCTTTTCAGGCTCAGGCTGCTTTTGAGG
CTGTGGCTCTTTTGGTGGTTCCACATTCTCTGGTGTGGGCTTTTCGAGCGTTGGCGGTGG
TGCAGATACAAGGTTGAGGCTTACCGAGCTTGCTGGGTTTCCAGCAGGCATTGCGAACAC
TTTGTTCTCTTGCGAGACAAAAAGAAGTGCGGCATGAATGACGAGAGAGGCGCCTCCTGC
AATGACATATCTTTGTACGTTCACGGGTTATTCTCGGTAGAACTATGAAAACTTGAGGCG
ATTATTACTTACAATCGAAATAAGATCAATTATCAATTGCATTATCATTACGGTCAAATT
ATGATCCTTGCAGTTTTTTTTGAGATTAGCCTCTATCCCTTATGTGGTGGGATTTAAGTG
AGTATATATGAGCGTCGATATTGATAAATTTGACGAATCAGTTCTGGGCAGCGATAGCCC
TGACCCCCTGAGATTTGCTTTTGTGAAGAAGCACTCGGCTCATGCTGGCGGAGCGAGTGT
GCCAGTACCGCCACTTCAACAAGCAGGGCTTTTGTCGAGCATTACTTCTGACCAAAACGT
GAGAAACAACAAACGCTGTTTGTACATTCACGTACCATTTTGCCGTGTTCGCTGCACTTT
TTGTAACTTCTTTCAGAATGCGGCCAGTCGCAAACTTGTCGATGAGTACTTCGCTGCTTT
AATGCAGGATTTGAAGGAGAAAGCAGCGCTTCCTTGGACGCAAAGCGGCATCTTCCATGC
GGTTTACATTGGTGGTGGAACGCCGACCGATCTTTCTCCCGAACAAGTTCGCGTGCTGGG
GCAGGCCATTCATGATTATTTCCCTCTCGCGTCTGATTGCGAAATTACTTTAGAAGGGCG
CATCAATCGTTTTTCCGATGAGTTGTATCAAGGTGCGTTAGATGGCGGGTTTAATCGCTT
CTCTTTTGGCGTGCAGAGCTTCAACACTCAAGTTCGTCGCAGTGCAAAGCGTCTTGATGA
TAGAGAAGACGTACTTAAACGCGTTTCGGAACTGGCGAAGGAAGACAAAATCCCAGTCAT
CATCGACTTGTTGTACGGCTTGCCTTATCAAACCAAAGAAATACTTGAACAAGATCTTAA
CGATTTTATGTCGACAGGCGCGCATGGCTTGGATTTGTATCAGTTGGTCGTGGGTGGAAC
TGCGCCAATGCTCAATCTCGTTGAAAAAGGCAAGATCCCCCCACCAGCGACGACGCCAGA
GAAAGCGGGCATGTATGAGCTGGGTGTGAACTTTATGGCGAAGCACCATATGAAGCAGTT
GAGCGTGAACCACTGGGCCGTCGATAACCGTGAGCGTAGCCTATACAACAGCTTAGCCAA
GACGTACGCAGAAGTGTTGCCGATTGGATGCGGTGCTGGTGGCAACATTGGCGGCTACGG
GATGATGCTGCACCGTACTTTAGACACCTACATCAAAGCGGTGAATGAAGGGCAAAGTAC
GATTGCGATGATGATGAAGCACAGCCCATTAGAGCCATTATTTGCAGCGCTAAAATCCGG
GTTTGACTGCGGCATTGTTCAGGCAAGTAAATTGCCGGTGTTTATGGGTAGCGATACGTT
CGATTTTCTCATGCCGCTGTTTAAAGTATGGCAAGACAAAGGCTTAGTTGAGCTTCAAGA
GCGAAGCTTAGTGCTTACTTTAGCGGGCAGTTTTTGGGCCGTTTCGTTAGCGCAAGCCTG
TATTCAGGTACTGACATCAGAGATGAACGAAAGCGTGCCAAAAGTATCCAATAATTAATG
AAGACAAATTGAAGAAAAGATGGAAAACAAAATGGAATCAATCAAGCAACAGGTAGAAGC
TCTATTGGAACAAGAACCTCAACTTCTGCCTGCCGCAATGGCAGAGCGTTTAGGTGTGAC
AGAATTTGATGTTGTCGCTGCCCTGCCGCAAGAGATGGTTGCGATTGCTCCGGGTGAACA
AGCACAAACAATCCTTGAAAGCCTAGTTGGCTTTGGCCCAGTGACGACGATCGTACACTC
CTTCGGCTCCATTTTCGAAGTGAAAGCGCCTTTTCCGAAAGGCAAAGTTGCGCGTGGTTA
TTACAATCTAATGGGGCGAGAAGGTGAGCTGCATGGTCACCTCAAATTGGATAACGTGAA
AAATATCGCGCTGGTCAGCAAACCGTTTATGGGACGTGAAAGTCACTACTTTGGCTTTTT
CTCTGAATGCGGCAGCAATATCTTCAAAGTGTACTTAGGGCGTGACGAAAAACGCGAACT
TATTGCTGAGCAGGTAACGGCGTTTCGTGCCATGCAAGCTGAGCTAAATCAGTAACAAAG
ACAGCCAGTCGTCGCGGCTTTTACATTCAAGGGTGTGAGAAGTCGCGACCACGAACATAC
ATAACCGAACTAGAATTCGGGACAAATAAATAGAAATAAAGTCAGGTATCAATATGGATC
AACAAGTTAAACAAGAGCGTTTGCAAGGCCGCCTAGGGCCAGAGATTAAAGAATTTCGTC
AGGAGCGCCGTACTTTACAGCTTGCAACGGTAGACAGCGAAGGCCGTCCGAACGTAAGTT
ACGCGCCTTATGTTCAGAATCAGGAAGGTTACTTCGTTTTGATCTCTCAGATTGCTCGCC
ATGCTCGAAATCTGCTAGAAAATCCAAACGTTTCACTGATGATGATCGAAGATGAAGATT
CATCTAAACAGCTTTTCGCACGTAAGCGTCTGACGTTTGATGCGGTCGCAACGGTTGTTG
AGCGTGATACTGAAATGTGGCAATTGGTCGTTGGTCAGATGAAAGCGCGTTTCGGTGACA
TCATCGACGGTCTAAGCCAGCTTGAAGACTTTGTACTGTTCAACCTAAAAGCTGAGAAAG
GTTTGTTCGTAAAAGGGTTCGGTCAAGCGTATCAAGTCTCAGGCGATGACTTGGTTGATT
TTGTGCATCTACAAGAAGGCCACAAGAAAATCGAAAACGCCTAATGCGGACGTCGTTTTT
ATGATTACTAAGAGGGAGTTAGGTTATACTGGCTCCCTTTTTTACATTGGAACAACAGCA
TGAGACCTGTAAGCAAGGAACTGAGCGAGATCTGTTATCCCTTTATTTACGAAGACAGCC
CTGTGTGCGATTTCGAGATCACCGCAGACGAGTTGTGCAGCCGGATTGGGTTGGTGCTGT
CGATGGAATTGGACGACTTCAGTCGAGATATTCTCACGCGCCTTCAGCCTAATGTTTACC
ATCTCAATGGTTCGGTGCGTGGCAAGTTAGCGATTACAGAATCGGAAGTTGAAGAGCTCA
AAGCAGACTATGAGGCCGTAAAAGCGCGCATAGACGGTGGTTTTAAAGGTTTCGTGCTGC
CGGGAGGCCATGCTACGTCTAGTCAACTGCATTTGTGCCGCTGCCAAGCAAAGAAAACCG
TTCGAGCACTCGTCGCGATAGAGCATGCTGGGAAAAAGCAACCAGCGCCGATTCTGTTCC
GTTACGCCAACTTAATGGCCAATGTCATTTACAGTTTGGCTTCCTACATAAATCATGTTT
ACCAAGTGGAAGAAACTGAGTTTGTGTCTCGCAGCTACGCTATGCCAAAGAAGTAAACGC
TGTAAACAAGTCGCTTTAGTACACGTGCCTTAAGCGTCGCAGTGTCATCAATAGTCAGCA
ATAAATCGTTGAAATGACGACAAAGTGATAACGAATTCGAGTGGCCACAAAACCACATAT
TATGTTCAGTTAAACGTGCAGTTAAGAAGCCATGGCATTGGCTTCTAGCTCTTTTGCCCC
GCGGAGCATAGCTTCGATGAGCTCACCAGCATTAAACTTTTCTAACGCTTCGTGAGCGCC
AACTTGATGCGCTCTATCGACACAAATCTCACTCGACAGTGAAGTATGCAGAATGCGGTA
CGAGTGATTAAGAGCTGAGTCATTTTGCACTTCAAACGCTAACTCGTAACCATCCAACCC
CGGCATTTCAATATCACTGACCAGAATATCTATTGGGCAGTTTGCTTCTGCCTCATTTTT
CATCAACTGCAGTGCATCTGAGCCATTTTTACAAATTTGATAGGAGATATTGATGCTATC
TAGCGCGTCACTTAATTGCTTACGCGCAATTGATGAGTCATCCACCAACAAGATATTCAG
TGCTTTGAGGCGTTCACGCTCTACGTCCGTCAACATCGGGATATTCGCGTTTTCATACTG
CGGATAAATTTTAGAAAGCAGCAGCTCGACATCGAGCATTTGAACTGTTTGATCGCCATA
ACGAGTGATACCCGTCACGAAGATGTTTTTTCCAGCACTTGCTGGTGGCGTTTCAATGGC
TTTCCAATCACATTCGATGATCTTCTCTATGCTACGAACCATAAACGCAACCACAGTGCG
TAAACAGTCGGTCACGATGAGGTAGCAGTTTTTGTATTCTTCTTGCGTAATTGGACGAAA
GCCAACCGCAGCGGACATGTCGATAACAGGAACGGTGAGATCACGAATGGTCACCGTACC
AATCACATGGTGATGGGAATACGGGATTTTTGTGGTTGGCATGTAGGGTACAATTTCACG
AACTTTAAGTGTCCCTATTGCGAAGTTTTGTTGCAGGGTGAGCTTAAACATCAACATACC
CTGAGATTGATTCGCCTTACTAACGACTTTTGCCATGAAATAACCTTATAAATGCCACCG
ATTTGTGTCTAATCATATCTTATAAAGCGACAGCTTCAACCGTATAGGAAGTAAATGTGA
GCTTTTTAAGCAATCTCTTTATAAATCGAGGTCAATATTACCCGTGTTGCACAGGTTTTC
ATCACCTAGCCAAGTGTTTTTGGGGGAAGCCATGGCCTAAAATGGGTAAGGTGGAGAAAT
GTTTGGCGCAAACCGGTGTATTCGGTAAACTTGCGCCACCAGAATAGTGAGAGATAAACA
CATGGCAAACACAGCAGCCGCATTGCACATTCTTGTTAAGCACAAAGAACAAGCTGAAGA
CATCATCAAGCAATTGAAAAAAGGCGCTAAATTCCAAACACTAGCGAAAAAATATTCAAC
TTGCCCGTCTGGCAAACGTGGTGGTGACCTCGGTGAGTTCCGTCGCGGTCAAATGGTGCC
TCAATTCGACAAAGTTTGTTTTTCTGGTGAAGTGTTAACTCCGCACTTGGTCAAAACAAA
ATTTGGCTGGCATGTGGTCAAGGTTCTCTACAGAACATAGCCTCTACCCAGAGCTCATGA
GCTGACTTTCGAGTTTCTTGAACGCCAGTACATACGAGCAGAAATCATGGTAAGCACGAA
TTGGCTTACCATGATTCACTTATTCTTGCCCAAAATCATTCAGAGTCAGAAACTCTATTT
CATTCCTTTCACACCATTACTTCTAATAGCTTCAAGCTGACTGCAAATAGACAACGTACC
TCAATAGCAACCATTACGTTCCCCAAAAACTTAGTCTTTAACAAACATAAGTTGGAGCGA
CGACCGTTCTCCCTTTGGCTTACCTTGAGAAAACAACTCATACAAGATCAACGCACACTA
ACGCATTGTTAAATTAATGTTTAATAAGTGAGAGTTTTGTTGCTCTTTTACTAATGTCTA
ATATTCCTACCGATAGCAACACATGCTTAATAAGTGCAAATCAATAAAGGTGCTCGATAG
CAGCTAGGGTGTGGTCTCGTATTGGTCGAAGGTTTGTGTACCACGCGAAACTCTAGTTGA
GATGGTTCAGCTTTGAAACGTAAAAAAGGATAACTCAATGTCTGACTCAAGTAAGACTTT
TTACAGGGATGTGCGCAAGAAACCACATGAATTTGAAAGCCGAGAAGACTTTCTAAACCA
TGATTTAACCGTCATGAGCTTTCGTCGCTGGGGTATTCATTTGCCATCGCGTGATTACAG
TATTGAAATCGAAGATTGGGTACCAGCGTTAGCCGCCACCATAGGTAAAGTGGTTATGGT
GACCGCCATGGTTGCGGCCTTTGCCGCTCAGTTCGGTTTATCTCCGGAGTTCGTTGCAGA
AAACGTGCGTTACGAACTGCTTATTGCAGGCGCTTTGTTCGTTATCCTGTTTTCCGCCAT
CCTAAACCCGAACGCAAACTTAGCCGGTACTCATGGCCCAATGATACCGCTGATTCCTAT
GATTGCTGCCGCTGGCGGGCATCCACTGGCTCTCGGTTTGATGGTCTGTGCGTTTGGTTT
AATTCTCGCTTTTACTAAGGGCGGTTCAAAGCTCATGACCCTGACTGGCATTGGGGTTAG
AGGTGGGTTGCTGATCTACCTTGGCGCAGTGGGATTGATCGGACAAATCAATAAGACAGA
AGCGTGGGCTGCAAGTACCGACCAAGGTTACATCTCGTTTGTGGTCATTGGTCTAACGGT
TATGGTTTATGCCTACTTAGCTAAAATCAACAAACGTTGGTTGGCTATCCCACTGTGTTC
TGCGCTAGCGGGTATTGTCGCTTACGCGATGGGTGCTGAGTTTGCTTTTACCACGGAGCC
GGGCCTGCCTAATTTCAGTCCATTCTACTGGTGGGGTGAAAATACCGGCTGGCAACTAGG
TTGGCCAACCTTGGAGCACTTTATTGCCGTTACGCCATTTGCTCTGTTAGCCGTCGCTAT
GTGGTCTCCTGACTACCTTGGGCATCGAGTTTTTCAAGAACTTAACTACCCAAAAGAAGC
GAAAGGCGTACTAATGGATGTCGACGACACTATGGTCGGCGCGTCTATTCGTCAGGGGGT
TGGTTCACTATTAGGTGGCGGTAACTTAGCCTCTTCTTGGGGCACGTACATGATTCCAGC
CGCAATTGCCAAACGTCCTATTCCTGGCGGCGCGCTGTTAACTGGCTTAATGTGTATTGC
GGCAGCGGTAATTGGTTACCCAATGGATCTCGCGATGTGGGAGCCTGTGTTACGCGTTGC
GCTGATTGTCGGTGTGTTCTTACCACTTCTTGAAGCGGGTATGCAGATGATCCATAAGCA
TAAAGATTCACTCAGTGCAGGTATCTGTATTTTTGCTTGTGCATTCGTTAACCCAGTGTT
CGGCTGGGCAATAACTATGCTGTTGGATAACCTCGGACTTATCGGTGATCATGAGCGCGC
TAACGAACTATCGGGTAAAGATAAATACCTGATCCCTGGCGTGGCCTTTATCGTTTGTGC
AGGTTCCCTTGCTGTCGTTGGTCAGCTTCCGGGTATTCCCGCTCTAATTAGCTAATAGAC
GCTCGTTCTAAAGGCATAGATGGTAACTATCTATGCCTTCTCTCGTTCCCACTCTACTCT
TGTCCAAAGTCCATCGGATATTAGATAAGACTATTGATTCACTTCTTTAGTGCTGAGTTA
AACTCGATAAAGAGGGGGAAGCCAATTTTCACTTCAGTGCCATAGTCATTCGGAAATGGG
GACTTGATGTTGATGTAACTTGTTTGTTCCCCAAAATGAGCAGAGACCAACGTCGAAGAG
GATAATAGAGTCTAAGATTTTAAAATACTTAATCGAATGGAAGGTAAGACTTCACTCCTA
CGGCTATTAATAGCATCAAGGTGGGGGGCTGTTCATTCCTTTGCTTTAGATGTACTTAAA
AACGAATCGTTCAACTTGTGCCATACAAGCTCTTTATCGTCTTCCTCAACCACATGATTT
TAGGATTCTGGTTATTGCGCTTGTGCCAAATCATCGTAAATGGAATCAGTAGCTTATGCT
GATAATCTTCCGCAATGGGGATAGGTAACGCCACTAAGTTGGGGTGGAGCTGCTCGCAGT
ATCGCTGACAATATTTTGGTGCAGTGGTTAACATTTGATGGTCGGGCTTTTCTGCAACAA
ATAAAGCTTGCTCGAAACTCGCCATCGTTAGGCTAACGTTTCGAGTGTGTCCCTGCTCAG
CCAAGATCTCATCCAATGCCCAACTGTCATTTTTCTCCCAAGCCACATTAATGTGGGCAT
AGCTTAAGAAAGTATCCAAATTCCAATCTTGCTTGAGTGCAGGATGATCCTTGCGGATAT
ACACCATAGGTAAATCCGAGAACAGCACTTCGAAATTAATAAAATACGGGAGCAGTTCTA
ACGACTCTTTGGAGCGTGGATGGCTTTCACGGCCGGTAAAACCAATATCCACTTCACCGC
TGGTAATGGCGTCTAACGAGTCGTAATCCCAGTTATGGAACTTCACCGTTGAGTCTGGAT
AAAAATCATGGATTCGTTTGGTCAGTTCATCCGCCATGATGAGTGACAATGGCGACTCTA
CTCCAAGATGAAATTTCACTCCACTTGGCGCATCATCACCTCGGTGTGAAACTATCTGGT
TACCGATCTGCATCCAGTCTGACAAAAGCACTTGCACGTTTGTCGCGAGATTTGTTGGCT
TTAGGCCCTGCGGCGTATTCACAAAAAGCGGGTCATCAAACCAAGCCCGCAATTTGCCTA
AAGACTTACTCACGGTTGAGGGAGTCACATTAAGTTTTTTCGCCGCTTTAGTAACACTCT
GCTCTTGCAGTAGCAATTGCAGAGTGAGCAGTAAATTAAGATCAAGTCGGGCAAGAGATT
TCTTCATGAGGCTCACTAACGTTATGATTTGGAAATAATAATATTATGGAGAGTCCAATA
ACGCCACTAGCAACCAACGCTATGATTAACATCATCACGGCCGACACACCTAACGTAGCC
ATTAACCAAATGTAAAGTGCAGACCAAGAAACCTGCCCTATGCCAAGCATAGAGCTTGCC
AGTCCAGCTTTGCGAGAGGACTGGCTTAACGCTTGACTCATTGCCACACCAAACCCCATT
GAGAAACCCATGCTGATTAGCGTGAAACCTACCATATAGAGTGTCGAGCTATCGCCATTC
AAGTGAGCCGCGAGAATAACGCTAGCCGACAGCAAAGTGGTTATTTGTGCTGTGAACATT
AATGTAGTTTGTTTGAAGTAAGACAGAGCAAATGGGACTGAAAACGATGTTGTCATACCT
ACCATTGCGAGCAGTGCCATCGCGATTGAGTATTCGGCTCGAGTAAAGCCAATTGAATCC
ATTACGATCATTGGTGACGTATTTACATAAGAGAGAATTGCTGCGACGCCTAAAGATGTA
TAAACAACGCGCGAAATGAAAAAATGGTTATAAAGCGATTCGTTCGTGTCTTCACTCACA
TCTAAAAGAGGGCGCTTAGCTTTTTTGGTTAAGACAAAGCAAGCAATTAAACCTATCGTA
ATACCCATCATGGCCATGGCGGTGAATAACACAGGCCACGGAAACTTAATCATGATCAGA
TTTCCGACCACGAGTGCAAGTACAGGGATAGAACAAATGATTCCATTGAGCATCGACAGT
ACCTTGGCTCGCTTTTGCTCATCTAAAGTGTCGCGCAAAATGGCGAAGGCCACTACATAG
CAACATGCGGCCCCTACACCTTGGAAGAAGCGCATTATTAGAAAGCTATCACTGGTCTCT
GCCGAGCCCGCAAACATTGAAGCAAGGGTAAAAATCACGGCTCCGCACATGGCAACAGGC
TTACGACCAAAATAATCAGCTGCACGCCCAACAAAAATCATGGTCGATGCTAGGCCTGCA
AGGTAAATAGAAAAAGCAATATGAAGTTGTGATTCGCTCGCAGACAGATCATTCGCAATT
TGTGGCAAAGCAACCAAGTAGAGATCTATCGCAGTAGGATATAGCAACACAAAGGCGAAG
CTACACATCAGATATCGGGATAAATTAGTTTGTTCCATTACTACCTCGCAAAGGAATTGG
GCTTACGAGGATGATATGCAACATTACTCAGTTTGGCGCGTTACCTTTCTGACAACAGGT
ATTTCCATATACGACATCCGCAACGATTGTGACTATAGCCGTCACACTTATACTGAAAAG
AGGCGTGGTATCATGGGGCGAAAGCAATTTATACACATTAGCTAAATAGATATCGAAATG
ACAGACGTTAGTGACTAGGGACACAAACACCGTTGATCCGAATTACACGGTTTAGACTGT
TTACCCTAACTGGCGTTCTGATTCAGATCTCGGCAAACACGTCTTTGCCCCAAGACGTGT
TTAGGACGTATGAAACCATCATGAGGTTTATTTGGGCAACAAGCTGTCGGACAATTACGA
AACAACCTGTTTAGTGAATTATTTCTGCTCCTTTCTGTGCTGGCAACTAGGAAGAAACCC
TTCTTGGTTGCCTAATCACCTTTGCCCCATTTCAATTCAGCCCCCTCACTCACGACGTTC
CTGAGTATCGACGTTTGCCCTAATTTGCCTAACGAATTAATACCAGTTTAGTTGTATCTG
ACTGGCTAAATGTCTAAAGGACAATTCAGTAGAGAAACAGAGATTATCTTTCTTCTGGAG
AATTCTGGATAAGTTCGTTACATTATTTTTTTCATTCGGTATAAGGATTTACTCGAGTAT
TTATGAAGTTTTGTGACGAAACGTTGGCCCCTCCAATACTGGCATATGCACACAATTATT
CTCATGGGGATGTAGAACCACTCCATACTCATCAGTGCGCTCAGTTTTTACATGCTTTAA
ACGGTGTTATTCGAGTGGATACACAATCAGAGTCGTGGGTTGTGACAACGAATCAAGGGC
TATGGGTACCTGCTGGTATCTCACACAGCCTCAGAATTACGGGGGACGTTCAAGTTCGTA
CGCTTTTTGTTGATCCTATGGCTAGGGCAGACCTTCCCAATACTTGTGTGCTATCGAAAG
TTTCGTCGTTGCTGACCAGTTTAATTGTTGAGGCCATATCTCTACCCGATATTCGGATAG
CAGGAACGCGAGAAGAACGAATATTTGAACTTATACTTGATGAATTACGTTTGCTAAACC
CCATTGATTTTTATCTCCCCAACCCAAGAACCGAAGCATTGGTCATGCTCTGTAAAAACG
TATCTGAGCGTCTTTCACACCCATGGACGGCTTCAGATGCTGCCAAGTATTTGGGCCAAA
GTGAAAGAACTGTTTCTCGTCGGTTTCAGCAAGAGCTAGGTCTAACGTTCACAGAATGGC
TGCGTCAGAAACGATTACTACATGCGTCTGAACTTTTAGCCAGCGGGTGCAGTGTGTTAG
ATACTGCATTAGCGATTGGATATGACAGCCCTAGCGCATTTAGCGCGATGTTTAAAAGTC
GAACGGGGCTGTCTCCGAGGGAATATTGTCCGATGGTTAATCCATTAGAACAAGATTAAA
GCGCTAAGTTAGTCTGTAGTAAATTAGAGTAGGCATTCAACAATGCTTGTAGAGATGCTT
TTGTTGCATCTTCTTCAATTGCGACGCCAAAAAAGCTCACGTTAGAAATCGCAGACTGTA
GCTGCACATAACAGGCCGCTTTACTTTGGGTTCGTGAACCGAGAGTATGCTCGTGATAGT
CAACGATATTTACCTGCAGACCATATTGTTCCATTAACCCTTTTAGCAACGCAGACATTA
GACCATTCCCAGAACCAACACATCCTATCATTTTGTTGTTGTGATGAATTTTGGCTTTAA
TTTTTTGGCCAATCTTTGTTGTTTGACTGTGATAGCTCTGCAAGCTTATGGTCGGGTTAC
TCACTAGACCATAAGACTGTCTGAATAGTTGCCATAATTCCGAAAGATTAATTTCACATC
CCGATCTATCGGTATGACTTTTCACTTTTTTACTCAAATCGGCTTGGAGCATTTTAGGCA
GTAACAATCCGTGGTTTTCTTGTAGTAACCATGCGGCACCACTCTTACCTGATTGACTGT
TTACACGAATCACTTCTTCATAGTTACACCCCAAATCCATAGGGTCTATCGGCAAATAAG
GGATATCCCAGAAGGTCTTCAACTTAGAGCTATACGAAGAAAATCCTTTTTTAATGGCAT
CTTGATGAGAGCCCGAAAAGGCGGTGAAAACGAGCCTTCCAGCATAAGGGTGACGAGGGT
GAACAGGGATTTCGTTACACTGCTCGACGAGTTCAACCGTATGCCGAATGTCATGAAAGC
GCAATTTAGGATCAATGCCTTGTGAATAAAGGTTTAGCGCGAGTGTGACCAAGTCAACAT
TGCCTGTACGTTCACCGTTCCCGAATAAACAACCTTCGACCCGAGTCGCTCCTGCTAGCA
TGGCGAGTTCGGCACTAGCAACACCTGTACCTCGATCATTATGAGGATGAACACTGATTG
TCACGTGCTCTAATGAACTAAATGTATTTATGAAGTGTTCAATCTGGTCTGCAAAAACGT
TAGGAGTGTTACATTCAACGGTTGTTGGCAGGTTAATGATAAGCTGCCGTGTCTTACTTG
GCTGCCATACTGACGCTACTGCTTCACAGATTTCTAGTGCAAACTCGGATTCCGTAAAAT
TGAATGTCTCTGGTGAATACTCAAGAGTCCATTCAGTTTCAGGTCGTTTTTCACATAAGG
CTTTAATCTGTTTAGCCCCATTTACAGCAAGTTCTAGAGTAGACATTTTATCCTGAGAAA
AAACAATATCTCTAAAAGATGGAGCTGTAGCATTGTACAAATGGACGATGGCCTTAGATG
CCCCTGTTATAGAATCAATTGTTCGCTCAATCAAGTCCGATCTGGATTGCGTAATCACCT
GAATAGTAACATCACCTGGAATTAACTCGTTCTCGATCAGACATCGAACAAAGTCAAAAT
CCGTTTGCGATGCTGATGGGAATGCAACCTCAATCTCCTTGAATCCGCATTCAACTAAGT
GGTGAAAGAACTTCAGTTTTTTATCAATATTCATTGGGTTAGATAAAGATTGGTTACCAT
CTCGTAAATCGGTTGAGCACCAACGAGGGGCTTGTTTTAATATCTTCGAAGGCCATGTTC
TTTGTGGAAAGCTGATAACAGGAGCTACTCGGTATTTTTCTGATGGTATTTCTAACATTA
TTAATTTGTCCTTTCTTTGTTGAGAAAAGTTCATGCTAGAAGACTATGTGAATGATATCT
GAATAGAAGTTGACGAAAATCGTCGCGTTTTGGACAGAGGGGTTACATCATCAGTACGAG
AAGAGGCACTTACCTGCTTATTTGCTAATAGTTTTTTGTTCACGGTGATCAGAGTTCACG
GTGAGCACTTCTAGCTCAGAAATGCCCCTAAATCATTCAGAGCTTATACTCTACAATATC
TAGGAGCGTGCGTTTTCCCTACCAAATCTAATCCGACGCAAGAGGATAAGACCATGCTCA
TTTGGGGTGTGAGCAGAAAATCGTGTTTCTCAGAATCCGCCGGAGTTATCCGAAAGTTTC
GGCAATTTCCGACCTTACATTAGCGAGGCTAGGCAGTTTCTTAATATGACTGTCCTCGCT
AATTCTCTAAAGGGCCTTGAGTTACGATAATTAAGAGAGCCAATGATTCATCCGATAGGT
GTTGAGTGATAAGCACTGTCAAGTTACTTTTGGGTCTTGAGCACGCCACGTAAAAGAGGT
TTCGATTTCTTTCTAATGCACCTATTCTGTTTGCTAGACATGTCTTATGCAACCACGTAA
GTAATTGATCCCAGTTGTATAAGTTCCACCCTCTGCCTAAAACAACTAGAACATTGTCAA
ACTCTGCACCTTTCACTCCGTGCTTAGTGGAAAATGGTGTGTGTGAAATATAAACACTTT
GACAATCAACTATGCATTGGATATCTTATCCAGCGGCTATATGGCAGCCAGCCCACTCCA
AAGGCAAACTCCAATATTGGAACCATGAACATATCTATCGTTTTAGCTGATCTTATTTTG
ATAAGCGGAATGACTGATGATTAGGAGTGAATCTAAAGGTTAGTCCGTGTAGGAATAAGA
CCATGACTAAAATTGCCCGACCATCCATTTCTAAAGTAAAATCTCGTGCTAAAGCTATCA
AAAAAGAGAAGAAAATCGGTCACATGAAAGCACTTGAAGTTGCCGCTCAAGAGATTGGTT
ATCCATCTTTCCATGCTTTAGATACCTACCTGAAAAGACTCAAAAAAAACGAGTTTAGCG
CTACCATCAATCCGTTTAACCCTGACCTGCAAAGTTCCTTACTTGTAGTGTTCAACGATG
ACTTGGAGCTTTTTGACTACAAAGAGGTTGAAGGTGATTTCATAACGACTAGAAAGAGCT
TCCAAAAGGAATACTTAAACAAAGGCTTCGCTGAACGTATCGGTGCACGTTTGCTCACAG
TAGATGAATTACAACAACGTGGTCTAATCGCTCCCGGCGGGTCGGAGAATGGCGACAAAG
ATTATCTGCATGATTGGGGCTATATCTGCATTGAGTTTGTCAGAGAGAAAGATAACCCGT
GGACAATCGAAGATGCTGAGAAGCTTGTGATTGAACAAGTGGAGAGCGAGATTGGGCGCA
ATTACCGAGAGTTCTTCTATCTAGACGGCAAGCTAATTAACAATCATATTTCCAGAGCGT
GGGACGCTGAATGGGATAATTACGTGGACGTTGATTACCATCCTGCAATAGATGGCTATT
AAATGAATCGTAACTCCCAAAGATAACAGTCACTGGCCACAAATATGGACAAAATAATTG
TGGCTGTTGATGTTCCACCAACACCAGAAATGGAATGAAGTATGAGCACTACCGCTAATA
AGTTTGTTTTGGACCCAACACCTCCTATTGATCAGAAGTATTCAGTAAAGGTAAGAAAGT
TTCTACAAAGGGAATGCGTTGAAAACCTCAAGAAGATACACATCAAAGAGAAGGGCGAAA
AGAACCTCAGAAAGCAGGTAAAGAATCTCTTTCAAGATAAAACAATGTCAGGCTTCTACA
TCGAGGAGAAAAACATCTATGGCATGATTGTCCTGTTCGATGAAAGCTCCCTGAAGTTCG
CTGGTGCATACATAGCCAGGGTCAATGGCGTGTTGTCCATCTATGACAGCAATATTAGGT
TTTCGGTCCACTCAGTAGAGAGACTAATCCTACGCCTACAAATGAAAAACCCAAGGCTGG
GGATTGCTAAAGCCATTCACTCAGTGACAAAGTATCTTTTCTGCCCTGAGAAAGACTTCG
CCATCAATATTGAAGAAAAGTGGAGAACTCCAGGATTGAATGAGGTGGACATTGCCAAGC
CGTATTTGGGTGACAATGATGAGTTACTTGGCATGTTTTTCCTTACATCCATTAGTAATT
TAAACTGTACCAGAGTTGAGGCTGGTGTTGTTAAGACATTTGTTGATACAAACAAACTAA
GGGAAGAGCAGTATAGCAAGTGTATGGAAGTTTACGAAGCTCAAAGAAACGCATTTATAT
CGGGTACGGCTAATGTTGAGATGAGTAGAATGGACTTGCTTATGAGCTAAATAACGGTGT
GATAGGTCGAGGTAGGAGTTTATACTGGTACGTACTGCATACATACTAGAAAATCAAATT
TAGCCTGGAGTTAAACATATCGGGTGATAGCTTTTTCCAGTTCCGAGCAAATCGACCACC
GTAAACAATGGTGGTCTTTGATGTTTTTGGATACGAAAAGTTATCTGAAAGTGGGAGTCT
AGCCGATTTAATCTAACTCACTTCTGTCCCAAAATGCGTTTGGAACGCTCTTCTCTTCCC
AAATTGATGTGGTGACAGTGTTTTACCGACCAGAAACATTTTCTGGTTTTTCAAAGAAAA
TAGTTAGCTCCCGCCCATTTCCTCACCGTTGCTATCGGTCTATTGCATGCCTTAGATATT
TCCCTTATTGGTAAAATTATCATTAGACTTCTATTCTAAGTTAAAAGGTTTTGATGGGGG
CTGAGCCGTACCCGCTGCCGTTTCATCTGGCAAATGGAGTTCCTCAGTCAAGGAAGGGAC
TTATCCAACACGGAGTATAGTGCCATGCATCATTCATTATCCTTGCCGATTTTATTGTTG
TCGTCTGCCATTGTGCAAGCGGGGGTTCCAGAAAGCCTTGCTATACCGCAGGCTTACCTC
GATAGTCATCCTCATCCCGTTCATACAGCTCCACCTCCGGCTTATGCCGCGGATCGTATT
CTCGTTAAATTCCGTCCCGGTGCAGCGGCGTCTGACGTAGGGGAGTTGATGCGTGAGAGC
AGAGCCAAATCGCTCAAAGTCATTTCCGGCATTGATGTGCATGTCTTGCAAGTGCCTGTT
GGAACAGTGGAAGCGCAGTTAGCCCGTTTTAACCAGAACCCGAATGTGTTGTATGCAGAA
CCTGATATCAACCACATCCTTCAGTATGTTCCCAATGAAGGTCTCGGTGGAAGTATCTAT
GCTAGTGACTACTTTTCTGAGCAGTGGGCGCTCAATAATACTGGGCAAGTACATTCTACC
GTGGTGAATGACCCACTATTTGGTCCGTATCTGGATGAGGCCTCTGGCTTGCCTGGTGCA
GATATCAATGCTCCCGAAGCTTGGGATATGACGAAAGGTAGTTCTGCCGTCAAGATAGCA
ATTCTCGATTCCGGTATTGATTGTCGTATGGCAGGGGATAGCGTGAGTAGCATTGAGCTC
GGGAACGGAAAATGTGTTGAGCAGCAGAAGTTCGTCACCGATTATCAAAGTGATACGTTA
GAGGACGTGGTTGGACACGGCACCCATGTCGCAGGTATTGCGGCGGCTCAGACAGATAAC
GGTATTGGTATTGCTGGGGTCGGTTTTAACAGTTCTGTTGGCAACCTGAAGACGTGCTAC
GAATATCTGATTTATAGCTGCGACCCATTTTTTGGCTGCTTCCTTATCGCTGCGACGGGG
GTATGCCCGCTATCTTCCTCCATTGATGCGATCACCTATGCTGCCGATAACGGCTACCAC
GTGATTAACATGAGTTATGGCTCTGATGAAATCGATGAAGAGGGCAACCCGATTAGCTTA
GTCGGTTATAGCCAAGCGGAAAATGATGCCGTTAACTACGCTTGGGGGAAAGGCGTGTTG
TTAGTGAGCGCAGCAGGGAACGCCGGAGATCCGATAAAGAACTACCCCGCAGCTTATGAC
AACGTGATTGCCGTAGGTGCGACGGATGACGATGACAATCGTGCCAGCTTCTCTACTTTC
AGTAGCGATTGGGTGTCGCTAATGGCACCCGGTGACAGTATTCTTTCGACGATGCCAAAT
GAGCAGTGTGGCACCTTCGATTACGATAATGACGCCTGTCTGCATTGGCAGTCGGGTACA
TCCATGGCCAGCCCTCATGTTGCTGGTGCAGCTGCGTTACTTTGGGCATATAAATATGCA
GATCAGTTATCCGATCCTGAAACTTGCCAAGATGCCTCTGGCGTACCTTGTAACCAGATG
ATTCGTATGATGTTGGAACAGGGAGCGGATCCAATAGGGGCTGATGGGCAAGATTTACAG
AGTATCTCTCAATACGGACGACTTAATTTGGTGGGAGCTCTGATTGCAACACCTTCGGAA
CCGCCACCACCACCTCCTCTAGTCGTTAAGGCACCAGAAGCTCTTTCCATCTCGATCAAC
AATAGTATTGTTTCTCTCACTTGGAACTATTCGGGGGATCAAGGTGCCATTGCAGGCTTT
AGAGTCGAACGCGAGAGTTGGAATGCAAAACGTAATCGATGGCAAAGCCTAAGCAGTTGG
GATGTTCTCGACCCTACGGCCACGGCGTTTGAAGATTTCAGCGCCAATGGCGAAGTGCAT
TATCGTGTTGGCACCATTCAGCAAAGCGATGGTTCTTTGTTCTGGAGTGGATGGAGCGAT
AACATCACGGTTGCGGGTTCTGGTGGTGGTAAGGGCGGCGGAAAAGGTGGAGGAAAGCCG
AACAAATGATCGCCATGAAAAAGGCCCGAGAAGAGGGCCTTTTTGTGTTTTTAACTTTCT
ATGTTTTCCATATCGAACAGAGATAAATACGGCTCTGTGGCTAAAGATTTGCCACGAATT
GTTTATTAAACTCAGCGTTTACTTTATCGCTTAGCTGTTCGTATTTTTCGCTCAACGCAA
TTTGCTGCGCTTGTAGATGAGTTGGGTTCTTAGCAAGATCAGAGGCATGAAGTTGGCCCA
TCTCCTCCATAAAGCCGCTAGTTAGCTGGCTGAAGATCGCGTCTTTACCGATAATAAAGC
TCGCAAAATTCTCTTTCACGAATGCTTGTTCATTCGGGTTTAAGTTTTCTAAACCCAGAC
GTGCTTGGTTAGCAGAGGTTACATCATCAAACGTTGCGTTAGCTGGGTTCGTGCCTGGCT
TCAGATAGGCGGCATCATTTTTAAAGTCATTGGCATTTTGAGTAAATGCGTTTTCAATCA
ACTTTTGAGAAAAGCTTCTGACTTCGAACGTTGACTGCACTGGCTTATGGTCGCTGACAT
TCTCAAAACCCTCTGTGATAACACTGGTTTGGTGGTTCTGTAAGTTGCCCGTTTTGTTGG
TTAAACCAGTATTATCCAGCTCACCGAAGTCAGGGCGATCTCGGCCTTCTTTCTGCTTAA
TATTGCCAGTGTGCTTATCTAGCTGCATGTAAGTATGGCTATCGAGTGGTTTGAACTTAA
AGCCATGTTTCGCTAAGTGCGTATTATCGTGGGCAATTGGGTCGTACAGCACATCAGAGC
CTTCAGCAACGCGCTTCTCACGTTCATTGAGATCGCCAGTGATCAGAACTTCCTCATTTG
GATTAATGCCTTCCATCAACTTGTTGCCTTCGAACTCACGTTTGACTTCTTTGTTGGAAT
CCAGGTGTGCAGAAATGACGTTTAAAGGTTGTCCATTGATCTCCAAAGCCGTTTTCACGC
CGCCTTTATTACCCGTGATGCCCATGAAGAATTCCATGTTTCGGCCACCGATGCCGTGAC
GATATTCAGACTCTTTTTTCACGTTGATATCGACGCCATCTTTCGCAAAAACAGACATTG
AAGTGTAGCTGACACCTTCACTAAGCCCTTTAGTCATGACTTTCATTTTGTTTTGGCTAA
GCAGGTTCATGCCATCGAGTTCTAGGTCGTTAGCAAGCAATTTCGATTCTTGTTCGGCAA
ATAAGACCACATCATAGTCACCCTTTTGGATAAGGTTTTGGAAGTAGTTCTTCGTCTCTG
CAGGCATCTTTTGGTTGGCTTGGTTGTACGTTAACGTCAGGACCTTAACGTTGCCGTTGT
TCTCTTTTTTGTGCAGTTGTTGGTTCATCAAGTTCAGCTTTAAGTCGCTGTTTTTCGATG
AATCTGTTTTGCTAAAAAAGCGATTAAAAAAGCTGCGATTTTCTTTTTGTTTGAGGCTAA
TTTCACCATCATTGCTTTTGGTAACGCTGTATTCTTTACCAAATACAGAGCCAAATTTAA
CGGTATCGCCTTCTTTCGCATTGGTTTTGATATTTTGAATATCTGCGAGGTCTAAATTAC
CTCGATGTTGACTATTAATTTGAATTGTCGACATAAAATAAACTCATTTCTAAACATGGT
CGTTTTTAGCGGGATTAAATGAAAATCCCAGCAGGTAATTGTTCTGGAATTGCTTCTTCG
TTATCGGTTTGTTCAATGAAGAGGTGCCACTGCTCAATTTTTTCTAGCAGTTGTTGGAAT
GTGTTTTGAACATAACTTTGAGGCTTATTAGCTAACGAAATAACCTTATAAACGGTCAGT
CTGCGGCTGTCCGGCATTAAACCAACACCGAAACCACCTCGAAATGGTTCTAGCGCGTGT
TCACCGATTGCAATTGCGATGGCTTCTGGCAGAGGTGTTGGCAACTCAACAGGGCTGGTC
AACGACATGTGCAAATTGATGGTGGTTTCGTTCTTAAATATGGTTAAGAAAAGCGCTTCA
TCATGGTCATTTGTATTCGATGACAGTTCACATTGAAATAATCCGTTTGCATCGAAGTTC
GCGTCGTTACCTAAAAAACTGATGCTTTCTTGGTAGATATCCATTGTTTTCCCCTCAATC
TAAAAATTTATTATGGTTATTACTCATTTTGGGAAAGAGTATAAGAGTGAGGGTGTGGAA
GGATATTGAGTATGGGCGTAAGTTTTTATTTTTATCGTATCAACACGGACCACAACTAGA
GGGCGGCGACCTGTTTAGTTCGTCTGAGAGTGGTTTGTCTGAATAAAGTATTCATCTTTT
ATTCATGGCTCATGTGAAGAATAACCATGTCTTTTACATGGAGAAAGAAGATGGACGCGA
AAACGAACAATGCAATCTCAAAATCAATGATGTTTTTCCATTGGGTTATCGGGCTTGGAA
TGATTGCGGTACTCATTTCTGGTCTAGTCATGGATGATGAATCAAACAACTTACTTTTTA
ATGCTCACATGTCATTCGGACTTTTAGTCTTGGCCTTGAGCGTGCCTAGGTTAGTTGGGA
GACTCATTGCGGGTATGCCAAAACCTATGACTGAAAGAAGTAAATTTGAGTCTATCGCGG
CGGCTGTGGTTATGTACTCTCTTTTGGCCTTAACTGTGGTGTTGCCTTTGTCTGGTATCG
CGGTTTCTGTAGGAGAAGGGTACGGTCTGAGCCTGTTTGGTTTTGAATTAGTGAATTCTG
GCAGAGAAATACACATGCTGAAAGAGCTGGGAGAGGGGATCCACGAGTTTAGTGGTGAAG
CGTTGTTGCCATTCCTATTGGTTTTGCACCTTGGTGCCAGCTTTATGCATCACTTTATTA
AGCAGGACGGAACGTTGCTGAGAATGTTGGGCAAAGCTTGATAAGACAAAACTTGATAAG
ACAAAACAAGAATGTGCTTCGAAGGTTTCTGAGCAACAAAATGGCAGGTAAGTGATACCT
GCCATTTTAATATAAGCGAAAGGACGCCTAATTGTTAGATTAGGCTTCGCTTTGGATGAC
ATCAAAATCGGTCGGCGTTCATCACTTTGGTCCACGCGGCGACAAAGTCTTCAACGAATT
TTCCTGCGTTGTCATCTTGTGCATACAGTTCGGCATAGGCTCTGAGTATTGAGTTTGAGC
CGAAGACAAGATCGACGCGAGTCGCTGTCCATTTTACATCTTTGGAGCGACGGCTGCGGA
TTTCGTAAAGGTTTTCGCCAACGGGTTCCCACGTGTAGTTCATGTCGGTTAGGTTAACGA
AGAAATCGTTGGTAAGTTGGCCGATTCGGTCAGTGAACACTCCGTGTTTACTACCGCTGT
GATTCGTGCCAAGAACGCGCATCCCTCCGACGAGCACCGTCATTTCAGCGGCAGTTAACC
CCATCAATTGGGTGCGATCCAACAGCATTTCTTCTGGTGTTACAACGTAGTTTTGTTTGA
GCCAGTTTCGATACCCATCGTGCAACGGTTCTAACACCTCGAAAGACTCAACATCCGTCA
TCTCCTGTGTTGCGTCGCCACGTCCTGGAAGGAAAGGTACAGTGACGTTAACACCCGCAG
CGCTGGCGGCTTGCTCAATACCGACGTTCCCTGCTAATACGATCACATCAGCGACGCTGG
CTCCCGTATCTTTCGCGATGCTTTCCAACACCGGTAATACTCGGGCTAGCCTCTCTGGCT
CGTTACCTTGCCAGTCTTTTTGTGGTGCTAAGCGAATACGAGCGCCGTTTGCGCCACCAC
GTTTGTCAGACTGACGGAACGTGCGTGCACTGTCCCAAGCGGTTGTGACCATGTCACTAA
CCGATAACCCACTGGCTGCGATTTTGGCTTTTACCGCGTCTACATCGTAGTTTGCGTTGC
CGTGAGGAACCGGATCTTGCCAGATAAGGTCTTCTTGCGGGACATCAGGGCCGATGTAGC
GAGCCTTAGGCCCCATGTCTCTGTGCGTTAATTTAAACCAAGCCCGAGCAAAGGTGTCGG
CGAAATAGGCTGGGTCGCTATGGAAGCGTTCTGAGATTTTGCGATACTCCGGATCCATCT
TCATCGCCATATCGGCGTCGGTCATGATTGGGTTATGCCGAACGTTAGGGTTTTCAGGAT
CGACCGGTTTGTCTTCCTCTTTAATGTCGATAGGTTCCCATTGCCATGCGCCGGCTGGGC
TTTTTTTCAGTTCCCAATCGTAATTTAACAGCAGATGAAAATAGCCGTTATCCCATTGCG
TTGGCTGGCTTGTCCATGCGCCTTCAATCCCACTGGTGACCGCGTTGTTGCCTACGCCGC
GGGTTGTCTTGTTTAACCAACCTAATCCTTGGTCGTGAATGTCGGCACCTTCTGGCTCTG
GGCCTAAATTGGCTGCATCACCGTTACCATGCGCTTTACCTACGGTGTGGCCACCAGCGG
TTAGGGCAACGGTTTCTTCATCATTCATTGCCATTCGAGCGAACGTAACTCGTACGTCGT
GCGCGGTTTTGAGTGGATCCGGCTGTCCATCGACGCCTTCTGGGTTGACATAAATTAAGC
CCATCATCACAGCGGCGAGTGGGTTCTCTAAATCCCGTTCACCTGAGTAGCGACTGTTAG
GGTTGTTGGTAGGTGCCAGCCATTCTTTTTCTGAGCCCCAATAAATGTCCTTTTCTGGGT
GCCAGATGTCTTCGCGCCCAAATCCGAAGCCGAACGTTTTCAACCCCATGGATTCATAAG
CCATCGTACCGGCATACGCAATGAGATCGGCCCAGCTCAGTTGGTTGCCATATTTTTTCT
TAATCGGCCAAAGGATACGTCTTGCTTTGTCGAGATTAGCGTTATCTGGCCATGAATTTA
GCGGGGCAAAACGTAAATTACCGGTGCCCGCACCGCCGCGACCATCTGCGATTCGATAAG
TCCCTGCCGCATGCCATGACATACGAATCATCAAGCCGCCATAATGTCCCCAGTCAGCAG
GCCACCATTCTTGGCTATCGGTCATTAGTGCGATTAGGTCTTGTTTGAGTGCAGCGAAAT
CGAGTTTTTTGACTTCTTCTTGGTAATCAAAATCACTCGACATTGGATTTGTTTTAGCGT
CGTGTTGATGCAAAATGTCGAGGTTGAGCGACTTCGGCCACCAGTTCTTTTCTGTTCTGT
CATTGGTGGTCATGGAGCCATGCATTACGGGGCATTTGCCTGCGGAATGCGCATTTTGTT
GTGTCATGTTAATTCTCCCATTCTTGCGTTTTGCGAGTGCTAGTCGTTACAGCTGGTGAA
CAAACACGGGCATCCGTTATTAATTACTGATGTTTTAATACAGAGCATTATCCTTAGGTC
GTTTCGCTCGGCGTTATTTCTGCAGCGATCGTAACATCCATGCTGTTTTTTCATGGATGC
GCATTCTGTCCGATACCAACGCCACGCTAGATTCGTCATCCGCTTGTTGGGCTAGCTTTA
ACACTTTACGTGCGGTTTTTACGACTTGTTCGTGATTGTGCGTGAGTATGTCGACCATTT
CCGTCGCGCTCGGAACGCCTTCAACCTCTTCAATCACACTGAGTTTGGCGAACTCTTTAA
ACGTGCCGGGTGCGGGAACGTCCAGTGTGCGTATGCGCTCGGCAATCTCGTCTACAGCCG
TCGCAAGTTCGGTATAGTGTTCTTCGAACATGAGATGCAGTTCTCTGAAGTTCGGGCCTT
CCACATTCCAGTGGAAGTTGTGCGTTTGCAGATAGAGCGTGTAAGAATCTGCCAAGAGCT
GCTTCAAGCCCTCTGCGGTGCTTAATCGGTGCTCTCTATCAATGCCGATATCGATGTGCG
TCATGCTAGCTTCCTCTCATTCCATCTGGTTTCACGACTTTTGATAAGCCGTCAGCAAAC
AACTAAAAAAAGTATTGGATAGATGTTCTGATTTGTAAAAATGATAAAAATGAATGTAAC
GTTCGGAAATTTTGATTACTGAATGGAAGGCGTTGTCTATAGCAAATACCAACGCCCACA
AAGCACACAAAGCACACAAAGCACACCGAGGTAACGGTGCGCTGCTGGGTTTAAACGATT
TTGATTTCGAGATTATTTGAGAGATTGCTTCGCGATACGGGAAAGTGCTTCGAGACTGGA
AACGTCCACATAGTTTGGGCGAAACGCGAGGGCTATTCTGCGGTGAGGGCCGGGCTCATT
TAAATGCACTGCCGATAATACTGGGTAGTGCGTGACGAGCTGTTCCAGTGCCATTTCCGG
GATCAAGGTTGTGCCCATTCCACTCATTACCATTTGAATTAACGTGTTTAGGCTGGTGGC
ACGGTATTCCTGATTGGAGGTTTGTTCAGAGAGGCGGCAGGCATCCAAAATATGATCTTT
GAGGCAGTGGCCTTCTTTAAGCAGCATGAGGTTGGTTTCTTGTAGTTCTTCGGACGTAAT
GCTGCTTTTGTCTGTGTGCATTTGCCCATCGAGCGCGACCCAGTAAAAGTCTTCTTGCCA
AAACTCTAACGTTAACAAGCCGTCACAAGGGTAGGGGATGGCCAGCACGGCCGCGTCAAT
CTCACCGCTGTGAACCATGTCGACAAGGACATGCGACTGTTCTTCGACGATGTCTATTTT
CGCGTTCGGGTACTGCTCTTTTAAGGTGAGTAACAACTTTGGCAGAAGATAAGGTGCAAT
GGTCGGGATCATGCCAATGGACAACGGAAAGCAAAAAGGTTCGCCGCAACTGTGGTCGAG
GTGTGCCATGTCTTCCAGTTGAAGCATAATGTTGCTGGCTTTGTCTAAAACTTCACGACC
AAGTGGCGTGACGAGCACTTTTTTATTGTCCCGTTCAAAAATCTTAATGCCTAGCTGACG
CTCCAGTTCACTGACGCCTGTGCTCAACGTTGATTGGCGAACATGACACAAATCTGCTGC
TTTACGAAAATGCAGCGTTTTTGAGACAGCCAAGGCATAAGATAATTGTTTTATCGATAG
CATAGCGTTTATCCATCCGTTGAGTCTTCTCGCCGTTCAAACTTCTCGTTCTAATGATCA
AGCTTAGAAGATGGCTTTTTGTTGTTCGAATTTCCCTAACGTTGTTCCTGCCTTTATCTA
CCATCCTTTCGCTCGGCATTGCCGTTCGATTCTGAGCGCGACTTGCTGTACTTGGTGATC
AAGATAATCGGTCGAACTCACCATCTGTCGCATGTCTTCAACAAAATGAGCGGGGCGAAT
CATCCGCAAAGTGTTTTCGTTTTTGCAAATAAAGTCGACACGCGGAATGCCAAACTCGTC
CTCGTATTCAATGATGTAAGTGGCGGCGGTTTGGTGATTAAGTTGTGTGTTGAGCTCGAA
CATCCAATTGAGATATTGCTCTTCAATCCAACTTGAATAGTGCTGCTGGAAATAGTTTTT
AAGTGATTGATAGTTAGCACTATTGAAATGGTGATATGTACTTCGTACTGCCGATTGCGG
CTCACTTGTCGTTGGTATGTACAGTTCTATGGGTAATTGATAGGGGTAGCGATCGTGGCT
CCAATCTTCGATCACCGATTTAACGTGATTCAAAATGTAGTGCAGGGCACTGAACAATCT
CGCATAAACGAGGCGAGACCCGTAGAACAGGCGTAAATGTTCACCATTGTATTGATTGAT
GTAATTGAGCGGAATTTTATAATTCACGCTCAAGTCGTCTTCATTAGTTGCAGTGACCGG
ATCATTACTTTGCAACAACCAGTGTTGGTGCTTGCGCCAAAAGGCAATGTCGGCCGATAG
CATGTCCGGCCAAGCGGTGATCGGGAGGTGTGAACGATGGGGGTCACTAAAAGATATGAG
GTCGTTACCCTCGCCGTGCAGTTTTTGTAATTCGCTATTGAGCTGATAAATCGTGTTAGG
GTCAGCTTGCTGCCATAGGCGCTGCTTTTCTTCTTCACTATTACTTTCTAAGTACCCAGG
CAGATAACGTTCATAAAGTCGTTCTTCTAACATAACTACTCTCTGAAAAGGCATCTGTTG
ATAGAAAGTATATACGCAGAAATGGGAAGCACAGTTCTTTACGATGTCTCATGAAGCCGA
TGAAAGCTCTGGATGAGATCGTGACGAATGTGCCTCCTAAGTGGCTGATGAGCAATGTTA
TGCTTATCTCGATTATGATAAATGAGCTTGTAGTCAATAAGTTGGTTGTTTATCGGGCAG
GGCAATATTTTCAGCTTGAGGGCGTCTAGTAATCAACGCGTAAAGTCGTTCAAGCTGCCG
TTGTTACCACCACAAACCGCTCATCTTGTCCCCATCTTGGTTCCGCATTCATTAAATTGA
GCTCCAACGCCGTTTGGTATGGGTCAACGTCAAAATGGTAGCTTACTAAACCCCAGAGCA
TCCAGTTGATTGCGGTTTCATTCTCGGTAAGCTCTTCGAGTGGCGCTCGGAGGAAAAAGT
ATTCATCCAAGCCATCGTCACCAAGACTGCCATAGATAATGTTACGTAGCTCTCGATCCA
AATCATGTTGGAGATTGATTGAGTCGTACAGTTGTTCTTCTGTTGGGCCATTCTCATGGC
GATAAACATTGCGTTTTGACTCTTTGCATAAAGTACCAGAGCCTGTTTCAATACTTACGT
TTTTTTGCGAGTGTTGTTCCAGTGCTTGGATAATTTCATTCTCTAATTGGGCGAGTTTAC
TCAGCAAAATTTGATCATCGATGTTGTGCTCGTGAGTAGTCATTTTTTGAAAAGCCTTTA
CTCTCTCATAGACTGAATTCCCGTGAGTAAGCGCTGCAAAGCACTGCTCTCTGAGTGTTT
CATTGGCTTGCCAAATGCCTGAGTAGAGCCCGTAGTCATATCGATACGGTGGAAGATCTT
CAGTATCTTCGCCTAATATTTCTCTCCAGTGCCTTTGCCACTTTTCATTTTTTTCTTGTT
TTACACTTGCGTATTGGCTAACCCAATGGTTACGAAGTGTTATGCCTACAATGGCAAGAG
GCCATGGAGCGAGCAAGTAAAAATAATAGTGAGAAGAGTTATCCCAAAAGTAACCGTAAA
TATAAATACTAAATGCAATCACCCAAGTGCCCATAGTGCAAACAATAATCCCTGACATTA
TCGATGATTGGCGTTTTGTTTCTCTTAATGTATTACCTTCCGCACATAACCAAAAAATGC
CGCCAAAAACAAAGGCAAACGTCATTAATAAGTAAGCAAGCCCTGCTCCTAAAAATCCCC
AAAGTGACATGGTTTCTGATCCTTTTAAGTCCCACTTCTTTCTGGTGTGATGGAAGGGGA
TATGTAGTCCTAGTTCAGTGCCGTGATTTGCTCGATGCAGGTTTTACTCTCATTGATATT
ACGTTTCGACAAAAAAGGATGATGTCATTATGCAATAGAGTATTAGGCACGACGTGTGGC
GAGAATTTACCATCATTCATCGCTCCCAGATATGTGTTTTGATGCTTATTTGGTTCATGT
CTCATAATGAAAACTCGTTTTCAATGGTTCTCATTTGAGCTAATAACTAACTTTTTGGTC
TGGTGCGATAAATTTCATTTTTTGAGTCACTTTTGACTCATATTGCCTTATTTAGGAAAA
GGTAAATTAATGTTTTTATTAATAATTATTGAGTTTTCCTGTGTGGGATTGGTCCCATTA
AATTAGAGTAATAAGTCTATTTTTGGGATCGGTTTCATAAATTTTATGATACTGATTTCA
CTGTTTGAGCTGTAAGGAATATAAACCCCACTCAATTTATTTTTATAATCAATGAGTGTT
GTTATGTCTCATATCCGTTTTTTCCCGCGTCATCGTTTGGCGCTTGCTTGCATGCTAGCG
AGTGTTTCTAGCTTCTCTTTTGCCCAAAATCAGTGTGCTGTTGCTGATTTACAACAATCA
CGTGATTTGGCCGCTGCCGTTTCTGGCGCTGAATATGATTGCTACCACGCTTGGTTCTCT
GCGCCGTCAGCAACGCTGAATGATATTTATAGCGAAGCAAGTTTAAGTCGCATTCAAGTC
GCGTTGGATCAAGAAATTGCACGCTATCGTGGTGAAGCAGAACAAGCTCGCGTTCTAGAA
AATCTAGGCGAATTTATTCGTGCGGCGTATTACGTTCGTTACAACGCTGGCACTGGCACA
CCTGAGTTTTCAGAAGCATTGAGTCAGCGTTTTGCTCAGTCAACGAACCTGTTCCTTAAC
AACCCTCATGCTTTGGATCAAGGCCGCGAACAAGTTGGTGCGATGAAGAGCCTGACTTTG
ATGGTTGATAACGTGAAGCAGTTGCCGCTGACCATGGATAGCATGATGGCCGCGTTGATG
CACTTTAACCGTGACACCGCGAAAGATACCCAATGGGTTGATGGCCTGAACAACTTGTTC
CGCTCTATGGCAGGTCACGCGGCGAACGATGCGTTCTACCGCTACATGGCAAACAACACT
CACCATATTGATACGTTAGCGCGATTCGCTTCTGACAATGCATGGGCGTTAGACACAGAT
GCAAATTTCATCGTTTTCAATGCATTACGTGAGACTGGTCGCTTACTTGCGAGCCCAGAT
CAAGAAACCAAACGTAAAGCATTGGCTGTTATGCAGCAAGTGATGCAGCGTTACCCATTG
GGCAGTGAGCACGACAAACTGTGGCTTGCCGCCGTTGAGATGATGAGTTACTACGCGCCT
GAGGGTTTGAATGGTCTAAACCTAGAGCAAGCGAAGCAAGATCTAGCAGCACGCGTGATG
CCAAATCGTTTCGAATGTCAGGGACCTGCCATCATTCGCTCTGAAGATCTCACCGATGCT
CAAGCTGCGAAAGCGTGTGAAGTGCTTGCTGCGAAAGAAGCAGACTTCCATCAAGTTGCG
AATACTGGCAATCAACCAGTGGCGGATGACTTGAACGATCGTGTTGAAGTCGCGGTGTTT
GCAAGCAACGACAGTTACGTTGATTACTCTTCATTCCTGTTTGGCAATACAACGGATAAC
GGTGGTCAGTACTTAGAGGGGACTCCGTCAAGAGCCGATAATACGGCGCGTTTTGTGGCT
TATCGCTACGCGAATGGCGAAGATCTATCTATTTTGAACCTTGAGCACGAGTACACTCAC
TACTTGGATGCACGTTTCAACCAATACGGTTCATTCAGCGACAACTTAGCTCATGGTCAT
ATCGTTTGGTGGCTGGAAGGCTTTGCGGAATACATGCATTACAAACAAGGTTACAAGGCC
GCGATCGATCTGATCCCAAGTGGCAAACTGAGCCTTTCAACCGTGTTTGACACCACATAC
TCGCACGATAGCAACCGCATTTACCGTTGGGGCTACTTGGCGGTTCGCTTCATGCTAGAA
AACCACCCTCAAGATGTAGAGAGCTTGTTGGCGTTGTCTCGTTCAGGTCAGTTTGCACAA
TGGGCGCAGCAGGTTACTGTGCTTGGTCAACAATACGATGCGGAATTTGAGCGTTGGTTG
GATACGTTAGAAGCGGTAGTTGAACCGGAGCAACCAGGAACGGACCCAGAAGAGCCAAGC
GAACCAACAGAACCTGAAGTGCAAGTGACGGAGCTGGCGGCGAACCAAAGCCTTCAACTG
AGTGGCGAAGCATATAGCGAAAAACTGTTCTATGTTGACGTGCCTGCTAACACCGTTCGC
TTTAATGTCTCTATTGAAGGAGCGGGTGATGCCGACCTTTACATGAGCTACAACAAAGTG
GCGCATTACTACGACTTCGAAATGAGCCAGTACGCGGACGGTAGCAATGAAGAGATTCAA
TTTGCGCCAGAGCAAAATGGTTACGTTAAAGCTGGCCGTTACTACATCAGTTTAACAGGG
CGTGATAGCTACGACTCCGTAAACCTTGTGGCAGCGTTAGAAGTTGAAGCGCAAACGCCA
CCAACACAAGTGCAAGACGATTTAGCTCCTGTGGTTTTGGAATCAGGAGAAGCGAAAGTG
CTAACGGTTCATCAGCAGCGTTATGCCGCCGTTTATGTGCCTGAAGGCGTGAAAGAAGTA
CGCGTTTGGATGTCGAGCCAATCAAATGCGAACGACCCTTACGGCGCTGGTAATGTGGAC
TTGTACGCAAGCCGCAAACACTGGCCGACAGCAGAGCAACACGAGTACGCATCAAACTAT
GCGGGCAGCAACGAATATCTTGCTATCCCAGTGACTGAAGCGGGCTATGTGCACTTTTCT
CTTCAAGCTCCTCAACAAGGTGATGATGTAGAGATGTTGGTTTATTTCTTCTAATCGACG
TTAAGTTAGTTTCGTAACACAAAAAAACACGCCGCCATTTTTGGCGGCGTGTTCGTTTTT
CCTGCTTTTGGTTGTATTCAAACAGTGTTAAATACCAAACGTTTGCATGATTTCGAGATG
TATCTGTCAATTTTTGTCGAAAGCGTCTCAATTTTGTGTTGGCATATCCTTCTCACATAA
TCTTTTTTAGCGCCGCGTTCTGTGACCTAGCTTCTGATTTGTGGTTTCTAAACGGATACA
ATATATATGCACCCCGTGCAATAAAATTAAAGGGAATGACATGAAAACGCTTATTTATGA
CACGTTGATTAGCCTTGCAAGCCAAGAACCAGAACAACATGCACGTATCCGACAAAACCT
ATATGAACAGTTGGATCTGCCGTTCGATAAGCAACTGGCTTTGTACTCTTGTGCCCTTGG
GCCTGCGAGTTCAGGTAAGCTTGAGAGCAGTCAAGGTATCAACAACGCTGTGGATTGCGC
CGTTAAACTTCTGGAAACACCAGAACGCTAATCTACTTCGTTGTCTTTATCACGGCCCAA
TACCCCAAGGGCCGTTTTTGTTTTTTCGTTTCCTCAACACACTTTTCGACGCCAATCCCT
TCTCACCAAACGTGATCTAGTTGCCAGTTTGCTTTTCTTAACTATTTGTTACGTCAACGC
ATTTTATAACCTACTCATTTACAGTGAGCGGGTTAGGGCGTACATAAGGTTTTGTTGCTT
GGAATTTGTACTTTGGCTTTATATAAATAAAAACAATGGGTTACTGGCGTTTTGTTTGCG
GATGGCAAGAGCTGTCATCGAGTGAAGGTGATTCACAGACTCTCATTGTGCTAGGCAGGG
CGTATCTACGCCTTGATTTTCAGCCTTGAGTTAAGCGCAAAAGGGTGAGGGCGTATCGCG
AATAGCTTTTATAATTTCGACTATTGAGTTCATTCACACAAAACAACCAAACAAGTAATC
GTGAGTGGAAACGAGTAGGAGAACAACATGAGTGGCTTACAGGAAACGCAATCAGCTGGT
GCAAACGTGATTTTGCACGCCTTTGATTGGAAGTACGCTGACATTGCCCAACGAGCAAAT
GAAATCCACGAGCTAGGTTATGGTTCGGTGCTGGTTTCGCCACCAATGAAAAGCGCCCAC
GATGAACGTTGGTGGCAGCGCTATCAACCACAAGATTACCGTGTTATCGACAACGCGCTC
GGTGACACCCAAGACTTCATCTATATGGTTCGCGAGCTCGAACGCGTAGGCGTTTTGGTA
TACGCCGATGTGGTGTTTAACCACATGGCTAACGAAGCACATTTACGCCGTGATCTGCAA
TATCCTCGTCAGGACGTGTTAGATCAATACCGACAAGACGAACATAAATACCAGTCTTTA
AAGCTTTTCGGCGATTTATCCAAACCGCTATTTAGCGAAGAAGATTTTGTTGAAGCGTTT
GGTATCAAAGACTGGAAAGATAAATGGCAGGTCCAAAATGGCCGAATTACAGGTGGGCCA
ACCGATCCTGGTTTACCAACCCTTCGCGTTTGTGAACATGTTGTCGAGCAGCAGCGAGCT
TACTTAAAAGCATTGAAAGCGATAGGTGTGAAAGGCTTCCGTATTGATGCCGCGAAGCAC
ATGACGCTTGAACACTTAAAACGCGTATGGACAGACGACATAACCCAAGACGTGCATATT
TTTGGGGAAATCATTACCGATGGCGGTGCAACAGAAGAAGAGTATCAACTGTTTCTTGAG
CCGTATTTACAAGAAACCCGTTTAGGTGCGTATGATTTCCCGCTGTTTTCGACCATCTTT
AAAGCATTTTCAAAAAAAGGCAGTTTCAAGTCTCTGATTGACCCTTACTGTTTTGGCCAA
GCGCTTTCAAACGGTCGAGCCATCACTTTTGTGGTGACGCATGATATTCCCAACAACGAC
GTCTTTCTCGATTTGATAATGGATGAAGAGGATGAGTGGATCGCTTATGCCTACATTCTT
GGTCGCGATGGCGGCGTGCCTTTGGTTTATACCGATTTGGATACCAGCGGCATTAAGAAC
AAAAACGGAAAGCCAAGATGGAAAGACGCTTGGAATGATCCGCGCATGGCGAAGATGATC
GCGTTCCATAATGTGACTCATGGCGAATCAATGACGGTACTGGAAGGGAATGACGATATG
CTAGTGCTAAAACGCGGAGAGAAAGGTATTGTAGTGCTAAACAAATCCACGCGCGCACAA
TCGCTATCGCTAAAGACAGAGTGTGATTGGTTCGATTTGATGTCAGATCAAAGCGTTAAA
GCCGGGATAGAACTGAAGGTTCCGGCAAAGTCGTTCATGTTATTGGTGCAAAAATAAAAG
CGGCGGCAGAAGACAATAAAAATGAGCTCAATAGGAGCTCGTTTTTATTTGAATCGTCAA
AGCCGTTATTGGCATTCATTCACGCAACATTCGGCACGAAGAAAATCGATGACATCGTCC
AAACATTCGTATTCAGCAACACAAAAAAGAATGCGGCCTTCACGGCGCTGAGTAATGAGT
CCTGCAGAGGCTAAACTGGAAATATGATGAGAAAGTGTGGATGCAGGAATACCGAGTTTT
TCTTGCACACCGCCTACCGCAATGCCTTTGTAGCCCGCTTTAACGACTTCTTTATAAATG
CATAGACGGGTAGGGTGCCCTAATTCTTTTAATGCTTTAGCGACGGCTTCTAGCTCCATA
CTGACCTCTAAACTGACCAACGTTAAATGTGTTTCGATAATAGGGAAACTCGCCTTGAAT
GCCAACTTTTCTGGTTTGACTCTGTGTGATTTCAGGCGAGTTTCATACCGACTCATACTG
TGATGACAAAAATTGTCTCCTCCAATGAGACAGATCAATCTTCATTATTATTTCACCCCA
CGTTCAAACTTCCTCTCCTACACTCTTTGATGAGTTGTTAGTTGGCAGAACAAGGAGGCG
GCCATGATTGCAGTTCATCGAGATTATTGTTTGTCTAGCAGTTCAGAGTTACACGCGCAT
GTTAAAGTAAACCCTGTTGGAAGATTGGAAGTTGAAATTATCGAACTTGAAGAGCGTCAT
ACGACCGAGTTTGATGATTTATCTTTTGAAAGTCGTGGATGTGAAACTCGAATTTGTGGC
AAAGAAGACGCAACCCCGTGGCAGTTCAATCTTGCAGTTACCGACGCGTTAGAGCTTTCT
CATTTAGTTGAAGAAGCGAATGAAGAGTATGAGATTTTGATGAATGACCTCATGTAACTT
TCATTATGGATGAAAGTCACTGTGGTGATTTAGGGCGGCGTGCTGACGTACAACCGACAA
AAAAACCTCCCAATGGTGGGAGGTTTTTGTATTTCTGTTTTGGCGTTAAATCGCTTCTTC
TTTTGGTGGCGTAATATCTTGCACGTTTTCACCGTCAAAGTTTTCAGCGTAACCTTTTGG
CGGTGGCGTCCAGCCACGTTCAGAACGCGATAACTTATCGTGGCGATCTTTGCGCATCTC
TTCCGCCATTTTCTCTTCGAGCTGGATGAATAGCTCGCGGAAGTTGTTGTCGAAGCGCTC
ACCTTCCGAATCGTCTTCCCACGCTTGATATAACATTTCAGATTTACGAGCTTCTACGCG
CTTGTAAGTGTCTTTTTGCTGTTCAACAAAGAATGGGTGAATGCCCAACACTTTCATGGC
ATGTCCACCCATTTCCAGTGCCGAGTGATAAGTTTCCGATTCAATCACATCTGCGCCAGC
TTGACGCAACAAGTAACCATGACCGCGGTCGAAAGCACGTGCGATGATTTTCACTTTCGG
GTACGTGTGCTTCACGTATTTCACCAGTTCCACACTCGATTCTTGGTTATCAATCGCGAC
GACCAACGCTGCCGCATGCTCGATACCTGCCGTGTGCAGCATATCTGGTCGGGTTGCGTC
ACCAAAATAGGCACGAGTGCCAATCTGGCGCATGTTATCGACTTGGTTGGCTTGATGGTC
AAGCACTACAGTTGTTACGCCGTTCGATACTAATAGGCGATTCACAATCTGACCAAAGCG
GCCAATACCAGCAATGATGACTGTGCCTGTTTCTTCAATCGTATCGCTTTCGCGTTCATT
CGATTGGGTTTCAAAGCGAGGCAAAATCACCCGGTCAAACAGAATGAACAAGCCTGGGGT
CAGGAACATTGAAATCGCAACCACCAGTGCAAGAGTTTGCGAGAGTTCAAACGGAATGAC
GTGGTTTTGCACAGAGAAGCTTAGCAACACAAAACCAAATTCACCCGCTTGAGCCAAGCT
TAGGGTAAACAGCCAGCGGTTGCTACCTTTCACTCTAAATATCAGCGCGAGAATAAACAG
CACCAAGGCTTTCAATACCATCACGCCAATGGTCAGCGCCATGATCAGCCAGAAATCACC
AAATAGAACCGAGAAGTTGATTCCCGCGCCAACGGTAATAAAGAACAGACCCAGCAATAA
ACCTTTAAATGGTTCGATGTTGGACTCTAACTCGTGGCGGAATTCACTGTTTGCCAATAC
TACGCCTGCCAAGAAAGTTCCAAGCGCAGGAGACAAGCCCACTAAACTCATCAGTGCAGC
AATGCCAATCACCAGCATGAGCGCGGTCGCCGTAAAGATTTCGCGCAAACCAGAGCTAGC
CACGTACTTAAGTAACGGGCGGCTTAAAAAGTGTCCGCCAACCACAACAATCGCAATCGA
TGCTGTGATGACAATTCCGTATGCCCAGCCCGGCAAATCGGCCACGAGGTTTAAATCGTC
GTGATGCTGCGCAGCAGTTTGAACGGCATTTTGTGCTTGTTCGACTAACTCCGGCAGGGC
CAACAATGGAATAAAGGCCAACATCGGGATAACGGCGATATCTTGAAAGAGCAGAACAGA
AAATGCGTTTTTACCACCTTCTGTTTTGGTTAGCCCTTTTTCGCTAAAGGTTTGCAGCAC
AATGGCGGTTGATGACAGCGCGAAAATTAGGCCAATCGCTAGAGCAATCGTCCAAGGCTG
CTCAAAGTACAAGGCGATACCCATAATCGCGGCGACAGTGCCGCCAACTTGCAAGCCACC
TAACCCCATCAAGCGATTACGCATCGCCCACAGCATTTTAGGTTCGAGTTCTAAACCAAC
AAGGAACAGCATCATTACAACGCCAAACTCCGCAAAATGTTGGATGGTTGTGGTCTCTTC
ACCTACGAGGCCGATGATTGGGCCAATCACCACGCCGGCAATTAAGTAGCCCAGTACAGA
GCCTAAACCTAAGCGTTTTGCTAACGGAACCGCGATAACGGCGGCTACAAGGTACACAAA
GGCTTGTAAGAATATTCCTGTCATGACGCCTCCTTGATGAGCTCCGGCAATGCACTGTTA
AGTTTAATGAGCGAAGCGGCGGCCTCGACATCCAATCGGTCTTCGACCAGCGCCGTTAAG
AGCTTTTTATAGCGTTCAATATGGCGCGGGATACGACCTTCTTCGGCTGCGGTACGCGAC
CCAAACAAAGCAAGAGGCGCAATATAGTGCATACCCGTGAGTGCGGACATTTGCTCAATA
GGAGCGAGCAGTTCCCGAATCGTAAAATGGTTGTAGCCTTCGGCTTTGTAGGCTTCTTCT
TTGCCGCCGGCAGAAAGCACGCACAGCATGGTTTTGCCTTGCAGTTCGGTTCCTTCGGTG
CCGTATGCAAAGCCGTATTCCAACACCAAATCTTGCCATTCTTTCAAAATCGCTGGTGTT
GAGTACCAGTAAAGCGGGAATTGGAAAATCACCACATCATGTTCACGAAGGCGTTGTTGT
TCTCGGTCGATATTGATGTTGAAACGAGGGTACTCACCGTACAAGTCAACGCATGTCACG
CCTTCGATTTTTTGAGCTTCTTTGAAAAGTGGAGTATTCACTTCTGAACGATGCTGGGAA
GGATGAGCAAAGAGAATCAGTACTTTTTTATTTGTCATAGGGATCCTTGCTTTCAGCATG
GCCTTATCCGAATGGAGAAGGTGGGTGAAGAGACTGACGCGCTATGTCCGTCTCGGTCAG
TTACAAAATGTAACGCATAAACGTTAACCTATCTACCATGTAGGAATAGATAAACTGATG
AAGTATTAATAAAAAACCACCAAACAAGTTGGTGGTTTTATAAAATGAGACAAGTTCTCT
GAGCCCGTGGGGCTATTTCATGATCACGCCAATTTATTCGTGAATAGGCACCACTAAAAT
ATCAACGGGTGATTTGTTGATTAGGTGTCTGGAGTAAGAAATGATCTTGCTCCAGAAATC
TTGGTGGTGACCACAAATCAACAGATCCACTTCTTGTTCTTTAATGGTGACTTCCAGTTT
ATCAGCCAAATCACCCGTACCTACAAAGAAGTGTTTAAGTGGGTAGTCCATGTAATCACT
GAATGTTCTTAAACATTCCATTGAATGCTCATTCAACGGCCTTTGATCCGGGTTCTCTTT
AATGTCTACAAGCTCGCGATAGATTTCTCCGTGCGTACCATCAATATGGATAAAGGAGAT
ATCGGAGTCGAGATAGTTTGCCATTGATACCGCTCTGTCGATAAGCACGGTGCTTTCATC
TGACAGTTCCAGTGCAACAAGGATATGTTTGTATTTCATAACCACGCCCTTATGTGGATT
ATCTTTACCCTAAGCATAGTATGGCTTGGGCAAAAATTGTGTTGATAAGATCTCGAAATT
GTTCAAAGTTTTGTTAAAAAGTTAATACGATATAACAACTTTCTGTGAAACTTTCTCTTT
GTACTCATTTGGTTAGAAAGCTTGCTTTTTGAACAAAAAAGCCGCTACACTCTGCGCATC
ATTTCTCCAGGAGATTACGCCAACATGAAGAACTAAACCTGTCATCCATATTTTTACTTA
TTTTTTGGATCTGCAGGGTTAGTAGGCGTAGCTCACTTTCCGATATTTCTTTGCAACAAG
ACGACTTTTTGATTTGACGTTTATCGTCGAGCTTTACATAGAGCTTAATGCGTTTGTGCA
CGCGTTGTGTTGCAATCTCAAATCATAGCTACGGCTGTTGTCCCTGTCATACAGGAGGCA
AATTATGCCAGTTTTACAAGCTTTTAATGTTAGCCATCAGTTTGATAATGGCGAGACGCT
ATTCCAGTCTATTTCTTGTTCCATGACTAAACGACGTGTTGGTTTGGTTGGGCGCAATGG
CATCGGTAAGTCGCTTTTGGCTTCCATTTTGGCGGGCGAAACTCAACCTGCCAGCGGTGT
TGTGACTTCGCCCTCTTCTTTCATGATGTATCGCCAGCAGCCGTCTGATTTGCTTTCAGG
CCAGCAATCGATCGCCCAGTTTCTGGGAACAGACTCGGTCTTATATGCTTTAAAGCAGAT
TGAACAAGGTGATGTTTCTGAGCATTGGTTCGAACTGGTTGGCGAACAGTGGGAGATTGA
ACAGAAACTCAAACAGCAGCTTGCTGCGATGGGCTTACCGCAAGACCCTGATTTCTCATG
TGCTCGGCTCAGTGGTGGTCAGTTGGCGCGTTTGCAGTTATGGCAGTTGTTTGAAAACGA
AACGGAACTTTTGATTCTCGATGAGCCATCCAATCACCTCGATACCGAGGCGAAACAATG
GTTGATAGAGTCTATGAGGCATTTCGGTGGCGCGATTTTACTCATCAGTCACGATCGTGA
GCTGCTGCGAGCAATGGAGGAAATTTGGGAACTCTCGGGCCTAGGCTTACAGGTTTTTGG
TGGAAATTACGATGTGTATGCCGAGCAAAAACGCACTGAGTTACAAGCGGTCGAAAGGCA
GTTAGCGCAGGTCGATAAACACAAAAAACGGTTAGCTGAGCAAGCCCAGAAAAATCGCGA
AAAAGCAGACCAACGCGCCGCGCAAGGGAACAAACTGCGCAAAGACGGCAGTCAGCCCAA
AATTTTGCTTGATGGCAAAAAGGATAGCGCGACCGCCAGCGCCTCAAATCGCAATAAGAA
TGAGCAACTCAGACAAGTGCATTTACAAGCCAAAGAGCGGGCGTTGCAATCGCGACATGA
GCAGCTCAAAGCGCAAAAGCTTTATCTTGCAGATAATCCGAACCGTTCGCGAAAAGTGTT
GTCGATACAAGAAGGTATATTGCCTTTTGGAGATTCTACTCCTATCACTTTGCAGATTTT
TGCGAACGATAAAGTCCATCTCAAAGGGAAAAATGGCTGCGGAAAGTCAACCTTGTTAAA
GACGTTGCTTGGCGAGTTGTCGTTGCTGAGTGGTGAGCTGCAAGTGAATACTCCCTTGTA
TTATCTCGACCAACACTTTGGCGCAGTGAATCCAAATCTTTCGTTACTTGAGAACGTAAT
CGAGACCTGCCAAGAGATGACGGAAAGTGAAGCGAGAACCTTACTGGCGGGGATCGGTTT
TCGTCGAGACGCTGTGTTTCGGTTGGGATGCGTACTAAGCGGTGGCGAGAAGATGAAGCT
CGCAATGCTGATCGTCAGCCATCAACACTCCCAGCCTTTGCTGCTGCTTGATGAACCAGA
TAACCATCTCGATCTCGAGTCAAAAATAATGCTTAGTCAGGCGTTAAATACATACAAAGG
TGGATTTGTTCTGATTAGTCACGACCAAGATTTCGCTTCTGAGTCTGGGGTTTTGCGTCA
AATCGAACTGACTTAGACGAAAGAGGGTAAACGCCATCGTAGCTCTTAAGTATTGCTCCC
AAGCTCTACACCGCTACTTACCGGTATGTAGAATTGGCAGGAAATGAGGGAGTTAGGATG
GCTTTCATAACTCGTTTAATGAAATTAGATTCATTTTGTCGATATATAGTAGAGTTCTGA
TGTATTGCACAAAAAGACAACAGAAAAATAAAAAGGAATTTCATGAAAAAGAACACCCTA
GCATTAGCAACGGCTCTCGCACTCGGAAGTGTGTTGTCTGTGGCGCATGCAAATGAAGCA
GCGCAGTCGTCGGTTGAACAAGTAACCCCGAAAGCCATCACGTATCCAATCACACAAAAA
GTGGATGTTGTCGATGACTACTTTGGTACAAAAGTGAGTGATCCTTATCGCTGGTTGGAA
GACGATCTCAGCCCAGAAACCGCAGAATGGGTGAAGGCACAAAATGCAGTGACGTTTTAT
TATCTGTCGAAAATCCCTTACCGCGATCAGATTGAAGAGCGCATCACTAAGCTCATGGAC
TACGAAAAGCAAAGCCAACCGTTCAAAGAGGGTAAGTTCACTTATTTCTACAAAAATGAC
GGGTTACAAAACCAAGATGTGCTTTATCGGCAGCTAGGTGATGGTGAAGCAGAAATTTTC
CTCGATCCAAATACTTTTAGTGAGGATGGCACCACATCGTTAGCGGGAGTGAGTTTTTCA
CGAGATGGTTCTTTGGTCGCATACAGCATTTCGGAAGGCGGTAGCGATTGGCGCAAAGTC
ATTGTGTTAGACACAGAAACCAAAAAGCCAGTCGGTGAAACGCTGGTGGATATTAAGTTC
AGCGGCATCAGTTGGCTCGGCAATCAAGGTTTCTATTACTCAAGTTATGACAAGCCACAG
GGGAGTGAACTCTCCGCGAAGACAGATCAACACAAGCTCTACTTTCATAAACTTGGAACG
AAGCAAAGTGAAGACCAGCTGATTTTCGGCGGCTTTGAGGAAGAGAAATACCGTTATGTT
GGCGGCTATACGTCAGATGATGAACGCTACTTGTTTATCTCAGCCAGCGTATCGACATCG
GGTAACAAACTGTTCTTTAAAGATCTGAGTAAGCCAAACAGCCCGCTTAAAACCATTTTA
GATAACACCAGTTCTGATACTTGGGTGATAGACAACCAAGGCACGAAGCTGTACTTGGTT
ACGAACCTTAACGCGCCGAACAAACGCGTCGTGACGGTGGATGCGAGTCAGCCGCAGCCC
AAAAACTGGAAAGATTTGATCCCTGAAACAAAGAACGTGTTACGCGTTTCTACCGCGGGT
GGCAATTTGTTTGCGAGTTATATTGTTGATGCGATCTCGATGGTGAAGCAATACGACATG
AACGGCAAACTCATCCGAGAAATCAAATTGCCTGATATTGGCAGCGCATACGGTTTCTCG
GGTAAAAAAGATGAAACCGAAGTCTACTATTCTTTCACCAACTACAAGATGCCAAGCACT
ACGTATCGTCTGAACATCAAAGATGGTGATAGCGAGGTGTACTACAAATCTAAAGCGCCA
TTTGATCCAGCTTTGTATGACTCTCGCCAGGTGTTTTACACCTCAAAAGACGGAACAAAA
GTGCCGATGATCATCACCTATAAAAAAGGGACACCGATGGACGGCAGTGCACCAACCATC
CTATATGGTTATGGTGGTTTCAACATCAGCCTCACACCATCTTTTAACCCGACACGTGCG
GCTTGGTTGGAGCTTGGTGGTGTTTACGCGGTAGCGAACATTCGTGGCGGTGGGGAGTAT
GGTAAAGAGTGGCACAACGCTGGCATTCAAATGCAAAAGCAAAATGTGTTTGATGACTTT
ATTGCGGCGGCTGAATTCCTAATTGATGAAAAGGTAACGTCATCAAACAAGTTAGCCATT
AACGGTGGATCGAATGGTGGCTTGTTAGTGGGGGCAGTTATGACTCAACGTCCAGATCTG
TTTAAAGTGGCGCTGCCAGCAGTCGGCGTACTGGATATGCTGCGTTACCATACTTTTACC
GCAGGTGCTGGTTGGGCGTATGACTACGGTACGGCAGAGCAAAGTAAAGAGATGTTCCAA
TATCTGAAAGGTTATTCGCCAGTGCACAATGTAAAAGCGGGGGTGGAATACCCAGCGACA
TTGATTACAACGGGTGATCATGATGATCGTGTTGTTCCTGCTCACTCTTACAAATTTGCT
GCTGAGTTGCAGTCAAAACAGGCGGGTTCAAATCCGACCTTGATTCGTATCGAAACCAAT
GCAGGACATGGTGCTGGCACACCAACGCGTAAAATAATTGAGACAAATGCAGATATTTAT
AGCTTTGCACTGTTCAATATGGGGATAGAGAAACTGCAATAGTGCGAATCGTTTGCGTTT
TTAGTTAACGAAAAGTATTGGTTCTTTCCACTCGAAAATAAAAGGGAATCACAGAGTGTG
ATTTCCTTTCAATTTATTGTGGAGTAACTATTCTAAATTGACCGCAAGGCTAATTAAATT
AAGGTATTTGCAATTTATTACAACTCTCTTCTTTACCTGAAGAGTAATATACGATACAAA
TAAAACTTGATCGCGATCACCTAACGCCATTGCACTCCTTATTTATATGGTAAATTTAAT
TAATCATTTGTTCTAATGATAATTGAATTTTCATAAGTTTTAATATTCCCTTCTTCGTAA
AGCTTACCAAATTTCAAGTTATATAAGATATAAGTAGCAGTGATTGAACTTTTACGACGC
TTTATTTTATTTTAATTAAAACGTCTAATGTTTCGTCATTATTAAATTTGCTTTGATAAT
TTATATTATCCAAAGCGAGTTGTGTTGCTTGCTATTTATGATGAGCTCATGACGTGAATA
ATTTTATAATCATTAAAATGGATACAGTTTTATGAATTTAGTGAAACCGTCTGTTGTTAT
CATGGCAGCAGCCCTTCAACTCGCGTCTTCTGCTTATGCTCAGACAAATAATGACGAAGA
ACTACAAGATATGTCTGACCCACTTGCGGTTTACACCCAAGCGGGCTTTGGTATTACTGA
CAAAGGCGCGAACATCAAAATCGGTCAAACTTACCAATCTAGCCAGCCTGGCACCATGGC
GATGAACATCATCGAAATGAAAGGCATTGGTGGTGAGCTATTTGGCATTCGCGACAATGA
CGATCCAATGTATGCCAATGTTGATGACAGCATTGACTCTTTCCGACTACGTAATTTCCA
AGTAGAAGTCGCAAAAGGTCTAGGCCGTCAATTGGATGTAAACTACGATGTTGATAACGA
TAAATTAGATGCATCTTATAGCTTTATTCAAGGTCTACCTAAGTTTGGTATGTTGCAGCT
ATTTCCTTTAGCTGGGGCGGGTGTCACTATTGCTAATGATTTTAGTGGTGATGACAAAGG
TTACGAAATTCCAGGTACTTTCACCGTTGTCGGTATGTACTCAAAAATTGAATTAACCGA
TAAAATCTGGATTAATTACAACCCAATGTATATGCATACATTGTCAGGGTCTAGTCAATA
TAAAGACACTTATTACGCGGGTGAAGATAATATCTTAACTCATGAGTTTGCGTTGTCTTA
TCAAATTAATCCTCGCGCAAATATTCGTTACTTTGCAAACTGGAATGAGCACGTTAATTT
CGGTGATGGTGATCACCGTATCGAATTTAACTACCAATTCTAACTCCCTCGTTTATTTCC
AGAATAGAAAGTGTGTTTATCCATATATTTAAATATTTAGGCTAGGGCACTTTCTACATA
AAGTAGGTTTATCATGAAAGCCAAATATAAATTTGCGTTGGTATCTATTGCTATATCTTC
TGCATTACTATCAGGATGCAAAACTGGTGATATCGCAACGAAAACTGCCCAAGCACCCTC
TGTTGAAACCGTTACCCTAACCGAAACAAAAATCACTCCTTATCATACTTTTATCGGTCG
AACTGAAGCGGTAAATGACGTTGATATTATGCCTCGAGTCGGTGGCGAATTAACCGCGAT
TCATTTTAAAGATGGCGATATGGTCGAAAAAGGCCAGTTGCTGTTTGAAATCGACGACCG
TCCTTACAAAGCGGCACTGGCGTATGCAAAAGCGTCGTTGCAAAAAGCAAAAGCACAACT
CGTTCAAACTACGCGTGATGCAGAACGTGTGAAGAAACTCATCAAAGATAAAAGCATCAG
TGAGCAGCAATACGATGACGCCATTGCTGCGCACGCCGCAGCGATTGCTTCGGTAGAAGA
GGCGAAAGCGACGCTGGTTTCAGCAAGGCTCGATCTTGAATTTAGCTCTGTGCGTGCTCC
TTTCTCTGGCCGCGTGGGTTTCAGCAACTTCCGAGTGGGTGACCGTATTTCGAAAATTCA
ACTCGTTCCTCTTGTTTCGATCACTCAAATCGACCCAATTCGCTTTGGCTTTGATGTGGA
TGAGAAGCTCTACCGCCGCGTAAGAAGCGCGATTGATGTGGCTCATCGTAACGATGACAA
ACTGGATGTTGATTTAACACTGACGCTTTCAGACGGTTCATTGTATCCGCTTGATGGCAA
GATCTACGCCGTTGGCAACAAGATCGATTTAGAAACAGGCTCAATTCGAGCAGAAGCACA
ATTCGATAACCCAACTTACGCGCTTATGCCGGGTGAATATGGCAACTTGACCATCAAGCT
GCGCAACAAAACCATTGATGGTTTGCTTATCCCATCGGCGGCTGTTCAGCAAGACCAAGC
GGGTGACTACGTCATGGTGGTTGGTGATGATCACGTGGTGTCACGTCGTAACGTTGAACT
CGGTCAGACCTACGGTGTGAAACGTGCTGTGCTGACTGGCTTGGCGGCTAACGAAAAAGT
CATCGTCAATGGTCTACAAAAAGTGCGTCCGGGTGCAACGGTGAAAGACGTTGAACTACA
GAGTGAACAAGGCTGAGTGAGTACTGATGTTAAGTAAATTTTTCATTCACCGGCCGAAGT
TTGCTTTGGTGATCTCACTGGCGATGACATTGATGGGTATGATCGCCCTGAAAGTCTTGC
CAATTTCTGAGTATCCTCAAATCTCTCCAACGGTAATTACGGTGAGCACCATGTATCCGG
GTGCAAACGCGGACGTGGTTAAAAAGACGGTAGCACAACCGATAGAAGCCAAAGTCAACG
GCGTTGAAGACATGATTTACATGTCTTCTGTGATTGGTAACGATGGCTCATACACATTGC
GTATTTACTTCCGAGTGGGCGCAGATGGCGATATGGCGCAGGTTCGTGTGAACAACTTGG
TGGCACAGGCGACGTCGTCTCTACCACAAGAAGTAAACCAAATCGGTGTGACGGTTAAGA
AGAAATCTTCCGACATGCTAGGCGTTATCACACTGCGTTCCCCGAAACAGTCTTACGACA
GTATCTACCTTTCTAACTACGCGGATCTCAATATCGTTGAGCGTCTAAAACGTATCGAAG
GTATGAGTGACATTACGCTGCTGGGTAAGAAAGACTACTCAATGCGTATTTGGTTGAACC
CAAATAAACTGGCCACCTTGAAGCTATCTGCTAGCGATGTTATTGGCGCAATTAAAACGC
AAAACATCCAAGTGGCGGCGGGTAAGATCGGTGGTATGCCAGCTCCGGGTGACCAGCAAT
ATCAATATGTTTTGCAAACCAAAGGCCGCCTTACTTCTGCGGAAGAGTTCGAGAACATCA
TCATCCGCGCGAGCAAGAAAGGTTCTTTGATTCGCTTGAAAGATGTGGCTCGTGTCGAAG
TTGGCGCACAAGGCTACGAAGCTGATGGTCGTATGAATAACGAACCAGCCGCCGTTCTGG
CCTTGTACCAGTTGCCGACAGCGAACGCGCTAGACGTGATGGAACGCGTGAAAGAGGCCA
TGAAAGAGTACGAGAAATCGTTCCCAGATGATTTGGTCTACGACATCGCTTATGACTCTA
CCGAATACGTAGAGACGTCGATTGATGAAGTGTACGAGACGCTGGTGATTGCGGTACTTC
TTGTAACCTTCGTTGTGTACGTTTTCTTGCAGAACTGGCGAGCGACCATCATTCCAACCT
TAGCGATTCCGGTTTCCATCATTGCGACGTTCGCAATCATGGGCGTGATGGGCATGACCA
TTAACACGATCTCGTTGTTTGGCTTGATCCTCGCCATCGGTATCGTGGTGGACGATGCGA
TCATCGTGGTAGAGAACGTGGAACGGGTTATCCATGAAGAGCATTTAGACCCGATTCCGG
CCACTATCCAAGCTATGAAAGAAGTGACGGGGCCAGTATTGGCAACAACGCTTATTTTGT
TGGCGGTATTCGTACCGGTTGCGCTATTGCCGGGTATTTCTGGTCGAATGTTCAACCAGT
TCGCGGTCACCATCTGTGTGTCGGTGCTGATCTCTGCGATCAACGCATTAACGTTAACGC
CAGCGCTTTGTGCGTTGATGTTGAAATCTACTCACTCGCAACCTATTGCGCCTTTGCGTG
CGTTTAACCGCGGTTTTGAAGCAATAACGCGCAAATACCAGGGTTTAGTTGGCTTCTTGA
GCCGTCGTATTGTGCTGAGTATCGGTGTGTATGGCGCGCTTATTGCGGTGCTGGCGTTTG
CGTTCATGACCGTACCTTCTTCTTTCGTACCGAACGAAGATAAAGGCGTGTTCATGGTCG
AAATGCGTTTGCCAGACGCAGCAGCATTGCAGCGTACTGCACCATTAATGAAGAAGTACG
TTGATGAACTAAAACAGATGGAAGGTGTGGAGAACGTGGTTTCGGTTGCGGGCTTCTCGG
TAATTAACATGGCGTCGATTCCAAACTCGGGCATGTTGATCATCAAACTGGATAACTGGA
GCAAACGTAAAGACCCTGAGCTACACCAACGCGCATTGATGAATAAAGTTAACCAAATGC
TGAACTCAACGCCAGATGCCGCTTCGTTCGTTTTCGCGACGCCGGCAATCAAAGGCATGG
GTGCGGTAGATGGTTTCAACCTTGTGCTGCAAGACAACTTGGGCCGTTCTCCACAAGAGT
TGGCAAAAACAACCGCTGATTTTGTTGCCCAAATCAATCAACTGCCTGAAGTGGCGCGTG
CGTTCTCGATTTTCCGTGCGAACATTCCGCAACGTTACATCGATATTGACCGTGATAAAG
CGATTTCGATGGGCGTACCGTTGAATGAAATCTTCAGCACACTGCAAGCACAGTTGGGCG
GCGCCTACATTTCTGACTTCAACTTGTTTGGTCGTTCGTACCAAGTGAAAGTGCAAGCAG
AAGAGCAATACCGTGACAACATCGACGACATCGACCATCTGTTTGTTCGCTCAAGCTCTG
GAAAAATGGTGTCACTGGCAACGCTAGTGAAAGTGAAGCCGATCTTCGGCCCTGATACCT
TATCGAACTACAACATGTTCAGTTCTGCAACCGTGAACGGTGCGCCAGCGCCAGGTTACA
GCTCGGGTGATGTTGTAAAAGCCATTGAAAAACTGGCTGCGGAATCTTTGCCAAGTGGTT
ACTCGTACGAGTGGTCAGGCATGACTTACCAAGAGATGAAAGCAGGCAACATGGCGCCAA
TCGCGTTCGCATTGTCTTTGCTGTTCACCTACTTGTTCTTGGTGGCTCAGTACGAAAGTT
GGACTATTCCTGCTGCGGTAATGATGGCGGTTCCCGTCGCGATTCTCGGCGCAATGGGCA
CGCTACTGCTGGTGGGACAACCGTTCGATTTGTACGTGCAGATTGGTGTGGTCATCTTGA
TTGGTATGTCCGCTAAAGTGGCGATTCTTATCGTGGAATTTGCCAAAGTTCTGCGAGAAG
AAAAGGGCTTATCCATCATTGATGCTGCCAAAGAAGCTGCTCGAATCCGTTTCCGTGCAG
TACAGATGACTGCGTTCGCCTTCATCTGGGGGGTATTCCCGTTGGTGATTGCATCGGGTG
CCGGTGCGGAATCTCGTCACTCACTGGGCTTTGCGGTATTCGGCGGCATGATTCTTTCTA
CGTTTGTAGGCACGTTGCTGACGCCAGTGTTCTTCGTGATGATGCAATCTCTGCGCGAGA
AGTTTAAGCGAAAGAAACCCTCTGAACTTGAGGTGAGCGAGCAATAACGCTGATTTCAAC
CGACTGACTCCACAACACCCCCACGCTGTGTGCGATTGGCCAATGCCTTTCATTGATATA
CAACCACCGTCGCAGCGTGGGTTCCCCTAACAATAATAGGTTTTAACATGAAAAATCTTT
CAAAAATCGTCGTAGCGAGCTCTCTACTGACGTGTGCTGCTGCGCAAGCGGGTGGGTTAT
ACCTTTACGAAACGACAGCATCGGATATTGGTTTGGCATCCGCTGGTATGGCGGCTCGTG
CGCAAGATGCCTCAGTAATGGCAGCAAACCCGGCTGGTCTGGCGAATGTTTCTGGTAAAT
CTTTCTCTGGTAACCTGATTGGCCTTTACGGTGACGCGCAACTAGACACGATGACTGGCG
ATGCGGGCAACGTGATTGGTTTTGTTCCTATGGCGTCGGCATTTTACAGCCAACAAGTAA
ACGACAAATGGACGCTGGGTATTGGTCTGTATGGCAACTACGGTCTTGGCCTCGAGTACG
AAGGTCTTTTGAATAATCATTTAGATATTCCTACAGCAACGACGCAAGCCTTAACCATTC
AACCTTCCGCTTCTTACCGCATCAATGATCACTGGTCTGTGGGTGCGGCGCTTGGCATTC
AGTACGGTATGTATGAAGTGGAAACGAAGGGAGCCTTGAACTTCAATGACGAAGACCAAG
ATACTCAGCTCAACGGCCGAGTAGGTGTACTTTATGAGGCAACACCAGGCACGCGTCTTG
GCCTGTCTTACTCTTCTGAAACCGAATTTGAATTCGACAATAGCAACTCCATTGCTCCGC
AACAACTGATCTTCAGTGCTTACCACGAAGTGAATGATGACCTAGCAGTGATGTGGAACG
TGAACTGGCAAGACTGGAGCGAATACACAACCACGCTGAACGTAGAGACACAAGACACTT
ACCAAATCGCATTGGGTACTCAGTACAAACTGAATGAAAAAATGATGTGGAATGCAGGTT
TTGCATTCGATACCAGCATGTATGAAAGCCAATCAAACGGTGACATTACCGTTCCTACTG
GCAAGGCATACCGCATTGGTACAGGCATTGATTACAAATTGGATTCAGAAAACTCAATTG
GTTTCGCTTTTGAAGCGATCTTGATGGAATCGTCAGAAACGCCACGCTTACAAGCTGGCT
TTGATGAGCCTGCTCTGTACTTCATGAGCATGAGCTACAACTGGAAAAACTAATCATTCC
TAATCGCTAAAACGCCTTCCTTACAGGCCATTCTACCCTAACTACCTGCACTGGATGCTG
TCATGCCATCTAAGGTAGTTAGGGCGCTTCTGTCACATCCAGTGAGTGATGATTCAAAAA
GTATCTGCGCAGCTAAGTGCGGGTATTCAACATCTCAAAGGACTAAAAAATGAAAAATAA
ACTAGCGTTAGTGTGTACGACTTTGTTGGTCAGTACGCTGGCTCATGGTGCCGAGCACCG
AGTAAAAGACAATAAAAACAAGTTGGCGGATGACCCAACAAAAGTCATCACGAAATTTGG
CGCGTCGTACGCAAACAACTACGATTTTGATGATCAAAACATCTCATTCTCGGGCTCACT
TGCGCTTGACCAAGCGCGCAAAATCAACCTGCGTATCAATGATGATGCGAGCGAGTGGCG
TATTGGTGGCTCGTGGTTGTTTCCGGTCGGTATCGTTAACTTCAACTTCGGTAAAAATGA
ATACGTAAACGGCGCGGATCAAACCAACTACAGCGTTGGTACCTTTATGCCGCTAAGTTA
TTTCGGGATTGAGCCAGCAGGCTTCCAAATTTTCCCAATGGCAGGCTATACGTACAACAC
TGGTGATGTTCCTGTTTGTGACGGTGCAGCAAGTAGCCACTGTAGCGAGCCTAACTTTAC
GGGCACTCCAAGTGCAGAGAATGGCTTCAATATGATGAGCTCTTCAGGCAGCAGCGGTTA
CGTTGGTGCATTTGCACTGAAATCGTTTACCAAAGAACTGACGTTAATCAGCTTCGCAGC
AGGCACTTACGGCTCAGAAAACAGTGAAGGAGAGAACTACAAAGGCTTCTTTGGTGGTAT
CGGCCTTGGTTACCTTGTGAACAAACGCCACTCGTTTAACGTAATGACGTTTGTCATGGA
CAACAACACCTATCTGGATGAAGCAGACAAGCGTGTTGCGGTATCGTACCAATATCAATT
TGAATAATGGAAACACAGCGCTAATGCGTTTGTGACGTCCAGTCCGTCAACACAAGCAAG
CCTGTGATTCGAGCGTGTCACTGACATTATTTCAGCCCTTGCTCAGCGATGAATACTGAG
GAAATTCTCAAGCAGCAATGCGAGAGATAGCACAGCATGAATAACGCCAGTGATAACGTT
CAATCGGTTTACGCTTGTTCTTCAATACTCTTCTGGTATTGATGTTTCAAAACGTACATG
CGCTTTACGTCACGATAGCTGCCATTAATGAAGTACTCTTCGATAAGATGGCCTTCCTCA
ATAAAGCCGCACTTTTTATACAGATGGATGGCAACTTCGTTCTCAACCGCAACCAATAGG
TAGATTTTGCGTAAGTTAAGGATGGAGAAAGAGTAATCCAATGCGCGATGAATCATTTCC
ATCGCATAACCACGGCCTTGATGGTCTGGCGCGATGATGATTTGAAATTCCGCACTGCGG
TGGATGTAGTTGATTTCAATCAGCTCCACCAAACCAATCAAAATGCCGTCAGCGTCTTCA
ACGACAAAGCGTCGTTCTGCGTCATCGTGAATGTGTTTGCGGTAAAGTTCTTCGAGCTCG
TCATAGGACTCGTAAGGTTCTTCAAACCAGTAGGCCATGATATTGCGATTGTTGTTGAGT
TCGTGGATAAAACGCAAATCAGAGCGTTCTAATGCACGCATTTTTAGGCCTTTTTTCATC
CTGTTTCTCCAATGAGTGGGAGGGCAAATCCTCCCCGGTTGATGCTAGAAAATCTTAACG
TATCTTAGGGAAAACACCTCGCATATTTTTATCAACTTTGTCATTTGTATCAACGGATAT
TTGACCTGTGTCAAACTTCGTAAGTTGCTAAAATTATTAATAATACTCGTTAATCCAGAC
GATAAAAAAGCTGATTAGTAAGGGAGGCTGATTTCATATTAAATACCGCGCAACGACTTC
GTGTCTTAATCTAAACAAACAAGGTATTCAATATGTTTTCAATCGGTGACGTAGTGGTAG
CGACTAAAGGTGTCGAGCAAGGCGAAATGGTTGTTACAGGTTTAAGCAGCGGCGGTTTTT
ACGCTCACGTTAAAGCTGGCGAAAAGACGCTAACTTACCCTGCTAAAGATCTTAAGAAAG
CATAATTCAATTTGCTGACTTCTTAATCCCAAGTCAGCGCAAGGTGAATCACTCCTCATC
TTGAATTTACTTGGGAATCGCAAAGGTAGCGCATCAGTCGCTACCTTTTTTATTGTTGAT
TCATCATCTCACTCATTGCTCATTCGATACGCCTTGATGCTCGCTGTGGTTGATTTCTAC
GCGATTTCTCCCGGTTTCTTTCGCTTTGTATAACGCTAAATCAGCACGTTTCACTAACGG
CTCAAAAGAGTCATCCAAGCCACACACTTGAGTTACCCCAATACTGGCGGTGAATGTCAT
ATCACGCCCTGAGTATCGAATCGTCGTGGTTTCTAAGGCATTTCGGATGGTTTCTAACGT
ATCCATTGCTTCTTGAGAAGAGCGGCTTCTCAGGACGATAGCAAACTCTTCACCACCGAC
ACGAGCAAGCAGGTCGCATTCTCGTAAATGCCCTTTAATGGTATTGGCAGCATGGATGAG
AGATTTGTCGCCAGCGTCGTGCCCGAACTTGTCATTCAGTTTTTTAAAGTTATCTAAATC
CAAAATCGCGACGTGGAATTTGATCCCTTGCGTGCGAAATTCAGAAAGACGATGCTCAAT
TTGACGCATGAATTCTCTGCGGTTTGGAATGCCAGTAAGATCGTCTGTGGTGGCGAGGTG
CTCCATTTTCATGATCTGAATATGCAGCGCAATGTTTAATGCTATCCAGTTGGCAATGCA
TTGCAACTGTGCTGCTTGTTCCTTGGTATAAAAATGGGTTTGATGATGCGCGACGTTAAG
CGTGCCCAAGCACATTTGACCATGCATCAGCGGCGCATCCATACACGTGCCCATACCGCT
GGAGGTCAACATGACGCAATCTAGCTCGTCGGATTGAGAAACGTCGTCACAAATGATCAG
TTGTTGGTTTTTGAACACACGCCCGACGAAGGCTTGATCGATCGGCACGAGAAAATCGGC
AGGAATCGCTTTGTTGCCGGAAAAAGAGTAGACCTTGAGGTAGTCACTGTTTTCGTACAG
CGTAATGCTGGTGCGGTCAGATTCAAAAATCCGATTGATCCATTCTGCGACAGTATCGAG
CACCTGCTGTAACGTCTGTGATTGAGCCAAAAAGTGAACAAAGCCGATCGGTAAACATAT
TGGGCTTTCCATGTTTTGCGTCGACAAGTCATTTGGGTCAAAAGTTCTTTCAAGTCTCAA
TAGCCATCTCCCTAGACATTCCTCTAAATGTAAACAATAAGTAACACGCAGCTATTTTCA
AGAAAAATACGTTCCTTTAACAGAGTATGGTTTATTTCTCGCCACTTGTGAGTGTCAGGT
TGCTTAATGTGAGCTTGAACTCATGTCTAAACCGATAATTTTTATGCCTAATTAGCAAGA
GGTGACCATTCGGTAAAGCATAGCGAAGACAGCAAGAATAAGAGAGATTTGTTAAGCATT
TGAGAGAACAGGTAAGAAAAAGTAAGAAAAAGCCCCTCTGAATTAGAAGGGCTTGGTTGC
TCGAGTTCGAGCTTAACTTTCTTTGTAGTGCTCTAAAATCAGTTGGCTGATTTGCGCGAT
CAGTTGATCGCGAGCTTGAAGCGAAAGGTCGGTGTCTGTGACGTAAATACTGATGTAAAC
CGGCTTGTAGTTGTCTTTCCAGATCATCGCGCTAATGCCGCGTGAACCGTAGTTACCTGC
GCCAGAGCGGTCTGCAATCGACCAGCCTTTTGGCAGAACAGAGCGCATGAGAGAATCCGA
TACTTTGTTGTCTTGCATCCAGATTTTCAGCTGTGTGCGTGACTCGTAAGATAGGGCGTT
ATCTTCCATCAAGGTATGTAGGGTGTTTACCATGGCGTTAGGCGTTGTGGTGTCTCGCTT
GTCGCCCGGTTTCGCTTCATTCAAACGGGGTTCCAATCGGTCAAGTCGCGTTGCTTTGTC
GCCAATAGAGCGCAAAAACAACGTGACCGCTTTAGGACCACCAATTTCATTTAGCACTAA
GTTCGCGGCGGTATTGTCGCTCATCAACATGGCGGCTTCACAAGCGTGTTCGATGCGTGT
GCTTTGTCCAGCCAGTTTATCCATCACCGGAGACCAAACCACAATATTGCGTTCATCGAT
TTTCGCTGTGGCATTTTTGTTGAGTTTGCCGCTGTCCATGTCGCTTAGCATGGTGGCACA
CGCTAACGTTTTGAATGTGCTCATTAATGGGAAACGTTCGTCTCCGCGATAATCCCAACG
CTCGTCCGTTTGTGTATCCCAGACTGACACTCCAATTCGCCCAGATGTTTGTTTCTCGAT
GAGGGAGATGTCTTCGTTTAATTTGGAGGCGTAACTAACAGTTGAGCAAACCATCAGCCC
AACCAACAGGAATAACTTTTTCATGCGTGGTGTTCTTCGTTCTTTTGGTTTTGATTCGCA
CTTTGGCGATGTTAAGCAAACTATAACGAGTGAATACTCTAACCACTGTTAAATCCCTGT
CGATTTTCTGTAGGATTCTGCGCAATACCTCCAAGTTTGTTATTGATCTTAGGTATATTG
TGGGTTTACTCAACTTTACGAATATTGACGTTGCATTACGCTAGAAAAACTAAACTAGAG
TTGTCGTCAATTTGAGAGTGATGTTCATGAAAACTGTACGAAATTTTGTATGGATGATAA
TTGCCGCCGTGTCTGTGTTGTGGTGGATGAGTGAACCGCAACTACTGTCCTCGACCCAAT
TCTTCCAATGGCGCTCCGCGCTTATTCAATATTCTGGTGTTTTGTCGTTGGCTTTGATGT
CTATTGCGATGGTGTTGGCGCTGCGCTTACCTGTGATCGAGCAATGGGTTCACGGGATGG
ATAAGGCCTATCGTGTGCATAAATGGCTCGGCATTGCGGGGGTTAGCCTCGGAGTCGTGC
ATTGGTTGACGTATAAAGTGCCAAAATGGCTAGTGTCGGCAGGAGTGCTCGAAAAACCAA
TCAAACACACCGGGGGTGGGCCTTCTGGGAACAACTTTGTCGGTTTAGAACTCTGGGTCA
AAGAGTTGCGCGATGTGGGGCTTGGTTTGGGGGAGTGGGGTTTTTACCTGCTCTTAGCAT
TGCTCGTGGTGTCACTGTGGACGGTTGTTAAATACAAGCCATTTAAGTTGTCGCATCGTT
TAATGGCGGCAGTGTATTTGATGATTGCTGTTCACTCCGTTTTGTTGATCAAGCACGCGT
ACTGGGGTGAGCCAATTCATTTTGTTGCCTTGGGCTTTGCCTTGATGGGCTCTACAGCTG
CCGTTTATAGCTTGCTTGGTTTTGTCGGACGAGCAAATCGCCATCCCGCCAAAGTGGTGT
CGACTCGTTACTTCCCTCAAGCGCGAGTGATGGAGCTGGTTTTGGCGCCAAGCAACAACG
GCCAAGGAAAACCTTGGCAAGGACACAAAGCTGGGCAGTTTGCTTATGTTCGTTTTAGTA
GTGAAGATCCGCATCCGTTTACGATTGTTTCAGGTGAGCATGAACCAGAGGTACGCTTTT
TGATCAAAGAGTTGGGTGATTTCACTACGGATTTGTACCACAGGGTTAAAATTGGTGAAG
AAGTGATGGTTGAAGGCCCTTACGGACGCTTGGCGTTTGACGTCAATAAGCCCCAGATTT
GGATTGCGGGTGGTGTTGGGGTCGCGTCGTTCTTTGCCATCTTAGCGTCACTCAAATCGC
TAAAAACGCATCCTCCTGTGCATTTGTTTTACTGCACGCGAGGTTTGGACAGTCACTTAG
TGGACGAGTTGTGGAAAATGGCACGTCTTGCGCAAGTGAAGCTGAACGTGATTGATACGG
CGGTGTCTCCTCGACTTAACGTAGAGCGTATCGCGAGCGAATGTGGCGATTTAGCGCGTT
ATGAGTTCTATTTCTGCGGGCCTGAAGCTTTTTCGCAAACACTGAAAAAAGAGTTGAATG
CTTATCGCGTCGATACCGAACGTCATTACCATGAAGAGCTGTTTGTCATGCGATAGTGGC
AGGGATGAACGAAACAAAAAGGAGCTGAGTGCAGCTCCTTTTGTCTTGTTGTATTCATGT
CTAACGTGTTGTCATCGTTAGATTATCTTGTTTAAGCCGAAGCCTACTTATAACCTTACA
ACTTCACTTTTTTGACCATGCCAGCTTCTGCGTGGCCTGGAATGTTACAAGCAAACTCTA
CGTTGTTGTCTCCGTGGAAGTGCCACAAAATCTGTTTTGCTTTACCCGGTTCTACGGTGA
CAGCATTGCCAGAGTCGTGCATGTGATTACCTGACATGTTTTTCATCATCTCACGGTGCT
CAAGTTGCTCTGCTGCAGAACCGATGGTGAACTCATGATCGATTTTGCCCGTGTTCATCA
CCACGAACTGCACGACGTCGTTCGGTTCGATTTTTACGTCTTTCTTGAAGGTGATTTTCA
TGTCATCGCTCAAAATTACATGGACGACTTTATCCGGTTTCGCCCCATTCGCTGGCATAC
CCACTGCTGACATTCCTGCCATGCCTTGCATGTTGGAGTGATCCATTTTTGAATGATCCA
TCGGCATCTCGTCCATGCTCATGTTATCCATCGACATCGAACCATGGTCCATTTTGCCGT
GATCCATGTTGTCGTGGTTCATGTTCGAGTTATCCATTTGTGCGAATGTGCCGGCTGATA
CCATGGTTAGAGCAAGAGTGATAAGTGTCTTTTTCATGTTGATTTCCTTTACTATCAATG
AGGTAGTGCGCCATTGCGGTTTGTACAATGGCGCTTGTTGTTTATTTCTCTGGGTTTTGG
GTTTTGTTGACTTCTCGCTGCTTCCACAGCTTGAAGATTGCTGGTAACACCAGCAGAGTC
AGTAGTAGGGCAGAGGCCATGCCGCCAATCATTGGTGCAGCAATACGCTGCATGACTTGA
GAACCAGTACCTGAGCCATACATAATAGGGATAAGGCCAATGATGACCGTGAGAACCGTC
ATCATGACCGGACGCACACGCAGCCCCGCACCTTCTCGAATGGCATCGGTTAAATCACCA
ATTTGCAGAGCTTGTTGGTTTTCTTCTGCGTGAAGCTTTTTGTGGTGCCACGCTTGGTTG
AGATACACCAGCATGATGACGCCTATCTCCACCGCAACGCCGGCGAGGGCGATAAATCCG
ACCCCCACGGCGATGGAGAAGTTGTAGTTGAGGTAGTGCATCAACCACAAGCCACCAACC
ATCGCTAAAGGCAAAGTCAGCATGATGATCAGCACCTCACCCACACGGCGGAAGCTGAAA
TAAAGCAACATCATGATGATCACCAAGGTTATCGGTACGACCACACTTAAGCGATCTTTA
GCGCGTTCCATGTATTCGTATTGACCAGACCAAGCGAGCGAATATCCAGCCGGGAGCACC
AGTTGGTCAGCCACTGCTTGCTGCGCTTCTACCACGTAAGAACCAAGGTCGCGGCCATCG
ATATCCACAAACACCCAGCCGTTAGGACGTGCGTTTTCGGTTTTGATCATCGGCGGACCG
TCTTCGTAACGAATGTCAGCGACATCAGCGAGTGCGATACGCGCTCCATTTGGTGTCACT
AGCGGTAAGTTTTGCAGCTTAACCACAGAGTCACGGTAGTCTTGCGGGTAGCGAACGTTA
ATCGGGTAGCGTTCCAAGCCTTCAATGGTTTCTCCTACATTCATACCACCGACAGCGGTT
GATATGACTTGCTGAACGTCTTTGATGCTTAATCCATATCTCGCAGCAGCGCGGCGTTTA
ATGTCGATTGTTACGTAACGGCCACCGGCTACACGCTCGGCATAAACCGATGAAGTGCCG
CGAACGTTGTTCAAGATAGGTTCTAACTGTGCACCAATCTTTTCGATCTCTTTCAGGTCT
GGGCCTGCGATTTTGATCCCGATTGGTGTCTTAATGCCCGTCGCAAGCATGTCGATACGC
GTTTTGATCGGCATTACCCACGCGTTGGTTAGCCCCGGGAACTGCACGAGATTGTCGAAT
TCTTTGCGCAATGACTCTGTGGTCACGCCTTCACGCCATTGGTCATGAGGTTTGAGCTGA
ATTACTGTTTCAATCATGGTGAGTGGCGCAGGGTCGGTGGCGGTTTCTGCACGGCCAATC
TTGCCCCAAACCGTTTTAACTTCCGGTACGGTTTTGATCAGCTTGTTGGTTTGCTGAACC
AACTCACGTGCTTTACCGATGGAAATGCCCGGGTAGGTGGTCGGCATGTACATCAAATCG
CCTTCATCCAATGGTGGGATGAATTCGCTGCCTAGTTGGCTAGTTGGGTAGTACGCCGAT
GCTAATAGGCCGAGCGCCAGTACGATCATCGCTTTCGGATATTTCAAGCTCAGATTAAGC
AATGGACGATACAGCGCAACCAGACCACGGTTAACAGGGTTCTTATGTTCTGGCAGTATT
TTACCGCGAATAAAGTAACCCATTAGAACGGGCACGAGCGTGATCGCAAGTGCTGCCGCT
GATGCCATGGCATACGTCTTGGTAAAGGCGAGAGGAGAGAACATCTTGCCTTCTTGACCT
TCCAGTGCAAACACTGGAACAAAGCTTAACGTGATGATAAGCAGCGAGAAGAATAGGGGC
GCACCCACTTCTTCAGCGGCTTTGCCAATCACTTGCCAGCGGTTCTTATCCGTGAGTGGC
GTTCGCTCAATGTGCTTGTGGACGTTTTCTATCATTACGATGGCACCATCCACCATTGCA
CCGATGGCGATGGCAATCCCCCCGAGCGACATGATGTTGGCATTAATGCCTTGAGAATGC
ATCACGATGAACGCTGCAAGAATGCCTACAGGCAAGCTCAGGGCGATAACCAATGAAGAG
CGAATGTGGAACAAGAACAGTGCACAGACGATGGCTACGACGATGAACTCTTCCGCTAAT
TTCTTCCAAAGGTTATCGACAGCTGCATTGATCAGCGTAGAACGGTCGTAAGTGGTGACG
ATTTCAACACCATCCGACAAGCTACGCTGTAAATCTTCCAGCTTGTCTTTAACTTTGCTG
ATCACCTCACTCGCGTTTTCGCCATAGCGCATCACGATCACGCCACCAACCGCTTCACCT
TCGCCGTTAAGTTCAGAGATACCGCGACGCATTTGCGGACCTAAGTTGATGTCGGCAATG
TCGCCCAATAAGAGCGGTGTTCCTTTGTCGGTCACTTTAAGCGGCAGCGATTTAATGTCT
TCGATGCTGGTCAAGTAACCGGTGGTGCGAACCATGTGCTCAGCTTCAGCAACTTCAACT
ACGGATGCCCCCGTTTCTTGGTTGCCGTTTTGAATCGCCATGTTTACTTGTTGCAGCGTT
AAGTTGTAAGCACGCAGCTTCGCCGGATCAATCTGGACTTGATACTGCTTAACCATACCG
CCTACGGTTGCGACTTCAGAAACGCCATCGACGGTTTGCAGTTCGTACTTTAAGAACCAA
TCTTGCAAACTGCGCAGCTCGGCAAGGTCATGTTGACCCGTTTTGTCTTGCAATACATAG
CTGTAGACCCAGCCCACACCCGTAGCATCTGGGCCTAAGGTTGGTTTTGCACTTGGTGGT
AATTTAGGTGCTACTTGACTTAGGTATTCCAAAACACGTGAACGTGCCCAGTACATGTCG
GTATCGTCGTTGAAAATGATGTAAACGTACGAATCCCCGAAGAACGAATATCCACGAACG
GTTTCTGCACCCGGTACGGCGAGCATCGCGGTGGTTAGCGGATAAGTGACTTGATCTTCC
ACCACTTGCGGTGCTTGACCCGGGTAGCTGGTTTTGATGATCACCTGAACATCAGAAAGA
TCCGGAATTGCGTCAACAGGCGTATTCTTTACACTGTAAAGTCCTGCTAAAACAAGCATT
AAGGTCGCGATCAAAACCATAAAGCGGTTATTGAGTGACCAACGGATAATTGCTCCAATC
ATAGTTAGCCCTCGATCGCTTCAATTTGTTTCAAAACGTAGTCAGAACCTTGTTTTTCAA
CTAGAAATCGGACTTTCTGACCTTCTTTGAAACCGGATAAATCCACTTCATCACCCACAG
AGAAGTTCATTTCACCGGCATCCCAGTTCCATTCTGAAACCGGAAGGTGATTGAGCGTGA
TCATGCCAAAATCCGCCATTAGCATGCTGATGTCTCCCGTTACCCAAACGTCAGTCGCGA
GAACGGTGTCATCGGCTTTGTAATCAACGATTTCGTATTGACCCGATGCGGCTTTTTGAA
TTTCGAACTCAATAGCTTGGCCCTTTTGCAGCGAGCCCATATCGACGCCGTCAGCGAGGG
TAAAGTTCATAACCATCCCCGGCCAATCCCACTCTGGTACGGGCTGGTGGTTGATGGTCA
ACATGCGATGGTCTTTCATCACATCAGTGATCTCGCCCTTCGTCCAAGCCGTTTGTGCAG
TGGCTTCGGTCGGTGATGAAATGCGCGATAGATCAGCCGTTTGGCTCGATTCTGAATCCA
ACATAAAGTGAGCTGAGGTTACGATGCGATCGTCTTGAGTCAGGCCTTGTAGTACCTCGA
TTTTGTCGTCAGCTTCTCGCCCTACTTCGATGCGCGTTGAGCGGTATTTGCCGTCTCCTT
CAGACAACACGACGCGAGTCATACCCCCCGAGCGGATAACGGACGACTTGGGAATGGTTA
ATACCGCGTTGTCGCTGACAGGTTGTAAGGCAATATTGGCGAACATGTTCGGTTTCAGCT
CGCCATTGGGATTAGAGAATTTAAGACGAACACGAAGCGTGCGCGTTTTAGGATCCAAAA
TTGGATACACATAATCGACGCTGCCTTGCCACTCTTTACCCGGAATCGCATCCAACGTCA
TAGTGGCGTCGCTGCCTGCTTTCATCCAGTGAGCTTGGCGCTCAAACACTTCGGCATCCA
CCCATACGTTTTCAAGTGGGCCCGCGCTGATCACCGCTTGAGCAGGGGATAGGTAACCAC
CTTCACGAACGTTCAAACTCGCGATGACGCCATCTTCCGGAGCTTTAATTTCAATAGTTT
GCGATGCTTTCCCGCGTTGAGTAATGGCTTTGATTTGAGAACGATCAACACCCAGTGTCA
CCAAACGTTCTGTCGCGCCTTTCACTAGGCCACTACGCCCAGTTCGGTAGGCGTTCAGCA
GCTCTTCTTGTGCTTTGACTAGCTCAGGAGAATACAGCGTGAACAGCACATCGCCTTTGT
TGACCTTTTCACCCACGGCATTGATGTAAAGCTTTTCGACCCAGCCCGCCACGCGAACGT
TGGTTTGCCACAAATGACTTTCGTCAAATGCGATATATCCGACAGTTTCAATCCTAGGAG
AAAGTTGTTCTAAAGAGACTTGAGCGGTTTTTACACCTAAGTTGTTTTCAACTGATGGGT
CAATTTTTACCGTGCCGGGTTTGTCTTGTTCACCTGCGAGATCTTCGGCGTACACTGGGA
TCAAGTCCATGCCCATTGGCGATTTGCCCGGTTTGTCGCGCTTATAATTTGGATCCATTG
GTGCAACCCAATAGAGTGGCTCGTTTGAGCTGCTTGCAGCGCTACCGCCTGTGCCGCTCA
TGTCGTGGTTTGCACCAGATAGGTACTGATTAACGCCAAACCCTAGTGCCCCGCCAACAA
GCAGAGCGATGGTTGCTATCTTGATTGAATTTGAATTCATTCCTAATTCCTTATTTTCCC
CATGAGGCATGACAGCGATGTTGATTGTTTATTGGTGTGCATTCGCCATCGTCCCCAAAC
TTGGGTTCTCTCGTGTTTTTGTTTTAGTTCGCGCTTGCTTCAGGCGTGATGTTGGGTGCG
GATACTTGATATTCGAAACCACCTAATAAAGCCGCTAAGTTGCTGTTTACGATGTTTAAA
TCGGTAATAAGACGTTGCTGTTCGAGCTTTAGCGCCAGCTCGTCTGTGCTTGCCATGATC
ACGTCGTTAAACTGTGCGGTGTTGTTTTGATAACCCCTTTCTACCGCGTGAATTCGAGCT
TGAACTTGGGGAAGTAAGGTGGATTGATAACGCTCTAAACGCTGACTCAAGTTAGCGCGA
TCAACCAGCAATGTGTTGACCTTCGCGTTCATCTGAGTCAGTAGCGTATCTTTTTGTGAG
CGAGCTGCGCCCACTTGATATTGAGCGGCGGCTAAGTTGCGGTCTTGGCGATTGCCAGTG
AACAGGGGAATGTCCATTGTTAGATACGCGCTCACCAAGTCCGATGCAGATTCGCCTTTC
ATATTGTTGGCTTGACGATAGGCGTACATCACTTCCACACCGAATTGAGGCGTGTAGGCT
TGCTCTGCAATGTCCACTTGAGTTTCATTGGCAGAAATACTTACGTCTGCCATTTTCACC
ATCGGGTGCTCACTCAACTGTTGGTAGTGTTTGGTCGTTTCGCTATTTGCAGACAACTTT
TGGTTCAATGACGCCCAAGTCAGTGTGTTGCTGGCTTGGAGTGTTGAGCGTCCGTTTTGG
GTATAGGTATTGAGCCAGTCAGAGCCCAACCATTCTGAGAGTTGCGAGACCAAACGGCGC
TGCATTTGTGCGTTGGCTTGCAGCTTTTCATCCAACTTACTCACTTGAAGCTGTGCATTC
AGTAAATCTTGCGCTTCGCTTTTGCCGATTGAGTAATTGGTTTGAATGAAGTTTTCCATC
TCCGTCATGAGCCGACGGTTTTCTAGCAAAATTTGCTCTGCCTTCTGCTGATAGCCTAGC
TCCAACCAAAGCTGAGTCATGCTGTTTGCCACTTCAAGCTCCCGTGCGTGAACTTGCAGA
GACAAACCATCGGCTTGTTGATTGGCTTTCTTTTGTTGAAGATCGAGCGTCGCGCCACGT
TCGAACTGTTGCATCAAACCGACGGAGATATTGGTCATCGGATCTTCGTCAAATTTGAAG
CTATCGACAGGCAAACCACCAAAACCGACTTTCAGTTTCGGGTCCATCAAGGTTGCGCTG
GCTACGCCTGTTTCACGCATCGCTTCCGATTGAGCATAGAACTGTTTACGGTTGCCATCG
TTGTTCAACGCAATGCTAATGAGGTTTGCTAGCTCATTGGTTGATTGGGCTTGGATTGAT
TGAGCTTGCGCTTCTTGTTGTGCTTTCGTATTGGTTGGCGATTGCGCCACCACATTGAAA
GCCGGTAGGGCAACCAGAGCCAGTGAGCATACTGGTGCCACTAAGCGATTTGGGTTGAAT
TCCATAATTTACATCCAAATTGATACCAAGCTCTTTTGCGTTTCGGGAACGATTGAACCG
AGCGGGAGAGCGTTGGTATTTGCCAAACGGATGACGCACTTTTTTATCGCTAAATAGCAG
GTAACAAATGGAGTTACGAGCGAATAGCTGAGGTGAGCACGCTATCAGTTGGGCGCAAAG
AAACTGCCTGCAAAGGGATGCAGGGTCGAATGCTTTGTATGGATTAAACTATCGGAGGCC
GATACAAATCATGGGTGACTTGTACCACTGGTGCGGTGATTTCTGAGGCAATGGATGCGC
GATAAGCCAGTGGGGATAGCTGGCTGACAGGGGCTGGTAACGGGACGAAAACGAATGAAC
AAGATGCTGTGCAGCAATTGTGGATCATGCCGGAGCCATCAACACAGCTCATGGTCATTT
CTGTAGAGTCGGAGCTCAACGATGAGGCCATCTCCATGCTCATGCTCTGGGAGCCGCAGT
GATCGTTCGCGCTTGCCATTTCTGTCATGTGCTCAGGCATCATAGCGCCACTCGACATCA
TTTTGATACTCATTAAAGGAGCGCTGTTAACCACGCTAGATACCAGCAGTATCAGCGTTG
TACATAACGTTAGCCAAATTGTATGCAGTGATTTAAGGCGCATACGGAGTCCAGTCAAAA
TGAGTGTAAATAACGAGTAACCGCTTAATAATAAAGGTTACCCTAGGGGGAAAGTCAAGC
ATTCACCCCCAAGTAAGCGTGAGATATTTGGTGCATCTTGGGAGAGGTTAGACATATTAA
TCGCCAATAAATATCTCTTTATTGAGTTTTTTGTCACACGAACTTTCCATGGTAGGGGTT
ATCCTTATAGAATGTAAGGTTTAACGTGCCTGCTTCGGGGGTTGTATGATAGAAATTGTC
ATCGATGGAAAATATAGAATTGTAGAAGAGGGGCTAACCCTTCTGGAAGCAGCCAAAGTG
TGTGGGGTCGAAATCCCTTCACTGTGCGGAATGAACAAAAGTAACGAGAAAATTCCGTGT
GATTTGTGTGTTGTCGAAGTGGAGAGTGGCGGAACTAAGCGCGCCTGTGATCTCAAAGTG
TACCGCGGTCTCAATGTCGTCACACAATCAGAGCAACTGAGTGAGCACCGCAGAAAAGCG
CTCAACCGAATCATGACGGACCACTACGCCGACTGTGAAGCTCCATGCAAAACGGCGTGT
CCTGCTGGGGTAGACATCCAATCTTACCTCTACCATATCTCGCAAAACGATCATCAAAAA
GCGATTGAAGTTATTAAACGCACACTGCCAATGCCGTTGTCGATTGGGCGAGTGTGTCCG
GCATTCTGCGAAAGTGAGTGTCGCCGTTCTTTGGTGGATGAGCCGATTGCCATTCGCCAA
CTCAAACGCCATGCCGCAGACGCAGATTTAGCGGCGCATGAAGCGTATGTCCCAGAGAAA
AAACCAGCGAAGCATCGCAAGATCGCCGTTGTTGGTAGTGGCCCCGGTGGCTTAACGGCA
GGTTATTACTTGTCGAATGAAGGTTATGACGTCACCATATTTGAGTCCATGCCAAAAGCA
GGCGGTTGGCTACGCTACGGCATTCCTGAATATCGCCTACCCAAAGACATTCTAGACAAA
GAAATCGAACTGATGTGCCGCAACGGTATGCAAGTTGAAACCAACAAAAAGCTTGGTGTT
GATTTCACGCTGTCGCAATTGAGTGAAGACTACGATGCTGTCTGTTTGGCCGTGGGGGCG
TCTCAAGCAGTAGAAATGAATTATTCTGGTAGCGACTTGGACGGTTGTTATCTCGGTGTT
GATTACCTGAAAGATTACGTTACAGAACAAAACTACGTTACGGGCAAAAAAGTTGCCGTG
ATTGGTGGGGGTAACACTGCGATCGACTGTGCGCGTACGGCGCGTCGTGCGGGTGCCGAT
ACCACTTTGATCTATCGTCGAACTCGCGACGAAATGCCGGCCGAAGACTACGAAATCGTC
GAAGCTGAACATGAGGGCGTGAAGTTCCATTTCTTAACGAATCCGGCGGAAAACATCGCG
GATGAAAACGGCCGCGTGAAGGCAATTCGATTAGAACGAATGGCGTTAGGTGAGCCAGAT
TCGTCTGGTCGTCGTAGCCCGAAACCAACGGGTGAGTTCTTTACTGAAGCATTTGATACC
GTGATTGCAGCGGTATCGCAAAAGCCGGATCTCAGCTTCTTAGAAAACGATGAGCTCTCC
ATTCCTCTAACGCGTTGGAACACATCTGAATCCGATGCGCAAACCATGCACACGGGTACG
GGCAATATCTTCAGTATCGGTGATTTTCGTCGTGGTCCTGCAACAGCGGTTGAAGCGGTG
GGAGATGGGCGAGTTGCGGCAAAAGCGATTGATCTGTTCCTCAATGGCGATATGGCGGAT
ATGCCGAAACCTGCGTTCAACTCTCGTAAAGAGAAAAAACTGGCGCAGGTAAACCCACTT
CATTTTGAAAACATCCAAAAAGTTGCTCGTTCAATCATGCCAGAGTTGACCCCAGCGCAG
CGTGAGCAGAGTTTTGCTGAAGTGGAACTGGGCTTTGATAACGAAGAGGCCATGAAAGAA
GCGGCGCGCTGCTTAGAGTGTGGTTGCCAAGCGAATACCGACTGTGCCTTGCGAGATTAC
TCAACGGAATATCATGCCGAGCAACATTTCGATGTTTCCGTGGACGTTTCCTCTGCTAAC
GTGATTGGTCATCAAGATTGGCTCGATTTACGTGCGAAAGATCTTCGTCATAAATACGAA
GTAGACCGCAGTTCTGAGTTCATTGAATTTGATGCTAACCGCTGCATCAGTTGTGGTCAG
TGTATTCAAGCATGCCGCGAGCAAGCGGTACATGGTGTGTTGAGTTTTGTGTCGGATAAA
AATGGCCGACCAGCTTTACGACCAGATGATCGTCCACGATTCCGCTCCGATGAAAAAGGC
GCAAGTTGCAGCGGTTTGACGCTCATGGGCGATTCAAAATGCGTGCAATGTGGGGCGTGT
GTTCAGGCATGTCCAACGGGCGCGATGGTGGACAGCCGTGACCGCTCTCAAGGCAGAACC
GAACAGCTAAAAGCCGTCGATACCATTTGTACCTATTGTGGTGTGGGTTGTAAGTTGACC
ATGTTTGTCGATGAGCGACAAAACAAAATCCGCTATGTAAAAGGTGCGGATTCGCCGGTT
AACCAAGGTATGTTGTGCGTGAAAGGCCGTTTTGGTTTTGATTTCATTAGCAGCGAAGAG
CGTTTAACGACACCACTGATTCGTAAAGATGGTTGGTTGCAGCCAGCAAGTTGGGACGAA
GCGATTCAGCTAGTGGCTTCGAAGCTTTCGACCATCAAGCAAGATTTTGGTAGCAACGCA
CTGGCCGGATTCTCTTCAGCGAAAACTACTAACGAAGATAATTACGCGTTTCAAAAATTC
ATCCGTCGTGAACTGGGTACGAACAACGTTGATCACTGCGCACGTTTGTGTCACGCATCA
AGTGTGACAGGGCTTGAAGCATCGTTGGGGAGTGGTGCGATGACCAACGACATTCCGAGC
ATTAAGCATTCCGATGTGATCTTTATTATCGGTTCTGACACCACATCTGCGCACCCGATC
ATCGCTTCGCACATCAAACAGGCGATTCGTCATCACGGGGCGCGCTTGATTGTGGCAGAC
CCGAAACGAGTGGACATGGCTGAACATGCAGAGCTGTACTTAGCGCATCGTCCGGGTACG
GATGTTATGTTGCTCAATGGCGTGATGCAGCAAATCATCAAAAATGGTTGGTACGATCAA
GAATACATCGAAGAGCGCGTAGACGGCTTTGATACCTTGCTTCAAGAGGTGATGTCGCCA
GCGTACAACCTCGACAAAGTTGAGTTAGTGACGGGCGTAAAAGCGGACGATATTTTCGCG
ATGGCGCGAATGATTGGTACGGCAAAACGCACCGCGGTGTATTACTCAATGGGTATTACC
CAGCATACAACAGGGCACGACAACGTTCGTTCGATTGCAAACCTGCAATTGTTGTGTGGC
AATATCGGTATTGAGGGTGGTGGTATTAACCCACTGCGCGGTCAATCAAACGTGCAAGGT
GCGTGTGATATGGGCGCATTGCCGAACTGTTATCCGGGATACCAAAAAGTGTATAACCCG
ATTGTTCGTCAGAAATTCGCGATTGAGTGGGATGCGCCGAACTTACCTTCTGAGCAAGGG
CTTACCCTAACGGAAATCATCGATGCGGCGTGCAAACGAGAAGTTCGCGGGATGTACATC
ATGGGCGAAAACCCAGTACTGAGTGATCCAAACCAAGCACACGTGATTGAAGGGTTGGAA
GCACTCGACTTCTTGGTCGTGCAAGACATCTTCCTCACCGAGACGGCGCAGTACGCCGAT
GTGGTATTGCCTTCTTGTTCATTTGCGGAAAAATCCGGTCACTTCACCAATACTGAGCGA
CGCGTGCAGCGCGTTAATGCGGCAGTGAAAGCGCCGGGTGAGGCGAAAGAAGATTGGTGG
ATCATTCAAGCGATCGCAAACGCGATGGGCAGCGATTGGCATTACCAGTGCGTTTCTGAA
ATCACTAGCGAGATCGCGCGTGTAACGCCGCAATATGCAGGGTTGCGTTGGGACGCGATC
ACGCCGAACGGTGTTCAATGGCCAAGTAACAAGAACAATCCAAACGGTACTCGTATTATG
CACCAAACCCAATTTACCCGAGGGAAAGGGCAAATGGTGGGCGTGCCGTTCCGCTATGCA
GCTGAGTTGCCTGATGAAGAGTATCCTTTGGTGCTTACAACAGGGCGTGTGCTAGAACAG
TTCCACACCGGTACGATGACGCGCAAAACGAAAGGGTTGGATAACCTTGCTGGGCCAAGA
GCGATGATCAGTGTTGAAGATGCCGAAGCAATTGGTATCCATAATGGTCAGCGCCTAAAA
GTGTCGACTCGTCGTGGCAGCATCGAAATTGATGCGTTTGTGACCAAGCGAATGCAAAAA
GGCGTCGTGTTTATTCCTTTCCATTTCGTTGAGTCGCCAGTCAACCGCTTGACGACGACG
GCAACGGACCCGCATGCGAAAATTCCTGAATTCAAAGTCGCAGCGGTTAAGATTGAAATC
AGTGAAACGGCCGCTCAACCAGAACCTGTCGAGGAGGCGGTACACCACGTCTAACATCAA
CGCGTCACGCACTGGCGAGTTGAGAAATTGCATTTAAGCTTATGATATGTAATAGCGAAA
CGAGCAGTGCGTGTGTCGAGCGTTTTTAAGTGGATCATATTGCTCCTACCCGCTCTTATT
TGGCTGGCGGTCAGGCAAATTGAACATATTTGGTGGGCGGAGAATCTTACCTCGATTCCC
GCCCTCATTGTGTTCACTTACGTTGTTTTAGCCTCGGCGTTTTTTATCGCTCGCCGATGG
TTGCAAAGTGCATTTTCTGCCTTTGTCGCTATTTTGTTTGTCTCGTTACTTGTTCCGCCG
CAGCGCAGTCATGTGGCGTCTTGCTCGCACTCGTTGAGCGTCATTCAATTTAATCTTTTT
TACGAAAACTCAGACATCAATCAGTTCATCAACTATCTGTTGAGGCATCCTGCTGATTTG
GTGGTGATGCAAGAACTGACGCCGCGTGTTGGCAGCCTCTTGCACATGTTGGATGATGTC
TATCCGCATTATTATGGTGGCCAACGTGACGTGGGGTACCCTTCAAATTTGATGATTCTT
AGCCGACACCCCATCACGGAAGTTTCGGTTTATCGTGCGCCAAATGGACAAGAAGTCATC
AGAGCGGTTTGGTTGCCTAAAGGTCAAGCACCGATCACTTTGTTTGCGGCTCATCCTCCG
TCACCAAGAACCAGCGAGCTTTGGCATCAAAGAAATGCGCTGGTGCGAACCATAGAAACT
CTGACCGCGCTTTATCCCGAGCCAGAGGTATTGGTTGTGGGGGATTTTAATCTCTCCTCG
GTTAGCCCTCGTTTTTCTACGCTGTTCCCGAGTTTTCAAACCGCGCCAGTGACGAGCTGG
CCAACTAACATCAAAGGCATCAACGTGCCAGAGCCGATGATGATAGGCATTGATCATTTG
TGGCTAAAATCTGAGCAAGGACAGCGAATCATTTGCTCTCGTGAATCCTCTGCTTTTCCA
CAAGGCTCAGATCACCGCATGGTGACAACCCAGATCGGTGTGCATATTCCATAGTTCAAG
CTCTTAGAATTTGTCATGTTTCATAAATAAAACCGGTACTGAGCTTGTCATAGAATTGAC
TGTCTCTGACGATCCTCTGTTATTTGAGCAAGTTCTATAACCTAAACTTTGCTCGCTTCC
TATACTGAATTAACGAAGCAGAGTTTTTATAACAACAAGAGGCAGCTTGCATGACAAGAA
CAACCTCATTTGCACTCGTTCTATTACTGATGTGCGCATACTTTGGTTACAACCGTTATT
ACGTGTATCCGCAGCAGTTGGAAACACAGGCCAAATCCATGTTGATACAAATGGCAAATC
GCGAAGAGTGGATGGATGTGTTTGAAATGATGAACCGCGTAGAGGCTCACAAAGGGCATT
TAGAGCTTGCTGCGCATGTTAAATCCTCTGATGGCAAACGTGCTTACAGTGAAGGGTTCA
TCACCTATACCGACCGAGACGGGATGGTGTGTAAAGAAGTGGTTTTTAACTTCAAAATTA
ACTCGTTGAGGAATTACAGCATTTCTGACTTACGCGATTGTTCTTTTGGTGAATATTACT
AAACCGAATCGTGCCATTGAGCATTGTCAGTAAGACATTCAAATTTCCAAACAAAAATAG
CCTCATTGTCGAGGCTATTTTTGTTTCTGCGAAAGAGAAAAAATGGGCAACTTTAATCGA
GCGATTTCTTAAACCTTAATGACGCGACGACCAATCCAAATACGGTAAACCCGAGCAACC
AAAGGGTATCTCGCCATAAGTCCATCAGATCCGCCCCTCGCAACACAATGCCTCGAATCA
TACGCATAAAGTGAGTGGCGGGCAGGGCTTCTGAAATCCACTGTGCTGCGACTGGCATGC
CCTCGTAAGGGAACATAAATCCAGACAGCAGAATTGAAGGCAGAAGAATGAACACCGTCA
TTTGCATGGCTTGAAGCTGTGTTGTGGCGATGGTGGAGATGACCAATCCTAAAGTTAAGC
TGGCGGCGATAAACAACAAGGTTCCAAACAGAATTTGGCTGATTGCACCGTTAATCGGTA
CGCCGAAAATCCAATGTCCCAACCCTAGAATGATGAAAACCTGAATTAAGCCGACAAAGA
TATACGGCACGATTTTCGCCACCATTAGCTCTATCGAGTGGATGGGCGTGGTGATCAATA
GCTCCAAATTTCCCCGTTCACGTTCTCGTACAATCGCGGCACTGGTGAACAAAATCATCG
TCATGGTGAGAATCACACCGAGTAAGCCGGGTACGATGTTGACCGCAGAACGACGACTTG
GGTTGTAGTAGAGTGCGACTTCGAATGTTTTGCTTGGCGCTGGGCGAATCTCGAAATCAA
AGTCGGTCAATGGCATGGTTTGCAACGATAATATTGCCGAGCTGATCATGGTATCTGACC
CATCCACAATCCATTGGCCAAGCTCTCGACCTTGCATCATGCGTTGTGTTAGATCGCTTG
GCAAAATCAGCACGGCGCGCACAATACCATCTTGAATCGCTTGTTCTGCCTCTTGCGCGG
TGGCATAGGTTTCTTTGATATCCACCACTTGAGTGACTTTGACGGACTGGGTAATGATCC
GCCCGGCGGTGCTGCCACTTTGGTCGACAACACCTACCGGAATGTTGCGAATGTCCGTAT
TGATTGCGAAACCGAACAGCAAAAGCTGGATAAGTGGGATCATCACCACCATGCCAAATG
TGATTCGGTCACGGGAAAGTTGGCGAATCTCTTTGATCATGACGGCTTTCATGCGAGCGA
TAGATTTCATCATTGGCGGCCTTTCCCTGTCACGCTGACAAAAACATCTTCTAAGCTTGG
GCGAGCGTGGTTCATTTCAGCGTTTTGAAGTTCAGGAAACGTCTGCTTTAACCATTCAAT
CGGCTGCTCGACATGCTGGTGAATAAGGATGCGTAAACGAACCCCCAACTGCGCCGCAGA
GCGAACTTCGTCACGTTGAATCAGCTTTTCTTTGAGTTCACGAAGTTTGTCGGCTTTCAC
CTCAATGATATTAACGCCCATTTGTTCCATTAACTGTTCGGGTTCGCCATCGGCACGAAT
TTCGCCCGATTCCATGATCGCCAGACGGTGGCAGCGTTCCGCTTCGTCCATGTAATGCGT
GGTGACCAAAATCGTCGTACCTTGATCGCACAAGTCGAACAACTGCTCCCAAAAATCGCG
TCGATTTTCGGGATCAACGGCGGATGTCGGCTCATCCAAAAATAGCAGTTCGGGTTTGTG
CATGGTCGCCGCGGCGAGTGAAAGGCGCTGCTTTTGACCGCCACTCATGCCGCTTACGCG
CTGTTTGCGCAATTGATCCAACCCGTAAGTGGTGAGTTGCTCTTCTATCCGCTCTTTCAG
CGACTTGCTGCTTAAACCAAAAATTTGCCCAATAAATTCGAGGTTTTCTTGAACGGATAG
GTCGTCGTACAACGAGAACTTTTGTGTCATGTAGCCAATTTTGAGCCGCAGTTGTTCGGA
TTGTTTTGGGATGTCTAACCCAAGCACATCCACACTGCCTTCACTTGGGCTGAGAAGGCC
GGTGAGCACACGAATGGTGGTCGACTTACCGCAACCATTTGGCCCCAAAAATCCGTAAAT
GCTGCCTTTGGGCACGTTGAGTGTGATGTTATTGATAGCAGTAAAGTCGCCGAACTTTTT
GACCACATTTTGAGCTTGAATTGCATACTCGGTCATTGGCTTACTCCACCAAATCTACTT
GGGCAGGCACACCGGACGGCAACATTTTGGCAGACTCAGGTAAATCAACTTCTGCTAGAT
ACATCAATCGTGAACGTTCTTCTTCGGTTAGTGCAAAGTAGGGCGTGAATGAAGGTTCAC
TAGCCACCCAACGAACGGTGCCTTGTAATGGATTCTCAAGGCCATCGACATTTACCGTCA
CGGTTTTCCCAGGAATAAACCCGATTCGATAATCGGCAGGAACATACACTCGCGCATACG
GCACGCGGTTGGCTTGAATCACGGCAACCACACCGTTCACTGGTACGCGTTCGCCAAGAT
TGTAAGGCAAATTATCGAGCGTACCGTCACGCGTAGCCGTGATGGTGAGTTCTGCCAGTT
TTTGCTCTTGCAACGCTACTTCGGCTTTTGCCGCCATTAAAGCGGCTTTAGCTTGTTCGA
TGTCTTCGAGGCGAGAACCTGCGGTGAGCTTACTGAACTCTTCTTTTGCTGAGTCTAATT
CGGCTCTCGCCGAGTCCCTTGCCGCAAGAGCGGAATCTTTTTCGGATTGGCTGATGAGCT
TTTTACGCACCAGTTCTGCTTTGCGTTGATAGTTTTTCTGCGCTTCGGTGAGCTGCGCTT
CCGCTCGGGCTACGCGTGCCGATGCAGCAGCAATGTCTTCTGGGCGTTCACCATTGGTCA
ATTTAAGCAAATACGCTCCCGCTTTGGCTTGCTCGGCAACGGCGTGTGCAAGAACTGCTT
GTTGATTCTTGGTATCGAGCTGAACCAACACTTCCCCTTCACTGACCAAGCTGCCTTCTT
TGACAGGAAGGGCTCTAATTATCTCATTAGACGTGGCAGTAAACGTTACGCGGTCACGCT
CTAGGGTGCCAAGCGCTTGGTGCGTGTTATCTTTTGAACAGGCGCTTAAAAGGGCAATAA
CCAATGTGCCAAAGATGATTCGCTTCATAGTGCGGTGCTTCCTTTGAAGAAGTAATGCAT
GAATAGATAACTTGCGAACGGGAGCGTGTTGATTGAGCCCGCCAACCCGTCGCTAACCGC
CATCCATAACGATTTCTTTTTAGAGCTTAGCATTTTATCTACAAGCGATTCTTTTTAAAT
AGAGAGGCTTAGCGTTGGAAGTGGGCTATGAAGGCCTCAATTTAAAGAACCTTGACCAAG
CTCCGGTTTTTATCGGCAAATGACATTAAAAAAGCCCAGCGATGATCGCTGGGCTTGAAT
AGATAAGAATGACGTGAGTGACTATGCCGTTTTGAATTGGCCGACGATCTCTTGTAGACC
TACCGCCAGCTCACTTAAATCGCGACATGCAATTGCTGTTTGGCGTGAACCTGTCGCCAC
TTCGCTAGAGAACTGGTTGATGTGTTCCACGTTACGATGCAGCTCTTCTGTTACCGAGCT
TTGCTCGCTGCAAGCACTCGCAATTTGAATGCTCATTTCAGCAATGTTATCTGCGCCTTT
TTCGATTTGGTCGATGGTTGCACCGGCTTTTTGTGCTTGCTCAACGCACTCTTGAATCAA
ATCGCTGCTGTTATTTGTTGCTGAAACGGCACTCTTCGAACAATTTTGCAGTTTAGAGAT
GATCGTGATGATCTCTTCGGTTGAAGCTTGAGTTCGGCTTGCTAGCGTTCTCACTTCATC
CGCTACGACGGCAAAACCACGGCCTTGTTCACCAGCGCGCGCAGCTTCAATGGCAGCGTT
AAGCGCAAGCAAGTTGGTTTGTTCCGCGATGTCTTGGATAACGTCAACCACAACGCTAAT
GTTAGATGCGTCTTGTTCCAGTTCTGTCACCATGTTGCCAACAGATTGAATCGCCAATGA
CGCTTCGTGGATTTGGTTAATACATTCTTGAACGACACCGCGGCCTTCTTTCGCATCGTG
AGAAGCACTGTTTGCCGTTTCTGACGCTGCTTCGGTGTTGCTGGCGACTTCATTTACTGT
CGCTTGCATCTCGTTCATTGCTGTTGCGATAAGGTTTAGCTGAACTTGTTGTTCATCCAT
GCCTGTTGAAGTCTGTTCGGAAATCGCGCTCACTTCTTCAATGGCGGTGCCTACTTGAGC
TGTGGTTGACGAGATACTGTCGACCAAAGTAAGCAACTTCGCTTGCATATCAACGCAGGC
ATCTGCCAAGGTGCCAAGCTCATCATGACCAATTTTGTTACGTGGAAGCTGGTAAGTTAG
ATCGCCTGACGCGATTTTTGATGCCATGTTTACCACGTAATTTAGTGGTGTGCAGATCTG
TTTGGTTAGGAATAGGCCTAGCGTAAAACTCAATGCCAATAGCGCGACGATAGCAATAAT
GCTGTAGGTGATTGCGCTGCGCACTGCTTCATGAGCGCTAGCAATATCTTCTTGTACGTA
GGTTTGGTTTAGTTCCACTAAATCACGAATTGCATCGGATAATTGTGTGAATGTAGAAAA
TCCGTTTAACAATGTTTCATTTGCTTCGTCGATTTTATTATTCAATAGCAACTTCGCGTA
TTCATTGTTAAACGCACTGTATTTAACCCAGGCACTTTTTACTTTATTGAAAGCGTCTTG
GTCGCGTTGATCCCACAGTCCTTTCTCATATTGGTCTAGATATTTATCAATTTTCTGTTC
AGATTTTTCTAATCCGGCTACCCATTCCATGAATTGAGGGTGATTGACATTGGTTAATAA
AGAGAATTCATCCTTTCTTAAAATTCCGAGTTCAATTTCGGTATTTTTTACGAGCAATAC
GCTAGGTACGGTGGTTTCAGAAAATACGGTAAGCTTTCCTTCTATCATCTTGATTTCAGA
TGTAAAGAAAACGGAGAGAGCGATAACAGATAACGAAATGATCAAAATCAGCGCACTGAT
TTTATACTTGATACTTAAATTAGAAAGTTTCATAGACTCACTGATAATGGGGGTTTGAAA
GGCTCGGAGTCTATTACTGAGATTTGAAATATAGTGTGATTAATGTCTCAAATAAATTTA
TCGTGAATAAAATTAAGTCGTAATCTAAATGTTCATAATTAAAATAAATCCTTGTTATTT
ATAAAATTAATTATAATTTATAAATAAATGGAAATTAATAATGTGTTTCAATTTGGTGTT
TATAGGAAAATTAACTGTTACATGATTATTATTTATTTTATCCCGATTTTTGTTTTTTAT
TATAGCGTTTGCTAATGAAACTTAGATCTTGAACATAAAATACATTCTTCGTCTTTAATA
TAACACTTGAAGGTAACCGTAAGTCGAGGCTTTCATGCTCAAGGCTGACATACTGTTTAA
AACGCCAAACCACTTTAACTGCAAACGGCGATGTCGTTGCGGTTTTAAATGAGCAATTGC
TTCACATTTTAAGTGGCTGATTCGTAAAATGGATTGCGGTCTGCCATGACAATAGGCAAG
GTGTTGAATAATACGAATCACTCATATAAGGCCATCCATGACAACAACTGGTCACGTGCA
TTTTTATATTGGCACTTACACCAACCCACCAAGTACGAGCACGGGCATTGCGCGTCTATC
GCTGAACACTGAAACGGGTGAACTGACTCGGCTTGACGATGTTGTAGTTCAACGTAATCC
GTCCTATCTCACGACCACCGAACACGGGCTGTATACGTTTAGCGAAATGGATAGAAATGA
AGGTGCAGAGCTTGCGTTTTTTCGCGGTAGTGAATCCGTCTCTTTGCCGATTAATGGCGA
TTATCCGTGTCATTTGGATATCAAAGAACCGTTGTTGGCGGTTGCTAATTATGGCTCTGG
AAATGTTAGCGTATTTCAATTGGATCGCGATGGTAAACCGCTTGGTTTATTGGCGGATTT
ATACGTTGATGGATGCGGGCCGAATTTAGAGCGCCAAACTTCTCCTCACGCTCATCAAGT
CACGTTTTTAAAGCACAGTCATCAATTGGTTGTCGTAGACTTAGGCAGCGATAGCGTCCT
TATTTATGATTACGATGCCCAGCCGCCGGATTTTTCACTGTCGCAAGTGATTCATTTGCC
CGCAGGTTCGGGACCGCGCCATGTGGTGTTTAACCAACAAGAGTCGACAGCGTATGTGGT
TTGCGAACTGTCAGAAACCTTGATTGTTCTGGTTAAGCACCAAGATAAATGGCTTATCTC
GAATCAAACAGAATTATTAGAAGGGGAAGAGAATCAGCAAGCGGCGGCGGCGATTCGTCT
TTCGCAAGATGAAACGTTTTTGTATGTCTCTTGCCGAGCTCAGAACAAAATCAGTGTGTT
TGATGTGTCTGGCGATACGCCAAAAAGGCGAGCAGCCATTCACTGTGAAGGGGTTTTTCC
ACGAGATTTTGTGTTGTCTCATGATCAAAAGTGGTTGCTGGTTGCCAATCAACATTCCAA
CAATGTGGTGAGCTTTCGTCGCAATCCTCAAACAGGTGAAATTACCCCAACGGGTTATGA
CTGTGAGATAGGCTCTCCAGTGTGTATTGTCGAACAACCTTTGTAACGATTAACGCTGAA
ACAACAGGAAATAGAAAAGCCTAGCGGGCGGCTAGGCTTTCAGGATAAAAACAGTTAACG
CCAATCTTCAACGTACAGTTAGACGTAAATTTTGCCTTTCATATACAACACACCATCACC
AGATACTTTGACGCAATTTTCTTTGACTTCGCAGTACAGAACGCCACCACGCGCTGATGC
TTGATACGCCACTAAAGATGCTTTGCCGAGCTCTTGCGCCCAATATGGTGCTAAGCCTGC
GTGGACTGATCCTGTGACAGGGTCTTCATCTCCGCCGTTAGCTGGCCAAAAGTAGCGAGA
TACAAAGTCGTATTGACTGCCTTTTGATGTGACGACGACATCGTAAGGGGCGAGTTGTTT
CAGTTGGTCGGATCGATATTGAACATCAAAAACGGTTTGCTCATCTTCCACGACGACGAA
GTAAGCTTGTGGGCTAAGCAGTACGTGTGTTATTTCGCAGTTTAATCCCTCAATCAATTG
CGTAGGAATGTCGTTGACGGGGTGTGGCGCTCTTGTCGGAAATGTCATTTCAATCTTGCC
AAGTGCGTTCTTAATTACGGTTAAGGTGCCCACTTTTAATGTGTGAAACTCAATACTTCC
TGTAACGCCGAGTTGATCGAACAACACCATGGAAGCGGCGAGCGTTGCGTGTCCACAAAA
GTCGATTTCTGTAAGTGGTGAAAACCAGCGTATTTCATATTGATTCGTCCCAATCGTTTT
AACAAACGCGGTTTCAGAGAGGTTGTTTTCCGTTGCAATGTTTTGCATCAGCTCTGGTTC
TAACCACTCTTGCAAGGGCACGACTGCTGCTGAGTTGCCTTTAAATTGCGTGTCTGTAAA
TGCGTCAACGACGTAGATATCCAGTTCCATTTTGTCTTCCTTGTTCTCTGAGCAATTAGT
TAGCATAAACCAGATGCAACTCAGAGAATAAGAAATTTATGCTTGAATCTTAAAGTGTCA
AAATAGACGATGATTTTATATTTTGTGATACTTATTGATGTGTCTTGGCCTATGTTGATG
AATAGACTTGAATTGAACTCACTAAAAGGAAGAAACACATGAAAGCGATTCACAAGTCTG
TTTTGGCCCTTAGCGTTTTGGTTATCGGCTCTGCCCATGCTTTTGAACTAACGAGCAAAG
ATATTCAAGAAGGTCATCCAATGGCGACGACATTTGAATATTCAGGTTGGGGATGTGATG
GTGCGAACCAGTCTCCACAACTGATGTGGAAAGACGTTCCAAAGGGTACAAAAAGCTTTG
CGATTACCGCGTACGATCCCGATGCACCAACAGGTAGTGGTTTTTGGCATTGGATAGCGT
TTGATATTCCAGCCTCAGTTAACGAATTGCCTCGTGGCGTTGATATCAGCAAGCTCGGCG
GTAGGGAGTCTCGTATCGATTACGGTACTACTGGTTTTGGCGGCGCATGTCCTCCAGAAA
AAGATGGTATGCACCGCTATCAGTTTACCGTTTGGGCCTTACCAAGTGACAAGTTGAACT
TGGATGAGAACACGCCAGCGGCGGTTGTGGGATTCACGTTGAATAATGTCGCATTGGACA
AAGCGAAGTTAACCGCCACTTACACACGATAATTGAATAAGAAAGGGGAGAAGATGAGCC
ACCAATATCAAGTCACGTTATTTCGTGCGGAGCAGCAGCAAAAGCTGCGTAACGTTCGGA
TTCATTCCCCGAGTATTATCCAGATCATTAAAGGGAGTAAGCGTCTGTTTTGGAAAGACG
AAGCGTTCGATATTCTTCATCCTAATATCATGCTTTGTGAAGCAAACGCTTCGCTGAATT
TTGAAAACCTTCCTCAGCAAGGGCGTTTTCTCTCTCGAATGTTCAGCTTTCACTGTGTGC
CTAGTGATGACATGCTGGAGCTGAGTATGAGCAATGCGTTTGGCGAAAATGTACCCGCAG
TGGAGGCAGATAAAGCATTGCAAGCAACGCTGAATGCGCTGTTTTCTTTTGAGCAAGAAA
GCTTGAGTGAAGCGACGCAACGTTATTGGGTGTTGGGGTTGTATCAGCAGTTAGCGGAAA
GGGGATTGTTGCATCGACTTTTTACCAGCTCGAATACCTCATTTAGCGAAAAACTCAGCC
GCTATTTGTCACGCTCTCCGGGCGATGACCATCCTTTGGAACGGGTAGCTGAGCGCTTTG
CTATGAGCCGAGCAACGTTGATACGCAAACTCAAGCAAGAGGGTACCCAGTATCGGGAAG
TGCTGGCAGAAGTGCGTTTAAATCACGCACTCTACCTGATGCAAAATGGTGCGTATAACG
TAGCGTTGCTCGCGCAGTTGTGTGGCTATCAATCGGAAGGGCGTTTTAGCCAACGCTTTA
AAGGCAAGTTTGGTTTAACGCCCAGCGAGTACATCAAAACCGTTGCCAGTTAGTACCTAA
CATTGCTATTTGGCTCGGTCTCAATGTTTCCCATTTTAGCTTTTGTATTTGGTTTTCATC
CGCAGAGCGACGTTAACCAAAGCAATCAGAACCGGAACCTCGATCAACGGGCCAATTACG
CCAGCGAATGCCTGGTCGGAATTCAGACCAAATACAGCAATGGAAACCGCAATGGCCAAC
TCAAAGTTGTTACCCGTTGCCGTAAATGCGATGGAGGCATTTTTATCGTAGGGGATGCCC
ATTCTCTTCCCGATAAAGAAGCTGGCAAAAAACATCAATACGAAGTAGATCGCTAGTGGG
ACTGCCACGCGGAACACATCCATTGGCAGTTGTAAAATCATCTCTCCTTTGAGGCTGAAC
ATCAGCACGATGGTGGCGAGCAAAGCGATCAAAGTAATGGGTGAAATTCGAGGAATAAAC
ACATCGTTGTACCACTTCTCACCCTTTGCAGCGACTAACCACTTACGACTGAGAAAACCA
GCAAGGAAAGGAATTCCTAAGTAAATCAATACGCTTTCTGCAATGTCACCCATGGAAATA
TCAACCACAAAACCTTCGTAACCAAAGAATGGTGGAAGTACGGTGATGAATAGCCAAGCC
ATAACGCTGTAAGTCAGAATTTGAAATGCGCTATTTAATGCCACTAAGGCCGCGCCATAT
TCTTTGTTGCCGCCGCCAATATCATTCCACACTAAAACCATAGCGATGCAGCGTGCAAGG
CCAATCAAAATAATGCCAACCATGTAACCCGGATGATCACCAAGAAAGGTTAAGGCAAGA
ACGAACATCAGGATTGGACCGACGATCCAGTTCATAACCAGAGACAGTGTGATGGCCTTT
TTATCTCTCGTTACCGTTCCCAATAGACCGTAGTTCACCTTGGCGAGTGGTGGGTACATC
ATCAAAATCAAACCAATGGCGAGCGGTACGTTCGTACTACCAACGGACATTGCTTCGTTC
CATTCTGCTACTTGCGGGTAGGCAGCGCCTACACCCACGCCGATGGCCATTGCGACAAAA
ATCCAGACCGTTAAGTAGCGGTCAAGAAAGCTCATTTTTTCACTGGCACTATTTAAAACT
TCAGTCGTCATAGTGGTCTCTATTCGTTTATCGTCGAAAGGCGATGTATTAAGTTATAGT
TTATCTTTGCGCGCGTGGAAAGCGCGCAACGTGTCTTAGCTAAATAAATCGGAAAACTGA
GCGTTAAACGCGTTCAGTTTTTCACGTTGAATACGGTAACAAACCTTTGGCGGGTTGGGT
TCTGCACTGATAAACCCGGCCTGTTTTAGAATGCGTAAGTGTTCTGATACAGTCGATTGC
GCTAAACCTAACTCAGAGACTAAATCGCTATTTAAGCAGCCGCCCATGGTGTCTAAAGTG
TGAAGAATATGCAGAATGCGTAAGCGAGCAGGATGAGACAGCGCTTTCGCTTGAGCGGCG
AGTGCTTGTTCTTTATCGAGTTGTTGTTGCGTGGTTTCAAAAGCAATTTGGCACGTTTCG
TTGCATTTGTTGCTCATGAGCAGACCTTTATAGTTAATCGTCGAATTGCGATTAAGTGTA
CGTGTGCTTTTTCTAAGTCGCAACTGTTGAAAGGAAAATTGAAGATAAGCGACGTCAAAA
AAGGGAAGGGATGATGTCTCGCAAATATTTGGAGGACTAACAAAGAACTCGGTCAAATGG
CAGCAAGTAAAAAAGCAGAACTTAAAGATACGACGAATTGGGGGTGTGGTATCAGGAGCT
AAGTTCTGCTTGGGGGTTAGGTTGTGAGCAATTTTCTATATTTCCTGCGAGCCAAATCAG
TATGGTGAAAAAAGGGGAGGTAAAAAAGAGAGTAGATTTCTTCGCTTTATTCCTGATAAG
ACCAAATAGGTGGGTTTTTCCTACAATATAGGGACGAAATGCTAGTAAAAGGGGAACAAA
GTGTTTGGAAGTTTTCTTATTTTATTGCCGCCAAGTTCAGTAAAATACGCCTATTCAATG
ACCTCCTAGAGTTAAGGTACGTGCGGTGTCTGATCTCAACTTATTTCGTTATTACCAACG
CTTGCTCTCTTTTGGTGTTGGTAATGAAGCAAAAACTACGCTGCAAGAAATCGCCGATTT
GTTGTTTACTTCGCCACGTCATGCGCGCAGTTTGCTGGCGCAGATGCAAGAGATAGCGTG
GTTAAGTTGGCGACCAAAACCGGGACGGAACCAACGTTCAACATTGTTGTTAAATGTTGA
ACTCAGCGCGCTAAAAGAAAGCCTTGCACTAGAGCGGATCAAGCTTGGTAAGTACGAGAA
AGCGCTGTCGATTCTGGATGAAGATGAAGCTGCATTTGGGCGACTCCTCAAAACAACGTC
GGGCGCATCGGTAAAAGAGGGGCGGCTCAATATTCAGCTGACCTACAAACGCATGTTCGA
GCGTGTTGTTCCTCATCAATTGCAGCGAAGCAGTGAGCGCTTTTTGCTACGCCAAATTTA
TTGCTGTTTGGTATCAAGTGATTATTACGGGCGCGTAAAACCAGAGCTGGCGCACCATTG
GCGATACGATGAGCAAAAATTCGAATGGACGTTTTACCTTCGCCCGGGGCTTACCTTCCA
TAATGGCAATCTAATCGATGCTGACACGGTGGTGAGTTTGTTTGCCAAATTGAGCTCATT
AGAATACTACGAGAAAGAACTCGCGCATGTGGCGAACGTGACTGCGCCAAACCCACTCAA
AGTGGTGTTTACACTTAACCGACCTGACTTGGGTTTTGCTGGGCTTATTTCTGGTGTGAA
ATATGGCATTCAGCCCGTGAGTCAGGTGAACGTTGCGAACAACAAGTTGGTGGTGGGGAG
TGGGCCATTTTCCGTCGTTGAGCACAGTGAAAACCGTTTGAAACTGCAAGCGTTTGATGG
CTATTACGCGTGTCGAGTATTAACGGATTTGGTGACGATCTGGATCGTCAACGATGAAAA
GATGGAGAACCCATCGCTCGCTGCGAATACTCTGCAACCACAGCCAGTCCTTGTTGATGA
CATGTGCGGTCACTACATGTCGACACCGAACAGTGAAACGTCCCCAGCGAGCAAACGCAG
TCGAACGGAAGACGGTTGTTTGTTCGCACTGTTTAACCATCATGCGAAGCACGCTTTGTC
TCAGGCTCAGCGCCGATACATCAGTGATTTGATTCGACCGGAGCAGTTAGCCGAAGTAAT
GAAGAGCGAAAAGATCAATTTTGGTAGCGTCGCTGCTTATAACTTGTTGCCAAACTGGAA
ACCGGTGTTGCGCCCATTTGGAGATGCGGTCAAGTTACCAAAGCTGATCACCATCGCAGG
GTACAATTACACGGCGCTACGCCGGTGCGCGCGAGCGATTTCTTCGCGTTTAGAGCGAGC
TGGCAGCCGAGTGGAGATCGTTATGTACTCCTACCGAGAACTGAGCGAGAAAGCCAAAAA
CGGCACGCTAGATGAGACTCTGGTCGTCACCAATATCAACTTGGACGATAACCGTCATGC
GTCTGCGTTTAGCAACTTCTTTAGCAATGCCGTGCTTTACCACACTTTAGGGGCACAAAA
TGCAGCGTGGTTGGATGCTCAAATGGAAAATGTCCGCGCATTCTCACCGCTTGAAGATTA
CCTGAGCGCGTTAGAGCCGATCGCGTCCACATTGATTAGCGAATATTGGATTGCACCGAT
GTTCCACCATACTCAGACGCTACGTTTTCAAGGGGTCTTGGAAGATGTCGCACTCACAAA
CTGGGGATGGCCAGACATACGATCCGTTTGGTCTGCGGACTGATCAAAACCGCCTGAATG
GCGTTTTTTTTGTGTCTGCAGTTTGGTGAAAGCCAGTGACGTTTTTATTTCTTCTAGCCA
ACAAATGTGATGTTTATCTACGTTTGAGTGCGATCCATCAAGAAATAGCTCGAAATGAAC
TTTGAAATTAATCACGAATTATATCGAGTCAATAGGTCTAATGTGATCTGATTTAAATAA
TGTAACTTTAAGAATATTGTCGAGAAAGAGATTTTATTCAAAATTCGTCTATTGACTTGT
TGCTCAAATAAAATTTGTAGATTTTTTACGTGTGAGATTTTTGAGCTCTGTCCATTTAAA
CAAATTGACAGGCTTTAAAGTGTGATTCGAAGCGCAAAAGTAGCTCGGTTGCGCGGTTGG
GACTCTGTTATTGATAATTAACCCATCAGATGACGAACTGTTGATAGGGTTAAATATGCT
GTACGAGTTAATCGACCACGAACTAGTAGATGTAATTAATGATCGCGCTTACCAATGGCA
AGATGCGGTTAAAAAGACCACTCAATACCTAGAAAATAAAGGTTACGTCTCCCAGCATTA
TGCTGATGCGATCATCCGTTCAACGGAAGAAAACGGTCCTTACTATGTGTTATGCCCTGG
ATTGGCTATGCCTCATGCCCGACCTGAAACTGGCGTTTTAAAAACAGGCTTAGGCATCCA
TATTTTCCCATCACCTGTTGATTTTGGATCGGATCTCGGTCCGGCCAATATTCTTATTAC
CTTAGCTGCGAAAGACTCTGATACCCACATTGAGGTGATTCAAGCGTTGAGCGAGATGTT
TGTGGATGAAGAGAACATTGCAAAACTGGCACAGGCCTCTTCCAAAGAACAAGTGCTAGA
CATAATAAAAGCATACTAAAAGGAACATAACGTGAAAGCAAACATGCGAGCCAATGTGCA
AGCCTTCGGAGGTCATTTGACCGCCATGGTGCTGCCAAATATCGGAGCCTTTATCGCTTG
GGGCTTTATTACTGCACTCTTTATTCCTACGGGCTGGATGCCAAACGAAGCCTTTGGCGA
ACTCGTGGGGCCAATGATCACTTACTTGCTGCCACTTTTGATTGGTTACACTGGTGGTCA
GATTGTTGGTGAAAAACGCGGCGCGGTAGCGGGGGCTATCGGTACGATGGGCGTGATTGT
CGGGGCTGACATACCGATGTTTGTTGGCGCAATGATCATGGGCCCACTGAGCGCTTGGGT
TGTGGTGCAAGTGGATAAACGTATTCAACACCGCATACCTTCTGGTTTTGAAATGGTGGT
CAACAACTTCTCGTTGGGTATCGTCGGTATGTTGTTGTGTTTGTTCGCCTACGAGATTGT
TGGCCCTTCAGTCACCGCAGCAAACTTGTTTGTGAAATCAGGCATTGAAGCGTTGGTTGC
AACGGGTTTCCTGCCTTTGTTAGCGATCATTAACGAACCAGCAAAAGTGCTGTTCCTCAA
CAATGCCATTGACCAAGGCATTTACTACCCACTAGGCCTGCAAGCGGCCGCAGAAACAGG
CAAGTCCATCTTCTTTATGGTGGCGTCTAACCCAGGCCCTGGTCTTGGTATGCTGCTGGC
CTACGCGAAGTTTGGTCAGGGTTTGTCTAAACGTTCTGCGCCAAGTGCCATCATCATTCA
CTTCTTTGGTGGTATTCATGAGTTGTACTTCCCATACGTACTCATGAAACCAATCATGAT
TGTGGCAATGATTGCTGGTGCGGCGACAGGCATCGCAACCTTCAACCTATTCGATGCCGG
TTTGGTCGCGGGTCCAAGTCCAGGCTCTATCTTCTCTTACCTTGCTCTTACTCCGAAAGG
TAGTTTCATCGCGACCATCGCAGGTGTGACAAGTGCAACGATTGTCTCTTTCTTAGTAGC
AAGTGCGATTTTGAAAGTGAGCAAATCAGAAGAAAAAGAAAGCGAGTTTGAGAAATCAGT
TTCTGACATGAAAGAGATGAAAGCGGAAGGCGCAGTTAAGCCAGTTGCAGCTGCGACGAC
GCAAGAACCGAGCAAGCCAATTTCATTTGTCGCATTCGCATGTGATGCGGGTATGGGCTC
TAGTGCAATGGGTGCATCGACCTTCAAACGCAAGCTGGTACAAGCTGGGATAGAGATTGA
AGTGAAGAACTTTGCTATCGAGAAAGTCCCGAGTGAAGCCGATATTGTCGTGACACACGA
GAGCTTAGAAAGCCGCGCGGTCAACGCGACAGGTTTACCAGTCGTAACGATCAAGAACTT
CCTCAACGACCCAGCGCTTGACGAGCTGATGGATAAGCTTAAGCAACAAACGGTCGCGAC
TGAGCAACCAGCCTAACAATGCAAGTTTGGGGCGGCAGGTATCGCCCCAATTAGGAGAAA
AATCATGGTAAAAACAACGGCAGCGGTTATCTGTGGTGAGAAAAACGTTCAATTAAGAAC
CTTTGATTTACCAAACATTTCAGCCGACGAACTTCTGGTTAAAAACATTTCAAACAGCAT
TTGTCTATCCACTTACAAAGCAGCATTGTTAGGTAGCAAACACAAACGCGTTCCTGAAAA
CATTGACGAAGTGCCAGTGATGACAGGTCATGAATACGCAGGTGTGATTGTTGAAGTCGG
TGAGAATCTAAAAGATCAATTCAAAGCTGGTGACTACTTTGTTTTGCAACCTGCCATGGG
CTTGCCAACAGGCTACTCAGCGGGCTACAGCTATGAGACATTTGGTGGCAACGCGACGTA
TTCCATTATTCCTAAAATCGCTGTCGACCTAGGTTGCGTACTGCCTTACCACGGCGATTA
CTTTGCTGATGCGTCTCTGGCGGAGCCAATGTCTTGCATCATCGGTGCGTACCATGCGAG
TTACCACACTACCCAATACGTGTACGAACACGATATGGGCATTAAAGAAGGTGGTGCGTT
AGCGCTACTCGCTTGTGCTGGCCCAATGGGCATTGGTGCGATTGACTATGCGATCAACGG
CCCTGTAAAGCCAACGCTGGTGGTGGTTACTGACATCGACGCTGCGCGTTTAGACCGAGC
TGAAAGTCTCATTCCGGTTGCAAAAGCTAAAGAGCAGGGCGTAGAACTGCACTACGTGAA
TACCGCTCAAATAGACGATCCGGTCGCGTATCTCAAAGCACTCAACGGTGGCAATGGTTA
TGACGATGTAATGGTCTACGCGGCGGTTGCTCAAGTACTAGAACAAGCCGATGAGCTACT
TGGCAATGATGGCTGCCTCAACTTCTTTGCTGGCCCAACGGATAAGAATTTCAAAGTGCC
GTTTAACTTCTACAACGTGCATTACGAATCAACCCATATTGTAGGAACGTCTGGTGGTTC
AAAGGGTGACATGGTGGAATCTATTGAGCTTTCCTCGCAAGGCAAGATCAATCCATCGTT
CATGATCACCCATGTTGGTGGCTTACAAGCTGCGCCACATACGATTCTGAATCAGTTGGA
TATTCCGGGCGGTAAGAAGTTGATTTACCCACATATTGACCTGCCATTGACGGCGATTGA
TGACTTTTTATCGTTGGCAGACCAAGACCCGTTCTTTGCGGAACTCGATGCGATTTTGTG
CGCGAACAACTATGTGTGGAACGCGCATGCAGAAAAAGCGTTACTTGAGTTTTATGACGT
GAGCTTAACGGTTTAGTTGCAACGAACATGTGTGGTAGCCTTTGCGCTGCCACATAATGG
AGAGGTCATAAGACGTTGTCACGTGAAGATGAATTGCTGGAGAAATTGGACGAGTGCGAA
AATGCCACTGCGTTTCTTCAGGTTTCTAACAAAATAATTAACCTCAAGTTAAAAGCATTA
CTTCCGAGTGTGTTCGTCCAAGACGACTTAGTGAAGGAGTATGCTGTGGATCCGTTATTG
AGAGAAGATGGGCCATTGGTCACGACCGATGTTGTCTCCAAGTTGATGTTTGCGATGGGA
AAAATCTCATTACAAACTTATGCAGACATTGGCTTGTACGATCAGGTATTGGAGTATGTG
GTTACTCAGCCTGAAAAGATCGCGTTTACAGATGATGTGATTTATGACTTCATCAAAAAC
CAAGCGGTACTCTCTTCTCAGCAAGACTGCTTTTATCTTGAGTCGATCAATCAGCTAAAG
TTCTCTTCGTTTGAGTCCTTTTCGCAAATGAGATACGAATCTCTCATCAAAACAGTGCTC
AAGCTGTCGTGTGAAATGTTGATAGAAAGAATCGAAGAGGAAATCAATCAGTAAGGGTTC
ACCATGAAAGTGAATTTAAACGTCAGTGGCTTCGAAACCGAAGCAACCTTTCCCGATGCC
GACGTAAAACGAATCCATCAGCCTCTTATCGAAAAATTTACTCGCCTCTATCATGAGAAG
CAGGAACGCATAGTAGTGTTCTTGTGCGCTCCTCCGGGCAGTGGCAAGTCGACACTCGCT
GCGTTCTGGGAATACTTGTCGGAACAAGATGAAAGCCAAGAGCCTTTACAAGTGCTGCCG
TTTGATGGTTTCCATTATCCAAATGAGATCCTCGACAACAATACGATTGAACGAGATGGC
GAGCTCGTGTCTCTGCGCAGTATTAAGGGGGCCTATCAAACATTTAATCTGACGGAGCTT
ATCGACAAGCTCAAACAGCTCAAAGTTAAAGATCCGAAATGGCCTTACTACGACCGCAAT
TTGCATGATCCAGTCGACGACGCCATTTTAGTGAATCGCAATGTTGTTGTGGTTGAGGGG
AATTGGTTACTGCTTAATGAACCGGTGTGGAATGAACTGCATCGTTTGGCAGATTTTACC
GTCTTCGTCGATACACAGCCTGAGTTTCTGCAAGAACGCTTAGTAAACCGTAAGATTCGT
GGTGGCACCGCACCAGAAGCCGCATTAGCGTTTTATTTAAACTCAGATGCCGTAAATGTA
GATAAGGTTTTAAATCACTCAATTCCAGCGGATCTCACGCTGTTTCTCAATCAAAACGGT
TCGTTCGAAATTCGATAATTTGTCCACAATTTAGGAGGTCACCATGGATATCGTCGTTGA
TAGCCACACCCATACTATTGCCAGTGGACATGCCTACAGCACCATTTTAGAGAACGCATT
GGCAGCCAAGAATAAGGGGCTAAAACTTCTTTGTACCACCGATCATGCTCCCGAAATGCC
AGGAGCCCCTCACTACTGGCACTTCAATAATCAAAGAATTTTGCCCCGCTTTTTGCATGA
GGTCGGTATTCTCCGTGGCGTTGAAGCCAACACTTTAAACGTCAAAGGCGAGATCGATCT
TCCGCCTTCCTCTGATCAACATCTTGATTGGGTAATTGCTAGCTTTCATGAGCCCGTTTT
TAGACCCGCAACCGAAGCGGAGCACACTGCCGCGCTGATTAACGTCATTAAAAGTGGCAG
AGTGGACGTGTTAGGGCACTTAGGTAATCCCAATTACCCATTTGATATGGAGCAAGTGTT
GCGTTGCGCTAAATCCCACAATGTAGCGATTGAGGTGAACAATACGTCTCTCACAGGCAA
GAGCCGAAAGGGCAGTGATGCGCGCTGTGGCCAAATTGTTGCCTTAGGAAAAGAGATTGG
CGTGTATTTCAGTACCGGCTCTGATGCGCACTTTTGCGAAGAGATTTCAAAACTGGATCT
CGCCATCGAATTGCTGGAAAAACATGGCGTGGAGAAGGACAAAATCCTAACGACTTCAAC
CTGTCGTTTCTTGAAGTTCTTACTACTCAGAGGTAAACCACGCATTCCTGAGTTCGACGC
GTTTTACTGATGTATGTGCATGAATAATCAAAAGTAGACCCCGCCAATCGGCGGGGTTTG
TATTAGTTATGTACAAACTTGATTACTTACAAAGGTGACTCAACGACTACATATTTACGA
TCTGCCCTAAGTGGCGCAAACCATGTGTCTTGGTATTTGAAATAGCTTTGCCCGTCTATC
ACTATCGTCTGCTTGGTGTGGGGAAGTGAGTCAACAATTTCGCCAAGCTTATAAGGACTT
GAGGCTTTCTTAGTGATCGTTTTGCTTGTCTCTGTTGTCGTGGTGCTCACTTGGTTAGGA
GAGGCAGGTGAGGTTGTCACAGTACTTAAGTTCGTTGTTGTTGACGCTGAGTTAGGTAAA
ACATCACTACCACTGATGACTGTGTAATTTCCGGCTGGTGGATTTTGGACATACACGTAA
CGACTGCCGCGCTGTTGATAATAGGCGTCTTGCACAATGGCGTAGGTCACCCCAGCGAAA
ATCGCAAACGTAGCGATGCCAACCAGATCGTTATGGTAATAGTAATAACGACCACGATAA
GGTGGATACCAATAACCAGGTCGCACATAAATGAAAGAGGAATGGTATCGCGGCGGTCTT
ATTACGACGGGTGGACGATGGTAGTAAGGCGGTCTGTAGTCGTGTGAAGGGCGATGCGGC
GGCCGAATCGGTCGCTCCGGACGATTTACAGGATGACTGTGGTGCTTATTGCCCGGTTGC
GTAATGGGTTTCACCGAATGTTGCGGATGCGGTTTTGCCTGTAATGTTGTTGTGCCAAGT
ATCATGACAAACACACTGGTCGCAAGCCCTCTTAAAATTGATATGTAGTTCATAAAACGC
CTCCCCTTGATATTGGAGAGTAGGGTGCTCGAAATATAAGTATAACAGAGCGAAACAATT
AGGAAGCGTTAGGATCTGAGCGTTGTTCAAGTACTAGAGATAAGAGGCGCACCAGTAGGG
ACTGTGCCTCGGGTGATAGCAGCCGAGCAACCGTCACCAAATCTTCTGCGGTTACGTGTT
CTATCCCTCTAATATCGAGCGCGATATCGAGGTCAGTCAGATTTAGAGAGCGCAAAATAG
AGCGGTATTGCGAAAGTTTGAGATCCGATTCACCTCGCTCGATGCGTTGGTAGGTTTTGA
CGCTCATCCCCGCGATATTTGCCATTTGTTCACGCGACAAACCGTGCTCTTTTCGTCTAA
TAATGAGCGCTTCAACGATAGGGTCTACGTGCATGGCTTCTCCAGGTAGGACAGTTTTGA
CCTGATCAAGGCAAGAAGTGGACCACTTTAACCACCCTATCTTTACCCGATTTTAAAAAG
GGTATAAGAATGGCGTTCTAATTAAATGTGCAATTATTTCAGTCAGTTCTTATAAAAATG
GAAAAGCATCAGTCATATAAATCAATTACAGCAAAAGTCTCTATTCGCAAAATGCAACGC
ATTTTAGATCTGCTGCTGAATGAAATTGATGAGAAACACCGCGCTTCAAAAGAGAATGTT
GTTACATTGACTCGGCAGTCACAGCATCGTCTGATGAGCTATAAAGAGCTTTATCTTCAC
CGTGAGGCTATAGCCGAAAGTGAGCTGCTGTTGGCGTATGAAAGCATGAGTGATACCGAG
AAACAGATAGCTGATATGGGGCTATCAGAACTAACTTATGCCATTGAAGCGCTAGATAGA
GCGTGCTAACGCATTGCACAATATCGTCAACGATTGGATTGTGTTGAATAAAGGGAATAA
TAAACAAAGAAGGGATGCAAATGCTGGGGAACCACACCCAGCATTCGGACACTCATTTAC
TTAAAATTTTCGAACCGTAAATCAGTGTTTAGAGGTATGTGAACCGAAGCGAGTCGGTAC
GCAGCGAATAATAGCGATATTGTCTGATCTAGGCTACGTCCTTGGAATCTAATACCTTAA
TCTAAACTGTAAATTAATTTGTACACACGCCAATAATTGAGCGCTCCAGCACGTTCTTTT
TCTCATTAAGCGATAAAAGACTAACTAGCGATGAAAATAGCAACATATCTATTGCTCCAT
CAAAGGGTTGTTAAAATATATCGCTGTAAGACTGACCTTTTGCTTTTCAATCGTCCTAGT
TATGCCTTACAATCTTTTTCGAACCAAATCCATTCATAAAGAATGGGGTTGATGATTCCA
GATGAACGATTTTGCTTCGAACCCAAAGTTGTCACATCTCATCAACCATTAACATCGCCC
AAAACGACTCCCGATTCATTCATGTGCAATTGAACTAACCACCTTTTGCTGCATGTTTCT
TGTGACAGGGGTTCTTGTATCCATTTTCTGGCTAAGAGAGAAGTAGGGTCGTTTTGTGTC
TGTGCTCTGGATGCTGCACAGCAGGCGAGAGATAAACGGATTGAATTTAGAGGTATTAAC
CGTGAACTTAAAACTTGTCGGCAGTTCCCTGATCGTTGCAGGTACTGCTCTTGGCGCTGG
TATGCTTGCCATACCTATGGTGCTTGCTCAATTTGGCCTCCTTTGGGGCACTCTTCTTAT
GTTGTTCATCTGGGCTGGAACGACTTATGCCGCTTTGCTTCTACTTGAAGCGAGTTGCAA
AGTCGGTGGTGGCGTAAGTATGAACGCAATCGCCCGCGAAACACTTGGTAAAGGCGGTCA
GTTAGTGACTAATGGTCTGCTTTACGCGTTGCTTGTTTGTCTATTGATGGCTTACATCAT
TGGCGCTGGCGATCTAGTGCAAAAAATCACGGCATCAGTCGGCCTTTCTGTTTCCACTGT
TTCTAGCCAAGTTGGCTTTACCATCTTAGTGGGTCTGATTGTTTCTGCTGGCACTGGTGT
GGTCGACAAACTGAACCGTGGTCTGTTTATCGGTATGATTGTTGCGCTTGTTTTAACGCT
GTTTGCCCTTGCTCCTAGTGTTTCATTCGAAGGCCTAAACGAAGTCGTGAGTAGCGACAA
AATGGCACTAATCAAAACCAGTTCTGTGCTATTCACCAGTTTTGGCTTTATGGTCGTCAT
TCCTTCGTTGGTGACTTACAACAAAGAAGCGAGCAAAACTCAGCTGCGCAACATGATCGT
TGTCGGCTCTACGATTCCTTTGGTTTGTTACCTATTGTGGTTGTTTGCGGTTGTGGGTAA
CTTGCCGCCACATGAGCTGGTACAGTACTCAAACGTCACTGAACTTATCTCGGTTCTTGG
TCAACAGTACAATGGCTTGGAGTTTATTCTGTCCATGTTTACTGGTTTGGCGTTGCTAAC
TTCATTCTTGGGTGTGGCAATGGCGCTTTACGACCAAAACGCGGACTTGCTCAAAACCAG
CAAGCCAGTGGTATTCGTCACCACATTTATTCTGCCGCTACTTGGTGCTGTATTTGCTCC
GGAACATTTCTTAGCAATTTTAAGCTACGCAGGCATTATTCTTGTGTTCTTGGCGGTTTT
TGTTCCATTGTCGATGACAATGAAAGTGCGCCGTGTACCTGTCGAAGACAACAGAGTTTA
CGAAGCTGGTGGCGGTGTGATGGGCATGAGTATGATCTTCCTGTTTGGCTGCTTCCTACT
ATTTGCACAAGCTGTGTAATACAAGCACATTGAATACATGAGCCGCCCGTTGAAAAACGA
GCGGCTTTTTTAATGGCAATGACATAAGTTTTACGAGAGATGACGGCTTTGACGTCGTGC
TGATAATTGTTCATAAGCTCTGACCGAGAGGTGATACTCCTTAGCGAACGACTGACATGT
GGTAAGCAGATGCTGACTAATATGGTGATAGTTATATCGATAAGGGGAATCGTTGTGTCA
AAGCAATTATCTGTTGCCATGGTTGGCGTTATGCTGTCTTTGGGTGTGTTCAGTGCGGAA
GCGATGGCAGATCCAAAACACAGGCACGGTCATAAACACGAGCATCATCATGACCATCAC
CACCATAAACGTAAGCACAAGCATAAACACCGACATCATGATGTGATTGTGGTGAACCCA
AGGCCGCCAAGGCACCAATACTACTATTACGACCGCATTCCTCGTAATAGCACTTACATT
CAAATTGGTAACTTTACGTATTTAAAAGTGGATGACCATTATTATCGTCGTTCAAGTGAC
CGATACATCCATGTAAAACTATAGATACAAAAACAGCGAGCTAGGCTCGCTGTTTTTGTT
GATGAAAGGCCTAAACCGTAAAGCGATTTAGGATTTCATCCTGCTTGCGTACATTGTCGT
GTTGAGATTGCATCGCTTCGTTAGTGCGGTTTGCAGAATCAGCAACTTGAGTGGATAGGT
CTTTAATATTGACCGTGTTGTTGTTGATTTCTTCCGCGACAAGGCTTTGCTCTTCTGCCG
CAGAGGCGATTTGTAAGTTCATGTCTGAGATCCGTTGAATCGCATCACGAATGCGTTGTA
GCGCATCATTCGCCAAATCGGCTTTTTCTACCGCTTCTACAGCACTGCCTTTGCTTTGAT
GCATCGCGCTTGCCACTGAAGACGCGCCAGATTGTAGCTGTTCAATCATGCTGCGAATTT
CTGTTGTCGATTCCTGTGTACGTTGTGCCAGTGTGCGAACTTCATCGGCCACTACAGCAA
AACCACGACCAGATTCACCTGCGCGTGCAGCCTCGATTGCAGCATTCAATGCAAGTAGGT
TGGTTTGGTCTGCAATATCGTTGATAACTTTAAGAATCGTTTCGATGTTTGCTGTTGCTG
ATTCTAACACCTGAACTTCTTCAACAGCCAAATCGATGCTGTCTGAGAGCATATTAATGG
TTTGTGTTGATTCGCTCACCACTGATGAACCTTCAATGGTTGCTTGATCGGCTTCTTTCG
CAGCGCTTGCGGCGCCTTGTGCGTTGTTCGCAACTTCTGTCGCGGTGACAGACATTTCGT
GCATTGCGGTTGCCAGTTGCTCCAATTCTTGAAGCTGAGTTTGAATGGCACCAGCGGAGT
CGCGTGCGCCTTCTGCCGTGATTTGAGTGCCAGTAAGAATCTGATCAGAGATAGATTTCG
ATTCAATGATCTGCTGCTGAAGATTTTCCATAAAGGTGTTGAAGTTTTTCGCTAGCTCAG
AAAACTCCTGATCGGTGTCAGTTTCTAGGCGTTGCGTTAAATCACCTTTGCCAGATGCGA
CGTCTTTAATTGCCGTGTTTAGTGTATCTAGCGGGCGCATTAGGGTTCTGATCAGAAGTG
TTAATGCGATAACTGAAGCAAGTACAGCGATGATTGAGTAAATGATCGCGCTATTACGTA
GCTCTCCAACCACTGAGTAAGCTGCTGTTTCATCAATGATTGCACCCACGTACCAGTTCT
CACTTGGGATATGAGTAAGGCTAACCATGTGAGGATTGTTATCAACTTCGATGTGTTGAG
TCGCCTTATTTAAGTCAACTTGCGGTAGGTAGCTATTGAGCTTTTCACCGTTGTACTTAC
TTTGCGGGTGCGCAATCGTCGTGCCATCGTCAGTGACTAAGAACAAGTAACCAGCATCAA
ACAGGTTCACTTGGTTAACTAGGTCGGAAAGGGTAGTTAGCTCTAGGTCGTAAAACATGC
CAGCTAAGAACTGGCCGTTTTGTTTTACTGGCGTACCAACAGAGATGATCACATTCTTAG
ATGATGCATCAACATAAGGGTCGGTAACCACCAAATCGCCTTTGTTTTTGGCTGCGATAA
ACCAAGGGCGTTGGCGAGGATCATAATCAGGCCCCGCATCCCAACCGTCGTCGTTTTCAA
TCACGAAGCCATTACTTTCGTAACCAAAACCAATCGCTAGGAAGCTTGATTTCGGAGTTG
GCTTCTCAAGAATGTCTTTTACGTATGTGCGGTCGTTTGGTGATAGTTCTATGATCTCTG
TGATCGAGCGTGCGAGATCTTTCTTCGCGTTCATTTCGGATTGAACGGTGTTGCTCACAC
TGGTCAAAATCTCTTTAACGCTTGAATTGATGTGCTCCTGAGTTTGAGAACGAATCGTCA
TAACTTGTTGCGTCGATAGTAGCGACACAGTAATTAGCAGCAAAATTGAAGAGGCGGTGA
CAACCTTATGTCTGAATTTCATGAGTTTTCCTCTAAGTCTCCCGGATAGTTTTCTTCTGC
TTCCACCTCTTTTTGGGTTCGGGTGAATTCGGCAGAAAAAGAAACCTGTTGTGTTTGATT
ACTTTCTTATCGACATCTTTATCAAAAACATGAATCCATTTGTTGTCTTTTTTAACCAAA
ATTAAACAAAACGGTGATTTGAGTTAAAACTTGTGAGTTTGATCTGATTAGTTAGCCATC
TTAATGAAAGCGTCATAATGAAAGGAATTGCTTAAAGAGTACTGTTGCTAACAGGTTTGA
TTGAGGAGTTTAGTAAAGTTTTATTTATTACAAATAAGCATTTATTGAGGTTTTTTCTTT
GTAAATTATAGAGTTTACGTTGGGGGCGAAGTTAAGTGGGGAAGTAAGCCAAATTTTAGT
TGTAAAAAAGGCCCCGACAGAGCGGAGCCTTTGTGTATGCTTTGATTTTAGAAAATCAGA
TGCGCAACACCAGCAATCACAGGAAGTGTAATCAGCGTACGCAGAATGAAGATAACAAAC
AGTTCTACGATGTTGACTGGAATCTTGCTACCTAGTAGTAGTGCACCAACTTCTGACATG
TAAATCAACTGAGTAACAGACATTGCTGCGATAACAAAACGAGTCATTTCGTTGTCGATA
GATGCCGCTAGAATCGCAGGGATAAACATATCTGCAAAGCCAACCACGATAGTTTGCGAT
GCTTGTACCGCTTCAGGGATTTGTAGCAGCTCTAAGTAAGGAATGAATGGCTGACCAAGG
ATCTCAAACACTGACGTGTATTCAGCAATCACTAGTGCAACGGTACCCAAACCCATAACC
ACAGGCAGTACGCCAAACACCATATCGATAGCGTTGTGCACACCTTCTTTGAATACGGAT
TGAACAGATTTTACTTCTGCAGCGCGTTTTAGAGCTAAGTCCATGCCCCAAGAGAATGTC
GTGTGACCTTCTGGCACTGCATCTACATCTTCTGCTGGCTTGCTGCCGTCAATGTAGCGG
TCTTTTTTCAGGCTTAGAGGCGGCAAACGAGGAATGATAACCGCAGCCACGATACCTGCT
AAACAGATAGCTCCGTAGAAAGGTAGGAACAGGTGTTCAAGTTGAACCTGAGCAATAACA
ACTAAGCTGAATGTGATCGATACCGCTGAGAACGTTGTACCAACAACTGCCGCTTCACGT
TGAGTGTAGAACTTGTTTTCGTACTGCTTGCTTGTCAGTAGGATGCCCACACTGCCATCA
CCCAACCATGATGCCATACAGTCGATCGCACTACGGCCAGGTAGGTTAAATACTGGACGC
ATTACTTTACTTAATAGCGCGCCAAATAGCTCTAGAAGACCGAAGTTAAGTAGTAGAGGA
AGCAGAAGGCCAGCAAAAATGAATACTGCGAATAGCGTTGGTAGAAGACCAGTTAAAACA
AGGCCGCCGGTGTTTTCTTCCCAAATCGCTTTTGGACCTACTTGGAAGAACGTCATCAAT
ACCGCAGCACCACCGATTAGGCGAACAACAAGCCAAAGTGGAGACGGGTTGAAAAGTCCG
TTTAAGAAACCGTTACGAAGGATCGCTGCTGGCTTGAAAATTTTACAAAGAACAGAAGCG
ACAGCCATGAAAGCGATAATAGCGGTAACGATAGCAATAAGTGCATCGCCAAGTAAGGCA
GGAATGACTTTTGCCATGACTGCAACAGGGATAGTGAGGTCGCCATTGTAAGAAATAGGC
GCCATAAACAGCAGAAGACCGATTAGGGATGGAATGAAGAACATCCAAAAGTTGCCCTTA
GGTGCTTCAGTAGCATTGGTGTTGTTATGCATAGTTTTCTCGTGTTACTACTAGTCAATA
CTCGCCATATTCCATGACATAAATATTCACTAAACATCCGTATTTAATCACAGTGATGCG
GAGGGTACCCGCAAACTGCATCCATTGCAATACTATTCATTAAATACATGTAGTTATTCA
GCCGATTTATCGGATAAATTGCCAAATAACGCCATTGTGTATATGAAAATGTTGCGTGTG
TTAGAAAATTGTAGCACGAGAGGCGTGCTGTGCAGATTCTTATGGGGCGCAGTGTGACTG
GAATAATAAAAAGACGGGCAAATGTGATTACGATCTCACGTAAATTACCTTGGTTTTTAG
GCTTAACCTTAATAGTACTAAGGGCTATAGAAGGCTGTATTGAGTGTTATATAAAGAAAG
TTGAGACAGTCGAAGGTGGATTGGAATGAAGCAGAGTCGCAACGGATTCATGCATTGATG
GCTGAATCCGTTGCTTGAAATTAAGCGTTTTGGTTGCGATTGATGGAGTAAAGGTAAGCC
CAGTAAATTAGCGCGATACCAAAGGCTAAAATTGCAGGAAATACCAGAGCATACAAGCCA
TAAGCCATAAATAAGGCAGCGCCGACGCTCCCGCCTAGTAAAAAACCAAAGAAGATGAAT
AGAAACAACTTAGCTTTACGGCGGTCAAATTGACGTCCTCGTAAGCTCTCACCAATCATA
ATGCCAAGGTCGGTAATGATCCCCGTCATGTGTGTCGTTCGGACAACTGCGCCACTAAAA
GTGGTGATCATCGCATTCTGCAAACCACATGCTGCTGACGCTAAGTATTGGCCGTAGGAG
TCGCCCTCGACCAAGAAGCCTAAACTTAACAGTAACAAACTCCCTTCAATACAAAGTGCC
ACACCATAGCGTCGGCCAAGCTTTAAAGCGCTACTCTCAATAAAGAAGCCGCTAAACGCA
GAGCCAATCAAAAAGCTGAATACGATAAAGAGCAGGTGAATGGAATTATCCATACCTGTT
AATAGGCTATTCCCTAGCTGAGTTACGGTTCCGGAAAGATGCGTTATCGCTTGATGTTGA
AAGCCGAGAAGACCAACGGCATTGACGCAGCCCGCGAGAAGGGCAAGTAGAAACGCGCCA
TATTCCACCCAACGAGGAAGTCTGGAAATCACAATAAAACCCCACCAAATGTTAGGAGCA
GATTATAACGCTCACACTGAGTTACGAAACCTTTTCCTGTTCAACTCGGTTGATCATTCT
CAAAAAAAACTCATTTATAGAGCTTTTGCTCAGATAATAACAAGCCAATAAAGGGGGATT
CCCCTCTATTGAATGTGTTCCATTGTGCACTCGAAACTCACCCAGCCATGTTTCCTTTGC
TCATAAATCGAAACTTTTGGCTCATGAAATTCGGTGTTATTGAAAATTCCAACGGGAACA
ACAACGATTTCGGGTGCTGCGGATAACAACAGTTGCATCGTCGTGCCACAAGCAGGGCAA
AATTCGTATTTCACTTCATTACCATCGTCACTGATTCTGGTGTAGTTGGTCGTGTCACCA
TCTAAAATGACCTGCTCCTTATCGAATTTGGCCTGGACACCAAAAACGCTGCCTGTTCGT
TTCTGGCATTCAAAGCAGTGACAAATAGAGGTTCGCAGAGGTTCATCTTTACAGCGAAGT
TGAACTAAGCCACAGGCGCACTCTCCGGTGTGAATTATGTTTGTCATCGTTATTACCTAT
CGATTGCCCACTAAACAGTTTATACCTAAATCCGCTCGAGTGATTTTACGATACTTGGTT
CATCGAGATTTGAGTGTATGCGGTGATCCTATTCGAATTGGTATATACTCCGAACACAAT
TTTTAGAACAAAAACAAGGAAGTCGCCATGGCTCGCAGCAGAATTCTGCCAATTCCACTC
ATTCTTCTTATTCCTATCGTGCTATTAGCGATTGTTATCATTGCTGGTGTGTATCGCTTT
AGCTTGTCTGATGATGAAATCATGGCCAAGTTTCCGCAAGCAGAGGTGCAATCTAATCCT
ATCGTTGCCGAAATGTTGGGAGTGCAAGCGAAGAATCCGTGGACAATTCAAGTACCAGAG
CAAAATGCCGTCTCTTTTTTAGAAGAGTGGGACAAGGAGAATGGCTACCTGATTGGTGAG
TATGATGCAGGCGCGACAAAGGGGCAGGTTTTGGTACCGACCGCGTTTATCGCTCAACGT
GAAATCAACAAAGAATTTTGGATTGCGGCGCCGATGATTGTTACGACTCAAGGCTCAGGG
GCATTTTATTACGTTGGGTTATTTAAGTTTGATCCGATCCCGAGCCGAGTGGTGTTGCTA
GACAGCGTGTTTATTGGTGATCGAGTTAAATTTGCTCAAATCAATTGGCAAACGGATACC
AAAATTGCTATTTCATTCCTAACGCATGGCGAAAGTCAATCCATGGCAGATGAGCCAAAT
CAATCAAATTCAGCCACTCTAACCCGTGTAGGTAATAACCTACATATGCAACAGTGATGA
ATTTTTTTTGACTTCTGTAAAAATTAAGTGTTTTCTGCGCTAGATCTCGAAATTTCATAG
TGATTTCTTATACGGGAATGCATAAGCTATGAGCCTTGTTTGAAAGGAGATAGTAATTCC
CGTGTCTACAAATGAAATTACAAAACGGTTGCCGAATCTGACAAGTCGTAGAGCGCTACT
GTTATACTCCTTGCCAGTTTTAGTTGCGATAGGTGTTTCTCACTCTCTCAAAGAGTCATC
TTTAACTAAAACCATCGCATTAAACCTGCCAGAATCGCAGGTTGTTGAACGAATTCTTGA
TGCGACGACTGCGGAAGTCGTCACTCCACCTAATTTTGAGTATCAAATCCAAGCTGGCGA
TAATTTAAGTACTATCTTTAGCCAACTCGGTTTCGGTTACAGTTCATTAATGAAAGTAAT
GGAAACGGATTTGAACTACCTTGCACTTGATACCTTAAAGCCTGGTAATACGCTGCGTTT
TTGGCGCAATGATGCCACAGGCGAGCTAGAAAAAATGGAACTGCAATTTTCGATTGCAGA
TAAAGTGGTTTACCAGCTGAACAGCGATGGTGGCTATGACTTTACCGATATTTCCATTCC
TGGTGTTTGGCGTCAGGAGCCGCTAGTTGGTGTAATTCAAGGCAGTTTCTCTTCTTCTGC
GAATCGTTTAGGTTTGAGTTCTGCAGAAATCAGCCAAGTGGTGAGCTTGCTAAAAGAGCA
GGTGAACTTTGGACGTGATCTTCGTGCGGGTGACCGATTTGAAGTGGTTCGTCGTTCACA
AACTATCAACGGTGTTTCAACTGGCAAGAATGAAATCGAAGCGATCAAAATCTACAATCG
TGGTCGTGAGATAACCGCGTATCTTCATACTGATGGTCAGTTCTACAACGCGAAAGGTGA
AAGCCTACAGCGTGCGTTCCAACGTTATCCTGTGAGCCGTAGTTGGCGTATCAGTTCTGG
ATTTAACCCAAATCGTTTACACCCAGTAACAGGCCGTGTTGCACCGCATAACGGTACTGA
CTTTGCTGTGCCAACTGGCACACCAGTAGTGTCGACGGGTGACGGTACTGTGATTATGAC
ACGTAAGCACCCGTATGCGGGTAACTACGTTGTTGTTGAGCACGGTAACAAATACAAAAC
GCGTTACCTGCATCTAAGCAAGATCTTAGTGAAGAAAGGCCAAAAAGTTTCTCGCGGTCA
GCGTATCGGCTTGTCTGGTAAAACAGGCCGAGTTACTGGTCCACACCTTCACTATGAATT
GATCGAGTACGGACGCCCTGTAAACGCGATGCGCGCGAACATTCCGATGGCGAGCTCTGT
TCCTAAGAAGGAGATGGCAACCTTCATCGCGAATCGAGATGAAATGGATAAGCTACTAAA
AAACAAAGAGAAAGCGGTTTTATAGCTGTTTAGGCTCTTAATCGAAACAAAAAGACCAAG
CAATTGCTTGGTCTTTTTTATGCGCGTTTGACTTGTCTATCGTTAATCATGTGTACCAAT
TCATCGACGTTGTGTGGGCGAGAATAGAAGTAGCCTTGAATATAATGGCAACCCATGTCG
ATAAGCTTATTTAACGCCCTGTCGTCTTCTACGCCTTCTGCAATTAAGTCGACATCCAAC
AGTTGAGCTAACTGGGCTATCAGATACACCACTTGCTCTGACGTTTTGTTCGAGAGCATA
TTGCGCACAAATGTGGCGTCAATTTTGATGCTGTCGATAGGGTAATTATGAATGTAATTT
AAGCTCGAATAGCCAGTGCCGAAGTCATCCAGTGCGACTTTAAAACCAAGATAGCGAAGC
GAGTTCAAAACCATCTGCTCGCGTCCACTTTGAGAAAGCAAAACGGTTTCAGTGAGCTCT
ATAACAAAGTCCGAAGCATCGTGACCGTATCGCTCGAGCAAGGTTGTTAGGTGGTTGATG
TAGCGGTTTGAATCGACTAGTTCGTGTGCAGAGCAGTTGATGGATAGCTTCACGGTATAA
CCGAGGTGGGCCTCTAACTCTTGCTTCGCAATACATGCTAACTCTATGATTCGCTCACCT
AATTCGATGATTAATCCCGATTGCTCGGCCGCTTCAATAAACTCCGCAGGGGAGATGTTG
CCATACACACTGCTGTTCCAACGAGCGAGTATTTCAAAGTAATCCCAGCGATCATTGTTT
ACATCAACAATCGGTTGTAACACCACGTAAAGCTCATGACTTTCAGTAATGCTCGTGCTT
AATTGAATGCGCATCGCTTCAATCAGTTGCGTTTGACGATGATAAAGCGCACTTAAGTGC
GTGTCGTAATGTTGAATTCGTGTGTCACGGTGTTTTTTGCAATCTTTCAACGCTAAGCTG
GCATTTAGGATCAGTTCATCACTGTTGAGCATGTGAACAGGCGCACGTGCAATGCCAATG
CTCACGGTAAAAGAAATACGATTGGATTTGTCACTGTAACCGGCTTCAATTTTATCGAGC
ACTTCCTGACATACAGCCACGGGATCTTCATCGTAAGTAATAAAGGCAAACTCGTCGCCA
GCAACGCGAAACGCGTTATTTGGGGAAGACAAGCTCTGTTGAATCGCATTTGCAGTAAAC
TTGATGATCTGGTCACCAATGTAGTTCCCGTTGATGTCGTTTATCGATTTGAAGTTGTCG
ATATCCAGATACGCCAGATTAAAAGGGCGGGTGGCTTGCTGCGTTAATGTTTCTAGCGTG
TCTGCCAAACAGCTGCGGTTCAACAAACCGGTGAGGTTGTCATGGGAGACTTCGTAGCTA
AGTTGGTTTAGGAGTTTGTCCGAACGCTCGCTGACCCATTTTTCACGAAGGCTATGGATA
ATCACATTGGCATAAAAGCGATGAAGTTCGAGCACATCTTGTGCTTCTTTCGCGTGAATA
CTTCGAGTAAAAGTAGACAGCAAAATCCCAAGCACTTCGCCACTTTGTGTTTTCAACGGT
AGGCCAAGGTAAGCTTGAACGCCATCATCCTGAAACATCTGGTCTTCAGGAAAGCGTTTA
TAGACCTGATCTTGGTAAAAGATGTGCTCGCCAATGTCTTTCGCGACTTTTTCACATGGC
GTGCCCGACAGGTGGTAACTGAGGTTATCTGAGATCTCTCCGCCACTTGCAAAGGAAATG
GTGTGCGCAGCATGTTGAAGATGAGCCACTTCAACAACGCATGTACAATGACTCTTCAAC
TGTTGATGGATATCTAAAGTCACTCTGTTGAGCAGAGCGCTCCCATTGAGCTTCAATATT
TCATCAAGCTTTTGGACACTGATTTGTACATGATCCATTAAACACGTTACCTAGCCGTTA
TTAATTTCATATCGTGCTTTGATAGTTGTGCGACACGACGACTTATAATTTGATATGCAT
CAAGTAAACTATCGTTTACTTAAGGAGATTTTTCAAACTTTGAATCCCAACAGATAAGGA
ATTAACACTAATAGGTGAGTCTAGTAAGACTAGAGTGTTATCAAAGTTTGAGGCATTAAT
TTCAAAGTAGTCGCTTACTCACACATTTAACAAGAAAACTATCAAATTAGATGCGTTTTT
CTTCTTCTAAACGGGATTTTAGATAGTCGAGGAACAATTGGGTGCGTGTGTGTTGATAAT
CCAGTTTTGGGTAATACGCATAAACCGTAGCCTCGTCGGCTGTAACATCCGGCAAAATAG
GCACTAGCGCCCCGGATTTTAAATCGTCTTTGATCATTACGTTGTTGGTCATCAAGATAC
CCATTCCGCGTTTTGCACCATGAAACAGAGCTTCTGGATTGGTCGTTGCGAAGTTGCCTG
ACAAGCTCACTCTTTTCCCTCGGTTGGTTTTGATCTCTCTTGCCGGTTTTTCTCCCCAAA
TCAAAATATTGTGTTTTGTCAGCTCTTCAACATTTTGTGGCGTGCCGTATTTTTCTAAGT
AACTCGGCGCTGCATAAAACTGAGCTTTGTGTTCGAACAGCGGGGTGGCTTTAAAGCTTA
ATGAATTGAGCTGTTCTAAATGACGACTGATGAAAAGATCCAAACTCAGTTCCGGCAGTT
GACCGGGTAGCGTCGTGGTGAGTTGCAGAGTGATATCGGGGTATTTTTCTAGAAAATCAT
CAAGGTAGTGGACTAAAAACTTAGAACCTACCGCCAACGTTGCGCCAATCTTTAACAGAC
CGGCCGGAGACTGGTTTACTGAGCGAGTTTCATCTAACACGGACTGCCAAGAGTCAAGTT
GCACTTTGGCTCGCTCGTAGAATAGGGCACCAGCTTCGGTTTGACTTATTGAACGAGTGG
TACGCTTGAGTAACTGGACGCCAATTTTGTCCTCTAACCACTGGATACGCTTGCTGATGG
CAGAGCTTGTCGTGTTGAGCTTCCGTGCGGCTGCATTGAAGCTGCCTTCTTCGATAACTC
GAATGTAACTTTGTACACTTTGAATCCAATCCATTAAGTCCTCCGAGGAAATAATTCCTT
TCCAATTTAGCTGATTATCATCGTTGAGTATCAAATATACACTGTTTGCAATAAGTCTGT
AATACAAGTGGGAGGGGACTAGTGCGTAAAACACCGTTGTTACTTGCGATGATGATCATT
GCTACTGGCCAGGTTGGCGTCAGTATCTATCTTCCTTCTTTACCGCTCATTGGCCATGAC
CTTAACTTGCCACAACCTTCGATTCAGAGTTTGGTGACATTATTTTTGGTTGGTTTCGGT
GTGTCACAGCTATTTTACGGTCCGCTTTCTGATGCCATTGGACGACGACCGGTGTTTATT
CTCGGACAAAGCATCTGTTTAATCGGTACCGTCATTTGTATCGTCTTTGGCGATAACATT
TCTGCACTTGAGGCAGGGCGATTGCTGCAAGGATTAGGAGCCGGCAGTGCCTCTGTTTTA
GGGCGCTCAGTGCTACGGGACAGTTATGACGGTATGCAGTTAACGAAAGCTTTGTCGTAT
ATCTCTGTCACTGCTTCTGTCATGCCGATTGTTGCGCCTCTTTTTGGCGGATGGATTGCG
TACCACTTTAGCTGGCAAGCGGTATTTGTCTTTGTGCTGCTTTACTTGTTGGCGATATTT
ATCCTTGGCTACTTGGTCCTGCCAGAAACGCTGCCGTATCCAAAACGCAAGTTCGAGGTA
AGGCAAGTCATGGTTAATTACTTCTACTTGCTAACAAACAAGCAAGTTATCGGGAGTGCC
AGTTATAACTGGTTAAGCTACCTATCTGGCTTAGTAACATTGTCGTTATATCCATTTTTG
ATGCAGCAAGAATTGGATTTAACCGCAGCTGATTATGGTTCTTTGATGATTATTCCGTCA
GCTGGTTTGTTGATGGGTAGCCTCGTCCTTAATTTGATCAATAACCGTTATAAAGCACAG
CAAATACTGTTGATGAGCTTTGCGATTGTCGCGCTTTCTGGGTGTTTACTGTTGGTGACG
CCGTTTACGGTTGCATCGTTACTGGTCGCATTCACGTGTTTGAGTTTTGCGCAAGGGATG
TCTTTTCCTGTTTCGATAAGTTTGTTGTTGTCTCCGCATAAGCAGCAAGCCGGTGCAGTG
TCTGCATTATCTGGCTCAATTCAAATGTGTTTAGCGGGTTTGTTTGGTGGCTACTTGGTT
GAAAAGTGGGTGACAGATCAGCATCAGCTAGGCATCTTTTATTTATTTATCGCTCTAATT
TCTTGCATCGTACTGGTGGTTAGCCAATATCGAAGGGCACCTCGTCAGACTGCGCAGCCG
GAAGCTTCCAGTTGAATGTTCTAGCGAAGGGAAATGTACTTGCAAGGTTAGTGGCTCCTT
TCTAAAATGCGCAGCTAAATTAAGTCAGGCTTAGTGAATGACTTGAGTCAATCGCACTGA
ACTTGTTTCAATCAAGGGAACAAGGTTTGGCGTGGTACTTTGATTCAAGCTAGCGCAGTA
GTTTCTGCAAACTGACAACTCGCTCTCCAATCGTTAGGTGAAAGAATGCAACAAAACGAA
TTTGAAACACTGGTAAAAGAAATTACCTTGCAAGAAAACATGCCAAAGGCGCTAGAACTA
CTTAAAGCGTGTGAGGAAGAAGAAGTTGCACAAGCGGCAGAATCCCTAACTGGTCAGTTT
GGTCTTGCAGAAGTTGATGGCGAAAAACGTATTTACCACATCACTCTACAAGAAGACGAG
TCCGGTGTAGAGCAGGAATACGTTGAGCATGTCATGAATGAAGGCGACAACATGATTAAG
TTTGCAGCTTGGTTTTTCGAAACTTTCTTTGAGATCAAGCAGAAAGACACCTACATGGCT
GCAGGTAAAACTTACCAGCAACCGAAGCGATAAACAGGCTTTCTAAAAAATCAAAAAGTA
CTTCCTGAAAGAAAATTACAAAATAAACGTGACGCTCATCTTGTTTTTGTCTTGTTGTGG
TGTAAAATTACAACATAGTTAAGTCAATACATTCAGGAGAAGGTCATGGGTAACGAAATT
GGTGGTGCTTACATTGGCCAGATGATTGCAAAAGACGCGATGCACAAAGCGCTTTACGGT
AAAGCGAAGAAGAAAAAAGCTTCTATTTTTGCTCGTGTTATGAAAAAACTGGCGAATTAA
TGCAGAAAAGCCCTGATTGAAAAATCAGGGCTTTTTGTTTCTATCAACCAAATATTTATA
CGGTCTTTATGCTAGTGCGATAACGACTATGCCGATTGGCTTGGTATTTCTACGACGTTA
TTCGGCACCTTGTCTAACCCCTTTGCGGCTAACCACTTTTCTAGGTTATCTGCGCCTCCG
ACGTATTTTCCCTCTAACCAAATTTGCGGCACGGTCACTGGTGTTTTCTCACCGATGATC
GCTTTAACTTCTGGGATCATTCTATACAGGGCAGCGCTGTCTTTGACGACATCGTGATAC
TCGTACTTAATACCAGCATCTTCGAGTAACTGTTTAGCTTTGACGCAATACGGACAAGTG
GCTTTTCCGTAAACGATGTTGCCTTTCAGTTCATCACGTTTTACCCACTCCGAAATGACC
GATTGCACGAGCACGCCTCGGTTTAGCGCTTCCCCTTGGCTCACGACTTTACCTTCAACC
AGAAGAATAGGGGCGTGCCATGCACCGACTTTCAAAGGTTCCCACCAGTGAGATAACCAA
TCTTTCACTTCGAGTTCGACTGGTACATCCGCCAATTCGTTCGCGAAGGTGTCCACTAAA
ATATCTTTGGTTAGCGTACATTCGCCGCATGGGATGTTCACTTTGAACGGCCCCCAACTG
CCAGCCCAGCGATAAAGTGTGATTTTGATTGGTTGTGTCATAGGGTGTTCCTCATTTCCT
TTCCTGAAAATATAGAACTCAAAAGCTAGATTTTTCTTTCAACTAACTTTGTCTTTTTTG
CTTCCCAGTGCGTGATGAATGCAATCGACGCCACAATAATCGCAGCGCCTAGCCACAAAC
GACCAGGAGGCACCCATCCAAAGACCATCCATCCAGCCAGCACATTTAAAGGCAGTTTAG
CGTGATCGAAGGGTTGAACGAAGGAAGCGTCCGCAACTGCGTAAGCTTTCACAATCGCCC
ATTGCGCTAATGCTGTTAGTGCACCAGCAAAAAGAAGGATCAGCCAAATAGTCCAGTCAC
TAGGCATGGTAAAGCTTGGTATCGCTAGCACAATATTGAAAGGCGTGATCAGTAACAACA
AGTAAACCACCATGGTAGACGGTGGATCGTTTACCGACATCTTTTTCACCATCAAAGAAT
ACGCCGCCCAAAAGAAGGCCGCCCCAACAGGCAGTAGAGTTGCCCAAGTGAAGGAGTCTG
ACCACGGTTCTAAGATGATCATGGCACCGATAAAGCCAGTTAGTGTGGCAAGCCAGCGTG
CGGTGCCCACTTTCTCTTTCAAGATAAGCCCTGAGCCTACGGTCGCAAACAGCGGAGAAG
TCATTAGCAGCGCAATGCCTTGCCAAATCGGAACAGGGTAAGCGAGCGCCCAAAGCCACA
GTTGGATACCGATAACAGAGAGAAAAATACGAAAAGCGTGCCAGCCAAAATGTTGAGTTC
TCAAAGAGCGTCGAATGCCTAGCGTTCTTAGATAAGGAAGAATAACGAACAACGCGATCG
CGTATTGAAACAATGCAAAAGTGGTGGAAGACACACCAAAGTGGATGCTTGCGATTTGGG
CAAAGCTATTCACGATGGCGAATGCCAATCCTGCAGTTAGCATCCAAGAAGCACCTTGAA
CAGGATGATGATTCAATTGAATATTTCCGGTTTGAAAGAGGTAGACGGATAATACGTCCT
AAAGCTTTTTGCGCAAATAAAAAAATGCCTCCCAGAGGGAGGCGACATTACCAATTCAAA
GGACGTGCCTGTCATTACAGGTACAAAGAACGAGAAGCACAAACGCTGCCATGCATTTGC
AATTCTAGTATTGCAGAACACGTGCCAATTTTTATCTGCATGATTTATAAGTGTTTTTAC
TTTATGGCGATGTCAAGGTTAGAAGAAATGCACTAAGTCAGTGAAAAATTGCATTAAAAG
AGGGCAGAAGTGGTGGCTCTGAGGCTCGTATTTTTTAGTGGAGCAGTGAAGGGGTAACAG
AATAAAGATGAAAATTCATTGCTTTATCTGTGAGCACCACAAAAAATGGCCGACAAAAGT
GCCGGCCAAGTGGACTCGCTCTTAGGACAAGAGTGAATTAGAAGTCGTAACGTACACCTA
GGCGTAGCGTATCTTCGCCTTCAGTCACTAGACCAGATGTTGCGTCTTTCACTTCATCAA
GTTGGTTGATGTAGTAAGAAAGGTAAGTACGGAAGTTACTGTTTAGTTTGTAGTAACCAA
CTAGCTCGATACCTTCAACTGAGTCGTATTTTGAGCCGTTGTCTGGATCGTTTTCTTGTG
CCGTGTAAAGCGCTGCTAGCGTTACTTTGCTTGCTACTTTGTAGCTTGCAACCAACTCGT
AAGCAGTAAAGTCTTCAGAATCTGTTAGTGAACCTTGAGAGTACGTACCCGCTAGGTATA
GGTTATCTAGAGAGTAAGCGATACCACCTAGGATTTGGTCTTCAGAGTTGTTCTTATCTA
CGTCGCCGCCAGAGTAAGCCAGACCCAAATCTAGCCCCATTGGCAGAGAGTACATACCAG
AGATGCCGTATTTGTCTTGGCTATCGCCAGAGTTTGCTTGGTAAGTCGCTTGAAGTTGTA
GTGCATCAAACTCTCCACGGTATGCGAATACGCTGTCTTGCTTATCAGAAGAAGAATCAA
TCACTTGCTGAACGCCAGAAAACTCAGTGATATCCGTCATGTCTGAGATGATCACGGCAG
CCATGTCCTGACGGCCTACAGAGAATGCGCCAACGTCAGTATTTACACCAGCGTACATGT
AGCGGTTTTTGAATTCGCTTTTACCTGTCTTTTGTTCTGCTTCGTACACACCGAATGCAG
ACATGCCGTTGCCGATGTCAGTTTTACCTTTTAGGTTAAGACGAGCGCGGCTTTGGTCTT
CCATTGAGCCTTCTACTTCCGCACCATCTGAACCGATGAAGTCGCCACGAAACTCAACGC
GACCGCCAACTTTTAGCTCAGTGCCGTCGTTTTTGTAAACTGTTGCTGCGAAAGATGGTG
CTGATACCAATGCTGTTAGAATTGCAGTAGTTAGTGCTGCCTTTTTCATTTTCTTATTAC
CCTAGTTGTAATCGATGGGCTTACTTGCCCGATGTGTTGATGACGCTAAGGTAAACCGCG
AAAATGAAAGATAGATTGCTATTAAGTTATGATTTTATTGCACTTTTATTTCTGGCGCGT
TTAAGCGCCTCTTTAGAAAAGGTGCATAACTAGAAGGGTTTTAGCTTTTTTTAGTTTTTT
CGTGCTTGATTACTGACCACAACTTTTCCAAAAAGTTCCTGAAGGTGTTTTAAATTCGCA
AGTGTAAGCAAATATTTCTTAATTATCTGGCTCGATCATTTAAGTTTCAGAGGGTTATGA
GGTTTCGTGATCTTGCGCGTTACAAAACATTTCAATTTGTAAGGTTATCGATTGAATGAA
TGATAAGTTAGCAATCTAAACGTTTGCTTTCATTCGGTTTCTTATAATTTTTCACTCGGT
TGCCGAAGAGTCTTCAAATAAAGTGGCGGCAGTTGTTGCGCAAAGGTAATTCAGTTTTGG
CGGAAAAGATGCCCCAAAAAGCCTTTGTATACACCCGAAGTATTTGGCGTTTATTCGTAC
ATAAATCCAAATGGTTAAGGTGCAAATCGACTAACCGACTAATAAATACATGGACTTAAT
AAATGAACAAAAAATTCCTAGCGGCAGCAATCGCAGCTGCAACATTCGGTACTCAAGCAG
TAGCAGTGGAACTTTACAATAACGATGGCACTACGTTCTCTATTGGTGGCCATGTGTCTG
TTAACCTGAACGGTTCAGAGCAAGGTGATACTGACGTAGGCACAAACTCTCCACGTATCA
ACTTCACAGCAACTCAGGATCTAGGTAATGGCTTTACTGCAGACGCTCGTGGTGAATGGG
CACTTAACTACCTAGATGGCGGCGAAAACTCATTCAAAACTCGTCTTGGTTACTTAGGTC
TGACTCACGATACATACGGTCGTGCAGTGGGCGGTACGCAGTGGGCACCTTACTACGACG
TAGCTGGCGTAGCAGATATGCCAATTGCATTTGCGAACGACTTTATCTATGACGACCACG
GCAACCTAGGCACTGGCCGCGCAGAGAAAATGATTTCTTACCGCAACGCAATCGAACTTG
GCGAAGCAGGCAAAATTAACGTTGGTCTAGGTTGGCAAGGTACGAACGAAGCGACGGATA
CGCACACATACGATGACCGCGTACAAGTTGCAATTTCTTACGCGATCATGGGCGCAAAAG
TGGGTTACACGTACAACGGTGGCGACTTCCAAGATTCAGCGTACATCGGTAAGCATTCAG
CTGAATCTCACTTAGTATCTGCGGCATACGGTTCTTACGGTCAAGGTTTGTACCTAGCAG
CGGTTTACGGCTCGAACGAAAACATGAACTTCGACGGTAAAACTCGTCTAGCTGAAAGCG
ACGCGTACGAAGCGTTGATCGCTTATGCACTACCTAATAGCCTAAATCTGAGCATCAACT
ACGAAATGGTTGAAGGCAAAGACGTGAAAGGCGCGAAGACAGAAACGGCTCGTGAAGAAA
TGGCGCTGCAAGCAGAATACAACTTCACACCTAAGTTTGTGGGTTATGCGGGTTACCAGT
TTGACTTGAACGACGCTAACGACCGCAAAACTGATGACAAATGGGCACTTGGTGCACGTT
ACTACCTATAATTGTCGTTACAGTTATCGATTCAAAAGCCAGCATGATGCTGGCTTTTTT
CGTTTTTTCGAAGAATCAACATGCGTTTCAAACTGATGACACAAAACATAAAACGGGCTG
AATGTCTTATTTTCGATACTTCAGAGCGCGTTCTAGTGTTGTTCCATCAAAAGGTTAGAT
TATGATGATGTTTTTGTTTTGCAGGGAAGAACAATGAGCGTCATTCAAGTTGAAGAAAAG
AAAGTAGAAGTTGGAAAAGTGCTGTGTGTTGGGCGTAATTACGTTGAGCACATCCATGAG
TTGGATAATGCTATTCCAGAGCAAATGGTGGTGTTTAATAAACCTTCTACCTCTGTATCG
ACGATCTTACGCTCATTTCATCAAGAACCTTTGCATTATGAAGCGGAAATTTGCTTTCTA
ATCAAAGATGGTCAATACGCCGCCGTGGGTTTGGGGCTAGACCTGACGAAACGCGGCCTG
CAATCTTCTCTCAAAAAGCAAGGCTTGCCTTGGGAGCGAGCAAAAGCATTTGATGGTTCT
GCGGTTTTTAGCCGCTTTGTGCCTCTTGAAGGCATTGATATTCATGACCTTAACTTAGAA
CTATTGATTAACTGTGTTCGTGTGCAAAAAGGCCACGTACAACAGATGCAGTATCCGCCA
TTTGCGATTTTGGATGAGCTAAGTAGCTACACAACTTTGCAAGACGGTGATGTGGTGATG
ACGGGAACGCCGCAAGGGGTTGGCGAAGTCCATCAAGGCGACGTCTTCCTTGGGCGTTTA
AAATGTGGCGACGTCACCTTGTTAGAAATTGAGTGGGTGGCTGATTAAAGCCAAATGCGC
AAAAGAAGAAACGCCACCATACTGACAACCGTCGTTAAGAGAACATTTTTTGTCAAATAG
GCGATCAACGCAGCTAATGTCGCAGCCAATAAAAACGGGTTTTGTACGCTGACACTAAGT
TCCCCTTCGGGGATGAAGACAATCGGTGCCCAGATCGCGGTTAAAACGGCCGGACTCGCG
TAGTTGAGAATCTTTTGTGTGCGCGTGCCAAGCTTTAATGGCAACTTCGGTTCGAGAAAC
AAGTATCGGCTTGTGAACACCAACAGCGTCATGAGTAAAATTGACAGCATAATCATTAGC
GTTTCTCCTGCACTTGTTCGACAAAATAGCCTGTTAACATGGCTAAAATGCTCGAAATCA
TCAAACTTCCTTCCACTTGGTAATAGCTTAACGCGACTGAGCCTACCAAAGCCACTACGA
CGCTAGAAAGTACCGCTGCATTTTTAATCGTGGGTACGACAATCGCGATAAAGGTTGCGG
CTACTGCAAATTCCAACCCCATTTCATTCAGTTCTGGGATTAGGCTACCTGCCACGATGC
CTGTCAGCGTCGCAAGGTTCCAGAACAAATAGAAGCTCAATCCGGCCCCAAGTGCGTACC
AGCGATTAAATTGTTCGTCAGAATGATGGCCTGCAATGGCAAACAGCTCGTCGGTTAACA
GAAAACCAAGCGATAGTCGCCATTTTAGCGGAAGTGGTGCAATTTTACTGCGCATGGATA
CGCTGTAGAGAAAATGTCGTGAGGTGATGAAAAACGTGGTGAGCAACATAGTGGTTAGCC
CCGCGCCCGCTTTTATCATTCCCATCGCGACGAGCTGAGCGGAACCCGCGAAAAGAATCG
CGGATAACGCTTGTCCTTCTAGCGGGTGAAGCCCTGTATCAATCGCGAACGAACCTGCTA
AGAGTCCCCAAGGCAGTACGGCAATACTCAACGGCATCATTGCGAGTGTGCCTTGCCAAA
ATAAAGTGGCTTTTGATTCTTCTTGTAACGGCAAAGTGTTATCCATTGTTTGTTCTTAAT
TGTTTTGAAGTCAGGCTATCAACGTAACGTGGTAGAGGCATCTCGCCTTGTACGATATTG
CGGATTTAGCTAAAGCGAAGATATTGGCCCGGCGTGACGCCCATGGCTTTCTTAAAGTGT
CGATGCAGGTGGCTTTGATCATGAAAACCACATTCTTGTGCGACATCAGAGATTCTCTGC
CCTTGTTTGAGCAGTTTTTTCGCCATACGTAAACGTTGCTGAATCTGGTAAGCATGAGGT
GGAAAGCCAAATTGCTTTTGAAATTCGCGCAGTAAGTGAAAAGGGCTCAGCCCAGCCAGT
TTCGCGAGCTCTTCCAGCGACACATCGGTTTGTGGAAAGTCTTCTAAAAACTCCTTTACA
AGCTGTAACTGTCGTTGCGCTTTGGTGGATTCTTTTAGTGGTGCGCGGTGAGTGCTGTGT
TTACTCGCCAATTTGATCAACGTACCGTACACCAAGGTTTCTCGCAGCAGTCGATTGTCC
GATTTTTCTAGAGTCTCAAACACCAAGCGCAATTGGCTTGCCAGTTCGGGATCATAAACC
ACAGGTTGAGGGAAATAGGGCAGCGCGATATTGGGTGAGCCAAGCTCTTGCCCCAAGGTT
TGAAATTGTTCTGGCACAGGATACATTGCTTTGTATTCCCAGCCCCCCTCGGTTGCTGAA
TGGCCGTTATGCACTTCATCAGCGTTAACTAAGATAATGCTGTTTTGTGGTGCAATGTGG
TTGCCGCCAGTGCGGAAAAATTGTTGAGCGCCTTTTTCGATCACACCAATGGTGTAGCCT
TCGTGACTGTGCCGAGAGAAGTTCTGCTTTTCATACTTAGCATCTAGCAGCTCCAAGCCA
CCAAGTTCTTGAGCAATTTTGAATGTCGCGATTTCCTTGTTCTTTTCTTTCATTGTTTCC
AATCTGCTCGAGAAGTTCATCATACGAGTGTAACGTATCCATCGTGCTTATTTTTGTACA
AAATTGCTATTCAGTATCGTTAAAAAGGTTAATTGTTTTTATATGAGTGAATTGGTGATT
TATCCTTTCTAAATATGGCTACATTTAAAGGTATTTAATCTGGTCGAGTTTGATTTATTG
GTATAAGATTCGCCGCCTTGTTGTAGAAAACCTGTTCCATCATGATCGATTTAGCTGTAC
TTCCTATTTATCTCACGGCGGTTATCGCCTTATTGCTTTTGCCGGGCCCTGATATGTTGC
TGATTGCGAGCTCAAGTATGAGCTACGGCAAAAAGGTTGGCCTATTTGCCAGTCTGGGGA
ACGCGACGTCTGGCCTTATCCTTACTTTACTTGCTGCGATGGGGGTTTCAACCCTGATTG
CGATGAGCCCTGTGGCACTCAAAGTACTTCACCTTTTAGGTGGTGCGTACCTACTTAAAA
TGGGTTGGGATTGCTTGAGAGCAGAAGCTTCATCTGCTCCAGAGCTTGATCAAAAAAATA
AGATGGCATCGACCTACTATCAACGTGCATTAATGAGCAATTTGCTCAACCCTAAAGCGT
TGGTCTTTTTTGTGATGTTTTTGCCTCAGTTCGTTTCGAGCAATATTAGCGCTTCATCCG
GCGAGCAGATGCTGGCGCTTGGTTTGTTGTTGAACGTTCTTGGCCTTTTGTTCAACCTGT
TATTGGTAGCGTTGGCTGGTACATTAGGGAAAGGGTTGCTGGAGAATGAGAAGTTCCGCA
CTTACCAACACAAACTTATGGGGTTGGTGTTTGTGATCCTCGCTTTGTGGATGTTGAGCA
GCTTCGTGCTATAAACCTATCAAATTCAATCGGAAAGCCAGCAATTGCTGGCTTTTTGTT
TTAGGATAGAAACGTTTTCCAAAGAGAGGATGTATGAAACTTGAATTTTGTTTAAACCCA
GACCAAGCTGCTCTTGATTGCGTTCGTGATGGCATTCGATCATATAACCGCAAGCACTTA
CCTGAAGGAGAAGTGAATGCGGTGGGTTGCTTTGCAAAAGATGAAGACGGCAAAATCATT
GGCGGCCTTACTGGGGAAATGTTTAAAAATACGGTTTTTGTGGAGTTCTTGTGGGTGGAC
GCAGAAAGCAGAACATCGGGCTTAGGCAGTAAACTGATGGCAATGTTAGAGCAGTATGTG
AAGCCGTATGGCGTGACTCATATTTATTTAGATACTTACAGCTTCCAGGCGCTCGATTTC
TACCTCAAATTGGGCTTTGAAAAAGTAGGGCAGTATTCCGGTTATCCGGCTGAGGGAATC
CACAAATACTTCCTCCAAAAAGAAATCGCAGAATAGTCGCTACTGATGTTTAGCTTGTTA
GGAATCCAGTAAAAGAGGCGCGAACAGCGCCTCTTTTAGTATGTAGTCATGAGCTTTTCA
TGACAACTTGTTGAGAGAGTTACAAGCTTTTTTGGTGTGCGTCGATCAGCGCGTTCATTT
TGGCTTCGGCAGTTTGTTGCGCTTGCTCGTAGCTCATGTCAGCAGGGAAGTCACTGATGA
CTTCGTAGTAACATTTCAATTTTGGCTCAGTACCAGAAGGACGAACGATTACGCGAGATT
TATCTTCAAGATGATAAATCAGCACATCACTTGCTGGTAAATTAATCGTCTCTTCTGAAC
CATCCTCAAATGTACGAACGGAAGTTTTCAAGTCCTCAGTAACCGATACTTTCTTGCCTG
CAATTTCGCTTGGTGGATTTGCACGTAACTTGTCACCAATTGGTGGTGAGTTTGGATCCA
ACGCAATACTACGCTGAGCGTTAAAGTAAAAACCGTGTTGACGGTAAAGCGCTTCCAACT
TGTCCCACAGTGTTTTGCCTTGTGCTTTGAGCTTTCCGGTTAATTGCGAAAACGCAACAA
TCGCGGACAAACCATCTTTATCCCACACCTTATTGCCAACGGTGTAGCCAAGCGCCTCTT
CGTAAGCAAACAAGAACGGATGTTGCTCGGTTTCTTGGCTCATCGCGACGTTGGTTAGCC
ATTTAAAGCCTGTTAGCGTTTGGTAATACTCTGCGCCATGCGCTTTTGCGATGCTGCTCA
AGAGACGAGATGACACGATGGTGTTACCGACCAGTGAGTTCGGCTGTTGCTCTAGCAAGT
AATCACCAAACAATGAACCAACTTGGTCGCCAGTTAACATTTGGTATTCACCGTCTGGGC
GTTTTACGGCGACGGCGAAACGGTCTGCATCTGGGTCGTTTGCACAGGCGATATCCGCAT
CTACGGATTTACCGAGCGCCATGACCATGTCCATTGCCCCTGCTTCTTCTGGATTTGGGA
AGTTAACTGTAGGGAATGTGCCATCAGGTTCGCGCTGCTCCGCAACACTGGCCACTTTTT
TAAAGCCAGCGTCAGCAAGTAACGTTTCTGCCATGTCTGCGCCAACACCGTGCATCGCAG
TGTAAGCGATAGAAATATCGGTGTTGCTATCAGGAGTCAGCAGAGCATTTTCGTTCATGG
TTTTACGGTAAGTTTGGTAGTAATCGTCTTCCAACCAAACCAGTAAGCCTTGTTGTTTAG
CATCGTCTAAAGACATCAACGGCAGAGGCTTTGTGGTCGCTTCATCAATTTTTGCCGCGA
TTCCCGAGTCGTGAGGTGGAATGATTTGCGCGCCATTTTCCCAATACACTTTGAAGCCGT
TGTATTCGGGTGGATTGTGGCTAGCGGTTACAACAACGGCCGCTGCAGCATTCATTGTGC
GTACACCAAAAGCAACAATAGGCGTTGCCGCGACTTGGTAGGTTAGGTAAACCTTGATAC
CGAGTGCTGTTAAGACAGAAGCAGTATCGTGCGCGAACTGTTTAGAATCTGGTCGGCCAT
CGTAACCAATAACAACGCCGCGACTCGCTGCATCTTGCACTTGTTCAAGCAAATAGTGGC
CGAGACCTGTGGCAGTTTCTTGAATCACCAAACGGTTCATTCGGTTTGGACCTGCGCCCA
CTTTGCCACGTAGACCCGCGGTACCAAAGGCAAGACGGGAGCCGAAGCGGTCAGAAAGTT
CTTGTTCATTATTCGTATCAACGAGGTGCTGAAGCTCTTCACGAGTTTTAGGGTCAGGAT
CTCGCGCTAGCCATTGAGTAATTAGTGCTGTCATATCTTTCATTCCTTAGCAGGGGGAGC
CTACTTGTTTGGACACTTTTTCTGAAAAAGTATCCAATGTTTTCTTTTACTTTAATGTAA
ATGGTTCTCAATTCCATTTCAAAGAGGGCAATCGATAAACCGAACTTATTTTTCCTGTCT
GAACAAAATTTAATCACATTTAATTTCTTGAAGAACTTTGGAACTATAACTAGCCTTTTA
ACATAAATATAACAAACTGTGTCGAAATCGTATTTTTTGTGATTTTTCGTAAAGTTGTTC
GATATTTGCAATGGGACGCAAGGAAGCTCGCGCAAGCGTAGCGGCTGAGCAGAGGAGAGA
TCTTTTGAAAAGATTAGCGACTACTCTAGCCATACCACTGAGTGTGATTTTAATCACATT
CTCCTCCTACGGTTGGTCAAAGGACAATGAACTCAACATGACCAAAGGGGTCACGGCGAT
AAGCGAGCAAGTGTATGAATTACATATGCTCATTTTCTACATTTGTTGCGCGATAGCCTT
AGTTGTTTTTGGTGTTATGTTCTATGCCATCATCCGTCATCGCAAATCAAAAGGTGCAGT
TGCCGCACATTTCCACGAAAGTACCAAAGTGGAAATTATTTGGACTGTAATCCCTATCAT
CATTCTTGTCGCGATGGCGATTCCCGCAACGAAAACTTTAGTCGCAATGGAAGACACTAG
CCAATCGGATATCACCATTCAAATCACAGGTTCGCAATGGAAGTGGCATTACAGCTACTT
TGGTGAAGATGTGGAATTTTTCAGCTTGCTCGCAACCAGCCAAAAGCAGATTGACGGTTT
AGAGATGAAAGGTGCGCATTACCTACTTGAAGTGGATAACCCGCTCGTGCTCCCTGTGAA
TCGTAAAGTGCGATTTTTACTGACCTCAGACGATGTGATTCACTCTTGGTGGGTACCTGA
TTTCGCCGTGAAAAAAGACACCATACCGGGTTTCATCAACGAGGCTTGGACGCGAATCGA
TGAGCCGGGCGTTTATCGTGGTCAGTGTGCAGAGCTTTGTGGACGCGCTCATGGCTTTAT
GCCAATCGTAGTCCATGCCATGCCGGAAGATGAATTCGATCAGTGGCTCTCGGGTAAGAA
AGAAGAAATCGCGATGCAAAAAGCTGCGGCGCAAGAGGCGCTAACTCAAGACTTGTCGAT
GGATGAGCTCATGGTGCAAGGCGAAGCGATTTACTCGGCGCGTTGTGCTGTTTGTCACCA
AGCCAATGGTGAGGGTATTCCGGGGGCGTTCCCTTCAATTAAAGGCAGTCCTGTCGCGAC
AGGTGATATCGCCGAACATATCGGCGTGGTTGTTGATGGCCGCGCAGGGACGGCGATGCA
GTCTTTTGCTAACCAACTTAGTGATCAAGAAATTGCTGCGGTAATTACCTACCAACGCAA
TGCTTGGGGAAATGATACTGGCGATACGGTTCAAGCGGCCGACGTCAATGCCTTTAAGGC
ACAAAAAAGTGCCAAGGAGGAAATATGAGTAAGCCAGCAGACAAAGCCGTAAAATCGGCT
CCCGTTGAAGCGCATACCGCAGCAAACGCAACAATTGCACTAGACGACCACGATTCGCAC
GACGCGCCAAAAGGTATTGCTCGTTGGTTGTATTCCACCAACCATAAAGACATCGGCACG
TTGTATCTTTGGTTTAGTTTCACCATGTTCCTAACGGGTGGTGCGATGGCAATGGTCATT
CGTGCGGAGCTGTTTCAGCCGGGTTTGCAGCTTGTCGATCCGCAATTTTTTAATCAGATG
ACAACGGTTCACGGTTTGGTGATGGTGTTTGGTGCGGTCATGCCCGCGTTCACTGGATTA
GCAAACTGGATGATCCCGATGATGATCGGCGCGCCTGATATGGCGCTGCCACGTATGAAT
AACTTGAGCTTTTGGATTCTGCCATTTGCGTTTCTCATTCTGTTGAGCTCATTGTTCTTA
CCGGGCGGTGCACCGAATTTCGGCTGGACGTTTTACGCGCCGCTATCGACTACGTATGGG
CCAGACAGTACTGCGCTGTTTGTGTTCTCTGTGCATATCATGGGTATCAGCTCCATCATG
GGGGCGATTAACGTCATCGTGACGATTGTCAACATGCGCGCACCGGGCATGACATGGTTT
AAGTTGCCTATGTTCGTTTGGACTTGGTTGATCACTGCATTCTTACTTATTGCCGTCATG
CCAGTGTTGGCGGGTGCGGTAACGATGGTACTGACCGATAAGTACTTTGGTACCAGCTTC
TTTGATGCTGCGGGCGGTGGCGATCCTGTGATGTTCCAACACATTTTCTGGTTCTTTGGT
CACCCAGAAGTGTACATCATGATTTTGCCGTCGTTCGGGATCATCTCTGCCATTCTTCCT
GCATTTAGTGGCAAAAAGCTGTTCGGCTATCACTCTATGGTGTACGCAACATGCAGTATC
GCGCTTCTTTCTTTCCTTGTGTGGGCACACCACATGTTCACGACAGGCATGCCCGTGTTT
GCAGAACTGTTCTTTATGTACTGCACCATGTTGATTGCGGTACCGACCGGAGTAAAAGTG
TTTAACTGGGTCGCAACCATGTGGCGTGGCGCATTGACCTTTGAAACGCCAATGTTGTTT
GCGATTGCGTTTATTGTTCTGTTCACTATCGGTGGTTTCTCGGGTTTGATGCTTGCTATT
GTGCCGGCGGATTTCCAGTACCACGATACCTATTTTGTGGTTGCGCACTTCCATTATGTC
TTGGTGTCTGGCGCGGTCTTCTCAATCATGGCGGCGTCGTATTATTGGTTACCGAAATGG
ACGGGGAATATGTACGACCACAAGTTGAGTTTGTGGCATTTCTGGTGCTCAGTCATTTCC
GTCAATGTCCTTTTCTTCCCAATGCATTTCTTAGGTTTGGCGGGCATGCCGCGAAGAATC
CCTGATTACGCGATTCAATTTGCGGATGTGAACCAAATCGTATCTATCGGCGGCTTTGCC
TTTGGTTTGTCGCAACTGATTTTCTTGTGGGTCGTGATCAAATGTATTCGTGGCGGAGAG
AAAGCGTCGGCCAAGCCTTGGGAGCGTGCAGAAGGATTAGAGTGGACTGTGCCAAGCCCT
GCGCCTCATCACACCTTTAGTACGCCGCCTAAAGTGGATTAACGGAACGAGAGGCGAAGG
ACATGGCAGACAAATCATCCCACAAAAAGCTCACGATAAAGTTAGTGCTGGCCACTTTTG
CCATGTTCGGGTTCGGTTTTGCGCTCGTGCCGCTCTATGACGTGATGTGTGATGCGTTAG
GCATCAACGGTAAAACCAGTGATGTTGCAGCGATTCAACCTACGGGGATGCAACCCGATT
TGAGCCGGACTATTCGTGTGGAGTTTATGGCACACGTCAACCCAGATATGCCGTGGGAGT
TTAAGCCGAAAGTCATTTCGATGAATGTGCATCCAGGTGAAGTCGTGCAAACTGAATACT
TGGCATTTAACGAAAGTGGACAAAGGCTCGTGGGGCAGGCGGTGCCTTCCGTTTCTCCCG
GCAACGGTGCAGCTTACTTCAACAAAATAGAGTGCTTTTGTTTTACGCAACAACCGCTGG
ATGGAAAGCAGCACGCTCAGATGCCATTGATTTTCTATATTGAGCCCGATTTGCCGGACT
CAATACATACATTAACGCTGTCTTATACACTCTACAAACTTCCTCCTCCCACAGGCAGTT
AGCCTTTCAAGGAGTGAGATACAGGCCAAATAGTGTCTGTAAGGAGAGAACTGATGAGTA
ATAAACCTGGAACCTATTACGTTCCTGCTCAAAGTAGTTGGCCGATCATTGGCGCGTTTG
CTCTGTTTTTAGTCGCCGTCGGTGCGGGCATGACAGTGCAAGGTACTCAAAGTGATGGTG
CGGTCGGTGTTGTTGGTCGCATTGTGCTTGCCGTAGGCTTTTTGTTTCTGCTTTACATGT
TGGCAGGGTGGTTCAGTAACGTCATCACCGAATCGTTGACGGGCAAATACAGCGCGCAGA
TCACTCGATCATTTCGTCAGGGGATGAGTTGGTTCATCTTTTCAGAAGTGATGTTCTTTG
GCGCGTTTTTCGGAGCGCTGTTTTACGCCAGAATGGTGTCTGTCCCTTGGTTAGGAGGGG
CTGATAATAACCTCATGACCAATGAAGTATTGTGGCCAAGCTTTGAAGCTATGTGGCCGC
TCACGACAACGCCAAGTGGGGAAAGCACCCAAGCGATGCCTTGGCAAGGTATTCCGCTCA
CTAACACCATTATTTTGCTTCTCTCTTCTATCACGTTACACATGGCACACATCAGTTTGG
AGAAAAACCGACGCACAGCGTTAGTCGTGTGGCTTGAAATCACCATCGTGTTGGCGGGCT
TTTTCTTGTTCTATCAAGCCAAAGAGTACATTCACGCTTATCAGGAAATGGGGCTCACGC
TTCAATCGGGGGTTTATGGCAATACGTTCTTTATGCTTACTGGTTTTCATGGCATGCACG
TTTGTCTTGGCACCATATTCTTAACTGTATTGCTGTTTAGAATCGCGAAGGACCACTTTT
CTCCTACCAACCATTTCGCATTTCAAGCAGGCAGTTGGTACTGGCATTTTGTTGATGTGG
TATGGCTATGCCTGTTTGTTTTTGTTTATGTGTTGTAGCGACAGAGTCAGTAAGGACGTG
GATTGGGCGCAAGCCAACCCGAGCTTAACGCAATCAAAAGAAGGATGACCACTAACGCAG
AAAACATCACACGACGACCGAGATAGTGGCTCATGGGTTTTGTTGGCTTGTCCGGATTAT
CTGGGTCTTCTCGAACCATTTCGATAAGCGCTTTTGCGAGGTTGAAGATAATGAAAAGCA
GCAAAAGGACTAGCGTTAATTTGAATAGGAATACGGTGGACATAGTACCTCCGGTTTCTT
CGTCTTTGTTATCGCACAAGTTATGGCTATCGAAGCGGTTTGGTATTGCAGTTTGCTTAA
CTGTGGTTGTGTTTTCTCTGTTGGTCAAACTTGGATTTTGGCAACTAGAAAGAGGTCAGG
AGAAACAAGCGCTTGAACAAGCGATACTCGCTCGGGCTGATGCCCCCTATCAATCCCTCG
CTTCTGTCCTTGATAACAATGACTGGCGAGAGGAGAGCGTGATTGGCGTGAAAGTGCAAG
CGGAGGCAAAGCCAGAGCCGTTGCCAGTGGTTTTGCTCGATAACCAAACCTTTCAAGGCA
AAGTGGGTTATCTCGCATACCAAGTGGTTTCTGTCGGTCAGGATCCAATAACCTTAGCGC
TTTTAGAATTGGGTTTCGTCGAAGGGCTGCGAACTCGTGATTCTTTACCAACCGTAACGA
CGTTGACGAGCCCCACAAACGTAACCGGACGTTTGTATCGCAAATCAATGAATCCGTTAA
GCTCAGAATTGATGCCAGAAATGGGAGAGGGGATTCGAGTCCAAAACCTCAATATTTCCG
AGCTCAATGAGTTGTTAAATGTAGAGCTGATGCCGGCTGTGTTGCAGCCAGACAACCTAG
AAAACTGGGTATATCCATTTCCTTGGAATCCACTTCCACTGACGAGCGCGAAGCATTTTG
GGTATGCTGTACAGTGGTTTGTGATGGCTGGCGTGTTCTTACTGCTCACAATGGTTGTGT
GTATTCGATGGTTTAGAAAAGCGGCATCACAAGGAGGTGAGGCATGACATCTCAAGTTAC
AAAAGGGCGGTTTGTGCTGATCGCACTGATTTGCTTATTCGCCTTACCAGCGATTGTTGC
AAAGTTGATTTTGGCGCAAGGCTGGTACGAAACGGGCGTGACAAACCGAGGAAAGCTCAT
CGAACCGTACACAACGTTAGCGCAGTTAGGCCAATCTGCTCCATCGGCGGTGCACGGTTG
GCAACTGGCTTATGTGGTGCCTGATTCTTGCGACAGCCAATGTCAAAGACAACTCTATTT
ACTCAAACAAAGCCATGTTGCTTTAGGCAAGTATCAAGAACGCGTTGTGCCAGTTTTGTG
GACTTCTACAACATCAGACACGATAGAAATGCCGATGGAAACCATGGCGATGAATGAGAA
CGTGGCGGCAAAAGTGCAACAAGGGCAAGTGCTGATTGTGGATCCTCTGGGGCAGCTGGT
GATGTCGTACACCGCAGAGCCAAACGAAGATTTGGTCAAACTCAGCAAAGATATGCTGGC
GGATTTGCGTAAGTTGCTCAAATTGTCGCGAGTCGGATAGGGAGCGTATCATGACGTTAA
CAAAGTTGGTTAGATTAAGTTTGTGCCTGACGTTAGTCGTCATCATGTTGGGCGCCTATA
CTCGTTTGTCGGATGCGGGTTTGGGGTGTCCTGACTGGCCGGGGTGTTATGGTCATTTTT
CTGTACCACACCATGAAGACGATGTTCTGCGCGCCAACATCAATTTTCCAGAACGCGAGA
TTGAGCATGAAAAAGCGTGGCTAGAGATGATTCATCGCTATTTTGCTGGGACACTCGGCA
TGGTGATTTTTGCTATTACCGTTATTGCTATTCGAACTGAACGCGTGAACCCATCCATTC
CTATTCTGCTCAGCTTTTTGGTTGTGGGGCAGGCGATGTTAGGTATGTGGACGGTGACTC
TAAAACTGATGCCTGTCATTGTCATGCTTCATCTGCTTGGTGGGTTCACCTTACTCGCGC
TGCAAGCGGTGTTTTATTGCCAACTGAAAGCGAGAGACAATCTTTATTTTTCCCCTTCCT
CTCGGTCGGTTAGGTTGTTTTCAGTGTTTTCCTTTTTGGTTGTGTTCTCCCAAGTGTTGC
TCGGCGGTTGGACTTCATCAAACTACGCGGCTTTGATGTGTACAACGTTGCCCGTTTGCG
AAGGAGATTGGATGAACTACTTGGATTGGAAAGAGGCGTTCTCTTTCTGGCAAACGGGGC
ACGACAATTATGAATTTGGTGTGTTGGAATACCCCGCGAGGATGACAATTCATGTCTCTC
ATCGAATCGGCGCGATGGTCACCGCAGTGGTTGTCCTGACGTATTGTGTGGTGTTGATGA
AACAAGATTCGCACCATTCACAGAAAGTCGGCATGTGGCTTGGGATGGCGCTGGCTTGCC
AGATTACGCTTGGTATTAGCAACGTGGTGTTTCAGTTACCGATTTACATCGCAGTGGCTC
ATAACCTGGGTGCTGCAATCATATTGAGCCTGATTTGTGTCAGTCAGTTTTATTTGTGGC
AAGGAAAAGCCGATTGGAATTATGCAGTGAAAGGAGTTCGCTATGAGTAAAGAAATTGCG
TTAACACTCGATAGTCGAAAGCGTCTCGGCTCAACGTACTTAAAACTGACTAAACCTAAA
GTTGTCGCGCTAATGTTAGTCACCGCAATTGTCGGTATGAGCTTGGCTCCGGTCACTGAT
TTTCCTTGGATTCAAGCATCCATCGGATTGATTGGAATAGGACTAATGGCTGGTTCTGCC
GCGGCATTTAATCATCTTATTGACCGCAGAATTGATGCAAGAATGGCTCGTACTCATACG
CGTCCTTTACCGTCGGGAGATACCAATCCCTTGTCGGTTGCGATTTTTGCCGTGGCAATC
GGCGTGGTTGGTTTTGTACTCCTATATGCTTGGGTAAACGCGCTCACAGCGTGGATGACG
TTTTTGAGTTTACTGGGCTATGCGGTGGTTTACACCATGTATTTGAAGCGAGCAACGCCG
CAAAATATTGTGATTGCTGGCATTGCCGGTGCGATGCCGCCACTCTTAGGTTGGACTGCG
GTGACGGGCGAGCTGCATGGGAACGCTTGGCTATTGGTGATGATTATCTTCATCTGGACG
CCTCCGCATTTCTGGGCTCTCGCGATACATCGAGTGGAAGATTACCGCAAGGTCGACATT
CCTATGCTGCCGGTAACCCATGGCATTGAATACACCAAAACGTCGATCTTACTTTATACG
GTATTGCTCACATTGGTGTGCGTGATGCCTGTATTGGTGGGGATGGTCGGTTTTATCTAT
CTCTTTTCAGCATTGCTGCTAAATGCGGGTTTCATTTATCACGCGTGGAAACTCAAGTTT
GCCCCCGAGCCTAATAGCGCAATAGAGACATTTAAGTTCTCCATTTATCATCTGTTGGCG
CTGTTTGTTGCGCTCCTAGCCGATCACTATATTGGAATGGTGTTGCAGTAAGCGAATAAC
TTAATGGTATATCTGCTAATAAAAACGCCGCGAAAAGTGCGGCGTTTTTTATTGTACGAG
AGGAAAGATTACTGAATCTCTAACAACTCAACATCAAAAATCAAAACACTTGCAGGTGGA
ATTGGCCCCGTACCATTTTTGCCGTAGCCAAGTGTGCTCGGTACAAATAGACGGATTTTC
TCGCCCACAACCATGTATTGAAGACCTTCTTGCCAGCCTTTAATTACTTGGTTCAAACCA
AATGTAATTGGCTCGCCACGATTTACTGAACTATCGAAAACAGTGCCATCGATAAGCGTG
CCGTGGTAGTGCACTTTCACTTTACTTGTTGCGGTTGGGTGAACGTCACCTGTACCTTTT
TCTAGTACTAGGTATTGAAGCCCGCTCTCTGTGGTGATCACGCCTTCTTTTTTCGCATTT
TCTAGTAGGAAAGCTTGGCCTTTTGCAAAGTTCTCATCTGCCACTTTGTGGTTTGTCCAA
GTGCGGTAAATGAAAAATGCAGCTAAAACAAAAATAATGATAGGAAACAAAAATTTAGAC
ACGTTGACTCCTTGTCTATTTAGGTTGCTTAAGCAAATAGTTAATAGTTTCTGCCATTGC
CTCAACGCTGTCATGGCCGCCAGTAATCACTTGGTACTTACCGTTTACGATAAACGCTGG
CACAGAATTGATTTGGCCACGAGTAGTGATGGATTCAGCTTTAGTGATGTATTCAAACAG
TTTTTCCTGTTGAGCTTCATCAAGATGGTATGGGCTGATCAAGTTACGAGATTCAAAAGC
TTTCTCTACCGCTTGTTGACGCTCTTCTGCTGTTGCATCTGCGCCCATTTGAACCGCTGC
AAATAAATCAGCCATGAATGCTTTATCTGGTGTTGCGTCGAGCTGCATAACAGCAGTGTA
GAAGATAATTGCGCTGATCTGAGCACTTTCATTGAAAGTCACGTGCATCTTTTCAACTTT
TTGCTCTGTTAGCGATTCAATTTGAGGGACAAACTCTTCCATTGAACGACAATGGCCGCA
AGTTAGGGCAAAAGCTTCGGTTAGTGGCGCTAGATTGTATTCTTGAAGAGAAACAGGCAA
CACTTCGTATTGCTTACCTTGTTGTGGCTGACTATTGCCGCTGTCACATGCTGACAGAGC
CGCAATAGCGGCAAATAAAGCGACGCCTTTTGAGATAGTTTTAAACATAACAACGCTCTG
AATGAGAAATTTACGGTAGTTTATCGGTTAACGATAGCGACTAAAACCATTAAATAACAA
TAAAGTGAGACGATTAGTAACAGATTGGTGTGGATATAACCGAATAGTGACATGGTGTTA
GCAAATTGGACGTTTACTGTTTTGCAGCATAGGCGACAAGCTCGAACTGAGAATGGCACG
AACGGTGCATATAAAACAATCAAATAGCGAAAAACACTAAAGAATATGTGTTTTTCGTCG
ACATAGTGAACAAGAATTCTTTCTACGTTGGTAACGGTATGAAGCATTGGTTTTTCATTG
TCTGTGGCATTCTTAGTGGGTGTAGCAGCCTTAATCCAGACATGGTTCCGGGTGGGAATA
TGTTGGATACAGCCCCAAAAACAAACACAGAGCTGAGACACCCTGAGTGGGGGTATGCGA
GTGCATCTCACGTTTCGACGGCTCCACGTGTCAACCAGACGGCGAGGGCGGCCGAAAAAA
AGTCTAACAACGTGACCTCACTAGAAATGTTCTTGGATAGACACAATATCCCGCATGAGA
CGATCGGGGGTGGTCACCTTATGATTCGTTTAAAAGAGCAAGTTCACTTTCAGACTGGGT
CGGCGCAATTGTCGTCAAACTCACAAGATTGGTTACGAAAGCTGGGGCACTATTTAGCAG
GCAGAACCGATGTGGATGTGGTGATTGATGGCCATGCCGATAGCACTGGTGCGGCGAGTT
TCAATGATACGCTCTCCGAAAAACGAGCTCGTGAAGTAGAAAAACAAATGCTAGCGAGTA
GCATTCCGCGTCAGCGCGTTTTCTCTCGCGGATTCGGCGAATATGTGCCGCAATGTAGCA
ATGCCACATCAAGCGGTAAAGCGTGTAACCGACGTGTTGAGTTGATGCTGATTGTCGATG
AGTAGGCCGCCTGTCGGTTTCGAAGCCAAAACATCAAAATAGAAAAGAGGCACCAAATGG
TGCCTCTTTTACATCCGCCAATGTTCTTAGGGGGAACTAGGCAAATTCTTTTTCAAGATA
AGCGACAATGTCTGATGACTCATAAAGCCATTGCGTTTCGCCATCTTTTTCAATACGAAG
ACAAGGCACTTTCACGCGACCGCCACCTTGTTCAAGTTCTGCGCGGTGAGTTGGGTCATT
CTTCGCATCACGTAATTCGATATTAACGGATTGTCGTTTCATCGCACGTCGTACTTTGAC
GCAAAAAGGGCAAGCTTCAAACTGATATAACGCGTATTGCTTTGCTTTATCATCGACGTT
GCTCTGTGCTTCGTTAGTGCGTTTGATGCCACGAGGAGAAAAGACAGCGTTCAGCAATAA
AATGACTTTGCCTAAAATCCAACGGATAAACTTCATAATGATCCCTTGATGCTCAGTGGA
TGAATGTCCTTAACAATGCAAACATGATGCTTGTTGCATTGGAGACGCAGTCTATCAGTT
GTTTCGGATTGATAAAACCATGTATTTTATGAGGAAAAGAGTCGCTTCAACCAGCCGAAA
AAGCCATTTGATGCTGTTGGGTTTGCCTCTTTACCTAAATAGAAGCTTTGCATTAGCTCT
GTTCTGAACGCGTCAACATCAATACGTTTAATCACAAGTTCGTGCTGTAACGTGTTTTGC
GTCTGCTCTGCGTGATCGTGCGCTAAGCTAAAATCCATGTTCAGATAGCCTTGAGTGAAG
AGCCACAAATGGGTGATCAGAACAAGATCTTCTGCCGATTGATTGGTGAATTTGTCTGCC
TGCTCATCCCCAAGCGTATCTGCCAAGACCTTTTGCATTTGCTGTGTCGAATGAGCGTGT
TGTTCATACAACGCACTTGCTTCGATATGGGATTTCGTCAGGAGCCCGAGTAGGTGAAGC
ACTGGATTCGTTGCTGGCTTGTTTTCACATACGCGTGCAAACAGCGGAGCTTGTTCTTTC
AACCAACGCTTCTTGGCTGCTTTATGCTCATCAACGAAGGGAATCTTTTTGATTCCCATT
TGTTTAATCAGTTCACTAAGGGGCGTCATGACTTTGCAGTTCCTTCACTGTTACTTCGAC
GTGTTGATCATTCACATCAACAAAAATAGAGGTGCCGGTAATCATAACAGAAAGGTTTGT
ACCACGGTCAAGGTGCTGACAAATCATATCGATAGCGTCGTAGTCAAAGCTTTCTACGCT
TACTGGAAGCATTGAAAACTTACCTGACATTTTCTCCCACCACACCGGTGCTTTAGTATT
GTACGTATAGACCTTGACCTGCTTGGCAAGGCGAGAGGCTTTTTTGATTCGATCTGGTTC
GGGTTCGCCGATCTCAATCCAATGCGTGATGCTTTGGTCATCTGCAACATGCCATAAATC
TGGCTCTTCCGTGGTTGAGAGGCCTTTGGTAAATTCCAAGTCTTTTTGGGCATTGAGGCA
GAAAGCCAAGATACGAGCCAGCATGCGTTGAGGTTTTTCAGAGGGATGCAGAGCGATAGT
AAGGTTCTTGGAATCGTAGTAATCGTTATTCATATCGGAAAGAGCGATACGAAATTTATA
AATGGTTGGTTTTAGAGCCATGGGTTTATATCGTTTTTATGGGCGAAAATTTGCTTTGGG
CAAAAAAATAGCCAGCTTAAAAGCTGGCTATCATATCAAATTCTTTAAGAATTAAAGTAC
TTTGATTTGCTCTGCTTGAGGGCCTTTTTGACCTTGAGAGATAACAAATTCTACTTTCTG
GCCTTCAACTAGAGTACGGAAGCCGTCACCAGTGATTGCAGAGAAGTGAGCAAATACGTC
AGGACCGTTTTCTTGTTGGATGAAACCGAAGCCTTTAGTTTCGTTGAACCACTTAACTGT
GCCAGTAGCTGTGTTAGACATGTCTATTTCCTAAATATCTAAATTTGTGTAATCTTTCGC
CTCAACGGCGCTTATAGCGTGGAAAAATAAATTGCTATTGCGTACCACAGGACGACGGAG
TTACAAGAAATCCAACGAAATGTGAAAACAAAGAACTTTCTTTCTAGCCGTGTTTGAGTC
TAGGTTAAATCCTGTAGGAGTCAACATATATTAGTGCTTTATGGAGAAATATTTGTATTT
AGTCACTATTTAACCGGCATGTTTTTGATTAAATTTCAAATAAATGACGTAGAAGTGAAG
TTTTTAAGCATAAAATACGAGGAATTCTACAAATTTGACTTCTTTATATAATTATTGTCC
AATCTGGTTCGACCATTAAGGAGGATTTATGGCAAAAGCAAAATGTAATCCTCAGCCGAA
TGAATTTAACAAAGACACCGAATTCGGCAGAGGCGAGATTAAAGACAATGCGCTAAAGGC
AGTTGTTACCAGTCAGTTGTTCAGAACCCGAGTCGTCAAAGCGAAAAAAGGTAAAGGCAG
CTTCAACCGTAAAATGAAGCACCGAGGCAAAGAGCCCTATTCAAAGTTCTCATCAAAGTG
GATTTTGAATAGGGCTTTTTTCTTGCTCAGAGTCAAAGAACTGTTTGACCGAAAAGTTTC
TGTTCAGGCCTATTGCTCATAAAAATCAATACTTAGCTGTCAAGTTTGCGCTAACCATTT
GATGCTGAATTCAAAGGGAGATGAGTATCCTGATTGACGATAGCTCTCAGCGCGCTGATC
GACTCAACTGTTAGGTGTGAACCTTCATCGATTGATTTCATAAACTCGTCCACTTCCAAT
AGTTTCGACATCGAACTGAGAAAGCCTTGGTTGATGACCTCGATAAATGAGCGAGTTTCG
GTCGTTAGGGATTGGTTGCTCAGAACTACGTGGTTGATTTCATCAATCGACGTGCTGGTT
CGAGTTGCTAAAGTTCTCACTTCATCCGCAACCACTGCAAATCCTCGTCCATGTTCACCA
GCTCTAGCTGCTTCAATCGCTGCGTTTAGAGCTAGGAGATTGGTTTGTGAGGCGATGCTG
TCGATCACTTTGACGATTTCAGTGACTTGCTGAGAGGTTTTAAATAGCTCTTGAACTTTA
TCGTCACAAGCGGTGACGGCACTCAGTACTTCTTCAATCATGGTGCGAAACTCATTCAGA
GAATGTTCTGCGCCGCAGACGTTTGATGTAGCTTCTTCGCTGGCATTTCTCGCGATAAAA
GAAGAGTCGGCTATCGCTTGAGAGATGTTTAAATCCCTTTGAACTTTATCAGTGATGTCA
GATGCAAATTTGACGACTTTGATGACGTTGCCCAACGGATCAAAGATGGGGTTGTAAGTG
GCTTCAATGTACACTTTGTCACCTGAGGCTGAACGCCTTAAAAATTGTCCGGACTTAAAC
TGGCCGGCGGCGAGATCTTTCCAAAAGCCGGGATTTTCTTGGTAAAAATCGTCAAAGCAA
AATAGTTTGTGATGTTTTCCTTGAACATCGCTCAACTCGTATCCCAAGGTTTTTAAGAAG
TTTTGGTTGGCGGTCAGAATGTATCCTTCACGGTCGAACTCAATCGTGGCTAGAGACAGA
TCTAACGCATTCAAAATGGCTTCTTTTTGCTCTGATTCTAGCCGCTGTTGTGTCACGTCT
GACGCGATCTTGACTACTTTTTCAATTTGTCCGTGTTCAGATTCAATGGGAAAGTAACTG
GCTTCAAGTACCAGTCTTTCACGTTGCGAGGTTAGACGCTCAAACGTACCGCGTTTATGC
TTACCCATTTTTAAGTCATCCCAAAATTGTTGGTATCGAGGGGACTGAACATAGCCTCGG
TCACAGAAAATCGAATGATGTTTTCCAACAATCGCTTCTCGTGTGTATCCAACACAAGAA
AGAAATAAATCATTCGCATTGAGAATGATGCCTCTCGTATCAAACTCAATCATTGCCATA
CTATCGGATAAGCCTTTGATGAAGCGGCTGTATTCACTTTCTGCTTCTTGGTTTCGAGTT
CGCAAGCCAAACATTTTGAATTCCTTTTCTAAATGAGCTTTTCAAGAATTTAGTTTTCGC
TATTTGTTCGATGTAAGTATTTGTAAATAAAGTTGTCAGTATGTAAATTTAGGCGTACAT
GTGCATAAAGCAAATGGCAGCAGAGTCAATTTTGTCGCGTTTTTGGCGAATGTTTGATGG
CTTTGATTCGCGTTTGGGAAATAACTGTATGCAAAACAAAGGGGTGGAAGGTCACTTCTT
CAGAAGATGTATAGAAAATTTCTTTTTAAGAAATTGTTCAATTGAGCTTATTAATGAAGT
GCATATAAACAAATTAGTGACTTCGTGTTCAAAGTAAGAATAACAAAAAAGTACCAAATT
TGTATTAAAAAGTACTAATTTAGATTCATATCAATAAGCATCTCATTTCGTTATTGATAG
GTCTGCTATATCTTTATTCGAATCAAACAGCAGACATTGTTTTCAAAAAAAGACTGGTGA
GTAGTGGGTATGGCATCAACAAGTTTTAGTACTTATGGTTACAAGTGCACCAGGGCGTGT
ACTTCGTTGTTATTACTATGGCTTGCCATGTGTTCGTACAGTTTCGCTCACCAAACTAAA
GTCGATACATTGATTGTCACCAATTCTAAGGCTTGGAAGCCGTTCTCATATGTCTCACAA
GATGGTGAACCCAAAGGCATTCTGATTGACTTCTGGCGAGAGTATGCCGAAAGAAATCAC
GTTCGTGTTGAGTTCCTGCTGCTCGATTGGGAAGAGTCTTTGCGTGCAGTTAAGGAGGGG
CGTGCGGATGTTCACGCTGGTCTGATTTACTCTGAGGCTCGCGATAAGTACCTTGATTTT
GGTGCGGTTATCATGCCTATTCAAACCAAGTTGTACGTCAATAAAGATATGCTAGCCGTT
GATATTAAGGGCGTTCTTACTGGAGAGGTAGAGCTTCCTATTGGCTTGGTAAAAGGCAGC
TATGAAGCGGAATTTGTGCGTGCCAACTACCCTAGAGTGTCGCTAGTGGAATATTTAAAT
AACGATGCGATGATCCGAGCCGCCGTCGAGAAAAATATCTTGTACTTTGTCGCCGATTTG
CAAGTAGCTAACTTCCACATGGCGACAACACCAGATGCAGGCATGTTTGTGCCTACCCTC
AATCTGTATAGCAAAGATCTGCGCATTGCGACAGGCGAGCACAGTTCGATTCCAGTAACG
AAAATCTCCCACGACTTTGAAAAAATCATCGACTCAGACAAAGAACGGATCCTCAATCGT
TGGAGTTTGGTCAAAACGGTATATCCCATTTACCTGTTGCCAATTGCTATTTTCATTATG
GTTATTGCCACGCTTTACCATATCTTCGCCCTTAAGCGAATGGTGACTCTACGAACCAAA
CAGCTCACCTTAGCAAATCAGCAACTGCTTGAACTGACGCTGACGGATCCGCTCACCAAA
CTTTATAATCGCAGGCATTTGATCGAGCGATTGGCAACGCTGAGTTCATTGCAAAAAAAC
GTAACCGTGATGGTGTTTGATATTGATGACTTTAAATCGATAAACGACAAATACGGCCAT
TTAATCGGTGACCAAGCGATTGTCGCTGTTGCCGACACGGCAAAATCGCTGACTGACGAA
CGAATAACCTTAGCGCGAATCGGTGGTGAGGAATTTGCGTTGGTGACTGCCTCTCTATCT
GAAAAAGAAGCTGAAACGCTTGCAAAGGCGATTTGCAGCTGTGTTTACGATCGACCTGTT
TTACTCAATGGGCAAGCGATCCATGTCAGCGTGAGTTTGGGTTGCGCCTATTATCGCGAG
TTCAAAGGCATCATAAACTTGCACGAAGCCGACCAACTCATGTACTGCGGCAAAATGAAT
GGTAAAAACTGCGCGATGTTCAAAGTGATCGATAAAAGCAAAGTTGAGCCTCTTCTTCGT
CAGGTGCCTTAAGTTTTTGCGTAGTGAATCGCTATTTCGATTTTTCCTCTTGCTATACTC
AATTGAATTTCAAGTTTTTATTGCCGCTTTTCGTTTCTGAGATTAGCTCAAAGACTTAGA
GGAAAGTTATGCCAAAAGCTGTCGCCGCTCTGTTTTTCCTGCTCTTCACTTCACTTTCGT
ATGCCGAAAGTGCTTTCGATATTGTCCAAAAATCAGACCAAGCAATGAGGGGAAAATCCA
GTTATAGCGAGGCAACCATGGAGATCGTTCGTCCTGATTGGACACGCTCTATGACGATGA
AAAGTTGGACAAAAGGCACGGAGTTGTCGCTCGTGTTGGTAACTGCACCAGCCAAAGATA
AAGGCAGCGCATCGCTAAAGCGTCATAGAGAAATGTGGAACTGGGTGCCGAGTATTGAGC
GCGTAATTAAAATCGCGCCTTCTATGTTGAGCCAATCTTGGATGGGGTCGGATTTTACTA
ATGATGATCTGATCAACCAATCATCAATCGTTGTGGATTATCAACACGCTTTACTCGGCA
ATGACAGCTTTGAGGGGGATAAAGTCTGGGTCATTGAAGCGACGGCTAAACCTGATGCGC
CTGTTGTTTGGAACAAAGTTACGTTGTGGATTTCTCAGTCGACGTATTTGCAACGCAAAG
TGGAATTTTATGATGAGTTCGATGAACGAGTGAATGTGTTGACGACTTACGACGTTAAAG
AGTTAGGCGGTAGAAAGATAGCGACGCGAATGGAGATGAAACCCGTCGATAAACCGGGGA
ATAAAACCATTTTTACCACGCATCAGGCACAGTTTGACTTCGATATAAATGATGACTTTT
TCTCGCAGCAGCAAATGAAATCCCTGCGTGATTAACTTGCGGTAGAGACGAACAAAAGAG
AGGGGTGAGAAGCGGATGCTCATCAAACTTGCATGGCGCAATTTATGGCGGCAAAAAAGG
CGGACGTTACTGACGGCCGCTGCTCTCGCGCTAGTGCTTTTTCTCTCCTTACTCACCAGA
GCCTTCCAAGAAGGTAGCTACAGTTCCAACATCAAAAACGCAGCAAAGTTTTATACTGGG
CTTATTCAATTGCAAAACCCTGAGTTTGGCGACTCATCTAGCATTGATGATGTGCTTCCT
CAAACCTATGCCTTTATTTCTGCATCTAAAGCAAACTCGAATATCGATGTCATTCTTCCG
CGTGTTGAATCTTTTGCCTTAGCGGCGAAAGGTGAGCGTTCGAAAGGTGTCATGGTTCTA
GGCGTTGATCCTGAATCAGAAAATGCGTACTCCCACATTAGTGACAAATTGGTTCAAGGT
GAGTTTATCGCCTCTGGGCAAAATGCGGTTTTGGTCGGTGGCGGTTTAGCGCAGTATCTT
CGCTTGAAGATTGGCGATGAGTTGGTGTTGTATGGGGCCGGGTATCGTGGTCAGACGGCT
GCGGGGTTGTATCGTGTCGCTGGAATTTTGCATTTCCCGTTACAGCAGTTGGATTCCCAA
TTGGTTTATATGCCTCTCGATACAGCTCAGACATTGTATTCACTTGATAAACAAGTGACG
GCATGGGTGCTCAATACTTCAAATTTACGCGTATTGCCCAGTGTGATTGAGCAATTAAAG
CGAGATTACGGCAATAGCGTCGCCGTAAAAGGCTGGCAGGAGTTATCGCCGGAGCTTTCT
CAACAAATCGCATTAGACAAAGCTGGCGGGATCTTCCTCATTTACATTCTGTATGGCATC
GTTGGTTTTGGTCTATTCGCGACCATTTTGATGACGACGTTAGAACGCCAGCGTGAATTT
GCCGTGATGTTGGCCACTGGGATGCTCAGGAGCAAGCTGATTGGTTTAATTTCAATTGAA
TCGCTTTTCATCGCCATTATTGGCATTGTTTTGGGTTTGATCGTCAGTGCACCTGTGCTT
GGCTACTTCTATTTTAATCCCATTGAAATTACTGGCGAAGCTGCTCAAGTCATGTTGGAA
AGTGGTTTTGAGCCCATTGTGCCTGTTTCTCTCGATCCTCACTTGCTGCTTAACCAAATT
ATCGTGGTTCTCATCATCTTATCCTTGTGCCTTGTCTACCCGATGATTCGTCTCCTTCGT
TTACCTATCGCCAGTGGGCTGAAAGGGGGTGCGCATGTTGATTAAATTGGCTTGGCGTAA
TCTTTGGCGGAACAAACTAAGAACGTCCATCATGCTTGGCGCGATGGTGTTTGGTTTGAT
GGGGGTTGTCGCCATGATCGGATTTATGAATGGTTTAATGGACAGCATGATCAAAAATGC
GATTGCTTGGCAAACCAGCCATTTGCAGATTCATCAAAGTGCTTATCTCGTTAATCCTGA
ACTGAAAGACATCATACCTGACTCGCAAAGCATCGTGACAACGTTAGACAAGCATCAAAG
CGTGAAAGCCGTATCGGAGCGGTTTCTCGCCGATGGCATGATAGCTTCTGCTCGCAGTTC
TCGCGGTATTCGTATTAATGGTATTCATCTTGAACAAGAGCAGAAGATAACGCCGCTTTC
TGAGCATATCATCGATGGTTATTGGTTGGATGAAGAGGGCCGGAATCCCATTCTTGTATC
GCAAAAGACGGCGAAAAGATTGAAGCTACGGGTCGGTTCAAAAGTCATTCTGACGCTTTC
CGATATCAATGGGGATGTCTCTGGCGCTGCGTTTAGAGTGAAAGGCATCTTCAAAACACC
GTCCACGACCTTTGATGACGGCAACGTGTACGTCCGTAAAGCTGACCTAGAGAAAATCGC
AGGGATAGCAGGGGCGCATGAAATCGCAATGTTGCTCAACGCCAATGATGACGACGTGTT
GCAAAATACTGTGTCGTTTACCCGAACCTTGATCGACGATGGTTCAGGAAAGCCGTTAAC
GGTAAGAACATGGCTAGAAATTCAACCCCTGCTTTCGACAATGATGAGCTCGATGGATAT
CTCCAACCAAGTCATGCTGGTGGTGTTCGTGTTGGCTATGACGCTTGGCATCGTCAATAT
CATGCTTATGTCGGTGTTTGAACGAACCAGAGAATTCGGCGTGCTGATGGCAGTGGGCAT
GCAGCAACACAAAATTCGTATTTTGATCACGTTGGAAACCATGTTCCTTGGTTTGACGGG
ATGTGCTTTAGGGTTGTTTGGCAGCGCTGCAATGATAAAGCTGCTCAGTGTGACGGGATT
ATCGCTTGGAGGGCTGGCCGATGGTTTAGGTGCATACGGCGTCGATACTCTGCTTTATCC
CCGTGTTTCGTTTTACGAATATCAAATGATCATTGTAGCGATTTTTATGGCCAGTCTGTT
TGCGGCTCTGTATCCCGCACGACAAATTCTCAAGCATCGACCGGCTGATGCCATGGGGGA
GAAGACCTGATGACAATTAAACTTGAGCGACTGACGAAAACTTATAATCCAGACAGTGAT
TTCCCTGTGCATGCGGTACAACACGTTGATTTAGAAATAAAACAAGGAGAGTTTGTCGCC
ATCATGGGACCTTCTGGCTCGGGCAAAACAACATTGCTCAATATGCTTGGCGGCATTGAT
GCTCCAACTTCAGGCAGCGTTGAAATCGATGGGTGTTTAATTTCAGATATGTCGGAGAAA
GAGCTGATCGCCTATAGACGAGACAATATTGGTTTTATCTTCCAAGACTACAGTCTTCTT
CCTGTTTTGACCGCGTTGGAAAACGTCGAGTTTGTGATGCAGTTACAAGGCAAAACGGAA
CGAGAATGCCGAGAGCGTGCCATGTCTCTCCTTGATCAAGTTGGTTTAGCTCAGCAGATG
CACAAACGTCCGAGCAAAATGTCGGGTGGCCAGCAGCAAAGAGTCGCTGTCGCACGGGCA
CTTGCACCTAAGCCTCGCTTTGTCATGGCAGATGAACCGACCGCCAACTTAGACGCAAAG
AGTACTTCGGAGTTACTCGACATCATGGAGCAACTGAGCGAACAAGAGGGCACGACATTT
ATTTTCTCGACTCACGACCCGAGGGTCATCAAACGAGCCCATCGTATTATTGTTTTTGAA
GACGGACGCCTCGCGAGAGATTTCGCCAACATCGGTAGCACGGCAGAGAAGTTTCATGCG
TAGCGGCTTACACATTCGTTTTTCTCCGCCATGGATGGTGGTGGTTAGTCAGGCATTAAG
CCTTTCCTTGCTTGGCTTTTTCAGCTTTTGTGCTGTTGCCAATATCCCTGGTTTACAACC
TCAAAAATCTTGGAATTTTGATGGTTATATTAAGTATATGGCGACATACAGCATGCCAGA
TGATCAAAGCAATACGCTCGATCATCTGCTGCACAATCGTCTGAATTTTGAATACCGTTT
TTCTCCAAACTGGCGTGTTAATGTTGGCTTGCGAAACCGAGCTTTATGGGGCGATGCGTT
AGACATTCCTCAATATCCCGAACTTGTCGCGCTAGATAATGGCTACTTTGATTTGAGCAA
AAACTGGCGCGAAGACGACGTTATTCTGAATTCTCAATTTGACCGATTGTATGTGAGCTG
GAAGAGCGACGATTGGAGTGCCAGTGTCGGGCGTTTTCGTATTAACTGGTCCATGAATAC
CATCTGGAACCCTAATGACGTTTATAACGCGTACTCGATTTATGACTTTGATTATGAAGA
GAGAGCGGGCACCGATGCCATTATGGTCAGCAAAAAACTTGGTTTTGCTGACGGTTTAGA
TTTGGTGTTTTCTCCTTCACAAGAATCTGGACAAAACAGCGCTTCGCTGCGTTATTTTTC
AAATGTTTCTGGGTGGGATTATCAAATTATCGCAGGTCGAGCACGGATGGATTACATTCT
TGGAGCTGGATTTGCGACCGATGTTTACGATGCAGGGCTGCGAGGTGAGTTAACTTGGTT
TGATTCAATAGACGCTGAATATCAAGGTGAGCCAACGCGGAATAACACTGTAGCGAGCTT
AGAAGCGGATTACAGTTTTGGTGGTGTTCGTAACTGGATGACAAGAGGGGCTTGGCTGTT
TATCTCGAAACCTCAAGATGCCAACAGCGCGCTTGCCTATCTCAACTTGCCGCTGAACGC
TAAAACCCTGAGCTTTACTAAAAATACCTTCTATGCCGATGTGAGTTTTGATTTAACCGC
ATTGAATCGTTTCACACTGTCAGCCAGCTACTATGACGATGGTTCTTACTTTGCAGGCTT
ATCAAGTAATTATTCTTTAGCTACCGACTGGCAACTGCTCACTGTATTACAACGTTTTTC
AGGCAGTGGAGACAGTTTGTTTGGCGAAACACCAGCCACTTTGTTGTTTGCGAATATTCG
ATACAGCTTCTAGCTTTGCCATGTGACCAGTCGTTGTATCTGAATACGTTTATCAATGGC
GAAGAATGCCTCGTTTTTAAATGCATTTTGATACATTGATTTAACATTTGCGCAAATGTC
GTTATATTTAAGGCTCATCGTTGTCAGGAGTTTATGGATGAACCTTACAATATCAGGGAA
GTTGCAGCTCAGTTTCGTGCTGTTAGCCGTCGTATTTATCGCATCTGCGATTTTCACTTA
TCGTAATATAAACATAGTTGAACAGCATGCATCATCATTATTGAGTTCCGATTTGCCGAC
TGTTGATACCAGTCGTGGAATTCAGCAATCGGTTCAAGCTTCGTTGTCTTCAATCCGAGC
GTACATGTTATTGGGAAGTGATGAAGCCGAAGGTTTGCGTTTGAGTCAGGAAGTGCAAAG
TATCATGGCATCAACGGACGATGCATTGCCAACCTTACAAGCTCTGATTTCGGAGTCAGA
TTTCCAGTCGATTCATCAGCAATGGGAAGCGATGAAAGTGTCACTTTCTCAACTGATTGA
GTTGAGCCACAGCGCGGAAAATCTGCCAGCGCATAATCTGTTTATTAACGAAGCTGCACC
CATTGCTGAAGTCGCTCTCGACCAAATTCAAAGCCTAATTAATGAAGAGTCAGGCAATGA
AATGGGCGGTGAGCGTAAGCGTTTATTTAAAGTCTACGCGGACAGTTACACTTCTCTAGC
TAATGCTCTCTCGGCACTGCGTGATTTCCTGTTGTACGGACAGCAAACACATCTGGAGAA
GTATCAAGACTTGATCAAATTCCACAACCAATCGGTCGCAGAAATCGACGCTAAACTGGA
TATGTTGTCAGACAACGACCAATCACTATGGTCATTGTTTAAAGAGATGCAACAGATGTA
TTTCCCCTTGGCTGATCAAGTGATTACGCTGCGTCAATCAGATGAATGGAACAAAGCAAA
TTTGCTAATGGCAAATGAGTTGTTACCCGCGGCAAACGCGTTAAATCAAAGCCTAGAAAC
GATTGTGTTGGCTCAGCAAGCTAAAGCAGATCAAAGCGGTGTTGGCATCAGTCAATCAAT
CAAAAATGTGCTTACGTCGATGCTGGTGGCAGCATTACTGGTCGTAATTGCGGCGATTGC
GATTTCAAAATACATGGGAAATACCATTGGACGCAGAGTCCAGCGATTATCAGAACGAGC
GAAGATTATAGCCTCTGGCGATGTTTCTCAACCGCCATTGAACGTTGTTGGCAAGGATGA
GCTGGCTGACCTTACGAGCTCTATCAATCGTATGAACGAGTCACTGGCAGGCATTGTTGC
AGGTGTAAATGGTAAAGCGAACCAAGTGGACACCAGCATGGGTGCGCTTCTCGAATCGGC
ACAAGTTACATCCAATAACGTTGAACAACAACAGTCCAATATCTCAGAAATGGGGCGTCA
ACTCGAAGAGATTGCCTTTGCCGCGAGCAATACGTTGGATCAAGCTAATCAATCGGTGCA
AAAGTTGTCAGATTCAAAAGATGAGATAGAACAAGGTCGTGATGCACTTGAGCAAAATAA
AGCGACCATGGAAAGTTTACACAGCAGCATAGAAAGTGCCAGCACCCAAGTTACGCAGTT
AAGCAAAGAGAGCGAAGCAATTGGCCGCGTGACGGAAGTGATTGAAGGGTTAGCAGAACA
GACTAATTTGCTGGCACTCAATGCGGCAATTGAAGCGGCGAGAGCAGGTGAACAAGGGCG
AGGTTTTGCTGTGGTTGCCGATGAAGTGCGCATGTTGGCGACAAGAACCACGCAATCGAC
GACAGAAATCAACGGTATAATTAACGCAATTCAGCGTTCAACTCACACGGTGGTTCAGGA
AATTGAACACAGCCAGTCGCTGGCAGAGCAAGGTGCTGAGCACATCGATAATGCCGTAAG
GAGATTGGTTTCAACGACAGAGCAGATCGGTTCTCTAAACGAGCAAATGGCAGAATTGGC
CGCTGCTGCCGAGCAGCAATCTCACGCAACGCAATCCATAAATGGGTTAATGGCAGGCAT
TACGCAGTCGGTCGAGATGGTGGCGAGTAACAGTCAGCATGCTTCTGAGACGTCGTTGCA
AGTGAAGCAACAAGTCACTGAGTTGAATCAACAAATGGCCATGTTTAAAACGGCTTAGAA
CCTCCCAATGAATGCCCCTCGACCATGAAGAAATACAATGGTCGAGGGTTTCGACTATTC
TACTACTCACATAACCTAATTGCTCATTGAGTTTAGTTATTAAAGCTATAGCTAAAACCA
AATTTCCTTCCTCACCGCTCAGATCTAATATGACTCCATCGGCAGCAAACACTGCAAAAG
AATTTTTAAACTTTACTCTCCAAGGAGCAAGATTATGAGCAAACAAGTAAGCTTAATTGG
TCTAGATCGTCAACAATCAGAACAACTAGCACAACAACTGAATCAGCTACTTGCCCACTA
TCAAGTGCTGTACATGAACACACGCGGTTATCACTGGAACATCAAAGGCCACCAGTTCTT
TGAATTGCACGTAAAATTTGAAGAGATCTACACAGATCTTCAAACCAAAATTGATGAACT
TGCAGAACGTATTTTAACGTTGGGTTACACACCAGCACACGCGTTTAGCCATTACTTAGA
ATCAAGCGAAATCAAAGAGCATCAAAACGCGACTGCGGGTGAAGAGTGCGTGAAAGGCTT
GGTTGATGGTTTTGGTGTTCTGCTTGTTAAACAGCGTGAGATTTTACAAAACGCTGGTGA
AGCAGACGATGAAGGTACTGCGGCACTGATGGGAGACTACATCCGTGAGCAAGAAAAACT
GATGTGGATGCTTAACGCTTACCTACAAGGCTAAGTTCAAACATTTACATACGATTCGGG
AATAAGCCAAAGGAGCACATGAGTGCTCCTTTTTTTGTCTCTGAGAATTGGCAATCTGAT
TCGTTGAGCTTTTCGGACAAAGGGATCAGTGCGCTGATTCAAAGTACGCCAGCAAATCGG
ACAGTTCTCTCACCGAAAGTGATGCCGAATTTTGAAATTGTTCGGTGATGCCGTGATGCA
CTAAACAAGACGGCATTTGTGCATTGTACGCAGCTTGTAAATCGTAAAGGAAGTCACCGA
CATACAGCACTTCATTTGGCATCAAACGCCACTCCTTGGCGAGCACTTGTAGCGATAAAG
GATCGGGTTTTGGTGGATAACATTCACGCGTGATCACTTGCTCAACGGTGATTTGGTTAT
GTTCCAATTTTCTTTGTGTCGCAATTAGGCAGTTTCGCGTCACGATGGCGGTTTTAATCG
CTTTTTTCTCCAAGTAGTTCAGCAATTCATGACAACCAATCATCGGGCTAGATTGTTCAG
CATCGGAAATCTCGTGGTCAAAAATGACATTATGTGCTTGCTCTTTGTGATGAGGGTGAT
CGATGCGCTCTACGAAATCCAATAAATCTTCTGTTTGAGGGCAACCGAGTTGCTGACGAA
GATCTTGAAAGTTCATATCTGAACTGACGAGCGTGTTGTCTAAATCGAAAATGACGGCTT
TTATTCTTTCAAGTTCTAGTGGGAAGGGAATCATAGTGGCCTCGTACAACTTAACCAAAC
TATCGTTATAAAAACAAAAGGTTATTGTTAAGTTTAGATTCTTCTGGCTAAGTTGTACGA
AAATAAATCACTGATGCATCACAAATCGAAAAAGCGCTGCACAGTTCTTATTGCTCTGTT
AAGCGGAAGATTTTGCCGCTGTCGGTCGAAAAGTAGATATAGCCATCGGGGCTTATTGTG
ATATCTCTGATTCGTTCTCCAAGCTTTTCCAGTAAGCGTTGCGATTCTGTGAGCTTGCCA
TCGTTAATGCCGACGACATTGATATGAGTGAGCTTTAACGCTCCAACTAATATTTTGCCG
TCAAGTTCTGAGTATTTATCCCCGCGATAGAGCACCATATTGCTTGGAGCGATAGAGGGA
ATGTAAACCAATTTGGGGTCTTCCATTCCTGGCAGTGATTTCGCTTCACCCACATCAAGT
GGGCCCCAATATTCTTTCCCTTGTGAGACTCTTGCCCAACCGTAGTTCGCCCCTTTTTTA
ATTAGGTTAATTTCGTCACCTCCACGCGGCCCATGTTCAATCGACCAAAGTTGATCTGTC
TCTTTGTCGTAGAACAAACCTTGTGGATTGCGATGCCCGAAACTCCAGATTTCAGGCTTT
GCCTTGGAGGAAGTAAAAGGGTTATCTGTTGGCACCGAGCCGTCTAAATTCAAGCGTAGT
ATTGAGCCCGCGTGTGTTTGAGTATTTTGCCCGTTGTCTCGTTCACCACGATCGCCAATC
GTGAAGTAGATCTTGCCATCAATAAACGCGATTCGACTGCCAAAATGTCGGCCAGTATCG
GTGATGGCATCGGCGATGAAGAGATCTTTCCAGCCAGTTAGTTGCTCGCCATTTAGCGTT
GCGGTGGCAAGTGCGACGGTGTTTCCTTTCTGGGTTCGTTTGCTGTAGGTGAAATACAGC
TGTGGATTTTTCTTATCGGTATTTGGGGCGAGTGCGACATCCAGTAAACCGGCTTGTCCA
CTGGTGTTAACGTTCTGAACACTATGAATTTTCTGGCGTTGACCTGTCATCACATTGAGC
AATGAAATGGTGCCATTTTTCTCGTTCACTACTACGCGTTGCGAATCGATAAATTCAATG
CCCCAAGGGACTTGAAACCCATTGGCAACCTCATCAGCTTGGTATTGCGTAGCATGAAGT
GAAAAAGATAAACAAGCGAGCATGGCGATGGTTACAATTCTCATGGGTCCTTCCATGTTG
AAGTGCGTGGATGCTTAAAAGCTAACACTAAATGGCGAGATCCCCAAATGATGACAAGTT
GCAGCGAGCGGTGTATGAATATAAAAATCCCCGATACCAGATCGGGGATTGAGTTAAGGT
GTTAGAGATGAATCTGTCTTTCTGCGATTACATTGCCGCTTCGAAGATTGCAGAAATCTC
TTCGTGAGTTGCTTGTTTCGGGTTAGTGAAACCACACGCGTCTTTTAATGCGTTGTCTGC
TAGTGTTGGGATATCTTCTAGCTTCGCACCAAGCTCTTTAATACCAGCTGGAATACCAAC
GTCTTTTGCTAGCGCAACGATAGCGTCGATCGCTGCCGCAGCACCTTGCTCTGCCGACAT
ACCTTCTACATCCACACCCATCGCTTTTGCGACATCACGTAGACGCTCTGGACATACTTG
CGCGTTGTAGCGTTGTACGTGAGGAAGCAAGATTGCGTTACATACACCGTGTGGTAGGTC
GTAGAAACCCCCTAGCTGGTGCGCCATAGCGTGCACGTAACCTAGAGATGCGTTGTTAAA
TGCCATGCCAGCCATGAACTGTGCATATGCCATTTGCTCACGAGCTTCTAGGTTTTCACC
GTTTTTCACTGCGGTGCGTAGGTGCGCTTGAATTAACTCGATCGCTTTGATTGCAACAGC
GTCAGTAATTGGTGTTGCTGCGATAGATACGTACGCTTCAATCGCGTGAGTTAGCGCGTC
CATACCTGTTGCCGCCGTCAAAGACGCTGGCTTAGCAAGCATTAATTCTGGATCGTTTAC
AGAGATAAGAGGCGTTGTGTGTTTATCAACGATTGCCATCTTAATGTGACGCTCTTCATC
AGTGATGATGCAGAAACGGGTCATTTCAGATGCAGTACCTGCTGTGGTGTTGATTGCGAT
TAGTGGCAGCATTGGTTTTGCTGATTGATCCACGCCTTCGTAATCGCCGATTTTTCCGCC
GTTAGATGCAACCAGTGCGATGCCTTTTGCACAATCGTGTGGTGAGCCACCACCAAGTGA
AATTACGAAGTCACATTCGTTCTCTTTTAGGAGAGCTAAGCCATCATTAACGTTGGTGAT
TGTAGGGTTTGGTTGAGTGCCATCGAACACAACGGTTGCTACGCCGCGTTCAGTAAGAAG
ATCTTGAACCTGTTTTACTACGCCGATTTGGTTAAGGATCTTATCCGTAACGATCAAACC
TTTCTTAAAGCCTTGAGATTGGATGCTGTTTGCTGCGTCTTTTAGGCAGCCAGCGCCCAT
TAGGTTTACCGTAGGGATAAAAAATGCACTTGTCATATTGGATTGCTCCGTTGTTATTAT
TAATAATCTTTCATAATTTGCCATTTAACTGTCGCACACCCCTTTCTAGAACGAAATTGA
TCCAGAGCAAGTTTACCCATTTAGGGGTACTTTAAAGGAGGAAACTGTGACAGCGATCTT
GTTGCACAGTGTGAAGGTGCAACACAAATACAACGTAGCCCAAATATGCAACTATTGACG
CAAACGATTGGTAAAAATTGAAATCTGATGATGATTTATATCTCAATTAGACTAAAGTAT
AAAAAATCCCCATTGATATTCGATCTATCAATGGGGGTTTAAATTTGAGTTTTAACTTAT
CTATCAGTAATTAGGCGATTTCGACCAATTTTGATACCAATTTATCGATTCCTGAAGCCG
CTTGTGAGATATTCTGCGCTAACATGTAAGCTGGCGTAGAAAGCACATTGTGTTTCTCGT
CAAACACATACTCATCTACGTTACATTCAACGTGCTCTCCACCCATTTGGTGAAACGCAG
CTGCGGTTGCGTCATCATTACCTATTGTGCCTTTTACGCCATGTTCGTAAATCATAGGAA
TAATGACAGGGGCAATGCAGAGGTAACCGGCAGGCTTGTTGGCATTTGCGAACGCACGGC
AAGCTTGTGCAACGTGTGTATTAATCGAGCATTCCGCGCCAGAAACGGCAAAGTCAGTCA
GATTTTTTGCTGCACCAAAGCCACCTGGTAACAAGAGCGCATCAAAGTCTTCAACGTTCA
GTCTAGCCACATCCTCAATGTTTCCGCGCGCGATGCGTGCCGCTTCAACGAGCACGTTGC
GTGGCTCATCCATTTCTTCGCCAGTGAGATGATTGATGACGTGTAATTGTTCAATGTTTG
GAGCGAAGCAATGCCAAGAAGCACCAGCTTTTTCTATGGCGTGCAGGGCTAGCACGGCTT
CATGTAACTCTGAACCATCATAAACTCCTGAGCCACTCAAAATAACTGCGACTTTTTTCA
TTTTAAGATTCCTTTAGTCTGATATTTCCGTTTGTTGCTCTTTTATATTTGGGGATTGAG
ATTGAGCATTTGCCTTAGTTTCGACGATTTCTTGATCGTCTTCTTCTTCATCATAGTAGC
GGACCACAAAAGGTGTCAGCATGACGCTCGATGGTAGAAAGTGTTTCATATCGACTCCAA
ACGCATAACAGAATCATTTTTATACTGAAATTTATAAAACAGTACGTTGAAGCGGATCAT
TTTTGAGTTAAGCTGAAGTTTCCTTTGGCATTCGTGAGTAGTAGGTCACATGAAATCCGT
GCAATTTCGCTTCACACTTTATGGCTGCATTGCCATCCTCTTTTGGAGTTGCTTACTGGG
TATTGCAAGGCTCGTAACTGAAAGTTTAGGGCCAGTAGGTGGGGCGGCGATGCTGTATTC
GCTAAGTTCAGTCTTTTTATTGATTGTGGTGGGCATCCCAAAGTTATCTTACTTTTCTCC
GAAGTATCTGATAGTTGGCGGCGCAATGTTTGTTTGCTATGAGATCTTTCTTGCGCTTGC
TCTTGGGTATTCGAATTCGCGAGCTCAAGCGATTGAGGTATCTATCGTCAACTATTTATG
GCCCGCACTGACGGTGTTGTTTGCAGTGTTGGGTAGCAACAAAAAGCCAAATTGGCTGTT
GTATCCAGCAGTAACCCTCGCGTTTATTGGTGTGGCTTGGACAGTGAGCGGCGATAACGG
TTTATCCCCGACACAAATCATCTCGAACGTAAGCAGCAATCCGCTGGTGTACTTCATGGC
GTTCACTGGCGCGGTGATTTGGGCGGTTTATTGTAATCTCACACAGCGACAGCAATCGAA
GCACAATGCGATCACGTTGTTTTTTATCGCAACTGCGGTTTCGCTTTGGGTGAAGTACGC
ATTTGCGGATGAGCCTACAATGACGTTCTCATGGTCAGCTCTTGGATATCTGTTCGCATC
GGCAGCGTTGATGGCGGGTGGTTATGGCTTATGGAACATCGCCATTGTTGGCGGGAACAT
GGTCTTTTTGGCGACTTTGTCTTACTTCACGCCGATTTTCTCTGCGCTGTTTTCGTCGCT
TATCCTTGGTGTTACGTTGAGCAATAGTTTCTGGCAAGGCGTTGTTATGGTGACGGTTGG
GTCACTCTTGTGTTGGTTGGTAACAAAAGAGAAGCGAGAAGCTGCTGGTTAAACCCACAT
TATCTGAGTGATTAATGACTGGTTTGTGGCTTCTCCGGTTCTTGTCGGTGTTGATGGAGG
CCTGCTTGAGCCGTCATCGTGTTATCGACAGGTCACCAATCATTTTCTTAGAGTAAGCAT
CAGTCACCAAGCTGAGATAGGTGTGGGAAGGTAAGTCGCATCATGAGATGCGATGTCTAA
CTTAGGCTTCGTTCCAGTTTGGTTCTTCTAACGCTGGCCAGAGCATCAAATCATCAATAC
CAACGTCCTTAAAGCCTATCTTTGAGTAATAGCTTTTAAGTGCTTCTACGCTTTCCTCTG
AGCGATCTTCTAAAGGAAGCGCCTTTAGACCAATGATGTCGTAAATCGATGTAAAGCGTT
CAATAAAGTCCTCAATTAAGGCTTTGGAATACTTGTTTCCTCGATGCTCTTTCTTTACCT
TTAGTTCGTGAATCACAATGAGGCGATCTGGTTCTGGACAGACACCCCAACGCATGGTTT
CGTTACGTTTTGCGATGCTTTCTTTTAGCAAGTAATCATCATCAAGAATTTGGATAAAGT
GGGCAATGCTGGCGTTAATGTTCAATAATTTATGACAGCTGATAGTACTCGAGGCTCTGG
ATAAATCTACGATGTAAAAGTCACACGTAGCGACTTCGGTCTCTTCTCCTTGGTCGACAA
GAGCAAACATACTCGCTGTCATTACGTTGATACATGATTCAATATCATTTGAATAAGGAG
CAGTTGTCAGGGCGTAGTTTATGATCATTGTTCTGTTCCTTTTCACTCGCTAGTAGCACA
ACGTCGTTTAATAAACGTGACGCGAACACTTAATTTGATGAGGTGTAACAAAGTGACCTC
CCTCAGATACTTTAATTAATTCATCGGGCTGTGTTGGCGGAGTGTTGACTCCCGCAATCT
TCATACTCACCCCTTTTAAACTTTTTTTAAAATGTTTACAGAGCCAGTATTACTTACAGA
TATTGGGAGTCAATTTCTTATTATGGTTAGCGTTAATCGGATGGGTGAGCATTCCGATAA
CGGCCAACTGACAGCGCAGGATTTTTCACGTTTTCCCTATCTAAAACAGTGATCTATTGC
ACATTTTTATTACCATTATTCCAGAAGTTTGGAATTTTAATGTCGAGTAAAAATGCAAAT
AAACTGCGTTCTCCACACGACCAAATTTTTCTATTATGTGCAAATTAAAAAAGTGATATA
TGTCAAAGTTCGCATATTAAATCGCATTAATAATCGCCATCCCTTAAGGTTTTGACTTAA
CAACAAAAGGAGTAGATATGTTTGGCTTCTTTAAACGAAAAGCTTTAAAAAAAAGAGCCT
TTAATCTATACAAAGAACTGGTATTTGGCAGGCTATATGAAGGCAACCGTTTCGGGCTAA
ATGCAGAAGACTTATGCAAAACAACAGGGCTTAATCTATTCTCGACCCTCAATCTGATTC
ATAGACTTATAGCGACAGGATTGGTGGAGGAGTATGAGCTTGTTGATGTCGTTTGCTACC
GAGCGGTGAACGTGCCAATTTATCTAGATGACACCTCTCCGCCAAGCATTATTACCGATT
ATGTAAAACGTGCAATTGGCCGAGTTGATTTTAAAGGACTGGCTTAACCAACACTTTTTA
AAACCGCCCCAAAAGGCGGTTTTGTCGTTTTGCACTGTCATTGCGTTTTCAACCATCAAG
GCTGTATTGGATGTTTACTAAAAATTTGGAGTAATCCCGAGCGCCCGAGACAAGCTTGAT
TTGAGGGTTGAGAAGAAAACTGAATATGTGACATTTTGACGTAGCTAAGAAAAGGTTATG
TATGTTTGGTTTATTAAATAGAAAGACTTTGAAAAGCATGGCTATGAATCTATATCACGA
ACTGGTACGAGGTCGTATATATGAGGGTAAGCACTTTGGGCTCAATGCAGATGATATTTC
ACAGAGAACAGGGCTCAGTATACATGTGGCTATTGCTCTCATTCATCGGCTTATAGACAA
CGAATTGGTGGAAAAGTATGGCTTTAAGGACGATGTTAGCTATCGAGCAGCGAACATTCC
GAGCCACCTAGACAAAACATCTGCTCCAATGAGCATTTTCCAGTACGTAAACCGCTCAAT
TGGTCGAGTAGACTTCAAAGATCTAGCTTGAAACACAAAGAAAAACCGCCGTTACTGGCG
GTTTTTTTATTTTCGTAAAGACTGAACACTCAATTTAGGTGCTTTATGATAGAAATACCT
GACTTTTATTTCGTGTTCTAACAATTCGCTACGTTTAAGTTCAGTTGCAGTTTGAATCTG
TGCTTCGACAGACGCGTGGTTAGTTGTTTTCGAGTTTGTTCAAGAGTGTCGAGTTCAATC
ATGTCATCATCAACGTGTAGATCAATGTTCACGCGAAGCTCTTGACCAACCTTCGTAATG
CCAGCCAGTTTTAACTGATGGTCAGATACTTTTTCAATTTCTAAAACGTCGTTACCAACA
ACCTGACAAAGCTCTTTGCTTGGTGTCATCATTAGTAACTCACGTAATGCGCCACACAAC
ATATCAAATGGTACTTTTAGGAAGTAGAAGCCCATAAGTAGCATCATCATTGGGTCCGCG
TAGACTGCGTAATGCGCGAATGGGGTAAGAGATACTAGCCATGCAGCGATAAAACCAACA
GTAACTGCCACGCTTAATAGCGTATCCATTTGCCATTGTTTTTTCTCCGCATCGATCAGA
CCTGATGAGAAACGACGACTTTTTTTCGCCATAAACCACCAAGCGTAGCCACAACCGATA
ACGTTCACGAGACCAAAGATAGTCGCGATTGAGGTATCAACCTCACGACCCCCAGTCATC
AATGCAGAGATCGCTGAGTAAAGCGAAAAACACACAACAACAAGAATCACGGCCGCTTTA
ATCGCAATAACGATAGGTTCGAGTACCGCTTTACCAAATGGAAATACAGATTTTGATGGC
TTGCTGATGTAGGAAGATGCCGCCAGTGACAATAAAGTTAACAGTAAACTGACTAGCGAG
TAAACACCGTCAAAAACGATGACAATCGACCCAACAAGCAAGCCAAGTACCATACCACCA
GCTGCAAACCCAGAAGCTAAAAGGGCTGAAATGGTTAGAATACGGTTTTCGTTTTTGCTT
GTCCTGTCACACATAAAAGATGCCTTTTGGTTTTAATACCTTACTATTCTTCTCTTCTGA
GGCATTTTAGGCAACTACAAACTGAGTGGAAATTAAACGAGAAAGCGACCGTTTTATTAT
TTTTATTTAAATACAATGACTTAATGCAACTTTGCAGTGTCAAATATATTGACGGTCACT
GCCTTTTATTTAGAAGTCAAATAAATATTCGCTTAACTTATCTGCTAACCAAGTCATTGC
TGGGTGTTCAATCTGACCGTTTGGGGCAAACATACAGTAGTCTTCTTGAGTCAAACCGTA
AGTGTGTTTGATGACGGCAAGTTTTTGTTGGCGCAAGTAGTGGCGAATGAGCGGCTCTGG
CAATACACCCCATGCGTCTTCTTCCAAAATGGTGTTGAGCATGTAATCGAAACTTGAGAA
GCCAATGTATCGAGTTGAGAACGGCTGTAAGCCTGGGTTGTCTTTCTCGTTGAGGTAAAC
CATCAAAGCCTGCATTTGGCTGCGTAGATCTTCATCGGATACGCGACGCATCTTACTTAA
GCGATGATCAACGCTACACACCGACATCATTCGGATTTTACCCAGCGGTTTGTAAACAAT
GTGCGGGTCATCAATGCGTTCATAGTCGACACCGAATGCAAAATCGACTTGATGAGTACT
GACTAAGTTAGCCAAGTCACCACTAGAGGCCAAGATGAGGTTAAACGTTGTAGAAGGGAA
TCGATTGTTGAGTCGGTGAGACAGTTCTTGCCACAAATCGTCTGGCAGTGAGTCATCACG
CGCCACCCAGACTTCGGCGTTGAAGCCTTCGGAGATTTGCGCGCATGTTTTTCTGATTCG
TTGAGCTGTGACCAATAAATACTCGCAATCTTTGTAAATTGCTTTTCCCGCTTCCGAAAG
CGTCAGTTGGTTTCCTGTTCTTGTGAACAACTCAACATCGAGCTCTTTTTCTAATGCCTT
GATCGACATGCTGAGTTTGGTGCGGTTACAGTCTAACTGCCGCGCAGCTTCGGAGACTGA
GCCACACTCTGCGATAGTGCAGAAAGCTTCTACCTGAGTTAAGTTCATGATTTGACACAA
CCAATTAAGAATTTGCAATAAAGTAGGGCACGATAGAGATGTGCTCCCAAAGCTGTGAAA
GATTATCGAAAAAAATAGTAATTCGCCAGATAAGTCTATGGTCTTTTAGCGGTTTTGCGG
TACCCTATAGCCTATTAATTTCAAAATGCGCCAACTGCATTTTGACGTCACATAGTGATA
TGTGGGCTATAAGAAGTGAACATGGAGGCCACGATGGCACAAGATTGGGACGGCTTAGCA
AAGAACTGGGAATCGAACCCAGCAACAGAGCAATTTGCGCAGTCGGTGTTTGCACAGTTA
CAACAGCTAACTCAGCTTGATGGCATTAAAGTTTTAGATTTTGGATGCGGCACCGGACAA
TTAAGCCAATTGTTGTCACCCATTGTTAAGGATATTGTGGCGTTAGATGCGTCTGAAGCC
ATGATTGAAGAGCTCGACAAGAAAGAGTTACTCAACGTTGAGCCAGTCGTAGATGCATTA
TCACGAGGTTTAGTGGCGCAACATCCTGCTTTCCGCAGACAATTTGATCTTGTGGTTGCG
TCTTCTGTCCTTACTTTTGTCGATGGTGTGGAATCGTCGTTAGACATTGCCCATTCGTTG
CTAAATGAAGGTGGTTACTTCGTTCATTTTGATTGGGTTGCAGAATCCGAGCAAGACGGC
TTCACCTTAAGCCGCTCCGAGAATGCATTGAGCAACGCTGGTTTTGTCGATGTTGAAGCG
AAAAAAGTGTTCGATATCACCTCTGATGGACAAACCATGTCGGTATTAATGGGCGTTGGT
CGCCGTTAACTTACCAAAAAGATTAAAAAAAGCGAGCCAAGGTGCTCGCTTTTTTGTGGG
TGGAATCTAAGCTGATATCGCGGTTTGAATCTCTTGTAGTATCTCTGGATTGGCAATTGC
GCCTAAGTTTTCAACTTGTCGACCATTGACTACTTGCTTGACGGCAAGTTCTACCAGTTT
GCCTGATCGCGTTTTCGGAATATCGCTGATGGCGAAAATGGCACTCGGCACATGGCGTGG
TGAACAGGCCGATTTCAGCTGCGCTTTAATGCTGCCGATTAACTCATCATCCAACTCATC
TTGGCTTTCTAATTGAACAAAAAGCCAGATCTGTTCATTTCGATCCACTTCTTTCCCAAC
TGCGATGGAGTCGACAATGCCATCAATAGCATTCACCTGTTGGTAAATTTCTGCGGTACC
AATTCTGACGCCACCTGGATTAAGAGTGGTGTCACTGCGGCCATAAAAGACAAAACCGCC
AACCTCACTTTTTTCTACATCGTCGCCATGATGCCAAACATTATCGAACTTATCCCAGTA
AGCAAGATGGTAACGCTCGCCTGAATCACGCCAGAACCCAGAAGGGAAATTTGGCAGTGA
ATTGGTGCAAACCAGCTCACCTCGTTCACCCACGACACTGTGACCTTGTGGATTAAATAC
TTGCACATCAACGCCTAAGCCTGCGGATTGACACTCGCCTCGATAGACTGGTGATATCGG
ATTGCCTAATACAAAGCATCCGCAAATATCTGTGCCCCCAGCAATGGACGCTAAATGTAC
GTCTTCCTTTAAGTGCTCGTAAACGTAATCGAATTGCTCAGGATAAAGTACAGAGCCAGT
TGAGCAAATCGTCTTGAGTGCGGGGAAAGCATCGGCTCTTTTCGGTGAGAATTGTGCTTT
TTCAATCGCTTCTAGATATTTAGCCGACGTACCAAACAAGGTCACGTCAGCATTTTGAGC
AAGGTTCCACAGCACCTTGTGAGAAGGATAAACAGGGCTACCGTCAAAAATGACTAAGCA
CGCTCCGCTTGCAAGGGCGGAAACGTGCCAATTCCACATCATCCAACCACAGGTCGTGTA
GTAAAAAACTCGATCGTTCGGTTGAATATCGCAATGCAGCTGATGCTCTTTGACGTGATT
CAGAATGGTGCCACCGACCGAGTGCACGATGCATTTGGGTTTACCTGTCGTACCGGATGA
ATACAACACAAAGAGTGGGTCATTGAAGTTAACGCGAGTGTAGGTGAGGGGCTCGGGTGA
GTATTGATTGAGCACGTTTTGCCAATCTTGGGTACAAACATCACATTCAAAGATGTGAGG
CTTGAGATAGCTGATTTGGCACACTTGTTTGAGGCCATCGAGATGATCGGATATATGTTG
GTTTTTTTCCGCCATGTCGAAAGTTTTGCCATTGAATGTGTAGCCATCACAAGTGAACAA
AATTTTTGGTTTTACCTGTCCAAAACGTTCCAGCACACTTTCTACGCCAAAATCTGGCGA
GGTTGACGTCCATGTCGCACCTAAGCTGGTGGTTGCCAACATCGCGATGACGGTTTGAGG
AAGGTGCGGTAAGTAACCAGCAACAACATCGCCTTGTTTGATGCCACAATCCCTAAGCCA
CTGTTGAACACTCGAGACTTCATCACACAGCTGTTGCCACGTATAGGTCTGTCGTTCGTC
ACGCTCATTTTCAAACCAGATGGCGAGCTCATGTGGTTTTTGATAAGCAAAGCTCAATAA
GTTTTCTGCGTAGTTAATATGAGCGTCAGGAAACCAACATAAATCACGATTGAGTACTGG
TTGTTGCCATTTGCTCTCGGCTTGGCTTTTTACCGTCTCACCTGCATTACCTATTACATC
GCAAAACAGCCAGACCTCTTGCCAAAACTGCTCGTTATGATCCAAAGACCATTGGTGCAG
GTCTGCGTAGTTTTTTAGGTCAAAACCTTGTCGATTAATGTGTTCGATAAACTGAGTAAT
ATTGGCTTCTGCGATACGACTTTCGCTCGGTTGCCATACTTTGTTGCTCTCGCGCATAGG
TCCCTCTATAACAAAGTGATAACAGTTTCAGTCTGAGGGGGAATGCCAATAAAGTCAAAC
TCCCCCTTTAAAGCTTGTTGTTTTATAAATCATAATGTTACGGTTTGATGTAAACAATAT
GTTACATCAAACTTTGATTGAGAAAATCGATCAGGGATTGGAAGCTCTTAAGACTCCAGA
TAGGCTTAATGTAAAGGATTTGTTAATGGAGATGAGTCATGACTCAATATCGTTCAAAGC
CCGTTAGCCAGGATGGAAGGGTAGAATGGAGCCACGAAGAAGATGCCATTTGGAGTGACC
TTGTCACGAGACAAATGAGCGTGATCAAAGAGCGTGCGTGTGATGCTTATCTACGTGGTT
TGGAACTGCTGAACTTACCTCAGGATCGCGTGCCTCAGTTGCCGGAAATCAATCGAGTCT
TAATGGAAACAACAGGATGGCAGGTTGAGCCTGTGCCTGCTCTGATCGATTTCGACCGAT
TTTTTAATTTGTTGGGTAACAAACGTTTTCCAGTCGCGACTTTCCTAAGAACCCGAGAAG
AGTTCGATTATTTACAAGAGCCTGATTTTTTCCACGAAATTTTCGGTCATTGTGCCATGC
TCACGCATCCAGAGTTTGCTGCGTTTACGGAACATTATGGTCAGCTCGGACAAGCGGCAA
CACCAAAACAGAGAGCTTACTTGGCTCGTCTTTACTGGTTTACCGTTGAATTTGGTTTAG
TGAAAGAAGGCACGAAAACCAAAATCTATGGCGGCGGCATACTCTCTTCCCCAGGAGAAA
CCATCTACGCATTGGAAAGCGAAAGTGCAATTCGTGAGTCCTTTGACCTACAAACGGTAT
TAAGAACGCCATATCGCATCGATATCATGCAGCCTAAATATTATGTGATTGATGATTTCT
CCCAGCTTTTCCAAATTAGCCAATTGAATTTATTGAAACAAGCGGATCTAGCGATAGAAG
CTGGATTGCTTCCACCACTTTTTGAACCTAAGGAACCTGCTCATGCTGAATGAACAAAAA
TGCGAAGCTTGTAGCTTTGATGCTATTGCCCTGACGAAAGAAGAACAGCAATCTCTCTTG
CTGCAACTGTCCGATTGGCATCTCATTGAAAGGGACGACATTCCGCAACTTGAGAAGGTC
TATAAGTTTAAGAACTTTAAACAAGCATGGGCGTTCAGCAACAAGATTGCGGAATTGGCA
GAAGAAGAATTTCATCACCCATCAATTTTGCTTGAGTGGGGCAAAGTCACCGTGACTTGG
TGGAGCCATTCTATTAAAGGTTTGCATAAGAACGATTTCATCTGTGCGTCTAAGTGTGAT
GCGCTGGTGTTGAGCGAATAAACACGAATGGGCAGCAGTTGTTTGCTACTCATGCTCTGA
AAAGCATTAACACACTTAACCGTGAATAAAAAAACGCCCGAACTGATATTCGGGCGTTTC
CTATTTAGCACTTCTGTTTTATGGCCACGGTTTTAGCGCCACAGTTGTAGACACTTAGAG
ATACTGTTTTTAGATTTCGATACGAAAAACAGAGGTTGTGCCCGATACCTCGTTACCGAC
GGCAATAAAATGTTGTCCGTTACGAGCAAAGTAGTTAATTGACTCGGGCGCTAGATCACC
CGCTTTAGGATTGTAAGTGTCATTTGCGCACTCACCGTCTTCTACCAACGTACATACTGG
TTGGGTGTAATCGCGGTGGTTTACATAATGCAAGAACTGCGCTTGTTTTGGTTCGGTGAT
GTCGTAAACCATAATACCGCCTTGGCGCTCTAAACCGATAAATGCGTAGTATCGCCCATT
GATTTTCGCTACTTCGATGGCTTCTGGCTCGATGCCTTTATCATCACTTCGGTCATCACC
GCTACTGTTGCTGTCGTTTGTGCTGTTGAAGTGTTTACCTTCGTTCAAGAGGGCAACCGT
TGCAAAGTCGTCCCCACTATCAAAAACTAGCTCACCATTTTCATTCCAAATTGAGAATGA
ACGCGCGCCAAATGCTTGAACGTTTTCTTCTGCGTTTAATGTGTGGTTTGGTTTGATAAC
TTTGAGTCTAGCTAGCTGTTTGTTGTCTTTCAGAGCTCCAGCAAGAGGGTGGTCGGTCGT
AACTTTGAGTTTTTTGCCACGGACTTCGTCGATATGGCTCAAACAGGAGCCTTTGACATT
GGTGTAATCTGGCGTACCTTGATAGTCATCCTCATCCCACTTGAACCCTGCTTGATCACA
TTCAGCTTGAGTGGTTTTAAAACCATATTCGCGACCATCCCCTTCGTTGGCTGAAACAAT
GTAGGTTTGGCCGTTGACAGAGTAACTGTCTAGCGTGTCGGGCATGTACAAGCCAACCAG
CTGCGGATAGCTTTTCAAATTGCCGATGATCTGATCTTTATTTGAGGCGTCCAGCTTTGA
ATTTGACCAAGATTTTTCCCCTAAAGCGACAATTTTTTCTACCGATTGGCTTTGTGGATC
AATAATCGCCATTGCGTTATTTTCCTGCAAGGCGACATAAATTTTCCCGTTGTCGGCAAA
CGTCAGATATTCCGGTTCAAGGTCTTGAGCAATTGAGGCATTAGGGCCGGAAATACGTAC
AGCTTTTGGCAATTCATCTGAGCGCACTCCATCAAACTCGCCAAAGCCAATTTGCGTAAC
GTCAGCATTGTTAATACCTTTGCTCAAATCGACCAACGTCACGCTACCTTCGGGATCGAT
ACTGTAATCGGAGTTCGGTTCGCCTTCGTTTGCGGTGGCAATGTAACGACCATCTTTAGA
AAAACCAACCATATCTGGTAGCGCACCGGTTTTGAAAGTGGTGATTAGAGAAAGATCATC
CGAGCGATACAGCGCGATCAAGCCATCTTCCTGCTTATTATTGTTTTCAATCGCGACGGC
GACTAAGCCATTAAATACAGCAACACTGTTGGCCGCGCCGATTTCAATCCCTGCGGAAGT
GCCCGCATCGGTTAGGTCAATAAAATCGGTTTGTGAAGGCGCACTGCTTTCGTTAAGCGA
CAACACATCCACACGTTTGGCTTGAGCATTGACCACGTAGAGTTTGTCCGTGCACGCATC
ATAGTTCACGATTTCTGCGGCAGAAGTATCAAACGGCGCATCGGCGATAGATGACCCAAC
AAACGTCAAACCTTGGATTGAGGTTTCCCCAACAGCAGGTGAACTGATCGGCTTACATTG
TGCACTGAAAGATGCGATAACATCGTTCTGTTGCGATGAACATGCGATGGCGAGCGTCGA
TAACGCCATTGCACCTATTGCCTTAAGTGGGGTGGTCATGATATCTCCTTATCAATCCGA
TATACTGTCGCTCAATGCATGATTTTCAGATATCTATTCATTCACTGCAGTGGACGATAA
TAGAACATTGATTGACGTGTGATTTGGTAAGGCTCTGAATATATGTATGATTTATGACTC
TTATATGGGCTTTTTATGAAACAAATGTGTCATTGGCGAGATTGCGATGGCATTAGGATT
TGGAATGAAAATGGAACTACAACAATTTCTGGATGCGCTGGCATCGTCACCTGAAAAGAT
TGAATTTGAAACGACGATGGCGGTGATTGAAGACAATTACGATTTTACGCCCGCTGCATT
TACGAATGGCAATACGCAAAATGACGCGAATGAAAACAACGGTTCGTGCAAAATTTTTGC
ATTCGGCTTATTGAACACTCTCGATAAAGAAGCGACGTTGGCGTGTTTTGGTCGTTTCTA
CCGTGAGGACGTACTGCTTCACCCAGAAAACAACGATCACCAAAATATCCGCAATTTCAT
GGTGACGGGGTGGGAAGGCATTCAATTTGAGACTTCTGCGCTTACCGCAAAATAGTTATC
ATTTTAGAATCGCGTTACATGAAGAAGCCAGTCGTATTATGCGACTGGCTTTTTTTCTAA
ACACTTGCGGCATAAACAAAGCTGATCGGACTCCGGTTTAGGCAAGTCACGAGGCTCAAT
ACCAAAACACCAACACGTTTCTTTTCCTGCTGCAATATCGCAGTGAGCTTGCGAATCGCA
TTCAGGACAGCGGTGGGTGGAATCTTCTCCGGTGATTTGCTCGATAATGGTTTCTCGTTG
GAGTTCGGTTTTGTCTTTCCATTGGATGATTTCATCCATCGTTCGGTGACAGCCAGAACA
AATTCCAGCGTTATTCTTACAGGCTGCTCTACATGGTGACTTCATTGCATTCTCGTTCTA
ATTTTTAATGTCGCGTACTCTAGCACAAAGCAACTCAAAGCCGTCAAAATAAACCGCCCT
AACGATCGTTGAGCTTCTTGCCTTATTTGGTCCTTTAACTGGTGAGGGAGCACCGCTGGT
GGTACTCTTGCGTGAGATGTCTTAACCGCGCTTCATTTATGTTAGAAAAAGAAAACCTGA
TTAAACTGGCAAGAATGCAAATGCCATTTGGCAAATATGCAGGCAGAGTACTTATTGATT
TACCTGAGGAATATTTGCTGTGGTTTGATAAAAAGGGCTGGCCGAGCGGCGAGTTAGGTG
ACCTATTAAAGCTGTGTTTAGCGTTAAAAATTGAAGGGCTAGACAGCGTCGTGAAACCTT
TGAAAAGGATGTAACCTGCCTCGGTAACCCTATTTCCCATGATACAGTGTGTTTTACTTC
TAAAGAGTCAGACTGCCTGACTCTTTTTTCTTTAAAGTGAATTACCACTGGCCCCATAAA
TGGTTGTTTATCATGAGGGGATTCACGAATATTAGGCAAAGAGCATTCCTGACCTTTATA
GCGCTGCTCCAAACCACCTCTGTTTCGCGCATTATCGCTAACATCCTCGTGCTAAATAGC
ATAAGATACTCGGCCTTTACCCAGTACTGAGCCTCTCATCGTAATGACAGATAAAACACA
GCAAGCGACATTTGCCGATCTTGGCCTGATTCCAACCTTAGTCGAGCGACTAGAAGCGTT
AGAATATAACCAACCAACACCTATTCAATCTCATGCTATTCCTCATGTGCTTGATGGCAG
GGATATGATAGGCGGAGCCAATACGGGCTCAGGTAAAACCGCCGCTTTCTCGCTGCCAAT
TCTGCAGAAAATTCTTCAGCAAGGTGAATCAAATGATCGTCGTGGTAACTTCGTTTCTCA
TCTGATTTTGGTTCCTACTCGTGAGCTGGCATCGCAGGTGGCTTACAACGTTAAATCTTA
CTCATACCATCTTAGAGATAAGATCAAAACGGTTGCCGTATTTGGTGGCGTATCCGTGAA
CCCGCAAATGCTAGCGCTGCGTGGTGGCTGTGACATCATCGTTGCAACGCCGGGAAGACT
ACTTGATCTGGTATCGAGTAATGCGATTAAGTTAGACCAAGTAAAAACGCTCGTGCTCGA
TGAAGCCGACCGTATGTTGAGTTTAGGATTTACCGAAGAGCTCAATAAGATTCTTGCCTT
ACTGCCAGAGAAGAAACAGACACTGCTATTTTCTGCTACTTTCCCTGAGAAAGTCACGAC
GTTGGCTCAGCACTTACTTAACGATCCTGTTGAAGTTCAGTTACAGAGTGCAGAAGCCAG
CACTTTGGTGCAGCGCGTGTTTAGTGTCAATAAAGGTGAAAAGACGGCGGTACTCGCACA
TCTAATCAAACAGCATCAATGGCGCCAGACTTTAATTTTTGTGAACGCTAAGAATGCCTG
TAACCACCTAGCTCAGAAACTGTCAAAACGCGGCATCACTGCCGAAGTTTTTCATGGCGA
TAAAGGGCAAGGCGCTCGTACTCGCGTTCTTGATGGCTTTAAGTCTGGTGAGATTCAAGT
ACTGATTGCTACCGATATCGCAGCGCGCGGTCTCGATATTGAAAAATTGCCAGTGGTGAT
TAACTTCGATCTTCCGCGTAGTCCTGCAGATTATATGCATCGCATTGGACGCAGCGGCCG
TGCGGGGGAAGTGGGTCTAGGTCTATCTCTTATCGATTACGATGACTACCACCACTTTAA
AGTGATAGAAAAGAAAAATAAGTTCCAGCTTGAACGCGAGCAGGTAGAAGGCTTTGAAGT
GGAAGATGACCAAAGTGAAGCCTACTTTTTACCGATGAAGCCGCGCGCAAAGCCAGCAGG
AACGGGTAAAAAGAAGAAAAAGCGTAATCAGTAGAAGATGTAATCTACAAGTTAGTCGAA
TTACGAGAGTTTCTTGGGCGGAGATGAACCAGTTGGCCACTCGCTGCCCTTAATCCTTTT
AAAGAACAATAGAGCCTTACTGGATCTGTCAGTAGGGCTCTATTGTTTTCCAAGGTAGTA
TACTAGCGACGTGTCGGACGGCCACGAGATGAGCGTTTTTTAAATGAGGATGCTGCTTTC
GCTTGTGAATTGAGAATAGAATCAACGGTTAGCGGCATTGGCTCTTTAGGCTCAAGACCG
TGAGGGAAAGTACGGGCTCGTGGTGGTAAATTGTATTCTTCTTCACTCGCGCGTGGCATG
CGCTTAAAGCGATAAAGATAAAAGTTTTCTAATTTTTCTCTCGCCCATTCAGTTTTCTTT
AAATACTTCACGCTACTTGCAATCGAAGGCTTGGTATTAAAGCAATTAAAACGCATGGCT
GTATCTAGAATGTCCCAGCCATAAAAATCTACCAACTCTTGCAACATAGTCTCTAGCTTT
AACCCATGCAGTGGGTTGTTTTGTTGCAGTTCGATTCTTTCTTCGTCAGTCATCATTTTA
GGGGCCTTACTCATCAAAGGGCGGAGTTTAGCAAAGTATACATTACAGAGATATCTATAG
TTAGGCGGCGATGGTTTGAATAGAAACGCCAGAAGGCCTAGGCAACGTAGTTAAGCCACT
AAAGCAAAGGTAAATTGAGAGAAAACTACAAAGCCACCTTGTTTTAGGTGGCTTTGCTTT
TGTCTACGCATTGCGATTAAACGTAACTCAGCTCAGTGGCTGCCAGTTAGATAAGCGACT
CAATACCGTATTTTGCTCCGTAGTTTTCAACCACAAAATCGATGTCTTTGTCGCCTCGAC
CTGAAAGGTTGACAAGAATCGAACCTGATTCACCTTGTTGTGCCAGTTTGATTGCGTATG
CGACTGCGTGGGAAGATTCGATAGCCGGAATAATCCCTTCTTCACGAGACAACTCAAAGA
AGGCGTCTATCGCTTCGTCATCGTTGATTGAACCATAGTTCACGCGTCCTATGTCTTTTA
AATAACTGTGCTGTGGACCTACCGATGGGTAATCCAAGCCACTGGCGACGGAGTGTACCT
CTTGTGGTTCGCCTTGTTCATCTTTAAGCATGTAAGACTTAAACCCGTGCATGATGCCTG
GCTCGCCAAGCGTTAGGGTGGCTGCGTGTTCACCCACTTTGTCCAAAGATCGTCCAGCAG
GCTCGACGCCGTGGATCGCGACGTTTTCATCTTCTAAAAATGCGCTAAACAACCCCATGG
CATTTGAGCCGCCACCCACACACGCGACAAGATTGTTCGGCAATTTGCCCGTCATTTCTT
TGAACTGAACTCGTGCTTCGTTCCCGATGATGGATTGGAAATCGCGAACCATTTTAGGGA
ATGGGTGAGGGCCAACCACGGAACCAATGGCATAAAGCTGAGTTTCTGGATCTTTGAGGT
ACGCTTCAAAGGCAGCATCAACGGCTTCTTTCAGCGTTTTACGTCCGTGCGTGGCAGGAA
TCACGTTAGCACCAAGGATCCTCATACGGACAACGTTCGGATGCTCTTTGGCGATATCGA
CTTCGCCCATGTAAATGTCACATTCTAAGCCAACCAAAGCGGCAGCAGTCGCCAATGCCA
CGCCATGCTGGCCTGCACCAGTTTCCGCAATCAGTTTCTTTTTGCCCATTTTCTTCGCAA
GGATGGCTTCACCTAAACAATGGTTAATTTTGTGAGCGCCAGTATGGTTCAAGTCTTCTC
GCTTTAGATAAATGTCGGCACCGTATTTCTTAGATAGATTCGCTGCATGAAAAATAGGGC
TAGGTCGCCCGACAAAGTGTTTATAAAGGCGAGCTAACTCGTCTTTGAACTCTGGATCTT
GGCAACATTCTTCGTAAGCGGCGTTAATGTCTCGCATGATTTGCTCAAGCTCTGGCGGAA
CAAAGCTGCCACCATATTCGCCAAAATATCCTTCATTGTTGGGCATGTTGTGGTCGAAAG
AATTTTTCATTAGTTACGTCCTAGTAAATGAGAGTATTGATACTTTTATACCCAAATTCA
GAAATAGGTTGTGTGATCAGTTGCTTAAATCGTGATGCTGCTATCATGAACTAGTTAAAT
AGTACGAGATTGATCTTGTCTGGAGGATAATGTGAGTAAGAGGAACAAAAAAGGTCCCGA
AAGACTCTAGGCTGTCACAAGGGTCTTTCGGGACAAACAGAGTACAAGGAAGTGTACTCT
GCGATGGTGTCTGAAAACGAAAGTTAGATTCGTTTCCGTTGGCAGATGTTAGGGATTTCA
AGCCATGTTATGTCAGCGAAATGTCACAACTCTTGAATTAACTCAAAAGCTTATTTTTTA
TTTTTGAACAATGGGTTACGGAGCTTTCTTGTTTTTGGGATTAAAGTTATTTAGAGGGTT
TTAGTTATAAAAAAAGCTTGCTATATAACAGCAAGCTTATCTCTTTTTAGCACACGTGGA
TGCGCAGAAATCAGTGTTTACGTCCTGAGCCGTTTCTAACGATGTCTTTACCGTTGTCGT
AAACATGTTGTGAAACCCAACGGCCCAACAAAAGTTGATGTTTGTCGCCTAAAACTGCAA
CAAAAGGACGGCCGTCAGTGTTTGTTGTCGCTAGTGCAACGCCAGTTACCCCTTCCAAAC
CTAATGCACCGCTCTCGACTAAATGTAGAAAAGCTTCTAACTCTTCAAGACTTTCAATGA
CGTGGTTATCAATGTTCATGGTATTCGATCTCTTTGAACTGCCGATATTTTGTGGTCGCG
TACTCTACATAAGTTAGGCACAGAAACCAAGTTCCCGCTGAGTTATGGTCGGTTCTGAGC
TGATTCACTTATTGTTGGAGGGGGCAGGTTAGAGTGGATTCACACAAAACAATGTGGCTT
GGTTGCAAGCTGACTTTATGGTTGGAGAGTGAAAGAGGCGATGCAATAATCGGCGAAACA
ATTTCTCTTTGAAGGTTGCGATGAAAAAGGTTTTGATTACTGGTTTTGAACCGTTTGGTG
GTGATGCAATAAATCCTGCATTGGAGGCTGTGAAAAGGCTAGAAGAAACAAGTCTTGACG
GTGGCATCATTGTTACTTGTCAGGTGCCTGTGACGCGTTTTGAGTCCATCAGTGCTGTGA
TTGATGCGATTGAAGCGTATCAACCAGATTGTGTTATTACCGTTGGTCAGGCCGCGGGTA
GAGCGGCAATAACGCCCGAACGCGTTGCAATTAATGTGGATGACTTCCGAATTCCAGACA
ACGGTGGCAATCAGCCAATCGATGAACCCATCATCGAACAAGGCCCGGATGCGTATTTTT
CGTCTTTGCCAATCAAGCGTATTGCTCAAACGTTGCAAGAGAGCGGTATTCCTTGTCAGG
TTTCTAATAGCGCGGGGACGTTTGTGTGCAACCATCTGTTTTATGGAGTACAGCATTATC
TGAGGGACAAATCGATTCGGCATGGATTTGTGCATATTCCGTTGTTGCCAGAACAAGCGA
CGGATGGCAATCACCCGTCAATGAGCCTCGATATGATCGTGGCTGGCCTAAAGTTGGTGG
CACAAGTTGTCATTGATCACGAAAGCGATGTTGTGGTGAGTGGTGGACAAATTTGTTAGT
AAGCTACTGAAATAACTAATAAGTTACTAAGCGTGTGTTCTGCCAAATGTTAACTTGCTC
AAATTTTGCTTGCTTCGAAAGGAGTAGCATTAGAGTGTCGGATTGAAAGTGTATGACTTT
CGTTCGGTGCCCTTGTCACAGGAGGTGTCAGGGGCTTACTCTCAAAAAAGGCGAGTTATC
ATGAAAAGCAACAAAAGTAAGGCTATTGCACTTATCTCTGTCGTTGTTTTCGCTTTGGCT
ATCGCTGCGCTTAAATTCGAAAACACGCTCGGAATCCTTCCTATCTTAGTCGCGATTATC
GCATTCTTTACCTGTGTCATTCACACCAGTATGTACCTGTCGAATGTGAAACGTGCAGAG
GCGGTAAGTCATTCTGACTATTCTCAAAACTCAAACCGTCACACATTAAATCAAGACATA
AGCGAGCGTGATAAAAAGCGTTGAAGCAAGTCACATTCTCCGTATACTTTGCTCCAGCAC
TAATGCACGACTGTGTCGGAGAAAAACATGTCAAATCGAGTACCTACCAACATACTGACC
GGATTTTTGGGTGTCGGTAAAACGACCACGATTTTAAATCTTTTAAAGAACAAACCTGAA
AATGAAAATTGGGCGGTGTTGGTCAATGAGTTTGGTGAGATTGGCATCGATGGTGCATTA
ATGACCGACCAAGGTGCGTTGATTAAAGAAGTGCCGGGCGGTTGCATGTGCTGTACCGCA
GGCGTTCCTATGTCTGTTGGTATTACGGCATTATTGCGCCAAAAACCAGATCGTTTGTTG
ATTGAACCAACAGGCCTTGGTCATCCAAAACAAGTGATTGCGACGCTGACATCAGAGCAA
TATCTGCCATACGTTGATTTAAAGGCGACCATCGCGTTAGTCGACCCTCGTAACTTGAGC
GATGAAAAATACACGTCTAATCAAAACTTTGTTGATCAGCTAGACAGTGCCGATGTGGTG
ATTGGCAGCAAAGTCGATCTCTGTTCAAGCCATGATATTGATGTGTTCAACGATTGGGTT
ACCGATCAAACGCCAGCTAAAGTGTTCAGTAAGTTGATTCATAACGGCGAGCTGCCGATT
GAAGTTCTGGATATTGAACGCGTACACGGCAGTGCTTCTTCTCATATCGAAACGCATCAC
CATGAGCATGCACACCAGGAGCCTCAGTTTCAGTTACCACCGGGTGAAGCTTTCATCCGT
AAAGAGAACAAAGGGCAGGGCTATTTCAGTTGTGGCTGGCTATTTGGCGCTGAATACAAG
TTCGATTTTGATAAGCTGTTCTCGATGTTGTCTGACCTAACCGCCGAACGTGTGAAAGCG
GTAGTCAACACCAATCAAGGGTGTTACGCATTTAACGTGGCAAATCGCGTGGTATCGGTC
AACGAAATCAGCTTAGAAGGGTTTGAATCACGACTTGAAGTGATTGATTCTCAGCTTCTT
CCTTGGGATGAACTAGAGCAAATATTACTGCAACTTGCGGGTGTCGAAGGATAGGGAATT
CGCCATTCTTCGCGCAAATGTTGGAATGAAACGGTGAATCGACTGCATGGCAGTGTTCAC
CGTTTTTTCTTTTATCGAGTTTCAGTGAGAAAAGTGAGATAAATCACTCAAATTCGGGTA
TAGTGCACGGCTAAATTTTTAAAGCTATTTTAAGTGGTTTGTTTAAGGAATACGCTCAAT
GTCATTTTCATCTCAAGGTTTTGCGCCAGAAGTGGTTAAAGCACTGGCAGAATGCGGTTA
TGAAAAGTTAACGCCAATTCAACAGAAGGCGATTCCAATGGCTCGTAAAGGCCATGATAT
TTTCGCTACAGCACAAACAGGTACTGGTAAAACTGCAGCGTTTTCATTGCCTATGATTCA
ACAGCTGCTAGACAGCGGTCGTACTGCTTCTCGTAAAACCGCTCGTGCACTTATCCTGGC
ACCAACGCGTGAACTGGCAGAACAGATTGCTGACAACATTAAAGCGTACACTAAGTACAC
AGACCTATCGGTTGTGGCTGTATTTGGTGGTCGTAAAATGTCTTCACAAGTTTCTGCTTT
AGAAAACGGCGTCGATATTCTGGTTGCAACGCCAGGCCGCTTGGAAGAGCACATCGAACA
AGGCAACGTTTCTGTTGCGAACCTTGAGTTCCTTGTTTTTGATGAAGCTGACCGTATTCT
GGATATGGGCTTTATTCATGCTGTTCGTAAGATCATGTTGGACGTTGATACTGATCCGCA
AATCATGATGTTCTCTGCAACGACTTCAAGCCAGCTAAATCTGTTAGCGAAAGACATTTT
GCGTAAACCAAAACGCATCGAAGTAGAGCGTGCAAACACTACCGCACACACTGTTGCTCA
CGTACTTTACCCAGTCGATCAAGAACGTAAAACAGAACTGCTTTCTGAACTGATCGGTCG
CAAAAACTGGCAACAAGTTTTGGTGTTTGTAAACTACAAAGAAACCGCAAATGATGTGGT
GAAAGAGCTGAAGCTTGACGGCATCAAAGCAGTAGTTTGTCACGGTGACCGTGCTCAGAG
TGCTCGTCGTCGTGCGCTAGAAGAGTTCAAAACGGGCAAAGTTCGCGTTATGGTAGCAAC
GGACGTTGCGGCGCGTGGTTTGGATATTGAAGATCTGCCTCACGTAGTGAATTACGACAT
GCCTTTCCTTGCTGAAGATTACGTTCATCGAATCGGTCGTACCGGTCGTGCGGGTAAGCA
AGGTCATGCGGTTTCGTTCGTAAACCGAGATGAAGAGCTAACGGTTGTTCAAGTAGAAAA
CCTCATTCAGCAACGCATTCGTCGTATCGAACTTGCGGGTTATGAGCCAAAGCAGCGTGA
ATCTTACATCGAGAAATTGAACTCGAAACCAGCGTTTAAGAACCGTCAAGGTCGTCGTAA
TAACCCTAACCAGTCTGCGACAGACCAAGGCTCAGCAGAGCGTCGTCTTGCAATGGTGAA
GCGTTTGAAAGCGCGTCGCGGCACGAACTAAACACGGTTAGATAATTACATTGGTTTGTA
ACGAAAGAGCCCCTCAATTGAGGGGCTCTTTTTATTTGCCGTCTAGTGTTGGTTTAAGAG
GCTAATTTAAGCCAAGCATATTCGGCTCACCACGATAGATAATGCGATCGTTTCCACGGT
GAATACCAAACGTGACTATTGTTGGCGGGTTTTCTTCTTCGGGAGTCGAAGTTTCCCAGT
CGTATTTGAGCCAAGGAAGTTGGTTGCCTGAGTGATCTAGATTTAGGCTGAACTGAATTT
GTTCTCTTGCCGCGTCAATTTGGCTTGCAATGATGTCGTTGGTTCTGCCAACACTCATCT
TAGCAACACCAGATAACTGGGCGTTATTTACCGGTGCGTTCGACCAAATAGGCGTGCTGG
TGTAGTACGCACCATTTGCGGTTGTCGAGTTGTCATCGAAGTTTGTAACAAATCTACCGT
TTTGCCACACCTCTACGTCCAATGGCACTTTGATCTTCATGCCCTGATTTCCGCCAACAT
CCTTAAAGTTCAAACGACCAAAACGAATGTCTGGTTGTTTCGTCAGAATTTCACCGCCAT
CGAAGAAGTTTACCTCATCAACCACGTGAGTAGTCACTAAGCCAATTTTACTGCTCTTGC
TGTTTGCACCGCGGTTGAACGGGCCGTCAGGGTACTGACCTTTAGTTATATCTTTCTCCC
AACACGGGCTGTTGTGACACGTTGCATTTGTAGATGCTTTTTCAATCACAAACTGACCGA
TACTAGCATCGCCGATGCGTTTCCATTCTGCCTTTTGTGGTGCTGGTGGCACAAAACGAT
CTTGGTATCCGCCAAGCTCTCCTAAGTAAAAATGTTGTTGTAGACTTGGCGCAAAATGGG
CGTAGTTTTTTACGTCCTCTTTGTTTGCGTTTAGCGCAACCACATCGTAGGTAACTTTCT
CAAACGGTTGATTCATGTATACAAAGCCTTGGTTTTTAGGGTAAGTCCAATCTTGACTTT
GCACTTTGAAGTACTTCGGATAGAAACGTCCGATATGGCGATAACCTTCGTTAACCTTCA
TGCCAAAATACGTACTGCCGAGGTTTGCTTTCACTTTCAAGCTGCCGACTTCTTCCCAAT
ACAATCCGTTAAAAACGAAGCGATGGTTCTTGGCTGATTGGTGTCCTTGAGTTAACGCAT
AATTACTTTTCAACAGCGTCGAGGTTTGGTTTGCCGTGTCTAAAGGCGAGTGTTGCTCGC
TCGACAAAACAACCGATGCTGCTGGTGCGCCATCATGCATAAAGTTGGTCGTGACCAAAG
CATCACAATAAGCTGATGAGTCGATAGGATCACTGATAGAACCCCCTTTTTGCCAGATGA
CGGGTTTCACCGTTAACGAGAAATGTTCGCCAGCGGCAATGAACTTATCACCTTGTTCGG
ATGTGCCTGAAGGCAAGGTGTTTTGGTTCTCACAGATTGCCAAGGTCCATGGTCGCGAGT
ACACATTAAACTTGCCTGTTACTTCAACTGTGCCGTCGTCCGGACACTCTGAAAATCCTT
TACATTCGAATTGGTCAGATAACGTCACCTCGAACAGTCCTGATTCGTTAGTAATTAAGC
CATGTTCCGATAATCCGTCTTTGAACTCAGCAGAATAACTAAAATCACCTTCGCTTCCAC
CGAGAGGTTTAATCAAAGGGTGAACTACTTTGGGTTTACCATTGTAATTGCTGGCAACGA
CGGGTTCTCCTGTGGAGGCACAAGCGAGCAGACGGGTATGAACATTTTCTGGTTTACCAG
CGATGACGCGAATTTCATTCAGTGTCCGTCTTTCATTTGAATACGCTTCGAACATAAACG
GCGTAAACATGAAGTTGACTGTTTGCTCCTTAGCGGAGTCTCCGACCATCGTGAAAGTCA
GATAGTAATTGGCGTCCAATGCGATCTTATCGATGTCGTTTGGAATCACACGAACAACGA
GCTCACCACTATCGTTAGATTGAAACTGGTTTTCAGTTGAGGTCGGTTTCCCTTTCACCA
CCTCTAGCGTGAACAAGTCGGGATCAGACAACATTGCCATCACGGGTGCGCTGACTACTT
CATCGTTGTTGGTTGTGATCGCTGTGAATTGCGGGAGATCGTCACCGCACATCAACGCCA
TGTCATCAGATGGTGTCACCGTCAGGCCCAAGTCATCGTTACTTGGAGGCAACATGCTAC
ACTCAGGCGGCGGAGTTGCGGTGCTCGGACAAATGGAGCTCGAGTAATCACAACGTGATT
GGCCAACACCGCAGAACTGAGAATACTTGCCAGTTACACTATGAGGGTGCGAACTTCCCG
GCGTTTGTTGGATTTCGCCGCAAACCTGACTTCCAACACCTTGATTAAAGTTTAATGTCT
GGAAGTATTTAATCGCAGTATCTTTCGCGTAGAACGAACCGTTCAGTGCGGCAGATGCAC
CTTTGGACTCCGTCGTGCCGTAAACCGCCATATCATCAATAAGCAGAGAACTGTGCGCCA
CAATATCACCGACGACGAAATGTTGTTGGAAAGGGTTATTCGTCTTGAGATGCAATTGAT
GGCCTTTTGATTCAATGGTGCCACAAACGTTAGCATTGAATATATCGGTCGTACTGTGAG
TCAAAATTTTACCAATAATGGTGTTGTACTCACCGTCAATATGAAGCGTCGACCCCGTTA
GCTCTATATCCCCATCGATGAGAACATTATGCAGTTTTGTTGGGTAGGCCGACAGAAGGT
CTCCATAAATAACAGTGTGTTTGTTTTGGTAATCTTCAATGCTCGAAGCTTGCGCATTGT
TAACCTTCAACTCGACTGAAAGCGAGCGAAGTGAGATGCGTTTATTAGGTTCACCAATTC
GGTTATTGCCCTCTAAAACAATGCCTTGATGAGCTTCTAGTATGACTTCGTTCTCAGGTG
AAGAGGAGATGATGGAATCACCAGCGGGTAATACGATCTTGCCATGGCAAAAAAAGGTAG
TGTCTGTTCTTTGAATATCAAAAGAACTATGAGTTGAGCATATTTGGTTTAGCTCAGATG
GTTTCGCAACGTCATAAACCGTTGCTTGTGCTGTTAACGGCATCAACATGGCCGTAGCAA
TAACGCAGTAAAGACGCATCATTAAGTATCCTAAATCTCGTGGAACTGAATGACATCAAG
CGAGAGAAAATAAGTGTCTCAGAGAAATAGCGGCTAAATATTATTAGAAGAACCGCTTAG
TTATTGAACTATGGGGATTTTTATTTCGTATGTCATACCATAGTGATGTAAGGATATTAG
AACTTAGATGGGTTGTTTGTTCAATAGATAAATGTGACATAAGTCGCATTGATGGTGTAA
GTATTTGTTAGTAAATGATAATAAAAGGTGAGGCTCTACCAGAATAAGGCCAAGTGACGG
CCTTATTCTGTACAATTATTCGCTACGCTGCGTGGTCGAGTAGGGGAGCCATCTGATACA
ACTCCTCAAGAATGGCTTTGGTTTGTCGTGAATACACCAATCGGTCACGGTCGCCTACAA
GTTGAATCGCTTTTACCTTACCAGATACCAAACACAGCCTTAATGTTCTCAGTACCATTT
GAATATCCAGCGATGGCGTACCTTCAAGATTGTTTTTCGTTGATAGCGAACCCAAATCTA
TCGTCACAATGATTTGGTCACAGTGATCCAAATAATTGCTGATTTGCTGCTTTACGTGGT
TGCGATGTCTGAACGTAAACTCACGATCCGTTACCCAATCACAGCCTTGATCTTCGGCGT
ATTCCAAGGTTTCTTGTTTCGTGTCTTGCTCGCTTACGCCAGCAAAAAATAGTCGCACAT
TTTGATAGCGAGAAAGGGCAAAGTGAAACGCTGAACCCATGCGAGGTTCAAGCGTCGGCT
TTAGGCTCATCTTATGGCCGATATTCACAATGCCCACTTCATCGCGGTACGACACAACGA
CAGGAAGCATCGATAAAATGGCTTCCGTGCAGTTAGAAACCAACACTGGGATAGAGTGGC
GAGAAAGCGATAGGCTCAATGCTTCCTGAAATTCACCACTCTCTAATTTTGAGTGAGAAA
AATGACCGAAATTCGCTGCTGTCGCGTGATCATGTTGTTGATACAACCATTCGCTCGCGT
TTTCCAAACTTTGGTCTGCTAATTCAAACGCACCTTTAGACATAGGGGCTAAGTGTTCGC
AAACCGTCATAAAAGAAAAAGGATAATGATGCGGCTGCTTTGGTGTGTGATGAAACTTAT
AGCGTTTGAAAAAGCTTAACATGTTGAATTACCTTTCTGGTGGTAGTGCCCTTGCCGCCT
GCAACACATGCAAAATAATGCGCTGCTTATCCTTTTCTACTCGGTGTGCCGGAGCCATAA
CCGAAACTGCGCCAACCAGCTTACTTCCTTTCATGACTGGCGCACTGATACCAGAAACAC
CAGGGTCAATCTCGGAGGTACTTACGGCATAGCCGTTCTTTCGGATTGTGGCGAGCTCTT
CTTCCCATTCGTCTAAGCGATGATCTTGGCTAAAGTAACGTAAGATCTTTTCGCAACGAC
TTTGAGGCATAAAAGCCAGCATCACTTTAGATGAGGCGCCACGAAGCAGGGGTTGACTTT
GACCCTGGACGAAGCTGCATCGTAGCGCCTGCATACTTTCTTTTTGTCTGACACAAAGCG
CTCGATAACCCGATGGCACCATGTACGCCGCCATTTCCCCCGTTTGCTGCACCAAGCGCG
CCAAGATGGTTTCAACCATATCAAGGCCGTGCTGAGCGGTTTCATAGCTGTGCATCAACA
GTAAGGCTGCTGGCCCAACAACAAACGTCTTGTCGTGTACACTTTCTTCAATCAAGTTCC
ATTCTTTCAGCAGTTTTAGATGTCGATACAAACTGCTTAATGGAACGTTCAATTGTTCGC
TGAGTGTTTTCGCAGAGACTGGGAATTGGCTTACCGCAACTTGCATTAATAATTGCAGTG
CCTTTTCGTTTACCTGATTAGCGTTGGCTTTGTTTAATGTCATGAGAGAGTTGTAACGTG
TTAAAAGATATAGGACAAATATAATTCTTAATCACTGAGAAAAGAAAAATAATTTTTATG
AGTAATTCTCACTTAATGAGAAAATGGCGGTGAGCGGTTAAATATTGAAGAAAACTTGAA
AAGTGGATGTCTCACCTTTGAGTCTCTTGCCACTAAATTGGAACTTAAACAATTAAGATT
TTGTTTTATTTGCGAGAGTAGGAGGTCTCTCGCATACTCAATAAATCTAATGAATAATAT
TGTAAACGTGAGTTGCTGGTGGGTATCGTTTTCTCGATACCATCTGAGTCAATCGGTTTA
TAAAAGGTCGCTTTTATATGCTGAATAAAATGCTTCTTAAGAAAGCTGCTATCTTTTTTC
TGCCACTTCCTTTGGTATTTGCGGAGGTTTTGTATTTGGCACACGAGAGTGTGCAAAGTA
ACCTCGATCACTTGCTCGAAAAGAACATACAAATCGCGGATGAAATTCTCTTTCAAATTG
AGACTGAAAACCGAACTGCGCTTATTCATCCAGAACGGTGTGAGCAGTTGCAGCAAAACC
TGATGTTTGAGCGAGACATCGATGAAATGCTCATTGTCAAAGGCGATGAGATCATTTGCT
CATCGAAGCTTGGACACTTATCCAAACCGCTTTCTGAATACTTAACCTTCAGGCCCAATC
ATGCCTTAACCTTCGGCCAGATAAACGGTCTAGATGAACCATTGCTGCTAGTGGTGACTC
AAGGGCAGCAGACATATAAAGCCATCACCATCATTGATAGAGACTATTTTGGCGCGACAA
TTGGATTTAACAACGATTTACGCCTCAAGCGGTCAGCTTTGTTTATTCATGACGACGTGG
TGCCCGCTGGCGCATCCAGAAAAGGCACAAACCCGATTGCTTTTAATGAATCTAAGGTGT
TTGAATACCAAGCGCTCGCTGAAGCTAGCGATTTATTTGTCGAGCAAAAGTTGATTTCTT
ACATCATCTATTCTGTGCCTATTATCGCGATGATTTATCTTTGCCTATACGCGTTAAACA
AGTTTGTCGATCCGAAAAGAAACCTTCTTGCAGAACTAAAAAAAGCCCTGAAAAAAAACG
AATTAACCTTGTATTACCAACCTCAAATTGATGTTGAAAGCGGACGCGTGTTTGGTTACG
AAGCGCTGATACGCTGGGAGCATCAACAAAAAGGTTTTATTGCTCCAGATGAATTTGTTC
CTGCGGCAGAACAGAACGGGTTAGTATCGTTGCTGACTGACTACGTTTTAGAAAAAGCTG
CGGACGATTTCTCCAAATTGACGTTTACTCATCCGGTACATCTTGGTGTCAATGTGCCCC
CGGGCTACCTTGTCGGTTCTCATGTAATAAGAAAACTGCAACTCATCCACAGAAAGCTCA
GTGAGAACAATGTGTCGCTCGGCATCGAAATTACGGAGCGTCAGTTGATCAATGGGGAAG
CAAGGAAGCATATTGCAGCGTTGCGCGTGCACGGAATTGATGTACTGATCGACGACTTTG
GAACTGGGCAAACGTCGTTAGCATTTTTGCAGCACATGAAAATTGATTATTTGAAGATCG
ACAAGTGTTTTGTTGAAACCATAGGCATTCAAAGTGTGAGTGCATCCGTATTGAATGCCA
TCGTTCATTTTGCGGACGAGCTGCAAGTGAAGTTGATTGCCGAAGGCGTCGAAACGCCGG
CGCAAGCAGAGCATTTGAAAAATATGGGAGTGCAATACCATCAAGGCTACCTGTATTCCA
AACCTTTACCATATTCCCTGCTTGCGCAGCAGCCGATTTCCTAGCTCTTGTTACGCATTA
CCAGTGATGAATTTGAGCGCGATAACACTGCGCTTCGTCATCGAAGACAAACTCAAGATC
GTTTTTGATGCTCTCAAGGCTGTCTTCTTGGTAATGGGAGACGTAAAGCAATTGGCTGAG
ATTTTCACGTGCAATCAGTTCCAACGTGTTTTTTACCAAGCGTCGTCCTAAAAAGTCGAG
ACCTTGATAAGGCTCATCCAAAATGAGTAGCGTTGGCTGCTTCACTATAGCGCGCGCGAT
CAACAGCAAACGTTGCTGACCGTATTCCAACTGTTTGAAAGACGTCTTTTCGTAGTGACG
CATGTGTAAGATATCAAGCCACTCTTTAGCTACGTCAATCTCTTTACGCGAAGGCTGATT
ATACAAGCCAATCGAGTCGTAGAACCCAGACAGAATGACCTCTAACGCGCTGCAATTCAC
TCGGTATTGAAGATGCAGTGCAGAGGAGACCATGCCAATATGCTGTTTTATCTCCCAGAT
GCTTTCGCCAGAGCCTCGTTTCTTGCCGAAGATGTGGATGTCGTTACTGTAGCATTGTGG
ATGATCGCCAAATATCAGCCCCAATAACGTACTTTTACCACAGCCGTTTGGCCCTTTAAC
TTGCCAGTGTTGTCCTTTATCTATGCGCCAATTCAGGTCAGTGAAAATACGTTTTTCAGT
GTATTCAACTTGGCCATTTTTTAGTTCGAAAATAGGATCATCGAAGTGTGTAGAGTGTTG
GTGACGTCGTATCAACCCCATCATCTCTTCGCTTTGTTTTTGGGATTGTGACTTGATTTG
TTCGATTATCGGGTGGTTGTCCCAACTCTCTTTATTCATTGTGCTGTCAAGACTGCCGGC
ATTAAATAGCGCCACATGATCTATCCATTCTGGCATGTCGGACTCGCGAGAAAAAGTAAT
CAACATCTGGACGGATTGCGAAAGCGAGTGCAAATAGGTTGCGAGTGAAGCGCGGTGGGC
AACATCTAGACCGACAAAAGGATTATCCAGAAGCACAAGGTCAGGTTGGGTTGCCAACGC
TCTAGCGAGCATGACTCGTCTGGTCTCGCCAGTCGATAAAACACGAAAACCGCTCTGTTT
TAAATGGTGAAGGTCGAGCTCTTCAAGCAGTCTTTCCGTTGTTGCTGCATCTTGGCAGCA
CTCAAAAATCAAAGCATAAACGGTACTGCCTTGGTCTATACGATCGAGAAAATCGGTGTC
GTCCTTTTCTAGCTCACGTTCAAGTAGTCGTTGTTGCTCTGAAAGCGATACTTGCGCGAC
TTTCAATTCACCAAGATCCAAAGTCCCTTGTGTGGTTTTCAGTTCGCCACAAAGCAGATC
GCCTAGCAGGGAGCCGATGTCGCCTTCTGCACTGAAGATGCCCCAAGAGTCATTGTTATC
GATTGTCCATTCATCAATGGAAAGTGTGGTGGTATGTCCTTGTACAGCAAGCTGACTAAA
GCGAATAGCCATTGTGTTTGTCTTCCTTGTTATTGTTGTATTGGACTAGTTATAACAACT
AACCAAGGGCCTAAGGAAGGGGATGTCAGTATTAATTTTAACCAAAGCAAAGATTGTTAC
GACCAGAAACGAAAGACTTATGTAACGAATCTGCTGTTCAATAAGTCGCGGGAATATTTC
CATATAGTCATCATTATGCGTATGGATATTATGCTGCTACACTCATATGTGGCACTTATT
TATTAAATGTAAGGATGCATGTATATGAGTGAAAAGGAATACGATTATCCTGCGAGCTAC
AGTCTCGTTTCCATAACCGACCCATCAAGTCACATCAAATATGCCAGTGCGCATTTTAAT
GAAGTTGCTGGCTTTGAAGAAGGAGAGTTGATAGGAAAACCACATAACGTTGTTCGCCAT
CCAGATATGCCTAAACAGGCGTTTAAAGACCTCTGGTCTCATCTCAAAGCTGGGAAACAT
TGGATGGGAATGGTGAAAAACAGACGAAAAAATGGAGGATATTACTGGGTGGATGCGTTT
GCATCGCCAATCAAATACAACGGTGAAATTGTTGAATACCAATCTGTCCGTTTTAAACCA
GAACGTATTTATGTCAAACGAGCAGAGAAAGCTTACGCGAAACTGCGAAATGATAAAAAA
CCGCTTCAACTTTACCTACCTCGAACACGTCTTTGGATGAGAGCTGCCTTTTTCCTTTTT
ATTTCGAACTTTTTGGGCTTGTTACTTCTAGAGATGAATCAATCACCAATGGTGGCTTTC
AGCGCAGCAGCGTTACTTTCGGCATTATCCATTTACATGTTGACCAGACCAATTGAGAAG
CTGGCTAAACAAGCAAGGCAGGATTTCAATAACCCGTTGATGGAATACATATACTGCGGG
AAAGTGAATGATCTTGCAGAAATCGAACTGGCTATGAAAATGAGGAAGCAGTTCGCGAAC
GCTTTGTTAGGCAGAGTAGGAGTTTCGGTAAAAGATTCCTGTGAAGAGACGAAAACGAAT
GCCGATAGCGCGGCGGATAACAGTGAGCGCGTTACTGAAAACCTAAGCGCGCAAAAAATC
GAAATTGATTCTGTTGCAACCGCAGTGAATGAGATGCAAGCCTCGTCTTCCGAGATATCT
CATAATGCTCAAGCAACCGCAGATGCGACGCTGAAAGCGCAAAACACCATGACCGATAGC
CGCAATGTTATCGATAACGTTAACCATTCTGTTCTCGACCTTGTTGGAGAGTTGGGTGAG
ATTTCGAAAGTGGTGATGCGTTTGAATCAACAAACGGATCAAATAGGGACGGTTATTGAG
GTGATTAATGGCATTGCCGAACAAACCAATCTTCTGGCATTGAATGCTGCGATAGAAGCG
GCAAGGGCAGGCGAGCAAGGTCGTGGTTTTGCGGTAGTCGCGGATGAAGTGAGAACGCTT
GCCAAACGAACTCAAGAGTCCACAACAGAGATCAAATCTGCGATTGAGAGCATTCAACAT
GGCAGTAAGTCTGCGGTTTCTGCGTTGGAGAAAGGCAACGAGATGTCTACAGGGACGGTC
ACTTTGCTTGGAACGGCGCTTGAGAGCATTCAGCAACTAGAGTCGTTGATCCAAGATGTT
GTAGAAAGAAATCAACAGATAGCTGTCGCCATCGAAGAGCAGGTCTACGTCACGGATGAA
ATCAATGAGAACATCCAATCGCTCAATTTGAAATACAGCGAGTCGTATGATCTGATGACA
GAAACCAACCAGATGAACAGCAGAGTGCAAAACTGTACGAATGAACTCTCTGACATGATA
AAAAAATTCGCATAAGCAGCGGAAGTAAATGGCTTAGTGCTTCTCTAAATAAAGCATAGG
GTAGGAGCAAATATGGTTACGCAAAATACCAACTTTTCCCCGGAGCAACCAAAAAATGAA
AAAGACGAGCAACAGAATGTAGCAATAGTTGAATTCAATAGCAGTGTGCTCAGTAGGCAA
TCGACGGATTTTTTGACTTATGAAGAGTTAAAAATGTTGGAAGCCGTGATAGGTATCGCT
TTTTAGCTTTTCTCATTAATCAGTTGTATTAAAGCAATGAAGGTGAAAAGAAAGCCGTTG
ATGAACAACGGCTTTTTTGTCAATAAAATCTGTTGAAAAGTAGGGAGGAATCAATTGATT
AAATGATACGTTGTTGATCTTCTAATACTCTAGATTTTATCAATGCTCGCATCGCTCCAT
GCCTTTTACAGTTCACTTTTCGTTGGTGGTATGCGATTTGATATTGAATAAAGCAAGTGC
CAAAAGGGGAAGTAAAATGCTTAATATTAAAGGTTTTCCCCCATTTCTTTGCCAAAGATA
GCGGAATGACTCCGATGCAGTCGTTTTGAGCTACGTGGGTGAGAATACCCAAATAGTTAG
ATGCGATAGAATCGATATTGTTTGATTTGACGATTAAGCCCAAATGTTTTTCAAACTCAG
TATCAAAACTCCATTTACTGGCAAGTACGCAATGTTTTTCGTCGCTTAACATCTCGGTGG
AGATGTGCTCGTTAATCCTTGGATGACCGTTTCGACATATAACAACACAAGGCTCTCGAC
AAACATCTTCCACTATAATTGACGCTTCTCTGCTTTCAATATCCCCCAATAGTAAATCCG
CTTCATTGCTGTAAAGCAGAGAGAATAAATGGTTTTCACTTAATGTTGACTCATGAAAAA
AGACATTTTCAAGCTTGGATTGCTGAGCCGGATAGATATTTGAACAGTAAACATTGTAGG
GAGCAGGTTGGGTGATCACGCTATCGATTACACTCAGCGCTTGTTGCAGTTGAGGCAGCC
ATTTCTGGGCCGTGCTGGTTAGCTCAATATTTCGCCCTCGTTTCGTAAATAACTTTGTGT
TTGTTGTGCGCTCTAGTCGTTTAATGGAAGCACTTATCGCTGGCTGAGTTACACCTAATT
TATCCGCCGCTTTCGTATAAGAAAGGCACTCGGTCACCACAATAAATGTATTGATTAAGT
TTAGGTCAATGGCTTTGGACATCTTGAACTCGAGTAATGAATTGTTGGGGAAATCAACGG
GAGTGCGAAGTGACTCCTGAGCCACTATTAACATAATGACTCAGGAGATTTATCGCTATT
GAACGATAGAGGTTGTGACCTGTTCAATTTTTTGATTGAACTCGAATGGTGCTTGGTAGT
CTTTACTCACCGCGCCACCTTCATCTTCACCAATACCCACGCCATCGTCGAGCGAGAACA
AGCGGCTGTTTGTGTTAGGGATAAGTTTCTTCTCAACAAGCTTATCGTTCACGTAGAGAT
AAACGTTACCGCCTTTACCTCTGCCAGCTGCGTTACCTTTACCACCTTGGCCGTTCTCGT
CGTAACGGAATGCCACTTTAATCTCGTTCTTGCCTTCTTTTAGTTTAGAACCAGAGACTT
TAGTGTACTCGTAGGTTAACCAGTTATATTCGAAGGTTGGGACGCCGTTTTTCACATATA
ACGTCCAACCACCGAAGTTACCGCCTTGCGCGATAATCACACCGTTAGTCTTTGACGCAT
TGTCTGTTGAAATGTCCGCAATAATATCAAACGATTTATTTTTGATATTTAAGAAGGAGT
TTTCAGGGATGCCTCTTGCGCCTTCATAAAGCGTTAGGCTCTTCTTACCAAACAGAGCAT
CAGGTCGGCCCGCAATTTCTGCGTTCACACGTTCCATTGTGCGATCATCGATAGGGTAGA
CATGGTTTTTCTCTGCTTCTTTATCGAATAGCTTCTTCAGCTCCTCAAGCTTTTGAGGGT
TAGATTTTGCTAAGTCGTTTGCTAAAGAGAAATCTTTCGTTGTGTCGTACAATTCCCATT
TATCATCTTGTAGGTCTCTAAACTTAGTTGACCCCTCAGTTAAAGCCCAGTGAGTAACAC
GCGCTAGCCATCCTTCGTGATAGATGGCACGGTTACCTCCCAGTTCGAAATATTGAGGTT
TGTGTCGTGTTTGTGCTTTTGTTTCCTTAAATGTATTAGTGAAGCTCACGCCTGCCATCG
GGATTTGCTCAACACCATCGACTTCTTTTGGAACTGGTAAATTGGCGGCTTCTAGTACTG
TCGGAGCAATATCTACAACATGAGACCATTGATCGCGTAAAGGCTGGCCTTTGTTATCGA
TTCCCGCAGGCCAACTCACGACCATACCATTTCGAGTGCCACCAAAGTCTGAAGACATTC
CCTTCGTCCAAGTAAATGGAGAGTCACCCGCTACGGCCCAGCCTGAAGCGTAGTGTGGGA
AGCTATCTGGCCCGCCTAGCTTATCGATGTTTTCTAGCACGCGGTTAGGATCTTCCGTGA
TGAGGTTATAGAACGCTAGTGAGTTGAAGCTACCGTTACGGTTGCCTTCTGCGCTCGCAC
CGTTATCGCCGACAATGTAGAAGATTAAGGTATTATCGAATTCACCATTTTTCTTGAGTG
TGTCGATGACTCGACCGATCTCATGGTCAGTGTGTGCTAAGAAGCCTGCATAAACTTCCA
TTTGGCGTTCGAAGACACGTTTTTCATCAGATGAGAGAGAATCCCAACGAGGCACAAAGT
CTGGCATTGGTGGCAAAACCGTATCTTGTGGAATAATGCCTAACTTCTTCTGACGTTCAA
ACGACTCTTGTCTTAGTTTGTCCCAGCCCATTGAGAACTTGCCTTTGAACTTATCAATCC
ATTCTCTTGGGGCCTGATGAGGGGCGTGTGCGGCACCCGGAGCGTAGTAAGCGAAGAACG
GTTGGTCAGCATTGTAGCTGTGCTGCAGGTTCAACCATTTAATAGTTTGGTCGGTCATAT
CTGCTGTGAAGTGATAGTTCTTTTTACGCGGCGTTTTAATGCGCGTATTACCGTCAATCA
ACACGGGTTGGAACTGGTCGGTTTCACCACCGAAGAAGCCGTAGAATTTGTCGAAACCCA
CTTCAGAAGGCCAAAGCGTTTGGTTACCTGCGGGCCCTGTCTCCCAAGCTGGAATTTCGT
GGTTTTTACCAAACATTGCCGTGCTATAACCGTTATATTTCAAAATTTTTGGTAGGGCAG
CGATGTAGTTTGGTCGAACGCTTGTATTGCCAGGGAAAGCCGTCGATGTTTCGGCAATTG
AACCCATATTATTTTGGTGATGATTGCGGCCAGTAAGTAAGGCAGTTCGAGTTGCAGAGC
TTACCCCTGTTGTATGGAATTGGTTATAGATAAGACCTTGTTTAGCCAACGCATCAAGTG
TCGGCATATCAACAGCGCCCCCAAAAAGGGATGACTGACTAAAGCCGACTTCATCTAACA
AAATAACAAGCACGTTAGGTGCATCTTTTGGTGCCGCGATTCGGCGAGTTGGCTCTGGGC
GCTGAACATCTCGCACGTCGAGTTGAGTGTAAGTTTGGGGCTCAATGTCAGGAATTGGGA
GCTTTGTTCTATCTACCGTTCCTGCCGCAACCAAACAAGGAGCAAGCGCTCCGGTAATGG
TCACCGTTGTTTTCAAAATATCCATTTATTGATTACCTTTTATTAGAGGGTGTAAGGATT
AAAGGGCCGTCTAATGCTTGCATGACATAGCTTGCTGGATAGCCATGAGCTAAGAGCGTC
GTCATTGCTTGCAAATACTTTTGTACTGAGCTGAAAAAATAGAAATAACCATCACAAAGG
ACGTTTTCATACTCACCAGTGTCGGAGAGATAGCGATGTTTTGGGCAGCCGCCGTTGCAG
AGAGACAAGTACTGGCACTGTTTACATCGCATAGATAAGCGGGATTCTTTATTGAACTGA
AGTTCGTGATTTAACGACATCTCGTGTAACGATGTTTCGAATACATTGCCGAGTTTCGAC
TCCGGGTAGGCGACATGATCACAGAAATAAACGTCACCATTTGCTTCAACGGCATAAGAC
GAGCCGCATTTTTTTGCATGAATACAGTTTGGAGAGGGGTTGCCAAGATATTGTGTTAAT
GCCTGTTCGAAGTTCGAAATGAAGACTTTTTCCACATCTTGAGAAACCCAAAGATGAAAT
ACGTCGGTGAGAAAACGTCCGTATTCTTTGGCATCAACAGACCAAGCGATAGGTTCGTAT
TTCTGAGGATCTGTATGGCGTTTGTCTGTCGAGAAAATCAGATTGCTACCAAAGTGCTGG
CCACGAGCTTGCTCTGTTTCTAACGGAGAAGATTCGACAATAGGTGAGAACTGAATATGT
TTCACCTTATTCTTTCGGAAAAATGAATAGATAGCCTCAGCATGTTTGCAATACTCTTTG
GTCACACATGCCAAAACGTTGTATTCAACGTTCATTTTTTGTAGAAGCTTTAATGCAGAA
AAGCTTTCTTTAAAAGCACTTTTTCCTTGTTTGGTTCGGTATTTTTCTTGAAGCCACTCA
GGCCCATCTAAACTTAATCCAACCAAGAAGTTATTTTCTCGAAAAAATCGGCACCAATCA
CTATTTAATTTAGAACCATTGGTTTGAATTGTGTTCTTTATTAATTTTCCGTTAGCGTAT
TGTTTTTGAAACTCAACAGCCTTTTCAAAAAAATCAATGCCTATCAATGTAGGTTCTCCA
CCGTGCCATGCGAACTCGACAATAGGCGTATCTTGGCTAGAAATATAATTTTTAATATAA
GTCTCTAGCGTTTCTATATTCATTGGTTTTTTAGATTTTAAGAGCAGGTCCTTCTCTAAA
TAAAAACAATATTGACAATCATAGTTGCATTTTGAGCCAACAACTTTCACTGTAGTATGT
AAACCAGCCATAAGGGATTCTTCTACTCCAACCAAGATGGAACTAGTTTAATTAATATGT
TCTTGTCCACAATTGATAATAGTGATACTTGATACTTATCAAAATTGATATTATGTTTTT
AGGGAGCGTTGTGAGAGAGTTTAGACATGATATTTAACTATAACTTACTGAAACCGTTGG
CGTTACTGTTGGAAACAAAAAGTATCACAGCAACAGCAAACCAAATGTCGACAAGTGCTT
CTGCGGTGAGCCGAACTCTAAGAAGCTTAAGGGAAATATTTCAGGATGAACTACTTACCA
GAAAAAACGGCAGGATGGAGCTAACGCCAAAAGCAATCTCCATACGTGCCAAACTCAATA
ATATTATTCATGATATTGATGAATTAACTGAGGATATGTCTTTTGAACCATCGACATCAG
ATATAAAAATCAATATAGCGATGAATAGCTACATCGCATATTGGCTAGCCCCAGAAATAA
TTCAATATTTTTCAGAGAACGCGCCGAATATAGAATTAACCATTGAAGATTGGAATGAGT
TAACGCCAGATCGAATTAATAATCATCTCGTTCATTTTGGAATTCATTATTTTCCATTAA
ATTTAAATAAAAACTTGGTCCAAAGAAAAGTCGGAAAAGATATGTCGGTTATGGTCTGTA
GAAAAGATCATCCAATTAATAACGAGTCAATATCCTTGGAGACAATCGCGTCTTATCCTC
TGGCTATCCACTTGCAAAAGCATTGGAATGAGCGGCAAGATAAACTCTCAAGATTGCTGT
TAAGTCACGGTATTGACTTCAAAGTAAAACTTAAAACGACGCATATCAATGTCATTATTA
ATGCCATTGAGACGACAGACTTATTGTTTCCTTGTTCAATCTATATAGCAGAACAGTTGG
GTGAAAAATTTAGCTACATTACTTCGAGCGATGAGGTGTTTCTGCCGCTGCAAGAAAAAG
AGTTTGGCTTTATATACGACAAGGCCTACAAAAACGATCCTATGATTGTGTGGTTACACA
GTACCATTTCTAAGCTGATGAATGACTTTCTAGATGTGTATAACAAGAAGTTTGACAGTA
GATACGAAAAAAGCCGTTGATAATCAACGGCTTTTTTCTAAATGTGGCGGAGAGATAGGG
ATTTGAACCCTAGATACGCTATTAACGTATGCCGGTTTTCAAGACCGGTGCTTTCAACCA
CTCAGCCATCTCTCCGTTGCGGGACGTATAATAGGGAGTGGAGTAGTCGTTGTAAAGCAC
TGAATTACAATTGAAGTGCCGTTTGATGATTTTCTAGACGCCGATGCAATAGTGAGCAAC
ACTGAAAGTGAGTGAAAACAACGCGAAACGCACCTAAATGTAGAGTTTTTACTTTATCCT
AGTGCTAATCAATAAAATGGTGTTTTATTGTTATCTTTATGAAAAATAACAATTTATAGG
CTTTGAGGATACATGTGTTCGCCCGAAAGTGTTTGCAACAGTTTGTGAACTAATTCAAAA
TTAACTGGTATAGCCAGTTGTGCTTAATTTTTCTAAGGGTGTTTATGAAGGTCACAAATC
TATTTAAAGACAAAGTTGATGCGATTTCTGCTCATCAATCCGAGTTTATGAATTGGATGT
CTCCAACGCTACGCGATTACTGGAGTGACTTTTTGGGCAAGGCACAAAACAGCTTTTTGT
TTTCTAATGTGCGCGACCATAATCAGCCTGCAGTAAATGAAGAAGTGGCTCCTCAACCTG
CGCCGATTGTTCTTCAGCCAGAAGCTCAAAAACTGTATGACGAGCTAAGCGGTAAGATCG
GTGAAGTGATCCATACGGGTGACTGGGTTCATGTATCTCAAGAGCGTATCAATCAATTTG
GTGCGGTAACAGAAGATATGCAATGGATTCATACTGACCCAGAGCGTGCATCTGTTGAAT
CACCTTTTAAAACAACCATTGCGCATGGTTTCCTGACGTTGGCTCTACTGCCAAAACTGA
CGGACTCAGTTGATGCGGATAAACCATTATTTCCGACAGCGAAATTGGTTGTGAATCTAG
GTTTGAACCAAGTGCGTTTTCCTTACCCAGTTAAAGCTGGTAACAACGTGCGTGCAGTAA
GTACACTAACTAAAGTAACGCCTATCAAAAAAGGTTTAGAGATCGAGCGTGAAATCAAAG
TGGAAATTGAAGGCGTAAGACGCCCAGGTGCGGTAGTGGTATCTGTGATTCAATTGCACT
TCTAAAAACATATTCGAATCAATAAAAAAGAGAGCATTTCAATGCTCTCTTTTTTGTTTT
TACTGGTTAAAGTTTTTAACCGGTATGTACCCGTAGTCAGCAATGGTTTTTTGTCCCGCT
TCCGATTTTAGGAACGCGACAAAGTCTTTGCCTGCTTGATCTAGCGAGTCGACTTTGTAA
AGCACCAAGAATGGTCGAGCCAGTTTGTATTTGTGATTTGCGATGTTCGCTGCTGTTGGT
TCAATCCCGTTAAACTGAATCGCCTTCACAGAAAGGTCTACAGACCCCACCGAAATAAAA
CCAATCGCGCGTGTGTTGTGGTTCACAATGGTTTTAACCATGCTGTTGCTATTTACAACT
AAGTTGTTTGGGCTGATATCAGAAACCAGACGGTCGTTAATGATTTTGGTGAGACCCAAC
AAACTTTCAAAGCTGTAGCGCGAGCCAGAAGATGCTTCTCGCGTGACAACTGCTATCGGT
TGATCCGCGCCGCCGACTTCTTTCCAGTTTTTGATTTCGCCTTTGTAGATGTCAAACAGT
TGTTGTGCTGAAAGGTTAGTCACAGAGTTTGTACGGTTCACAACAACGGCAAGGCCATCG
TAAGCAATTGGAAACACATTCAAGTCTTCGCCTTTTTCGCTTTCTGTCAGATAGCGAGAG
CTCATACCAAGTTTCACGACACCTTTGTTCACCATGGTGATCCCCGCACTAGAACCAATG
CCCTGTACAGCGATGTAATTATCTGGATGTGTCTTATTGTATTCTTCGGCGAGTACGTCC
ATCACGCGAGCAACGGAAGTTGAACCTGAAATGTTGACTTCTTTCGCCATAGCAGAAGGA
AGGGAGACAGCCATGGCTAGTAAAGTTGCCACAGTAAAACGTAACATATTTAAACTCCAT
ATACGGTATAAAGCAGCGCTTATGATATTGCGTTCAGGTTACACTTTTGTGAATCAGAAA
AGATTGTTCGAATGTGAAACAGCAGCGTGTTTATCGCGTTATTTGAGCAAAGTGGTGATG
TGCGTAGTGTTTCCTCGGAGGGTGAGATGGTAATCTCTGAGAAGTCTGTGAATGGAACGT
TGGTGAAGTCAGCCTTAAATGGCGCTTGGGTGTATACTAAAAACTACCTATCAGGAGAAC
GTCATGTCTGTTTCTCAAATGGCAACCAGCCGCTTATATAAACTGGTTCAGATTCTTTGT
TCGGCGCGCAATGCGAATTTGCCGGTAGAGCAAGGAAAATGCCTTTATGAGCCAATTGAA
AATGGCGTTGAACTTCACCATGCGCATTTCTTGCTAGATTCACAACACAGTGAATACACC
TCGCCAATTGCAAAAATTCTATTTGATTCTCAGACTCAGCTTTGGCGCTTTTATGTTCCT
GCCTCTCGCTCAGAAGAGATTCGATGGATTCCTTACAAAAAGTTGCCGCATAGTCACACG
CTTGAAGATCTCCTTGCCGAACTTGAAAGCGATCCCCAAGCGTGTTTTTGGGAGTAGGGG
ATTAACCTCTTACTACCTGATTACGAAAGTCTTTAGGGGTGATGTTGTAAATGGATTTAA
ACGCGGTACTAAAGTGAGCAGCGCTCTTAAATCCAGATTCAAATGCGATTTCTGTTATCG
ATTTTTGTGAAACGCGCAATTGTGTTGCCGCGTAGTTAATACGTTTTACTTTTAATATCT
GAGAAAAAGAAAGGTTTTCAGCCGCAAGGCGGCGTTTTAACGTCGCGATAGACATGCTCA
TGTGCGCTGCTAGGCCTTCTAACGTTATATCCTTCTCAATGTTCTTTTCGATGTACTTAA
TGGCCTTTTGAGACGCTGTTAGGCTGCTTGCATCGTCAATGATCGAAAGAATGTCGGGCT
GAACTTCCACCATAAGAGAAAGTAGCGCCATTGCGATGTGGCTCTGAGTGTAATCAGGAG
CATTACGACTGGCTAAGACCAATAACGTATTCTTAAGCTGTGTGATTTCTGAATTGGATT
CTGGCGAGAAAGGGTAGAAGCGTCGGTGTTCTGCTTCTGAATGCAATCCAGGGTGTGCTT
TCTTAAACTCGCAAAATAGGCTGATGTCAAAGACTAGCGCTACAGCTTTAAAGCCATTCT
CGCCAGGTATGGCTTCTGCACTTCTTAAGTCAGAAGAGTTGTATAGGGTAAAGTCGCCAG
CTTGTAGTTCAAATTGTTCGCCATTTGGCTGGTGGACGACTAATGCGCCTTCTTCTACGA
CATATAAGCCGTTATGGGTGGCGGTGTAACGTTCACTTTTGCGAGCAGTGAAGTGGTTAA
AGCGAATGATCTCAATGTTCGGCATATTCGTTCTTATCGTTTTCCATGACAAATAAAAAA
GGCGCTCATTCGAGCGCCTTTAAACTTCATTCGGTATTATTCTTCACTTACAGTTTGTTC
TGTTTGTGCTGCTGGTTGATCAGCAAATACCTGTGTTGGCTTTGCAACTAAACTACGGTT
TTCTTGGTTAACGTCCGCAAGAACGATTTCCAATGTGTCACCCAGCTTGTACACCACCTC
TTTATCGATAGAGATTGTGCCGTTGTCGCCATTGCACTCAATTCGTTCTTTATTATCAAG
AATCAGGGCACCAGGAATAAAGGCTGCTGCACCATTTTCGAGAAGTCGAACACGTGCACC
AGCACGATTAATATCGAAAATCTCACCTGTGAAACAAGTTTGCTTGCTTGGTTCATCCGC
AAGAGTACGTGCGTATAGCCAATCAGACACGTTACGCTCTGCAATTTTGTGGTGCTTACG
GTGCAGTGCCAGTTCTTCACCCACTTGATCGTCAGGTTTTTGTACTGGTTCTTTATCTAG
AATCACCGCTTTTAGCATACGGTGGTTGATCATATCGCCGTATTTACGAATTGGGGATGT
CCAAGTCGCATAAATGTCTAGACCCATCGCGTAATGAGGAAGAGGTTGGTTACCCACTTC
ACTGTATGCTTGGAACTTACGAATGCGGTTGTCTAGGTAAGATGTCTCTTGAACCGCTAA
CCAACGACGTAGAGCTGCAAAGCCTTCAAGCGTTGCAATCGATTCTGCTGTGAATTCTAG
CGTACCCTCAGGGTTAACGAGTTGCACAACTTCTTCGATTTTCTCTGGTTTCAAACCTGC
GTGAGTGTTGAATACGCCAGTTTCGAATTTTTCACGCAGTGTACGGCCTGCACAAATGTT
CGCTGTGATCATCGATTCTTCAACAAGACGGTTTGCACTGCGGCGCATATCAGCGTGAAT
AGCGATAACGTCATTGTCTTCACTTAGCTCAAAACGGTAGTCAGGACGGTCTGGGAATAC
GACTGCGTTTTTCTCACGCCATTCTGCGCGAGCTAGAGAAAACTCGTATAGATCACGTAC
GATAGTTGCGATTTCTTCTGAAGGTTGCCATGCGTCAGAGTTGCCGTTTTCTAGCCAATC
AGAAACGTGATCGTATGCTAGGCGCGCGTGTGACTTGATGTTTGCAGCGAAGAATTTGAT
ATCGTCACCAATCACACCGTCTTTGCTCACTGTTACGGTGCAGCAGATTGCTGGGCGGAT
TTCGCCTTCAATTAGAGAGCATAGGTTGTCCGCTAGGTCGCGAGGTAACATCGGGATGTT
ACGGCCTGGTAGATAAATGGTGTAACCACGTTCACGCGCGACTTTATCCATTTCGTCTTC
AGGTGTGATGTAAGCAGTTGGGTCAGCAATCGCGATAGTTAACTCAAAATCACCAGATTC
TGTTTTCTTCGCGTACAACGCGTCATCCATATCTTTGGTTGATTCACCATCGATTGTGAC
GAAAGGAACATGAGTCATGTCGATGCGCTCTAGATCGGCGTCATCTTTTAATTCCCAGTT
CTCAATGCCAGCAGGTTCTGAGTTTGGTAGATCGTTTTGCGCTAGCGTTACCCACCACGG
TGCGATTTTGTCGTCAGCGTCAGTGATTTTCTCTGAAATTTCAACGAAGAACGTGTTGTC
GCCTTTTAGCGGGTGACGAACAAGATGTGCTACAACCCAATCACCTTCTGCGAAGTTGTC
AGGCTTTAAACCTTTCTTCAGTTTCGCTTTTAGAGACAATTTCTTTAGTTGAGGATGGTC
AGGCACGACATTTAGCTTGCCTTTGAACATTTTTACTCGACCGATAAAGCGAGTAAGAGA
TTGTTCGATCAGCTCTTGTGGTTCTGCGACTTCACGTTCATTTTCAGTACGGATGATGGC
CACGACTTTGTCGCCGTGAATGCACTTTTTCATGTACGCTGGTGGGATGAAGAAGCTGGT
CTTGCTGTCCACTTCCAGGAAACCAAAGCCTTTATCTGTTGCTTTGATTGAACCTTCTTT
TTTAGGCAGGTTTTCTTGGATTTGCTGCTTAAGCTGGGCTAATAGCGGGTTATCTTGAAA
CATCTTTTCTTAACTTACCAATGGAGTTGGCCACACTATAATCATTGCGGGCTATTATTA
CTACCTAAAGCACACAAATTCGCTGTGAATTATTGAGGAATTAAACAGCTCAACGGTGCT
TTTCTCTTCGGAGAAACGGGCGGTAGGTGGATTTTTATGCGGATATTACCATTAGTGAGA
ATAAATTGTGATGTAATTCAATTTTTTCTAGCTTTTTTTATGCATTTAAGGAATAATCCG
CCTCCCTTAGTCGTCCCTAATGGCTTATCGCGGTTGTGTACTGTGCTAACTCCTGTCTGA
ATGGATTTAGTAACTGGATGAATCAGTATCGAATTGGAAGAGCATATGGGACTGTTTTTT
TGTTTAATTAAGTAGGATCCCAATGCAAGATTCTGTTATTCAATTCAGCGATTTATCTCT
GAATGATTCTATCCTTTCTGCTCTAGACGGAATGGGTTTCGTGTCACCAACTCCAATTCA
GGCTGCGGCAATCCCACACCTATTGGAAGGTGCTGACGCGCTGGGTAAAGCACAGACGGG
TACAGGTAAAACGGCAGCATTCTCTCTGCCTCTTCTAAACAAGCTAGATCTTGATCAACG
TAAACCACAAGCAATCGTTCTTGCTCCAACTCGTGAGCTAGCGATCCAGGTTGCGGCTGA
AATGAAAAACCTTGGTAAAAACATCAAGGGTCTTAAAGTTCTAGAAATCTACGGTGGTGC
ATCTATCGTAGATCAAATGCGTGCTCTTAAAAACGGTGCACACGTTGTTGTTGGTACTCC
TGGCCGTGTTCAAGACCTTATCAACCGTGAACGTCTACATCTTGACGAAGTGAATACTTT
CGTACTTGATGAAGCGGACGAAATGCTAAACATGGGTTTCGTGGACGACGTAACTGCAAT
CATGGAGCACGCTCCTGAATCAGCACAACGCGTTCTATTCTCTGCAACTATGCCACCAAT
GCTGAAAAACATTGTTGAGCGCTTCCTACGTGATCCTGTAACTGTTGACGTTGCTGGTAA
AAACCACACTGTAGACAAAGTTCAACAGCAGTTCTGGGTAGTGAAAGGTGTAGAGAAAGA
TGAAGCTATGTCTCGTCTTCTTGAAACTGAAGAAACTGACGCGTCAATCGTATTCGTACG
TACTCGTCAAGACACCGAGCGTCTAGCTGACTGGCTATCTGCACGTGGCTTCAAAGCTGC
TGCACTGCACGGTGACATTCCTCAGTCTCTACGTGAGCGTACTGTTGATCACATTAAACA
AGGTGTTATCGACATCCTAGTGGCAACTGACGTTGTTGCACGTGGTCTTGATGTTCCACG
TATCACTCACGTATTTAACTACGACATCCCATTCGATGTTGAGTCTTACATCCACCGTAT
CGGTCGTACTGGCCGTGCAGGACGTAAAGGTAAAGCGATCCTTCTAGTTCGTACTAACCA
AATCCGCATGCTTCGCACTATCGAGCGCGTGACTAAGTCATCTATGGAAGAAATCCAACT
TCCTCTACGTGACCAAGTTGCAGAAGCTCGTCTAAACAAGCTAGCGGCTGAACTGGAAGC
TGAGAAAGAGCACAAAGCACTAGACAAGTTCGCAGAGCTAGTAGAGAAACTACAAACTTC
TCTAGAAATCGATCCTGCGATGCTTGCTGCAATGCTTCTTAAGCGTCAACAAGGTAAACG
TCCTCTGTTCTACATTGGCGAAGACCCAATGGTTGAAGCAATTGAGCGTGACAAGCAGCG
TCGTAAAGAACGTCGTGAAGGTGGTCGTGAAGGCGGTCGTAGCTTCAACAACCAAGACTG
GGATACTTACCAGCTTCAAGTTGGTCGCGAGCAAGGCGTTCAAGTTAAAGATATCGTTGG
CGCTCTAGCAAACGAACTAGGCCTAGGTAAAGGTTCTATCGGTGCGATCAAGCTAGCGCA
AGGTCACACATTCGTTCAGCTACCAAAAGCAATGACTTCTGAAGCTGCGAGCAAGCTAAG
CAAACTGCGTATCCGTCAACAAGATGTTGGTGCTGTAGTATGTGACTTCGACGATTTCCG
CGAGTCTCGTGGTGGTCGCCGTGACGGTGGTCGTCGCGATGGCGGTCGTCGTGAAGGTGG
TTTCCGTGGTAACCGCGAAGGTGGCAACCGTGGTGGTGAGCGTCGTGAAGGCGGTCGTCG
TGAAGGTGGCTTCCGTGGTAACCGTGACGGCAACCGCGAAGGTAACCGTGAAGGTGGCGA
ACGTCGTTTCGATCGTAACCGTGGTGGTGATCACCGTGGTAACTACCGTGGCGAACGTGG
TCACGGCCGTGGCCGTCGCACTCAAGACGCATAATCAGCGCAGTACTACACAGTTACATA
AATTGTTGTAGAGATTGATTTGAAAGCCGAGCATTAAGCTCGGCTTTTTTATGCGCGTCG
GGTATGACTTTGTTTGTCGTCGTGCTCGTTAACCCAATTAATCACTTCATTCAGCGGCAG
CGCAGGGCAAAATAGGTAGCCTTGAATGATGTCGCAGCCTCTGCTTCTTAAAAAATACAG
CGTGTCCATGTCCTGAACGCCTTCCGCCACCACTGAGTACCCTAAACCATGTGCTAGAGC
TATCGTGTTCTCTACGATGGAACGAGAGCCTTCTGTGCGGTTTGCTGTGCACAAAAACGA
ACGGTCGATTTTAATTTGATCCACAGGTAGATCCCGTAATAAAGAAAGTGACGAGTACCC
CGTACCGAAATCATCCAAACTGATTTTAATACCCAACCCTTTAATTTGATGAATGAGTGG
GTTGAGTTCCACAACTCTATCTATTGCCATGGTTTCCGTGATTTCCAAACTGATCAGATC
GGCAAATTGCGGATTGTTTTCAAGCAGTTTCTCAAGACGATGGAAAAGAAGGTTCGAAGA
GAGGTCTTTGGCTGAAAGGTTCACGTGTACAGGCAACTTAATGCCTTTTTCGATAAAGGT
TTTGAGATCTTTTTCTACCTGGCCCAATACCCACATGGTGATGTTGTGGACTTGGTTGCT
GCGCTCCGCGATAGGGATGAAGTCGTTGGGTGAGATAGTTTTCCCGTTTTCATCGTGCCA
ACGGATCACTGCCTCGAATCCGACAGCTAAATTGGTGTTCGCATCAATCAAGGGTTGGTA
GTACAACTGAAACTCTTCTTTCTCTAACGCGCATTGAATGCGAGAGGAAATTTCAAGTTG
GTACTTGGCACCCACGTTCATATCATCATGATAAAATGCGAATAAATTGCCGTTACGTTT
GGCGTGGTACATGGCAATGTCGGCATGTTTAATCAAAAGATCATTTGAGATCGCGTCGTA
AGGATAGGTGCTTATCCCAAACACGACACGTGAAGATACTTGAAACTCATCTAGGTGAAA
GCGTGCGGAGAGGGCGCAATCTAGGCTTTCGATAAGTTCTGTGCCCGTTTTTTCACAGGC
GGAAGAGGTGAGAATGACAAACTCATCGCCCCCCACACGGAAGATCTTGTCGCTCCCTTT
GAGCTTGTCTTGCAATCGTTGACCAATCTGAATCAGTAACTGGTCTCCGCAGAAGTGTCC
CATCGCATCGTTCACTTGTTTAAAGTTCACTACGTCAAACAGAATGACAGAGAAAGGGTC
ACCAGATTGTATTCTGTCATCAATCAGTTCGAAGCAATACTTGCGATTGGGAAGCCCTGT
CAGGGAGTCATGAACCGCATTGCGTTTTTCTCGCTCCGCGACGCTGTGTAGCTCTAAGAT
GGAATCGTTGCTCCACTTGATGACTAAAACGACAAAAATACTGCCACCGAATAAGAGCAA
AGAAACACCAGTTTCAAGCAATGATGCCACCGGTTTTTTCATGATTGCGTGCAAGAAAGC
AGCATACGCAAAAATGAAGCAACTTATTAACATCAACAGCCATGTCCACCCGGGTACCTC
TGTTTTCGAGCAAATATTTTTTGTCATCTGCCATCCCCAGCAGAGCAAAATCAAACCTAA
GATCACTAATAAAAAGGCTATTGTGGGCACGCTATTACCCCGAATTATTGATGAGATTGT
TATTTTTATACATCCAATAAACAACGTAGCTCATAGGTTTGAATTTGTACAAATTGACCA
ATTCATAAATTAGCTTTAACAAATCATATTTTTTAGACTTCAAATAAAATCAAAACTTGC
TATAGATCAACAAAATTTGTTCAATCAAATCGCTTTCACTAAAAGATTGTTGAAAGATTA
AAAAATTATTGAATAATAGGGGAGCAAACAAGAAGTACGCAGCGCGGAAGCGCAATTACA
ACCTCTGCTCCACAACAGGATAACTACATGTCTAATTCGTTTGTACTGGTGATCAACTCT
GGTAGCTCTTCACTAAAATTTGCAGTCATCGATTCCGTATCGGGTGACGCGGTGCTAAGT
GGTCTGGGCGAATGCTTTGGTCTATCAGACGCTCGTATGAGCTGGAAATTCAACGGTGAA
AAAAAGGAAATCTCCATCGAAGGTGACGATAGCCATCACAAAATCGCTATCGGCAAACTA
GTAGGTTTAACCGAAGAGTTAGGTCTAGCTCAAGACATCGTTGCTGTGGGCCATCGTATT
GTTCACGGCGGTGAGAAATTCACTAAGACCGTTCGTATTACTGAAGAAGTTACACAAGAA
ATTGAGAAGCTTGCAGACCTTGCTCCACTTCACAACCCAGCTGGTGCTATCGGCATCCGT
GCTGCTGTTGAAGCGTTTCCAAGCCTTCCACAATTTGCAGTATTCGATACAGCGTTCCAC
CAAACAATGCCTCAACGTGCGTTCACTGGTGCAATCGCTAAAGAACTTTACACAGATTTC
GGCATTCGTCGTTACGGGTTCCACGGCACAAGTCATTACTTTGTAAGTCGCGAAGCTGCG
AAGATGATCAACAAGCCGATTGAAGAATCGAGCTTCATCTCTGTTCACTTAGGTAACGGT
GCTTCTGTTTGTGCAATCAACAATGGTGAATCTGTAGATACGTCTATGGGCTTCACTCCG
CTGTCGGGTCTAATGATGGGTACACGTTGTGGTGACCTTGACCCAGGTATCATTGAGTAC
CTTCTGAAGAAAGGTTGGTCTCAAGAGAAAGTGTTCAACTCACTGAACAAAGCTTCTGGC
TTCTTAGGTGTTTCTGGCCTAACAAGCGACGCACGCGGTATTTTGGAAGCAATGGAAGAA
GGCCACGAAGGCGCTGCCCTTGCATTCCAAGTGTTCACATACCGTGTGTCTAAATACATC
GCTTCTTACCTTGCTGCGCTTGATTCATTCGACGGCATCATCTTCACTGGCGGTATTGGC
GAGAACTCTATGCCAATTCGTCGTGAAATTCTGAAAAACCTAAAACTGCTAGGTTTTGTT
GAAGATGTGAAAGGTAACGAAGACGCTCGATTTGGGAACGCAGGTGTGATTGCTACATCT
GAGTTGCTAGGTGCGAAAGCACTGGTTATTCCTACCAACGAAGAGTGGGTAATCGCTCAA
CAGTCGGTGGAACTGCTGTAAAACGGCAAAAATTTTGGGAACTAAGTCAAAGCTCTTTCC
GTAAGGAAAGAGCTTTTTTTTTGATCTATCACTTCACTTTCCTCATATAAGCGTCTTGCC
CGAATCTGATTGCGATTTTGTCGTTCACATTGATTAACAAATGTCCTCTAGTGATATTAA
TGTAATTAATTGTGAGCCAAGTCTAAATTCCAGTATACTGCTACCTGAGTAATATCGAGC
TGTATAGATATAAATAATAAACCTTTGATTAATCAATAGATTGGTCGAGTAAGGGAAAGT
AATGTTTTTTAATAAGTCGCTTCAACAAGAAAACCAACGATTAAAACAAGAGCTCTACAG
CCTACAACAGATCCAGCAAAGCCTAGACGAAGAAATGTTAAGGCTGACGTTGGATGCGAA
AGGCAACGTCACATCGGCAAACCAAAAGTTTTTGCAGCAACTTTCACTGTCAGATAAGGA
CATCTTGGCGAAGCATATTTCTGACCTTGTACCATCAAACGTTAGAAATACTGACCACTT
TTACCGCATGAAACAGTCGGTTCAAGCAAAAGCATTCTGGAATGGCGCGTTTCAAATCAC
CAAGGGGGATGGTGAAGAGGCGTGGTTAAGAGTGGTTATTCAGCCTGTGCGAAACACAAG
TGACCAGGTGGAGAGCTTTTTTGTGTTTGCCTCTGAACTGACTCGAACGATCTCGACATC
GCGCGAGTACGAAGACATGCTGAATGCGCTGAGCCGCTCGATGGCAGTCATTGAATTTAC
GTTAGACGGTACAGTGCTTAAAGCAAATGATAACTTCCTCAGCACGACGGGTTACAAGCA
TGAACAAATCGTGGGTAAGCATCACCGAATTTTCTGTTTGCCAGAAGAGGCAAACTCTTC
GGCGTATCACGATTTTTGGAAAAGGTTGGCAAGTGGGCAGTTTGTTACCGACCGATTCAA
ACGCGTAGACCAATATGGCTCAGTCGTGTGGTTGGAAGCTTCTTACAACCCGATCCATAA
CGACAGAGGCGAGCTGTACAAAGTGGTCAAGTTTGCGACCAACATTACTCAGCAAGTGCT
TCAAGAGCAATCCATGGCGCAAGCGGCGCAGTTGGCGAATGAAGTATCTCAGGAAACGGG
CACTCAAACCGTCCAAGGCCGTCAAGTAATCGGTTCTACCCTTGAGAAAATGCAGACCCT
TTCAGAGCAAATGCAGCAAGCCAACGCCGCCATTGAAGATTTGAAAGCACACTCATCGAA
AATTAGTGAACTGGTGAATAGCATTAGCGGAATTGCTGACCAAACGAACTTGTTGGCGCT
CAACGCGGCAATAGAAGCTGCTCGTGCCGGCGATCATGGACGCGGTTTCGCGGTGGTTGC
CGATGAAGTACGCCAGCTTGCCATGCGCACCAATACCACGACAGATGAGATTGTCTCGAT
GGTGACGGAAAATCTAGAGCGCACCAATAACGCTGTTGCACTGATTTCTCAGTGTCAAAA
AGAGGCGCTTGATACGCTAGAGTTGTCTGAAAAGGCGGGCAATGTTATGAACGATATCCA
AGACGGAGCAAGCCGAGTGGTTGAAGCTGTCGCACAGTTCAACCGCACCTTGTAATTAAT
CGCTTCAAAAACTTCTGCTTCAAAGAGCCCATTCTCGGTTCTAGTTTTCCTTCCTCGCTT
CGCGAATACCGTTTATAGCGAGGAAGGCAACACGCTGTTATTTCTCGATGAAATCTCACC
TGCAATGTATAATGCCGACGTTTCGCAAACGTTAACATCTTCCATTCTTATTACACACCT
CGTCAGCATTTGCGATACGAATATAAATAACTTTCGTAGATTAAAATCGATATAAATATC
CCCACTGATGACGATTCATCAGGCCTTTTTGTGAGTAATTATGTTTAACTCAGAACGCAA
AGCGACCGTGATTCTGGTGGCCACTACGATGATAGCGGCACTGGGCTGGATTTTTTCCAA
AGAAACCATCCAAGGGCTGCCTCCCTTTGGTTTTATTGGCTTGCGATTTACCATCGCCTC
TCTCTGTTTACTGCCATTGTGTTACCGACCACTAAAAGCGGCACGGTTAAAAGACGTGTT
AGCAGCTAGCGGCGTAGGTTTGCTGCTTGGCGGCGCTGTGATGACGTGGATTTACGCCAT
TTCAATCAGCGATACGCTAGGCGAGGGCGCATTTATTATGAGCCTCTCGATGCTGTTCGT
GCCAATCGTGGCTTGGGTAATGTTTCAACAACGCCCTCAGCGCATCTTTTGGATCTCGTT
ACCTATTGCGGTGATTGGTTTAGCGTGCCTTTCATTGGCTGGAGGTTGGAAGCAGTCTGC
GAGTCAACTCTGGTTTCTTGGAGCGGCGCTTATCTTGGCGCTACACTTTAATGTAAACAG
CAAATATTCGCAGAAGTTGCCCGTATTACTACTGACTTGTGTTCAGCTGTTTTCGGCAGG
CTGTCTAGGTCTGTTGGTGTCGTTCTTGATGGAATCACGACCAGAGCAGGTGGATTCATC
CATTTGGTGGTGGTTTGCGCTCAGTACGTTGCTCGCGACGAGTTTGCGTTACGTTATGCA
GACTATGGGGCAAAAGTTTGTCCAAGCAGGGAATGCGGCACTGATTATGATCTTAGAGCC
GGTTTGGACGGTTGTTCTCAGCATTCTTTGGTATGGTGAAGTTCTGACGGCCAATAAACT
TGTTGGTTGTCTGCTGATTCTCTTTTCTTTGGTGATTTACCGCACTGGCGGCAGATTCCG
CTTCCCCAAGCGAGCGTAAATACACGCTCTAAAGATGAACGACGATGGCGAATACTGAAC
ATCAAGAAACATTAGATTTTTTAGATAAGCTGAGCGTTTGCTTGTATCGCGCTGGCATCA
GTGTGTTTGCCATCGCCCTGTTGGGGTTGGCTGCGTTGGAAAGTCAATGGCTCGACGGGA
TGGATGGTAGGTATAGAGCAGTATTTGCGGTATTCGCCATTGCTGGTGCAATGTCTGCGA
GTAATATTCACGTTTACAGTAAGTCAGTTCGCACCATCATCAGTTGGTCTGGTTGGATAG
GGGTGATCTTGATGGTCTGCGACCCAGAGTTAAATCGAGTGTGGCTCGCATTAGGCTTTA
TCTTTATCACCTTTTCTGGGATCGCGTTGAAAGAGTCGTTCTGTTTCAAAGTTCTTGGTT
TGAAATTGGTACCTACGCTGTTGGTTGTGACGGCATTTGCGTTGTGGTTCGAACAGTCAA
CCATTGTTGCAATCTCTGCGCTTCTTGCGGGTTTGATCATGACCTACTTATCTATAGCAA
AATGGCGCATGCCACTGCACTTTGATATCGGCATCAAAGCGAATTATGAAGTCTAACGGG
CGGGTTAGTTGAGCCCGTCATGCAAAGTGCGTTATTCCATTCTATGACGTAATGCCTGTG
AAACTTTCGATGTTGGTTGGCGTTGCAGTTCATCGCTTATCATCCATCCTGCTTTGGCTA
ACAGCTCTAAATCCACGCCAGTTTCAATGCCCAAGCCTTGGCATAAATACAACACGTCTT
CTGTAGCAACATTGCCAGATGCACCATGTGCGTACGGACACCCTCCCAATCCTGCGACAC
TGCTGTCTACCGTGTTGATGCCCATGCTTAAGGCCTGGTAGATATTTGCCAGCGCTTGCC
CCCATGTATCATGAAAGTGTACGGCTAAACGTTGGTTTGGAATGCTCGCTAACACCGATT
CCAGCATTTCTTTTACACGATTAGGCGTACCGGTCCCGATCGTGTCGCCCAAAGACACCT
CATAGCATCCCAACTCGATCAACGCTTGCGATATGTTGGCTACTTGTGTTGGAGATGTCT
CCCCATCGTAAGGGCAATCGACGACGCACGATAGATATCCACGAACTGGAACATGGTATT
TATCGGCCTTAACCATTAATGGCTCGAAGCGTTTCAAGCTCTCTGCAATTGAACAGTTTA
TATTATGCTGGCAAAAACCTTCAGAAGCCGAAGTGAAAATGGCGACCTGATTGGCACCAG
CATCTAAGGCTTGCTCTAACCCTTGGAGGTTAGGGGTGAGTGCCGAGTAAGTCACCGAGG
CTCTTCGCGTGATATTTTGCATGACTTCTTTGGAATCTGCCATTTGCGGAACCCATTTGG
ATGAGACAAATGAGCCGGCTTCGATGTGACTCAAACCCGTGTCAGAAAGTAAATCAATCA
GACGGATTTTAGTGCGAGTCGAAACCGGTGATTCATTTTGAAGTCCATCTCTAGGGCCAA
CTTCAACAATGGTTACGTTAGTAGGCAGTGTCATTCTTCCTCCGTATCAGGTTGATGGAC
CCAGCTCGGAGGCCGTTTTTCTAAGAAAGCTTGTAAACCGTCTTGCCCTTGAGGCGATAC
ACGGATATCGGCGATCAATTGGCTGGTATAGCGGATAAGCTGAGAATCAATGGGATTTTG
GTGGCATTGTTCGCACAGTGCTTTCGCTTTTCTCATCGCATCTGGGCTATTGAGTAGCAA
AGAAGCGACGACTTCGCTTACGCATGATTCAAGCTCGTCATCTTTTTTCACTTCATGCAC
GATGCCAAATTGTTGCGCTTTAACCGCAGGGATGACTTCACCACTGAGGATGTAACGACG
TGCTTGTCGATTGCCCATCGCACGCATCACGTATGGTGCAATGATGGCGGGCACCAATCC
CAGTTTGACTTCACTTAAGCAAAACTGAGCGGAGTGGCTGGCGATAGCGATATCGCTGCA
GCAAATTAGCCCCAATGCGCCACCAAAAGCTGAGCCTTGTACGACAGCGATGGTGGGTTG
AGGGAAGGCATCCAACGTTTCCATTAAGCGAGCGAGGCTTTGTGCATCCACAAGGTTTTC
TTTTCGGGTGCTATTTGCCATCGATTGCATCCAAGCTAAATCCGCACCAGAGGAAAAGTG
TTTGCCATTACTGCGCAGCACTAAGCAACGCACATCAGTCCTCAGTGCAAGATAATCTAA
TCGATGGATGATCAAATCAATCATGCAGGCATCAAAGGCATTGTGTTTCTTTGTCCGATT
CAGCGTCAGCGTTGCAACACCGAATTCGTCAACCTGCCAAAGCACATCATTGTGTCGTTG
AGCGTTTGGAACAATGCTTGGTTGTCTTTCCTGCATAATGATTTCCTTGTGAACGTTTAT
TTCAATTGCGCGGTTACATTCTAAAGATGCCAAATTCGCTATCAGGTATTGGTGCGTTGA
GCGCAGCCATTAACGCTTGTGCAAGCACGTTTCTCGTCTCTTTTGGGTCAATGATGCCGT
CGTCCCATAATCTTGCACTGGCAAAGTACGGATGCCCTTGGGTCTCATACAAGTCTATGA
TCGATTCTTTGAAAGAGTGTTCTTCTTGCTCGGACCATTCTTCGCCGCGACGTTGGTTTA
TCTCTTTGCGCACCTGGGTCAACACGCCAGCGGCTTGCTCTCCGCCCATTACGGAGATGC
GTGCGTTTGGCCACATCCACATCATGGTTGGGTCATACGCTCGCCCGCACATGCCGTAGT
TTCCTGCGCCGTAAGATCCGCCAATGATCACCGTGAATTTGGGCACATCAGCACACGCCA
CCGCCATCACCAGTTTTGCACCGTGTTTGGCGATGCCTTCTTCCTCGACTTTTTTGCCGA
CCATGAATCCGGTGATGTTTTGCAAAAAGAGTAGCGGCGTTTTGCGTTTGGCGCACAGTT
CAATAAAGTGCGCGCCTTTTTGTGAGGAGTCAGAAAACAAAATGCCGTTGTTCGCGACAA
TGCCAATCAACTGACCATGAATGCGCGCAAAACCGCACACCAACGTGCGTCCGTAAAGGG
CTTTAAACTCATCGAAATCTGAGTCATCGACGATACGCGCGATGATTTCACGTACATCAA
ACGACAAACGCAAATTGGCATTCACAATGCCGTACATCTCTTCGGCATCGTAACGTGGAG
GTAAGATGGCACTGTCTGATTTCGGCGGCTTTGGACGGTTCGCGTTGGCAATCGCCTCGC
GCGCCAAGTCTAAGGCGTGCTCATCGTTTTCGGCGTAATAATCTGCCACCCCCGATTTTC
GACAATGCACATCTGCGCCACCGAGTTCTTCACCAGTAACGATTTCTCCCGTTGCGGCTT
TTACTAATGGCGGTCCCGCTAAAAAGATGGTGCCTTGTTCTTTCACCATTATCGACACGT
CTGCCATTGCTGGGACATAAGCGCCCCCTGCAGTGCAAAGCCCCATGACGACGGCGATTT
GAGGAATGCCTTTGGCCGACATTCTGGCTTGGTTGAAGAAGATACGGCCGAAGTGATCTT
TATCGGGAAAGACTTCAGATTGATGGGGGAGATTTGCGCCGCCAGAGTCGACAAGGTAGA
CACACGGTAGTTGGCAACGCTGAGCTATCTCTTGTGCTCGAAGGTGCTTTTTCACGGTGA
GAGGATAATAGGTGCCGCCTTTGACCGAAGGATCGTTGGCAATCACCATACATTGAATGC
CTTCGATCATGCCGATGCCAGCCACGACACCCGCGCATGGGATGGACTCATCGTACACTT
GCCAAGCGGCGAACTGACCGATTTCAAGGAAGTTGCTGCCATCATCGAGCAAATGTGAAA
TTCGTTCTCGAACCGGGAGTTTTCCTTTTTGTCGCTGATGAGCAATGGCACGTTCGCCGC
CACCGAGTTTGATGGTGGCGACGTCTTTTTGCAGCTTTTCAACCAGCATTTCCATTGCGG
CTTGGTTAGAACGAAACAGCTCGTCAGTTGGCTTGGTTTTGCTTTTTATGATGGCCATGA
TGACTTCCTTTTCCTAGCGAGTGAATCAGGAGCTAGCGTGATTCCTCAAACAATTCGCGC
CCGATGAGCATGCGGCGAATTTCGGAGGTTCCTGCGCCAATTTCATACAGTTTTGCGTCA
CGCAGAAGACGTCCGGTTGCGTATTCATTGATGTAGCCATTACCGCCGAGTAGCTGAATG
GCGTCGAGCGCCATTTGTGTTGCCAATTCTGCGCTGTACAAAATTACCCCAGCGGCATCT
TTGCGTGTGCATTCACCACGATCACAAGCCGCTGCGACGGTGTAGACGTACGCTTTTGCA
GCGTTCATTCGTGAGTACATATCGGCTAGTTTGCCCTGCACAAGCTGAAACTCGCCGATG
GATTTGCCGAACTGTTTGCGCTCATGCACGTAGGGGACGACGATATCCATACACGCTTGC
ATAATACCGAGTGGGCCAGCAGCTAAAACAACGCGCTCGTAATCAAGCCCACTCATCAAT
ACTTCGACGCCACAATTGAGTGCTCCGAGAATGTTTTCTTTAGGTACTTTGCAATTGTTG
AAGACGAGCTCAGATGTGTTTGAGCCTCGCATTCCCAACTTATCGAGCTTTTGCGCGTCA
CTGAATCCGGTAAAACTGCGCTCGACGATAAACGCTGTGATCCCGCGCGATCCCGCATCA
GCGTCTGTTTTGGCGTACACCACGACCACGTCCGCATCGGGGCCGTTCGTGATCCACATT
TTTGTGCCATTGAGTAAGAAGTGGTCGCCTTTGTCTTCGGCTTTTAATTGCATGCTGACG
ACATCCGAACCTGAATTGACTTCGCTCATCGCAAGAGCGCCTATGTGCGAACCATCGACT
AATTTAGGCAGATACTTTTCTCGTTGCGTTGGGGTGCCGTTTCGAAAGATTTGATTTACG
CAAAGATTAGAATGCGCGCCGTAGCTGAGCGCGATGGAGGCTGATGCTCGGCTTATCTCT
TCCATTGCTACAACGTGGGCGAGGTAGCCCATTTCAGCGCCACCATATTCTTCGCTGACG
GTTACGCCAAGCAAGCCCATTTCGCCAAGAAGTGGCCATAAATGGTTCGGAAACTGATTG
TAATGGTCTATATCAGCGGCAATAGGAGCAATATGCTCACTCGCGAACGCATTGACGTGA
TCTCGGAGCATATCAATGGTTTTACCGAGCCCGAAATTCAGCGGGATGTAGCTCGTTTTC
ATAACGTCTCTCTGTTGCAGGTGTGTGACTGTGAAAATCGTGCACTGCTTGAGTGAGGGA
AATTTAAGTTAGTGGCGTTGTTACTTTTCGTTGTTTTTTAGTGTTTGAAGGCAGCGTTCT
TTTGCCGCATTGAGCTCGCCCATGACGACACCAATGTCATTTAACTGCTGTTGTAACACG
TCTTGCTTTTCTTCAATGATATTAAGCATTTTGAGCAGCTGTTCATCCGTTTGTTGCATG
TCGTAAAGTTCGAACAGTTCACGTATTTCTGCCAGTGAGAAGCCGAGCCGTTTCCCTCTA
AGAATCAGTTTAAGTCGGATTTTGTCCCTACGCTGATAAACGCGCATATTGCCTTTTCGC
TCTGGCTCAATCAGGCCGACGTCTTCATAAAATCGAATACTGCGCGTCGTGATGTCGAAC
TCTTTGGCGAGATCACTGATTTTGTATTTTTCCATAACACACTTACCTCGAATAAAAATC
CAGCTTCTCGAAATCTGACCATGACTGAATAAAAATTAGGTTGTTATCAATGTGTTTCTT
TACCTCACTGTAAAGGCTAGTGCTATGCTTACGTAAACGTCAAGAAATCACAGTGCGATA
ATTTCGTTGCCGGATAAGGGATAGAGCTTCATCGTTTGAGGTGAGAAAACCTGAATAGGC
AATTGTGGTGGGTAGTTCGTACGCTGTGATACACCGTTAGGGAACGCGAATCATGGGAAA
CGACATTTGGATTGTCAGTGCGAAAAGAACGCCAATTGGGCGCTTTCAAGGGCTGTTGCA
ACCGTACTCCGCACCGCAGTTAGGCGCATTTGCCATAAAGGCCGCGATGAAATCGCTGGG
TGAAAACGTACTTTCTGAGACCGTAATTGATGAAGTGTTGATGGGCTGCGTGCTACCAGT
CGGATGCGGACAAGCGCCGGCAAGACAGGCAGCACTCGGTGCGGGTTTACCGCCCAGTAT
AGGGTGCACAACCATCAATAAAGTTTGCGGTTCGGGAATGAAAAGCGTCATGCTTGCTCA
TGACTTGATCAAAGCTGGCACCATTCGAACGGCTGTTGCTGGAGGTATGGAAAGCATGAC
GAATGCGCCCTATTTGTTGAAAGAGGCGCGCAATGGCATGCGATTAGGGCATCACTCCAC
TTACGATCACATGTTTCTTGATGGATTGCAGGATGCCTACGAAGGGCACTTGATGGGCGT
TTACGCTCAGAAAATTGCAGATAGGCTCAAATTTAGCCGTGAGAAAATGGATGAGTGGGC
AACCATGTCTGCAAAACGTGCGTTAGAAGCGCAAGAGCGCGGTTTGTTTGATGATGAACT
TGCACCCATTGACATCCGGACCAAAACAGCCACAACCCACCTCGATTATGATGAGCATCC
TCGCTCCATCGATCTAGAAAAAATTCCTCAGCTCAAACCCGCTTTCGATAAAAAAGGCTC
AGTGACTGCGGCGAACTCCAGTGCCATTTCCGATGGTGCAGCCGCGTTGATTTTGATGGA
TGAAGAGACGGCGCGCCACCAAAATCTTACCCCGCTTGCCATTATCAAATCGCATGCGAC
TCATGCGAGAAAGGCGGATGAGTTTACGTTGGCTCCGGTCTACGCCATTGAACAATTGTT
GTCGCAATTGGATTGGTCGATTGACGAAATTGATCTCTGGGAAATCAACGAAGCCTTTGC
GGTAGTGACACAAATTGCGGTTGCGGAATTAGGGCTTGATTCAAGCAAGGTCAATATTAA
AGGCGGAGCTTGTGCGCTCGGGCATCCAATTGGTGCCAGTGGGGCTCGAATTTTGGTCAC
ATTGATCCACAGTTTAAGACAGCTACAAGCACTGGGAATTGATGGGGATGCAAGCAACAA
GAAAGTGATGCGAGGCGTTGCGTCACTGTGTATTGGCGGTGGCGAGGCAACAGCGATAGG
TATCGAGATCCCGCTGTAATTTCTGCACAGTTAACAAAGGAGTAAATGATGACTCGTTTG
GTTCCCTTATTTATTGATGGTGAGTTTCGTGAGTCTCAAACCTCAGATTGGGTTGAAGTC
ACCAATCCCGCCACCAATGACGTAATCGCGTATGTGCCATGTTCGACAAATGCTGAGATG
AAAGCGGCCATCGAAAGTGCGCAAACGGCTTTTCAATCTTGGAAAGAGATGGCGGTATCA
GAGCGAGCGCGTTTGATGCTTCGCTATCAGCATCTTTTGAAAGCACATCATGATGAAATC
GCGACCTTGCTTTCGCACGAAACGGGCAAAATCTTTGCCGATGCCAAAGGCGATGTTTGG
CGCGGCATAGAAGTGGTTGAGCAAGCGGCCAACATTGCCAGCAACCTGATGGGAGAAACG
GTCGAAAATGTCGCGACTGAGATCGACAGCTACTCTCTCATCCAGCCTTTAGGTGTGTGC
TGCGGCATTACTCCGTTCAACTTTCCTGCCATGATCCCGTTGTGGATGTTTCCCATCGCA
ATCGCGAGCGGTAACACTTTCGTTCTTAAGCCTTCCGAGCAAGTGCCTTTGACCTCGATT
CGCTTAGCTGAGCTTTTTGAAGAGGCGGGAGCGCCAAAAGGTGTGTTGCAGATTCTTCAT
GGCCGCAAAGAGCAAGTCGATTTCTTGCTTGCTCATCCCGATATTCGCGCGGTGTCTTTC
GTCGGGTCAGTGCCTGTCGCGCAGTACATTTACACCACGGGAACTCAATACTTTAAACGC
GTACAAGCCTTTGCTGGCGCTAAAAATCATATGGTTGTCATGCCTGATGCTAACAAAGAA
CACGTCATCAACAACTTGGTTGGGTCGTCGGTTGGTGCTGCAGGGCAACGTTGCATGGCG
ATTTCAGTCGCGGTGTTTGTTGGCGAGTCAAAAGTCTGGATTCCCGATCTCAAACAAGAA
ATGGCGAAAATCCATCCCGGCGCTTGGGATGATGAGGATGCTGCGTATGGCCCTTTGATC
AGTGAGCAAGCCAAGCAGCGAGTTTTGGGTTTGATTGAGTTAGGCAAACAACAAGGTGCG
GTGTGTGAACTTGATGGCAGCCAATGTGAAGTCGAAGGGTTTCCCGATGGTAATTGGATC
GGGCCAACGCTGTTTAGCGGCGTAACGCCGAATATGTCGATTTACACCCAAGAGATCTTT
GGCCCAGTTTTGGTGTGTATTGAGGTTGAGACGTTGCAAGAGGCGATCGAGCTCGTCAAT
CGCAATCCTTACGGTAATGGCACGTCGATACTCACCGCTAATGGCGCGGCAGCACGGAAA
TATCAGCACGAGATTCAAGTTGGTCAGGTCGGTATCAATGTTCCGATTCCGGTGCCTTTG
CCATTCTTCTCCTTCACGGGTTGGAGGGGCAGTTTCTATGGTGATTTGCATGCGTATGGC
AAGCAAGCAGTGCGTTTTTACACCGAGACCAAAACGGTAACGGCAAGATGGTTTGATGAT
GACATCCCAACAGGGCCGAATTTGACCATTCAACTGCGCTAAGTGAACAGCAAGGAGCTT
TTATGGACTTTGAACTTAATGAAGATCAACGTGCATTTGCCGATACGGCTCAGCAGTTTT
CGTTAGAGCGTTTAGCACCAATGGCCGCAGAGTGGGATGAAAAACAGAACTTTCCTAAAG
ACGTATTGAGAGAGGCGGGAGAACTGGGTTTTCTCAGCCTCTACACGCCAGAAGCACATG
GTGGTTTGGGGTTAAGCCGTTTGGATGCGTCGATTGTTTTTGAGCAGCTCTCAATGGGGT
GCACGTCGACGACTGCTTTCATGACCATCCACAATATGGTGAGTTGGATGGTGGCCAGTT
TCGCGACCGAAGACGTGAGAGCCAAATATTGTCCTAAACTCGTCACTGGAGAATGGTTGG
GTTCGTATTGCCTGACAGAGCCCAATGCGGGGTCGGATGCCGCTTCGTTGAGTACAACCG
CGCACAAAAAAGGCGATACATACGTGTTGAATGGCGGCAAAGCATTTATCTCCGGCGCAG
GAGAGACGGATGTTTTGGTCGTGATGGCGCGAACGGGCGAAGCGGGTGCCAAAGGTGTGT
CTGCATTTGTTGTTCCTGCTCAAGCTGACGGCATCAGTTATGGGCGAAAAGAGCCCAAAA
TGGGCTGGAACAGCCAACCAACACGCGCGGTTACGTTTGAAAATGTCGTTATTCCAGAAA
GTCATTTACTGGGCGAAGAAGGGCAAGGCTTCATATTTGCCATGAAAGGATTGGACGGTG
GGCGCATTAATATCGCGACGTGTTCCGTTGGTACGGCGCAGCAAGCTCTGAATCAAGCTA
CGCAATATATGCAGGAGCGAAAGCAGTTCGGTAAATCGTTAGCGCAATTTCAGGCGCTGC
AATTCAAGTTAGCGGACATGGCGACGGAGCTTGTCGCAGCACGGCAATTGGTGCGTTATG
CCGCCAGCAAACTCGATCGAGGCGATCCCGATGCGACGACGTATTGCGCGATGGCGAAAC
GCTTTGCAACCGACGTCGGTTTTCAAATTTGCGACCAAGCGTTGCAGATCTACGGCGGTT
ACGGGTACATAAAAGAGTATCCCATGGAGCGTTATTTCCGTGACGTTCGCGTACATCAAA
TTCTTGAGGGCACTAACGAAATTATGCGTCTGATCATCGCGCGTCGTCTGCTCTCAGAAA
CGTCAGCGTTGCTCTAACAAGTTATCGGGTCTGCGCCATCAAAAGGGGAAGTCACATTAT
GCCATCAACGCCACAAGCCATTGAGCACACCATTCAAAATCACGTCGCAGTGATTACGAT
GAATAATCCCCCCGCGAACACGTGGACGGCAGATAGCCTTCACGCTTTAAAAGCGTTGGT
GTGTACGCTTAACCAAAATAAAGACGTTTATGCCTTGGTCATTACTGGCAGTGGTGACAA
GTTTTTCTCGGCAGGTGCGGATCTCAAGTTGTTTGCTGATGGTGACAAAACACGCGCGTT
AGAGATGGCGCGCTGCTTTGGTGAAGCATTTGAAACTCTCTCCGAGTTTCGAGGTGTATC
TATTGCTGCCATTAATGGTTATGCCATGGGTGGTGGGCTAGAAGTGGCGTTGGCGTGTGA
TATTCGAGTGGTCGAAGAGCAAGCCATACTCGCGCTGCCAGAAGCGAAAGTTGGGCTGCT
TCCTTGCGCTGGTGGCACACAAAACCTCACCACGCTTGTTGGCGAAGGATGGGCCAAACG
CATGATTCTTTGCGGCGAACAAATCAGCGCCTCTCTGGCAAAAGAACTAGGCTTAGCGGA
GGAGCTAGTGCCAAAAGGGGAAGCCTTAAGTAAAGCGATTGCGATGGCTGAGTCGGTTGC
AAATCAATCGCCTTCTTCGGTCGCCGCGTGCAAAATTCTGATTCAAAACATGCGCTCTGC
GCCACTCAAACACGGCTTAATGAAAGAGCGTGAATTATTCCTCGATTTATTTGATACCGA
AGATCAAACAGAAGGCGTACGCGCCTTTCTTGAAAAGCGTCCACCTAACTGGAAGAACCA
ATAGGAGGCTTCATGGTAGGAACGGTCACCATTACAGAAATGGATTGTGTCGATGGCGTA
CATCGCATCGGCGTCGCGACGTTGGATAACACGCCATCACTGAACGCATTGACGTTCGAT
ATGTTGCTTCAACTTCACGATCAATTGATCAAATGGCAACATGATCCGCACGTGGTTTGT
GTGGTGTTAAGTGGTGCGGGAGAAAAAGCATTCTGTGCTGGCGGGGATGTGCGGGCGATG
TATCACGTCATGCACAATGAGAGCAAAGAAGCGACCGTAGAATTTTGCACAAAATACTTT
GCGTTGGAATACGAGTGTGACTATTTAATCCATACCTACAACAAACCCATCATTGGATGG
GGTGAAGGCATCGTGATGGGTGGTGGCATGGGGCTGTTTATGGGTACAAGCCACAAGGTT
GTTACGCCAATATCGCGTTTAGCCATGCCAGAAATCAACATCGGTCTATATCCAGACGTA
GGTGGTACTTGGTTCCTTAGTCAAATCGATCCCGAAGTGGGTTTATTCCTTGGCTTGACT
GGTGCGCTCGTTAATTCGAGTGACGCTGTCACTACTGGTCTGGCGGATTGGCTGTTGCTG
GAAGAGCAATATCCCACTTTGTTAAAAGAGCTACAAAAAGTGCCATGGGGAACTTCTGGT
GCGAAGGAACTGGTTAGTGTGCTGTTGGCGTTGTTGGAAGAACAAATCATCGACAGCAAA
CCAACCACGCAAATCTGCCCTCATCTCGACCAAATCAAAGAAGCTTGCAAAGGCGTAGAC
CTCAACCTCATTGCTCAACGCATTATGGCGATGGAAGACAGCAGCCCGTGGATTGCCGGT
GCGAAAGAAACATTTTCGTCAGGCAGCCCAATTACTGCTCATATCTGCTTTCGACAAGTC
AAAGAATATCACCGCTTACCGCTTGCAGACTGCTTCCGATTGGAGCTGAGCCTGTCGGTT
CGTTGTGCGCTCTTAGGGGAGTTTGAAGAGGGCGTTCGTGCTCGCCTTATCGACCGAGAT
GGTGAGCCAAACTGGATGTTTAAAACGGTCAGTGAAGTCGATGAAGATGTCATCGACTTA
TTGTTTACCTCGCTTTGGGCTGACGATGAACACCCGCTCGCCAAGCTCGGTGAACAGCCG
CTAGGTTAGCCGTTAGGTCAATAAGGAGAATAATCATGAGTACCATCGCATTTATTGGGT
TGGGTCGAATGGGAAATCCAATGGCGCAGAACTTGTTAGCGTCAGGGTTTAACGTGCAAA
TATTTGACGTGGATGTGGAAGCCGCAAAACAACTGGTGCCATTTGGGGCAGTGGTTGCGA
GCGAGCTCGAAGAAGTGGTGGATGGTGCAAGCACCGTTATCACCATGCTTCCTGCGGGGT
CTCACGTTCGGTCGGTGTATTTAGGGGATTTACACGGGGGCGTTGGCGTGATGAACCTTG
TCGCACCGAATACGCTATTGATTGACTGTTCGACGATCGATCCCGATTCAGCAAGATTGG
TTGCCAATGAAGCGGCAAACAAGCGTTTGTTGTTTGTCGATGCACCGGTTTCGGGTGGCG
TCGCGGGAGCTAAAGCGGCAACGTTGACGTTCATTGTCGGTGGCTCGGATGAGGCATTCT
CAAAAGCGAACGCCATTTTGCAGTATATGGGGAAAAACGTTTTTCATGCGGGTAAAGCTG
GCGATGGGCAGATGGCTAAAATCTGTAATAACCTGATGCTGGGTATTTTGATGTCAGGCA
CGTGTGAGGCGCTGAACTTAGGCATTGATCATGGGCTCGATCCAAAAGTCTTGTCCAACA
TCATGCTGCAAAGCTCAGGACGAAACTGGGCGTTAGAGCTTTATAATCCATGCCCGGGCG
TAATGGATAGCGCGCCAGCCAGCCATGATTATCAGCCGGGCTTTATGAGCAAGCTGATGC
TAAAGGATTTAGGTTTGGGATTAGATGCCGCATTGCAAACCCATTCCTCGGTGCCTATGG
GAGCGTTGGCGCGTAACCTCTATGCATTCCATAACTCGAGCGGTCATGGCGAGCTCGATT
TCTCAAGTCTGTTTGAATTCTATAAGAACAACAAATGACCATTGTGCTGGGAGCAATAAG
CTCCCAGTTTCGATATTTCGTGTCTGAGCATCGACAAGTTTGGGAGAGCAAATATGGACA
TAAAAAATAGCGTTATTGCGATTACAGGTGCAGGGCAGGGGCTGGGCCAAATGATGGCGA
TTACCCTCGCTCAATCCGGAGCTGATTTGGCTTTGCTAGATGTGAATGAAACCGGTTTAC
GAGAGACACAATCACAATGTCAGATGTTAAGTGCGAAAGTGTTCACTTATCCGGTTGATG
TGACAAATGAATCGGATGTGGAAGCGACATTTGACGCCATTCTTCAAGATTTCGGTCAGC
TTAATGGACTCATCAACAATGCGGGAGTGCTGCGAGATGGTTTACTTGTAAAAGCCAAAG
ATGGCGTTATCAGCAAAATGTCGTTGGAGCAGTTTAATCTCGTCATGAATGTCAATGTCA
CGGGAACATTTCTGTGTGGGCGTGAGGCTGCTGTAAAAATGATTGAAAGTGGCTCACAAG
GGGTCATCATCAATATCTCCAGCGTTGCGAGAGCCGGGAATATTGGTCAAACCAACTATT
CCGCCTCCAAAGCGGCGGTCGCTACCATGGCAACAACGTGGGCACGCGAGCTTGCTAGGT
ATGGCATTCGAGCCGCTGCGATTGCGCCAGGGGTTGTACATACGGCGATGGCTGATCAAA
TGAAGCCAGAGGCGATCGAACGTCTAGAAAAGATGATTCCGGTAGGGAGAATGGGGGAAG
CGAGTGAAATCGCTCATGCCGTCAAATACATTCTTGAGAGTGATTACTTCACTGGCCGCG
TGCTTGAGGTGGATGGCGGAATCCGAATGTAAACGCTTTTTTCAGAGAATGACTCCCTCA
GGGAAGCATATTTGTCTGCTTGGTGACGAGTCGCATTGAGGGCTGTATCTGCTTTCTTTT
TAATACCAATACACACATTCATGTAGTAAATAAAATTCGTGCCATATTTAATTAAGAATA
AATACCATTTAAATATTGCGTGAAATCATTAATTTGATGTTGGTCACAATTCTTTGGTTT
GATTTTTAATCATCTTATAACTATCACCGGATTTATGATCAATTCATCAGTCCGTTCTTT
CCTGTCTATCTAACACCTTATTAAATATGGCTTTTACTCTGTGGCACGTCAATTTTACGC
GAGAGTTTTAGCTGGTGGTTTACACACCTAAATTTCATTATTGGAAGGTTAGTTTCCAGT
TGTGACTAATGAGCTTTAACTTTTTACTCCTCATAATGCGCCAAATGTAACATTGTGTTT
CAAAGTGTAACATTAAACTCACACTGTAAGTGTGGTTTTAACCACGCTGCAATCCCGTTT
GATACTCGATGATCCCAATGTTGCACATGCTCAACACATAAACATTCTAATGACTATAAC
AACTGGTTCTTAGCTTGATACCGAACGTAATGGCATTTGCTTTGAAACCAGACAACCATC
GAGAAAGTTAATGGAAGCCTCAAGATATAAACGCATCTTGTCGAGGGGGAGTTTGGCGTG
CGTCATACTTTTCCTCTCAGGATGTAATTCCGCTTTGCTTGACCCGAAAGGTGCCATTGG
TGTCCAAGAAAAAGAGCTGATCATCACCGCTCTTTTGCTGATGTTAATCGTCGTGATCCC
TGTGATTCTGATGACGATTTACTTCGCTTATCGATACCGAGCAAGTAACACCGACGAAGA
GTACGCACCAGAATGGTCGCACTCGACCAAAATCGAAGTGGTGGTATGGACAATTCCCAT
CATCATTATCGCCATTCTTGCCACCATCACTTGGCGTTCTACCCACGAACTAGAGCCATC
CAAACCTCTGGTGAGTGATGTCAAACCGATGACGATTGAAGTGGTTTCGCTTGATTGGAA
ATGGCTGTTCATCTATCCGGAAGAAAACATCGCGACCGTAAACTACGTGGCGTTCCCGAA
AGATGTGCCAGTGACCTTTAAGCTGACTTCAGACAACATCATGAACGCGTTCTTTATCCC
GCGTTTAGGTACTCAGATTTACGCGATGCCAGGCATGGTGACTAAGTTGAATCTGATCGC
TAACCATGAAGGGGACTACAAGGGCTTTGCGTCGAACTACAGCGGCGAAGGTTTCTCGCA
GATGAAGTTCACCGCATCGGCAATGCCGGACCGCGCTGCGTTCCTCAACTGGGTGCAAAA
AGTGAAAGCGAGCCCTGATCGAATCGAAGACTGGGAGCAATACAGCTCGCTGGCTGAGCC
AAGCGTTGCTGCGCCTGTCACTCTGTTCTCAAGTGTTCCTCCGTTTCTGTTCAGCAACGT
CGTGACCCAACATCCGGGTTCCATGAACTGTTTGCCTGAAAACCAAGGATAATCACATGT
TTGGAAGATTAACTCTGGATTCAATTCCATATCACGAGCCGATCATCATCATCACGCTGG
CGATCGTCGCGTTAGTGGGATTAGCCGTGGTGGTTGCCGTAACCAAAGCTGGAAAATGGC
AATACCTATGGAATGAATGGTTTACTTCGGTAGACCACAAAAAACTTGGCTTCATGTACA
TCGCAGTGGCGATGCTGATGCTTGTACGTGGCTTTGCGGACGCGGTGATGATGCGTAGCC
AGCAGCTACTTTCCTCTGCGGGTGAAGCAGGCTATTTGCCGCCGCATCACTACGACCAAA
TTTTTACCGCGCACGGCGTAATCATGATTTTCTTCGTTGCGATGCCGCTCGTGATTGGTC
TGATGAACATTATCGTACCGCTGCAAATCGGCGCGCGTGACGTGGCGTTCCCGTACCTGA
ATAACTTAAGCTTCTGGCTGTTTGTGGTTGGTGTGATCCTGACGAACATGTCGCTAGGTT
TAGGTGAATTTGGCCGCACCGGTTGGTTGGCGTATCCGCCGCTGTCTGGCATTGAAGCAA
GTCCGGGCGTCGGGGTCGACTATTGGATTTGGGCGTTGCAGATATCTGGTGTCGGCACCA
CGCTAACGGGTGTGAACTTCTTCGCCACCATTTTGCGTATGCGCACACCGTCAATGCCTA
TGATGAAGATGCCAGTTTTCACTTGGGCGTCGCTATGTGCCAACATTCTGATCATCATTT
CGTTCCCAATTCTGACTGTCACCATCGCACTACTGACGCTCGACCGTTACTTGGGCATGC
ACTTCTTTACCAATGATCTTGGCGGCAACGTAATGATGTACGTCAACCTGATTTGGGCAT
GGGGCCACCCAGAAGTGTACATCTTGGTACTACCTATCTTTGGCGTGTTCTCAGAAGTGA
CGGCAACTTTCTCGCGTAAAAAGCTATTTGGTTACACCTCACTGGTGTGGGCGACGATTG
TCATCACTGTTTTGGCGTTCGTGGTTTGGTTGCATCACTTCTTTACCATGGGTTCTGGCG
CGAACGTGAATGCCTTCTTCGGCATCGCCACGATGATCATTTCTATCCCAACTGGGGTGA
AGATCTTTAACTGGCTATTCACTATGTACAAAGGCCGCATTCGCTTTACCACACCGATGA
TGTGGACGGTAGGTTTCCTAATTACCTTCACCGTTGGTGGTATGACGGGCGTGCTGATGG
CGGTGCCGGGTGCGGATTTCGTTCTGCATAACTCTGTATTCCTAATCGCACACTTTCATA
ACGTGATTATCGGTGGTGTGGTGTTCGGTTGTTTTGCGGCGATCACGTACTGGTTCCCGA
AAGCGACCGGTTTCACCATGAATGAAACTTGGGGCAAACGCGCATTCTATCTGTGGATTG
TGGGTTTCTTGATGGCGTTCCTGCCGCTTTACGCGCTGGGTTTTATGGGGATGACCCGTC
GTCTGAGCCAAGACATCAACCCGGAATACTTCCCGCTATTGGCTGTTGCGGCGGCGGGCA
CGGTTGTGATCGCTCTGGGCGTATTGTCTCAGTTCATCCAAATCTACGTGAGTATTCGTG
ACCGCGAGCAAAACCGTGACCTAACGGGTGATCCGTGGGGCGGCCGTACATTGGAATGGG
CAACGTCTTCACCTCCGCCGTTCTACAACTTTGCTCATCTGCCAAAAGGCGACGTACTGG
ACGCGTTCTGGTATCAAAAACAAAGTGGCGAGTTCGACCCAATGAAAGAAATGGAATACG
AACGCATCCATATGCCGAAGAACACGGCAACGGGTATTTATGTGTCGGCTTGGGCGTTGG
TCTTTGGCTTTGCGATGATCTGGTACATCTGGTGGCTAGCGGCAGCAAGTTTGGTGGGTA
TTGTTGTGACGTGTATTCAACACAGCTACAACGATGACGTGGACTACTACGTTGAAGTGG
AAGAGATCAAGGCGATCGAAGCTGCTCGCCGAGCTCAGCTAGAAGAAGCGAAGAAAGGAA
CCGTGAAAGACAACGAAAACAGCGATGATCTGGAGGTGACCTATGCAAACTAATGTCGCA
GCTCATCATGACCACGATCACCACCATGATACGAATGGCAACAAGCTGTTTGGTTTCTGG
GTTTACCTGATGAGTGACTGCGTATTGTTTGCGACTTTGTTCGCGACATACGCGGTGCTG
TCTAGCAACTCGATAGCAGGCCCTACGGGTAAAGATATTTTCGAACTGCCGTTCGTGTTT
GTCGAAACCATGCTGCTGCTATTTAGTAGTATCACTTTCGGTTTTGGCATTATCGCGATG
AAGCGCAACGACGTGGCGGGTCTCAAGCGCTGGATGCTAGTGACGTTTGCGCTCGGTCTT
GGCTTTATCTGCATGGAAGTCTACGAGTTCCATCACCTGATTAAAGAAGGCTATGGCCCG
CAGACCAGTGCGTTCCTATCGGCATTCTTTACGCTGGTTGGCACGCACGGTCTGCACGTG
ACCTTTGGTCTGATTTGGTTGGCGGTGGCTTATCATCAGCTTTCTACCAAAGGTTTGAAC
GACAACATGGCGATGCGTTTTAACTGCTTGAGCCTGTTCTGGCACTTCCTAGACATTGTT
TGGATTTGTGTCTTTACCATCGTTTACTTAATGGGGGTGATGTAATGGGCCAACATGTTG
AAACCAGCTCGTCGGATTACGCAAAAGGCTTCGTTGCCTCGCTGATCTTAACGGTGATTC
CGTTCTACTTCGTCTGGGCGCAAACCTTGCCAGCGAGCACCACCTACGTTGTGATGTTTA
CCTGTGCTTTGGTGCAGATTTTTGTGCACTTCAAGTACTTCCTACACATGGAAGCGAAAA
CGTCAGATGGGCGTTGGAATTTGGTGTCATTGATGTTTACCGCCATTGTTGTGTTGATCC
TGATTGCCGGTTCGATCTGGATCATCTACAACATGAACGTCAACATGAAGTTGTAGGCGC
GGGTATGCTGAAAAGTTATTTGTCTATCACCAAACCGGGCATTATTTTCGGCAACCTGAT
CTCAGTTGCGGCGGGGTTCTTCCTCGCCGCAAAATCAGAACCTGCGAGCCTGATGTTGTT
TTTTACAACCTTGGCTGGCGTGGGACTGGTGATTGCTTCAGGTTGTGTGGTGAACAATAT
TTTTGACCGCGATATCGACCAAAAGATGGCGCGGACACAAAATCGTGAGACCGTAAAAGG
GAACATCAATATTGATGTCGCCTTTGTCTATGCCTTGACAATGTTACTGGTGGGAACGGC
ACTGCTGTTCCAATTAGTTAATCCGCTTTCGGCGGTCGTAGTGCTGCTCGGTTACGTCTA
CTACGTGTTCTTCTACACTATGTGGTACAAACGCAACTCAGTATACGGCACTCTTGTTGG
TAGCATCTCTGGCGCCGTGCCGCCATTAGTGGGCTACTTGGCGGTGACCAACTTCATCAG
CCTAGAAGCAATTTTGCTGTTTACCATGTTTTGTTTATGGCAAATGCCACACTCCTACGC
GATTGCGATGTTCCGTATGCAAGACTATCGAGAAGCGGGGATTCCGGTTTTACCCGTTAA
AGAGGGTATTCATAAAGCGCACCGACATATGAAAGCGTATGTGGTGGCCTTTGGTGCAGT
ATCGCTGGGATTATTTTTACTTGGTGAAGCTGGGTATGAATACTTAGCGGTTGCGGCTGT
CGTTTGCTTTATGTGGACGAAAGTAACCTTTCGCAGCATTGACGACAGTAACTATGTCGC
GTGGTCGAAGTCGGTATTTAAAGTCTCGTTGCTGGTGGTGATGGGGATAAGTGGTGTGCT
TGGCGTCGAGTTGATACCTCTTGCTCTTTAAAGGCTAGACAACGGATAACCATAGTTTTA
GATGCTTGCAAAAAGAGCTTTGCAATAGAACTCTGGAACTGTCAAAACATGGAGTTGAAG
TGAGAGGATATTTTCGCTTTAACTCTATTTCATTGCATCTATTAATACATTTCCATTTTT
GTGTTTTTATTTTCTCCCTTTCATTGACTGTGCGCTCTAAAAAATCATTGTTTTAATAAA
TCAATGGCTTGCAAGATAAATTAACAATATATGATCGAGTTACAAGTTGGTTGGATACTA
CGTGCTTTAATATTGAAAATAGACTTAAGGTTGATAATCAACTCATGTTGAAAAGTAATT
TTAGCTTACATATTTAACAATTGCAGAGATTTATTAGGCTAGTCGCATTTCGAAGAAACA
GTTTCTACGTTTATAGACATTAAAAGATTGCCATATAAAGATTTGGATAAAATCAAATCT
GAGTCGTGTATAAAATGAAGTTTATAAAACTGTTAGCCTTAGTACTCTCGTTTCAATGCT
TTGCACAAAGTCAAGAGTTACATCTATCTCAAAACGTTGTGCTCGATGTCCCCTTATCAA
AAACAATACTTCATACGGGTAACATACTTATATTTAAATTTGGCGATAGCCATATTTCTC
ATGAAGTTCTGAGTCCTAAAGAGTTTTTTTCTCCCATAGATTTAACTGGTGTTGAAAAAG
AATTTGTTAGATCTCTGTTCAAGCTAACGGAAAACAGTTCATTTCCACAATGGTTAAACG
CAGCTTCTAATGAGTTATCTGAGACATTAGGTATTACGAAAGATAATAAAGTTATTGAGG
TTAAAGGTGGGCTCGAAATATTAGGGTTCTATGATTCTGAAAGCCAAAGTGGACAGCTTT
TTATATTAGATACTAGTCTAATACATCATTTTACCTTTTTGGGCTCAGATGAGCTTTTTA
AAAACCTTTATCAGTCAATTCGGGAGAAAAATAATGAGTTTAACAATTGAAGAAAAGAGA
AACCTAAAGACATTCTGGATTAGTTTATACGGTCCTCAAGCAAATCAATGGCCAGTTAAC
GCGGACATGTTCGATTTAACATATAAACTTCTAGAAGAGTCAAAGAAATGTAGCGACCTA
ATCGACATGGTGCCAAGGCCAATGGCTGTGGGACAAAGTCCAATGAGTTGGCTTTCTTCT
GAGGTCCGCGGTCGTTTGCTTAGGACATTGCGAAATAATAAAGAACACTATGTGCTTTGT
GTAAAGCCAGCATCTTTGAAAATGAAAACTCAATTCGCTATGAAGGCATCTGGCTTATAG
AGCGGGCCTTGTGGAGAAGGGCTTACTCGGCTTGGCGCTTCTCCTAAACTATTTCCACCC
AATATTCTGTTGTATTAAGACTCATCCCACCAAACCTTAACCCAGATTAAAGTTTTGTCC
TCCCCAAAACAGTAAGGTGCGCCTTGTTGATGTTAAGTCTCAAGGATTCAGAGAAGGAAC
AGCCATGCATTATGTATCGCTGTTCCTTTTTCGTTCTTGTTGATTTACAAACGCGTCAAA
CAATAAAAACGAATTAAGAGGACTGGTTTTGAGTATTTTGTTTTCCGAAGCCCGCATTGG
CAGCATGACACTAAAGAACCGCTTTGTGCGTAGCGCAACGTGGGAAAATATGGCGACTGA
AGATGGCCACATGACGGCAAAGCTTTACGATATTTACGAAGAGCTTGCTAAAGGTGAAGT
CGGGCTAATCGTCACAGGTTACGCCAATATCGTTGAAGAAGAAAAGCCCAACGCAGGGAT
GATGGGTATTTACAACGACTCGTTCATCGGAGAATACAAAAAGCTCACAGAACTGGTTCA
TCAGTACGATTCTAAAATTGTGATGCAAATTGCTTATGGCGGCACTAAAACCACCTACAA
CGTCGGTGAGCGCGTGATTTTTGCACCGAGTGATGTGCCTGAGCGCGGCACGAATACTCA
AGGCAAAGCGATGACGAAGGATGAAATCGACTACATCGTAAAAGCATTTGCATTAGCGAG
TAAACGAGCTCAAGAAGCCGGTTTTGACGGTGTCGAGATTCATGCAGCGCACACTTACTT
AATCAACCAGTTTTTAAGCCCGTACTACAACCGACGCGAAGACGAATACGGAGGCAGCTT
AGAAAATCGTATGCGTTTGCTTTTGGAAATTTATTCTGAAACCAGAATGTTGGTGGGGGA
TGCGTTTCCAATTCTTGTGAAGCTAACCGCGACTGAATTCTTTGACGGCGGTTTAACATT
CGATGAAACACGCATCGTGTGTAAGAAACTCGAAGAAGTGGGCGTTGATGCGATCATCGT
CTCCGGCAACATTCACGGCAAAGCAAACGAACTTGTTGGTGAAAGATTCGATGGTTACAC
ACTGCAAGAAGAAGGCTATTTTCACGAATACGGGCAAGTGATCAGTCAAGATATCCATAT
CCCCGTGATTACGGTTGGCGGGTTACGCGATATTGATGCGATCGAGAACATTGCTGACAA
TACCAACATCCAGTTTTTTGCTGTTTCACGTCCTCTACTCGCTGAGCCACAGTTGATTAA
ACGTTGGAAAGAAGGCAATCGCGCACCAGTAGACTGTGAACGTTGCTCTAAATGCCGAAC
TAAGCGCGGTAACTTCTGTGTGGTTTATAAGAACCGAAACCGCCGCAGTTAGTGAGTTTA
CATAACCAATGAAGAAGCCTCCTCATATCTAAGGAGGCTTTGTTTTATGGCCGTCTTACC
GTAAACACTCGACAGCTGAGTTTGGTTTGGCTTTTCTCATCAACTAAGTCCTATCGATTT
TTTAATTCCATCTCATTGATAAAAATGGGAATAATATTAATCGTCAAAAATATCAATAAT
AAGACAGTGTTTCATAGATGAAACTCAGTGGCGTTCTAAACTTTAAGCGTTTTTATTTCA
AACTAGGCACGAGGGTAAGGTAAAGGACCTGCAATATTGAACGCTCAATGGATTGCCGAT
TCTGCACTTTAGGTTTCCAAGCTTGTGCCGGAAGTGAATGATGACGCTCGAATGCGGTTT
GTGTGGATGCGTGTGTTGTTTACTAGAAAATAGCTACTAAAACGTCACGTTTAACAGTGA
GGAAGCTTGTAGTTGCATCACTTTTTACAAGCGCTCATTTTACAAGCGCTCATGTAAAAC
GTGAGAGGCAACTAATATGAAGAGTTTAGAAAACACAACCATTGAACATTTCAAAAGTCA
CTTTCAAGGTGACGTCGTTTTACCTACTGATTCTAATTACGATGAAGTTCGCCAAATCTG
GAATGGCATGATTGATCGCAAGCCGAGTTTGATTGCTCGCTGTAAGTCGACAGATGACGT
TGTGATGGCGGTTAACTTTGCGCGAGACAATGGTCAGCTACTTTCTGTACGAGGTGGGGG
ACACAATATTGCGGGCAACGCTGTCTGTGATAATGGGGTCATGATCGACCTGTCGCTCCT
TACCCAAGTCCGAGTCGATGAAAATGCAAAAAGAGCGTTTGTTGAGCCGGGCTGTACCTT
AGGCGACTTAGACGAAGCCACTCAAAAACACGGGTTAGCGACCCCGGTAGGAATTAACTC
TACCACTGGTATTGCTGGTCTTACTTTAGGTGGTGGTTTTGGTTGGTTGAGCCGTAAATA
CGGTATGACGATAGATAACTTAGTCTCTGCAAACGTCGTTACTGCCGACGGACGCCAACT
GCTTGCCAGTGAAATAGAAAATGAGGATCTTTTCTGGGCGCTGCGCGGAGGCGGTGGTAA
TTTTGGCATCGTTACGCAGTTTGAATTCCAATTGCATCCCGTAGGCCCTGAAGTACTGAG
TGGTTTGATTGTCTTCCCGTTTGAACAAGCCAAATCGGTCATCACGCAGTTTGCAAAATT
CACCGAATCTGCGCCAGAAGAGTTAAGTGTGTGGATGGTGAGTCGTAAAGCACCGCCACT
CCCATTCTTGCCTGAAAGCGTTCACGGTAAAGAAGTAGTCGTACTGGCGATATGTTATGC
AGGCGACCCATCCGAAGGTGAAAAGCTTATTGCTCCACTCAGAGATTTTGGTGACGCACA
TGGTGAGCATGTTGGCGTACAACCATTTGCTGCATGGCAACAAGCGTTTGATCCCTTGCT
TACTCCGGGCGCACGTAACTATTGGAAATCGCATAACTTTAACTCGCTAAGCGAAGGTGT
CATTGATGCGGCGATAGAATACGCAGGGAAGTTACCATCGCCTCAATGCGAGATTTTTAT
CGCTTCTCTTGGCTGCGCGGCATCTAGACCAGAACCTGAATCTATGGCTTATTCTAGCCG
TGACGCTAATTACGTATTAAATGTGCACGGAAGATGGGACTCCGCAGAAGATGACCAAGC
TTGTATCGCGTGGGCGAGAGACTTTTTTGCCAAAACCAAACCGTATGCCAGTGGCGGTGC
GTACATTAACTTCTTGACGCAAGATGAAGCTGAACGTACAGAGTCTGCCTATGGCCCAAC
GTATGCGCGCTTGCAACAAATCAAGAAGAAATACGACCCAACCAATCTGTTCAGAATGAA
TCAGAATATCAAGCCAGAGTGAGTTCAACGTTAGTCTACTTTCGTCAGCTTAGTCACTAT
GGCTCCATAATATTATGGAGCCATTTCTAGGTAATTTATTGAGTTTTTGGGTTATTTATT
GCTTTTTTAAGTGATGAGATAACAAGTTTGCTCAATTTGCCAGATGCTAATGTGTTTGAA
TAAAACAGACCCAACGTCATTGATGGCAGATGATTATTAATATCGAAGCTAGTTTTTAAC
TTTACATGTTCGTGCTCTTGAACTGCCTTCTGAGCAAACAAGTGGTTGACTGGCATCAAT
GCGTTTGAGTCTTTTAAAGTTGATAAACATAAGTTCGCATTATCGCTGCGAAGAATAATG
TTTGATCTCAATTTTAACTTATGCAATGTGTGTTCTATTTTACTATTTTTAGTCGTGAAA
TTTGGAATTACAGATACAACTAAAGGGAAGCGAGAAATATCTTCTAAACATACCAACTGT
TGGCTTAACGGGTGATCTTTTCTAGCTATAAAATTGAAGCTAACTGGTAACAAGGGTTCG
CGAACAAGATCTTTAGAAACGTCGATAGGATGGTAGTTGATACCGATATGAATTTTGGTG
TTGAGTATTTGTTGTTCAGTAGATTCGGACCAATTCACGATGCGAATCGTTGCACTCGGG
AAGTCATTTTTTAATTGTAGATATATCGTCTCCGACAGAGCGAAATACATCGCAGAGCTA
ATAGCGATGCTTAACTCTCCAGCATAGTCTTTAGTCAAGAGCTGACTTGAGTCCGAGTAG
ACATTCTCCAACTCTGTAAGTAGAGGACCTATTTTTGATACTAAATCTGAACATTTTTCA
GTAGGTACAAATCCGTCTCGTGAGCGAACAAATAAAGGGTCATTTAACTGTTCTCGTAAT
TTTCTTAAACCTTTACTAATTGCAGATTGAGTAACAAAAAGCCTTTCTGCTGTTTTCGAT
GTGCTTTGTTCATCATACAAGGTAACGAGTAAGATAAGTAAATTTAAGTCTTTGTCTATA
AATGATTTTTCGTTTAGCAACTGAATTCCCTTTTGGAATTGGCGTGTTGAAAATAAGTCC
CTTATGGAATTTTATGATTTGAGCTAATGTAGGTCAATGAACATTAACGAAGTCATTTCT
GTATGAGGATTAAAAGTTATGGGTAAATTTATAAAGAAAAAAGATATCTGGTCACTTTCA
CTATGTACGTTAGCCATTTTAGGTACAAGTCAAGTTCTTGCTGACACGTTAGTGCCCGTA
ACAGAGAAAAACTATGAGTTTGCAGAATCAGATCTAGCTTTTAAAAATATAACCAAGCTA
GTTGGATCTAATCAATGGTTTCATTTTCCTGGCTTAACTCCTCTGGACAACCAAACCGTT
GTTCGTATGAATCGTGACACAATTTACTCTGGTTATGTGGCTGATTTATCACAAGGAGGA
AGTATCACTATTCCCGATGTAGGTAAACGTTATATTTCCATTATGGTCGTCCAAAACGAT
CATTATATAGACCAAGTGTTTTCCAAACCTGGGACACATGAAATTGATAGTCAAACTGAC
TTTGCAATGATTGTTGCTAGAGTGCAAATTGACCCGAATGATCCAAAAGATTTAAAGCGT
GTGAAGGATATCCAAAGCAAGCTTAAAGTGACTACGGGATCGAAAAAAGAACATGTGATG
CCAAATTATGACATGCAGCAATTAGTAGCTCTTAGAGAGAAGTTGACTCAAGAGGGGGCT
AAGTTAGGCAACCAGAAAAATATGCAAGGTGCTCACGGAAAAGTTAATCCAAGGATGCAC
ATGTATGGCACAGCCATCGGTTGGGGAATGCTACCTGATTCAGAGGCTCAATATTTTTCT
TACTACAGTAAGGGAGATGTTGCGAATCCTAAAAATTGCTCACAAGCAACTTATCAAGCG
CCCGATATAAGAGGTAACGGTTTTTACTCGCTAACGGTTTATAACAAGCAAGGTTATATT
GCTTTCGATAAGGCTGTGCTGAATAAAAATAATATTGAGTACAACGACGATGGATCTTTT
ACTGTGAATTACGGTAATTGCCCCAAAACAGCAAAGAATGTAATGCCTGTAGAGCAAGAC
TGGGATGTGATGATGCGCATTTATAAACCGAACCTTGTGAAAACTGCATCTTATGAGCTC
CCTAAGCCCAAAGTAGTTTCTAAATAATTTGCTCTGACTATATTGAAGGATAGAAAATAT
GAAAAAGACGGCCCTTATGTTGTCCGCGATAGCCTTAACAATATCTAGTAGCATTCAAGC
TCATGAAGCTACCTTGGAGAATGTCGCTCGTGACTTTGCAGACCAACCGACGAAAGAAAC
AGATTGGTATATGTCACGTTTGCAAAAGGAGATCCCAGTTAACACATTCAAACACAATCG
GATTCCTTCAAATAAAGATCATCAATTCGTGATCCGTGAAAATGAAGATACCATGTATAG
TCATGCAATTCTTGATGTGACCAAGTCTGCGACTATATCGATGCCTAAGTATGATGAATA
TGCCATCGTTCAAGTTATTGATGAGAATCACTATACAATAGCAGAAGTTTATCCAGGTCA
AACACTGAATTTGACACCAGACATGTTGAGTTCTGGTACTCATGTTTTTCTAAATACACG
AGTAGCTGCTTCTAATAGCCAAGACCTAAAGGCGCTTAAAAAAGCGAATGAGTATCAAGA
TTCTATAAAGATTAGTTCTGTGACATCAAATCCTTACGTATCAAAAGGCTTCAGCGAAAA
ACAAGTACTAGCAGCGAGAGCTAAAGTACAAAAGCTTCGTCCCAAGATACCCATGCCATT
TGATATGTTTGGGAACAAAGGAACAGTTGATTTAACTTCGTTTGTTATAGCATCTTCTGC
TGGTTGGGCTGGTTTACCATCAGATGCAGCTGTCTATTTACCGCAAATATCGGGTAATAC
CGGAAGTACTGAGTGCAGTTCTTTGACAATTAATCCGCCTCCTTTACAGTACAAACGACA
TGCATTCTTTAGTATGACTGTATATGACAAAGATGGTTGGATTGCTGATGACGATTTTGC
TATTTCCAATAAACGGATGACTCCAAATCAAGATGGTACCTATACATTTCGCTTTAATTG
CAAAGGGCAACCAAACAATTTGGACGTACGGAAGGGTTGGAGTGGATTACTGAGAATGTA
TCTTCCAGACTCTAAGCAAGCAATACAAAACTATGTTTTGAACGACTATTTGAAAAATGC
TCGCTTGGTAAAAGGACCAAACATCAAGTAGTGAAAGCAAGAGTTACTTATACCAAATGA
TGAGTCATAGTATCAATCTGTGGCTCTTTTAACACTACATCAGGTCTTCAGTAATATTGA
TATTTCCTAGCTATTTTGTGGCACAGCGTCTTTATGCAAAAAACAATTGACTTAAACTTA
ATACATACATTCTTGGTTGTTACTGACACTCTTTCTTATACAAAAGCTGCCGCTCAACTA
GGAGTAACACAGCCAGCGATTAGTGCTTCAATAAAAAGGCTGGAAGAAGCTTCCAAAAAA
AAGTTATTTGTTAAAAATGGTAGAGGAATTGAGCTAACAAGTACTGGTCAGGAGTTACTG
CCAAAATTTTATAATGCTATAAATATTATCAATGACGCTCTCTCTAAATCTGAGTCACTA
AATGTATTCTGCAATGATGTATCCCTACAACATCTAACATCAATGGACAATGTGGTTCTT
AATGAGACAACGTCGGATGAAAACGCACTTTATGAGTTACTTCATAACAGAAAGGCAGAT
CTAATCGTCGGAAATGTTACCAATAACCAGACATCCGTGTTAGTGGAGGAAATCTACCGA
GAGCCGTTAGTTGTTATTTGTAGAAAAGATCATCCTAGGGTTGGGAATCGAATGGATATA
GATACTTTCTACAATGAAAAGCATTGTGTTTTAGCAATGAATTGGGATTTAGATAAAGAA
GTTGAGTCTTCACTAAATATCACGTTAAAAACTAGCCAAATAGAATTGATTACTTCTTCT
TATTTTGGGGTGCTTTCAAATGTATCACATCGTTATTGCCTAGGAGTTGTTCCATTATCT
TTAGTGATCAATTGTGGAAGTGCTTTTGATGTTAAATATTTTCATAGCCCTTTTCCAAAT
AGTACTTTTAAGTGTCAAATGGCATATCATAAAAGACAAGCTAATTGCCTAAGGCATAGA
GAAATACGTGAAAGCGTTAAAAGAGATTTAGTTAATGCCAAATCAACATTTCTCGAAAAG
AATTTAACAACTTAGATAATCGTGGTATTTCGCCACTAATGATATCTTATCGTAGATAAA
CGAGTAAAAAGGCCAGCAAGTAAGCTGGCTTTTTTGATCAACAAATTCTGTAAAAACCAC
ACTCATCAAACCAGTCATATTCTCTATCTCGCTGTTCGTTTCTTATACAAAAAGTTAACA
AATTAAATTTTTATACATTTTTATTGCATAAAAACTCCTTGTTGGTAATATGAATGCCAA
GTGACAATTAATGCGGTATTGCAGCATGAGTATTCAGGTAAGCGGAATCAATAAATCCTA
CGGTGACACACAGGTTCTTCACGATGTGAGTTTCAATTGTGAAAACGGTGAAACGCTAGT
GTTACTAGGCCCAAGCGGCGCGGGGAAGAGTTCTTTATTACGTGTTCTAAACCTTTTGGA
AGGGGCGGATAACGGCAAGTTAAACATCGCTAATGACGTCTTTGATTTCTCGGCTGAAAT
CAAAGAAAAGCAAGGTTTAGCGCTTCGCCGTAAAGTGGGCATGGTATTTCAGCAGTACAA
CTTGTGGCCACACATGACGGTAATGGAGAACTTGATTGAAGCGCCTATTAAAGTGTCGGG
AATGGATAAAGAAGAAGCTAAAACCCAAGCGATGCAAATTTTGTCTACGTTGCATTTGGC
TGATAAGGCCGACGCATGGCCGATGCAGCTATCTGGTGGTCAGCAACAACGTGTGGCGAT
TGCTCGTGCATTGATGATGAAACCGGAAGTCTTGCTTTTTGATGAACCGACCGCAGCTCT
TGATCCGGAAATTACGAACCAAGTCGTTAAGATTATTAAAGATTTAAGCGAAACTGGCAT
CACCCAAGTCGTAGTGACGCATGAGGTCGATTTTGCTAAGAAGATTGCTAGCCACGTTCT
GTACCTCGAGAAAGGACACATCGTAGAGCATGGTACGCACGACGCTTTTGCTAACCCGCA
AACCACACAGTTTGCTGATTATCTAAAGCACTAAAAACAACACCAATAAGTTCAGTCAAC
TAACAGTTAAGCTCGGCTGTCATTGCGAGTGTCAGCCCAAGACGTACACACGGAGTATTG
CAATGAAAAAGATTCTACTAACTTCACTAATCGGCCTTATTTCTGCAAACGTGGCAGCAA
ACGCAGTGGCACAAGATGAAATCAAATTCGCGATGGAGGCGACGTACGCCCCATTCGAAT
ACATGGATGAGAACAATCAAATCCAAGGTTTCGATGTGGATCTGGCGAATGCTCTATGTA
AGGAAATGGACGCAAAATGTAGCTTCCACAACCAATCTTTCGATAGCTTGATCCCTGCAT
TAAAATTCAAACGTTATGATGCGGCTATTTCTGCAATGGACATTACTGAAGCGCGTCTTG
AGCAAGTCAATTTCTCGAATGCTTACTACGACAACTCAGCAGCGTTTGTTTCTATCAAAG
ATAAAGTCGCTGACCAAAACGCGTTAGAAGGTAAGCGTGTAGGCGTTCAAAACGGTTCAA
CTCATCAAAGCTACCTTATCGAGCAAATGCCGGGTGTAACGTCGGTTCCTTACTCAAGCT
ACCAAGATGCTTTCATCGACATGAAGAATGGCCGTATTGATTCTGTATTTGGTGACACAG
CGGTAGTGGCGGAGTGGTTCAAGAAGGAAGACAACCTTGCGTACGTTGGTGAGCGCGTTA
CGAATCCTAAATACTTCGGTAATGGTTTTGGTATCGCAGTAAACAAAGGCAACGATGAAC
TTGTGAACAAGCTAAACACAGCGCTAGAAGCCGTGAAAGCGAACGGCGAATACGACGCAA
TCTACAACAAGTACTTCGGTAAGTAATATGGCGTTAACGGGTTACTCTTTATCGCTTGTA
CAAGCTAGCTGGATGACGGTTCAGCTAGCCTTCACAAGCCTTTTAGTCGGTTTAATTCTG
GCAGTGGTATTCGCCAGTGGTGAAATGTCTCGTCGCGTATTCATGAAATGGCCTACAACG
GCGTTTGTGACGATTGTACGTGGCTTGCCAGAAATCCTTGTCGTGTTGTTCATCTATTTT
GGTTCGACTCAGGTTCTGTTTTTAATCACCGGAGACTTTATTGAGGTTAGCCCGTTTTTG
TCTGGTGTGGTGGCGTTATCGTTGATCTTCGCTTCCTATGCTTCTCAAACTCTGCGCGGC
GCATTAAAAGCCGTAGGCAGAGGACAGAGAGAAGCTGCAAGCGCACTCGGTATCAGTCAG
TTTCACGCGTTTGTGCGCATTGTGTTGCCACAAGCCGTGCGACATGCGCTTCCTGGTTTA
ACCAACCAATGGTTGGTTTTGCTAAAAGACACGGCGCTGGTTTCTTTGATTGGCGTGACG
GATCTGCTGAAACAAGCTCAGCTTACGTCGGCAGCAACGCACGAAGCGTTTACTTGGTAT
GCGACGGCAGCGGCGATTTACTTAGTGATCACGCTGATCACGCAGCGCGCGGTCAAAGTG
ATTGATAAGAAATTCTCAATCCAAGGCATGAGTATGGGGCAGGAGGCGAGCGCATGAACG
AACAACATGTATGGCAAATGCTGGATGGTTTAGGCACTAGCCTTCAATTAACGGCTGCGT
CTTTGGCTGTCGGCTGTATTCTTGCACTATTGATGACCTTGACGTTGATTCTACGCACTC
CGGGTTTGCACTGGGTAAGCCGTGGCATCATCACGTTGTTTACTGGGACACCGTTGCTGG
TTCAGATTTTCTTGGTCTACTACGGCCCGGGTCAATTTGATGCAGTAAGAGAGAGTGTGC
TGTGGACTTGGCTGAGCCAACCTTGGTTCTGTGCCATGTTAGCGTTGGCATTAAATACTG
CCGCGTACAGTACTCAGCTTTTCAAAGGTGCGTTTAATGCGATTCCTTCAGGTCAATGGC
AAGCGTGTCGTGCGCTGGGTATGAACAAAAGTGCCACGTTACGTGTGTTACTTCCTTATG
CGATTCGCCGCGCGGTGCCTGCTTACTCAAACGAAGTGATTTTGGTGTTCAAAGGTACGT
CTTTGGCAAGCACTATCACCATCATGGACTTGATGGGCTATGCTCAGCGCATTAATGCTC
AAACCTACGATACATTAATGGTCTTCGGTGTAGCAGGCGCGTTTTATCTGAGCGTGAACG
GGATTCTGACGCTTATCTTCCGCCAAGTTGAGAAGAAAGCTCTGGCTTTTGAAACCGTAT
AAATACCAAACCATTGTTGATTTAAGTTCATCACATCTTCAATTTCACCATGCCTCTGCG
ACTGACTCTCTGGTAGGGGCATTTTTTCTTTCTCTTCTCTTGTTTTACCCGGAAGTGGAA
AACTGCGCATCTTTCACCAAACTTAAGTGAGTAGATTTTTCTGGGTAGTAACATGGAACG
ACGACATTTTCTTGCGCTATGGACATTGATGTTTGCGCCATTTCTTAAAGCGGAAAGCTC
GATGCGTCCGACGCCTTCTCAGACCGAAGGGCCATTTTATCCCGTGGTGAAGATTCCACT
TCGCCAAAATTTAGTATTGAAACCGGATACTTTGATTGGAAAGGCGATAACATTGAAAGG
TAGGGTGTTGGACGTGTCTGGCAATCCTATTTCTGGTGTTAAAATAGAAATTTGGCAGTG
TGATGGCCAAGGAATTTATGAACATCCGAATCAACCCAGCCAAAACAAGTTTGACCCAAG
TTTTTCAGGTTTTGGCGCGACAGTAACTGAAGAAGATGGACGCTATTTTTTTCAAACGTT
GTTTCCTGTCCCATACAGCTCAAGACCTCCTCACATTCACGTCAAACTGTGGCGTGGCGA
CCACGAATTGTTGACCACCCAACTCTATTTGAAAGGACAGACGGGCAACGAATGGTGGGG
TGGTAAAGCCCGTGACCATTTACAGTTTGAACCGATAAATATTGATGGGCGAATAGTCGG
AACGTTCGATTTCGTGATTGCTTAATCTGTTTGATGTTCTCTAGTAAGGCATCAACTCAG
CCAGCTGCGACAAGCATTCTTTGTCTAGTATGGGATGAGGTTCGACACCAGTCACCAAAA
CAATATCCACCGACGGTAGTGGAGGCAAATCTTCTAAGATCTTTAGATCATCTGTGACAC
TGATTCTTCCCATTGCGCCAATCGCCATGCCAGAGCGAACAATGGCTCGTTGAGCAGAAG
AGGTGTTACAGCAAGCTAAGAGTTGATATGGCGTTCCTCTTTTGGTCAGCGCATTAATAG
CGGCGGCGTGGTATTTACAATCGGTTTGAAATAGCGCGAGAGGGACTGGCTGTGATTCGT
CGATAGCGAAATCGGGGTGACTGATCCACACGCCTCTATCACTTGCGAGCCAGTATCCTT
CTTCGCTATCGGGTGCACGAGTCACGATGGCGGCGTCTAATTTGCCTTCATCTAGCCATT
CGCGGAGCGTCACGCTTGGCTCACTGTACACCTGGATAGAGCAGGTCGGTTCGGTTTGCT
GCAATACTCGGATGAGTTTCGGCAGCAGGCTATCGTTATAGTCTTCTGGACATCCTAAAC
GCAGTGGGCGTTTGTTTTCGTAGCGTTTTACTTGCTTGACGGCTTGATTGTGCAAACTTA
CGAGTTGCTCTGCGTGCGCACGAAGTGACATACCCGCTTCGCTCAGTACAAGGTTGCGAC
CTTCCTTTTCGAATAAGCTGACACGGAGTTCATCTTCAAGCTTTCGCATTTGAGCACTAA
ACGCGGATTGGGTGCGATTGATTTGTTTTGCAGCACGAGTGAAGCTACCTGTTTCAACAA
ACGCAAGAAAGCTGCGCAGCGCGTCAATATCCATATTCTTTTCTATCCATCGTTTTTGTT
GAAGTGTCCCATCAAAACTATCCGTTAGTTTGAAATAAAACAATCAGATATTGTGATTTC
ACGCTTTAATTAATAACAACACCATTTGGCATGGAGGCAACAATGCAACTCTTTATCGGG
AATCAAAACTACTCAAGTTGGTCATTGCGAGCGTGGCTCATTTTTTCTCAATACGATGTA
AAAGTGGATGTGATTAAGCTAACGCTGTTTACTGAAGACTTCTACGACAAGCTGGCGAGC
GTAACACCAACGGCCAAAGTGCCAACATTGGTTGATGGCGAAGTTACGGTTTGGGATTCC
TTAGCGATTTTGGAATATGTGAACGAGCAGTACCTACAAGGAAAGGCGTGGCCGAGCCAT
GTAGCGTACAAAGCGAAAGCGCGCGCGATTTCGGCTGAAATGCATTCGGGCTTTTTTGAT
TTGAGAAACGAGTTACCGATGAACTGTCGCGCACGTCGAAAAGTAGATCTGAGCGATGGA
GCACTAAAGGATATTGCACGCATAGACGCAATTTGGTCAGAGCAAATGGCAAAGTTCCCA
GACGCTTTTTTGTTTGGAGAGTGGTCGATTGCCGATGCTATGTATGCACCGGTTGCGTTG
CGCTTTGAAACTTATGGCATTGAATTGTCCCAAGGCGCTAAAGCTTACCAGCAAAAAGTG
CTAGCAAGCCATGCGGTGCAAAAGTGGCTAGCGGAAGCAAGTCAAGAAACAGATATTGTG
GAAGAAGATGAAGCAGGAGTAGAGGTTTAAGTCCTCGCTTTTGTTTCATCCTTGAAAGAC
AGAGCATGATAGACACGGTGCTATCATGCTCTATTGACTACATATTCTGATAATTAGGCC
CGCCACCGCCTTCAGGCGTCTTCCACGTAATGTTTTGTGACGGATCTTTTATATCGCACG
TTTTACAATGTACACAGTTCGCGGCGTTGATTTGAAACTTCACTTTCCCATCAATTTCGA
CCACTTCGTAAACCCCGGCAGGGCAGTAACGCTGGCTTGGCTCATCAAACAACCCGAGGT
GCACATCGATGGGGATATGAGGATAAGTCAAAACAAGATGGCACGGTTGGTTTTCTTCAT
GTTGTGTGCCGGATAAAAACACCGAAGATGGTTTATCAAAGCTGATTTCTCCATCCGGTT
TTGGATACTCAATCGGCGGGCATTCATTTTTGGGTTTTAACTGTTCGTGATCGTGGGAAT
GGTCTTTCACTGTCCACGGTATTGGCTTTTTAATCAGAGGAAGCCACAAGTTGTGCTCGA
AGGTAGAAAGAGCTCCGCCAAACAGGCTACCGAACTTATGCAGGTTCGCTCCAAAGTTAC
GCGTTTCGGCGAGTTCATCGTACAGCCAAGAGGCTTCAAATCGCGATTGATAATCAGGTT
CACACCTTGAGTCTTGTAATGCTTGATGAATGGCTTCTGCTGCTAGTAAGCCTGATTTCA
TCGCGGTGTGGCTGCCTTTTATCTTCGCAACGTTAAGTGTTCCTGCGTCACAGCCAATTA
ATAAACCGCCGGGGAATTGTTGTTTAGGTAAAGAAGATAACCCACCTTTTGCGATGGCTC
TTGCGCCATAAGCGATGCGCTGCGCTCCTTTAATGTATTTTTTGATTGCAGGGTGGTGTT
TAAAGCGCTGAAACTCATCGAATGGGCTCAAGTGGGGATTGCGATAGTTAAGATCGACAA
TCAACCCGACCGCAATTTGGCGGTTTTCCATGTGATAGAGGAATCCACCACCAGTTGTGT
TGGTTTCGCTCAATGGCCAGCCGGCGGAGTGGATGACGTTGCCTGTAACATTTTTCGCAT
CAGCCGGCAGTTCCCAAATCTCTTTCAAGCCTAATGCGTAATGCTGAGGTTGTTTGCCTG
CATCCAAATCGAAATGACGAATGAGCTCTTTTCCTAAATGCCCACGGCACCCTTCAGCAA
ACAGCGTGTATTTGGCTTTAAGCTCAATGCCCGGTTCGAAATTGGCTTTCTCTTGTCCGT
TTTTATCCAGCCCCATATCGCTGGTGGTGATTCCAGTAACGGCGCCTGATTCATCGTAGT
TAATGCTCGCAGCGGCAAAACCAGGAAATACTTCAACGCCGAGCTGCTCAGCTTGAGTAG
CAAGCCAGCGACACAGATTAGCAAGGCTAATAACGTGATTGTTTTCGTCATTATGCATGG
GTTTAGGCGTGAGGAAGTGGGGCACACGTATATGATTAAGCTCCGTTGTTAGATAGAGAA
AATCATCATGTTGAACGGGAGCTGAAACGGGCGCTCCCATTTCCTTCCAATCTGGGAAGA
GCTCATCTAAGGCGCGAGTTTCAAACACCGCGCCAGATAATATATGTGCGCCGACCTCAG
AGCCTTTTTCTACCACACAAATTGACAGCGCTTCGCCTTTACGATCTTGGTTCAACTGTG
CTAATCGACATGCTGCACTTAACCCCGCAGGGCCAGCTCCGACGATCACCACATCAAACT
CCATGCATTCACGTTCCATTTTTGTGCTTCCTTTTTATTTTCGTCATCTGGGTGACATTT
TTCGTTTATATAGAAAACTATAGCTCAGTTAACGTAAACGTGAATTCGATGAGAGGTGGT
CAGGGTTTTGAAATATGAAAGAGTGACATGAGTATGAAAATCAAACCATTAGTGATGATT
GTATCTGTTCGGTTGGTGGGTTTGAATTAGTGCGTAAAGCAGAAAAAAGGCTTCCATTTA
GGAAGCCTTATGTCGTTATGACTTAGTTACACTTGGCCTTTGCAGATGTTCTGCAAGTAC
CTTGGTAAAGCGCGCGGCTTCACCGCCGGTACAAGCTCTGTGGTCAAAGGTAATGGACAG
CGGCATTGCTTTTACGGCCACGGCTTGACCGTTACGGATCACGACCCGGTCCACAATTCG
TCCTGCACCGACAATCGCGACTTGCGGTGGCGAAACCACTGGTGTTGCGAAAATGCCGCC
AATGGCCCCAAAGTTGGATAAAGTAATGGTTGCGTGTTGTAAGTCTTCTCGGCTGATCTT
TCTGTCTCGGATGCCTTTGACGGTTTGATCGAGCCAGCGACGAACGTCTTGCGGTTCATA
CTCATCCGCGTGGCGAAGCACGGGGACATACAGTCCGTGACGGCTATCCACCGCTACGCC
AAGATTGACGGTAGGATGAACACAGCGCGTCATGGTTTCGGCATCGAACCAAGCGTTGAG
AGCTGGCTCTTGCTGGCAAGCATAAACGATAGCTTGTACCAGACGAATGCTGATGTCCTC
GTTTGGCAACCAATCTTCCAATAACGCTTCTTCGGTAATGGTCACCGCTGCGACATTTTG
ATGCGATTCTGCCATGGTCGAGACCATCGTACGGCGCGCTCCTTTGAGCACTTCCGTGCC
GGGAACTTGTTTGCCTGCCTCTTCGTAAACATCGGCATCGACGATCAAACCGCTTGGTCC
GCTACCGACCATCGTTTTCAAATCTACGCCTAGTTTTTTCGCTATCAAACGCGCGGAAGG
TAAAGCGGTGATGAGTTTGTCTGCCGATTTGTTGTGGCTGCCGCCCACCCAAAAATCATC
AACATTTACGTTGTGAGATTGGTGAGATACGGTGCCAACAACGGTTGCGGCATCGGCGGT
TTGTCGTTTTTCCGCAGAGACAGTGTTTTCTGCGCCACTTTCGTCGATTTCTAGAAGTAG
GGCGCCAATATTAATCACGTCGCCTTCTTCACCATGGCGGCTGACAATTCTGCCTGCGTA
CGGAGCTGGAACGTCTACGGTTGCTTTCGCCGTCTCAACGGTGAGGATCACTTGGTCGAG
TTTGACCATGTCGCCCACATTGACATGCCATTTTACAATTTCTGACTCAGCGAGACCTTC
GCCGAGATCGGGTAAGTTAAACGTCTTCATTTCCAATCCTCCACGAGCTCGCGCGCTGCG
ATCACAATGTCTTCTTCCTGAACCATGAAATAATCTTCGTTACGGTAATAAGGCATAATG
GTATCCATACCTGTGACTCGTTTAGGTGGCGCTTTTAGCAAGCACATCGCGTGCTCGGCG
GTTCGAGCCAGCAGCTCAGAACCCACACCACACGTTTTACTGGCTTCATGTACAACCAGC
AGGCGTCCGGTTTTCTCTAGTGAACGGAAAATCGTCGCGGTATCAATCGGCTTAATACTT
GCCAGATCAATGACTTCGACTTCGATCCCTTGGCTTGATAGGGTTTGCGCAGCTTGGAGA
GATTCAACAACACATGCTCCCCATGTCACGAGCGTAATATCTCGACCTTTGCGCAGCGTA
AAACAAGTGTCTAACGGCAATGCTTCCCCGTTATCAATCACTTCGGATTTAACGGTGCGA
TAGATGCGTTTGGGTTCAAAGAACATCACTGGATCGTTACTGCGAATGGCAGCAAGCAGC
AAACCGTAAGCACGCTGAGGGGAAGATGGAATCACCACTTTAAAGCCTGCGGTATGTGCA
AACAGTGCTTCAATGCTTTCTGAGTGGTGTTCCGGCGCGTGAATGCCGCCACCAAAAGGC
GCGCGGAATACAGCCGGACAAGTGAGGCGTCCACGAGTACGGTTACGCATTCTGGCCGCG
TGACACATTAGGTGCTCCATAGCCGGGAAGACGAAACCTTGGAACTGAAATTCTGCAACA
GGGCGTAAACCTTGAGTTGCCATGCCCACTGCAACGCCGCCGATTAAGGCTTCTGCAAGC
GGAGTATCGATGACGCGTTTTAGTCCATACTTTTGTTTGAGCCCGACGGTTGCACGAAAT
ACGCCGCCGTTATCACCCACGTCTTCGCCAAGTACGACGACGTTTGGATCGTGTTCCATT
TCATGATGCAGAGCGAGGTTTACTGCTTCAACTAACGTAAGTTCAGCCATGTTTGCCTCC
TTGCATTCGCATTGCTTTATTGATCAATTCATCGCGTTGAGCGTGAAGCTCTTGAGGAAG
CGATTCGTAGAGGTAATCGAATCCGGTTTCAGGCGCTTGTTGAGGCAAGTTTAAGTAGCG
TTCAACCGCGAGCTCGACTTGTTCCTTGCAGTCGCTTTGCCATTGTTGCTCTTGTTCATC
GCTCCAAGCACCTTGAATGATCAAAAAGGTTTTTAGTCGGCTCACGGGCTCGAATTGCCA
TGCGGTTTGCACGTCATCTGCATTACGATAACGCGTCGCATCGTCGGCGGTGGTGTGGTC
ACTTAGGCGATAACTTACCGCTTCGATCAGTGTCGCCCCTTTGCCTTTTCGTGCTCGCTC
TAATGCGTTCATGGTGGCGTCATACATAGCAACAACGTCGTTGCCATCGACGGTAATCCC
TGGAATGCCAGCACCTTTTGCTTTTTCAGAAAGAAACTCCGCCGCGCATTGCAAACTGCG
TGGTACAGAAATCGCCCACTGGTTGTTATTCACCACAAAAACCAACGGAATGTTCCATGT
TCCTGCGCAGTTGATGGATTCGAGAAAATCTCCTTTGGATGTACCACCGTCGCCACACAT
GACCAGTGCCGCTTCGTGGTTGCCTTGAATTTTCAACGCAGAAGCAACGCCGACCGCATG
TGTACATTGTGTTGCGATTGGGACACAAAATGGCAAGTCTCGGCTTGGGATAGGGCTGCC
TTCTGGCGCGAAGTCACTGCCGCGCTCATCGCCGCCCCAATATTGAAGGTTTTTTTCCAT
ACCAATGCCACGACACCACATCGCAGGCATATCGCGATAATAAGGGACGAAGACGTCATC
GGTTTTTAATGCCCGTCCTACCGCTATACCAATGGCTTCTGAGCCAAGGTGTGAAGGGTA
GGTACCTAGCTTACCTGTTCGTTGCAACGCAACGGCTTTCTGATCGTAGGTGCGAGTTAA
TACCATGTCGCGGTAAAACCCGACCAAAGTTTCAATGTCAGCCCAGTTGGGTAGTTGGCC
GACTAGGTTCCCATCATGGTCGATAAACCGATGCATGGGTAACGCCTGAACGTTCATCTC
AAGCTCCTTTTGACGCTGCGGGTCTTTTGGACTGCAGCTGTTCATTATTAAACCAAAGTC
TGTATGGGTACTCAGTCTTTGATATCAGCGCAAAAGGCCATACCTAGGGTTGCGAATGTC
ATCGAGCGTTTGAGGCATCTATTTGTCCCTTAAACGATTGGTCTCTCACACCGCTGCTTG
TTTGAAAAACACATTGTTTTAAAACGCAAGACCTCGTGTTGACTGCTACTCACTTGGCCC
AACCCTCTGATTCAATCTTGGTATAACCAGATACAGTAAGTGTAAACAAAATGTTAAATT
GTGCTTTTATTTGACTTTAACCCATCAGTAAAGTTTTGCTTACACCCCATTTTTGCAGAG
TAAAATACTGGTTTTTTATATTATTCATTTCAAAATCTGAATTTAATTACTTTTATTTGT
TACAAAGTTGCAACAAAATTGGGCTGTGAAATTTGACAAACAAAGCTAAAGTATTTGAGT
GTCGTAGATTTATTTGTTGCAGAAAGATAACTTCTTCCCAATCAGACGGAATCAAGGTAG
GGTGGCAGTCAATTGAAGAAGTTTGGATTCCAACGTGCCTAAGCGGCGTTAATTCGAACC
TAGTGTGGCTCAGTGTTTAGATGACTACACAGGTTTTGAATGACGGGGGAGTGCAACACT
TAGAATTCAGATTGGAGAAGTTATGTACCACGTTCACGTTTACTTTCCTTTGCAACAATT
GGAAAAAGCACAAGCTCTGAATGAGATCATCCGCCAAGAGCGTCAAGATGTGTTGCGCGT
GTATCCATTGGTCGACAGATTAGTCGGCCCGCACAAGATGCCGATGTTTGAAATGCACCT
TGAGTCGATCAGTGAAGAGTTTTTGGCTTGGTTAGATACCATTCGTGGGGATTTTTCTGT
GCTTATTCACCCGGTCAGTGAACGAGAACTGCGTGATCACACAGAGAGCGCGATTTGGTT
AGGTCGCGAACTAGGTGTTTTCGAAGAAAAGCTAGAAAATTAACGATTTTTGCCCAAATG
GCATAGACGTATGACGTCGATATCATTTGGGCGCGTTCCCTCTCTTCCTATTTCCTTCCC
TGCAATCCGTCCCGTAGTGTGCTAGACCTAAAGGTGTGCCTTCGCACGTTTAAAACCGTT
AGCGTGCTCGTTTTTAAAACGAACATTACTCGCTGAGTAAACATATAAGATAGAAAAATC
ATCGCAATTCTAATTGCTTAGAAAGGCTTAAATACGCGTTAAACCATGTGTGACGTTAGC
GATGACGATGACAATTAGGGAAGTGCAGTTTACGACCTCAATAGCAACGGCAGTGGCACA
GACATTTCTAAGGGGGGAGTATGTTGACGATACTGTTGATTGCATTGGCGCTGTATATTT
TCTGGCTGCTGTTTCGAAATGGCCCTGCATTTGCCGAGCGACTCCCAGATCACAAACGCA
ATTGGGTTGGCCCCACCGCTAATCAAGAAGAATGGCGCGGCTATTGTGCGGACGTATTTC
AACCTTTTAGTTCCCGCACGACTTTCTATGCTATTGCCTATTTTGCCAATTATATTGCGG
TGGCGAATGCGATCTCTTGGTCCATTGTATACGAAGGCAATTATCCTGTTATGATGAGCC
GTTTCGGCAGCTACTTTATTGTTAGTACGCACGACGCCATGCTGGTAGCTGGGTTTGTTT
CTCTGGCTTTTTTTATCATTAACTGGCAATTGGCGATGCACTGCGCGAGTTTACTCAGCC
AATATTTAGTGCGAATCCTCATCATCAATCGCACGCGTTTTGTCGCCATGAGTTTAGTGT
TCAGCAGCTATTTTGCTTACTTGTTAACGATAGGAATTTTTTGGCTGTTTCACGACACGT
ACTCAATTTGGCAAGGATTGAAACTCACGCCTGCTTTTCTTTTATTAGCGTTATTGTTAG
CCGTCGTGTTACCTGCCATGAAAAAAGAAACGTCCGAAAGCGAATAAGCGTGAATCGCTC
TACCGTTTGAGTAGTAATTCATGTGCCATTGAGTTAGCATTGCCGACCTTTTTTTCGTCA
GTGGGAGGACTCATGTATATTGGCTTTGACTATGGCACTGCAAACTGTTCAGTGGCAAAA
ATGGAATCAGGCGAGCCTGTTTTGCTAAATCTTGAAGGGGATAGCCCGTTCATTCCTTCC
ACCCTAGCAGCTCCGACTCGTGAGTCTGTATCTGAGCATTTATTTCGTCACCGTGACATC
AAACCGTTTGATCAAGTTGGAGAGCAGGTACTGCGCCGCGCAATCAACTTGAACCGAGAA
GAGAGTATCGAGCTGGAGCCAGAAGACATCGCTTTTGGTCAGGCAGCGTTGAACCGTTAT
TTGGAAGATCCGCGTGATATCTATTACGTGAAGTCACCAAAGTCGTTTCTTGGTGCATCT
GGCTTGCGTGATGTTCAGCTGAGCTTCTTTGAAGATCTGGTTTGCGCCATGATGGACAAC
ATCAAAGCTCAGGCAGAAAACCATGCTCAGCAAAGCATTACGGATGCGGTGATTGGTCGC
CCGATTAACTTTCATGGTCGCGGTGGAGAAACGGCGAACATCCAAGCGGAGAATATTTTG
CTTCGTGCTGCCAAGCGTGCCGGTTTTAACAATATCGAATTTCAGTTTGAGCCCGTCGCC
GCTGGTTTAGAATACGAGGCGACGCTTAGCGAAGACAAACTGATTTTGGTGGTGGATATC
GGTGGTGGTACAACCGACTGTTCTTTGATTCAGATGGGGCCATCTTGGCGAGGAAAAGCA
GACAGAACGGCAAGTTTGTTGGCTCACAGTGGTCAACGTGTCGGCGGTAACGATCTGGAT
ATCGCGTTGGCTTTCAAACAGTTGATGTTCCCGTTTGGGATGGAAAGCAAGATGGAATCG
GGTATTGTGATGCCGACGACTCAGTTTTGGAATCCGATTGCTATCAATAACGTTGAAGCG
CAAAACGACTTTTACTCACGTGAGAACTTAGCGGCGTTAAAACTGTTGCAGAAACAGGCG
CAAGAGCCAGAAAAACTAGCGCGCTTGCTTGAGGTTTATCACGAATCATTAGGCTACAAC
ATTGTCCGCCGTGCAGAAGAAGCGAAGGTGGCACTCTCTGATCAAACGGCTTACCGTACT
GGCATCAACTTATTGTCGGAGCTGATTGAAGTGGACGTTCAGCGTGATGAGATGATTGAA
GCGATTGAATCACCAAAGAACAAGATGACGGCGCTGGTAACAGAAGCTGTTGAGCAAGCA
GGCGTAAAACCGGATGCGATCTTTATGACTGGTGGTTCCGCTCGTTCGCCGATTTTACGT
GACGCGGTACAAACCGTGTTGCCAAATATTCCTGTCGTCAGCGGTAACTATTTTGGTTCG
GTAACCGCAGGCTTGGCACGCTGGGCGGACGTTTGCTTTAAGTGATCTTTAGTTCTGAGC
GAGTTACTGATGTCACGCGCTAAATAGAACCTTTTTCTAATAAAAGAGCCCGGCAGTATG
ACCGGGCTCTTTTGTATGGAATGAAAGGGACTTAGTGGTGCATGTGTTTTTCCATATGAC
CTTTCTTTTCCACCGCCATTTCAACATCGATTTTTCCTGCGTTTTTGAACGTCAGCGTCA
TTGGGAAGCGCTCACCTTCTTGCAATGTTTGCGTTGGGTTGAAGATCATTAAGTGGAAGC
TGCCTGGCTTAAATACCACGGTTTCGTGTGCCGCTACACGCACTTCATCGATTTTTATCA
TCTTCATTACACCGTCTTCGTTCGCGTGAGTGTGGATTTCAACGCGGCCAGCGATTGGGC
TTTCTGCTGCGATCAACGCGTCTTCCGTATCCCCATGGTTGGTCAGCTGAAAGAATCCGC
CAATAACAGGAACATTTGGTGGCGCTTCACGACTCCAAGGATGATCGATGTGAATTTTTC
CGGCTTCGTAATCGTGAGCAAGGCTCATAGGGCTAGCAATGAGAGCGATAAGTGACAAAG
TGGCGATTTTCATTTGTTTAAGCATGTGTATTTTCCTTTTAAATAGAATGACTTCCCGAG
CAAATGCTCAATGGGATAATTGTTGTTATTGTGAGCCTGAGTTCTTAAAGAATCATTAGG
CAGGAAAAACACAAGGAGGGGATTGCTTTGGTGCGATATGCTGGTAAACCAATCTGCCGC
ATTGAGCAAAATGGTAGGGCGTGAGCGCGTGTTTAACGCGGCGTAACCACTGAATGGTGG
CAAGATAAAGCCCAACCGCGACAAGCAAGAAAAATTGCACGGCTTGCAGCAGTGGACATT
CAAACTGGAAACCATCGTGTAGCTTCAAGTCATCAATAAATTCGGAAGAAGGTTGAGCGT
TTGCAGCGATGAGTGTATTGATGTCGACCCACTTAAAACCTTCAGCGGTACAGAGCAACA
CCTTTTCATTCTGAACTTTGTTAAGCCAGCTTTTATTGTGCACTTGCGTGGGATTGAGCG
CCGCAGTGGAGGCCAAATACAGCTGAAACAGTACCGCGAAAATAACCGCAATAGCGGCGA
CGCGTTGTTTCCTAGGTTGTATTTGAGTGGTTTCCATACGATTTGATATCTGACTGATTC
GGCGCAGGATACTAACAAATAACCTTAAAAATGTAACTGCAAGATTTCCAAAAAGTGATG
CAAGTGTATTTTATTTGTGTGCATTACCCACCGCGCGAAAATGTGCAAAAGGAAAAACCA
GGGGAGTCGTGAACCCAAGACCATTAACGACGGGCGATAGCGAAAATGGACTGGCGAGTT
AGTGTGCAAAATTTGAGGGATAAAGGATCAAACTGAACACTGATTCTACACTTGTTTTAC
GTTAACGGAATTATGACAGTAATTTAATAAAGGATACGGTATTCTCTCGCTCCTTTGTGT
ATTCCTGAGCGTTTCTTGCTGTGGCAAGAGAGGCGTCATCTTAAGAAATTTCTCCAATGA
AATACGAACAACAGATCGAATTTCGATACCCTAAAGGTCGATTCGCGATGGTGAGTGTTT
ATACATTCACAGGCGCCGCTATTTTAGCGTCGACGATTTTTTCTCTATTGCTATTTTTGT
CAATTGACGACAACCCAATGATGCAGGCGCTTTTTGGTGGTTTGGCGATCATCTTTGAAG
CTGGCAAATTTTATGCGTGGTATGAATACGGCGAGCGTCGCGCCCACAGAAATTACGGCG
GGGCAATTACGGCCTTGGTGTTTTACTCTGTGCTTGCTGCTATCTCTATTGGCGGCAGTA
TCGGCGGCATCAACAGCGCGACTAACAGCGCACAAAGCCATATTTCTGTCGAGCAAGCAA
AAATCGAAGCATTTAACCGCCAGATTGCGTCTATCGATAAACAGATCGAGCTGAACAATA
TTGCGGCGCAGAAGTACATCGAGATGGAGCGCATCGCGACGGGGGTGACGCGAATTCAAG
AGCAAAACAAAACCCTGCGCGAAGAGCAGCAGAGATTGGCGATGGAGCGAGACAGCTTGC
CTCCGGTAACGCAAGGCTCGGTCATTGGTCTGATTGATAGCCTTGCGAATGCGTTTGGTA
CGACATCGCAACAAGCTCAGTTATGGCTGGTGGTGTTCTTATCCATCCTGCTCGATTTCT
TTGCGGCGTTTTTTGTTGGCTTGATTGGTGAAGAACAACGTTTCCGTCATTATTACCGTC
GCTACGCAGGCATGACCGTGGCATCAATTCGCGATATTGACCCAGAGCCAGCGGGTTATC
TTCCACACATTAAGGATGAAGATGAACCCGCCATTGAGCAAAAAGTTGAAGAACCGGAAG
AGCCAAAAACACTGCTAGAACAGGTGAGCGATGCCCTTAAAACTCATCAAATCACGTGTA
CGAAAAAGGCGGTAGCGAAGCAATTTAGACTTTCTGCGGAAGAGGTAGACAAAGTCTTCG
AAGAGCTTGCAGAGCTTGGGCTGGTGGGTAAAAAAGCCAACCACCATTACCATTGGATTG
GTCAAGCTGAAGCCGCTTAATGGTCTAGACTCAGTAAATATTTAAAGAGCGTCGATGGAC
GCTCTTTTCTGCTTCCGCAATTTATCTTCCACGCTTAAACTTAATCGCTTAAGCCTTAAT
CTTTATTGAGCTTTTTGGTCACGTCTTTCACCGTTTTCTTCTCTTTTTCTGGTGTCATTG
CATTAACCGCTTTGCCCGCCATCCCTTCATCCGGCAGTTTGTCTTTTCCTGCATCAACTG
CGGTATCTTTCAATGCTTCTTTAGGCGTACAGCGACCGCCAACACCAACCACGGCTTTTG
TTGCTGCGGCTTTGGCTGCTTTTTCTGCATCGCAGTCGGGATCCATCACGCTAGCTATGC
TGGTGGTTGAACCAAAAAGCAAGATAAGCAGAGCGAGGTTACGTTTTTTCATGGTAGTCA
CCGATGTTGTGAAACATAGGTAAAGTGTAATTGAGGGAAAAGAGTTTGGCTGAGAATTTG
CTGGTTTAAGCTAGGGATGCAAAGTAAGAAAAAGTGCCACCGAAGTGACACTTTTATTGG
GCTTTGTTTAAACGTGGTGGCTGACCTAGTTTAGTCGTCGTAGCCTTCTCGCTCGATTTC
GCGAGCGACGTTTTGATTATTGATGATCACACCATCGACTTCGACACGTGCACCATTCAA
GTTCAGTTCTTCAATGCCTTGGAATTGAGTTTGCGCATCGATAACCACTAATTTGTTATT
TAGCCGTTGATCAGCATCATTCTCACAACGTTCGATTTCAAATGTTCTTGCATTCGCATC
GTAATTTGACACATAACCTTCACATTCAAATTCTTTGCCTTGCCATTGATGGTTGTCATC
AAAATCTGGCGCTTCAAACTCAACGACGGTGGCAATGCGTTTGCCATTTCTCAAGACAGA
AGAAACGTCGACTTCTTGGCCTTGTTTTAAACTCATTTTGCTACCGTCTTCGAATCGAGT
TGCGTTATCAACAAAGAACGCACCGCGGTAGTTTAGTGAAAACTCGCTGTAATCGTTCGC
AACCCAAGTGACGATGCCTTCCACATCGCTGTCGTTTTCTAGGTTGTCATAGCCTTCTAT
TTCGACGTCAGAGGCGACAAAAATATCCCCCTCCATTTTGCCTTCCGCTTCTACCCATTG
ACCTACTTTTAGTTGGTCCACACTGTGGTAAGACACGGTGATGTTTGCGCCCAGTTTGAA
GGTGCTTTGGTTTGCATCAATGCTTGCGATTCGGCCTTCAATTTCGTACATGTCGCCTAT
GCTTGGGTAGTGGTCAACGTCATTTTCCACCACAGATAAGACTTTGTAGCCAGCATCAGC
AGTTGGAAGTGAAGACACCATCACCCAATCACCTAAATCGATCTCGTTACTTAAGCCATC
AAACTGCAGTTCTACACCATTTACGGTAAACGTTTTCTTTGCGTAATCAATGGCAGTCAC
TCGACCTGTGATGGTTGGTTCTAGTGACACAACGGCATGCGCATCTGTTGTTTTTTGGAT
GTTTTCATCCACTTTTACCATCATATTTGGTTGCACGACAGTCAACGCTAATGGAGTGTT
ACCGTAAACTACCTTTGAAACGCGGTAAGTATATCCATTGACGGTTAATGTGCTTTCTTT
AGCATCTACAGATTCAACAGACCCAATAGCCGCACTTGGTTTTGCTGCTGGGAGTGTTGA
TGAGCTGTCGTTATTGTCGCTGCCAGAACCACCACAACCAGACAATGCCAAACCTACGAC
AGAAATAAGAGCCAGTTTTTTCATTGTATTAACCTCAATTTACGAGCTAGTTTAGGAATT
TGGCGGTATCTTATGAGGCATACCGTGAAGAGATCGTGAAGAAATGTGAGTCGTATGAAA
ATTTTAATTGTTGATGATAACCACAATGTTTCCGAGACCATTGCTGACTACCTAGAACTC
GAAGGTATGACGATAGATTGCGCGTATCACGGAGAGGCTGCGCTGGCATTGTTGGAAGAT
AACCATTACGACGTGATCATTATGGATATCATGATGCCAAAACTCGATGGCATCAGTACC
GTACAAAAGCTGCGTCAGGAACAGTTTTGCGGAACGCCCATTCTTTTTCTAACCGCAAAA
GACACATTAGATGACAAAATAGCGGCATTTAAAGCGGGTGGGGATGACTACTTAATGAAG
CCGTTTGCGATGCAAGAGCTCAGTTTACGTATTCATGCTTTAGCTAGTCGTGGCCCACGC
CAAGACATTGGTACGCTGACGTTCGCTGATATCTGTTTAGATGCGCGCACTGGTAAAGTC
ACGCGCGATGGTAAAGAGATCAAGCTAAGTCGCATCCAAACCAAAATCTTAAAGCTGCTG
TTGAAGTACGCGCCTGCGTCAGTATCACGAACGGAAGTGATCGAAAGTGTTTGGGGCGAT
GAGCCACCTAGTAGTGATGCATTACGCAGTCATATTTATGGTTTGAGAACTGCACTCGAT
AAAGGTTTTGAAGAATCACGATTAGAGACTATTCATGGACAAGGCTACCGACTTAAAGCA
TAACGAATACCCAAGTATTTATCGCAAGATTCGCTGGGGTTTTGGCGTGATGACGTTCGT
CATGTTTACGCTGTTTTGGTCACTGATTTATGTCGCAGAAAACAAACTTGAGGTATTGAG
CCTCCATCACTGGCTCGATACAGAAGCGGCGCTCTACACCGAAAATTTTCAAAAGCAGGG
CTGGAAAGCCCCGTTACCAAACAAGTTGGAATTTAACTCCTATTGGAGCAAAGCTCCGAC
ACCAAGTTGGTTGCTCGCGTTCAAATCTCCAGGCTTTTATGAATACTTGTTGGGCGAAGA
GGATAAGCACTTTGTGGTGTTTGATCATCCTTCTGGCGAAGGTTTGATGTACATCGTCTT
CCAAGATGACTCGGACGATTATCTGGATGAATACGAAAGCTCATTGCACCAGTTCACTCT
GTTATTGGGCGGGTTGTTTTCCTTGATTATGCTTGGTTACGGTATTTATATGGTGAAAAT
TTTGTCTCGACCGCTCGCTAAAATCGAGTCAAAAATCAGCCAGATGCCACCCGACCAGCC
TGCATTTGAAGTGGAAACGAAGTTCAGTGAAACGCGCCATATTGAGCAGACGTTGTTAGA
CAGTAAGAACGACATCGCGGGCTATTTCCGCCGCGAACAAGAGTTTAGTCGCTTTGCCTC
CCATGAGCTTCGCACGCCTATTATGGTGATCGCAGGCTCAACAGACATTTTATCTCGAGT
GCCTGACCAGCCAAGGGTGGCACAAAAAGCGATTGCGCGAATGCAAGCTGCGTGTGAAGA
CATGCGCGTTTTGACCGAGGCGTTTTTGTTGTTAGGCAAAGAGAAAATTGAGCCGCAGCA
CTTTGGCGAACAAACGCTTTTAGTTTGTTTACACCAGCAATTGGAAGAGCTTGCTCCGTT
GTTTGCAAAGCAAGATGCGCATTATCAGCTTAACGAACAAAATAGCGGCGAAGTGTATGC
GCCAGCAAGCTTCGTGACGATAGTCATCAACAACTTAATCAAAAATGCGTTCAGTTACAG
CGTTGGAGACATCGAGATCGATCTACAGCAAAACACGCTGATTATCACCAATCGTCATGA
CGGTAACGAAACGTATAATGCGGGTTATGGTTGCGGCTTAGTGATAGTGCAACGCATTTG
TGAACGGATGGGGTGGCCGTTTGAATTAAACGATGATGGCGTCCGATTTAGCGCGAAAGT
GACGTTTGTTTCTTAACGTCCCAATTTGCCAATGAAGCCAGAGTTAACGTTCTGGCTTTT
TTGTCTCACTTTTTACCTCTAACTCACAGTGAAACAAGAAAAAACTAGGATTTGATTTAG
AATAAGTAGAGCGAAACAGAAACTTAAGGAATGGCTATGCTTGCTTATCAGGTCAGCAAA
AGTATTGAAATCAACAAATCTCAAAGTGAGATCATCGATTATCTAAAGGATTTTAAAAAC
TGGCCTGAGTGGTCTCCTTGGATCATTTTGGAGCCAAGCTGCGAGCTGACTTACAGTGAC
AATCAAGGCCACGTTGGAGCTGGTTACCAATGGAATGGGCAACGAATTGGAACGGGGGCG
GTTGTTCTGGAAAGCACACAAGAACATCGTTTAGACATGGAGCTGCATTTTTTTCGCCCC
ATCAAAAGCCACGGAAAGGTGACGCTCATCGTGACGCCGTCACAAGATGGTTGTACCGTA
GAATGGCAAATGCAGTCTCGTGTTCCTTGGTATCTGTTTTTTCTGAAAACGATGTTCAAA
TCTATGATTGAAATGGATTACGACCGTGGACTCAAGATGCTAAAAAGCCAGTTAGAAACT
GGGCAAATATTGTCGCAGTTGAGCGAAATCGGCACTCGTCATCAAGATTTGATTCATTAC
GTTGGTTTGCAAGGTTCAGGCACAATTCCTGAGCTTGGTCCAATCATGAAAAAGCAAACT
CAAAGACTGTACGAACTGATGCAGAAAGAAAGTCTGCCCGTCAGCGGTGAACTGTTCTGC
TATTACCTCTCAATGGACATGAAGCTCGGTCATTTTGAATTTGTAACCTGCTTGCCCGTG
AGTGAAATGGTAGAGGTACCAAATGGTTTTGTGTTTGGCACGATTCCAGCGTGTGAAACT
TTTGTGATTGAGCACAAAGGTGACTACCAGTTTTTGGGCAATGCGTGGTCGTTAGGGATG
AATTTGACACGCCAAAACGGCATAAAAGTGAAGAGCAAGCCTTTGGGGATTGAGCGCTAC
TTGAATAACCCGAATGAGACACCTAAAGCCGGCCTACGTACAGAAGTGATCCTATTTAAG
AAATGATTTGGGTTGCAAAACCATGATGTAATACGCGGTTTCATCCTAACTGAATGATAG
TATTGATGAATACTTGTAAGCAAAACAGTAATTAAAGTGACGGCTTATACTCGCAGTCAC
TTTTTCATGGATGAAATATGACAATCAGATACTCTTTACTTGCGGCCAGTTTACTGGCCG
GGTTTGTTCACGCCAATGAAACACCGAAAAATATTATTTATATGATCGGTGATGGAATGG
GCCCTGCCTACACAACCGCCTACCGTTATTATCAAGATAACCCAGAAACTAAACAGATTG
AGCCTACAGTCTTTGACTCGATACTGGTTGGCATGGCTCACACCTATCCCGATGATGATA
CTTATGTCACTGACAGTGCAGCAGGCGCGACGGCCTTAAGCAGTGGTATAAAGAGTTACA
ATGGCGCCGTCGCTGTCGATACCCATAAAAAGCCAGTTAAAACGATGTTGGAAGTAGCGA
AAGAGCAGGGCATGACAACCGCTCTAGTGGCGACTTCGCAAATTAACCACGCGACGCCCG
CAAGCTTTGCCGCGCACAACGAATCTCGTCGTAATTATGATCAGATAGCAGACGATTACT
TGGATAACAAAGTAAATGGAAAGCTGCCCGTCGATCTGTTACTTGGTGGTGGTGTTCGAT
ACTTTGAGCGTGAAGACAGAAACCTGATTGAAGAATTTAAAACGCAGGGTTATCAATACC
TAACGGATTTTGATACCTTGCCTTCGTTGCAAACATTGCCTGCGATTGGGTTGTTTGCCG
ACAAAGCATTTCCGTTTGCTTTGGATGAGAATCCCAACCGACTCGAGAAGATGACGAACA
AGGCGCTGTCTTTATTATCGCGCTCTAAGCATGGCTTTTTCGTCATGATCGAAGGAAGCC
AAATCGACTGGTGCGGTCATGCGAATGACATAGCATGCGCGATGGCAGAAATGGATGATT
TTGCTAAGTCGATTGCTTTAGCCAAGGCGTATGTTGATGCTCATCCTGACACTTTGCTCG
TTGTCACCGCCGATCACTCCACGGGAGGTTTAACTATCGGCGCAAATGGTCAATACGACT
GGAAAACGGATGTGATCAAAGGCGTGCATCAAACGGCGTGGCCATTAGCAACGTCACTTG
CAAAGGGTTCAGACATCAAACAAGTGTGGTCAGAATCAGTAGATTGGGCGCTATCAGATG
TGCAATTTGAGCTCCTCATTGACGCGAAGAAGAGTGAAGAGCCCGCGAAAGCGCTTTATC
AAGCCGTAAAGTCAATCATCAACGATCAAAGCCTTACAGGTTGGACGACAAAAGGGCATA
CCGCGGTGGATGTTCAGGTGTTTGCTTATGGTAAGGGGTCACAAGCATTCGTTGGCTCTC
AGAACAATACCGATATCGCAAACAAGTTGATTGGTTATCTTCAATAAGAGATGTTTTTTA
GCCGAAGATAAGTTAGAAGTTACTCTGTAAACGAAAGAACAAAGAAAATGCCTCAGCAAT
TGCTGAGGCATTGTTTTAGAAGCCAACTTCTCTTGCTAGAGAATTATTGTGCACGGTATT
TACCGCTGTTCAGTTCAATTTTAGACGCTTTGACGCGACTGTCAGCATTCAAGTAATCGC
TGATGCTAAGCAAGTCTTGTCCTTCAGAAGCTTTTAGCACCGCAGATTCACCATCTGCAA
ACACAACGTCTAGCTTTAACTCTTTTGCTACTGCTTTGGCATCAGCGGCGTGGTTTACAG
TGATGTAGATAAGTCCCGTCGCTTTAGAAACATTGCCAAACGCGTTCTTAAACACCTCGT
CACCGGCTTGCAGTTTAACCGCTTCAGAGAGATTGCTCACCGTGTTCGTTTGCACTTTAC
GATACGCTTCACCATTCACCTCAACCGCATCAGAAGGAACAAACAACTCGGGACTTGGTT
GTTGCGACAACTGCGTTTCGGCATAGGCTGCGTTGGCTATTAGTGAAAGAGCCAAAATAG
AAAATGTCTGATATTTCATGTGATTGACTCCTTAGTGGCCAAAGATACGCATAGACCAGT
TTTTGATAACTCCTGGTTTTGCGTTGTTCGCCATCGGTACATCATAGATAGCGGATGAGT
TGAAGTAAGCGATAAATGAGAAGACTTCATCACCGTTTGTATCGATAGCTCTCAGTGTCC
ATTCACCCTTGGCATTCTCGCCGTAGAATTGGTTAGACAACATCAGTTGGTTTTCGTAAC
CCGTAATGTTTGGATCAAGAGACTGACCAACAAGGCCGTTACGTGGTGTTTGCAATACGG
AGCGAGTGCCTGATGGGGAAACAAGCTCGATTGCCAAATCAGGTAGACGCGAGTGCTCTA
GCGTCAGCTGCACCTGTACAGACTCAACGGTAATGTCGTCAGTAATTGCGATGTTTGACG
AACCACCAGCAAGGCTTGCATCGGGCACACTGACTTCTGTTGCGTTGTTTGCCCACGGTG
TGATGATTTGCGCTGGCAGAACATTATTCGTCATGCGAGCGCGTTTCATTGCTTCATCCA
AATCAACGGCACCAAAACCATAGAAGGTATGGAAGTTCACGCCAGCCGCGTTTTTCTGCC
AAGGTGAGATCGCTTCGTAGCTCACCAACTCACCTTTATTATTGGTAAATTCAAGTTGAA
CACCCGGATGCTCGGCATCGGTAACGCGTGCGGTTTCTGCCAGCAACGCACGAACATCAC
GGGCAGATAAAGCGTGGTTGGTTGACATGATAGCGGCGATTGCACCAGAAGTGTTCGGCG
CAGCCGATGATGTGCCGTTCATGGTGCTGGTATAATTACAGTTCGGGTCAAGCTCTGTAC
CACCGTGTAGACCATTAATACCAAGGCCGTCACTGGTGTTTTGTCCTTCTTCACATCCCA
TCAGGTCAGTGGTGACCATCGCAGGGAAGTCTTGCCCGTATTCCCCTGCTGGCGCGGCAA
CCCACACGTTAGCGCCAACAGAAGAGTAACTTGCTCGTGTGCCATCTGCGCGTAGCGCGC
TGGTGACAAGGTTGAAGTAGCTAGAGTTGTCGTAAGATTGTGCGGAGTTGTGCATCGGTA
AACCTTGGTTTCCGCCTCCCGCGAAGAAATCGCTAGGAAGAACGAAGAATCGTCCAGTGT
TGAAATAGCGGTAACCATTACCCGCAGACTTGACAAACAGTGCACCGCGGCCCCAAGCGT
TCGTTTCGCTGACGTTCTGCATGACATCCATTTCAAGCTTGAACTGTGGGTCATTCTCAT
CAAACGCGATTGGGTTGATAGGACTAAAGCCATAACTTTGGTTAAATACGCGTACATCTC
GCGTCGCTGGATCCATACCGTGAGAAATTAACCAACCTTCTAATGTTTGGTTTGCAAGCC
AGTTAAAACCAACAAGCGAAGAGCGAGAAGCAACGCCGCGTCCACCTTCACCATTGTTAC
CTACCGCACTAATCAAACCAGCAACGGCAGTACCGTGGCCGTTAGTGTCGACGGGATAAC
TGGATGGGAATAAAGAGTCTTCAACGAAGTTTCTGCTACCTGTGACTACGTTACCTGCAA
GGTCTGGGTGATCGATCTGCACACCAGAATCAATGACCGCAACTTTAACGCCAATACCGG
CAATGCCCATGGCTTGCGTAAGTTTGGTGTTTAAGTCATTACCCGCAACAGCAGGGTTTG
CTGCGAATGCAGTTTGGCCAGTGTTGTCGAGATGCCATTGTTCTGAATAGAGCGGATCAA
ACGCCGAGACGGCAGGTGCAAGGCCCACAGCCAACATTGCGGCAAATAGGCGATTAAAGC
GTGTTTCCATTTGTGACCTCATGTCTTTGTTTGGAATTTTTGTCCCTGTTCGATACTCCT
TTAAACAGGAATGAATAAAACTAGCGGCAAAGAATGAGGACGCAAACTGTTTACAAATTG
TTTACGTTGTTTTTTCGACGGACTGCGTAAATTGATGTTAACTCACTGAAGTAAAGGAAG
GTTTTGGCTGATCTTGATCATTGTTAGATGTAAAAAAGCAGAAAGTTGGTAAGGACTTTC
TGCTTTCTATCTCATCTGTTAGCTAGAGAGAGGTGATAGCTACTACGGTTACTATTTGGT
GGAGGCCGGCTGAATGGTTGCCATCGGTTTGCGCGGTGCTGGCTTTTTCTTTGGTAGCAC
GCTATCGACAAACTTCTCCAAATACCACTTATTCAATTCGTTATCGCACCATTTTTTATT
GAGTCCACGGCGGTTGAATTCTGCACCAATCGCGACTTTGGTTTGGTTCGTTGAGCGATT
GTAATACAGCGTCTCACACAGTTGAGTATTGCTCATTTGTTGAGCGTACATGTTCACACT
GCTGCTACGCATGCCCATTTGCGACGCTTGTTGATTACTACAAGCGGATAAAACAACAGG
TGAAAGCAGGGCGAATATTAATTTTTTCTTCATGGAAGTATCTATTTACTCGTGGACGCC
ATTAAGACGTCGAGTGAATCTTAAATTGGTTTCTGCCCGCTTGTTTTGCGTCATATAACG
CTTGGTCGGCCAAGAAGAACCATTGGTCCCACTCTTGTTTGATGGTTTGGGCTGATAACC
GGTCGACCGCACCAAGCGAAATTGTGGCGTTTATTGGCTTAGAGTCAATGATTAATGGCG
TATTTTCAATGACATGTCTCAAACGCTCTAGCGATTTCGCACAATCATTTGGATCGTTCA
CCTCCACCAGCAACACAAATTCTTCACCGCCCCAGCGAATCAGCAGGTCACCTGAGCGAG
TGGATTCGTTGAAGATAGAGGCAATATGCATCAACATTTGATCGCCGATGTCGTGACCAT
AAGTGTCGTTAAAAGCTTTGAAATGGTCGACATCAAGAACCGCAAGCGCGAAGGTTCTAT
CTGGAGTGCGGCGGGCCATCTTCTCTAACCATACTTCTAAATAGCGGCGATTGTGAAGGC
CCGTCAACAGATCTGTAGTACTTTCTTGCGTTAGTGCTTTATTGATCTTTTTGACTCGCA
AAACATAACGGAAACCCACTACACCAATGGCTGCTATAGCGATAAAGTAGAACATTTCGC
GGTAACGTTGCGAGCGCAACTCAGAGGCTTGAAGTGCGTTTTTCGTCTCAAGCAAATTCA
ACTCTTTTTGAGCCAATTTCGCTTCAAGGTCAAACTTAATGTTGATCATTTCTTCGCCGT
GAATGTGCTCAGAAAATTCTTCTTCAAGTGCTCTCAACTGAGACAAATAGCGGAAGGCGG
CTTCATAATTTTGCAGCACTTGGTTGGCGTTAACCAAAACCGACAACATATCGATACGCT
GTTTTAGCTCAAGCTCATTGGTTGATTTGGTTTGTTCTAGGACGAGGAGAGCGGTTCGAA
TCGCTTTGTCGTATTGCTTGTCGGCGAGATACGCTTCGGCAAATGCTTCATAGCATGGCA
TCTTAATGATTTCGATGCCGTCTGGGTTAGGTAACTCAACACAGCGTTGTGCGAGCAGTA
GGGCATCGTCTGTTTTACCGATGCTGCTTAGCATTTGAGAAAAGTTGGACAATGAATGAT
GTTTAATGACATCCGACCCTGTTTGCATTGAGCGCCGAATCGCCTCATGGAAGTAGTATT
CGGCTTTCTCACTGTCTCCTAAGCCAAGATGAACAATGCTTAAGTTGGCATAGATTACGC
CAATAAAGAAACTGTTGTCGTACTCATATTCACTGCTCTCATATACATCGAGTGCTTGTT
TTAGATAGTTGCTTGCGCGATTCCAATCGGAGGAGTCTAAATAGACAGTACCGATGTTGT
TAAGCGTCATCGCAACTTGAATCTCAAACACTGTATTTTCGAGTAACTCGTAGGCGGTAC
GATAATGTTTCAATCCGTTGTGGATTTGGTTACGCGCAATTTCTAAATTTCCCATCCAGC
GATAAGCGCGGCCTTGCAGCGCCAGATAGCCAATATCACGAGACTCCCCAATTACATCGT
GGAGCAAAAGCTCTGCGTGCCAATCGTCATCCAACTCAATCATTCGAATCGCTTTGTTCA
ATTTTGCTTCTGCGACAACCCAAGGCATATTGTGTTTTCGACCAAACTCGATCAAATCAG
GCATGTCGTCAGGTAGGGGAACACCTTCATAGCGTTCTAAATAAATACGAGCAAAATAGT
AGAGGGCGAGCGTTTCGGGCGAAGCATCTTGCGGAACCGTGAGCACATTTTCTTTGATTG
AGCGAGGTTTACCCATAGAACGAAAGTAGGTACTCAACATGGGTTGGCTTTCGGGCGAAA
TGTGTTCTTCGAGATAGATATGTTTATCTGTATTGGCGAAGACATAACCAGTCTGGAAGA
AGAGTCCAATCACCGCTAATAGAGCGCAAGACAGCGTTTTAATCGGAAAGTGCATGAGCT
TATTAATAAATTGTGATCTCGTTAAGTAGCAGTACTTGCTAAGTCTATCACTTCTTATCT
ATTAAGTGCTTATGGATTCCCCAAGAACAAGGGATTTTAAGACGAGTATAATTGATTGAT
TTGATTTAATTTTTTGATTTATAAAGAAAAGTGCTTTTTATAAGTTGGAAAATAATTTTA
ATCGCAATATAAGGGAACCGGAGGTTTTGACTAAGAAATAGCGATAATCGATGAAGATAT
TTCCATGTGAATTATGTGTGATACTGCTCCCAAAAGTAATTCTGATCTCCAAAAGATGAT
TTTGGTGTCATAAATATTTAATGTTTGTATGGGTTGTTAAAAAAATGGATATTCGACATA
GTGTTATTAAGCCAAAGTAAATTGGCTGTTCATAACAAACAGGAGATTATTTATGCATAA
CGAAATGATTCAACCGTCGCACTTCGGCATCATTGCTCGCACTTGTATCGCCTCAGTAGT
AATGTTGGCGGGTGTTTTCGCTCTTATTTAGTGGAGTGACGTAAGCTAGATTACGTTTTA
GAAAACAAAAGCAAAATTCAGGGAATTACCTTCAGTTGTAAACGGTATTCCCCTGAAAAT
CACTCAAAGTAACCCCTTCTTAGCTGAGTAAGCTAAAAACCAAAGCACTTACCGCAACAA
TACCTGTGATCAGAACAAAATAGGTAGAGAGCTTTCCACGATACTGCTTCATCGACTCAA
TCTTATGTACCGCCAACATCGGCATAATGAACAAGATCATTGCGATAACTGGCCCAGATA
ACGCTTCCATCATGCCTAAAATGCTTGGGTTCATGATTGCTGCAGCCCAAATTGACAAGA
AAAGAACCACTACGCTAATACGATCAACACGTGTTTCAGACAAATTTGAGTGCTTTGTGA
TTAAGCCGTTCAAGCTTTCACGTGCGCCTAAGAAATGACCAAGGAAAGAAGAAGTGATCG
CGACAAACGCCACCAAAGGACCAAGTGTTGCGATGAACGGGTTATCCGTTGCGTTTGCAA
GGTAAGAGAGTACGGATACGTTTTGCGCTTTTGCCTGTGCAAGTTGCTCTGGCGATAGTG
CTAATACGCACGAGAAAACAAACAGAAGTACGAATGCGATAAGCATGATGCTTGTGCGAC
GTAAAATCAGTTCGGCTTTTGCATCGGCATCATCACCGTAGTGTCGGCGCTGAACATTGG
CAAAGCTAGAGATCGCTGCTGCATGGCTAAACGAGAAAATCACAACAGGAACGGCTAACC
ACATTGTGCTCGCAAACGCACCCATGTACGGTGTATCAAGCACGGGCATTGTCCAGTTCG
GCATTAAGTAGAATGAGAGGAAAGCTAGAATCGCAACAAGTGGGTACACCATAACGGCAA
ACGCGCGCAGCATCACTTTTTCGCCCGCCATCATAATGGCAATCAAAGCGAACACTAATA
CGCCCGAAAGTAGCTCGCGTGGTAAGGCTTCCATTCCCGCTTGGTTCACCATAAAGCTGT
CTACAGTATTGGTGATGCCCACGCCGTAAATTAACAGGATAGGAAAAATCGATAGGAAAT
AAAGCAGAGAGATTGAACGTCCCGCTTTTGCGCCAAAGTGTTCTTCAACCACATCGGTAA
AGTCGGCATTTTTGATCTTAGAAGACAATACAAAGCGCGCTAAACCTCGGTGGGCGAGGT
AAGTCATTGGAAATGCCAAAAACGCCATTGCGACTAGTGGCCAAAATCCACCAATGCCCA
AGTTGATTGGCAGAAACAAAATACCGGCACCAACGGCGGTCCCGAATAGGCTAAGTACCC
AATGTGTGTCATGTTTTGACCAAGAGGTTGTTGTGTTTAATTCACTAGAATTTAACGTAT
TTCGAGATTCTTTCACTTAAGACTCGCCTTTATAAAAATAATAATGTGGCGGATGGTATC
TGTTTTAGTGATTGTTATCACATCAACTATGTGGTGAATCGTGCTGATAAAAAGACAATT
TTGTAAATTATCAAACTATGAATATTTTTAAAAACTAGATTTATGTTCTGAATTTTAGTG
TGTAAATTGAAGTTATTTACCAAATTTTCAATATTTTTTGGTTTTAGATTTTGTGATTAA
AATGTATCCATGGTGGTATTTGCTATGGATGAGGGCAAGGAAAGTGTTCCGCTCCAACTG
TTTGAGTTGACAGCAAAAGTTGGGTTTAACGAAGGATTCCTCTATATTGCCGCAAACAAA
GGAGTTTAGGAGTAGAGTTGAGATGGACATTTTATCTGCGCGTAAAGAAGATTTAGCCGC
CGTTTATGCTTTAGAAAACAAGTTGTTTGGGGAACATTCGTATCCTCAGTTTTTTATACG
ACAAGCGTACGATTGTTGGGGTGAAAGCTTGTTAGTTGCAAAGGAAGGAGAAGCAGTTGC
TGGTTATGTGCTACTAACTACCAGCAATGTCGCGAAGCACTATTGGATAATGTCGCTAGC
CGTAAATTCGGAATTTCGCGGTCGAGGAATTGCGAGATCATTAGTTGAGCGGGTGATGGC
ACCTCTGGCCGAAGGTTCTAGTGTTAAACTGACGGTTGATCCTCTCAACCAACCTGCATT
GTCTCTCTATCAATCTATGGGTTTTACCGTACTAGAAGAAGAAGCGAATTACTTCGGTGA
TGAAGAATCCCGCTTGGTGATGGAATTCGTAAAGTAGGCCTGCACAGAAATGAGTCTAAT
CTGCACTTAAAATGTGCGGATTTAAAAATACCCCGTTCATCACTTTTCATAATGCCTTGT
AATTAAAGCATTTTCATTATTGGCACTTTGTTTGCTATTTGTAGAATGTTCATCGTTAAC
TCGATGACCGCTCTCCAGAGCAGGCGGAGATGCGGGTTAGGGTATTACTTTTTAAAAATG
TACTTACAGCGTTAAAGGCATTGCAGCCTCTCCAGTTTGGAGAGGCTTTTTTTTGCTCGC
ATGGTTGTGTTTGTAAGTCGTGTTGGTCAATAGCAGGAGGCGTAATGTCGCAAGGATGCA
GAAAAACGACCTGTCCTTATTGCGGGGTAGGATGCGGGGTTGAAGTAAACTCAAAAGGAA
TTGTTGGGGACGATAACCATCCTGCGAACGCGGGAGCCTTATGTGTGAAAGGTGTTGCGT
TGGCTGAAAGCTTAAACATGCCATCACGCCTTTTGTATCCGAAGCTTGTCACCAAAGAGC
GGCCACAAGGTAAAGAAATTCACTGGTCGCAAGCCACAAACATGATTGCTGAAAAGATCC
ATCGAGCTAAAGCGGAGTTTGGGCCTGATTCTGTTGCGATGTACGTTTCTGGTCAGTTGT
TAACGGAAGACTATTACGTTGCTAACAAGCTGATGAAAGGGTACGTCGGCAGCGCTAATA
TCGATACCAACTCGCGTTTGTGTATGTCGTCGGCAGTTGCCGCACACATTCGCGCTTTTG
GTGAGGATGTTGTGTCGGTCAATTATGACGACATTGATAACACCGAGCTATTGATAATTT
GCGGTGCTAATACCGCTTGGACGCACCCTGTTTTATTTCGACGTATTCAACAAGCGAGAG
AGAACAATCCAAGTCTCAAGTTAGTGGTGATCGATCCACGAGAAACTGTTACGGCGCAGC
AAGCCGATTTACATTTAGCGATAAAAAACGACGGCGACGTTTCATTGTTTAACGGTCTAC
TTAAATTTCTTATCGATCAGCCATGTCTTGATTCTCAATACATTCAATCTCATACCGATG
GCTTTGATGCGATAGCGAGAGAAGTAACTCAACAACGTTACGATGTCACTAATTTAGCAA
CTGATGTAGGCGTTTCACAAGACAAACTCACAACGTTTTTCCAATGGTTTGCCCACAGCC
CGACTGCGATTACGCTTTTTTGCCAAGGGGTTAACCAAGCCGAAAATGGTGTCGATAAAG
GCAATGCGATCATCAATGCGCATTTAGCAACGGGTAAAATTGGCAGGGTGGGCTGTGGCC
CGTTTTCCATTACCGGGCAACCTAATGCAATGGGCGGACGAGAAGTTGGCGGTTTAGCTA
ATCAATTAGCGGTGCACCGAGGGTTTGATGGCGAATCCATTCAACAAGTACAAGCGTTTT
GGGAGTCACCAGAAATCGCTACAAAACCGGGGCTAAAAGCGGTTGAACTGTTTGAAGCGG
TTGAGCGTGGTGAGATTAAAGTTCTGTGGATCATGGCGACCAACCCCGTTGTCTCTTTGC
CAGACAATCAGTTTGTTAAGAGGGCGCTAGAACGCTGTCCGTTTGTGATTGTCTCGGATA
TTACCGTAGAGTCGGATGTTGCGCGTTATGCCGACTTGTTGCTTCCGGCGGCTGGATGGG
GTGAAAAACAGGGGATGGTGACGAATTCTGAACGTCGGATTTCAAGACAGCGTCAGTTCC
AAAACCCTCCCGGTGGGGCAAAATCGGACTGGTGGGCAGTGAGCCAAGTCGGGCAAGCAT
TATGCACCTTAGAAGAGACAAAGAATGGTTTTGATTTTGACTCTGAACACGAGGTGTTTT
GCGAGTACGCTGCCATGACAGGCATGAATAAAAAGTCGCCTTTAAAGCTAGATCTGTCTC
AATACGCCAATTTGAATGAGCAAGAGTACGAAGAGTGGCGGCCAACCCAATGGGGTGGCG
AGCGACCGTTTTCCGATGGCGTGTATTCTCATCCAGATGGTAAAGCGCGTTTTGTCGTGA
CCAGTGAATCTCCAACGCGTTTAGAAAGAACAAAAGGTTGGTGGCTCAATACGGGCAGGC
AACGCGACCAATGGCATACTATGACGCGTACAGGCCATATTGCACACCTTGCCGCCTCTG
AGTTAGAACCAACCGTGTACATGAACACACTCTCTGCCACTCAAAATCGTTTAAAAGCAG
GACAACTCACCAAGCTGTTCCAGCCTACTTCAAACACCAGTATTTATGCCAAAGTTGCCA
TTGATGAAGGTTTAGGTTTTCAGGAGCTGTTTATGTCAATGCACTGGGCGGGTCGATATG
GCGGTGAAAGCAGTGTTAACGCGATAGTAAACAGCGCAAAAGACCCTATTTCTGGGCAAC
CTGCGTTTAAGTCGTCTTATGTTGAAGTGCAAGACGCAGCGGTAAAAACCTACGGTATGT
TCATCGGGACACAGTTTGATTCCAGCAAGTTTCTCTACAGCGCATTTCAAGCAGAAAGTA
ATTTGGGCATCTGGCGCTTTGCGCACGATAAACGACCAAAAAAGCAGAGTTTTTGTCGAA
CGGAAAAGAGCCGCAGAATTGCGATAGATATTGCCCAAGGTTGGCTAGCGGTGGATTACG
ACCTTGTTGGAGACGTTCGTATCATTCGTTCGGTTTTGGTGGTGTCTAGCGAACCGATTC
AAACCGACTACACCAACTTTACCGGCTTGATTGGCAAGCCGATGGAGCTATCGCAACTGC
TTACCATCACTCAATCGCAAAGCAGCGCCAAACTGATCTGTAGTTGTTTCCGCGTCACTG
ATAAACAAATACATGACGCGATGGAGAAACAAGACTGCACGTCAGTGACCCAACTTCAAA
ACAAACTCAAATGCGGTACTAACTGTGGCTCGTGCGTTTCTCAAATCAAACAGATGGTCG
ACAGTCATCAGCATCAAAAGGGCAAACAGCAAGCGAGCCAGCAAAGTCTGGCGATTCAAA
TAAAGTAAGTCACAAAGAGGATAAGCACATGGAAGCGCCTTATCAAAAGTCTTGGTTTAA
GAAAGGACAAGCGGATCAGAATCAAGTACGTTCCTCTCGCTTTTCTAGGCATGACCAAGC
AAGCAAACTGAACCAACTTTTAGAAGACCAATCCGTAGATCTAGATGTGAACCACAAAGG
TTTTGTGTCGATTGTCGGAGCAGGCCCGCACGATCCAGACTTGTTAACAATAAAGGCTGT
AAAAGCGATTATGTCGGCAGAGGTTCTGCTGTACGACCGTTTGGTTAACAAAGATATTTT
GGAGTTGGCTTCGCCGCAAGCCGATTGGATTTACGTGGGCAAAAGATGCGGACAACCCAG
TATTGGTCAGGAAGAAATCTGCGGTTTAATGGTGTCATTAGCTCAGCAAGGCAAACGTGT
TGTTCGGCTGAAAGGAGGCGATCCGTTTGTGTTTGGGCGAGGTGGCGAAGAAGCGTTAGC
TCTAGTCAAACATGCGATTCCGTATGAAGTCATCCCCGGTATTACTGCAGCGATTGGTTG
TTCCGCAAATAGCTTGATTCCGCTGACTCATCGTGGTGTTGCTCGCAGCGTTACCTTTGT
GACAGGGCAAGTGGTAACAGGTGCATTTGAGGCTTGGAGCCAACTGATGCAAAGCGGACA
AACATTAGTCTTCTATATGGGGTTAGAAAAATCGACAGATATACAAACCGGTTTAATTGG
TGCTGGTTTGAACCAAGATTTCCCTGTTGCGATCATCACTCATGGTTGTAGCCCCCAACA
GCGAGTGCACGTTACCCAACTCAATCAGCTCAATGAGTTATCGATTACACTCAAAGGCAT
CAGCCCAGCATTGATTGTGATGGGAGAAGTTGTCAAACTGCGCGAACAACTAATAGAAAC
CGTACAGTCAGTGACGGAATTCGAGGGAATATGAGCAGCATTTTGGAATGTATCAGAACA
GTCGGTCGTGGCGAGCGTGGTAGAAAACCACTGAACTTTGACCAAGCGTTTCGAGTTATG
GATGAATACCTAAACGGTGAGTGCGACGACGATCAGATGGCGATGTTATTGATGCTTATC
CGCGTACAGAACGAGACTCAACAAGAAATCGCTGGCTTTGTGAAAGCATTCCAATCCCGC
ATGCCTGCCATTGGCGCAGACATTGACTGGCCATGTTACGCAGGCAAACGTGAGGCGGCA
GGTCAGCCTTGGCACCTGTTGGCAGCGAAGATCCTTGCCGATAATGGTCATAAAGTGTTG
ATGCATGGTTATCACGACCGCCAATCTGGTCGTTTACACGCAGAAGATTACTTCGACAAA
TTTGCTATCAAGAAAGCGGAATCAGCAGAAGACGCAAAGCGTGTGTTAGAAACACAAAAC
ATCGTTTATCTACCGCTGAGTGCGTTTGCGCCGCAAGCAGAAACCATGATCGGTTGGAAG
AATCGTTATGGGCTTAGAACGCCGATTAATACCGTGGTTCGAGCACTGAACCCGGGGCAG
GCGACAGTCGGTATTCGTGGTAGCTTCCATCCTGGTTTTCAGCAGCTCCATGCTGAAGTC
GAGTACGAAATTGGCCAAACGGCGCATGCTGTGGTGTCGTTTAAAGGCCAGTCGGGTGAG
TCAGAATACAACCCGAAAGTGAGCCAGACAGTATGGCTTAGTCAACCCAGTGGCGTGACA
TCTCACTACTGGACAGAGCAAATGCTGTCAGAGGTGCCAATGCCTACGGTTTGTCCATTT
GGTACAGAAGAAACCGACATGAATCAAATGGCGAACACGGTGTTAGCTACCATAGCGGTT
GTCTTGTTTGCTGAAATGCATGACAGAGAACAAGCTTTTGAACGTGCATTTTCGTACTGG
GCGTCGTATTGCGCAGCGAACTGATTGCATGACTGCCTAAAGATACAAAGTTGTTGGATC
GGAATCCTTTATCTATTGTTTGTGTATGCTCGTCAGTGATGAATTTATCACCACAAGTCT
CGCTTTGCTGGTTAGCATAAACATCACCATTGCGGTGATGGGTTTACTTTTCGATAAGAA
ATGAGGACATGGATAATGCTAAAGCACACGACGTCAAGTGAAAAGGCGGCTCACCCCATC
CCGCAAGAAGCCTTCGATTGGTACGACGAATACGCGCATGGAAAGATATCGCGCCGAGAA
TTTATTAATCGGCTTGGTGGCTTTGCGGTGCTAGGGTTTAGCATGACCGCACTGGTTGAC
GCGCTGACACCAAACTACGCGCTTGCCGAGCAAGTCTCCTTCAATGATCCTGAAATCAAA
GCCACGTACGAAACCTTTTCGTCGCCGAATGGGCATGGTGAAGGGCGTGGTTACTTGGTG
ATGCCTCAGAAAAAGACCATCAAATCACCAACGGTTTTGGTGATTCATGAAAACCGTGGC
CTCAACCCTTACATTAAAGACGTCGCGAGACGACTAGCGAAAGATGGTTTTATCGCCTTT
GCTCCCGATGCTCTCTACCCGTTAGGTGGGTATCCGGGAAATGATGATGAAGGGCGAGCA
ATGCAAAAAGAGATGGACAGAGCCAAGATTGAGCAAGACTTTATAGCGGCCGCTAAATTT
ATCAAACAGCACGAACATGGAAACGGCAAGCTTGGCGCGGTTGGTTTCTGTTTTGGTGGT
TATGTCGTCAATATGCTGGCGGCAGTTATGCCAAATGAGCTCGATGCAGGCGTACCTTTT
TATGGAACACCCGCTGCAGAAGAGATTCAAAAACAAGTGAAAGGCCCATTAATGTTGCAT
TTCGCAGGGTTGGATAAACGTGTGAATGACACTTGGCCTTCGTACGAGCAGCAGTTGATT
GCTTCAGGTGCGAAGTACCAAGCTTTGATGTATGAAAACGTCAATCATGGTTTCCACAAC
GACTCAACCGCACGTTACGCACCCGAGGAAGCGGCTCTTGCTTGGGAACGTACCTTAGCT
TTCTTCAAAGAACATCTCATCGCCAGTTAATCGGAGTTGGCACATTCCTTGTTTTATCTC
CTTTAGTGAGTGAGATATTAACAAGGAATGTGCATGACTCAATCAACGTCAAAAACACCC
ATTATCGTCTGCTGTGACAGCCTTCAAGAGCAAGCTCGATTGTCCGGCTTATTGAGCAAA
GATTACGACAACATCATCGGTAGCCAATTGGCACAGCTAGAAACGCTGATACAGAGAGAA
CCATCGGCAAGAGTTGTGGTTGGATGGCAGCAGCCAACCGCAGAGCTGCGTTTGATCGTC
GATTTCTGCCGACAAAAATCGGTACCACTTCTTATCGTGCTAAAGCAACTATCTTCTAAT
GATATCAATCGGTTATCAAGCCAAATGGATTATGTGTTGATGCCTCATGATACTGAGTTT
GCTCTTCAACCTTGGATTGACCACGCAACCTTGGTACGTGAGCGGTTCGAGAGAATGAAT
TCAGAAATTGAATCGCTGACGAACAAGATTGAAGAGCGAAAGCTGGTGGAAAAAGCCAAA
GGCTTATTGATGAAAGTGCACAATGTAGATGAGGAACACGCGTACAAAGCAATGCGAAAC
TCTGCAATGCAATCGAGTCAAACGCTTACTCAAGTTGCGAAGAACCTGATTACGGCATTG
CAGTTAATGGATTAACTTCTCTACTACTTTGGAGTTATGGTGAAAATTCTACCGTGGTGC
GTGTTGCACTAACAGTAAGCAAATACAATTGTTTGGTAACTAGGGTCAACTCTAATTTGC
TGTATTTAAAGTGAAAAATTAGTTGGCACAGTAATTGGATTAGTTAGAACGGGTTTATTG
TTGAATCGCTTATCTCAATTATCAATGGCGGTAATTGCAGACTTAGCAACGGCGCTACTG
CTCTTCGGAGTAGTAGCGCTTTTTTTATGGGAGCAATCCAATGAAATGGAGTTCGATGCT
GAAAGTGTCAGCAATTTCGTTATCGGTAATCACCGCGGTTAGCGCAAAGGCAGAGTTGGG
TGAGCCAGAAATTGAAGACCTGAAGTTTGGTTTTATTAAGTTAACCGATATGGCGCCGCT
AGCGGTTGCCTATGAGCAAGGCTTTTTTGAAGACGAAGGGTTATACGTCACGCTCGAAGC
GCAAGCAAACTGGAAAGTGCTGTTGGACCGCGTTATCGATGGTGAACTCGATGGCGCGCA
TATGCTGGCAGGGCAGCCGTTGGGCGCGACGATTGGTATCGGAACAAAAGCAGAAGTGAT
TACCGCGTTCAGCATGGATTTGAATGGCAACGCAATCACGGTTTCCAATGACACGTGGGA
ACAGATGAAGCCACACATACCAAAGCAGCCAGATGGCAAACCTGTACATCCAATCAAAGC
GGATGCACTGAAGCCTGTGGTCGACAGCTATCTGGATAAAGGCAAACCGTTCAATATGGG
CATGGTGTTTCCTGTTTCTACTCACAATTACGAGTTGCGTTATTGGCTAGCGGCTGGTGG
GATTCATCCCGGTTTTTACGCCCCAGATTCTGGTGACAACAGTGGTCAGTTGGATGCTGA
TGTTCTTTTGAGTGTTACACCGCCACCACAAATGCCAGCCACAATGGAAGCGGGCACAAT
CAAAGGGTACTGCGTCGGCGAACCATGGAACCAGCAAGCCGTATTCAAAGGCATTGGTAC
GCCAGTCGTGACCGATTACGAAATCTGGAAGAACAACCCAGAGAAAGTGTTTGGTGTGTC
CAAAGCATGGGCAGAAAAGAACCCCAACACGCACATTCGTGTCGTGAAAGCCCTGATTCG
AGCTGCGCATTGGTTGGATGAAAACAACAATGCCAACCGCCAAGAAGCGGTGAAGATGTT
GGCGAAAAGCGATTATGTGGGAGCCGATGCCGATGTTATCGCCAACTCAATGACAGGCAT
GTTTGAATACGAGAAAGGCGACAAACGAGACGTACCAGACTTCAACGTGTTCTTCCGTCA
TAACGCCACGTACCCGTACTACAGCGATGCGATTTGGTATCTGACCCAAATGCGTCGCTG
GGGACAAATCTCAAGCGAGAAATCCGATGATTGGTACATGGATGTGGCGAAAGAGGTTTA
CCGTCCAGATATCTACCAACAAGCAGCTCAAGCGTTAATTGAAGATGGTGTGTTGAGCAA
AAAAGATTTCCCAGATTTCAGCGTTGAAGATGGGTTTCGTGCACCACAAACACACTTTAT
CGACAACATCGTTTATGACGGCCGTGAGCCAAATAAGTATCTAGAGAAGTTCTCTATCGG
GCTAAAAGGAAACGACAAAGTTTAGGATGAGCAGTCCTACTAAAAATTCAGGGGGCAGGT
GAGTCTGCCCGCAATAACAAGGATGTAGATTTCTTAGGAGTGAGTATGTCTAGTAATGTC
ATTTCCCTTTTTCCTGCTAAGCAGGTAGTGAACCGAAGTCGGCTGGTGCTTTTGCCTGTC
ATTGGCTTGCTGATCTTTTTGGCAATGTGGCACTTAGCAGCGAGAGAAGTGCAAACCTCA
TTAGGTACGCTGCCGGGACCTGTGCAAACTTTTCAGCAGTTCAGCAACCTTGTCGATGAC
CATTGGCAAGAGCGAGAAAAGGAACAAGCGTTTATCGAACGTCAGGAAAAACGCAATGCT
GCGAAGTTAGCCAAGAATCCAGACACGGAAGTGAAGATTCGTCCTTACACAGGTAAGCCT
ACGTTCTTCGATCAAATCGTAACAAGCTTAGTGACTGTGACTGCGGGCTTTCTGTTGGCG
ACAGTTATCGCGATTCCACTTGGCATCGTGCTTGGTCTTAATCAAGGGCTGTATCAAGCG
TTCAACCCAATCATTCAATTGCTAAAGCCTGTATCACCTTTGGCGTGGCTGCCTATCGTA
ACCATGGTGGTGAGTGCCACTTATGTGAGTGATGACCCGATGTTTGCAAAGTCGTTCATT
AACTCTCTGATCACAGTGGCGCTGTGTAGCTTATGGCCGACGCTGATTAACACTGCTGTG
GGCGTGACGAGCGTTGATAAAGACTTAATCAACGTGAGCAAAGTGCTTCAACTTTCGTGG
TGGCAGCACATTCGCACCATCGTTTTACCTTCTGCCATTCCAATGATCTTCACCGGTTTA
CGTCTTTCTTTAGGTATCGCTTGGATGGTGTTGATTGCGGCAGAAATGCTCGCTCAGAAC
CCAGGGTTAGGCAAGTTCGTTTGGGATGAATTCCAGAACGGCAGCTCGGCATCATTGGGT
CGCATCATGGTGGCGGTCATCACTATCGGCTTTATTGGTTTGATGCTCGATAGAGGCATG
CTGCAACTTCAAAAGTGGTTGTCTTGGAATAAACAACAAGCGTTGAGATAAGGGAAAAGA
TCATGGAAAAAGCATTATTAGATCTAACGCGTTTAGGGATGCGATTCCCAACGCCAGATG
GCGAATTCATCACGCTTAAGAACGTCGATTTACAAATCAATAAAGGTGAGTTTGTTTCCC
TGATTGGTCACTCTGGCTGTGGTAAATCAACGGTTTTGAACTTAGTCGCAGGGCTGTACA
TGCCAACAGACGGCGGCGTGATAGTCGATGGGCGAGAGGTGGCAGGGCCGGGACCCGACC
GCGCGGTGGTGTTCCAAAACCATTCATTATTGCCTTGGTTAACCGTGTATCAAAACGTTG
AGCTCGCAGTAAAACAAATTGCCGGCAAAAAGGGCAAAGCGTGGATTCAGGAGCAAGTGA
ATCACTATTTGGAGTTGATTCAAATGCAGCATGCCGCGCACAAAAAGCCGGATGAAATCT
CGGGTGGTATGAAGCAGCGAGTCGGCATTGCGAGAGCACTGGCACTTCAACCGAAGGTTT
TGCTAATGGATGAGCCATTTGGCGCGTTGGATGCGTTAACTCGTGCGCATTTACAGGATG
CACTGATGAAGATTCAAGCCGAGCTGAACAACACCGTCATCATGATCACCCATGACGTGG
ATGAAGCGGTGCTGCTATCCGACAAAATCGTGATGATGACCAACGGACCGGCTGCAACTA
TTGGTGAAGTGTTAGAAGTGAATCTACCTCGCCCTCGTGAGCGTGTTGCACTGGCAGATG
ATGCGCAGTATCAGAAGTGTCGACAAGCGGTGTTGAAGTTCCTTTACGAGAAGCAATCTA
AAACCGAGATTCCAGCTTCGAAAGAAGACAAACCCAAAACCGCAGCGCAAACGGCCTAAG
GAGGCAGCGATGAACAGTCCTTTAACGATCCCAGTAAAGAACGCATTGAGCCACATCGTT
GTGGTAGGCAACGGTATGGTCGGGCAACACCTCGTCGAGCAATTAGTGCAGAAAAATGCG
CATTTGGAGCACCGAGTTACCGTGATTGGTGCAGAGCGTTTTATCGCGTATGACCGTGTA
CAGTTGTCCTCTTTGTTCGCGGGTAAGTCTCATGATGATTTAATGCTGAGTAACCAAGAA
TGGTACGACATGCATGGCATCCAACTGGTACTTGGCAGTCAAGTAACAGGCATCGACAGA
GAGCAAAAGCGCATTCTGCTTGATGGTGAAGATGTGCTGGGTTACGACCAACTCGTGCTC
GCGACCGGTTCGTACCCGTTTGTGCCTCCAATTGAAGGTAAAGACCGAGACAACGTGTTT
GTCTACCGCACGCTTGATGACCTTTCACAAATCAAGAAGGCATGTGAAGGCGCAAGAACA
GGCGCAGTGATTGGTGGTGGCTTGTTGGGTTTAGAAGCGGCAAACGCACTCAAACTATTG
GGGTTAGAAACTCACGTTATTGAATTTGCACCCCGCCTGATGCCCGTACAGTTAGATGAT
GGTGCCGGCTTAGTGCTGAAAGAGAAGATTGAAGCGCTAGGGCTAACCGTTCACACCTCA
ACGGGTACGGAACGAATCTGTGATGGTGAAACGGCTAAGCATCGCATGGTGTTTAAAGAC
AAAGATCCTCTCGAAGTGGATGTGATTGTCTTTTCCGCAGGGATTCGCCCTCAAGATGAG
TTGGCAAGGCTGGCTGAGCTAGAAGTCGGCGAGCGAGGCGGCATTGTGATTAACAACCAA
TGCCAAACCAGCGATGAGAATATTTATGCGATTGGCGAATGTGCTCTTTGGGAGCAGAAG
ATCTTTGGTTTAGTCGCATCCGGATACACCATGGCGAGAACCATTGCCGATGTCCTGACT
GGTATGCCAAGCGAAGGTTTTAAAGGTGCAGACATGAGCACCAAACTCAAGCTGCTTGGG
GTGGATGTGGCGTCTATCGGCGATGCACAAATGCAAACCGAAGGCGCTCAAGAAATGGTG
TTGCAAGATGCTGTTGCAGGCATCTACAAAAAGCTGGTGGTTGATGCGAGCGGCACCCAA
TTACTTGGTGCGATTCTCGTCGGTGACAACAGTGACTACGATGCGCTCTTACAGTGTTAT
TTGAACAAAACGGTCCTGCCAGACCACGCGGCGAACCTGCTGTTTGATACCGGAATGCTG
GACGGAGAGATACCAGACAGCGCCATCATCTGTTCTTGTCACAACGTCACAAAAGGTGAC
TTAGTTGCCGAGATACAAGCTGGCACCACCAACTTGACAGACCTCAAAGCCAACACCAAA
GCCGGTACTGGCTGTGGTGGGTGTAGTAATATGGTGAAGTCGGTATTGGATACTCAACTG
GCAGCTATGGGGGTAGAGGTTAACAACCACCTTTGTGAGCACTTTGAGCTCAGTCGCCAA
GAGATGTTCCATATTTGCCAAGTGGAACAAATCAAAGACTTCGACACCTTAATTGCACTG
CATGGCAAGGGGCATGGGTGTGATATCTGTAAGCCGACAGCAGCATCTGTGTTTGCTTCT
TTGTGGAATGAACACATCATGGAGCCTCAACATCAATCTCTGCAAGATTCCAACGATGCC
TTTATGGCGAACCTGCAAAAAGATGGTTCTTACTCGATTGTACCTCGTGTTCCGGGCGGC
GAAATCACACCAGACAAACTCATCGTGCTAGGCGAAGTTGCTCAGCAATACGATCTATAC
ACCAAAATCACTGGCGGTCAGCGCGTGGATTTATTTGGCGCGCAGTTAGAGCAACTCCCA
GAAATCTGGCAAACCTTAATTGATGCTGGTTTTGAAACAGGGCACGCCTACGGCAAGTCG
GTGCGCACCGTGAAATCTTGCGTCGGTTCTACGTGGTGTCGTTATGGCGTTGATGACTCG
GTCGGATTAGCCATTGAGTTAGAGAACCGCTACAAAGGATTGCGAGCGCCCCATAAGCTT
AAGTTTGCCGTATCGGGCTGTACTCGCGAGTGTGCAGAAGCGCAAAGTAAAGACATTGGG
GTGATCGCCACCGAAAACGGCTGGAATCTATACGTTTGTGGTAATGGCGGCATGAGACCA
AGACACGCGGATTTGTTTGCATCCGATCTATCCAAATCAGAGTTGATCACCATGATTGAC
CGAGTTTTGATGTTCTACGTCAGCACCGCTGATCGCTTGCAGCGCACTTCTGTGTGGATG
GAGAACATGGGAGGGGGCTTAGATTACCTTAAACAAGTGATTTTGGATGACTCTCTCAAC
CTATGTGACGCTTTGGATGAACAAATGGCGCGCGTCGTAGATACCTATCAATGTGAGTGG
AAGAGTACGCTGGATAATCCTCTAAAACTGCAACGCTTCCGTCCTTTCTTGAACAGCACG
TCGGGCAGCAAAGTCTTGCCGTACCAACGTGTGCGCGGTCAGCGTATACCCGTGAAACAG
GAGGTGTAAATGGCAGCTGTAACCAAAGTGAACTTGTGTCAGCTTGATGACTTAATGCCG
TTTATCGGTGCTACTGTATTGATTGAAGGCGAGCATGTCGCGTTATTCTACATTCCTGAT
AGCGGTGTTTACGCCGTTCAAGATTGGGACCCAATTGGTAAGGCTTATGTGATGAGTCGA
GGGATTGTCGGTGATATCGATGGTAAGATGTGTGTTGCGTCACCACTGTACAAACAGCAT
TTCAGTTTAAAGAGTGGGCAATGCTTGGAAGACGACGCGCACTGTCTAAAAACGTGGAAA
GTAACGGTCGACGATAATCAGGTTTGTTATTTAGTCGAAGAATGATCCTCGAAATTACCT
TGCTCGATATGAGTAAATTCTTAGCGTAAGAGACAGGCGAATAAAGCTCCAGAGACCACA
CGGTAAGGCTCTGGAGCTTTTTGCTATTTGGAAGGATTCACTTGTAGTTCGGTATAGCCA
GTCGAGTCGTCCATCGATCTGGTGAATTCAAGTTCTGAGTAAGAATGGATGATCAGTTCT
GCGGTAGTATCAATCACTGTGCCTTCCAGCAAATGCCCACCCCAAACTCGTCCTTCACGA
TCAGACACCGAGATATGAACGTGCTGATGTTCAGGCGTTAGGGTTCCCATCACAGAGACG
ATTTCAAATGGCTCTTGTTTGGTTAACGTACTCTCTGCACCTGCCAAACGAAGCTTGAGG
TCAGAGACACAGCCAACGCATGAGGCAATCGAGCCTGCTTTGATACCGTGCTTCTCGACC
AATGTCGCTAGGCTCAGCTTTAAGTCTATGCCTTTGGTAAGACGTACCGCTATCACTTCA
ATCGACATGTCACTTCCTAATCAAAACCAGCAAGCAGGAAAGCGCCGTATCCAAGTCGGC
ATAACGTTTGGCTTTGCCAAGCACGCGCATACCTTGCATGTTGTTGAGAACAAAACGAGC
GAGTTCTTCTGGCTTGAGCGTTTTCGGCACTAAGGTTTCTTTCTGTGCGTTTTTCAAAGC
ATCGGTAATGATGTCGATTAAATGATCAAATAAAAAATGCCCTTTTCTCAGTACATCATC
GTCTTCGCCTGCATGCTCCACAAGCGCATTTTGAATAAAACACCCACAACTTCGCTTGCG
TTGCAGCTCTGCAAAGGACTTAAGGAAAGACTCAAGTTCTGGCAGGGATGCGCCGTCTTT
CTCTAAGTCGGTGAGTGAGGGCAATGAGACTTTTTTTAGATAAGCATCCAGTGCTTCGTA
GTAAAGCTGCTGCTTATCACCATAGGTGTTGTAAAGGCTAAAGCGGTTGATATTCAACTC
GTCAGTGAGATCAGAAATGGATGTATTAGCAAAACCTTTGCGCCAAAAAACGTCCATAGC
GACTAAGAGTTTTTCTTCTCGATCGAAGTTGGCTTTTCTTGCCATATGCGTACCTACCTG
AGCGGTTTTTCTCAAACCACTCCTAAACTTATTGAACAACTTTTTGGAAATGAAGTTCTT
GACTGATCGTTTATAAACTGGCTACAGTATATCCTAACCAATCGGTTAGAAAAAGAAAAA
GGATACAAAATGAAGCTCTATGAAACAGCAATGACTCCAAGTTGTAAGCGAGTTAGCATT
TTTTTAAAGGAAATTGGTGGAGAGGTTGAGCGTGTCGCGTTGAACGTGCGTGAGGGCGAT
AATTTGTCTGAATCTTTCAAGCAAAAAAGCGTGAATGGCAAAGTGCCATTACTGGAGCTA
GACGATGGCACAACGATCTGTGAAAGCGTGGCTATTTGCCGCTATCTCGATGAAGCGTTT
GAAAATGACTTAGCTCTGTTTGGCGCAAATCAATTAGAACGAGCACAGGTGGAAATGTGG
CACCGTGTCGTCGAGTTCCAAGGCCTTTATGCGGCATTCCAAGCGTTTCGCAACATTACG
GCGATCTATCAAGATCGTGAAAACTGTGTGGCAGCGTGGGGTGAAGAATCCAAGTCTCGT
GTCCTCGAGTTTTTGCCAACCTTAGATAAACGTTTGTCAGAGAGTGAATACATCGCGACA
GACCAGTTTTCCGTTGTCGATATTACCGGTTATATTTTCATTGGTTTTGCGGTGAATGGT
TTGAGTATTGAAGTCTTTGAGAAGTACCCAAACATCGCTCGCTGGTTTGAACAAGTGTCT
GCCCGAGACGCATTCCAAAGCTAATTTTTTCGCAGCGAGCGTTTTCTCTCTCGCTGCGTA
TTTAATGCCAATGACAAAAAGGTATTCAAATAATTCAAGTTTTCTCTTCTTTTTTTACTC
ATCTCCTATAATTATTTTTATATACAACAACCTCAATAGGCTTCAATGCGTTTTAGAGCA
AAGTGCTCTTAGTCTGTAGACGTTCTTTTCATTTAGAGATGTCTGGCAAGAGACAAGGAG
AGGTTATGAATCTTCAAATCAAAACCATCAACAACGTACTGTTTGCTTCGCTCGTTGTTT
CTATTTTTGGTTTAGTTGCGATGTACCTGAACTATACGCAGCAAAGTGATCAAATAGAGC
AATTGCGCGGGCAGCTTATCGAAAAAGAAAATCAGATCGTCATTTCAAACGAAGCATTGT
CTTACACCCGTTATCAACATCAACTTTTAGCCGAAGACTACAGTCGTTTTAGAGATGAGC
AGTCAATAAACAGAGTACTTCGTTAGTCGCTACCAGCGTTGAGGAGAGAGATGAAACCAA
TCTTATTGGTCGACGATAGCAAAACGGTATTGCTTTACATGACCTCCGCATTGCAAAAGC
AAGGGTACGAAGTCATCGCTGTGGAGGACGGTGAGTCTGCACTTGAAGTCCTGACGCACC
GAAAAGATATTCAGTTTGTTCTTAGTGACCTGATGATGCCTGGGCTCAGTGGTATTGATT
TGTGTCGTGTACTCAAATCTGCGGCGTTTGAGCGGTATATCTTTTTTGTCCTACTTTCTT
CACGCAATGATCAGGGCTCGATTGTTAAAGGCATTGACGCTGGCGCGGATGATTTCGTAG
ATAAAAAAACATCGGTAGAAGAGCTTCAAGCACGCATACGAGCAGGGTTTCGTACTCTCG
ATTTGCACAATATGTTACTCACGAGAAATCAAGAATTAGACGTCGCTTACCAAACGATTC
GACAAGATCTAGAATCTGCTGGTGATCTCATGAGGCAGCTTTTACCGGTAGAGCAGCAAA
TCGGAGCGACAAAATTAAGTTATTCCTATCTTCCTTGTTCTCAGCTTGGTGGGGATATGC
TCGGTTATGCTGCGCTTGATGAGCAGCATGTGGCGTTTTATGTATTCGATGTTTCTGGGC
ACGGAGTCTCTTCTGCTCTGATGTCGTTTTCCATTCAAAAAACGTTATCTCGAAGCTGTG
GACCGGAGTCGGTAACGACAGATCTTGTCGAGGGCGAATATGTTGTTTCGGAGCCGAATG
TGGTGGTGGAGAGGCTCAACCTTCGATATCAGCAAACGCCTGACAGCCAATTGTACTTCA
CAATCGTTTACGCAGTTTTGAATACGCAAACAGGCAAACTGAGGTACTGTACCGCCGGCC
ACCCTAAGTTCTTATGGCGACATCAATCAGAAGCAACCATTGATATGGTTGGTGATGAGA
ATTTTATAGTAGGCGCGTTAGCACCAATGCAATACAAGGGCGGGGAAATTACGTTAGAAC
CAAACGACTCGATTTGGTGCTTTTCTGATGGCGTGGTTGAAGCGCGGTACGACAATGAGC
TTTTCTCTGTAAATCGTTTAATCGCGAACGTACAGAGCGTTTCTGGACTTCCATTTGAAG
CACAGGTTTCTTCTGTCGTCGAAAGCATTAAACGTTGGCAAGTGAAGGAAGAGCTAGACG
ACGATTTGACGCTTTTACAACTTCAATGGTCTGGTCCAAACACGTCAACATGTGAGGGTG
AGGATGATTGATTACGAGTTTAAAAAAACGTTTCTTAGCTCACTAAAATCTTCCCGTGAG
GCGAGTAAGCAGCTTGCCGAGTTTCTATTTCAGCATCAGGTATTGGTAAGTGATGTCCAA
CACCTCGAATTGTGCGTCGTTGAGGTGATGAACAATGCCTTTATACACTCCTACGGTGAG
CAGGAAGGCGAGCCGATTGAGCTCGAATGTGCAATCTTATCTGACTCTAAGTCTACTCAG
ATCGAAATGCGTATTTCTGATTACGGTCGTCCTATTAAAAAATCGGTTTTCCAAGAGCAC
ACGAATAAAGAAATAAAAGCACCAAGCTTGTTTGATGAAGACAGCTGGATGTCGTCAGGA
AGAGGATTAATGTTAATAAGTAATCTAGTTGACAGCTTTCAGGTATTGAGAAGTGGTCGA
AAAAACACGTTTGTATTGATTAAAAGGGAGGGACGCCTAACAACCAAGCAAAGTTCTGTC
AATTTACCTGGTTCTTAGTTTTCGTCCATGACGAATTAGCTTTCTTTATTTGTGATCGGT
GGTGGAAGCCGATAACAGAAGCGCTTCTAGTTCTTCTCTGGTCAACAAGTCTTGCGGATT
TAGCATCCCGCTCTCGTCGTCCAAGGACATCTTGGTTCTGCTGATCAAATATCGCTTTTG
AGTAGGAGTTAAGTCCTTAAGCGACTCAATCAACTCCTTGAAATGGTTGTTGTCCATGTT
CATAATTTCCCCGTTCTAAGCCTTAAGGTGTTTTATTTTAAGTTTTCTAAGTAAGCGAAA
ATCTGCTTTTTAATTGTCACCAGCTCGTTATTAACTATAGTTATATCTTCGCATTCTGGT
GCAGTATTGTTTCTTGTATTTGTTTCTATCTTCTCCAGCGCATCAACTGCGATATCTTCT
CCAAAGCCTTCTAGAATGCCTTTCAAGCTGTGTGCCATCAGATACAGCTCTGGCCAATTT
TGTTGTACGAACATTTCATTTAGTTGTTCTGTCGCATCAGAGTAATCCTCCAAGTACGTT
GAAAAGACAGCAATGATGATGTCTACGTCATTGTCCATGTATTGATTGAGCAATTCGAAG
TTGATCATTTTCACTCTCTATCGGTTATGTGATAGCTAAACGGTTCGGGTATCTGGCTAG
AAAAAGAACCAGAGAGATAATCGCTTAACCATCGCGACCAATTTGGTGGCAATGCCCTTT
GTTTTAGGAAGTTAACCACCGACTCCGAATTAGAATGGTATTGTTGGTCCGGCGCTGCCA
GAGCGTTCAGTTTTGTCTCTACTGAAAATGGATAGTCGTATTCGTGTGGTACGATATTGC
ACTCTTGAAGTCGGACTGATGAACACGATTGATTGATGACTCCGAGCAAGCTGCGTCTGA
TAGAAAACTCACCAAAAAATGCTAATAGCGGAAGGGCTTGTTTCAATAATGCTATCGGCA
TTTGTGTTGGAATATCGTAAAAGTAACTCAATGACTCTAGCAATTTTAGGTGCGCTTCTG
CCGCGCGAGACTCGACGAGAAGTAGCTTGCACTGCATGAGCTGCTTAAAAGCTAATAGAC
TGACTTGCTGCTCTTTACCCAACTGCTTTTGCGTGAGTAAACAGAGTTCATTCAGTTGAA
CAAGCACTTTCCTCTTGGTATGAATATGAGTAAGCGTTTTAAAATGGTCGCTGACTAAAT
CAACGTAAGAAGAAAGGACATTAAGCCATTGGGCATCGGTTTGTGACAAATGGGCTGCAT
AGGTACGGCCTAGCTCATAGAGATCTTCAAACAGGCCCAACTTGGCAGTAATTCGGGATG
CTGAGAGAAAACGAGAACCATTACTTGGCGTGAGCGAAAAAGCTCTTTTTGCCAAACAGA
GCGCATGTCGTTGTTGCCCCAAGCTTTCATAAAGACCGATCAAACTGTCAATGGCAGCCA
AGCAGAGCGGATTCCGAGTTACATAATCAGCCAGAACTTTGACTGCTTCAGATATGTGGC
CTTGATGATGCAACAAAAACGCGGTCGCACATACTTTACTTGCATGCTCTTTCTGACTGC
AGAGAGGTAAATAATCCTCAAGTAGTGTGTAGTCACGTCTTTCAACTAAAGTATCGATAA
TCAGAGATTCAACACAAATACTGGACGCGTGGGTCTTGTGAAGCAAGATGACATCAGATA
GTAAGAGAGGTTGTGAAGCCAGCAGTCTTGTTGTTACAGCGGCAATGTGCTGTTGTTCTT
GCAGTGCTTGGAGCATTTTCGTGTAAAGTGCTTTTGTTTGAAGGGGCTTTGTTAGCAGGT
GACGAACCCGCCCAGAGCTAGAAAGTGCTGTGAGAACTGTCTCTTTTGTGGCATCGCTAG
AAATCATAAGCACAGCGGTTGTGTCTGAAATCAGTTGTGCTCTGCTCAGGAGGTGAACGA
GATCCAAACCGGTGTATTTTTCTGCAAGATGGTAATCAATCACTAAGAAGGAATAAAAGC
GAGTTTTTGCGGCGAGTAAGGCCGCTTGCGTGTTAGTCACGCAAGTGATGTTAGAAGCTT
TTGCGCCTAATGCAATGAGTTGGTGTTTCACTAGCAGTGATGATGTAGAACAGTCATCAA
CGACCAGGATATTGATATCACCAACGGCGACTCTTCCCTCGGCCAAAGTCTATCTTCCTT
ACTACAGCAACACTAATAAGCTAGTCATCTGAGTGCATAAAGGCAAGGCGTTTTTGAGGA
AAGGGGCTTAGAAGCCCCTCAAATGAGACAAAATTTGTTAACTTTGCTTGGAATCTTGCT
CAATTTGTTTCATCAAATCGTTCGCTTTCTTCATTGCTCGTCGAGCGCTGGTGGTCTTTC
TCTTATTCAACAGAATGTCGGAGAATTGTAGATACTTGTCCGCTGTTTGGAAGCGTAGGT
CATTGATATCTTGGAATCCAACAGGGAAGTTTTCAGAGAATTTATCGACGTCTTTAACTA
ACTTATCCAAATGTACAGTGGTTCTAGCTTGCTTTAGGCGATAGTACAGGCCATCAAACT
CGTCTTGATACAAGATACGAGCGGCATCGATAGGGAAAGGTAACGGATTGCTCGAATCTA
TTGCCGTTTCATAGAGCTTCATTTCGAGCACGGAATCTTTCATCGCATTGCTTATCTCTA
AGTTAGCTTTATGTTCATCGCTACTGGTGAAGAACGTGTTGCCAACCTTTATCAATGTTA
CTAATGCCGCTGCATCACGATCTTTCAACGCGTCACTTAAGTGTTTCCCAAACACGTCAC
TAGAAAGTGAGCTCGGTACGAAAGGGTAGTCCTGATGGATCTGGTTTAGCTCTTCTTTTA
GCTCATAGATAGACTTCGTATCTTCTTCCTTATCGTAACGTGATTTCTCCAAATGACTGT
TAATCTGACGAGCAATAGAAAGTAGAGTAGAGTGCTTGCTTGATTGAATGTCTAATGCAA
GAACTTCGATTTTATGTGAGTCCGGGTAGTAGCCCTTGGCCTTTTTTAAAATAGCCTCAA
TCTCATCGTAATTCGGATAGCTAGTCGCATCGGAATTGAGTACATCGTCTATTTCTGATT
CAAATTGACCGAGTAAATAGGGCTTATGTAGACGGAGCAATCCAGCTTTAATTAGAGGGT
GAAGGGAAGCGTCACCATCGATTAAAGAGCGGCTATGCTCCGGCGAGGTACTTAATAGAA
GCTCTGCATTTTGGATAACTTCGTTTTGTTGACTAAGCTTTGCTTCTAGATCGGAAATGG
CAACTTGCTGTTGGTTGTAGACTAATCCAAGACCTGCCACAAACAACAAGCTGGCTGCGA
CTCCAGTGGCCAAGGGCCAATATTGCTTGTTTAAACGACGCTTAACTGTCTTTGCATTAA
AATCAGCTGGAATTGTGCCAGTTGAAAAAATCTTCGAGAAAATCGGCCACTTCGCTATTG
GCATATTTGCTGGTTTAGAGACCTTAATATTTTTCTTTAGTGCTTCATTAACAGGTGTTC
TTGAATATGGATGCTTACAACTCAACAATTCATACGTAATACAACATAAGGCGAACATAT
CATCGCTTATGTTTGGTTCTTTTCCTGAGAGCAGGTTGAGTGAGGCGTAGTTAGGCGTGT
AGCCCAGCGTTTCTAGATCTTCTGTTTTACGTTTTGCTGCATACTGATCTTGTTTGATCT
GGTGAGTTTTCGACACACCAAAATCCAAAAGCTTTACATGGCCTTCGGAGGTTAAAATTA
CGTTGGCTGGTTTTAAGTCGGCGTGTACAACACCGAGCGAATGAGCATAGGATAGTGCGT
CGAGGATTTGGTTGAGGATAGAAAGCATTGCATGGTACTTCAAACCATTTGGACGAGATC
GTTGGATTAAACTTTCCAACGTTTCGCCGTCAATATATTCCATCACTAAAAAGTAGATAT
CACCGTCGACTCCGAAATCAAAGACCCGGATTACGTTTGGATGACTAAGTCTTTGTGTTT
GTTGCGCTTCTCGAATCAACATTCTTGCTGTCTCTGGCTGAGACGCAAACTCTTTCTGTA
AAACTTTTAGAGCAACATAAGGGGACTCCGAGCCAGAAGACTCAAGAATTTTGTCTTTTG
CTAAATAAACATCACAGAGTCCACCATGACCTAAAATAGACTCAATTTCGTAACGGTTTT
TTACTGTTTGCCCAATTAAATTTGAGTTAATAACACTTTTGTTTTTTGTGTTCTTATTAT
CACTTTTGTTGATAGGTGGTATTGTGTTTTCTTTTTGAGACAGTTTTGTATCCGTTTCAT
TTATATTTTCAGCGGAGTCTTGTTTATTAACGTTTTTAGCGGGTTCAATTGCGTTTTCTC
TTTTTTGAGTCTTTACAATTTTTGTTTTATCTCCGCTATCGCTGCTATTTATAGATTTGT
CTTTATTTTTTTCTTCCATCACAAGGACTCCATATAAATGATGGGGTTAATATATATATT
CCTGCTAAATGAAAAATACTTCGGTTAGATTTTCTCGGCCAAACTAACATTGGTTTTTTG
ACTGGTGAAAGTTTGAGTGTCAAAAATTTGAACCTGGTTGGATATTTAAAATTGTTCAAC
AATTCATGATTGCTTTGATAAAAAAATGATTCATTATGCCGTCAATAGTTTTTATAACAG
CTATAAGAACTCTATTAATCTTAATGTTAATAATTAAAGCTTCAAATCTAATTATAAAAA
TCGATATATAAATATTTAGCAGGTCTTTGGCGAGGTTTTTCATGAAATTGGTATTGACCA
TAACGAGTTTCCACAAATTTACTCCGGAAATAGAGAGTGAGTTTGTGTTTGAATCAAGTG
ATGAGCATGCAAAGGTAACCTTCGGACGCTCAGAACAATGTGACTGGACGTTACCAGACC
CTGAGAGAGTTATTTCTGGGACTCACGGCGAATTGATTAAATTTGGCGATAAATATCTAA
TTAAAGATTTATCAACAAATGGCACATTTGTTAATAATGCAGTTACTCCAATCGGCCAAG
GGAATGAGCTTGCTTTGTCCCATGGTGACACTGTTGCTTTAGGCGATTATCAAATACAAA
TTAGTATTAGTGATATCTCTGAAGATAGGACAGAGCATCAATTTACATCTAACCCAGAGG
TTAAGACGCCAGTTGGATTCGAACAGCACGTAGAATCGATTCCAGAGATGGAAGATTTTG
GTTTAAGCGCTGCCGAGTTGATGGATGAAAGTGTCCCATCAGATTTTCAGTTAGACATTG
GTCTAGTAGATGATTTTCTAGAAATTCCGAGTCACGAAACTGAAGTGCCACAACCTAAAG
TTGCATCAATGCAGCCTGATACCAACGCTAAAAGCCAAAAACCTACAGTGCATCGAGGTG
AACTGGAAGCCTTCATTTATGGCATGGGGATCGACCCCAATATGGTACCAAGCCAAAATC
GAGAGCAGTGGTTTGAACAATTAGGTCAGTCGTTTTCTCTCATGCTTATTGGGCTAATGG
AGACTCTTCACAATCGGGCTGTATTTAAACAAACCAATCGCGTCAATCATACTGCATTTA
GAAAGTCTGAAAATAATCCACTTAAGTTTTCAGCAAACTTGGAAGATGCAATCCACAATT
TGTATAACCGTCAAACGTCAAGTTTTTTAAAGCCTAATGCCGCAATAAAAGAAGCATTTA
ACGATATTGAAAATCATGAGCAGGCTTTAATGCAAGGAGTAGCGGGTACGGTATCGAGTG
TCATGTCTCTCGTTGAACCTAATACTATTTATTCAGATGCATTGGCTAAAGACAATGTAA
TTAACAAGGTTATTCCAGCAAGAAAATATGCTCAGAGTTGGAAGCGCTTTGAAGGTATTC
ATAGCCAATTAACAGATGAACTTGTCAATAAAGAGTCTCCATTTTATTTAGAAGATTTTG
CTAAGCACTACGAATTAGCGCTCAAGAATAAAGGTTAAGGTGGGATTGTGAAACAAATTT
ATAAATCATTTTTGTTATTTATATTTTTAGTATTAATGGGATGCTCCGCCGCTAATTTAG
TGGTCGACCCATATGCGGATTTAGAAATAACGGCAAATCATAATATCAACCCTGACTCGA
ATGGAAGACCATCACCAGTTGTTGTATATGTATTTGAACTTACATCAAATACACTGTTTG
AGAGCCAAGATTTTTTCTCTATTTATGAGGAGCATGAAAAAGTACTCGGTCCAGACTTGG
TGAATAAATATGAAATATCTTTGACACCAGGCCAAAAAGAAATCTACCAAGCTAGTATGT
CTCCTAAAACAGAATATTTGGGTATCGTAGCCGCGTTTCGCGATATTGAGAATTCAAATT
GGCGACAAGTCATTAAAGTAGATAAGACGGGTTACAACACTTATCAAATCTCGTTAGAAG
ATCTGTCTTTGGTCGTACAATAACGTTTAGTTGGCTAATTATAAATGATGCAATACTCCA
AGACGGCTTGGTGCGAGGGGATGTTTCTGCGTCCCCAGCATTTTCAACAGCACGAACGCG
CAATATCTAATGAATATAAAGGCTTACACAGTTTAGGTGGCTCATATAACTGGGGCGTTT
GGAATTGCCGTGTAAAAGAACATGCCTTAAAAACAGGCTTGATTGAACTTGATAATCTTC
AAGCAATTCTTCCTGATATGACGCTGATAGACTTTTCAGCAACGACAAGTTTTCTGTCTC
CTTTAAAGGTAAAAAAAGGGACGGAAAATACCTTAGTGAAGGTGATCGTTCCACTCTCAA
AAGTCAGCAGTAAAATGATCGCGGATCCAAGTGAAACAACGGTTTCTCGGTATTTACTTC
AAGATCTAGACGTTATTGATAACCTGACGGGCCAAGATGAAGAAACGATTCAAGTGGCCT
CATTAAATATCGAGCTGAAATCAAGCAATGAGCAGTTAACAGGTTATATAGAGCTACCAA
TCCTTAAGATTAAAGAAGTTTCTACGGAAGGAGAGGTCATTCTTGATGACTCTTACGTAC
CGCCACTTCTAAACTTGTTAAATGACAAGGTGATGACGGGGTATCTACGTAATGCAATGG
CAATGACCAAGATACGCGCAGATGTTATCGCTCAACGACTTGTTAAAGGAAAAGCGGCTT
CAGCATCTGCGGTAGATTTCATAATGCTGCAAATGTTGAATCGATATGAAGCCATATTGA
AGCATTTTAGTGAGCTGGAGAAAGTACACCCCTTAGAGCTTGCGACAACCTTTAAAGGCT
ACATAGGCGAGTTGGCAACGTTTTCTCACACCACCAAGCGCTTACCTAATCTCAAAGCTT
ACGATCACCTTGAAGTTGCAAGTGTGTTTGCTGAACTTAATCAAGTCCTTAGTCAGTACT
TGAGTGTCGTTCTTGATCAGACTGCAAGTAAGTTGCCACTAGAAGTACGCCAGTACGGTA
TCCAAGTGACACCACTTCCAGATAAGCGACTATTGGAATCATGTCAGTTTGTATTGGCGA
TTAAAGCGGACACAACAACGGATGAGATTAGACGCTTAGTCCCTGCGCAATTGAAGCTTG
GTCCGGCAGAACAGATTAGAGATCTAATCAACAACCAGATTAATGGAATTAACGTAGCTC
CTTTAAGTGTCGTGCCGCGACAGATTCCATATCAAACCGGGTATGTTTATTTTGAGGTCG
TTAAGAAGGGGCCATTCTGGATGCGACTTAAAGACAGCGGTGGTATTGCACTGCATTTAT
CTGGTCATTTCCCAAATCCGGACATAGAGCTTTGGAGTATTAATCAATAAAAGTGGTAAG
TATGGAACAGACGATAGTAAAACCTACTCCTGGCGGAAGAGCGGCTGTATCTAAAGCTCA
GCCTAAAAGATCAGCAGACAGTACTGTTGTGATATCCAAAAGCCCTGAGTTGGTTAACAA
CGATTCAGTTGTTGCTTATGGAGATAATCCACTATTGGCAGAAGCTAATGGTCTACTTTC
GATTATTGGACAAATCAGAGCAACAGCTACTCATTCCGATCCTTTATTTCTTAAAGAAAC
GCTCGCGCAAAAGCTTAGGGATTATGAGAATCGTCTACGTCAACATGATGTTGACTTGGA
AACCATTGATACCGCACGTTATTGTCTGTGCTGTTCTTTAGACGAAGCAGTATTGAATAC
CAATTGGGGGAGTCAATCGTTTTGGACACATGATTCTCTGTTGAGTTCTTTTTACGCGAG
CAGCCAAGGTGGAGAGGCTTTTTTTAAGCATCTAGATAGCTGTCTGGCTCATCCGGAATC
CCACCTAGATTTACTAGAGCTAATGTACGTATGCTTATCTTTGGGTTTTATAGGCCAGTA
TCGTTTAGAAAAAAATGGGCTTGAAGCTCACCGTAGATTGAGAAAACAAGTTGTATCAGT
GCTTAAGTCACATGGTCGCGGAGTACAGCAAGAGCTTAGTAACAAAGTAGAACAACATAT
ATTGGCAGGTGCTCAGGTTTCGGAACGTGCTCCTCTGTGGGTGGTTTGTTCGGTAACTTC
CGCACTGCTTGTTTGTATTTTTATGTACTTCAGTTACGAGTTAAACAAAGCTTCCAACCA
AACTTTTGCTCAATTGGTAAACCTAATTCAACCAACCCCAGCAGTTAGTAATCCTATGGT
TGAGTCAAAGTCAGCACCTATTGCCGAAAGAATATCTATGTATTTGGCAACGGAGATTGG
CAAGGATCTTGTCACTGTGGAAGCGTTGCAAGATAGAGTTCGTATTTCTCTTAAAGCTCA
AGACCTATTTGAATCTGGTAGTGCAAGCGTTGTGGCTTACATACAGCCAGTTATTTCTAA
AGTTGCACGCACCTTAGAAGCGACACAAGGGAAGATCATAATTACCGGGCATACCGATGA
CCGTCCGATATTTACCAGCAAGTACCCATCCAATTGGCACTTGTCTTTAGCTCGCGCAAC
TTCTCTTTCCGAACAGTTAATCGCCAACAGTGGACTTAAAGGAAGAGTGATTCCTGAAGG
GTTGGGTGATGCGAGACCTTTGGTAGAAAATGACAGTGAAGAGAACCGAGCAATGAATCG
TCGAATTGAAATCGACCTTATTGTAGGCAACTAACGGTTGGGCAAGGAAATGAGTATTAA
AGAAATAGGCAGAGTATTTACCCAAAGATGGTTTCTTGGTTTAGTTGGTGTAGCCGCGTG
CTCCATTTTTATTTGGGTTGTGGGTCCTCTGATCACGGTTGCAGGTTACGAGCCGCTTAA
AAGTGATTTCCAACGTTTAGTTACGATCTTAGTGATTGTTTTTGCTTGGGCGCTTATCAA
CTTAACAAAGCAGCACAAACAGAAAGTTAGAGAAGACGAAAGTATTCAGACGTTGCTTGA
AGTAGACAGTCAATCAGACAAAGAAGCCGCCAGTGAAATTGACGTAATGCGCGATCGTAT
AGAGCAAGCGATCAAAGTTGTGACAAAAACGCATAAAGGAAAGCGTAGTTTGTACGATTT
ACCTTGGTACGTTCTGATTGGTCCTCCTGGAACAGGTAAAACCACGGTTCTAAAGCAATC
TGGCTTGGAATTTCCGTTAGCTGAGAGCTTAGGAGCTGACTCTATAGCTGGTGTAGGTGG
AACACGTCACTGTGATTGGTGGTTTGCTAATAAAGCGGTACTTATTGATACAGCAGGACG
TTACACCACGCAAGATAGTCAAGAAAAGGTTGACTCTAAAGCTTGGCACGGTTTCTTGGG
GTTGCTTAAGAAATACCGCACTCAAAGGCCTATCAATGGCGCTATCGTAACGATCAGCCT
AGCAAGTATGATGTCTCAAACTCGTACAGAGCGTAGCTTACATGCCAGATCAATAAAATC
TCGCCTTCAGGAACTAAAAAATCAGTTGGGTATGCAATTCCCAATCTATGTTCTGCTGAC
GAAAATGGATCTGGTTGCTGGCTTTAATGAATTTTTTGCTGATTTAAGTAAAGAAGAGCG
TGAGGAGCTTTTTGGATTTATGTTCCCACGAGAAGTTGATGACGAACGTGGTGTCATTTC
TCTCTTTAATAAAGAGTTTCACGGCATGTTGGAGCGGCTCGATGCGCGCATGTTACGTAT
ATTAGAAACTGAAGATGACTTAGAAAAGCGCACGCTAATATTCGAATTTCCAAAACAGCT
GCGAGTTTTACAAGCAAACTTAGATGAGTTTTTGTCTGAGATATTTGCGCAGAACACGTT
TGAAGAGCCAGCCCTTATTCGCGGTGTTTTCTTGCTTAGCTCTGTACAAGAAGGTATTCC
TGTTGATCGACTGATGAGTGAATCAACTAATGGATTGGGACTAGGGAGGTTGCCTTTAGC
GACAAACGTTAACAGTTCGCATAGCTATTTTGTTAAAAATCTTTTTGAGCGAGTCATCTT
TAAAGAGCAATTACTAGGTACCGTTAACCGCCACTATCAAAAGCAATCTGGATGGATGCG
TACGGGCATATACGTGGGTTGTGTTGGTGTTCTTGTTGGTGCTTCTGCTCTTTGGTTCCT
GAGTTATCAATGGAATTCAAAGTTAATTGTCGATACCAATAGCCAAGTAAATCATATTGA
AGCGATGATAGGTGCAGAGAGCCTTGATTTTGAATCGGACGTTATCAGTGCTGTAGACAC
GTTAGACAAGATCATGATGTTGCCACTAGGGAAAAATAGTAAATATGGTCATTCTGATGC
AGTGAAAAAGTTTGGTCTGTATCAAGGTGACAAAGTTTCTCAAGCAGCAAATAACGCGTA
TTCAGATGCTCTTTCTCAACACTTTGCTACTCTGCTGTCAGAGAGTTTGGTCTCGGAAAT
GGAAGCGAATAAGCAGCATCGTGAATACTTATACGAGACGTTAAAGACGTATTTAATGTT
GTTTAATCCGGAAAAGTATCAACAAGAAGAGGTAATTGCTTGGTTCAACTTCTACTTTGA
ACGTCAGTATCCAGGAGAGTTAAACAAAGAGCTACGTGAGCGTTTGCTAGTGCATACTAA
AAACTTACTTGAGAGCGACGAGAAAGGCTTCTCAATGGATGCGACTGCTATTAGTGCAGC
ACGAGAAGTTCTAACGCAAATGTCACTTCCAGAGCGTGCATATCAGCGTATGAAGATGCA
GTTTGCTAAAAGCCACGTTCCGTCTTTCCGTTTAACAGACGTGTTAGGACCTAAAGGTAT
AGAACAATTTGAGCGAGCAAGTGGAAAACCTCTATCGCAAGGTATTTCCGGTTTTTATAC
CTACAACGGTTTTCACAGCATTTTCCAAATTCAGATTAATCGCACCGTCAAAGGATTGAT
GGAAGAAAACTGGGTGTATGGGGATGATCTTAAAGCTCATGAAATTGATCATGATAGTGC
TATTCAGGGGGTTCAAGCCCGCTATTATCAAGATTATGTCAATGAGTGGAAAACTCTGAT
AGAGGATATTCAGCTTAAACAAGCTCCAAGTTTGGCTTTAGCAACAGAGCAATCAAGAGT
TTTATCCGGTGTAGAAAGACCAATTGAATCACTTCTGCGTGCAATACAAAAGGAAGTGGG
GTTATCGAAAGTAACGTTATCGGAAAATCAAAAGGCAGCAACGGAAGTCGCAGAAAAGGT
TGCAAAAGTGAAGTTTTCTAATACGGCAGACAAACTCGATATGTATTTGCCTGAAGAGAA
TGGATTTAATGTTGCTCTACCAGGTAAAGAAGTTGAATCCCATTTCACCGAAATCTTACG
ACTTAGTGAACAAGACTTTGATGATATTCAGCAAGCGATGGTGAATTTGCGTTCGTACTT
ATCTGATTTGTCTAGCTCTGGGAACAATCAAAAAATTGCTTACAAAAGCATATTGGATGG
CACGGTGACTCAGGATGTTGCTGCCTCCTTTGCTAGAGCAAAAGATCTCTTACCAAAACC
GTTTAATCAATGGTTGGGAGAGTTGTCACAGGAGTCGGTTAAGTTTGCAGAAAGCGGCTC
TAAAGATCATCTAAATCAGCTTTGGGTGACTAATGTAGTGCGTCCTTATCAGCGGACTAT
AGCAGGTAGATACCCATTTGAACCTAATGCAACGAAGGAAGTTCGTCTAAAGGACTTTCA
ACGATTCTTCGGGTATGGTGGTACGTTGGACTCGTTCTTCCAAGAATATCTGGAGCCGTT
TGTTGATACGTCTAAGAGTCGTTGGAGACTAGAAAAAGAAATCGGTGTAAGGCCCGAGAC
GCTTGCGGTTTTTCAAAGGGCAAAACGCATTAGACAATCGTTCTTTGAATCAGATAACTC
GCTACGAGTCGAGTTTGGTATGAAACCCGTATATCTAGATCAACACATTACTCGATTTGT
GCTAGAGCTAGGTGACCAAGACTTGGTTTATAAGCACGGTCCTGCGAGATCGAAGGAACT
TCGCTGGCCATCGGGTCAAGATCAGACGCGTATTGTGTTTACACCGCCCGAATCAAAACG
AGAAATTGCTCATACCTATGAAGGGGAATGGGGCATTTTCAAACTATTGGACCAATCACT
CAAGGCTCGACCAGAGTCCCGCAACGACAACATTGTCATGATCGATTTGAAGGGGAACAA
GGTTCAGCTTGAGTTGATTCCATCTAGTGCAATCAACCCATTTTGGTCTAATGAGATGGA
GAGGTTCAGATGTCCGCAAACCTTGTAACGCCTGAGTGGGGCTACATCGGAAAAATGCCG
GCTAAAGGTGACTTTGTTAAGGACGGTATTTCTCCTGAATTTGCAAACCGTTGGCACGAC
TGGCAGCAAGCTGTTATTGCAGTGAGTAAAGAGCAACTGGGTGACACTTGGAATGATTAT
TTTTTAACTGCACCAGTTTGGCACTTTGCACTGGATGTGAGTTACATGGACGATGCTACG
TATATCGGCAGCATGATTCCAAGTGTAGATGCATGCGGTCGCTACTTCTTTTTTACTGTT
GTTCGAGCGGTAGAAGGCAAAGCATCACAGTATTGGGCACAAAGTGGCTGGACTGAAGAT
AGCCAGGCTCTAGCGCTGTCAGTGTTAGACGATGAGTTTGTATTTGATGCATGGCACCGA
AGCATGCAGGAAAAGTGTGAGCTTGTTTCTGAAGTATCGATATGCAATGAAGAAATGGCG
CTTTTGTACCAAAGCCCGATCTCAACAGTGTTTAGCTTTTCAACTGAAGCAAAGCAAAAC
ACGTTGTTAAATCATCTAATTGAGAGTCAACAGAGAAAACCATGCTTCTGGTGGACAGCA
GGCTCTACTCATATTGAATCATGTATGTTTGTTAGCACTGGACTGCCATCTATTGGCCAA
TTCTCTGCAATGTTAGATGGTCGTTGGCAAAAGTGGAGTTGGTAGGAAGCAAAGAATGAA
TTGGAATTATTTTACTTTTGCTAAAACTCATGCAGGTAAAGTTCGTCCTTATAATGAGGA
TGCGTTACTGGATATGACTGAACAGCATATTTGGGTTGTTGCTGACGGCATGGGCGGCCA
TAGCGCTGGCGATATCGCGAGTCAAATGCTGGTCGACAGAATTGCACGCCATATGCAAGA
TGTGCCAAACACCAATATAGATGATATTCGCGCTGCAGTGCAGCAAGCGAATTTTGAGAT
CTATCAATATGCTCAAATGAACTTAGATGGAAAGACAATGGGCACAACATTGGTGCTGTT
GTTTATTCAGGATGGTTATTACCACTGCCTGTGGGTTGGTGATAGCCGTATTTATCAACT
AAGAAACGGTACTTTTGTACAAAAAACTCGTGACCATAGCCAAGTGATGGAGTTAGTTGA
ACAAGGCTTGTTGGCATTTGAAGACGCAGAGTCCCATCCATTAGCCAATGTAATTACCCG
AGCTGTTGGGGTTGATGAGATGGTGACGATAGACCAAGTATCGGGACAGCTTGCGGATGG
TGACCAGTTCTTGTTGTGCAGTGATGGACTTTCCAAGGAACTAAGCTGTGATGAAATGCA
TAAAACTCTATGTGCAGATTCAGTTAACCAAGCTGGTTTGGCATTGATGCACTCTGCTCT
GGTGCGTGGCGCTAGTGATAACGTGACGTGTGCGCTCATTAAAGTGCGTCAAGAACCTAG
TGAGTTTGACTCCGCTAGGCGAGATGATGCGACTATTCCTGTGTTTTTGAGGGGTAGAGT
ATGAGTAACACGATGTTTGATTGGTATGAGCAAGTCCTTGCTCCAATTTCGGAAGACAAT
CCGACTGGCATTGATCCAAGAGAGGATGTCTCTCCTCAGTCTGCTTATTATCGACTTAAA
GATCAGCGAATGGTGGCAAGAAACGCAGAGCGAAACGCCATCATCGAAGAAGAGAGTATT
CATACACATAACAACTTATGGCGCGTTTTTGTTGAAGAAGTACCAGAAGTTCTCGCTACA
CAATCAAAAGATTTTGAGTTTGTTGCCTGGCTAATAGAAGCACTAACTCGGCTTTATGGT
TTTAGAGGCATGGGCGTAGGCTACAAAATTGCTAGCGCGTTTGTTGAGTCATATTGGGAT
GAGTTGCACCCAATGCCTGATGAAGACGGCATAGAAACGCGGATTTCTGCCATCACTGGA
CTTAATGGTATTGATAGTGAGGGAACGCTGATCTTTCCTCTTGCCTCGATTCCTTTGACG
GATATGGGTGTGGAGCAATCTTATGCATATTGGGAGTACCAACAAGCCATTGAACTCGAG
CGCTTGGATGAAGACAAGCGAAGAGCACGAGTAGATCAAGGCGCAATTGAATTGTCGCGT
ATTACTGACACGGTGAAATCAACGTCAGATGAGTTTTACCAGTCTCTGATTGCAGATCTC
GAGTTCGCTACAGGTGCTTTTAATGAGTTCAGTCAGCGACTTGATGACGCTGTAGGGGAT
GTAACGCCTAGCTCATATATTTCAAAAAGAATTGAATCAATACACGCGGCACTTAAGCAC
TTGTTGGGTAATCGTTTTAAGGATAAGGCTGAGGTCTCCATTTCTGACGAAAATGGTGAT
GAAGAGTTGGAAGAAGCAAGTCAACAAGCAGTTACTCACAACTCATCTGCGTTATTAGTT
ACAAACATGCAATCTCGAGAACAAGCTATTCAACAGTTGCAACATGTGGCGGACTTTTTT
AGAGAAAGCGAGCCTCACTCACCAGTTTCTTACTCCATCGAACAAATTATTCGTTGGTGT
GGAATGCCTCTGCCTGAATTACTGGCGGAACTAATCTCCGACGGAGACGCAAAACGAAGC
TACTTCCGTTTGGTTGGCATAGCAGAACAAAATGAAAATTAATAAAGGGAGAATGGTATG
ACGAGTATCCACTCGAAACTTTCACGAGTACGGAAGCCTCGTGTTCACATTACCTACGAT
GTTGAAACCGAAGGAACAACTTTGAAAAAAGAGCTTCCTTTTGTGGTGGGTGTTATGGGC
GACTTTGCAGGCCAAAATACCGAAGCATTGAAACCATTAAAGGATCGCCGTTTCATTCAA
ATCGATCGTGATAACTTCGATGATGTACTTAAAAAGATGAGTCCATCGGTTAAGTTCAAA
GTCGCAAACAAGTTAGCAAATGACGATTCTGAATTTGCGGTTGAACTGAGCTTTAAATCG
ATGCAAGACTTTGAACCAGCAGCGATTGTCAATCAAGTAGAACCATTGCGTCAGCTGATG
GAAACTCGTAACAAACTGCGAGACTTGATGACTAAAGTCGACCGTTCGGAAGAACTTGAA
AACATCCTAGAAGAAGTTCTCAACAATACAGACAATTTGGCAAAACTAGCTGGTGAGCTA
GATCTTGGCAAAAAAGCGCCATCAGAAAGTACTGAGGGAGCAGAATAATGACGACTCAAG
TTGAAAAACAACTCGATCCTACAGTGGGTGAACAAACCACTTCATTTCTTGAACAGGCTA
TTGGTGCGACGAAACAAACAGAAGCATCGAGAGCAGAAGAGCTGATCAAGACACTGACTG
AAGAAGCGATGAAGGGGACGGTTTCTTGGAATAAAAACCTAACCGTAACTTTCCGTGAAG
CGATTAATTTGCTTGATAGACAGATTTCAGAGCAGCTTTCTGAAGTTATGCACCATCCTG
AGCTACAAAAGCTAGAAGGTTCATGGCGCGGGCTGAATTACTTAGTCATGAATTCTGAGA
CAAGTTCTACGCTGAAAATTCGCATGATCAGCATCACGAAGAAAGAGCTTCATAAAGACT
TAAGTAAAGCGGTTGAATTCGATCAAAGTCAAATCTTTAAAAAAGTGTACGAATCTGAAT
TTGGTAGCGCTGGTGGTGAACCGTATGGTGCTTTGATTGGTGACTACGAGTTTACAAACC
ATCCAGAAGATATTGAGTCTTTGCGTTTAATGTCGAATGTTGCTGCTTCGGGTTTCTCGC
CATTCTTGTCTGCTGCTTCTCCTGCGCTATTTGGTTTTGATGAGTGGACAGAACTATCTA
AACCGCGCGATTTAGATAAAGTCTTTGAGTCGTTGGAATATGCGCAATGGCGCTCTTTCC
GTGAAAGTGCGGATTCTCGTTTTGTAAGCTTAACGATGCCTAAAGTACTAGCCCGCTTAC
CATACGGCCAAGCGACGTCTCCTGTAGAAGCGTTTGGCTTTGAAGAGTTTGATGTGGATC
CTGTATCCGGTATCGCCGTTAATGCTGATCACAATGACTATTGTTGGATGAACTCATCGT
ACGTTCTTGGCGTTAATCTGACGGACGCATTTTCTAAATATGGTTTCTGTACTGCTATTC
GTGGTGCAGAGGGCGGTGGTCGAGTGGAGAACCTGCCAACACATTTCTTCATGAGTGATG
ATGGGGACCCAGATATGAAGTGTCCAACTGAAATTGGTATTACGGATCGCCGTGAAGCTG
AATTGGGTAAACTGGGTTTCTTGCCGTTATGCCACTACAAAAATACGAACTATGCCGTGT
TCTTTGGTGCTCAAACTTGTCAAAAGCCTGGTAATTATGATTCTCCTGAAGCTACTGCGA
ATGCTGCAATTTCAGCAAGGCTCCCTTATATGATGGCAACCTCTCGTTTTGCGCACTATT
TAAAAGTAATGGCTCGAGATAAGATCGGTAGCTTTATGGAAGCAGAAGACGTTGAATCTT
GGTTGAACCGTTGGATTCTTGGCTATGTGAACGCTTCTGAAGGTGGCGGTCAAGAAATTC
GTGCGAAATACCCACTTGCTGACGCTCGCGTACAAGTTAAGGAAATTCCAGGTTCTCCTG
GTTCTTACAACGCGGTTGCTTGGCTCAAGCCATGGCTTCAAATGGAAGAGTTAACCACGT
CTTTAAGACTCGTTGCTAAAATTCCTCAGTCGGGTGGCTAAATAGAGTTAATGGCTGGTC
ACTTCGACCAGCCATTCAGCCAGGCTTATGGTAGTTATGACGAAAATAGATGCATTAAAC
TTTCTAGACCCAGAGGAACTCACACACGAGTTTACACCGATGGGCCTGGCTGAGTTTGAC
AGTCATTGGTTGACTCAATTTGTTGAATGTTCAGATTCAATACTTGCGGCGCGAATTTGG
TTGGAAGGCACGAAATCTAAAGATTTTGCGAGTTTTCGCCATAGCATTATGAGCACGATT
AATACCATTGACACACTATTACAGAAGCAGCTCAATGAGATCATTCATCATCCAGATTTT
CAGAAATTAGAGTGCAGTTGGGTAGGCGTTCGATATTTATGTGAACAAGTTGATAAACCA
TCGTCTGACTCAGTAAAAATTAAAGTTCTATCTGCAACATGGAATGAAGTAAGTAAAGAT
GCGCTCAAGGCTATCGAGTTCGATCAGTCTGCCTTGTTTAAATTACTCTATCAAAATGAA
TATGGAATGGCCGGAGGAGAACCCTTTGGTGTGGTTGTTGGTGATTATCAATTACGTTAT
GACCCGAGAACAAATTATTTTGATAGAGATATCTCTGTGCTAAGCAAGATATCTCAGTCT
GCTGCTGCAGCATTTAGTCCATTTGTAATGTCAGCGTCTCCTGAAATATTCGGTGTGAAC
ACATTTGCCGAACTTTCGTCGACTCGAGACGTTGCTGCGCAATTTGAACAAATTGATTAT
GTCAAATGGAGACAGTTGCGAGATAACGATGATACCAAGTTTATTGGCTTAACCGCTCCT
AACGTACTTTTTCGACAACCCTACAAAAGTGATGGTTCTCGAAACGATCAATTTGAATTT
CAAGAGAATATTGACGATTCAAATAACGATTTATTGTGGGGAAGTGGAGCCTTCTGTTTT
GCTGCTGTTTCGATAAGAGCATTCCAAGAGCACGGTTGGTTTACTCATATGCGAGGAATA
AAGCAGGGGGATTATAGTCAAGGCATTATTGTAGCTCCTACAAGAAACAAAACGCGCATT
AATGGCAAAAATGACAGAGATAGATGCCCTTTAAATCTAAAAGTCTCTGAGCGTAAAGAG
CAAGAACTGTCTGATTGTGGATTCATTCCGATTTCACCAGTTCCTGAAACAGACATGGTC
GGCATGACTTCCAATGTTTCGTTGTATAAGCCAAAACTGTACGAAGAGAAGCATGCTGCG
ACTAATGCAAAACTTACCTCAATGCTCCAATACACGATGTGTGTATCGCGTATAGCACAC
TACGTCAAAGTTATGGGGCGAGACAAGATAGGTGGTTATCAGGACGCGGCATCGCTCGAG
AGGGAGTTTCAGACTTGGTTACATCAATATACAACGGCTTCAGACGAAGCTTCGGATGAA
CTCAGAGCTAAGTACCCATTGAACGAAGCGAAGATCAAAGTTAGAGAGAAACGCGATACG
CCAGGGCACTTCTACTCGGTGATACATTTACGCCCTCATTTTCAGCTCGACCAAATGGTC
TCAAGTATCAAATTAATTACGGAATTATCACCAGAACATTTGGTGTAAGGAAAGAAAGAT
GACTCAGTGGAAAAATGCCTTATCGGAAGGGCAGTTGCAACAAGCTCTAGAACTACTAAT
CGAAGCAATAAAGGCATCTCCAAAGGATGCCAGTTTGAGAAGCTCTTTTATTGAACTGCT
TTGTATTGATGGTGATTTTGAGCGAGCTGATGAGCAACTGATGCAGTCTATTAAACTGTT
TCCTGAATATCTTCCAGGCGCTAGCCAGTTAAGACATCTGGTTAAAGCTGCTCAAGCGCG
AAAGGATTTCGCTCAAGGTGCGGCAACCGTGAAGGTATTGGGTGAGAACGAAGAATTAAC
TAAGTCATTGGTTAGCTTAAACTTATCAATGGTGAGTCAAGATTATGGACAAGTTTCTGA
ACTTGCTCTTCAAATCGAAGAACTGAGACAAGAAAAAGGCTTTTTAGCTAATGATACTTC
GTTCTCAGACGTGCGGGATATTGATGATCGTTTAGGTGGTTACATCGAGCTGTTTTCTAC
CGCTGGCAACTACTTCCTAGTCCCTATTGCTAGCATCAACACTTTAGAAATCAAATCTGC
TACCTCTTTGCTAGAAAGTATTTGGCGCCCCGTTGAGTTTGACATTGACGGTTTAGGTGA
AGGTGAAGGCCATATGCCGATGACTTACGTGGATTCAGAAAGTGATGCTCAGAAACTAGG
TCGTGAAACGGACTGGAAACAAATAGCAGACGAAGAAGTTTACTTAGGTTTAGGTCTGAA
GTGTTGGCTTGTCGGTGAAATAGCGCTGCCGATTTCTGACTTACAAAATCTACAAGTAAT
AAAAGAGTTGGCGTAAGAGCAATTATGGCTTTAACGGTTTCACTGCTAGACAAGTTGATT
GATAGCGACCCAACTACCAGAGAAGAAAAAGATTTTCCTGTCAGTCAGCAACACATGCTC
AATGGTTTGTTAAGAGACTTAGAGTCGATGCTTAATAGTCGTATTGGTTGGAAAAATATT
CACGAAGACTTTTTAGAAGTTAGATACTCAATTCTGAACTATGGGTTACCTGATTTTTCA
TCAATGCCTTATAGCAGCCAAGATGGACAAAGTCAGTTGTGTGACATCGTTTATGAGGCT
ATTCGGGAGTTTGAACCGCGGTTAAGAAATCCGCACGTTCAAATTTCTGATGAAAAAAAT
GCGATAGATCGAACCTTACGGTTAGAAATTAGCGCAACTTGTTTGATTGATAATGACATC
CACGAGTTGAAATTCAATTCGGAAGTCGAGCCTGTGAACTTAGGAATGAAGTTGAGTCGA
GCGAAATGAGTGAAGAGTTTCTAAAATACTACAATCGTGAATTGGCCTATCTGCGACACA
AAGGACAAGAGTTTGGCGAGCAATATCCTAAAATTGCGGCTAGGTTACGTATCAGCGAAG
AACAAGTTGAAGACCCACATGTTGAACGTCTGTTGGAAGGTTGTGCTTTTTTAACCGCTC
GGATAAGACAAAGTCTGGATAACAGTTACCCACAGTTTACGGAATCACTGATGGGACAGT
TATATCCGGACTTTCATGCGCCAATTCCTTCGATGTCAGTGATCAAATTGAACTGTTCAG
AGTCAACCACTAGTTCATTTACTATTCCTGTGGGTGAAAGAGTCGAAGTTAGTGCCCCTG
GATATCAAGATTGCCAGTTTCGAACCGGTTACCCGACAACAATGTATCCACTCGATATTA
TTTCTGGTTCATTTGAGAACGCGCCTTTCAAGCCTACTGGCTCTAAGTGGGAGCACAATG
CGCACTCTGTACTAAGGTGTCAGCTGAGTGCTCATGATTCAGAGTCCTCTATCAATTCCA
TGGGTATCGATTGTTTGCGTTTGTACTTAAATGGACAGACGCAATTAACACTCAAGCTAT
ATCAAATGTTATTCCAAAGTTTGATTGGTCTTTCAATCGTGTTGGATGGTAAAGAAATCA
TGCCTCTAACTAAGAGGCATCTTCAATCGGTTGGTTTTGGGGACGAGGAGCAAGTCGTCC
CTTACAGTAAGAGAAGTTTTTCGGGATCTCGTTTATTGGTCGAGTACCTTCATTTCCCAG
AAAAATTCATGTTCTTTGACTTGATTGAGCTCGGCTTAGATAAGTTAGAGATTCAAGGGC
AGGTCGAGATTTGTTTTTACTTCGATACAAGCGATGACTGGCTACCAAAGCAAGTAGACG
AGGAAAGTGTCATGGTTGGCTGTGTTCCCATTGTAAATCTGTTCAAATCAACCATGGAAC
CTAAACGTCTCCTTCCAACTGAGTACGAGTATCAATTATCTCCTCAGTACCAAGATGCAG
AGAGTAATGAAGTTGTCTCGATTTCTGATGTTACCTTGAGAAACTGGAACAAAACTTACG
AGCACTTACCCTGCTACCATTCAGGAGAGCACACGCACTACATGAGCGCGAGTGAAGTGT
ATTGGTTAATGAGACGAGAGGATAAAAACTGGGCCGGTGGCTACGATGAGCCTGGTCGAG
AGACTTATGTTTCTTTTGTTGATAAGCAATACCAGTTGTTCAGCCCTGAAAGCAGAGATA
ATTGGCTGATGTATGTGGAAGCTGAGTGTTGCAATCGTAATTTGCCACAAAAAATTCCAT
TTGGTGGCGGGCTACCAAAGGTTCAGTTACCCAATGTTGATGATAATTTTAAATCAATTA
GGTGCTTAACGTCTCTCTCCGAAACGCTTAGGCCAGAGATGGATGAAAGCACACGATGGC
AGCTTACCAAGCTATTAACATTGAACCATTTTACTGAAGCTGACGGCTTAGCAACGTTAA
AACAAACATTGAACTTGTATGCATTTGCAGGCACTGCCGAAACAAAAGCCGTTATAGATG
CTCTAGTCAAGCTAGAGTTTGAACATACAACCGGTAGGGTTAGTCAGAAAGGAAAAGTTG
GTTTTGCACATGGAGTAAAGCTGGTTCTAACAGTGTCCGATCAGATACTGCCAAAAGAGC
AGATCTTTTTATTGGGTAGCGTGTTATCTGTTTACTTTGCTCAATATGCGGAGATTAACG
TGTTTACGCAGTTAGAGATTAAGTTGAAATCAACCAGCAGCTCCTTTCACGTATGGCCTG
CGCTGACAGGTGATAAGGTGTTGTTATGAGCTCAGAGGACTTCTACCGCGAGCTAAAGCA
ACGTTCTTTGTTTGAAGCTATTCATCTTATTGAGCAAGAGCTTTTGAAAGTTGAATCGCA
AATTGGAACAGATGCATTACCCAAAAACGAGAAACTCAACTTAAAGGTCAATGCATCTTT
AGGCTTTGAGAATGCGCAACTCGTTTCTACTAAACCATTAGGTAAAGATAAATTAGCGCT
TGAGACAAATTTGATTGGCTTGACGGGGGAGCAGGGTGTACTGCCTCAGCATTACAGTGA
GCTTGCATTGCATCGACTGAAAGAAGGCGATCATGCGATGGTGGACTTCTATGACATTTT
TAACCATCGGCTTTTATCCCTCTATTATCGAAGTTGGCAATTGAGTCAGTTAACGATACA
AGCGCGTGCGCATGCAAAAAATCAGCGCTCCCCATTAACTGATTGCATATCGTCATTGAC
TGGCGATGGGGATGATCTAGCACTGCATTATGGCGGCATGTATGCATCTCCAACACGAAG
TAAAGGTGCATTGAAGAGCATTTTGGAATGTTTGTCTGGTTGCCAAATTCGTATTCACGA
GTTTCAAGGTCAATGGATGCGACTGTCTAAATCTGAACAAACTCGTTTGGTATCGAAAAG
TATGCCCGAAGGCCAGTTTGCACAACTCGGTGCTGGTGCGTCACTAGGGAAAAAAGCCTG
GAATATCAATGCAAGTACAACAATTGAGTTTCTCCCAAAGGAAAGTAAGCAAGTCACAAA
TCTATTACCCAAGACCAATACATTGAAAACGATAAAACAGGTAGCAGGTGACTTCATTGG
CAAACACAAGCACGTTAAATGGCAACTCACGACTAAACATAGTCTATTGCCTCAAGTTCA
AATATCTAAGCAACAAGGTCAGTTAGGTGTCGGCTCTGTACTGAAAAAACATGAACGTAC
GGAAGATCGCAACATAACAATTACGGTTTAAAGGAAACATAATGGCTTCATTATCACTTT
CAGCGTTGGTCGAAAGATTGTCTCCGCAAGCGAAGGAAACGCTAGAGCAAGCGGCTGCAA
TGGCAAGTTCGCGTACACATCATAGTATAGAGTTGACCCACTGGTTGTTGGCGATAGTTC
AACATCCATCCGGTATTTATTCAGAAGTGTTTGAAGCTTTTGATATTGATGAAAGAAAAG
TCGAAGAACAACTGCAAGCTCAGCTTGAAAAATACAAAACTGGATGCCAAACCGTCCCAG
GCCTTTCTGCTTATACTGTAACCATGATGCAGAATGCTTTGATGTGTGCAACGATAGAGT
TTCATGAAGAACAAGTGAACTGTATCCACTTACTGTTTGCGTATCTTTCTGATGACACGC
TAGTGAATATGATGAACGCTATTAGCGCGGAGCTAGACAAAGTCGAACCATCTCGCCTAG
TCGTAATGAAAGAGCATGTGGGCGATGGTGGAAACAATACTTCTAAGGCGACGAGTAGCT
CGAACTCAGCATTGAATCAGTTCACAACGGATCTTACTGAGCAAGCTAAAGCTGGAAAAA
TAGATCCTGTTATCGGTCGCGACAATGAAATCCGCTTGATGATCGATATTTTATTACGTC
GTCGCCAAAACAATCCGATCTTAACGGGTGAGGCTGGTGTAGGTAAAACTGCGGTAATTG
AGGGGCTGGCGCAAAAAATAGTGGATGGGGATGTTCCTCCGGCTTTACATGATGTTGCCA
TCAAATCACTCGATCTTGCTTTGCTTCAGGCGGGGGCGGGGATGAAAGGGGAGTTTGAAA
ATAGACTTAAAAATCTCATTCGAGAAGTTAACGAATCTTCGCAGCCAATCATTCTTTTTA
TCGATGAAGCTCATGGTCTAATCGGAGGTGGTGGTCAAGCGGGACAAGGTGATGCTGCTA
ATATATTGAAACCAGCGTTGGCTCGAGGAGAGTTACGGACCATCGCTGCAACTACTTGGG
CTGAGTACAAAAAATATTTTGAAAAAGATGCCGCGTTAACGAGGCGCTTCCAGGTTGTGA
AAGTAGACGAGCCGACTCCTGAGTTAGCGGTAGATATGCTTAGAGGCTTGGTTAACATCA
TGGGGCAACATCATGATGTCTATATCACAAGCCAAGCACTGAATGCTGCGGTACAACTTT
CTGCTCGCTACATTAACGGACGCCAACTACCAGATAAAGCAGTATCGGTATTAGATACTG
CATGTTCGCGTGTTGCATTGAGCCAATCTGCCACTCCGGGCGCGTTGGATAGCAAAAAGA
AAAAGCTAAACATCAAAGAAGCGGAGTTTCAACAACTTTCCAAAGAGGCTCTGTTAGGCG
TAAGTCACGATGAACAGCTTAATAATATTCGGTATGAGATCGATGAGTTATCTAATCAAG
TCATAGAATTAGAGGCAATTTGGGAACAAGAAAAGCAGTGGGTTCAAGAAGCTAAGTCCT
TGAGAGCTAGGGTGATAGAAGAGAATGCCGACTGTGACAAAGAGCGATTACAGGAAATCG
AATCGAACTTAGCGCTCAACGCGCAACCTTTAGTCTTTTCTCATGTGAATGAATCTTTGA
TTGCTGAGGTGATTTCTGATTGGACAGGCATTCCACTTGGAAAATTGCAAGATGACGAAA
TTGAAGCGGTTCTTAACCTAAAAGATAGCTTGTGCGATCGAGTGGTGGGGCAAGATCATG
CTCTAGAAATCATGTCCGAAGTGATCAAAACAGCAAGTGCCCAATTGACGGATGAAACCA
AACCTAATGGCGTGTTTTTATTAACTGGCCCTAGTGGTGTCGGAAAAACAGAATCCGCTC
TTGCTATCGCAGAGAAAGTTTATGGGAGCGAGGAGAACGTAACCACGATCAATATGTCGG
AATTCAAAGAAGAGCATAAGGTTTCATTGTTGTTAGGCTCTCCACCTGGATATGTCGGAT
ACGGTGAGGGGGGCGTTCTAACGGAAGCCGTAAGGCGTAAACCTTACAGTGTGATTCTGT
TGGATGAAATGGAAAAAGCGCACCCTGGTGTGCAAGATATTTTCTATCAAGTGTTTGATA
AAGGCTCCATTAAAGATGGTGAAGGTCGAGATATCGATTTTAAAAACACCATCATTATCA
TGACGGCGAATACTGGCACAGAAACCACAATGTCTCTCTATGCAGATCCAGACTTAGCGC
CAGAACCGGAAGCTCTAAAAGAAGCGCTTAGAGATGATTTGCTAACAGATTTTAAACCTG
CATTTTTGGGGCGAGTTAATGTATTACCTTACTTGCCTCTCGGAAAAGAAGTCCTAACGG
AAATAACTAAGTTAAAACTCAACAAAGTATCTAACCGTATCCGAAAACATTATTCGGCAG
GGCTGTATTTTGATGAACAACTAATTAATGACATTGTAGACAATAGCAATGAGTCAGGAA
GTGGTGCTCGTGTAGTTCAAACCACCATTGAAAATAATTTACTTCCTAAAATTTCTCATG
AAATATTGAATGCAATTCTTAATGGTAAGACGTTCGATGAAATTAATGTTAGAGGTTCAA
TTAAAGAACTAGAAGTCTCACTTATTTAACAAGTTTAACTCTGTAAACAATAATTGAGAG
TTGCTTCATAATAACTATTATTAGTTATAAATATTGCTTAATTTAAATCTAATTTAAAGA
TATAAAGGAGCGTATTTAAAATGAAGTTTTTGATACATCAATCATTAATTATCATTATTC
AGATAATTTAATTAATACGAAATATGTCAATTAATAATGCTCTAGGAGATTAGCATGCAG
TCTAATACGTATCTTAAATACGCAGATATTAAAGGTGAAGCGACAGCGGAACAATATAAG
GATTTAATTACACTACTATCTGTAGATTGGAGTGTTGGTCGTGAAATTTCTTCTTACACG
GGTACAGCAATGGACCGTGAAGCAAGTGCAACACGCCTATATGATTTAACTATCACTAAA
CTTCAAGATCGTTCGTCTCCTGATCTATTCAAGGAAGCAACAATCGGTAAAGGTAAACCT
GCAGTATTCCACATCACTAAGCAGGGTGAAAAAGTTGAAGAAATCATGAAAATCGAACTG
ACTGATGCGATGATTTCTAACTACTCAGTATCGATTCAAGATGATCGCCCAGTAGAAACT
ATCACAATTTCATACACTGAAATGATGATGACAGTGACACCTACTGATGACAAAAACAAC
ACTTCTGCTCCGTTGGTTTACGGTTACAGCGGTGTTAAAGGTCAACAAATGTAATTTATT
GTGCGGAGGGGTTATCTCCTCCGCCATTTCAAAAGGAAATATAAGTATCCAATGAAAAAA
GCAAGTCAAGACAACAACTTTATCCGTATTTCTTCTCCGTTTGGAAAAGATGCTCTTATT
CTCAATTCGTTCGAATATAGAGAAGGGATCTCGGAGCTTTTTTCATTGCGTGCTAAAGCT
TATTTTAATGATCAAAAAAATGAGCTCAATGAAATCGTGGGTAAAGAAGTAACGATTTCA
GTGGAAAATAGTAGTCGTGTTTCTAAAAGTCCGCGTTTTTTCCATGGCATTGTCTCTGCT
GCAAAGCTCGAAGGCCAGAGAGTGATGAATTCTCATAATGGAGAAAACTACAAAAATATT
GAAATTATTGTTGAACCGAAAGTTAAGTTCGCAGCGTACAGAAATAATTGTAAGATCTTT
CAGAAGAAAAATATAAAAGACATTATTTCCGAAGTGCTTTCAGAGCATGGTGTTGCATTT
AAATTTGAACTAAAAAATACGTATCCCCAATATTCCTACAAAGTTCAGTATGAAGAATCT
GATCTTGCTTTTGTTCAGCGCCTCCTAGCCGAAGAAGGGCTCTCTTTTTGCTTTAGTCAC
TCTAAATCATCCCATGTCCTAGATATTTTTGATGATGTAAGCTTTTACAAACCCAGTCCT
GAGTTTATGGTCGATTTCGATACAGGCAGTTCAGAGTCGAGTCACATTTCTGCTTGGAAC
GAAACACAAGTTTTAACGACTAAATCAAGCCAGAAGTCTGGCTTCAATATGCTAAAACCA
GCCTCACAACCCAAAAACGTAGCTGCTGGTGATACTGCACTGTTTACAGTACCTGCGAGT
GAGTATTTTGAGTATCTGGGTGAAACAGAAAGTGACGATCAGTACTCGCTTCGAAACACT
CACGCAATTGAATCCCTTCAACAGAACGTTTATCTATGTAGCGGAGAGGCGAGTTGTCGA
ACCTTTTCTGTGGGTAAATGTTTTAAGTTCAAAAAACACGAAGATAAATCGCGAGTAGGA
AAAGAATATGTCTTGGCCTCTGTGACGATTTTTGCTTCTGTGTTTAATCAAACAGGTCTG
GGTGGCACCGCTTCTCAAGGTGTTCGTGTTGCGTTTACTTGTGTGGACTCTAAAACCATT
TTAAGGCCGGCGGTTACTTACCCTAAACCGCAAATTAAAGGTCTTCAAACAGCCATTGTG
ACTGGTAATAAAGACGGTGAGGTATACGTTGATAAACATGGCAGAATAAAAGTACAGTTC
CATTGGGATCGTTTGGGTAAGTACGATGTAAATAGTTCGTGTTGGATTCGAGTTGCTCAA
AGTATTGCCGGAAATGGATGGGGTGCGGTGTTTCATCCTCGGGTAGGGCAAGAGGTTATC
GTAGAGTTTGTGAATGGCGACCCAGATCAACCTATTGTCACGGGTGCGCTGTATAACGGG
AGCCAGTTGCCCCCGTATTCTCTTCCAGAGAAAAGTTCTCAAAGCGGTTTTAAGTCCCGC
TCAGTTCAAAAAGGAAACGCAAATTTCAACGAGTTACGCTTTGAAGATAAACCTGGTGAA
GAACACATTTACCTTCACGCAGAAAAGTTGTTCCAAATGTTAGTCGAAGACTGCGTAGAT
ATTGTTGTTGAGAACAATAAAGTTGAGAAAGTAACCAACGATGTCACTCAAGACGTTGGA
AAAAATGCGACGTTAAAAGTGGGAGAAAACTATACCTCCGACACTGGCAAAGTGTTGTCC
CTCAATGCAGGGAAAAGTATTGAAATTAAAGTCGGTGGAGCCTCAATTCAAATGTCGAGT
TCTGGCGAAATCAACATTAAGGGCAACAAGATTTCTATCAATGGCTCTGCAATCGCATTG
AAAGCAGGACAAATCTCTTTGAATTAAGAGGGAACTGAGAATGGGTAAACCAGCAGCAGT
GATTGGAAGTTTTCACCTTTGTCCAAAGAAAACAGGCAAGATCCCTCATGTTGGAGGTCC
TGTTGTTATGGGTTCTCCAAATGTAAAAATAGGAGGCATCCCTGCTGCGAGAAAAGGTGA
CAAACTCGTTTGTATCGGGCCGCCTGACAGCATATCTTCGGGGTCTTCTAGCGTTAAGAT
TAATGGTAAACCGGCTGCTAGATCAGGGGACTCTACATCTCATGGTGGAAAAATTCTCGT
CGGTGTACCGACCGTCCTCATCGGGGGATAGATGCGAATTGGTTTTAAGATGCCTTTATG
TCTTATTGACGATGAGGAAGTACAAGTCAGCTCTATTCTCGATGCTTCATTTAGGTTTTC
CGGTGAAAAAACACAAAACGTTAACAATGAAGTTTATGAAGAACGACTGTTTAAGCTGAT
TGCGTCACATGAGAGAAGCTTAAAACAAGCAGAAGTATCTGGTTGTGTTTGCGTATTGTT
GCCCCAACTCAGCGACAAAACGCTACTGAAAAAAATCATGCTTGAGATATCCTCTGCCTT
AGGTGGTCATCCAAGTACAAATATCTACTTGTATCCTTACGGGCAGGCATCCTTTTTGAT
GGCTCTTGGAAGAATAAAAAGAGAGTTGGTCTCAAGTCGACCTACCTGGGTTTTGGGATT
TAATGCCAAAAATGATGACGTGAATGGTTCGCGTAGTTCGGTCGTGGCGGCGAAATGCGA
GCCGAGCAAAGGTGGTTTATTCAGCAGAAACGTTTGTGTTGATTTAGATGCCACACAACA
GTCAATCGCAGTAGAGAAGGTCATGCAGCAGTTAGGGCTTAACTGTAAATATCCGGTGAG
TGACTTTACTGTATCTGTTGAAGGCGAAGAGCCTATTTGGATGCATCATATTCAGAGCTT
CTCACCGTGGATTACCTCCGATACTAGATACCATTTTCTGAATGTGAAGTTAGGTTCGCT
TGGAGCCTGTAGCGGTATTCTCAAAGCAGTTTGCCTGTATCAACAACAATTGAACGAGGC
GAGTGAACGCTTTCACGCTGTTCAGCTAGACATCGAGCCAAGTGGGTATGTTGTTGGAGC
CTTATTTGGTCGAAATGAGAGCGAAAATTCTTAGATCAATCAACACAAACCACATGAAAA
GCTTACGAAGTCACGATATCCTAACGGGATAATAAGATAACGCCATGTTTGTGGCAGAAA
GTGAATTCGAATGAAGTTTATCCACACCTCAGATTGGCATCTTGGCCGACAATTTCACAA
TGTCTCTTTGCTTGAAGATCAGCAGGCAGTTCTTGAGCAACTTATCCAATATATTGAAAA
CAATCCGGTTGATGCTGTAATCGTTGCCGGAGATGTCTATGATCGCTCCGTTCCACCAAC
GATTGCTATCGAGTTGCTTAATCGAGTCGTAAAGCGAATCTGTGGTGAGCTCAATACTCC
TATGATATTGATTTCAGGCAATCACGATGGCGCAGAGCGTTTGGGTTTTGGTTCTGAGCA
AATGAAACGTTCGGGATTGCATATCATCAGCAACTTTGAAGATATGTTAACGCCAGTTGT
GATTGAAACGAAAGCCGCTGGTCATGTCGCTTTCTATGGAATGCCATACAATGATCCTGA
ACAAGTACGTTATGTGTATAAAGAGCCGGTGTCGACACACGATGAAGCTCATAAACTGCT
TGCCGAAAAAATTACAGAGCAGTTCCAATCTGAGCATCGAAATATTCTAATCAGTCATTG
CTTTGTAGATGGTGCTATTGAATCTGAATCAGAGCGACCACTCTCTATCGGTGGCTCTGA
TCGAGTTAGCCACGAGCACTTTTTAAACTTCGATTATGTCGCGTTAGGTCATTTGCACCA
ACCTCAAAAGAAAGGTGAGGAGTACATTCGTTATTCTGGTTCGTTGATGAAGTACAGCTT
CGGTGAACAAAATCAAAAGAAAGGCTTCACATTAGTTGAAATCGGCAAAGATGGCTTTAT
TGGGGCGGAACATATTGAGTTAACGGCGCCTCATGAAATGCGTATCGTTAAAGGCGAATT
GGAACAAATTCTAGAGTGGGGCAAAACGGACCCGAAAAATGAAGATTATTTACTGGTGAG
ATTAATGGATAAACACGCCATTTTGAAACCGATGGAGAAACTTCGCACGGTTTACCCGAA
TGTTTTGCATCTAGAAAAGCCAGGAATGCTAATTGGTGTCGAGCAAGAAATGGCGCAAGC
TAAGCTCGCTCGCAGTGAAATTGACATGTTCAAAGATTTCTTTGCTGAAGCACAGGATAG
TGAATTATCCAATGAGCAAGAGCAAGCAATCAGCGACATCATTAAGCAACTTTCACAGCA
GTAAGGGCCAAATATGAAACCAATCAAACTCACGATGCAAGCGTTTGGTCCGTTTGCGAA
AACAGAAACTATTGATTTTGAAAAGCTTGGAAGTAATGCTTTATTTTTAATTAATGGACC
TACTGGCTCAGGTAAAACCTCGATCTTAGACGCGATTTGCTTTGCGCTATATGGCGAAAC
CACTAGCAATGAACGTCAAGGGATCCAAATGCGCTGTGATTTAGCATCGCCACAGCTGCT
AACCGAAGTAATTCTAGATTTCTCTTTGCATGGCAAAGTTTACCGAGTGACTCGCGCGCC
GGAGCAAGAAGCTCCGAAAGCCCGTGGTGAGGGATTGACCGTTCGCAAACACACGGCGTC
ATTGTATGAATTGGGTGAGACAGAAAAACTCATCACCAGCAAAACGACCCAAGTTAAAAC
TGAGATCACTAATATTATTGGTTTGAACGAAACTCAGTTCCGTCAGGTTATGGTATTGCC
TCAAGGTAAATTTCGCGAGCTGTTATTAGCAACGTCTAAAGAGCGTGAAGAGATCTTTGG
CCAGTTGTTCGAAACGGATATCTACAAAAAGATTGAATACGCCTTAAAAGACAAAGCAAG
CTCGATAAGCAAAGCAAAAGATGAGTTTGATAACCAAATTCGTGGCGCGCTTCAAGTTGC
GGGAGTGACATCAGAAGCGGAATTAACAGAACAACGTGAAACGCTGTCTGTCCAATTCGC
GTCAGCGCAAAAGCGAGAGCAGGAATCGCTTGCTCAGTTAAATGCCGTGAAAACAGAAAT
TCAGAGAGCTGAAACGTTAAGTAATGAATTTAAAAAGCGTGAACAAGCAGAAGCCTCGCT
CCATCTGCACTTGCAACAAACTGAAACCATTTCGGCTCGCCAACTGCAGTTAGAGAATGC
GAAAAAGGCGAGTAGGATTGAACTGCCTTATATCACGCTGCAAAATGCCGCCCAGCAAGT
TCAAGATTTAAACCAAAAGGTTGCCGTTCTTTCTCAAGATTTAAAAGCCGCTGGCGACGT
CTTAAAAACGAAGGAACAAGCCTTCCAACAGGCAAAAGAACAAGCTAATCGGGTTCCTAC
GCTGACAGAGCAGCAATACCAACTTGAAAGCATGAAAAGCAAGTTGGTCGAGAAGGTTGA
ATTGGATAGTGCCATCGCTGCAGGACTTCAGCAGAAATCAGAATTTGAAGAAACGCTAAA
AAAATACATAGTGTTTAGGGAAAAACTGACGCAAGACGCCCTGCAAGCGCAAAAAGTGTT
GGAGCAAGCTCGCATTGATGTCGCAAGTATTGGTAGTGTGGATGCAGAGATCAAACAGCA
GCAGCGTTTGATGTCGGATCTTCAAAAGTTAGGTAATTTAAATCAAGAGCTTTCAAAGCT
AGATGCATTGACGTCAAGTAAACAAGCCTCGGTAACTCAAGCCAAGTCTTATTATGAAAA
CCTTCAACGTGAAGCGGATGCGTTAGAGCTCAGTTGGCATAATGCGCAAGCGGCAGTTCT
TGCTCTTCGTTTACAAACTGGAGAGAAGTGTCCCGTTTGTGGTAGTACCGAACATCCTCT
ACCTGCTCAATTTGTTGGTGATGAAGTCACAAAAGAGCAAGTTCAACAGGCTCGTCATCA
GGAGCGTGAGGCTCAAATCACGCTGAACCAATTGAGCAACCAGTTGGAACAACACAATAT
TGCGATTGCTCAATACACGCAGCAAATTGAGCAAATGGTTTCGGAGTTGGGGCAGCACGC
GAACCTAGAGCTGCAAGCATTACAGGCATCAATTCATCAACTCAATGAACGATTACAGCA
TTTGAACGCAATTAATATTGCTCAGCTTGAGCAAAGCGTGAACGAGTTGAATCAACGTTG
TTTGGTTGGCGAAGGTAAGATCAACGATTTGCAAAACCAGATGGCTGCAAATGAATCGAC
GATTAAAGCAAATCAGCAGCAGTTAGCGAAATTGACTGCGTCATTAGGTGATAAATACAC
ATCACTAGAGCAACTAGAAAACGACTTGACTCAGATACACAAACAAATTGTTGAGTTAAA
TAACGGCCTAGAATCTGCGCAAGCGCAGTTACAACAAGCTGTGCTGGCGAAATCAAATGT
CGATAGTCAGTTGACGACTCACCAACAGTGGCTGTTGGAAGCGAATAGTCGACTGGAAGA
TGCTAAAACCGAATGGGAAAGTGCACTAAAAGCGAGTGCGCTTGCTGATGAAGCGCACTT
CTTACAGAGTAGAGTGAGTGAACAACAAACTCAAACTTGGCAACAAGAAATAGATAACTT
TAAGCAGACACAAATTCAGTTAGAACAAACTCTTGCGGATTTAAATCAAGCTTTGAAGGA
GGTCGAGAAGCCTAATTTAGAAGCGCTTAACGGGAGTTTAAGCACTGCTCAACATTTGTA
TCTAGAAATTAGAAATCAGTTGGATAGCACGCGTTCACTGTTTGAAGGCTTGGAAAAAGT
TCGCAATGAAATTTCGAATCTGCACGATAAAAACCGTAAATTAGAGGAAGAGTACAAAGT
TTTCGGTACGCTTTATGATGTCGCCAGTGGTAAAACGGGCAGCCGTATCAGTTTACACCG
ATTTGTGTTGGGGGTTTTATTGGATGATGTGTTGATTCAAGCTTCTCAACGACTGAGTTT
GATGAGCAAGGGTCGATATATTCTAGCGCGTAAAACAGAGGGTTTTAAAGGTGCTGCAGG
GCGAGGACTTGATCTCGTGGTGGAAGACGGTTACACCGGAAAAATGCGTGATGTTGCAAC
GTTGTCGGGGGGAGAATCCTTCATGGCAGCTTTAGCTTTGGCATTAGGCTTGTCTGATGT
CGTGCAATCTTACAGCGGTGGAATTCGTTTAGATACGTTATTCATCGACGAAGGCTTTGG
TAGCTTGGACCCTGAATCTCTCGATCTGGCGATTCAAACATTGGTCGACTTGCAACAAAC
GGGCCGCATGATTGGCGTAATTTCACACGTGTCTGAACTCAAAGAGCAGATGGCGTTGCG
AATCGATGTTGAACCGTCTAGGTTTGGTTCTACCGTTTCGGTTAAATCTCATATGCTATT
ATCTAAATAAAAATCAAATAGTTAAATGAAAACAAAAAAGCCCCTTTATGGGGCTTTTTT
ATCGACTCTGACACTTATTGTTCGCAGAAGTGACCTTCTTTTGGCGATTGAGTAATCGCG
TACTCTCCGTCGAGATTACGATACACAATAGTGTTCCAAATCGAGCCATCATCCATTTCA
AATTCAATTGCGTAGTTCACACCGCTCACTATTTGTGCATGAACTGTCAGAATTTGTTTG
AATGACGAAAGAGTATCCATTTGTTTCAGGGCAAAGGCCATCGCCTTTTGTGCATCAGGG
GTAGCATCAAATTCGTTCCACCCACCTGGCATGTTTCCCTGTGTATTACATACATTTGCC
GAGGCTGTTACATGTGTCGTCTCTTCTTGGTTTTTTGGTTGGCAACCAACAAGCAACCCC
AAAATTGCACAAGTCGACACTGTTTTTAACATCATAACCATCACCTCTATTCATATCGGA
TCGTATTATAGTGGTGATGAAATCACGCCATTGTCTATGTTGTGCAAACTTTTGATATGC
ACAAAGTTAATTCGATGAGTAATTGGAGCGAGTTTACATAGAAAATAAACACGATAAATC
AAAGATTCTGTTCTTGATAAATCAGTTTACAGTGTAAAAACTCGTGATGTTGTTGCCTAC
GAAGACTCAATTTACTCGTGATGTTGTTGCCTACGAAGACTCAATTTACTCGAGAGTTGG
GGCAGCGTTAAGCGCTATAAATTAAATTTAATATGAGTTATGGTTCACATGATTGACGTT
GAAACTTCTTATCAATCATACAAAACACTACTATCACCGACCTGTAAAAATAAGCCGTAG
TTTGACTAATTGCAGCGTTCTTCGTCAATTTGTTGCCAGCGCCATGGAGGGCGTTATATG
AAAAGGATAAATGTCATTGGTAGTAGCGGCAGTGGTAAGTCTACTTTCGCAAAAGCCTTA
GCTCAGAAGCTCGACGTTACACATATCGAAATGGACAAATTGTTTTGGAAAGCGGGCTGG
CAAGAAAGCACCGACCATGAGTTTTTCAGCAACTTAAAAACGGCCCTCACGCAAAGCGAA
TGGGTTTTGGATGGAAACTATTCTCGAACTGAAAGCATAAAGTGGCAAGACGTCGACACG
ATCATTTGGTTGGATTATTCAAGAACGGTGACGTTTTACCGAGCGATCAAACGTGCACTC
ACTCGTATTTACACAGAGCAAGAGCTGTGGGAAGGGACTGGTAACAGCGAAAGTCTGTAT
CGACTGTTCACAAAAGACTCCATCGTATTATGGTCTATTAAAAACTACGCAAAACGACGA
CGAAAATATCTTCAACTGAAACGTGAATTGAGCGGCTCATCCATTCAATTTGTTCATTTG
ACTAACCCGAAAAAAGCACAAGCTTATCTCGAAAAACTATAAAATAAGTAAAAGCTAAGA
GAAAACAAATAGATGGAAATTATTTTTGTGCGACATGGCGTGCCAGATTTTTCATTAGCT
GATGAAAGATGCATGACGCAGTTAGAGAAAGATTACGCTCCATTAGATCGAGCGTATTTA
TCGGAACTTCATCAAAAGCTTACCAACGCCGTATTCGATGATGCGCAGGCTATTATTTGT
TCACCATATACGAGAGCGCTCCAAACAGCGGAGATCCTTAACCGTCGTCATGGATTTGAA
TTGTTTGTCGAACACGATCTGAGAGAGTGGCGGGCGGATACTTCTGGTGGTTATATTTCG
TTGGCTGAGCGAGACCGGCGTTGGCACGAATATCGCGAGTTGCTAAAACTAAGACTGCCG
ATGAGCGACGAGCGCTATGAGCATGTGACGGCGTTAAAAGCACGAACGATGGCGGTTTTG
GAAAGGTACAGACAATATGACAAAGTTATTGTCGTCAGTCATTTCAATGTTTTTGAAGCT
TTGCAAGGTTATCAGGAACAAGGGGTGGCTTGCGGAGATTCTAAAATCTTTCGCCTGTGA
TCGATTTTCAATCTTATAGAGTAAAATCAATGAGTAATCGCTATTGGAGTTAAAAATGAA
ATCTATAAAAGCATGGATGTTGTTATGTTTGATCGCGATGTTTGGTTGTACGTCAAAACC
AGATGATGTTGAGCCTGTAAACCACTTTGCACTCCAACCATACCTCGGTAAATGGTATGA
AATCGCTCGACTGGATCATTCCTTTGAGCGCGGCCTCTCTAACGTTACGGCTGAATACGA
ATTGCGTGAAGACGGTGGTGTCACGGTTATCAACTGTGGTTATTCGCAAGAAGATAAAAA
GTGGACACAAGCCGAAGGCAAAGCGTATTTCGTTGGAGATGAAAACATCGGCCATCTTAA
AGTTTCATTTTTTGGCCCGTTCTATTCCTCGTACATTGTGTTCGAGCTAGGAGAAAACTA
TGAGTATGCCTTTATCTCAGGTTTTAACCATGATTACTTGTGGCTACTTTCTCGGAAACC
AAATGTCGATAAGGCGACGGTGGAGCGATTTAAGCGAGTCGCCAAAGAGAAAGGCTTTGC
GCTAGATGAGTTGATCCTGGTCGATCAAAAACAGTAAATTGTCCAACTGCTGACCTTACA
GTAAGGTTCGATGCTTCATAAAGCTCAGTGGTGTTTGTCCCGTTTGTTTTTTAAAGAACG
CAATGAATGCGCTGTCTGATGAAAACTCTAAGCAATGGGCAACATCACTGACTTGTCTCT
CCTCACACAACAGCTCTATTGCCTTTAACAATCGCCATTGCTGGCGCCAATCTTGATAAG
ACATGCCTGTTTCGGACTTAAACAGTCTTGTAATTGTCTTACCGCTTGCCCCGATTGTTT
TCGATAAATGGTTGAGATCAGGAGCAATGAATCCGTCTTTTGTCATCGCGTTTCGAAATG
AAGCCAAACGACGATCCGATGGCAATGGTAAAGTGAGCTCTAATTGCTTTGCTTGATAAA
ACTCTTCCCAAAACAATATGGTTGTCGCATTTGTTTTGGTTTGCTCTATGTCCCACTCCC
ACAAAGCCATTTTATTGATCAGTGCTTTTAGGAGATCGTTAACTTCAATCATCACGATGC
TTTTCGGGCAAGAAAACTTGTCACAATCGAAATAAACAGAACGATACGCCACAACATTCG
TCATTACTGCGCGATGTGGAGTATGAGGTGGGATCCACACTGCTTTGGTTGGCGGCAAAA
TACAAATGGAATCATTTAGGGCAAACGTCATGCATCCCTGTGGCGCGTAAAGTAACTGAC
CTTTATGGTGCTGATGCATCCCTGAGTCGTGTTTACCAACATCTGCAGCAATGCCGACCA
CGTTGGCTGTGAGCTTGTCTGCATCAAACTGAGTATTTTCTTCAATAAGTGCCATTTGTC
CGAATTTTGATGTTTTTGGTCTTAATGATGTTAATGGGTAAAGCATAACGCCTTCTATAC
TGCGCGCCAAGTTAAGTTTGTTACCCACTTAAGCTTCTGAATTCATTAGGTCGAAGTGGG
ATAGAGAGGCAAAAATGAAAACGAAACCTTCTATTGGATTAATGGTTGTGATGCTGATGT
TTCCACAAATTGTAGAGACGATTTACAGCCCTGCACTTGGTGATATTGCACAGTCATTCT
CAGTCACCTATACGCAAGCAGCGCAAACCCTATCGATCTACTTTACAGCATTTGCAATCG
GAGTCGTGGTTTGGGGGCTACTAGCAGATAAATGGGGAAGACGTCCAACCATGCTAGTTG
GCTTGCTCGTTTATGGGCTTTCTGCATTGGTTGCGATGCAAACTGACCGCTTTGATGTGG
TCATGTTGGCTCGAGCGTTGAGCGCCTTTGGTATTGCGGTGGGTTCTGTGGTGACGCAAA
CCATGTTGCGGGACAGTTTTTCTGGCGAAGAATTGGGTAAAGTATTCGGCGTAATGGGAA
TAGGAATTTCTGTCAGTCCGGTGATTGGCATGTTGCTCGGCGGCCAGTTAACCGCATTGG
GCGGCTATCAAACCGTCTTTTTTACACTGTTTGTCATGGCGTTAGGCTTGTTTGTTTACA
ACGTTTTCAAACTGCCAGAGACACAAATTCAGAAACAGCCTTTGAATATGGGTTCACTTC
TGGGGCGAATGCTGAGAGATACGCAAATCTGGCAATCGACGTTATTAGTTACGCTCTACA
ATATCGCATTGTTTTCTTACTACCAATTAGGTGCTTTCACATTTGAGGCGTTAGGTTTTA
GCTCATCGGAGTTTGGATACAGTGGCGTTGTACTTGGCTTAGGTACATTTGTTGGCAGCT
TGTTGAATAAATTTTTGCTGGGTAAAGGACGAACGCAAACATCTTTGTTGTGGATCGCAT
CGGTACTGTTGTTGGCTGGTGGGTTTGGTGTCTTTTGGGCTCAAACATCTATTTGGTTTT
TAGTTCCAATGCTATTGGTCGTGATGGCGTTTGGCATTGCGATACCTAATGTACTAAGCG
CTGCTTTGGTGGATTATAAACAGCAAGCGGGCAGTGCAGGCGCAGTATTTGGGCTGATGT
ACTACTTACTGATTGGGTCGGGGCTTGGATTGGCAGGAATAATTCAAAACCTAGGTGTAG
TGCAGATAAGTTGTGCAGTAACCGTATCGTTAGTGACAATGTCACGAACAAATAGCTACC
ATTGCTGAAAAGAGTCTACCCCAGTTGTATGGAGGGGCACGTTCTAAAAAGTGTTCAGAG
GACATTTAGAGCTAATAGAGGCTACTTCATGTAATCTTTGGTATCTAAGTTCGTTCAACT
GTTTTCACCTAGCGAAGAAAGCCCGAAAAATTGACTAAACGCAAATCCAAGGAAGAACAC
CATGCATAAAAAACGAGACCCAATGAATCGCCATATCAAAAAATTAAGAGACTTAAAAAA
GAGTTAGAAGATGAACGATTGAGTTAAATAAGGTGATTGATATTCTTGACAGTGAGCAAA
GGGCAGACCTTAGAAAAAGTATATTACCAAAAGGATCACGAAGTCTTCATAAACTGAAAG
GGATCTGCCTAGGTCGAATCTATGGGATATGCAGTATATCGAGGCAAAGCGTTTATCAAA
GACAAAAGAGAGCAGTAGTTGCCCAGTAAAGCTTCGCTCATCAAGCCGGCGACTCAAGAT
CTTCGGAGTTCTATACCTCGATAATTGGACTCCTTACTTAAGCAGAAGCTGCGAGAAGAA
AGGACTAGCTAGATATAGAGACTCTTTTTGAATACTTGTGTGTCGAAAGACAGCTTGTTA
GACCAGTACGTAATTTTACGAAGACCATAAGTAGAATGTATTTGATATAAATTGTACTAA
TTCAGACCTGATCTGACAGTTACCCACTTTTCGTCTTGGTGTCTGTCAAATTATATCTGG
GCTAAATTCTTTTCAGCCCAGATTGATTTCCCATCCTCTAATGTTTCTATTGGCGTTCTG
CCACAGCACATTTTTCCTTGATGAGTACGATGATTGTTGTAGTAGCCCATCCATTCGTCC
AGATCTTTCTGTAACTCTTCCATTGAGCCATACAGTTTCTTTCTGAACGTCACTTGGTAG
AACTCATTCAATATGGTCTTGTGGAACCGATCGCAGATACCATTTGTCTGTGGCGACATC
GCTTTAGTTTTCGTGTGGTCGATGTCATTGATGGTCAGATAGAGTTGGTAATCGTGCTGT
TCAATACGACAACAGTATTCAGTACTTCGGTCAGTCAATATTCTCAGCATTGGTAGCTCG
TGCGCTTCGAAGAACGGTAGAACCCTATCGTTCAACATGTCCGCTGCAGTGATTGGTGTT
TTTGTTGTGTAGAGCTTAGCGAAGGCGATTTTGCTGTAGGTTTCAACGAACGTCTGCTGA
TAGATGCGTCCAACGCCTTTAAGGTTGCCAACATAAAACGTGTCTTGAGAGGCCCAGATA
ACCTGGATGGGCTGTTTATATCTCACCGCAAGCCTCGTCATCATGTTTCTTGTGTTCAAG
GGCTGCTACTTGTTCGCCTGTTAGAATGATACCGTTCTCAGCGACCTGTTTTTCTAACGC
AATAAGGCGCTTCTTGAAGTTTTCCTGGTCATTACGAAGCCAGATTGAACGCACACCACT
TGGAGAGATAAATACACCGAGTTTACGTAGCTCGTTGCTTGTTCTAACTTGCCCGTGATC
TGGGAAGTCGATGGCGTACTTGAAAACGGCTTGTTCAGTTTCACTATCGACACGATTCTT
CAGGTTTGGTGTCCTTCGACTTTGATTAATTAGAGCATCAATACCGCCAGTTTCGACTAA
CTCTTGATAGCGGTAGAAAGTGTCTCTTGATACACCCATTACTTTACAGGCTTTTGATAC
GTTGCCGAGTTCTTCAGCAAGATTGAGAAGGCCAGCGTTGTGTTTGATGATTGGATTGCT
AGTATGAAGCATGAGAGTTACCTCTTATTGTCTTTGCTTAGTGATTAAGCACCTTTAATC
AAAGTGGGTAACTCTCTTCTTTTCAAATTGAAGTGTCAGATCTAGTCGGAACTAATACAT
ATAAATCCCGTAACTTACGAAAGGCTACTAGTCTCGTCATCCCGAAGATGTGTTAGTGAG
TTATGTAACCTATGTCCAATCTAACGATGGGACCATTATCTTTATTGGTTACAGATCTTT
AGTCGAGAAATCATGAGTTACAAACTTGGCAGTACAGATGTTATAGAAACTCAACACTGC
CGAACAGTTGAATCTGAGTCTGTTTTACGTAGTAGAAGAAACAGCAACATTCTTCAGCCG
TTAAGTCGAGTTCTTGTTGATAACGGTGTATTGCTTCTTCTTCGCTGATCAAACCTTTGT
TGAGGTCTAGCCAAATCTTGTTTCAGAACAGTCTTTTCGCCATTTGTTCTGCATCTACGG
AATGACCAAATGTTAAGCGTACAATCTCTGGAGGTGACCAACGAACCAGTACGTTGCCGG
CATCGAAAACAACATTTTTAATTTGAGAGCTTTCCATAGAACACCTTTGATTTGTGAGTT
GGGCAGAGTAATCAAACGAAGATGAGTGAGAACAACATTCGCGTTGCCCTCGCATAAGTT
GATTCTACTTGAATCACAATAAAATAATATGCAATTGAACTCGTTACCAAAAAATTCGTG
AAATCAAGCTGAACTTAGATAAAAGACTGAATTTAAAGACAAGCATCGCGAATAAATTGA
CGGATTTCGCGCTGCTTATATTTGGCAAGTAATATATAATTACAAAACAACGTGATTATA
AAAAAGATAGCAAGTCACAACTTTGAACGTCAGGCGGAGTAGACAAATTAGATAGTATGG
ATTCGATACGTAAGGTATATGAGTACGCAGAGCCCAATTTAACATTAGTTGGTTGGATGG
GATTTATTGGCTTCCCGCTCTACTACTTCGTTTGGGACTTCATGTTCCCGCAATCCTATG
AAAACTTGCCGCTACGTTTGTTCTGTTCCGCACTGTTTTTTGGCATCATTTTTCGTAACC
GTTTGTCGTCATCATGGCGAAAGTACGTGCATGTCTATTATCAAATAACGATTACGACCT
GTTTACCTTTCTTCTTTTTTTATATGTTGCTCATGAATGATTGGTCCAATGTTTGGGTGA
TGTCATTCATGTCGGCGATTTTCCTGCATATTTTGTTGGTTCATGTCACAAGGGTCATGT
TTGCTCAGACGTTCGCTGGTATTGGTCTAGCGACGTTTTTTGCGTGGATCGCGAAAGGCT
TTCATCTCGATATCACAATGGATTGGACGCATGTGCCGATATTTTTGTTTATTTATGTGT
TTGGCAACATGTTCTATTTCCGAAATCAGGTCGAGCATGAAGCAAAAGTATCGCTCGCTA
AGTCGTTTGGCGCTGGTATTGCTCATGAAATGCGTAATCCACTCAGTGGCTTATGTACGT
CGATAGATGTTATTCAGTCTGTCTTGCCTAACAAAAAGGCGATGGGCGAAAAAGATCAGT
ATGTGATGAGTGGTGAAGACGTAACCTTGCTCCGTGAAGTGAGCGAAGATGCGATGAACA
TTATTCATTCAGGCAACGAGACAATCGATTTATTGCTCACATCGATTGATGAAAACCGCG
TATCTCGCTCTTCCTTCAAAAGATATTCTGCTCAATCGGTGGTTGAAAAAGCCATTGAGA
GTTTCAGTTATAAACGTTCGACAGACAGGTTCGCGATCTCATTCGATGCAAGAAGTGAGT
[truncated: 4,954,769 more chars]
